# Supplementary material for: Influence of elastic lumbar support belts on trunk muscle function in patients with non-specific acute lumbar back pain
Source: PLoS One. 2019 Jan 24;14(1):e0211042. doi: 10.1371/journal.pone.0211042 (PMC6345453; doi:10.1371/journal.pone.0211042)
Supplement: S1 Dataset — (ZIP) [file pone.0211042.s001.zip]

Archive with 23 entries (23 files):
- ODI.xlsm
- Patient data de identified.xlsm
- U1-1_Dynamik_2km_h.xlsm
- U1-1_Dynamik_3km_h.xlsm
- U1-1_Dynamik_4km_h.xlsm
- U1-1_Dynamik_5km_h.xlsm
- U1-1_Dynamik_6km_h.xlsm
- U1-2_Dynamik_2km_h.xlsm
- U1-2_Dynamik_3km_h.xlsm
- U1-2_Dynamik_4km_h.xlsm
- U1-2_Dynamik_5km_h.xlsm
- U1-2_Dynamik_6km_h.xlsm
- U2_Dynamik_2km_h.xlsm
- U2_Dynamik_3km_h.xlsm
- U2_Dynamik_4km_h.xlsm
- U2_Dynamik_5km_h.xlsm
- U2_Dynamik_6km_h.xlsm
- U3_Dynamik_2km_h.xlsm
- U3_Dynamik_3km_h.xlsm
- U3_Dynamik_4km_h.xlsm
- U3_Dynamik_5km_h.xlsm
- U3_Dynamik_6km_h.xlsm
- VAS.xlsx
