# Supplementary material for: Influence of elastic lumbar support belts on trunk muscle function in patients with non-specific acute lumbar back pain
Source: PLoS One. 2019 Jan 24;14(1):e0211042. doi: 10.1371/journal.pone.0211042 (PMC6345453; doi:10.1371/journal.pone.0211042)
Supplement: S1 Dataset — (ZIP) [file pone.0211042.s001.zip › ODI.xlsm]

## Sheet: Tabelle1
	Frage 1	Frage 2	Frage 3	Frage 4	Frage 5	Frage 6	Frage 7	Frage 8	Frage 9	Frage 10		Summe
P201 U1-1	4	2	3	1	2	3	2		4	3		24
P201 U2	1	0	2	0	1	1	1	1	1	1		9
P201 U3	2	0	2	0	2	2	1	1	1	1		12
P201 U4	0	0	0	0	1	1	0	0	0	0		2
P202 U1-1	2	0	1	0	2	1	1	1	2	1		11
P202 U1-2												0
P202 U2	1	0	1	0	0	0	0	0	2	1		5
P202 U3	1	0	0	0	1	0	1	0	2	1		6
P202 U4	2	0	1	0	1	0	1	0	2	1		8
P203 U1-1	2	0	3	0	2	2	2	3	3	2		19
P203 U2	2	0	1	1	2	2	1	3	3	3		18
P203 U3	2	0	1	1	2	1	2	1	1	2		13
P203 U4	2	1	2	1	2	2	2	3	3	2		20
P204 U1-1	1	1	2	0	4	2	0		0	4		14
P204 U1-2												0
P204 U2	1	0	2	0	1	0	0	0	0	0		4
P204 U3	1	0	1	0	0	0	0	0	0	1		3
P204 U4	0	0	0	0	0	1	0	0	0	0		1
P205 U1-1	2	0	3	1	2	2	1	1	1	2		15
P205 U2	3	2	1	2	2	3	1	1	2	1		18
P205 U3	2	1	1	1	2	2	1	1	1	1		13
P205 U4	2	0	1	0	2	1	1	1	1	1		10
P206 U1-1	2	0	1	1	2	1	1		2	1		11
P206 U1-2												0
P206 U2	1	0	0	0	0	1	1		0	0		3
P206 U3	1	0	0	1	1	1	1		0	0		5
P206 U4	1	0	0	1	1	2	1		0	0		6
P207 U1-1	3	2	3	0	2	1	1					12
P207 U1-2												0
P207 U2												0
P207 U3	1	0	1	0	1	1	1		0	1		6
P207 U4												0
P208 U1-1	2	0	1	0	1	0	1	0	2	0		7
P208 U2	1	0	1	0	2	0	1	0	2	0		7
P208 U3	1	0	1	0	2	0	1	0	2	0		7
P208 U4	0	0	0	0	0	0	0	0	0	0		0
P209 U1-1	2	0	1	0	2	2	1	0	0	1		9
P209 U1-2												0
P209 U2	2	0	1	0	1	2	1	0	0	1		8
P209 U3	2	0	0	0	2	2	1	0	0	1		8
P209 U4	1	0	0	0	1	1	1	0	0	0		4
P210 U1-1	2	2	3									7
P210 U1-2												0
P210 U2	2	0	1	0		1	1	0	0	2		7
P210 U3	2	0	0	0	1	0	1	0	0	2		6
P210 U4												0
P211 U1-1	1	0	1	0	0	1	0	0	0	0		3
P211 U2	0	0	1	0	0	0	0	0	0	0		1
P211 U3	1	0	1	0	0	0	0	0	0	0		2
P211 U4	2	0	0	0	0	0	0	0	0	0		2
P212 U1-1	2	2	1	0	2	1	1	3	2	1		15
P212 U1-2												0
P212 U2	1	0	1	0	0	1	0	0	0	0		3
P212 U3	0	0	0	0	0	0	0	0	0	0		0
P212 U4	1	0	0	0	0	0	0	0	0	0		1
P213 U1-1	2	2	1	0	4	0	2	3	2	3		19
P213 U2	2	2	1	1	3	1	2	2	2	4		20
P213 U3	1	0	1	1	2	0	1	1	0	1		8
P213 U4	2	0	1	1	3	2	2	1	3	3		18
P214 U1-1	2	0	2	0	2	0	2	1	2	1		12
P214 U2	1	0	1	0	0	1	1	1	0	0		5
P214 U3	0	0	1	0	1	1	1	0	0	0		4
P2014 U4	1	0	0	0	0	0	0	0	0	0		1
P215 U1-1	2	0	3	0	2	2	1	1	1	0		12
P215 U2	1	0	3	0	2	2	0	1	0	0		9
P215 U3	1	0	1	0	0	1	0	0	0	0		3
P2015 U4	0	0	2	0	0	0	0	0	0	0		2
P216 U1-1	3	1	0	0	1	0	1	1	0	1		8
P216 U2	2	0	0	0	1	1	0	0	0	0		4
P216 U3	2	0	0	0	0	0	0	0	0	0		2
P216 U4	1	0	0	0	0	0	0	0	0	0		1
P217 U1-1	3	2	1	0	3	3	1	0	1	2		16
P217 U2	2	0	0	0	4	4	1	0	1	1		13
P217 U3	2	1	1	0	3	3	1	0	1	1		13
P217 U4	1	0	0	0	3	3	1	0	0	1		9
P218 U1-1	3	1	3	0	1	0	1	1	0	1		11
P218 U2	2	0	2	0	1	0	1	1	0	1		8
P218 U3	2	1	3	0	1	1	2	2	0	1		13
P218 U4	1	0	1	0	0	1	0	0	0	1		4
P219 U1-1	3	0	1	0	2	2	1	0	2	1		12
P219 U2	1	0	1	0	1	1	1	0	0	1		6
P219 U3	1	0	1	0	0	1	1	0	0	0		4
P219 U4	2	1	1	0	1	2	1	0	0	1		9
P220 U1-1	4	1	1	0	0	0	1		2	0		9
P220 U2	0	0	0	0	0	0	0		0	0		0
P220 U3	0	0	0	0	0	0	0	0	0	0		0
P220 U4	0	0	0	0	0	0	0	0	0	0		0
P221 U1-1	2	0	2	1	2	2	2	1	2	1		15
P221 U2	2	0	2	1	2	2	2	1	2	3		17
P221 U3	3	0	2	0	2	3	2	2	3	3		20
P221 U4	2	0	3	1	2	3	1	1	3	1		17
P222 U1-1	2	0	1	0	0	1	1	0	2	1		8
P222 U2	1	0	1	0	0	1	1	0	2	0		6
P222-U3	2	0	1	0	0	1	1	0	0	0		5
P222-U4	3	1	2	0.5	0	1.5	1.5	1	1	0		11.5
P223U1-1	2	0	1	0	2	1	1	0	1	0		8
P223U2	3	1	1	1	2	1	1	0	1	0		11
P223U3	4	2	1	1	2	2	2	0	1	1		16
P223U4												0
P224U1-1	2	0	1	0.5	1.5	1	1	0.5	0.5	0.5		8.5
P224U2	2	0.5	1	1.5	1	1	1	0.5	0.5	0.5		9.5
P224U3	2	0	1	0	1	1	1	0	0.5	0.5		7
P224U4	1	1	1	0	1	1	1	1	0	0		7
P225U1-1	1	0	1	0	0	1	1	0	0	1		5
P225U2	1	0	1	0	0	0	0	0	0	0		2
P225U3	1	0	0	0	0	0	0	0	0	0		1
P225U4	1	0	0	0	0	0	0	0	0	0		1
P226U1-1	2	0	1	0	2	0	1	0	0	1		7
P226U2	2	1	1	0	2	0	0	0	0	0		6
P226U3	1	0	0	0	2	0	1	0	0	0		4
P226U4	1	1	1	0	1	0	1	0	0	0		5
P227U1-1	2	0		0	1	1	1		2	1		8
P227U2	1	0	1	0	0	2	1		0	1		6
P227U3	2	0	1	0	1	1	1		1	1		8
P227U4	0	0	0	0	0	0	0	0	0	0		0
P228U1-1	3	0	3	1	2	2	1	3	2	1		18
P228U2	2	1	1	0	2	1	1	2	2	1		13
P228U3	2	0	1	0	2	1	1	1	2	1		11
P228U4	2	0	1	0	2	2	2	1	1	1		12
P229U-1	2	2	2	0	2	1	1	1	4	1		16
P229U2	2	1	1	0	2	2	1	1	2	0		12
P229U3												0
P229U4	1	0	0	0	1	0	0	0	1	0		3
P230U-1	2	0	1	0	0	1	1	0	0	0		5
P230U2	2	0	1	0	2	1	1	0	0	0		7
P230U3	2	0	1	0	0	1	1	0	0	0		5
P230U4	3	0	1	0	2	1	1	0	0	0		8
P231U-1	2	0	1	0	3	2	2	1	2	1		14
P231U2	2	0	1	0	2	1	1	1	2	1		11
P231U3	2	0	1	0	2	1	1	0	2	1		10
P231U4	3	0	1	0	0	0	1	1	2	1		9
P232U-1	2	0	0	0	1	1	1	0	0	1		6
P232U2	3	1	1	0	2	1	1	1	0	1		11
P232U3	2	0	0	0	1	1	1	0	0	0		5
P232U4	1	0	0	0	1	1	1	0	0	1		5
P233U-1	3	0	1	0	0	1	1	3	2	1		12
P233U2	1	0	1	0	1	1	1	2	1	0		8
P233U3	2	0	1	0	1	1	1	2	1	0		9
P233U4												0
P234U-1	2	0	3	1	1	1	2	1	0	1		12
P234U2												0
P234U3												0
P234U4												0
P235U-1	2	1	1	0	1	0	1	0	0	0		6
P235U2	2	0	0	0	0	0	1	0	0	0		3
P235U3	2	0	0	0	0	0	1	0	0	0		3
P235U4	1	0	0	0	0	0	0	0	0	0		1
P236U-1	2	0	1	0	1	1	1	0	0	0		6
P236U2	1	0	1	0	0	1	1	0	0	0		4
P236U3	1	0	1	0	0	0	1	0	0	0		3
P236U4	1	0	1	0	0	0	0	0	1	0		3
P237U-1	2	0	1	0	2	1	1	0	0	0		7
P237U2	2	0	0	0	1	0	1	0	0	0		4
P237U3	2	0	0	1	1	0	1	0	0	0		5
P237U4	0	0	0	0	1	0	1	0	0	0		2
