# Supplementary material for: Influence of elastic lumbar support belts on trunk muscle function in patients with non-specific acute lumbar back pain
Source: PLoS One. 2019 Jan 24;14(1):e0211042. doi: 10.1371/journal.pone.0211042 (PMC6345453; doi:10.1371/journal.pone.0211042)
Supplement: S1 Dataset — (ZIP) [file pone.0211042.s001.zip › Patient data de identified.xlsm]

## Sheet: Tabelle4
alle
Prob.-Nr.	Gruppe (1=Kontrole, 2=Bandage)	sex	Alter	Größe	Gewicht	BMI
205	1	w	48	159	58.5	23.1399
214	1	w	51	175	73	23.8367
217	1	w	25	160	55	21.4844	dropout
217	1	w	26	160	58	22.6562
227	1	w	62	163	61	22.9591
233	1	w	24	174	84.5	27.9099
237	1	w	64	160	63	24.6094
204	2	w	47	163	55	20.7008
206	2	w	32	165	64	23.5078
210	2	w	60	162	62.5	23.815
221	2	w	41	164	68	25.2826
228	2	w	40	167	66	23.6652
229	2	w	36	166	66.5	24.1327
201	1	m	34	186	82	23.7022
203	1	m	52	180	96	29.6296
208	1	m	26	178	73	23.04
211	1	m	41	173	62	20.7157
213	1	m	44	185	76.5	22.3521
216	1	m	50	192	91	24.6853
219	1	m	57	176	88.5	28.5705
222	1	m	72	178	80	25.2493
224	1	m	57	183	76	22.694
226	1	m	25	193	106	28.4571
232	1	m	60	189	86	24.0755
234	1	m	25	176	73.5	23.728	dropout
236	1	m	31	175	68	22.2041
202	2	m	22	176	77	24.858
207	2	m	51	174	63	20.8086
209	2	m	39	190	94	26.0388
212	2	m	26	179	76	23.7196
215	2	m	36	175	85	27.7551
218	2	m	38	184	79	23.3341
220	2	m	30	183	82	24.4857
223	2	m	33	182	89	26.8687
225	2	m	48	180	95	29.321
230	2	m	50	166	70	25.4028
231	2	m	36	178	75	23.6713
235	2	m	45	180	89	27.4691
