# Supplementary material for: Influence of elastic lumbar support belts on trunk muscle function in patients with non-specific acute lumbar back pain
Source: PLoS One. 2019 Jan 24;14(1):e0211042. doi: 10.1371/journal.pone.0211042 (PMC6345453; doi:10.1371/journal.pone.0211042)
Supplement: S1 Dataset — (ZIP) [file pone.0211042.s001.zip › U1-1_Dynamik_2km_h.xlsm]

## Sheet: P201 U1-1
	Ra Li	Oi Li	Oe Li	MF Li	ICO Li	LO Li	Ra Re	Oi Re	Oe Re	MF Re	ICO Re	LO Re	EKG	Kippwinkel	Rotwinkel	Kraft x	Kraft y	Druck li	Druck re			Bauch links	Rücken links	Bauch rechts	Rücken rechts
	3.03569	37.6439	6.7679	2.86761	2.14586	10.1828	1.29055	49.6265	8.99071	4.22124	2.478	7.23047	20.4861	0.0410893	0.32755	0.662265	3.7648	45	4103.68			15.8158	5.06542	19.9693	4.64324
	3.04105	39.1036	6.16801	3.65004	2.32449	11.3038	1.3376	57.9976	8.09818	5.73858	2.48794	8.24685	20.6796	0.0409982	0.327577	0.652572	3.77814	38	4141.98			16.1042	5.75943	22.4778	5.49112
	2.99176	39.4144	5.84815	4.84559	2.55081	13.2648	1.36794	64.9716	7.33262	7.36243	2.54405	10.9327	20.7368	0.0408178	0.327438	0.647637	3.77823	1.9873	4179.98			16.0848	6.88708	24.5574	6.94638
	2.80853	39.7429	5.87494	5.87465	3.10575	15.739	1.36477	73.0171	7.15913	8.80546	2.63262	14.3102	20.7952	0.0408474	0.327036	0.634934	3.7683	11	4218.69			16.1421	8.23981	27.1803	8.58276
	2.72548	38.4576	5.87794	7.28945	3.43856	17.9299	1.34277	74.9787	6.72889	10.802	2.73093	16.9921	20.7888	0.0407052	0.326321	0.625198	3.74559	861.466	L			15.687	9.55263	27.6835	10.175
	2.42728	37.7507	5.70878	8.96831	3.85136	19.4733	1.3338	75.4374	6.53508	12.2008	2.83811	19.4031	20.4974	0.041	0.326912	0.615641	3.7241	931.591	4283.69			15.2956	10.7643	27.7687	11.4807
	2.14187	36.3306	5.5736	10.3858	4.25332	20.9631	1.24173	76.1822	6.68639	13.0516	2.93882	21.4056	20.0424	0.0411535	0.326322	0.605885	3.70874	955.033	4303.19			14.682	11.8674	28.0368	12.4653
	1.93981	36.4784	5.46122	12.0007	4.60777	21.3731	1.17377	74.3976	6.5687	14.1455	3.14663	22.6715	19.6055	0.0413842	0.327055	0.595877	3.70554	934.209	4316.07			14.6265	12.6605	27.38	13.3212
	1.89876	34.614	5.50701	13.5548	4.42606	21.7556	1.15299	68.9182	6.26532	14.8671	3.26585	23.3719	19.2869	0.0420157	0.327395	0.58733	3.70383	880.035	4314.07			14.0066	13.2455	25.4455	13.835
	1.85985	33.287	5.35798	13.9414	4.30643	20.359	1.14667	68.1868	6.02031	14.4506	3.50107	23.5827	19.1271	0.0425592	0.327752	0.585774	3.70518	788.605	4300.77			13.5016	12.8689	25.1179	13.8448
	1.84298	31.9979	5.43357	14.39	4.29116	19.2194	1.12564	67.4917	5.83621	14.7238	3.77758	22.2484	19.146	0.0428984	0.327569	0.591336	3.69451	666.587	4285			13.0915	12.6335	24.8178	13.5833
	1.816	33.4026	5.58329	13.9006	4.06967	17.842	1.10901	64.8133	5.67075	15.0391	3.98799	21.2259	19.3169	0.0433068	0.327104	0.592584	3.67616	510.021	4263.66			13.6006	11.9374	23.8644	13.4177
	1.82361	34.9946	5.78099	13.4564	3.74025	16.4661	1.08288	63.1804	5.79006	14.3005	4.07131	20.0758	19.5279	0.043882	0.326212	0.595638	3.65064	328.127	4234.21			14.1997	11.2209	23.3511	12.8159
	1.79295	34.7429	5.59162	12.7584	3.92749	14.8558	1.06299	62.2528	5.7291	14.1459	4.0389	18.0874	19.6045	0.0441695	0.325469	0.609798	3.61818	124.923	4195.19			14.0425	10.5139	23.015	12.0907
	1.74765	34.9494	5.64387	13.8826	4.42405	14.5566	1.04981	59.6804	5.79681	15.8845	4.06889	16.5824	19.771	0.0442155	0.325036	0.615958	3.58968	-87.7879	4156.65			14.1136	10.9544	22.1757	12.1786
	1.81224	34.5499	5.57884	14.474	4.54302	15.1727	1.0564	58.8087	5.74429	18.5942	4.14691	16.5386	20.0723	0.044277	0.324118	0.613766	3.57614	-294.173	4117.18			13.9803	11.3966	21.8698	13.0932
	1.87677	34.8208	5.36056	16.769	5.00043	16.6062	1.05344	58.9366	5.63113	19.9247	4.18089	16.8384	20.2882	0.0443344	0.3246	0.606643	3.57269	-482.495	4077.42			14.0194	12.7919	21.8737	13.648
	1.87103	33.2035	5.11207	18.0845	5.39216	17.9791	1.09165	57.3338	5.47754	21.5171	4.36723	16.7869	20.3616	0.0438103	0.324975	0.602248	3.5749	-647.736	4037.31			13.3955	13.8186	21.301	14.2238
	1.95943	35.3061	5.39888	18.3048	5.23287	18.3026	1.10609	59.1938	5.47743	23.0792	4.58762	16.9721	20.2696	0.0426643	0.324249	0.59615	3.58376	-779.282	4000.34			14.2215	13.9467	21.9258	14.8796
	2.05425	36.4874	5.37792	17.3569	4.7767	17.3447	1.1416	58.5453	5.51983	24.5171	4.86096	18.0931	20.1337	0.0420015	0.323728	0.59255	3.59688	-882.816	3959.2			14.6399	13.1594	21.7356	15.8237
	2.08018	37.5998	5.66428	17.0402	4.81086	16.0433	1.19838	55.5297	5.73065	24.7848	5.00495	17.3934	19.9809	0.0421718	0.323876	0.593762	3.6176	-962.833	3916.95			15.1148	12.6315	20.8196	15.7277
	2.08948	37.465	5.91437	16.3576	4.62672	14.7702	1.2364	56.4574	5.92222	25.1544	5.14276	16.7484	19.715	0.041884	0.323465	0.592987	3.62997	-1021.49	3880.22			15.1563	11.9182	21.2054	15.6819
	2.15087	39.3377	6.08717	15.1609	4.32782	13.5261	1.26392	55.2098	6.04354	25.1431	5.08714	16.5363	19.5923	0.0424219	0.32373	0.591588	3.63074	-1059.6	3850.41			15.8586	11.0049	20.8391	15.5889
	2.15076	38.9648	6.07166	14.055	4.17503	12.0663	1.27773	52.4964	6.00476	23.8333	5.08911	15.8619	19.7201	0.0434704	0.324077	0.589774	3.62561	-1085.89	3823.79			15.7291	10.0988	19.9263	14.9281
	2.15536	38.079	6.16528	12.5826	4.06067	10.7186	1.28012	50.9249	5.82295	22.0487	4.87594	14.4555	19.8486	0.0437386	0.324224	0.586714	3.63195	-1100.3	3803.22			15.4665	9.12062	19.3426	13.7934
	2.122	36.9846	6.15628	11.3176	3.9421	10.4993	1.26027	51.7044	5.51234	19.8377	4.81112	13.7064	19.9127	0.0432687	0.323806	0.60095	3.63733	-1105.6	3788.39			15.0876	8.58631	19.4923	12.7851
	2.08902	37.7001	5.9003	10.0184	3.77626	10.5361	1.25431	46.9611	5.49332	17.6575	4.78298	13.1602	20.0075	0.0432372	0.323021	0.62068	3.65739	-1102.74	3778.69			15.2298	8.11025	17.9029	11.8669
	2.04851	36.3858	5.83006	8.64599	3.59573	10.4507	1.24503	45.5671	5.79121	16.4985	4.75418	13.4512	19.9549	0.0423244	0.321874	0.627455	3.69386	-1100.16	3771.26			14.7548	7.56415	17.5345	11.568
	2.01347	37.9108	5.73127	7.75504	3.30835	10.7295	1.21477	43.1313	6.08851	15.7351	4.65915	13.0161	20.0392	0.0418227	0.3213	0.635302	3.73409	-1094.9	3771.18			15.2185	7.26431	16.8115	11.1368
	1.96007	40.5614	5.55949	6.79329	3.21563	11.2938	1.20906	42.2924	6.37839	15.3249	4.75108	13.4777	20.3472	0.0419587	0.32023	0.641351	3.75375	-1089.84	3778.96			16.027	7.10092	16.6266	11.1846
	1.86287	42.7513	5.22281	5.73308	3.00458	12.0315	1.18021	40.2135	6.80179	14.6568	4.72184	14.6052	20.6775	0.041982	0.319942	0.634252	3.74648	-1086.4	3790.42			16.6123	6.92307	16.0652	11.328
	1.8696	43.9225	5.05791	4.76782	2.88792	12.5704	1.13633	39.6287	6.99612	14.0002	4.58045	15.2207	20.9744	0.0418608	0.320394	0.625866	3.73183	-1085.4	3802.26			16.95	6.74205	15.9204	11.2671
	1.78977	44.6358	4.88827	4.51798	2.81218	13.1671	1.10967	38.4057	7.15411	13.6696	4.5752	15.6117	21.3098	0.0421019	0.321069	0.632097	3.70478	-1083.92	3815.31			17.1046	6.83243	15.5565	11.2855
	1.71828	43.7357	4.85043	4.45622	2.86535	13.8319	1.08557	37.4378	7.24224	13.7479	4.37346	16.3107	21.4386	0.0426649	0.321967	0.631345	3.66805	-1080.65	3823.02			16.7681	7.05116	15.2552	11.4774
	1.66078	42.2628	4.6293	4.53498	2.80194	13.9911	1.05918	36.9232	7.59138	13.171	4.16015	16.2681	21.2976	0.0423737	0.322438	0.630536	3.65347	-1077.49	3826.61			16.1843	7.10935	15.1912	11.1997
	1.77798	40.7235	4.63453	4.73309	2.81076	13.9114	1.06382	37.9405	7.64136	12.2618	3.92652	15.3764	20.9905	0.0423026	0.323557	0.628727	3.64596	-1074.39	3828.76			15.712	7.15174	15.5485	10.5216
	1.789	37.9803	4.54853	4.62853	2.80824	13.9653	1.05132	37.4932	7.78325	11.4128	3.72447	14.6394	20.712	0.0420323	0.323636	0.625209	3.63163	-1074.75	3825.22			14.7726	7.13404	15.4426	9.92554
	1.89869	37.2663	4.52119	4.36287	2.65718	13.707	1.06125	39.9345	7.62977	10.2439	3.4781	14.3838	20.5224	0.0417853	0.323655	0.619857	3.64307	-1077.92	3819.37			14.5621	6.90903	16.2085	9.3686
	1.94144	37.915	4.4289	4.13908	2.51745	13.6009	1.03881	40.2121	7.74772	9.20354	3.37505	13.1988	20.4347	0.0412589	0.323703	0.616255	3.64786	-1086.14	3811.99			14.7618	6.75247	16.3329	8.59245
	2.03182	37.2859	4.35697	3.92251	2.39919	13.2	1.01933	39.4328	7.54613	9.12519	3.46791	11.8474	20.356	0.0412041	0.32427	0.617549	3.62546	-1097.56	3801.06			14.5582	6.50725	15.9994	8.14682
	2.02551	36.7865	4.47138	3.55437	2.24939	13.1786	1.06503	40.4229	7.58291	8.69604	3.55267	11.1767	20.2367	0.0420736	0.324116	0.619576	3.60878	-1114.53	3783.88			14.4278	6.32745	16.3569	7.80847
	2.13564	36.9684	4.70586	3.58515	2.09256	12.9357	1.12117	41.1946	7.68976	8.42415	3.62653	10.9569	20.0503	0.042931	0.32404	0.61829	3.60591	-1136.77	3768.85			14.6033	6.20448	16.6685	7.66918
	2.11499	37.5168	4.88603	3.52059	2.0574	12.6929	1.13751	38.29	8.2352	7.93571	3.76413	10.4396	19.6711	0.0437129	0.323191	0.620095	3.59489	-1159.33	3752.82			14.8393	6.0903	15.8876	7.3798
	2.07864	36.1512	4.89169	3.48683	2.00508	12.1544	1.17451	37.3115	8.63911	7.45602	3.74074	9.92071	19.3593	0.0448041	0.322968	0.623262	3.58243	-1182.17	3734.06			14.3738	5.88212	15.7084	7.03916
	2.01779	36.6398	4.73843	3.60532	2.08775	11.6516	1.19062	35.5372	9.28168	6.73673	3.88906	10.0789	19.3224	0.0447805	0.321422	0.622103	3.58445	-1206.96	3718.77			14.4653	5.78156	15.3365	6.90158
	2.08593	36.8521	4.74148	3.61766	2.16275	11.1059	1.22863	32.3383	9.46641	6.44586	3.89084	10.1065	19.4107	0.0448239	0.321325	0.622621	3.58756	-1231.67	3703.94			14.5598	5.62879	14.3444	6.81441
	1.99576	36.3305	4.56887	3.62935	2.28515	11.0592	1.22662	30.6442	9.67074	6.01464	3.78174	10.0217	19.5634	0.0452936	0.32273	0.621052	3.58449	-1257.4	3683.18			14.2984	5.65789	13.8472	6.60603
	2.11217	33.7262	4.48346	3.63076	2.26601	11.4021	1.35244	31.1736	9.47278	6.09281	3.73406	10.2619	19.8278	0.0460452	0.324039	0.620113	3.57865	-1285.94	3660			13.4406	5.76628	13.9996	6.69624
	2.14613	33.7814	4.60509	3.76374	2.29912	10.5694	1.37625	30.4093	9.32981	6.27531	3.69216	10.291	20.0702	0.0455056	0.324737	0.610865	3.55555	-1318.91	3639.14			13.5109	5.5441	13.7051	6.75283
	2.12668	34.7835	4.68752	3.69693	2.3307	10.0163	1.39812	29.7219	9.01319	6.18134	3.69286	10.3101	20.1297	0.0457953	0.325424	0.609286	3.54383	-1356.36	3619.19			13.8659	5.34797	13.3777	6.72811
	2.11129	33.7832	4.65897	3.78097	2.23631	9.72977	1.43409	28.2951	9.45089	5.81417	3.78307	10.0706	20.0968	0.0462916	0.325235	0.607347	3.55151	-1398.57	3601.54			13.5178	5.24902	13.06	6.55596
	2.10007	34.5349	4.81982	3.41255	2.05192	8.52027	1.44627	27.6869	9.57049	5.38723	3.82862	9.85249	20.0002	0.0461956	0.324164	0.597491	3.54353	-1440.11	3588.66			13.8183	4.66158	12.9012	6.35611
	2.07487	34.859	5.02642	3.3787	2.14386	6.92884	1.44482	25.0691	9.88842	5.1305	4.12452	9.54534	19.8505	0.0464495	0.324374	0.598132	3.529	-1478.76	3578.35			13.9868	4.15046	12.1341	6.26679
	2.17647	35.2333	5.25564	3.41864	2.23636	6.62059	1.57048	23.8773	10.0407	4.93464	4.26709	9.6165	19.7833	0.0469813	0.32447	0.60925	3.54316	-1515.31	3566.98			14.2218	4.09186	11.8295	6.27275
	2.47184	36.4359	5.38989	3.28796	2.22819	6.42795	1.68298	22.716	10.477	4.64422	4.48999	9.54455	19.8189	0.0478361	0.324779	0.610743	3.54372	-1551.12	3551.79			14.7659	3.98137	11.6253	6.22625
	2.49605	39.1053	5.44998	3.08884	2.20137	6.08001	1.73422	21.7959	10.7833	4.67874	4.6083	9.4609	19.9993	0.0481637	0.324537	0.605536	3.53275	-1585.96	3535.41			15.6838	3.79008	11.4378	6.24931
	2.61474	38.1969	5.59509	2.91041	2.17324	6.32001	1.8098	19.4531	11.303	4.76082	4.80562	9.01926	20.172	0.0484959	0.324479	0.60872	3.5542	-1621.7	3519.23			15.4689	3.80122	10.8553	6.19523
	2.69647	36.7299	5.67775	2.88794	2.1149	6.12968	1.81747	18.6188	11.8179	4.64642	5.29197	8.14038	20.4326	0.0486692	0.324933	0.600282	3.56948	-1657.75	3504.29			15.0347	3.71084	10.7514	6.02626
	2.74978	36.165	5.52955	2.69276	1.92877	5.70739	1.78394	17.9995	12.4383	4.34032	5.33024	8.32449	20.7513	0.0486634	0.324833	0.593585	3.58109	-1692.63	3489.83			14.8148	3.44298	10.7406	5.99835
	2.56721	33.3164	5.61989	2.66397	1.91832	5.31747	1.72952	16.7884	12.4855	4.27773	5.32685	7.67748	20.9182	0.0487084	0.325931	0.595725	3.60163	-1726.02	3480.26			13.8345	3.29992	10.3345	5.76068
	2.73938	30.4253	5.82476	2.61586	1.94745	4.84025	1.74637	14.7489	12.3781	3.96045	5.26302	7.74292	20.9692	0.0489328	0.326446	0.60222	3.63685	-1758.3	3472.33			12.9965	3.13452	9.62443	5.65546
	2.74616	31.1173	5.88097	2.57105	1.9545	4.42984	1.75505	13.8104	12.1297	3.59526	5.01382	8.08865	20.9838	0.049209	0.326285	0.601734	3.65123	-1790.26	3465.62			13.2482	2.98513	9.23174	5.56591
	2.74944	31.6358	5.92737	2.39784	1.9443	4.35247	1.8506	13.2109	11.7005	3.64557	4.52734	7.87662	21.0081	0.0490955	0.327022	0.615735	3.65728	-1823.15	3460.59			13.4375	2.8982	8.92064	5.34984
	2.69649	33.0373	6.04179	2.31889	1.89426	4.56902	1.85177	12.1302	11.308	3.4652	4.27987	7.29213	21.0291	0.0492122	0.32695	0.625246	3.66048	-1856.56	3456.89			13.9252	2.92739	8.42999	5.0124
	2.77978	34.5654	5.88444	2.41946	1.84215	4.72848	1.87321	12.4402	11.4154	3.32402	4.1221	7.3239	20.999	0.0484508	0.32655	0.627508	3.65545	-1888.85	3453.08			14.4099	2.9967	8.57624	4.92334
	2.84788	34.308	5.83317	2.38726	1.83922	5.16871	1.88021	12.8057	11.427	3.24711	4.13108	7.31259	21.0171	0.0484402	0.326585	0.62804	3.63699	-1919.16	3448.33			14.3297	3.13173	8.7043	4.89692
	2.83071	33.4883	5.85192	2.43104	1.79969	5.39226	1.88827	12.5907	11.7086	3.20449	4.13033	6.75866	21.1221	0.0476738	0.327414	0.634464	3.62674	-1947.6	3444.9			14.057	3.20766	8.72919	4.69782
	2.83951	33.371	5.87157	2.37837	1.81996	6.11611	1.83344	11.9945	11.9385	2.9906	4.23893	6.81803	21.1993	0.0476652	0.327845	0.629234	3.62284	-1973.52	3439.49			14.0273	3.43815	8.5888	4.68252
	2.97488	31.9302	5.83068	2.39952	1.88201	6.08111	1.77474	11.3603	11.7334	2.95223	4.16442	7.14773	21.207	0.0474224	0.32799	0.625274	3.61764	-1998.1	3432.86			13.5786	3.45421	8.2895	4.75479
	2.87696	31.6488	5.88255	2.31059	1.88028	5.95673	1.92145	11.4636	11.1452	3.06512	4.15958	7.01473	21.1615	0.0475488	0.327669	0.613721	3.61177	-2024.61	3427.38			13.4694	3.38254	8.17675	4.74648
	2.84983	32.8626	5.94276	2.27289	1.83777	5.90604	2.05665	11.0119	11.0862	3.15356	4.2792	7.02471	21.0116	0.0473406	0.327183	0.609246	3.60855	-2050.32	3421.61			13.8851	3.3389	8.05159	4.81916
	2.83445	32.5304	6.03092	2.31675	1.86307	5.68395	2.12538	10.7154	10.8431	3.38028	4.62382	7.26108	20.7622	0.0478146	0.325768	0.600457	3.58746	-2074.99	3416.31			13.7986	3.28793	7.89463	5.08839
	2.80278	32.1331	5.91648	2.40278	1.8853	5.54287	2.14502	10.5361	10.7682	3.54852	4.70049	7.35505	20.4638	0.0486651	0.324187	0.589932	3.57644	-2104.14	3411			13.6175	3.27698	7.81645	5.20136
	2.75273	32.364	5.98437	2.41601	1.82447	5.87342	2.22327	11.1022	10.8304	3.75123	4.7015	6.95284	20.1692	0.0491264	0.32333	0.586215	3.58443	-2134.39	3406.28			13.7004	3.3713	8.05196	5.13519
	2.76886	31.1363	6.09047	2.48712	1.84607	6.18657	2.23381	10.9285	11.071	3.74293	4.57798	6.70171	20.0496	0.0502592	0.323333	0.586172	3.59922	-2163.94	3402.9			13.3319	3.50659	8.07778	5.00754
	2.65832	29.8856	6.13382	2.49555	1.84482	6.28245	2.0761	10.4679	10.9251	3.53429	4.44352	6.45769	20.1658	0.0503412	0.323877	0.582734	3.61272	-2192.99	3397.36			12.8926	3.54094	7.82303	4.81183
	2.61005	29.7181	6.2542	2.45204	1.79301	6.97498	2.04539	10.3436	11.1017	3.3215	4.38195	6.3929	20.4617	0.0506314	0.325103	0.585666	3.63705	-2223.56	3391.31			12.8608	3.74001	7.83023	4.69878
	2.70702	29.263	6.7012	2.411	1.81328	7.68131	2.09571	10.3818	11.063	3.18996	4.52309	6.06615	20.8627	0.0507776	0.326223	0.590164	3.65853	-2256.38	3384.51			12.8904	3.96853	7.84681	4.59307
	2.64249	27.9483	7.03445	2.44125	1.86417	7.98549	2.04241	9.56619	10.6653	3.08595	4.74317	5.79846	21.2338	0.0500803	0.327379	0.59569	3.6507	-2288.62	3379.56			12.5417	4.09697	7.42462	4.54253
	2.74755	29.1904	7.14008	2.52064	1.8852	7.72209	1.81207	8.62879	10.3348	3.02649	4.86423	5.78829	21.4835	0.0494202	0.328354	0.601454	3.63813	-2318.32	3373.47			13.026	4.04265	6.92521	4.55967
	3.0531	29.0267	7.32721	2.45888	1.87422	7.85431	1.86909	8.41014	9.80649	3.02338	5.16684	6.03681	21.5978	0.0491914	0.328637	0.617535	3.63253	-2347.71	3370.26			13.1357	4.06247	6.69524	4.74235
	3.3038	28.7892	7.35775	2.47129	1.82146	7.52486	1.96476	8.68478	9.93061	3.04244	5.15651	6.20654	21.4348	0.0485359	0.328969	0.621966	3.62409	-2376.3	3366.42			13.1503	3.93921	6.86005	4.80183
	3.4112	28.39	7.40398	2.49817	1.75842	6.68861	2.00158	8.99249	10.1431	3.02222	5.13813	6.00241	21.1906	0.0478189	0.328314	0.617323	3.61318	-2404.12	3363.17			13.0684	3.6484	7.04573	4.72092
	3.54302	28.1987	7.45349	2.38914	1.68402	5.77037	2.20603	9.27058	10.8634	2.92182	4.99045	5.88537	21.216	0.0474607	0.327247	0.620204	3.60429	-2433.06	3358.63			13.0651	3.28118	7.44666	4.59921
	3.873	27.4455	7.78943	2.18065	1.65421	5.46301	2.38247	9.9428	11.8303	2.79541	4.90521	5.81709	21.4748	0.0470187	0.326171	0.619255	3.59133	-2468.91	3352.7			13.036	3.09929	8.05186	4.5059
	3.8586	28.1238	8.02921	2.14141	1.72629	5.29956	2.41653	10.2523	12.3983	2.72077	4.65495	6.1003	21.6103	0.046849	0.324949	0.623535	3.57901	-2507.07	3347.29			13.3372	3.05576	8.35571	4.49201
	3.92595	28.0792	8.69516	2.07267	1.81743	5.28681	2.39144	10.3375	12.0074	2.69612	4.36417	6.02843	21.6571	0.0466685	0.324085	0.625929	3.5684	-2544.74	3342.64			13.5668	3.05897	8.24544	4.36291
	3.93403	27.6506	9.16372	1.96992	1.87057	5.39244	2.46992	9.92497	12.184	2.70671	4.26394	6.12719	21.6914	0.0466812	0.324118	0.630467	3.55948	-2579.89	3337.87			13.5828	3.07764	8.19296	4.36595
	3.89958	27.6695	9.50923	1.93923	1.91152	5.72847	2.4878	10.274	12.0583	2.76472	4.11008	6.26018	21.5856	0.0458966	0.324145	0.646107	3.54516	-2616.56	3332.36			13.6928	3.19308	8.27337	4.37833
	3.78355	28.2528	9.39885	1.97172	1.94857	5.79698	2.38904	9.82652	12.4419	2.7774	4.23589	6.74267	21.1741	0.0456392	0.324351	0.656296	3.53645	-2646.61	3326.29			13.8117	3.23909	8.21916	4.58532
	3.8473	27.1655	9.4006	2.04748	1.99941	6.01361	2.48899	9.98287	13.0214	2.84904	4.28834	6.79377	21.058	0.0452266	0.324533	0.655777	3.51365	-2672.25	3319.59			13.4711	3.3535	8.49776	4.64372
	3.68247	26.6659	9.00568	2.08369	2.04924	5.93102	2.51026	9.97145	13.453	2.93148	4.39537	6.91794	21.2315	0.0450954	0.324089	0.656824	3.5078	-2698.54	3312.63			13.118	3.35465	8.6449	4.74826
	3.51148	26.5885	8.72782	2.1886	2.01455	6.14351	2.47787	9.86559	13.5444	3.08519	4.68103	7.25042	21.2406	0.0451113	0.323017	0.667556	3.51696	-2722.81	3302.63			12.9426	3.44889	8.62929	5.00555
	3.41426	26.7879	8.2601	2.22031	2.06397	6.23549	2.39557	9.83068	13.3218	3.17993	4.87224	7.42322	21.2094	0.045441	0.323276	0.672478	3.54117	-2743.1	3297.81			12.8207	3.50659	8.51601	5.15846
	3.25178	25.1666	8.532	2.23681	2.05573	6.34953	2.36647	9.63718	12.5301	3.22591	4.88704	7.39807	21.2782	0.0449141	0.32327	0.675276	3.56902	-2764.53	3289.5			12.3168	3.54736	8.1779	5.17034
	3.29037	25.0298	8.48974	2.25258	2.04643	6.36419	2.25965	9.59468	12.4457	3.41911	5.09491	7.24736	21.2561	0.0451508	0.324079	0.682572	3.6051	-2787.14	3281.47			12.27	3.5544	8.10002	5.2538
	3.22286	25.2742	8.22917	2.23693	2.0083	6.41033	2.23113	9.51693	12.1741	3.51302	5.14897	7.03782	21.4501	0.0444721	0.324921	0.683845	3.62718	-2807.23	3277.8			12.2421	3.55186	7.97405	5.23327
	3.28664	26.9194	7.70529	2.23602	1.96588	6.29452	2.24221	9.77512	12.3032	3.5509	5.42421	6.69475	21.7764	0.0438435	0.325155	0.681435	3.64114	-2825.83	3275.78			12.6371	3.49881	8.10685	5.22329
	3.31768	30.017	7.12443	2.29686	1.84515	6.01261	2.21672	9.77629	12.3312	3.56734	5.53602	6.84063	21.8582	0.0431344	0.325069	0.67239	3.65371	-2844.01	3275.7			13.4864	3.38487	8.10806	5.31466
	3.06879	31.1915	6.39972	2.34797	1.72668	6.16712	2.12195	9.63351	12.6684	3.69407	5.4807	6.55353	21.8466	0.0427346	0.325141	0.664354	3.66764	-2858.11	3284.75			13.5533	3.41393	8.14128	5.24277
	2.73552	31.719	6.20153	2.45225	1.66703	6.79552	1.94988	9.8028	12.1368	3.6883	5.23349	6.59847	21.9254	0.0422705	0.325904	0.659653	3.68455	-2867.51	3305.86			13.552	3.63827	7.96317	5.17342
	2.70635	32.4933	5.92902	2.56342	1.58584	6.91838	1.91956	9.59117	11.7195	3.87018	5.13162	7.39107	21.7996	0.0422443	0.325588	0.651434	3.70591	-2875.39	3331.35			13.7095	3.68921	7.74342	5.46429
	2.54247	36.3192	5.86772	2.63918	1.6121	7.52676	1.78126	9.79452	11.5609	4.06283	4.87575	7.50499	21.4643	0.0422206	0.325278	0.630086	3.71509	-2880.89	3370.46			14.9098	3.92601	7.71224	5.48119
	2.25999	36.1646	5.73524	2.74109	1.62333	7.89686	1.626	9.60435	10.9762	4.32176	4.56162	7.40864	21.0102	0.0420252	0.325727	0.635204	3.71841	-2883.42	3467.72			14.7199	4.08709	7.40217	5.43067
	2.24282	39.7848	5.58267	2.88924	1.66698	8.52761	1.569	9.95407	10.209	5.07243	4.40132	7.53295	20.3617	0.0416323	0.325694	0.62877	3.69809	-2885.7	3575.64			15.8701	4.36128	7.24403	5.6689
	2.06837	46.7672	5.1375	2.94634	1.70443	8.95148	1.51052	10.0256	9.60231	5.64178	4.26262	8.37995	19.5105	0.0410531	0.325083	0.623261	3.66697	-2883.83	3698.49			17.991	4.53408	7.04615	6.09478
	1.90362	51.8867	4.7969	3.09522	1.88974	10.3181	1.39304	10.0395	8.68289	6.33031	3.90759	9.02973	18.4639	0.0404948	0.324149	0.621286	3.64323	-2878.52	3892.94			19.5291	5.10102	6.70514	6.42254
	1.82362	55.0998	4.5183	3.9	2.11844	11.1811	1.29101	10.2317	7.7658	7.33684	3.78697	9.18771	17.1398	0.0397426	0.324247	0.636415	3.62701	-2867.38	4106.79			20.4806	5.73317	6.4295	6.77051
	1.75602	61.2471	4.31854	4.73602	2.48627	14.1968	1.28017	10.8824	6.94621	9.01146	3.59885	11.2449	15.6742	0.0399858	0.324237	0.638908	3.62516	-2853.66	4277.77			22.4405	7.1397	6.3696	7.95173
	1.76751	63.535	4.13753	6.41964	2.86303	18.0316	1.23084	10.8566	6.47562	11.5739	3.66183	13.7212	14.5179	0.0407013	0.325133	0.647842	3.63801	-2841.72	4457.03			23.1467	9.10477	6.18768	9.65232
	1.81013	61.6263	4.10589	8.4119	3.46706	21.9499	1.18511	10.7406	6.10449	15.1534	3.81671	15.6443	13.5454	0.041016	0.326045	0.648144	3.64731	-2833.27	4659.37			22.5141	11.2763	6.01005	11.5381
	1.83491	59.0288	3.99566	10.8467	3.97055	25.4613	1.20373	11.0637	6.24496	18.4542	4.28871	16.8509	12.8128	0.0421958	0.326541	0.654095	3.64643	-2828.38	4747.78			21.6198	13.4262	6.1708	13.1979
	1.84851	58.7375	4.14789	12.423	4.77568	27.7069	1.22	10.8571	6.62963	22.1657	4.51047	18.6395	12.3588	0.042929	0.32747	0.663649	3.63999	-2822.5	4821.34			21.578	14.9685	6.23558	15.1052
	1.82788	53.6914	4.13798	14.8133	5.45088	28.9731	1.22107	10.4131	6.69202	26.6944	4.94498	19.9817	12.1132	0.0439428	0.327176	0.667968	3.63429	-2814.15	4882.79			19.8858	16.4124	6.10872	17.207
	1.78238	47.8234	4.08868	15.9215	6.08743	30.4485	1.24552	9.5827	6.65809	31.4214	5.58969	20.1748	11.8955	0.0438034	0.325968	0.663863	3.63459	-2803.39	4914.54			17.8981	17.4858	5.82877	19.062
	1.78874	47.0977	4.03699	16.3706	7.00555	30.874	1.2907	9.31002	6.76102	35.514	5.85225	20.2801	11.7031	0.0441493	0.325857	0.667302	3.63776	-2785.99	4926.76			17.6412	18.0834	5.78724	20.5488
	1.89425	49.1706	4.05434	17.2734	7.72736	30.402	1.35212	8.92125	6.67717	39.478	6.24589	20.5957	11.6864	0.0440036	0.326418	0.670285	3.63892	-2765.74	4939.91			18.3731	18.4676	5.65018	22.1065
	1.99338	47.885	4.01192	17.003	7.8793	30.54	1.41967	8.73536	6.51583	40.6925	6.59965	20.4959	11.757	0.0438611	0.326053	0.657694	3.63626	-2745.95	4953.26			17.9634	18.4741	5.55695	22.596
	2.1179	47.1481	4.09374	16.6982	8.36392	30.807	1.51357	8.71691	6.39158	39.0134	6.41418	19.262	11.7362	0.0431994	0.32673	0.654942	3.64415	-2727.81	4952.74			17.7866	18.623	5.54069	21.5632
	2.2001	47.3751	4.165	17.0066	8.62691	29.0033	1.60184	9.09052	6.38835	36.8892	5.9418	17.6618	11.9398	0.0436772	0.327595	0.657642	3.6414	-2710.3	4954.19			17.9134	18.2123	5.69357	20.1642
	2.29911	47.4751	4.25682	17.8998	8.35906	27.9843	1.67372	9.57928	6.36358	34.9886	5.89517	15.9086	12.5353	0.0437786	0.327164	0.644164	3.63994	-2697.79	4953.3			18.0103	18.081	5.87219	18.9308
	2.36805	47.5072	4.19305	18.3958	8.01295	26.4422	1.75556	9.46166	6.60259	29.9523	5.27602	14.5189	13.0644	0.0436805	0.326578	0.636879	3.63621	-2687.63	4955.11			18.0228	17.617	5.93994	16.5824
	2.42803	46.6971	4.33585	19.0886	7.99105	24.5491	1.81597	9.67793	6.73609	26.5951	5.02167	14.7376	13.4837	0.042894	0.325935	0.637009	3.63137	-2680.28	4953.94			17.8203	17.2096	6.07666	15.4515
	2.45695	45.0319	4.39443	19.6949	7.80939	21.7376	1.82519	10.0476	7.23923	24.9182	5.06256	14.9475	14.0725	0.0425833	0.32574	0.62886	3.61491	-2676.24	4956.05			17.2944	16.414	6.37068	14.9761
	2.4035	45.0881	4.39371	19.9793	7.05986	19.7327	1.84458	10.1708	7.26027	22.7977	5.0323	14.9912	14.5778	0.0422048	0.326243	0.61749	3.60623	-2672.24	4954.52			17.2951	15.5906	6.42521	14.2738
	2.41284	45.6839	4.59959	19.2135	6.40002	17.826	1.86639	10.3049	7.38446	20.9348	4.87967	15.7111	14.8044	0.0413632	0.326462	0.620289	3.59834	-2667.6	4956.79			17.5654	14.4798	6.51859	13.8418
	2.33134	43.6788	4.89232	17.757	5.76277	16.2311	1.8089	10.5102	7.24268	19.0375	4.7261	15.8659	14.8106	0.0403429	0.326948	0.614095	3.58782	-2662.22	4954.96			16.9675	13.2503	6.52058	13.2098
	2.32967	42.1068	5.25461	16.8558	5.28938	14.3804	1.7602	10.9257	7.2195	16.9677	4.38338	15.7305	14.7865	0.0398611	0.326632	0.598165	3.58171	-2655.73	4957.23			16.5637	12.1752	6.63513	12.3605
	2.36024	40.8729	5.86348	15.6217	4.57153	12.5018	1.80755	11.1858	6.95592	14.2035	4.04591	14.4628	14.8591	0.0390133	0.325682	0.588975	3.56745	-2648.76	4955.3			16.3655	10.8984	6.64975	10.9041
	2.4419	38.0433	6.25164	14.1795	4.20858	11.0201	1.8092	11.1036	6.87911	11.3992	3.75726	13.93	14.7343	0.0377474	0.323714	0.58025	3.55026	-2641.05	4957.37			15.5789	9.80273	6.59729	9.69546
	2.45385	35.8689	6.83163	12.3522	3.89194	9.80452	1.76878	11.0224	6.60937	9.03559	3.49421	12.7024	14.6257	0.0374552	0.32297	0.567778	3.54228	-2635.94	4955.63			15.0515	8.68289	6.46684	8.41073
	2.51232	33.4386	7.21934	10.9548	3.4073	8.75338	1.80048	10.8973	6.64545	7.03286	3.25135	12.1446	14.6319	0.038042	0.321651	0.566258	3.53188	-2632.44	4957.26			14.3901	7.70517	6.44773	7.47628
	2.51402	31.4829	7.86037	9.36259	3.22772	8.56231	1.77454	10.7933	6.47264	6.35196	3.30392	11.8023	14.6047	0.038122	0.321704	0.57462	3.52256	-2630.8	4956.04			13.9524	7.05087	6.34681	7.15274
	2.62327	30.4302	8.19419	7.38227	3.06617	9.04915	1.7384	10.6792	6.21337	5.66821	3.29506	11.5179	14.5612	0.0389738	0.323026	0.584374	3.52552	-2630.35	4957.04			13.7492	6.4992	6.21031	6.82707
	2.60732	30.3471	8.79859	6.22751	2.93932	9.79517	1.7554	11.1966	6.1577	5.51951	3.1674	11.9339	14.4629	0.039981	0.323663	0.596534	3.52655	-2630.14	4956.34			13.9177	6.32067	6.36992	6.87361
	2.53654	29.2092	8.97827	5.43027	2.84575	9.86241	1.73586	11.4111	6.02301	4.70952	3.13588	11.5176	14.2585	0.0406122	0.324077	0.610012	3.52716	-2629.27	4956.82			13.5747	6.04614	6.38998	6.45435
	2.47901	27.6488	8.99467	4.73722	2.71679	10.4188	1.65189	11.8019	5.68032	4.38458	3.18288	11.0993	14.1179	0.0407351	0.325302	0.618491	3.53264	-2626.75	4956.49			13.0408	5.95761	6.37804	6.22225
	2.40139	29.8217	9.04999	4.48379	2.48038	10.5224	1.65117	13.158	5.52962	4.35995	3.12991	10.6845	14.0255	0.0408457	0.325476	0.621226	3.52195	-2626.05	4956.72			13.7577	5.82885	6.7796	6.05812
	2.46829	30.6277	8.95557	4.30706	2.35052	11.1962	1.63357	13.1462	5.66552	4.31293	3.17438	10.4397	13.8723	0.0407769	0.324729	0.621429	3.51105	-2628.69	4956.68			14.0172	5.95126	6.81511	5.97566
	2.60023	32.9222	8.91906	4.13182	2.32085	11.0834	1.59685	14.2482	5.62712	3.81813	3.1024	9.66241	13.874	0.041272	0.324649	0.626327	3.51324	-2636.75	4956.61			14.8138	5.84537	7.15739	5.52765
	2.62917	35.5174	8.66048	3.96755	2.35184	11.1937	1.59326	14.7695	5.74799	4.14251	3.17257	9.23194	14.0271	0.0422622	0.323912	0.6215	3.50167	-2646.08	4956.83			15.6024	5.83771	7.37025	5.51567
	2.81935	38.4107	8.59595	3.687	2.36171	11.0951	1.68984	16.4551	6.23107	4.02716	3.10403	8.83394	14.1527	0.0426657	0.323027	0.622224	3.48127	-2658.92	4956.69			16.6087	5.7146	8.12535	5.32171
	3.02544	39.6295	9.02884	3.47365	2.44213	10.8785	1.76084	16.5886	6.64779	4.01173	3.06265	8.25787	14.1871	0.0428211	0.321686	0.627221	3.47435	-2674.26	4957.08			17.2279	5.59809	8.33241	5.11075
	2.99779	39.2439	9.35855	3.36374	2.48463	9.92024	1.76657	17.0681	7.08596	4.01148	3.04147	7.56418	14.18	0.0432383	0.321259	0.630212	3.48209	-2688.49	4956.82			17.2001	5.2562	8.6402	4.87238
	2.93577	39.4412	9.24255	3.32093	2.5035	9.06313	1.78177	17.949	7.69159	3.99779	3.13572	7.22259	14.11	0.0430183	0.321687	0.627019	3.47872	-2700.17	4957.33			17.2065	4.96252	9.14078	4.78537
	3.04901	39.4517	9.87747	3.23746	2.56915	8.6452	1.8615	19.5263	8.2292	3.60724	3.06778	7.10158	14.1863	0.0422671	0.321676	0.618911	3.46381	-2711.76	4957.14			17.4594	4.81727	9.87233	4.5922
	3.18737	36.4926	10.2028	3.34701	2.54835	7.77754	1.95425	19.9916	8.5127	3.70846	3.09638	7.40535	14.315	0.0423025	0.321264	0.611257	3.46702	-2721.36	4957.71			16.6276	4.55764	10.1529	4.73673
	3.23202	32.9234	10.047	3.47634	2.48674	7.32051	1.92334	21.4053	8.85839	3.70957	3.09076	7.41739	14.4511	0.0424234	0.321944	0.599722	3.46477	-2730.19	4954.12			15.4008	4.42786	10.729	4.73924
	3.31394	32.8964	9.92889	3.7051	2.44314	7.80092	1.9683	22.3581	8.87733	3.68423	3.10696	7.75743	14.7066	0.0429215	0.321786	0.598851	3.45509	-2736.06	4938.34			15.3797	4.64972	11.0679	4.84954
	3.49581	30.5786	10.4927	3.79149	2.54489	7.69054	1.99697	22.3153	8.74359	3.49504	2.9593	7.51508	15.0166	0.0430556	0.320774	0.591678	3.45325	-2740.9	4917.52			14.8557	4.67564	11.0186	4.65647
	3.5234	28.2685	10.6343	3.85537	2.61985	7.53877	2.00677	22.4887	8.59833	3.53415	2.94211	7.6027	15.3121	0.0438465	0.320159	0.596857	3.4817	-2744.98	4892.77			14.1421	4.67133	11.0313	4.69299
	3.48757	26.3602	10.8556	3.85748	2.66087	7.45174	1.90791	22.1058	8.5696	3.54505	2.97232	7.32884	15.7956	0.0443763	0.320326	0.604172	3.51345	-2748.42	4866.17			13.5678	4.6567	10.8611	4.6154
	3.62528	26.4833	11.6397	3.83764	2.78576	7.10566	1.94891	23.2554	8.46903	3.59471	2.92269	7.16862	16.3625	0.045156	0.319822	0.601626	3.56442	-2751.11	4843.15			13.9161	4.57635	11.2244	4.56201
	3.56653	27.8105	12.1606	3.52083	2.6881	6.02208	1.93439	24.0947	8.26813	3.26126	2.87506	7.45072	16.739	0.0453592	0.320608	0.596496	3.60714	-2755.16	4833.62			14.5125	4.077	11.4324	4.52901
	3.99843	26.6012	12.6809	3.39641	2.74525	5.42177	2.11292	25.0152	8.21958	3.19639	2.87532	6.97833	16.9568	0.0454521	0.321472	0.598669	3.63929	-2760.33	4829.92			14.4269	3.85448	11.7826	4.35001
	4.13853	25.8612	13.264	3.29278	2.85485	5.12375	2.17616	26.2132	8.1726	3.15069	2.85672	6.63635	17.0818	0.0453552	0.32219	0.598859	3.64479	-2765.93	4828.82			14.4212	3.75713	12.1873	4.21459
	4.38002	26.0734	13.9865	3.22822	2.96194	5.2835	2.21912	27.4642	8.15494	3.07151	2.77947	6.35397	17.1282	0.0441553	0.322077	0.599949	3.64195	-2772.04	4831.42			14.8133	3.82455	12.6127	4.06831
	4.505	26.0048	14.4709	3.12011	3.00961	5.50987	2.24437	28.7838	8.40961	2.88904	2.8074	6.25099	17.1806	0.0434283	0.322474	0.594285	3.63288	-2777.75	4829.89			14.9936	3.87986	13.1459	3.98248
	4.49265	25.5684	14.6576	2.99985	3.12967	5.68379	2.23033	30.2441	8.63401	2.72704	2.69423	5.87205	17.4082	0.0432171	0.323647	0.595136	3.61884	-2781.22	4819.66			14.9062	3.93777	13.7028	3.76444
	4.13808	24.1516	14.3016	2.91961	3.0416	6.14058	2.07344	30.5814	8.74106	2.68423	2.68366	5.90509	17.7668	0.0433417	0.323008	0.587993	3.61627	-2783.44	4803.25			14.1971	4.03393	13.7986	3.75766
	3.89212	23.9734	13.7361	2.93677	2.94572	6.32396	1.98051	31.5352	8.79184	2.77348	2.63353	6.26613	18.09	0.0429483	0.323272	0.584585	3.61174	-2784.27	4783.17			13.8672	4.06882	14.1025	3.89105
	3.48343	23.1561	13.2423	2.98742	2.81604	6.55466	1.88981	33.0076	8.47167	2.88784	2.56591	7.05057	18.2256	0.0440609	0.323018	0.583575	3.60869	-2784.69	4758.68			13.2939	4.11937	14.4564	4.16811
	3.16664	22.6448	12.4645	3.00148	2.69505	6.76699	1.85167	32.1719	8.48743	3.05777	2.61672	7.29383	18.2706	0.0449048	0.322515	0.583076	3.6011	-2785.26	4735.49			12.7586	4.15451	14.1703	4.32277
	3.12249	22.3387	12.7117	3.05779	2.68398	7.40788	1.76181	34.3066	8.31337	3.28505	2.67284	7.18908	18.3994	0.0453678	0.321573	0.585741	3.58611	-2785.41	4713.42			12.7243	4.38322	14.7939	4.38232
	3.18556	22.4861	12.9839	3.11362	2.68171	7.6094	1.74671	32.9532	8.24133	3.23005	2.64505	7.56774	18.4521	0.0456009	0.321414	0.586465	3.56264	-2785.67	4693.4			12.8852	4.46824	14.3138	4.48095
	3.12082	21.5277	13.0853	3.10092	2.78071	7.60686	1.70266	31.5396	8.16766	3.11949	2.60573	7.31274	18.4583	0.0459659	0.3216	0.594433	3.55026	-2786.07	4668.85			12.5779	4.49616	13.8033	4.34598
	3.09118	21.4074	12.7913	3.05375	2.80846	8.16303	1.70236	31.0947	8.65659	3.02652	2.63655	7.08384	18.7254	0.0456994	0.321972	0.60568	3.53611	-2786.94	4636.25			12.4299	4.67508	13.8179	4.24897
	3.05062	20.9619	13.2544	2.92128	2.90678	8.59421	1.68096	29.8673	8.47297	2.8204	2.52312	7.24948	19.1033	0.0447774	0.322675	0.618589	3.53091	-2785.9	4602.64			12.4223	4.80742	13.3404	4.19767
	3.23358	20.8042	13.8564	2.87543	3.15792	8.63544	1.69035	29.0553	8.31321	2.43872	2.39613	7.39515	19.4259	0.0443586	0.323123	0.623889	3.5335	-2785.32	4565.93			12.6314	4.8896	13.0196	4.07667
	3.22189	20.9204	14.3148	2.79938	3.20964	8.94097	1.67461	32.293	8.52571	2.39721	2.37407	7.44883	19.6915	0.0438904	0.324028	0.629809	3.53862	-2783.79	4526.84			12.819	4.98333	14.1644	4.07337
	3.29269	20.0204	14.22	2.78823	3.25984	9.04779	1.65972	31.2447	8.60904	2.3615	2.38213	7.43115	19.7176	0.0435326	0.324049	0.631946	3.5251	-2783.31	4490.51			12.511	5.03195	13.8378	4.05826
	3.39621	19.0036	14.9849	2.69257	3.60742	8.91995	1.62722	30.245	8.57246	2.32293	2.29162	7.45467	19.6176	0.0431116	0.323782	0.628601	3.49573	-2781.76	4454.85			12.4616	5.07331	13.4816	4.02307
	3.4208	17.8278	14.87	2.69224	3.75782	9.49813	1.56287	29.8636	8.89778	2.29074	2.28323	7.50038	19.4032	0.0431146	0.322488	0.626712	3.47448	-2781.65	4421.92			12.0395	5.31606	13.4414	4.02478
	3.28046	16.5928	14.88	2.7464	3.67306	10.4812	1.46087	30.5738	8.87582	2.3216	2.2361	7.42656	19.1702	0.0429596	0.32086	0.621306	3.4649	-2780.74	4395.85			11.5844	5.63354	13.6368	3.99475
	3.3032	16.07	15.7121	2.60218	3.81468	10.8984	1.39753	27.7212	8.8039	2.29344	2.18191	7.05526	19.0406	0.0431185	0.319542	0.620234	3.46909	-2781.66	4372.49			11.6951	5.77177	12.6409	3.84354
	3.37192	16.5666	16.1374	2.50622	3.96958	10.9632	1.37874	27.7191	9.08014	2.32496	2.18266	6.98492	19.0097	0.0434529	0.318832	0.61776	3.49688	-2781.52	4359.94			12.0253	5.81301	12.726	3.83085
	3.46276	17.5954	16.3625	2.49276	3.66145	10.8545	1.36865	27.7825	9.1988	2.33829	2.17125	6.67418	18.971	0.0436877	0.31878	0.607845	3.51727	-2781.49	4349.59			12.4736	5.66957	12.7833	3.7279
	3.62669	18.0818	16.4065	2.49123	3.56884	10.1231	1.41217	27.2229	9.77913	2.33986	2.18485	6.06164	18.9762	0.0439134	0.319887	0.604111	3.53688	-2780.59	4335.8			12.705	5.39441	12.8047	3.52879
	3.63963	18.8483	16.414	2.52999	3.52644	8.86692	1.4662	27.3636	10.4282	2.36646	2.32401	5.46382	18.9616	0.0442081	0.320813	0.604741	3.55471	-2780.56	4309.83			12.9673	4.97445	13.086	3.38476
	3.81386	19.2608	16.5043	2.75358	3.6602	7.87866	1.51946	27.8074	10.9671	2.40041	2.46573	5.30866	19.03	0.0444404	0.322904	0.607413	3.56867	-2778.94	4271.88			13.193	4.76415	13.4313	3.3916
	4.19539	20.1392	16.6544	2.87864	3.75919	7.46397	1.64199	27.4689	11.2719	2.3636	2.50857	5.10465	19.1798	0.0449382	0.324467	0.608239	3.58038	-2777.96	4204.34			13.663	4.7006	13.4609	3.32561
	4.30975	20.5886	16.745	2.92791	3.80688	7.31445	1.76783	28.315	11.532	2.31546	2.51732	4.98631	19.3115	0.0459761	0.325829	0.609848	3.60318	-2776.85	4132.57			13.8811	4.68308	13.8716	3.27303
	4.38245	20.4326	16.5863	2.95494	3.83486	6.89152	1.88955	29.8919	11.7964	2.32246	2.53465	4.96994	19.3832	0.0457409	0.326502	0.607198	3.61414	-2777.28	4062.53			13.8005	4.56044	14.5259	3.27568
	4.80484	20.2327	15.8449	2.90546	3.82943	6.86812	2.03128	30.1542	11.8196	2.30044	2.44217	5.01125	19.3211	0.0451685	0.327181	0.608153	3.61743	-2777.11	4001.68			13.6275	4.53434	14.6683	3.25129
	5.10471	19.8637	14.8841	2.75951	3.59503	6.8044	2.28424	30.1089	12.0986	2.23541	2.41949	4.91506	19.2285	0.0450648	0.327697	0.606117	3.614	-2778.53	3951.38			13.2842	4.38631	14.8306	3.18999
	5.50761	18.9155	15.0158	2.70936	3.46304	6.79745	2.37089	28.6227	12.2112	2.20546	2.4224	4.92034	19.1692	0.0444239	0.328669	0.609492	3.6018	-2779.68	3920.54			13.1463	4.32328	14.4016	3.18273
	5.72987	18.4987	14.9219	2.62861	3.54557	7.15152	2.39116	29.4065	12.1213	2.27593	2.44554	4.97932	19.2222	0.0435481	0.329331	0.611048	3.60035	-2781.77	3897.47			13.0502	4.4419	14.6397	3.2336
	5.75187	18.9133	14.5466	2.66544	3.55088	7.49939	2.30404	28.6343	11.7511	2.29422	2.42317	4.98745	19.4259	0.0435686	0.329785	0.607074	3.58368	-2783.14	3871.06			13.0706	4.5719	14.2298	3.23495
	5.80878	19.6226	15.0758	2.69832	3.65562	7.79731	2.26424	27.2439	11.7228	2.40206	2.52863	5.10228	19.9693	0.0432401	0.329727	0.613417	3.56997	-2784.49	3843.55			13.5024	4.71708	13.7436	3.34432
	5.6198	19.8639	15.4387	2.68424	3.81772	7.96011	2.1159	25.1908	11.2939	2.42261	2.5728	5.22199	20.5698	0.0428205	0.328691	0.613601	3.56312	-2786.2	3816.4			13.6408	4.82069	12.8668	3.4058
	5.12915	21.1403	15.3291	2.63802	3.8562	7.7262	2.01152	25.4047	10.9252	2.44596	2.68459	5.14527	21.1401	0.0426396	0.327538	0.616673	3.56443	-2786.65	3805.81			13.8662	4.74014	12.7805	3.42528
	5.01412	23.1107	15.6174	2.70324	3.72466	7.25493	1.94012	23.8756	11.1347	2.5006	2.90749	5.01898	21.6984	0.042819	0.326293	0.630077	3.56634	-2788.69	3807.53			14.5807	4.56094	12.3168	3.47569
	5.13889	24.0903	15.6022	2.63512	3.63437	7.46877	2.02507	25.0037	11.3241	2.6375	3.00257	5.16674	22.0964	0.0425468	0.324199	0.64178	3.57211	-2788.2	3823.1			14.9438	4.57942	12.7843	3.60227
	5.12435	25.8883	15.0773	2.44897	3.44468	7.22865	2.09282	27.488	11.5526	2.77131	3.06529	5.15652	22.2434	0.042167	0.323133	0.645995	3.58373	-2791.12	3854.72			15.3633	4.3741	13.7111	3.66437
	4.84205	28.7943	14.2126	2.39285	3.15326	7.3168	2.0571	29.2865	12.1463	2.86527	3.12122	5.09718	22.1623	0.041781	0.322473	0.649363	3.59732	-2790.43	3891.16			15.9497	4.28764	14.4967	3.69455
	4.44757	30.564	13.2962	2.3968	2.89305	7.48726	1.95354	31.791	12.2208	2.92238	3.09422	5.19351	21.8342	0.0412175	0.322644	0.650068	3.61196	-2794.49	3924.17			16.1026	4.25904	15.3218	3.7367
	3.87415	31.7124	11.8304	2.28673	2.57946	7.77601	1.89098	32.598	11.7172	3.02585	2.88148	5.26072	21.492	0.0406842	0.323361	0.647965	3.62578	-2792.46	3965.05			15.8056	4.21407	15.4021	3.72268
	3.54266	32.8676	10.3317	2.21598	2.35174	7.85476	1.7649	34.8306	11.2909	3.14658	2.79609	5.36262	21.1762	0.0411285	0.323999	0.647618	3.64411	-2794.75	4006.01			15.5806	4.14083	15.9621	3.76843
	3.08415	34.8199	8.97364	2.35126	2.1736	8.6675	1.46351	37.2818	10.5827	3.48116	2.66964	5.69422	20.7881	0.0408198	0.325255	0.648561	3.67755	-2598.99	4054.93			15.6259	4.39745	16.4427	3.94834
	2.88104	36.9583	7.80354	2.54043	2.12471	9.4796	1.38274	43.8164	9.87164	3.82158	2.51439	6.25376	20.3634	0.0415505	0.326001	0.651467	3.70008	-2004.63	4108.67			15.8809	4.71491	18.3569	4.19658
	2.95086	39.4806	6.7278	2.78536	2.10647	10.2705	1.30193	50.2085	9.19861	4.2527	2.44674	7.72991	20.2025	0.04226	0.32577	0.65895	3.71179	-1323.15	4168.2			16.3864	5.0541	20.2364	4.80978

## Sheet: P202 U1-1
	Ra Li	Oi Li	Oe Li	MF Li	ICO Li	LO Li	Ra Re	Oi Re	Oe Re	MF Re	ICO Re	LO Re	EKG	Kippwinkel	Rotwinkel	Kraft x	Kraft y	Druck li	Druck re			Bauch links	Rücken links	Bauch rechts	Rücken rechts
	2.47893	6.85492	5.84525	11.6882	7.47238	12.4721	2.05171	11.0815	4.37411	6.03759	6.33588	13.1087	18.6006	0.0401656	0.819266	1.04739	4.24378	40	-136.799			5.0597	10.5442	5.83579	8.49407
	2.48955	7.22744	5.38798	12.5299	7.57667	12.9922	2.02312	11.3812	4.44861	7.34698	6.6191	15.0989	17.4448	0.0402354	0.817912	1.0254	4.23893	30	-138.022			5.03499	11.0329	5.95098	9.68832
	2.45284	7.37825	5.0371	14.0599	7.32721	12.9646	2.07267	11.838	4.61583	8.46229	7.06451	18.5848	16.1676	0.0405595	0.817831	1.00135	4.21658	1.76392	-139.062			4.95606	11.4506	6.1755	11.3705
	2.5527	7.49984	4.74924	14.9651	7.25428	13.6325	2.0967	12.441	4.62325	11.0003	7.49956	21.4886	14.8594	0.0403806	0.818667	0.992698	4.20035	12	-141.074			4.93392	11.9506	6.38699	13.3295
	2.57397	7.94012	4.78924	16.1467	7.2343	13.7892	2.11056	13.2693	4.55595	13.6843	7.9943	23.5765	13.7676	0.0406529	0.81925	0.982746	4.18999	4655.08	R			5.10111	12.3901	6.64527	15.085
	2.58832	8.38719	5.15483	18.6709	7.39735	15.475	2.06756	14.0032	4.53496	16.3001	8.61633	25.376	12.9225	0.041758	0.819095	0.990505	4.17649	4845.01	-147.669			5.37678	13.8478	6.86859	16.7642
	2.48806	8.35868	5.23281	20.1804	7.99714	16.8448	2.06662	14.4437	4.47766	18.8691	9.1819	27.0039	12.4035	0.042489	0.820543	0.980053	4.15147	4909.92	-153.179			5.35985	15.0075	6.99598	18.3516
	2.50869	8.33226	5.39282	21.8627	8.75016	17.5275	2.03394	13.9803	4.23524	21.1621	10.4103	27.9495	12.0462	0.0427614	0.822869	0.975733	4.12596	4947.53	-158.072			5.41126	16.0468	6.74982	19.8406
	2.41508	8.02541	5.63409	22.8947	9.02545	17.7088	1.91154	13.8805	4.16165	23.8208	11.6522	28.182	11.7708	0.0429573	0.823892	0.975162	4.09597	4960.24	-163.115			5.35819	16.543	6.65122	21.2183
	2.31266	7.67437	5.68806	24.7603	9.24325	17.5384	1.79023	13.0954	3.96177	24.4436	12.7037	28.0699	11.4285	0.0439522	0.825047	0.959512	4.06137	4963.14	-167.937			5.22503	17.1807	6.28248	21.7391
	2.18924	7.107	5.57284	25.9913	9.75182	17.5574	1.77254	12.229	3.90833	23.876	13.8748	27.6174	11.2275	0.0438248	0.825402	0.943668	4.04797	4960.44	-173.495			4.95636	17.7668	5.96996	21.7894
	2.14194	6.53982	5.32369	25.8191	10.2467	17.3799	1.82303	12.2763	3.87636	24.0842	14.8872	26.3599	11.2853	0.0435842	0.82509	0.930888	4.04989	4961.87	-179.451			4.66848	17.8152	5.99191	21.7771
	2.11194	6.1523	5.19815	26.475	10.6464	16.65	1.83286	11.487	3.9237	23.8948	15.1182	25.0899	11.2467	0.0434833	0.823949	0.924559	4.05251	4961.15	-183.739			4.48746	17.9238	5.74786	21.3676
	1.9718	5.66847	4.95141	25.9575	10.073	16.9623	1.81779	10.5535	4.05291	22.4904	14.5098	23.8461	11.14	0.0439048	0.82289	0.90217	4.06644	4961.28	-187.435			4.19722	17.6643	5.47472	20.2821
	1.94916	5.50981	4.73338	26.2278	10.5315	17.6498	1.87527	10.0181	4.01385	21.9288	14.2456	23.0126	11.1801	0.0442725	0.822962	0.901264	4.10035	4962.24	-191.196			4.06411	18.1364	5.3024	19.729
	1.93565	5.3851	4.4212	25.6894	10.6374	18.7519	1.88874	9.76277	3.87204	23.746	14.391	22.1405	11.263	0.0441617	0.821498	0.925133	4.11497	4960.82	-194.149			3.91398	18.3596	5.17452	20.0925
	2.02969	5.29099	4.54332	26.0944	10.8293	18.7873	1.86585	8.80511	3.80742	24.2648	14.6134	20.9668	11.2468	0.0438175	0.82058	0.947822	4.13664	4962.88	-196.131			3.95466	18.5703	4.82613	19.9483
	1.98595	5.18696	4.49886	27.751	10.7263	19.1374	1.7934	7.9894	3.85848	25.3146	14.3221	21.3908	11.245	0.0433016	0.819944	0.968617	4.14706	4961.43	-196.786			3.89059	19.2049	4.54709	20.3425
	1.9675	5.09973	4.60226	27.6904	10.8357	19.1059	1.78299	8.22271	3.85735	27.1153	13.984	22.4819	11.3458	0.0423203	0.819812	0.982669	4.17218	4962.72	-195.432			3.88983	19.2107	4.62102	21.1938
	1.98292	5.62332	4.97233	28.5603	11.2288	18.6561	1.74657	8.4174	3.97341	30.9237	14.0719	23.8163	11.4496	0.0407934	0.819325	0.988607	4.18622	4962.13	-191.823			4.19286	19.4817	4.71246	22.9373
	2.01092	5.6017	5.2283	29.0061	10.5454	17.9869	1.75796	8.33272	4.09316	32.6777	14.1059	24.1242	11.5332	0.0395144	0.818938	1.00137	4.18736	4962.44	-187.45			4.28031	19.1795	4.72795	23.636
	2.05795	5.80612	5.47887	27.97	10.1278	17.8808	1.81936	8.38913	4.25814	32.4186	13.6812	24.1631	11.5552	0.0384526	0.819356	0.991969	4.19716	4962.63	-181.105			4.44765	18.6595	4.82221	23.421
	2.0893	5.99445	5.48322	25.8193	9.57994	17.3951	1.85923	8.70802	4.77359	34.0952	13.8002	24.6218	11.7127	0.038157	0.820007	0.974069	4.20328	4962.51	-173.072			4.52232	17.5981	5.11361	24.1724
	2.14983	6.22345	5.56093	22.7257	9.15623	16.6589	1.88004	9.05048	5.16664	34.9138	13.2795	23.8178	11.6779	0.0377706	0.820405	0.964751	4.20396	4962.68	-164.594			4.64474	16.1803	5.36572	24.0037
	2.19801	6.3926	5.50282	20.6194	8.58135	15.7584	1.90831	8.87201	5.71115	34.4569	13.8531	22.5578	11.6978	0.0377711	0.820363	0.973742	4.19725	4962.59	-156.943			4.69781	14.9864	5.49716	23.6226
	2.19654	6.59986	5.21384	17.1264	7.69118	14.3074	1.92334	8.75332	6.20225	31.8633	14.3673	21.2726	11.6912	0.0384156	0.821108	1.00421	4.19697	4962.69	-149.449			4.67008	13.0417	5.6263	22.5011
	2.22051	6.71143	4.90413	15.0856	7.17204	14.0821	1.9296	9.17708	6.89257	29.2081	14.0687	20.1267	11.7199	0.0391152	0.821443	1.00987	4.20698	4962.64	-142.858			4.61202	12.1132	5.99975	21.1345
	2.24531	6.73467	4.80633	14.0748	6.78737	13.1043	1.91517	8.74269	7.76072	26.1331	13.4127	19.0063	11.7789	0.0394358	0.820533	1.01815	4.21571	4962.93	-137.645			4.59544	11.3222	6.13953	19.5173
	2.22143	7.04601	4.63278	12.7168	6.11086	13.3989	1.95302	9.20475	8.18718	22.8895	12.4679	17.3464	11.6907	0.04043	0.820759	1.0256	4.22405	4962.58	-134.229			4.63341	10.7422	6.44832	17.5679
	2.20706	7.1878	4.47501	11.775	5.69416	12.8154	1.98524	9.43355	8.43364	18.8312	11.9153	16.7384	11.756	0.0413737	0.821497	1.01456	4.23036	4963.09	-132.403			4.62329	10.0948	6.61748	15.8283
	2.21515	7.26974	4.58108	11.2298	6.13578	13.9341	1.99722	10.166	8.64915	17.6843	11.227	16.8577	11.8142	0.0418378	0.822162	1.00379	4.23536	4962.52	-130.956			4.68866	10.4332	6.93746	15.2563
	2.18595	6.78642	4.57638	11.0586	6.50096	14.2697	1.93815	10.5192	8.95023	17.3125	10.7032	16.3302	11.7794	0.0418936	0.822045	0.979043	4.23323	4963.16	-129.993			4.51625	10.6098	7.13586	14.7819
	2.15642	6.73324	4.47337	10.5557	6.91986	14.9446	1.91738	11.3186	8.8474	17.0339	10.7012	15.1558	11.8235	0.041916	0.82277	0.935371	4.20628	4962.69	-128.215			4.45434	10.8067	7.36112	14.297
	2.15985	6.50473	4.3873	10.2728	7.08916	15.3875	1.90789	12.3073	9.20171	16.8829	11.5427	14.9926	11.9271	0.0417444	0.823685	0.903562	4.18833	4963.05	-126.785			4.35063	10.9165	7.80563	14.4727
	2.10152	6.22223	4.49239	9.89551	7.35935	14.9301	1.82805	12.4823	9.24525	16.6614	11.6684	15.2297	11.9974	0.0415775	0.823597	0.873881	4.16089	4963.13	-124.44			4.27205	10.7283	7.85186	14.5198
	2.10431	5.75665	4.37992	9.56402	7.83619	15.3672	1.79577	12.7294	9.37006	16.9987	11.509	15.3566	11.936	0.0411648	0.823946	0.857537	4.15057	4962.82	-121.951			4.08029	10.9225	7.96508	14.6214
	2.17862	5.87307	4.575	9.28508	7.69749	15.3628	1.81991	12.0343	8.84085	17.5382	12.085	15.6896	11.8521	0.0414075	0.823376	0.842276	4.14016	4963.39	-120.216			4.2089	10.7818	7.56503	15.1043
	2.20507	6.14414	4.56452	9.07135	7.27734	14.9412	1.86912	12.0571	8.39662	17.8435	12.6021	15.7725	11.8474	0.0416229	0.823337	0.836546	4.13796	4962.86	-118.771			4.30458	10.43	7.44094	15.406
	2.19149	6.28906	4.52543	9.43357	7.11081	14.5624	1.88977	11.3915	7.94958	18.7991	12.7254	17.0809	11.6518	0.041673	0.823074	0.844594	4.1451	4963.44	-118.255			4.33533	10.3689	7.07696	16.2018
	2.19397	6.40612	4.67163	9.4294	7.04228	14.3901	1.89617	10.8431	7.22086	19.5496	12.9765	17.4748	11.5338	0.042254	0.822484	0.856869	4.14649	4963.18	-118.393			4.4239	10.2873	6.65339	16.667
	2.21304	6.53859	4.63962	9.75811	6.91819	15.556	1.91817	11.1838	6.83222	20.8409	13.3811	17.294	11.4704	0.0432218	0.822468	0.871394	4.16559	4963.3	-118.96			4.46375	10.7441	6.64474	17.172
	2.1307	6.44517	4.60924	10.2229	6.79129	15.9029	1.93079	11.4578	6.36891	21.6133	13.8254	16.8616	11.5007	0.0438984	0.821406	0.895772	4.16513	4963.54	-119.692			4.39504	10.9723	6.58583	17.4334
	2.01239	6.18949	4.38465	11.0974	6.85821	17.2598	1.89565	12.0198	5.93816	21.5824	13.4886	16.6717	11.5756	0.0434159	0.821354	0.898953	4.15888	4963.3	-120.515			4.19551	11.7385	6.61786	17.2476
	1.99234	5.68171	4.24648	11.4991	6.90638	17.7884	1.89841	12.0114	5.29537	22.1057	13.248	16.3388	11.6088	0.0436198	0.820853	0.895502	4.15239	4963.65	-121.751			3.97351	12.0646	6.40173	17.2308
	1.95282	5.5069	4.23566	11.9863	6.91947	17.5841	1.83462	12.341	5.20118	21.7669	12.8173	16.3417	11.7233	0.0432251	0.819609	0.889494	4.13463	4963.6	-122.703			3.89846	12.1633	6.45892	16.9753
	1.95874	5.40679	4.10548	12.5265	6.85484	17.1832	1.82154	12.1195	4.85869	21.0421	12.0498	16.58	11.7588	0.0426092	0.818508	0.90311	4.12666	4963.7	-124.119			3.82367	12.1882	6.26657	16.5573
	1.96051	5.41976	4.07135	13.4774	7.075	17.3877	1.84875	11.5316	4.58375	19.1101	10.773	17.0369	11.8035	0.0413145	0.817449	0.917746	4.11509	4964	-126.099			3.81721	12.6467	5.98803	15.64
	1.9497	5.48439	3.87463	13.1677	6.96833	15.7947	1.85666	11.2783	4.81494	18.1707	9.73461	16.8706	11.8877	0.0412555	0.816728	0.93947	4.11071	4963.8	-127.931			3.76957	11.9769	5.9833	14.9253
	1.99977	5.64712	3.74831	12.6984	6.92342	14.7965	1.86781	10.5651	5.41686	18.1848	9.23343	16.4359	12.0134	0.0412893	0.816164	0.972293	4.11111	4964.23	-129.575			3.7984	11.4728	5.94992	14.618
	2.069	6.2409	3.73147	12.6022	6.81495	14.0491	1.89371	10.1542	5.86635	18.2128	8.72218	16.16	12.1471	0.0412637	0.816	1.00735	4.117	4964.12	-131.302			4.01379	11.1554	5.97141	14.365
	2.11881	6.72582	3.8622	12.1232	6.6303	14.3005	1.90956	10.5112	6.37997	17.9241	9.56665	15.3758	12.225	0.0415375	0.816732	1.02719	4.12243	4964.3	-133.724			4.23561	11.018	6.2669	14.2889
	2.13295	6.91806	4.00052	11.3865	6.77742	13.6739	1.97639	10.962	6.87255	19.3535	9.79612	15.236	12.3563	0.0408468	0.81749	1.04364	4.12666	4964.59	-135.365			4.35051	10.6126	6.60365	14.7952
	2.08477	7.25128	4.02216	9.94195	6.3504	13.1936	2.05066	12.1518	7.60027	19.9239	10.2535	14.7223	12.5251	0.0409917	0.818355	1.05318	4.12454	4964.36	-137.173			4.45274	9.82865	7.26758	14.9666
	2.11403	7.62605	4.00791	9.61186	6.10587	12.9319	2.15329	12.4903	8.0168	19.4819	10.6817	15.693	12.5412	0.0409204	0.819315	1.0413	4.13377	4964.93	-139.474			4.58266	9.54987	7.55347	15.2855
	2.07529	7.7946	4.00959	8.93474	5.87461	12.4466	2.29075	12.8057	8.10105	19.0463	11.1199	15.905	12.7365	0.0404418	0.819832	1.01728	4.14142	4964.62	-141.678			4.62649	9.08531	7.7325	15.3571
	2.07233	7.73708	3.98324	8.44104	6.03637	11.8741	2.3934	13.381	8.34612	18.641	11.2359	15.6658	12.988	0.0405538	0.820647	0.996829	4.1425	4965.03	-143.677			4.59755	8.78384	8.04016	15.1809
	2.05079	7.7317	3.96951	8.16957	5.77573	11.5327	2.50872	13.467	8.21582	17.8831	10.4472	15.1249	13.2041	0.0408209	0.82092	0.976049	4.16106	4965.05	-145.1			4.584	8.49267	8.06384	14.4851
	2.03838	7.78967	3.92297	7.93833	5.66043	11.8439	2.53014	13.5184	8.08774	16.2465	10.6354	14.5891	13.2187	0.040859	0.820593	0.961752	4.17108	4965.04	-146.952			4.58367	8.48089	8.04542	13.8237
	2.07288	7.55112	3.91521	7.63838	5.51993	12.0494	2.46201	12.2272	7.41774	14.8599	10.8983	14.4451	13.3105	0.0405824	0.820739	0.953083	4.1788	4965.53	-147.673			4.51307	8.40257	7.36899	13.4011
	2.10059	7.71655	3.92584	8.11012	5.64562	12.382	2.52937	11.6113	6.73736	15.1314	10.6057	13.6214	13.4754	0.0404758	0.820303	0.948591	4.19134	4965.13	-148.676			4.58099	8.71259	6.95935	13.1195
	2.11158	8.46484	4.08774	8.08338	5.64386	12.1339	2.44078	11.0766	5.94355	14.2772	10.9724	13.621	13.3336	0.0409469	0.819904	0.952598	4.19693	4965.76	-149.213			4.88806	8.62036	6.48699	12.9568
	2.16514	8.77643	4.12223	8.40495	5.30949	12.1178	2.39508	10.6486	5.46813	13.7819	10.8315	14.3094	13.4465	0.0405846	0.818824	0.94152	4.19231	4965.48	-149.884			5.02127	8.61075	6.17059	12.9743
	2.18075	8.68917	4.19571	8.61863	5.32889	11.9172	2.25333	9.94144	5.34035	15.0966	10.0567	14.1093	13.5507	0.0404266	0.818423	0.945007	4.19301	4965.87	-150.455			5.02188	8.62156	5.84504	13.0875
	2.17543	8.99897	4.25011	8.63204	5.53241	12.1	2.15707	9.58216	5.07065	15.8964	9.32135	13.8748	13.7771	0.0412093	0.817595	0.9366	4.18186	4965.94	-150.355			5.1415	8.75483	5.60329	13.0308
	2.19743	9.12097	4.23444	8.83868	5.52364	12.6309	2.16322	9.80119	4.68035	17.0213	8.96495	13.9793	13.8677	0.0414042	0.816153	0.915116	4.16197	4965.85	-151.242			5.18428	8.99775	5.54825	13.3218
	2.13553	8.98105	4.2341	8.67915	5.5979	12.4119	2.07079	9.80862	4.702	17.1874	8.62363	13.8085	13.9597	0.0415714	0.815253	0.89013	4.13222	4966.51	-150.948			5.11689	8.8963	5.52714	13.2065
	2.07286	8.61095	4.11179	8.5579	5.90807	12.9955	2.04012	9.80234	4.903	17.9317	8.22563	13.4549	14.0801	0.0413783	0.815806	0.880815	4.12118	4966	-151.695			4.93187	9.15382	5.58182	13.2041
	1.98704	8.44834	4.05915	8.771	6.29032	12.7064	1.99466	9.76774	4.96789	17.6025	7.89782	12.933	14.0116	0.0420202	0.816397	0.868992	4.10956	4966.85	-151.423			4.83151	9.25591	5.57676	12.8111
	1.99459	8.66039	3.85474	9.06425	5.9845	12.6346	1.97207	10.407	4.7922	17.6506	8.05526	13.6128	14.0205	0.0424279	0.816789	0.853285	4.10938	4966.45	-152.53			4.83657	9.22778	5.72377	13.1062
	2.01528	8.78698	3.64578	9.0229	5.97783	11.8842	2.02346	10.428	4.78291	16.8045	7.71823	13.4429	14.0538	0.0423537	0.816525	0.854678	4.10854	4967.12	-152.498			4.81601	8.96166	5.7448	12.6552
	2.02518	9.02708	3.6525	8.89925	5.96179	11.1291	2.01677	10.3717	4.80481	15.7583	7.5478	13.9715	14.1431	0.0425396	0.817091	0.859926	4.10816	4966.93	-152.748			4.90159	8.66339	5.73109	12.4259
	2.07722	9.43752	3.70924	8.69499	5.82796	10.8563	2.02043	10.5187	4.93541	15.6322	7.62214	14.8045	14.2813	0.043479	0.817293	0.881436	4.1047	4966.76	-153.323			5.07466	8.45976	5.82484	12.6863
	2.16441	9.49691	3.72742	8.59458	5.50664	11.1416	2.0336	10.8952	4.83435	16.1811	7.67189	14.6003	14.4477	0.0436132	0.816824	0.908095	4.08752	4962.86	-152.903			5.12958	8.41427	5.92104	12.8178
	2.21196	9.38864	3.75626	7.93637	5.27429	12.1828	2.01113	10.6888	4.86144	16.2512	7.65262	15.1951	14.5766	0.0438727	0.817199	0.943707	4.0726	4942.92	-153.302			5.11895	8.4645	5.85381	13.033
	2.21525	9.27121	3.78319	8.08833	5.23098	13.2318	2.04289	10.1259	4.89522	16.6298	8.08886	15.9237	14.7771	0.0438984	0.817452	0.987796	4.06556	4902.86	-152.007			5.08988	8.85037	5.68802	13.5475
	2.17279	9.11786	3.81045	8.55149	5.02466	13.3991	2.04767	9.85587	5.09971	17.698	8.41492	16.2815	14.964	0.0438524	0.818277	1.00087	4.07627	4844.46	-153.359			5.0337	8.99174	5.66775	14.1315
	2.1998	9.2738	3.62105	8.84634	5.14529	13.7214	2.04137	10.1132	5.33688	17.7041	8.49713	15.4517	15.2435	0.0433286	0.818873	1.01081	4.09951	4764.59	-151.889			5.03155	9.23768	5.83047	13.8843
	2.10184	8.92562	3.45606	9.21044	5.33219	13.4703	2.00248	10.1754	5.52443	17.9908	8.4774	14.9853	15.7474	0.0423527	0.816947	1.00896	4.11719	4666.8	-153.309			4.82784	9.33763	5.90078	13.8179
	2.07095	8.75388	3.33339	9.48642	5.35119	13.1402	2.0239	10.6137	5.47299	18.3706	8.67972	15.5978	16.1414	0.0420412	0.815591	0.997152	4.14628	4552.39	-153.308			4.71941	9.32595	6.03686	14.216
	2.06748	9.13904	3.29658	9.2618	5.603	11.5511	2.05202	10.7979	5.404	16.9934	8.65063	14.7869	16.4102	0.0420977	0.814086	0.973903	4.16991	4423.89	-155.194			4.83436	8.80529	6.08463	13.477
	2.07408	9.37243	3.31119	9.02783	5.81195	10.5043	2.03202	10.8919	5.33651	15.4038	8.14009	13.6033	16.5871	0.0420077	0.813167	0.929842	4.17607	4277.05	-156.813			4.91923	8.44803	6.08682	12.3824
	2.01763	9.43397	3.44069	8.25536	5.93424	10.0825	1.95859	11.3609	5.25602	14.5053	7.97918	13.3805	16.8547	0.0411524	0.812017	0.907237	4.16778	4082.72	-157.87			4.9641	8.09068	6.19183	11.955
	1.96642	8.92247	3.53043	8.39451	5.92287	9.95821	1.94972	11.4109	5.06278	14.4107	7.74387	13.2456	17.2753	0.0404061	0.811785	0.885352	4.16165	3867.32	-161.82			4.80644	8.09186	6.14115	11.8001
	2.01253	8.96476	3.54201	8.31215	5.88863	10.384	2.00799	11.3458	4.98263	14.3758	7.59179	13.0798	17.6196	0.0396872	0.812648	0.875053	4.16809	3608.35	-161.902			4.83977	8.19492	6.11215	11.6825
	2.09554	8.85597	3.63372	8.26357	5.61679	10.3838	2.08263	10.825	4.83816	14.6227	7.53736	13.7833	18.0098	0.0390536	0.813641	0.847422	4.16385	3324.29	-165.844			4.86174	8.08807	5.91526	11.9811
	2.20356	8.58729	3.57404	8.77628	5.71489	10.4018	2.0987	11.076	4.90465	15.0072	7.56634	14.9619	18.4069	0.0386377	0.814411	0.825361	4.1717	3040.41	-164.817			4.7883	8.29766	6.02646	12.5118
	2.24882	8.89401	3.52666	8.89962	5.62635	10.2216	2.2065	11.791	5.13084	16.207	7.94291	16.3094	18.7868	0.0381673	0.816022	0.819118	4.17868	2756.92	-168.219			4.88983	8.24918	6.37613	13.4864
	2.31761	9.02179	3.46871	9.49262	5.41581	10.6902	2.24239	11.9411	5.27159	16.7414	8.5225	17.5089	19.0921	0.0382449	0.817631	0.823585	4.18248	2476.71	-168.985			4.93604	8.53289	6.48502	14.2576
	2.40251	9.10828	3.37832	9.86319	5.49189	10.7787	2.34987	11.5546	5.58981	17.899	8.73968	19.1539	19.3606	0.0387894	0.818706	0.812764	4.19007	2186.62	-171.076			4.96304	8.71126	6.49811	15.2642
	2.41962	9.40209	3.36457	10.1362	5.43377	10.7531	2.35754	11.6366	5.47139	19.2464	8.63639	21.2937	19.628	0.0390862	0.820522	0.819953	4.19411	1917.1	-173.688			5.06209	8.77436	6.4885	16.3922
	2.29972	9.61201	3.26579	10.4757	5.29501	10.3901	2.33624	11.6007	5.8431	19.3623	8.72087	21.5384	20.1447	0.0396868	0.821484	0.845079	4.2153	1662.96	-173.96			5.05917	8.72027	6.59334	16.5405
	2.12073	9.62304	3.20731	10.7972	5.48516	10.2493	2.27996	11.8408	5.95598	18.9667	8.82646	22.87	20.6361	0.0403893	0.82132	0.877242	4.21996	1398.98	-177.403			4.9837	8.84388	6.69226	16.8877
	2.02911	9.37268	3.38958	10.8903	5.50371	10.7934	2.20098	12.1698	5.68422	17.863	8.68243	22.6606	21.0378	0.0407635	0.821467	0.915487	4.22509	1162.47	-171.238			4.93046	9.06245	6.68501	16.402
	1.94033	9.46022	3.48961	10.7337	5.70117	11.2649	2.14921	12.6652	5.76572	17.8131	8.17885	21.6776	21.2926	0.0415227	0.821349	0.943327	4.22921	977.45	-167.429			4.96339	9.23326	6.86003	15.8898
	1.85049	9.25868	3.52467	10.5046	5.80499	11.196	1.93159	12.8593	5.55952	16.0344	7.82463	20.5027	21.3845	0.0416864	0.820577	0.963675	4.23413	837.308	-157.911			4.87795	9.16854	6.78346	14.7873
	1.8078	9.10901	3.81954	10.3353	5.915	10.9715	1.86697	13.5965	5.44789	14.5692	7.93956	17.823	21.4106	0.0424037	0.821043	0.980868	4.2263	730.593	-153.829			4.91212	9.07392	6.97047	13.4439
	1.85068	8.65334	4.0965	9.902	6.007	11.4326	1.77263	13.834	5.32816	13.1498	7.96333	17.2021	21.2945	0.041771	0.820956	0.996587	4.2293	653.45	-146.036			4.86684	9.11387	6.97826	12.7717
	2.12397	8.27398	4.46807	9.54515	5.83715	11.8672	1.72985	14.2592	5.11763	12.3111	7.38993	15.6122	21.1226	0.0416941	0.821586	1.01211	4.24656	622.493	47.2492			4.95534	9.08316	7.03556	11.7711
	2.28812	7.9128	4.64261	9.51929	5.90374	12.5096	1.7991	13.776	5.08819	11.7744	7.17175	16.0923	20.9599	0.0418104	0.82215	1.02098	4.25678	617.909	468.526			4.94784	9.31088	6.88775	11.6795
	2.62458	7.57915	4.91541	10.5874	5.95543	12.9579	1.83318	14.5062	4.65897	11.2778	7.42165	15.7709	20.7899	0.041801	0.821616	1.03172	4.26691	620.362	965.53			5.03972	9.83356	6.99944	11.4901
	2.76822	7.5895	4.47968	8.87162	5.48833	11.3811	1.75093	14.2851	4.4878	11.6997	7.9919	15.5036	20.9963	0.0411755	0.825953	1.09003	4.20631	810.7	961.625			4.9458	8.58034	6.84128	11.7317
	2.82118	7.34354	4.55113	9.34844	5.3581	11.5407	1.78854	14.5554	4.31965	11.77	8.08893	15.9186	20.7425	0.040407	0.825272	1.08561	4.20652	843.898	1505.95			4.90528	8.74908	6.88787	11.9258
	2.82183	7.15716	4.64774	10.0062	5.74978	11.7213	1.87972	13.9961	4.38129	11.935	8.23392	15.7552	20.5252	0.039493	0.824172	1.07029	4.21088	896.095	2110.94			4.87558	9.15909	6.75236	11.9747
	2.77086	6.92123	4.61652	11.3155	6.23967	11.842	2.01425	13.6619	4.50534	12.4819	8.41541	15.8679	20.2789	0.0391602	0.823879	1.04358	4.22196	957.86	2724.71			4.76954	9.79903	6.72717	12.2551
	2.66369	6.49365	4.25114	12.7619	7.11735	11.9223	2.05458	13.2913	4.59308	12.4398	8.85003	15.216	20.0966	0.038954	0.823308	1.03729	4.24358	1024.23	3119.56			4.46949	10.6005	6.64633	12.1686
	2.466	6.0418	4.19668	15.3949	8.33156	12.7116	2.06159	14.1779	4.53759	12.5353	9.37163	14.9256	19.9115	0.0385907	0.823002	1.02763	4.25736	1106.08	3357.31			4.23482	12.146	6.92568	12.2775
	1.98289	5.64906	4.24331	17.9454	9.52755	13.898	2.04165	14.7254	4.66263	12.9698	9.5738	14.8555	19.7781	0.0388902	0.82325	1.01621	4.26726	1195.28	3543.72			3.95842	13.7903	7.14324	12.4664
	1.91007	5.14175	4.4444	21.7768	11.1594	16.0567	2.04926	14.7493	4.73757	14.0012	10.3261	15.2827	19.655	0.0402785	0.823726	1.02287	4.26557	1280.02	3680.38			3.83207	16.331	7.1787	13.2033
	1.73834	4.70369	4.41486	25.0263	13.2666	18.3855	1.99672	14.7747	4.71719	15.238	10.707	15.0726	19.5203	0.0407417	0.823847	1.04463	4.25705	1352.63	3770.33			3.61896	18.8928	7.16286	13.6726
	1.72856	4.22552	4.24849	30.0429	14.7338	19.9814	1.90162	14.7065	4.81688	16.2027	10.4684	15.6512	19.5577	0.0411433	0.823323	1.06686	4.23161	1418.38	3834.68			3.40085	21.5861	7.14168	14.1074
	1.84076	3.95362	4.42354	32.1914	16.1046	22.6646	1.87061	14.4781	5.11819	17.4414	10.3005	16.8655	19.5611	0.0408589	0.822183	1.08185	4.21654	1466.17	3871.6			3.40597	23.6535	7.15564	14.8692
	1.86501	3.76015	4.36335	33.2912	16.939	24.572	1.9156	12.5186	5.65474	18.7593	10.6076	18.2958	19.6244	0.0411397	0.821185	1.09446	4.20028	1501.41	3894.59			3.3295	24.9341	6.6963	15.8875
	1.92784	3.76388	4.22911	33.6438	17.172	24.9035	1.89549	11.2108	5.96481	19.297	11.2016	19.242	19.5811	0.0409383	0.820334	1.10582	4.19216	1533.65	3899.36			3.30694	25.2398	6.35702	16.5802
	1.92906	3.66673	3.98515	32.7833	16.7242	24.2757	1.95973	10.3635	5.89873	19.8902	11.6044	19.2041	19.5514	0.0402726	0.820076	1.12059	4.20184	1561.08	3897.16			3.19365	24.5944	6.07399	16.8996
	1.90933	3.86642	3.73325	31.6648	15.1692	23.4345	1.98191	9.87755	5.91086	19.4355	12.3841	18.2643	19.5587	0.0397282	0.820429	1.1416	4.20441	1583.49	3886.07			3.16967	23.4228	5.92344	16.6947
	1.87191	3.76918	3.48914	28.8959	14.1545	22.2485	1.98163	9.06473	5.77416	18.5587	13.6169	17.8141	19.6302	0.0392716	0.821071	1.16127	4.20811	1599.29	3869.13			3.04341	21.7663	5.60684	16.6632
	1.84625	4.03903	3.53088	27.1775	12.4351	19.6741	2.05145	7.76886	5.44045	18.0844	13.8662	16.9158	19.5602	0.0390637	0.820561	1.16406	4.21321	1608.92	3849.75			3.13872	19.7622	5.08692	16.2888
	1.8868	4.13484	3.61025	26.5361	11.676	18.5993	2.06103	7.21743	4.94972	18.4864	15.2269	16.7418	19.4975	0.0391436	0.820616	1.17069	4.217	1610.02	3826.47			3.21063	18.9371	4.74273	16.8184
	1.92922	3.91729	3.59018	27.4692	12.0094	18.4478	2.07019	6.89608	4.50453	18.4304	15.5505	16.0385	19.5033	0.0389075	0.82056	1.17569	4.22195	1601.61	3805.96			3.14557	19.3088	4.49027	16.6731
	1.9799	3.94487	3.55428	27.7722	12.2669	18.4737	2.06258	6.23897	4.37695	17.5417	15.5878	15.4867	19.6912	0.0395943	0.819433	1.16443	4.2114	1580.95	3784.8			3.15969	19.5043	4.22616	16.2054
	2.00096	3.67218	3.7291	28.192	12.9695	19.1736	2.02392	5.983	4.32483	16.8653	15.2468	15.8729	19.896	0.0400638	0.818986	1.16062	4.20512	1551.86	3769.09			3.13408	20.1117	4.11058	15.995
	2.04044	3.69913	3.92802	30.4927	14.0738	20.8776	2.03311	6.45791	4.22314	17.3598	15.5014	16.6467	20.0393	0.0404434	0.8192	1.15543	4.18677	1515.92	3754.45			3.22253	21.8147	4.23805	16.5026
	1.9938	3.40165	4.16649	35.8739	15.5662	22.4404	2.00698	7.36427	4.39921	16.8664	16.4347	16.6259	20.2009	0.0402847	0.819164	1.14962	4.17052	1469.7	3743.59			3.18731	24.6268	4.59016	16.6423
	1.93657	3.16432	4.35032	38.5216	17.1783	23.0635	1.95646	8.39157	4.52292	15.0267	16.193	15.922	20.3009	0.0402293	0.819219	1.13449	4.1617	1424.69	3733.68			3.1504	26.2544	4.95698	15.7139
	1.88828	3.14554	4.87587	39.3514	17.2899	23.0324	1.94897	9.26826	4.74729	14.4503	15.8337	15.7379	20.2962	0.0394035	0.819711	1.11373	4.15659	1380.63	3725.21			3.30323	26.5579	5.32151	15.3406
	1.9491	3.01194	5.52242	40.6913	17.418	23.2714	1.99035	10.6929	5.08321	14.159	15.8325	15.4794	20.1535	0.0388484	0.819851	1.0857	4.16559	1344.95	3717.28			3.49448	27.1269	5.92216	15.157
	2.02675	2.9272	5.80533	39.7657	17.6517	22.9973	1.99688	11.7716	5.16975	13.6631	15.8016	15.6547	19.944	0.0389625	0.819705	1.04189	4.17665	1318.54	3708.47			3.58643	26.8049	6.31274	15.0398
	2.04216	2.93199	6.02376	38.4713	17.0453	21.468	2.00077	13.3702	4.96993	12.5998	15.3792	15.9136	19.7535	0.0385431	0.820053	1.00577	4.18517	1301.92	3700.69			3.66597	25.6615	6.78029	14.6309
	2.11531	2.96006	6.3351	35.3766	15.8284	19.9335	1.9813	13.792	5.00037	12.08	14.8425	15.783	19.6738	0.0384124	0.820639	0.969765	4.19553	1291.07	3691.52			3.80349	23.7129	6.92456	14.2352
	2.18358	3.15041	6.81889	31.9763	14.4682	17.6727	2.02277	14.2834	4.95431	11.7348	14.3917	15.5541	19.6252	0.0382319	0.820149	0.950118	4.20177	1281.1	3684.07			4.05096	21.3724	7.08683	13.8935
	2.20688	3.2885	7.20177	28.6788	13.7945	16.5177	2.02488	15.2379	4.80689	11.0649	14.4016	15.98	19.5814	0.0378365	0.818988	0.92834	4.19914	1277.96	3675.43			4.23238	19.6637	7.35656	13.8155
	2.20463	3.55014	7.17153	26.1151	12.1068	14.7854	2.07722	15.2541	4.67318	10.5533	14.5813	16.6139	19.5502	0.0370274	0.818395	0.91359	4.18525	1279	3668.65			4.30877	17.6691	7.33485	13.9162
	2.43487	3.82499	7.49423	23.7223	10.746	14.1344	2.16765	15.6596	4.759	10.1529	14.5108	16.195	19.5362	0.035679	0.818696	0.897282	4.17472	1280.67	3661.46			4.5847	16.2009	7.52876	13.6196
	2.63324	4.08479	7.7197	20.9298	10.0482	13.8808	2.28961	14.9993	4.77606	9.71974	14.0957	16.3667	19.4786	0.0355544	0.819165	0.893097	4.17561	1287.21	3655.07			4.81258	14.9529	7.35498	13.394
	3.02823	4.28198	7.97246	20.4042	10.1432	13.5447	2.44502	14.6844	4.76625	9.32229	14.047	16.5156	19.2878	0.034914	0.818675	0.882914	4.16704	1300.53	3648.65			5.09422	14.6973	7.29856	13.2949
	3.40577	4.36341	7.95399	20.673	10.2704	13.7671	2.51055	14.0764	4.69556	8.84773	14.0309	16.809	19.1892	0.0348947	0.819013	0.874328	4.1617	1321.04	3641.54			5.24106	14.9035	7.09416	13.2292
	3.60701	4.64344	7.98849	20.4515	10.8834	14.5855	2.63001	13.3247	4.66155	8.3464	14.2325	16.228	19.1071	0.03515	0.820225	0.888662	4.16195	1342.55	3634.83			5.41298	15.3068	6.8721	12.9356
	3.61196	4.67883	8.06502	21.6947	11.6432	15.7279	2.69462	13.018	4.7238	8.07559	14.2189	15.7382	19.1418	0.0353102	0.821909	0.900431	4.16468	1363.93	3625.9			5.45194	16.3552	6.81213	12.6776
	3.51402	4.5594	7.92549	23.7645	12.0163	16.2516	2.71499	12.5802	4.66236	8.04776	14.0182	15.4951	19.2129	0.036105	0.821811	0.899448	4.16156	1385.59	3617.38			5.33297	17.3441	6.65253	12.5203
	3.35143	4.48506	7.80695	25.6208	12.567	18.1215	2.70615	12.2904	4.5053	8.02186	14.3488	14.7575	19.256	0.0361388	0.822455	0.89782	4.15431	1407.84	3606.47			5.21448	18.7698	6.50062	12.3761
	3.14988	4.72697	7.85854	26.1042	12.7095	18.9921	2.59544	12.2883	4.51451	7.84076	14.3985	13.929	19.258	0.0364146	0.822533	0.90562	4.16915	1428.43	3594.88			5.24513	19.2686	6.4661	12.0561
	2.59473	4.7835	7.57654	26.7747	12.6315	19.0075	2.56231	12.3003	4.7139	8.09162	14.2909	13.4612	19.2484	0.0369793	0.822828	0.907925	4.17897	1445.37	3580.96			4.98492	19.4712	6.52549	11.9479
	2.1771	4.77349	6.99819	26.6813	12.4507	18.954	2.38328	12.0296	4.87327	8.66589	14.2882	13.5791	19.2916	0.0375127	0.822388	0.902942	4.18757	1462.12	3564.41			4.64959	19.362	6.42871	12.1777
	2.1493	5.07912	6.44079	25.1316	11.7994	18.4274	2.25745	12.1946	5.12275	9.19414	14.245	13.8094	19.2837	0.0379735	0.822123	0.917102	4.19477	1475.68	3546.4			4.5564	18.4528	6.52493	12.4162
	2.20787	5.56949	6.33525	23.1801	11.0435	17.4595	2.3433	12.4076	5.34752	9.27167	14.2597	13.7139	19.3531	0.0381354	0.822614	0.929495	4.21337	1485.04	3524.89			4.7042	17.2277	6.69948	12.4151
	2.56531	5.80507	6.07774	20.7576	9.99523	15.3576	2.55271	11.8491	5.59705	9.33599	14.6164	13.8161	19.4792	0.038853	0.822708	0.93399	4.21897	1488.65	3501.74			4.81604	15.3701	6.6663	12.5895
	2.97292	6.16531	5.91581	18.4257	9.68025	14.3743	2.77899	12.3047	5.8071	9.39496	14.4978	13.5216	19.6472	0.0389486	0.823516	0.957499	4.2193	1489.77	3475.16			5.01801	14.1601	6.96359	12.4715
	3.51294	6.67733	6.10482	16.626	8.9529	13.7412	3.03424	11.6432	6.00918	9.19454	14.7773	13.5358	19.7678	0.0387648	0.823299	0.978799	4.21713	1486.58	3445.47			5.4317	13.1067	6.89553	12.5025
	3.95818	7.21514	6.48325	17.2309	8.74457	13.5126	3.32203	10.9685	5.88112	8.63986	14.2998	12.8587	19.6959	0.0385628	0.822585	0.98981	4.20941	1478.59	3410.17			5.88553	13.1627	6.72387	11.9328
	4.02589	7.3427	6.99701	17.9724	8.99059	13.7514	3.43748	10.5556	5.63133	8.16573	14.0185	12.1928	19.6198	0.0381793	0.823201	0.989714	4.20092	1468.84	3370.16			6.12187	13.5715	6.54146	11.459
	4.08423	7.36424	7.92643	17.8411	9.88086	14.3402	3.34977	9.874	5.47581	8.03456	13.6714	10.9754	19.5526	0.037939	0.823028	0.994532	4.19907	1458.84	3318.63			6.4583	14.0207	6.23319	10.8938
	3.97242	7.43743	8.35719	19.1282	10.6765	15.9563	3.25269	10.1894	5.32187	7.93984	13.7737	10.695	19.5804	0.037802	0.821485	0.992507	4.20859	1449.1	3255.2			6.58901	15.2537	6.25465	10.8028
	3.72285	7.43393	8.99206	21.6114	11.8743	17.4303	3.0611	9.40099	5.02135	7.81691	13.9188	10.5372	19.669	0.0387589	0.82116	0.991192	4.21114	1438.84	3177.5			6.71628	16.972	5.82781	10.7577
	3.39987	7.34081	9.62559	24.3857	12.703	19.3605	2.80404	9.50385	4.91765	8.09131	13.6489	10.0982	19.8335	0.0388671	0.821978	1.00658	4.20095	1431.47	3083.75			6.78876	18.8164	5.74185	10.6128
	2.88771	6.93274	10.279	25.6823	13.9411	21.234	2.42281	9.75455	4.57221	8.12147	14.1266	10.484	19.9686	0.0397335	0.823402	1.02145	4.19396	1427.81	2982.85			6.69981	20.2858	5.58319	10.9107
	2.91393	7.02793	10.2432	27.3233	14.5301	22.4585	2.32779	9.89554	4.46628	8.21631	13.8841	10.9407	20.0884	0.0402025	0.822762	1.04334	4.19092	1425.3	2872.06			6.72837	21.4373	5.5632	11.0137
	2.9113	6.9251	9.99669	27.9464	14.401	22.2013	2.17237	10.2274	4.43976	8.34788	13.7448	11.5143	20.1168	0.0402451	0.824363	1.05806	4.17614	1424.93	2755.56			6.61103	21.5163	5.61316	11.2023
	2.78173	6.64453	9.417	26.9189	13.5349	20.9544	2.14095	10.1463	4.26847	8.25802	13.4623	11.6365	20.1519	0.0404034	0.824992	1.07684	4.14837	1425.03	2637.33			6.28109	20.4694	5.51858	11.1189
	2.73404	6.37461	9.06617	25.5829	12.9014	19.6479	2.1704	11.2601	4.14643	8.09677	13.008	11.6211	20.0409	0.0399743	0.824526	1.09757	4.10946	1425.4	2517.29			6.05827	19.3774	5.85897	10.9086
	2.63526	6.0735	8.50794	23.9651	12.3811	17.3599	2.25952	11.7374	4.17659	7.78913	12.6888	11.7692	19.8717	0.0393915	0.82198	1.12267	4.09392	1421.55	2398.12			5.7389	17.902	6.05783	10.749
	2.46749	6.243	7.53788	21.4812	10.9344	14.6272	2.30304	11.6926	4.18515	7.27748	12.238	11.4691	19.7676	0.0396383	0.8213	1.14018	4.06946	1415.49	2274.11			5.41612	15.681	6.06025	10.3282
	2.25187	6.34467	6.8456	17.6602	9.65004	11.9945	2.21857	11.904	4.183	6.87625	12.1167	10.5056	19.7867	0.0405551	0.820201	1.14976	4.05505	1405.75	2149.37			5.14738	13.1016	6.10186	9.83282
	2.10467	6.8347	6.43148	15.4928	8.97073	11.1062	2.26875	11.8419	4.15336	6.6112	11.7171	9.77935	19.9382	0.0412852	0.819166	1.15738	4.04384	1396.9	2028.31			5.12362	11.8566	6.08802	9.36921
	2.10144	7.46488	6.41258	13.6012	7.82483	9.95639	2.25219	11.8454	4.12166	6.26704	11.2611	9.28527	20.0534	0.041715	0.819593	1.15389	4.04642	1387.04	1909.02			5.3263	10.4608	6.07307	8.93781
	2.145	7.66208	6.04175	11.3723	7.43357	9.28895	2.3114	11.0542	4.19037	6.12373	10.8745	8.95999	20.1241	0.0417519	0.820222	1.15192	4.06512	1375.05	1793.46			5.28294	9.36493	5.85199	8.65276
	2.12958	8.08258	6.10628	10.047	7.01209	9.48411	2.26584	11.1373	4.13093	6.17973	9.96457	8.71932	20.2072	0.0422676	0.821216	1.14972	4.08025	1366.97	1673.48			5.43948	8.84773	5.84468	8.28788
	2.17851	8.43475	6.25417	10.049	7.12086	10.2824	2.27617	11.0383	4.24116	6.46011	9.94562	8.90533	20.2917	0.0421042	0.821704	1.15036	4.10074	1358.71	1553.89			5.62248	9.15072	5.85188	8.43702
	2.28223	8.72431	6.67377	11.8943	7.28232	10.8467	2.35148	11.2984	4.35349	6.63489	9.33785	10.0211	20.3219	0.0421612	0.821664	1.14736	4.11224	1352.69	1426.8			5.89344	10.0078	6.00113	8.66463
	2.29925	8.15188	6.76155	13.7393	7.95677	11.3163	2.34447	11.5055	4.51309	6.86568	9.75603	10.579	20.3708	0.0422308	0.822557	1.15041	4.12357	1345.12	1286.35			5.73756	11.0041	6.12102	9.0669
	2.3383	8.03325	7.4576	15.6148	9.24377	12.4217	2.33965	12.0532	4.54112	7.19573	9.45803	10.77	20.4277	0.0425985	0.822696	1.15898	4.1375	1341.59	1142.41			5.94305	12.4267	6.31133	9.14127
	2.36393	7.97835	7.81014	18.4172	9.6743	15.4292	2.33227	12.0812	4.52375	7.39769	9.53203	11.3224	20.4876	0.0431721	0.822771	1.1601	4.14649	1336.67	996.347			6.05081	14.5069	6.31239	9.41736
	2.3567	7.74401	7.87319	19.8575	10.6001	17.8847	2.38727	12.2764	4.37621	7.10655	9.45419	11.4348	20.4074	0.0434915	0.822603	1.13617	4.16701	1331.56	845.62			5.9913	16.1141	6.34664	9.33184
	2.39089	7.27852	7.89103	21.7619	11.3986	18.8347	2.25257	12.22	4.32186	7.39137	9.17978	11.4124	20.2275	0.0430401	0.822584	1.11091	4.18633	1324.69	704.89			5.85348	17.3317	6.2648	9.32785
	2.32831	6.70641	7.77534	22.4996	11.8063	19.7331	2.20469	12.024	4.12888	7.47721	8.98762	11.4381	20.1592	0.0425611	0.8229	1.09459	4.19974	1315.55	579.116			5.60335	18.013	6.11919	9.30097
	2.25671	6.34217	7.89222	22.291	11.7381	20.121	2.13929	11.7039	3.8939	7.44078	8.67556	10.8579	20.2294	0.0421911	0.82338	1.07537	4.22461	1303.9	473.433			5.49703	18.05	5.91238	8.99143
	2.15724	5.85257	7.77882	21.6931	10.9576	20.3596	2.08164	11.2453	3.84937	7.02298	8.72655	10.8747	20.428	0.0412055	0.823938	1.06192	4.24172	1285.39	379.655			5.26288	17.6701	5.72545	8.87474
	2.14195	5.62597	7.28931	19.635	10.671	18.708	1.99305	11.1975	3.82308	6.81097	8.24274	10.3092	20.7109	0.0406169	0.825224	1.02659	4.24681	1266.6	307.486			5.01908	16.338	5.67123	8.4543
	2.22182	5.33207	6.74945	18.6426	10.3639	17.146	1.91396	10.6668	3.82364	6.48224	7.96121	10.5123	21.0858	0.0408916	0.825608	1.0088	4.24594	1239.56	251.093			4.76778	15.3842	5.46814	8.31858
	2.22156	5.55405	6.49474	15.7978	9.69839	15.8316	1.89887	10.4359	3.76367	6.01841	7.83513	9.99686	21.4477	0.0408814	0.826676	1.00363	4.2359	1213.03	202.888			4.75679	13.7759	5.36614	7.95013
	2.29418	5.85155	6.25491	13.885	9.14107	14.2409	1.85983	10.4271	4.0093	5.90623	8.08386	8.77202	21.607	0.0408261	0.826964	0.987043	4.23472	1178.94	158.557			4.80021	12.4223	5.43207	7.58737
	2.33512	6.47302	5.96082	13.345	8.55567	12.9348	1.86984	10.5833	4.26578	5.84182	7.889	8.29234	21.6234	0.0413722	0.826407	0.967672	4.22539	1145.72	111.535			4.92299	11.6118	5.57298	7.34105
	2.44226	6.70917	5.76448	13.0884	8.5093	12.1281	1.92061	11.0465	4.28876	5.93244	7.5553	7.62551	21.568	0.0415612	0.825141	0.987233	4.2194	1108.58	63.4343			4.97197	11.2419	5.75196	7.03775
	2.56607	6.91199	5.45948	12.8583	8.49937	11.8645	1.94129	11.1864	4.32582	5.81504	7.56315	7.18992	21.4513	0.0413994	0.824941	1.00483	4.21277	1071.89	16.7073			4.97918	11.074	5.81783	6.85603
	2.63162	7.41925	5.58593	12.0712	8.31215	11.7543	2.04387	11.5601	4.48445	5.76245	7.0626	6.56966	21.2134	0.0410591	0.825026	1.01737	4.21354	1040.49	-25.8749			5.21227	10.7125	6.02947	6.4649
	2.44827	8.01453	5.50846	12.1323	8.35239	12.3422	2.0364	11.7392	4.51862	5.61481	6.73493	7.27828	20.9222	0.040781	0.824399	1.03451	4.20996	1006.57	-60.8535			5.32375	10.9423	6.09809	6.54267
	2.35517	7.95961	5.8958	12.2503	8.53041	13.2778	2.01062	12.0164	4.4106	5.80219	6.18886	7.3708	20.7286	0.0407502	0.824585	1.03661	4.20282	982.155	-89.4918			5.40353	11.3528	6.14586	6.45395
	2.30598	7.6048	6.16244	12.1521	9.46524	14.8303	2.0022	12.2241	4.2855	5.84678	6.07163	8.00958	20.7165	0.0410251	0.824931	1.02914	4.19129	958.202	-105.455			5.35774	12.1492	6.17059	6.64267
	2.27019	7.56632	6.47089	12.522	10.0063	15.8454	2.08304	12.0027	4.20591	5.95679	5.78252	8.25074	20.8178	0.0410655	0.824712	1.02265	4.18173	945.623	-112.985			5.4358	12.7912	6.09721	6.66335
	2.18751	7.8126	6.40446	13.4585	10.2677	16.4228	2.01776	12.0476	4.21858	6.04818	5.56913	9.03873	20.9768	0.0409516	0.824765	1.02103	4.16936	933.342	-118.613			5.46819	13.383	6.09465	6.88535
	2.09402	7.15719	6.33042	14.7238	10.8714	16.6822	2.0171	12.492	4.05813	6.1483	5.33806	9.11984	21.1819	0.0410807	0.825259	1.02565	4.16685	926.316	-122.376			5.19388	14.0925	6.18907	6.86873
	2.08217	6.69324	6.48709	15.7838	11.5901	17.3909	1.97628	12.4155	3.96131	6.15772	5.44301	8.87286	21.3571	0.0416233	0.825563	1.03529	4.17553	922.189	-124.332			5.0875	14.9216	6.11769	6.82453
	2.06536	6.4654	6.3554	16.3511	11.917	17.5094	1.98299	12.0936	3.82262	6.07921	5.41871	8.91139	21.36	0.0413037	0.825461	1.05794	4.18363	919.14	-126.654			4.96205	15.2592	5.96642	6.8031
	2.12258	6.30417	6.23882	15.8995	11.716	17.1559	2.00983	12.258	3.81767	5.89843	5.30821	8.48617	21.1757	0.0410784	0.825444	1.08353	4.18882	918.643	-128.865			4.88852	14.9238	6.02849	6.56427
	2.09116	5.98948	6.16338	16.3789	11.764	16.6284	1.95473	12.3547	3.91204	5.91296	5.6331	8.44035	21.0111	0.0414191	0.825269	1.10057	4.19142	914.009	-131.315			4.74801	14.9237	6.07382	6.66213
	2.08766	5.62426	6.25853	15.5675	11.4737	15.0311	1.94482	12.2958	4.03117	5.77282	5.79927	7.8925	20.872	0.0425514	0.824763	1.11276	4.1893	911.175	-133.924			4.65682	14.0241	6.09058	6.4882
	2.07281	5.83407	6.58561	14.7722	11.234	14.0773	1.90117	11.6695	3.95193	5.55718	6.09545	8.01941	20.7848	0.042195	0.822955	1.11989	4.1852	899.694	-135.945			4.83083	13.3612	5.84086	6.55735
	2.16883	6.07771	6.71009	13.4891	10.6808	12.6182	1.96897	11.8152	3.99466	5.5441	6.14451	7.92154	20.7107	0.0416211	0.821877	1.1264	4.18456	922.008	-136.451			4.98554	12.2627	5.92628	6.53672
	2.25106	6.2245	6.70471	12.7854	10.032	12.2568	1.98024	12.2121	4.03244	5.21349	6.10039	7.63658	20.5998	0.0418209	0.821364	1.11998	4.20007	1099.51	-138.183			5.06009	11.6914	6.07493	6.31682
	2.23905	6.73537	6.5995	12.1488	8.94023	11.7464	1.99577	11.9278	4.40908	5.33598	6.15642	8.2194	20.5851	0.0418501	0.820132	1.09788	4.21497	1377.58	-139.374			5.19131	10.9452	6.1109	6.5706
	2.29718	6.85021	6.3638	11.7269	8.1259	12.4999	1.99102	11.5837	4.4628	5.42439	6.15801	10.1465	20.3399	0.0417326	0.819017	1.08897	4.22899	1706.94	-138.559			5.17039	10.7842	6.01251	7.24298
	2.36968	6.74009	6.11567	11.8916	7.76229	12.5174	2.0439	11.1167	4.47424	5.73314	6.15971	11.5111	19.6449	0.0407072	0.819392	1.06565	4.24592	2215.27	-137.019			5.07514	10.7238	5.8783	7.80132

## Sheet: P203 U1-1
	Ra Li	Oi Li	Oe Li	MF Li	ICO Li	LO Li	Ra Re	Oi Re	Oe Re	MF Re	ICO Re	LO Re	EKG	Kippwinkel	Rotwinkel	Kraft x	Kraft y	Druck li	Druck re			Bauch links	Rücken links	Bauch rechts	Rücken rechts
	1.20212	5.75176	6.47869	14.6773	6.25956	4.91494	2.10534	5.43697	7.60965	5.00424	4.57508	4.92274	21.8142	0.0495662	0.121762	1.27887	2.3761	41	-1504.3			4.47753	8.61727	5.05065	4.83402
	1.16508	5.57308	6.17082	15.4825	6.09055	5.17609	2.06384	5.29042	7.59348	5.38733	4.77853	5.27626	21.3875	0.0495672	0.122244	1.28414	2.36534	38	-1502.9			4.30299	8.91639	4.98258	5.14737
	1.1221	5.57281	5.97684	15.9523	5.59107	5.38341	1.97552	5.06816	7.56839	5.81948	5.00049	5.39143	20.9425	0.0490108	0.122523	1.29343	2.35367	1.75342	-1499.59			4.22392	8.97558	4.87069	5.4038
	1.02032	5.22746	5.70193	17.6886	5.36701	5.66642	1.9281	5.03898	7.5243	6.28506	5.07034	5.63435	20.6001	0.0485666	0.123399	1.29855	2.34756	11	-1495.22			3.98324	9.574	4.83046	5.66325
	0.976845	5.07632	5.19291	18.8235	4.99357	6.02369	1.83167	5.10428	7.20763	6.88241	5.12081	5.93416	20.5716	0.0485428	0.124532	1.30344	2.33523	3447.22	L			3.74869	9.94692	4.71453	5.97913
	0.954175	4.74408	4.80255	20.1456	4.61258	6.36635	1.77604	5.06445	6.92376	7.71332	5.11092	6.31826	20.6794	0.0492223	0.125109	1.31145	2.33318	3528.44	-1482.48			3.50027	10.3749	4.58808	6.38083
	0.985617	4.55978	4.66021	20.364	4.51236	6.61316	1.79762	5.09172	6.80828	8.10741	5.28262	6.69168	20.8402	0.049195	0.12558	1.31966	2.33356	3530.1	-1473.97			3.40187	10.4965	4.56587	6.6939
	1.01915	4.4093	4.53721	20.3397	4.41691	6.79386	1.79237	5.27261	6.55408	8.41336	5.36558	7.13438	21.0182	0.0492595	0.126118	1.3241	2.33497	3469.4	-1464.17			3.32189	10.5168	4.53969	6.97111
	1.02006	4.13769	4.5656	20.4321	4.33874	7.0102	1.77788	5.42076	6.22535	8.91696	5.38791	7.88685	21.163	0.0491775	0.126818	1.32423	2.34221	3352.17	-1453.45			3.24112	10.5937	4.47466	7.39724
	1.0133	3.97115	4.55146	19.3253	4.48493	7.03034	1.79885	5.27177	5.77892	8.79415	5.1997	8.28707	21.254	0.0500883	0.126626	1.32945	2.3496	3197.42	-1440.41			3.17864	10.2802	4.28318	7.42697
	1.02388	3.84662	4.68211	18.4258	4.49012	7.25749	1.82638	5.39996	5.53183	8.67166	5.26718	8.57917	21.3147	0.0506029	0.126236	1.3288	2.3644	3004.32	-1426.86			3.1842	10.0578	4.25272	7.506
	1.03672	3.70083	4.72938	17.1157	4.54627	7.37028	1.85914	5.51277	5.42305	8.49543	5.17801	8.77365	21.3555	0.0504568	0.126596	1.32465	2.36982	2804.89	-1410.25			3.15564	9.67742	4.26498	7.48237
	1.01239	3.72168	4.79613	15.7073	4.71934	7.13411	1.78556	5.43206	5.28826	8.42142	5.12211	8.94053	21.4036	0.0506809	0.125858	1.32005	2.38123	2589.36	-1390.61			3.17673	9.18693	4.16863	7.49469
	0.976596	3.72247	4.88251	15.016	4.65146	6.691	1.87581	5.30656	5.32871	8.27242	5.07534	8.72696	21.4605	0.0508787	0.125199	1.31296	2.38507	2375.81	-1369			3.19386	8.78615	4.17036	7.35824
	1.01294	3.72913	4.70577	13.8828	4.44528	6.1826	1.99446	5.06093	5.15334	8.27074	5.16607	8.42999	21.5385	0.0509266	0.125198	1.31095	2.38941	2160.23	-1345.16			3.14928	8.17021	4.06958	7.28893
	1.04786	3.90411	4.71446	13.1219	4.18247	5.6521	2.17923	4.86224	5.24547	8.66009	5.35881	8.41501	21.5785	0.0505796	0.126407	1.30781	2.39709	1955.06	-1320.81			3.22215	7.65214	4.09565	7.47797
	1.07545	3.98442	4.74553	12.6986	3.91313	5.45331	2.20128	4.61931	5.34149	8.96773	5.3757	8.26282	21.5245	0.0494735	0.126221	1.30747	2.39955	1764.17	-1295.76			3.26847	7.35502	4.05403	7.53542
	1.07895	4.12707	4.83886	11.8634	3.78139	5.23731	2.284	4.38268	5.35022	9.10328	5.45651	8.04732	21.421	0.0485443	0.125848	1.32051	2.39558	1580.89	-1273.94			3.34829	6.9607	4.00563	7.5357
	1.09204	4.20466	4.75515	11.2769	3.53595	5.29405	2.38958	4.2818	5.34501	9.61496	5.47905	7.94698	21.3092	0.0478635	0.126313	1.33681	2.3939	1405.45	-1253			3.35062	6.70231	4.00546	7.68033
	1.1281	4.31776	4.86791	10.8203	3.48442	5.50884	2.34826	4.18857	5.34765	10.1798	5.33646	7.95672	21.2117	0.0471299	0.126862	1.34797	2.38554	1244.39	-1234.86			3.43792	6.60452	3.96149	7.82431
	1.12376	4.60504	5.13964	10.3287	3.38451	5.6551	2.29549	4.23243	5.35065	10.2282	5.28647	7.82105	21.1181	0.0468809	0.126773	1.34647	2.36756	1106.07	-1218.38			3.62281	6.4561	3.95952	7.77856
	1.0935	4.61954	5.23287	9.62881	3.35359	5.75779	2.15901	4.30893	5.32102	10.3653	5.29875	7.45798	21.0978	0.0470571	0.127004	1.34186	2.35533	992.396	-1200.85			3.64864	6.24673	3.92965	7.70734
	1.07231	4.81563	5.34233	8.77744	3.37607	5.72076	2.14913	4.35028	5.62636	10.341	5.32583	7.35554	21.2001	0.0474819	0.1275	1.33149	2.33789	895.104	-1183.22			3.74342	5.95809	4.04192	7.67413
	1.06702	5.05958	5.49836	8.10234	3.32757	5.6364	2.14583	4.52006	5.67694	10.4371	5.4291	6.97586	21.3356	0.048214	0.126951	1.32151	2.34165	814.222	-1167.87			3.87498	5.68877	4.11428	7.61401
	1.07928	5.39625	5.65557	7.53735	3.33502	5.39569	2.04756	4.64029	5.8207	9.82591	5.36351	6.67911	21.44	0.0483266	0.126475	1.31415	2.33818	748.419	-1153.63			4.0437	5.42269	4.16952	7.28951
	1.07114	5.70294	5.77306	7.04456	3.48651	5.32932	2.07859	4.75885	5.96714	9.27046	5.2877	6.32351	21.5354	0.0496987	0.126033	1.30699	2.33641	698.853	-1138.71			4.18238	5.2868	4.26819	6.96056
	1.05446	5.91896	5.86158	6.87428	3.70692	5.28505	2.04129	5.01053	6.10158	9.19617	5.35251	6.14473	21.6528	0.0506183	0.125315	1.29963	2.34631	657.798	-1127.15			4.27833	5.28875	4.38447	6.8978
	1.06732	5.95219	5.95507	6.65307	3.87712	5.46495	2.00479	5.07231	6.35703	8.80738	5.13125	6.06248	21.7429	0.0507703	0.125489	1.30361	2.35275	622.255	-1117.87			4.32486	5.33171	4.47804	6.66704
	1.10645	6.01816	6.02342	6.397	4.0339	5.73044	1.9777	5.20822	6.28392	8.24329	5.15687	6.31456	21.7743	0.0512808	0.125416	1.3059	2.3603	596.286	-1109.82			4.38268	5.38711	4.48994	6.57158
	1.14095	5.86574	6.18511	6.3331	4.16419	5.97978	1.97489	5.28741	6.31073	7.53689	5.2828	6.49789	21.7689	0.0511108	0.125235	1.30128	2.36064	574.052	-1101.59			4.39726	5.49235	4.52434	6.43919
	1.1457	5.74199	6.28332	6.65905	4.20986	6.22687	2.00023	5.21693	6.39736	7.3187	5.25646	6.57094	21.7701	0.0508084	0.124698	1.29987	2.36149	555.879	-1094			4.39034	5.69859	4.53817	6.38203
	1.18478	5.54099	6.40951	6.84673	4.32591	6.45922	1.96576	5.03718	6.43027	7.14073	5.33397	6.53969	21.8009	0.0507466	0.124093	1.29498	2.36285	538.332	-1088.93			4.37843	5.87729	4.47773	6.33813
	1.1966	5.2752	6.45325	6.86931	4.30992	6.6033	1.94242	4.85724	6.27043	7.08249	5.3005	6.4743	21.8615	0.0508445	0.123525	1.30087	2.36184	519.054	-1086.3			4.30835	5.92751	4.3567	6.28577
	1.1981	5.16143	6.43123	7.31545	4.28977	6.61448	1.99326	4.68465	6.10265	6.93207	5.40117	6.55811	21.9368	0.0511034	0.12207	1.29669	2.36348	494.723	-1085.51			4.26359	6.07323	4.26019	6.29712
	1.16528	5.18485	6.44668	7.56083	4.30698	6.17921	1.99818	4.36271	6.1245	6.76474	5.36854	6.36349	22.0375	0.0508971	0.12093	1.29487	2.35959	465.637	-1086.09			4.2656	6.01567	4.1618	6.16559
	1.12119	5.15819	6.19841	8.04685	4.48682	5.96371	2.01016	4.08048	6.07404	6.76177	5.25943	6.18634	22.142	0.0515287	0.119998	1.29025	2.36388	431.302	-1088.13			4.15926	6.16579	4.05489	6.06918
	1.08715	5.16548	6.05651	8.39184	4.48768	5.90335	1.98084	3.9398	6.04894	6.67048	5.11645	6.32502	22.2235	0.0514674	0.119192	1.28729	2.37243	386.244	-1090.68			4.10305	6.26096	3.98986	6.03732
	1.05914	5.0209	6.01866	8.44749	4.31688	5.84485	2.06591	3.93338	6.04803	6.54154	5.08579	6.32803	22.2622	0.0508915	0.119432	1.29447	2.38618	330.607	-1091.43			4.0329	6.20307	4.01577	5.98512
	1.04034	5.07967	6.0362	8.69031	4.17298	5.74686	2.20262	3.97529	6.16594	6.50257	5.00707	6.12954	22.2435	0.0502819	0.119451	1.29801	2.39983	263.553	-1092.24			4.05207	6.20338	4.11462	5.87973
	1.02044	5.16481	6.20375	8.59772	4.15563	5.72843	2.20518	4.02336	6.14653	6.74518	5.18341	5.93455	22.1645	0.0497351	0.120226	1.30433	2.40337	187.895	-1093.12			4.12967	6.16059	4.12503	5.95438
	1.03077	5.20085	6.39526	8.37478	4.13944	5.95903	2.24113	4.16346	6.13363	6.84603	5.11759	5.84419	22.0565	0.0493978	0.120513	1.30458	2.42116	105.605	-1093.99			4.20896	6.15775	4.17941	5.93594
	1.08188	5.25769	6.37973	8.0662	4.13176	6.09038	2.31859	4.20387	6.29443	7.05698	5.08835	5.51249	21.9404	0.0482848	0.120551	1.31592	2.42222	23.8374	-1096.06			4.23977	6.09611	4.2723	5.88594
	1.09325	5.31879	6.43724	8.1373	4.03749	6.11802	2.30623	4.25175	6.34416	7.43448	5.08476	5.2794	21.853	0.0475845	0.119703	1.31867	2.42084	-56.1424	-1099.24			4.28309	6.0976	4.30071	5.93288
	1.1324	5.39756	6.33735	7.94011	3.96413	5.93588	2.30317	4.32474	6.34102	7.75177	5.13274	5.07349	21.8295	0.0473912	0.118343	1.32377	2.4134	-137.451	-1103.67			4.28911	5.94671	4.32298	5.986
	1.1237	5.25635	6.06778	8.18493	3.90941	5.9981	2.2481	4.4648	6.41428	7.95131	5.17696	5.07002	21.8775	0.047305	0.116952	1.32531	2.40836	-217.881	-1108.71			4.14927	6.03082	4.37573	6.0661
	1.1441	5.32286	5.74332	8.43738	3.88308	5.90615	2.23949	4.46381	6.24632	8.24903	5.19992	5.13067	21.958	0.0471589	0.115462	1.3227	2.406	-298.14	-1113.71			4.0701	6.07554	4.31654	6.19321
	1.1188	5.38474	5.27709	8.5243	3.73744	5.89416	2.18703	4.59517	6.2813	8.29199	5.26181	5.35897	22.04	0.0472214	0.114413	1.32367	2.39085	-380.091	-1118.29			3.92688	6.05197	4.3545	6.30426
	1.08019	5.4497	5.34794	8.43863	3.65454	5.79804	2.09341	4.64921	6.03436	8.30694	5.11694	5.66571	22.0912	0.0479967	0.114278	1.3242	2.38334	-459.638	-1123.48			3.95928	5.96374	4.25899	6.36319
	1.09517	5.52868	5.51076	8.88777	3.75128	5.81802	2.02889	4.72303	6.09834	8.16163	5.1054	5.90554	22.1057	0.0483388	0.114753	1.31678	2.37073	-530.768	-1129.03			4.04487	6.15236	4.28342	6.39086
	1.07434	5.61392	5.82311	9.33735	4.02108	6.07405	1.98731	4.63368	6.00066	8.23545	5.1362	6.05044	22.0877	0.0485257	0.115798	1.30594	2.35234	-593.199	-1133.23			4.17046	6.47749	4.20722	6.47403
	1.09276	5.605	6.12067	9.6172	4.1731	6.26214	1.98895	4.47465	5.87234	8.58318	5.01716	6.14905	22.09	0.0489536	0.116515	1.30067	2.34376	-650.826	-1137.27			4.27281	6.68414	4.11198	6.58313
	1.08536	5.60467	6.37636	10.3135	4.08267	6.46835	1.96815	4.46045	5.98971	8.98113	4.78834	6.14298	22.1335	0.0498664	0.116553	1.2955	2.3429	-698.308	-1140.22			4.35546	6.95484	4.13944	6.63748
	1.10216	5.6004	6.44709	10.2731	4.08319	6.47985	1.99828	4.25115	6.06183	8.91281	4.74316	5.94777	22.1955	0.0505326	0.117401	1.2856	2.35046	-737.53	-1143.45			4.38321	6.94538	4.10375	6.53458
	1.09821	5.66735	6.32462	10.0683	4.01538	6.48983	2.01919	4.20936	6.06929	9.3343	5.03825	5.85448	22.2298	0.0507559	0.117908	1.27794	2.3544	-774.039	-1145.88			4.36339	6.85784	4.09928	6.74234
	1.06739	5.59115	5.9504	9.66837	3.82961	6.46026	1.9878	4.05932	5.94408	9.60281	5.0301	5.61832	22.2445	0.051211	0.117596	1.27541	2.36651	-808.375	-1149.26			4.20298	6.65275	3.99707	6.75041
	1.07374	5.58446	5.54503	9.30998	3.52199	6.36212	2.00963	4.11037	5.98571	9.80634	5.16707	5.47084	22.2504	0.0515373	0.117299	1.27857	2.38209	-835.916	-1152.26			4.06774	6.39803	4.03523	6.81475
	1.0697	5.45922	5.15224	9.23685	3.46265	6.10726	1.9683	4.05769	5.84129	9.89445	5.00592	5.33786	22.2382	0.0514045	0.118043	1.28718	2.38123	-855.46	-1156.07			3.89372	6.26892	3.95576	6.74608
	1.06604	5.36499	4.9917	8.63332	3.48609	5.9962	1.91343	3.95962	5.77454	9.74617	5.04964	5.28001	22.2274	0.0512742	0.118609	1.2943	2.3732	-872.202	-1159.55			3.80758	6.03854	3.88253	6.69194
	1.04767	5.33069	4.93092	8.44267	3.47602	5.94859	1.85562	3.95089	5.54417	9.94697	4.9016	5.14118	22.2425	0.0503318	0.11775	1.30147	2.37731	-884.345	-1162.45			3.76976	5.95576	3.78356	6.66325
	1.05231	5.25875	5.03271	8.34108	3.71606	5.86606	1.95612	3.98698	5.33981	9.9644	4.81292	5.24687	22.3268	0.0497859	0.117227	1.30892	2.37392	-893.115	-1164.18			3.78126	5.9744	3.76097	6.67473
	1.07047	5.38451	5.31336	8.66936	3.9888	5.70315	1.96503	3.93231	5.39818	9.50194	4.74451	5.23924	22.4724	0.049603	0.117165	1.31025	2.36506	-900.755	-1164.34			3.92278	6.12044	3.76517	6.49523
	1.06658	5.43226	5.60331	8.74132	4.12353	5.58783	1.97096	3.85152	5.38249	9.50839	4.66038	5.32546	22.5954	0.0491871	0.117077	1.30847	2.36021	-908.957	-1164.88			4.03405	6.15089	3.73499	6.49807
	1.06761	5.63498	5.945	8.42788	4.16446	5.38921	1.9778	3.88105	5.44347	9.40165	4.80467	5.31931	22.6235	0.0491697	0.115728	1.30519	2.36463	-915.939	-1163.08			4.21587	5.99385	3.76744	6.50854
	1.07508	5.65855	6.10642	8.72617	4.19342	5.40065	2.00398	3.88579	5.44922	9.20698	4.83735	5.336	22.5716	0.0495061	0.115583	1.3106	2.36737	-922.503	-1162.77			4.28002	6.10674	3.77966	6.46011
	1.0911	5.85668	6.16937	9.01387	4.23548	5.29281	2.07736	3.82717	5.4605	9.079	4.85026	5.29755	22.5061	0.0499781	0.115518	1.31078	2.36023	-928.196	-1160.5			4.37238	6.18072	3.78834	6.40894
	1.07754	5.86196	6.41674	9.1274	4.11385	5.41576	1.99334	3.8047	5.41623	9.0673	4.69608	5.20309	22.4327	0.050452	0.115768	1.30379	2.36415	-932.493	-1160.06			4.45208	6.21901	3.73809	6.32216
	1.04938	5.822	6.52053	9.07924	3.9838	5.55014	1.93623	3.77794	5.37419	9.3831	4.66206	5.11785	22.3398	0.0501638	0.11552	1.30365	2.36675	-936.131	-1158.1			4.46397	6.20439	3.69612	6.38767
	1.03182	5.62545	6.53341	9.24892	3.93712	5.62403	1.90428	3.80292	5.38505	9.36051	4.75882	4.99219	22.2758	0.049888	0.116437	1.29765	2.371	-939.129	-1157.08			4.39689	6.27002	3.69742	6.37051
	1.04635	5.63672	6.45964	9.21287	3.96128	5.69937	1.93795	3.68968	5.27851	9.41805	4.70224	4.86343	22.2756	0.0499071	0.117542	1.28893	2.372	-941.964	-1155.87			4.3809	6.29117	3.63538	6.32791
	1.01052	5.72289	6.50007	9.01979	4.04625	5.62233	1.96272	3.59278	5.19978	9.03667	4.72137	4.8719	22.2948	0.049441	0.118083	1.27601	2.3652	-944.978	-1154.17			4.41116	6.22946	3.5851	6.20998
	1.00059	5.5194	6.40766	9.01809	4.24528	5.68203	2.03395	3.56637	5.15075	8.83741	4.7165	4.82559	22.3161	0.0491879	0.117798	1.27905	2.36255	-947.987	-1154.15			4.30922	6.31514	3.58369	6.1265
	0.994287	5.47262	6.11509	9.08001	4.40041	5.45626	2.03554	3.4876	5.10615	8.32548	4.72208	4.77599	22.3579	0.049143	0.118429	1.28215	2.3603	-951.074	-1152.19			4.194	6.31223	3.5431	5.94118
	1.00306	5.59855	5.93288	9.34825	4.46052	5.30751	2.01123	3.56675	5.12068	8.11327	4.63576	4.60608	22.3913	0.0492618	0.11882	1.27842	2.35967	-954.213	-1153.11			4.17816	6.37209	3.56622	5.78504
	1.03993	5.63218	5.88996	9.14228	4.58922	5.22593	2.01291	3.5123	4.9698	8.17345	4.47213	4.52965	22.3903	0.0493539	0.118954	1.28359	2.35432	-956.841	-1152.23			4.18736	6.31914	3.49833	5.72508
	1.02141	5.52093	5.85719	9.21929	4.69958	4.95471	2.03523	3.61503	4.87476	8.05622	4.37685	4.22559	22.4074	0.0490907	0.120095	1.28238	2.35888	-960.038	-1153.42			4.13318	6.29119	3.50834	5.55289
	1.0334	5.34516	5.77189	9.12958	4.70702	4.81825	2.00005	3.69901	4.89165	8.01641	4.32462	4.04106	22.4686	0.0489485	0.120766	1.27878	2.36329	-962.789	-1153.19			4.05015	6.21828	3.53024	5.4607
	1.04728	5.39855	5.74335	9.34207	4.7788	4.73628	1.9208	3.78711	4.93534	8.11455	4.22246	3.90849	22.5236	0.0489961	0.121263	1.27319	2.36731	-964.465	-1153.83			4.06306	6.28572	3.54775	5.41517
	1.07312	5.45527	5.77959	9.12636	4.8146	4.5488	1.92614	3.9087	4.97301	8.07325	4.03234	4.01682	22.565	0.0482455	0.120965	1.27495	2.36472	-966.084	-1154.45			4.10266	6.16325	3.60262	5.37414
	1.06175	5.37906	5.7819	8.79183	4.92653	4.31815	1.95618	4.06098	4.96253	7.66865	4.08251	3.94705	22.5965	0.0479744	0.12026	1.28303	2.3718	-967.619	-1154.61			4.07424	6.01217	3.6599	5.23274
	1.04406	5.52625	5.8416	8.57279	5.0216	4.13893	1.98918	4.23807	5.12132	7.12331	4.11241	3.83321	22.6465	0.0474101	0.119963	1.28348	2.37493	-968.879	-1154.55			4.1373	5.91111	3.78286	5.02297
	1.07956	5.48147	5.96857	8.26835	5.06291	4.14548	1.96944	4.34971	5.23055	7.21383	4.22744	3.84572	22.7018	0.0477415	0.118031	1.28021	2.37461	-969.944	-1155.17			4.17653	5.82558	3.8499	5.09567
	1.11664	5.33786	6.2178	8.30003	5.12033	4.21114	1.95281	4.43308	5.29837	7.31985	4.20606	3.98	22.745	0.0479568	0.116929	1.29053	2.36539	-971.425	-1154.49			4.2241	5.87717	3.89475	5.16864
	1.10179	5.31141	6.22709	8.07529	5.09173	4.1694	1.91507	4.53961	5.43654	7.49611	4.30261	3.90644	22.7691	0.0476792	0.116601	1.28815	2.36372	-972.758	-1155.65			4.21343	5.77881	3.96374	5.23505
	1.1214	5.22537	6.30819	8.10228	5.05888	4.2488	1.9454	4.63738	5.48203	7.95211	4.34615	3.79696	22.7765	0.0480609	0.115862	1.27385	2.36389	-974.159	-1154.67			4.21832	5.80332	4.0216	5.36508
	1.13504	5.14451	6.18385	8.30488	4.88527	4.2976	2.02671	4.66454	5.49548	8.44587	4.3571	3.92354	22.7509	0.0479092	0.115168	1.2612	2.35763	-975.334	-1155.47			4.15447	5.82925	4.06224	5.5755
	1.13386	5.08857	6.19628	8.31444	4.57193	4.23679	2.11758	4.79155	5.24913	8.77396	4.33764	4.025	22.6836	0.0486127	0.114066	1.25494	2.34759	-976.432	-1154.73			4.13957	5.70772	4.05275	5.7122
	1.15048	5.25708	5.9119	8.21177	4.30632	4.00866	2.18597	4.86556	5.06668	9.44975	4.34373	4.08509	22.5763	0.0484683	0.114298	1.25355	2.34425	-976.853	-1154.91			4.10649	5.50892	4.03941	5.95953
	1.14696	5.2633	5.86473	8.24892	4.22099	3.75855	2.21203	4.91784	4.92639	9.67489	4.35699	3.99866	22.4712	0.0483137	0.11421	1.25171	2.35127	-976.859	-1154.63			4.09166	5.40949	4.01876	6.01018
	1.16019	5.19293	5.99658	8.0511	4.16534	3.77641	2.23294	5.06381	4.79433	9.5513	4.27553	3.92603	22.4184	0.0484993	0.114016	1.24813	2.34953	-976.957	-1153.5			4.11657	5.33095	4.03036	5.91762
	1.12519	5.10358	5.93361	8.01068	4.20364	3.83431	2.19392	5.20115	4.76488	9.22825	4.29799	3.8714	22.4272	0.0482569	0.114643	1.26069	2.35053	-976.954	-1161.33			4.05412	5.34954	4.05332	5.79921
	1.13168	4.98793	5.83641	7.95031	4.29801	3.92683	2.15931	5.26971	4.75599	9.02579	4.30162	3.77009	22.479	0.0484957	0.115099	1.26975	2.35283	-977.07	-1162.83			3.98534	5.39172	4.06167	5.69917
	1.13804	4.90802	5.77272	7.6629	4.41484	4.1654	2.12863	5.44689	4.75445	9.21987	4.29454	3.86296	22.4882	0.0482066	0.115451	1.28358	2.36322	-977.031	-1106.87			3.93959	5.41438	4.10999	5.79246
	1.15002	4.81842	5.7517	7.85688	4.45375	4.54951	2.03241	5.50493	5.05378	9.34053	4.39292	3.96768	22.4363	0.0480401	0.115865	1.29181	2.37749	-977.074	-1044.99			3.90671	5.62004	4.19704	5.90038
	1.14136	4.77638	5.69443	8.3349	4.33522	4.83929	2.08489	5.44882	5.18527	9.93045	4.37472	4.18434	22.3328	0.0483306	0.11535	1.29321	2.37614	-977.035	-979.336			3.87072	5.83647	4.23966	6.16317
	1.12936	4.73989	5.63798	8.85291	4.2206	4.87084	2.08503	5.30936	5.2146	10.6755	4.49912	4.39837	22.1946	0.0485248	0.114654	1.29974	2.37626	-977.003	-881.562			3.83574	5.98145	4.203	6.52434
	1.16323	4.64239	5.61912	9.19425	4.11688	4.91739	2.0533	5.28948	5.28003	11.4318	4.53824	4.61342	21.9874	0.0489949	0.113757	1.30142	2.38807	-976.916	-746.941			3.80825	6.07618	4.2076	6.86116
	1.17034	4.63199	5.45066	9.33742	3.9084	5.17943	1.96128	5.15527	5.30165	11.6777	4.51641	4.91692	21.7058	0.0500488	0.113944	1.30485	2.39367	-976.781	-546.517			3.751	6.14175	4.1394	7.03702
	1.16291	4.60968	5.39684	9.786	3.86041	5.26018	1.90019	4.94428	5.50071	12.1063	4.54036	5.17087	21.4145	0.0508586	0.113892	1.30223	2.39866	-976.632	-300.673			3.72314	6.3022	4.11506	7.2725
	1.15035	4.72003	5.35921	10.038	3.76703	5.32285	1.89554	5.05617	5.28139	12.7106	4.43862	5.23682	21.1487	0.0515561	0.114147	1.29492	2.39844	-976.351	-23.7643			3.7432	6.37595	4.0777	7.46201
	1.14273	4.90723	5.31017	10.1977	3.72206	5.4592	1.83263	5.03013	5.16284	12.7604	4.28589	5.19279	20.8984	0.0513945	0.114413	1.29303	2.40868	-976.09	318.165			3.78671	6.45965	4.00854	7.41302
	1.13283	5.15111	5.28072	10.6033	3.78536	5.85715	1.77728	4.88119	5.02644	13.2969	4.156	5.33809	20.5876	0.051121	0.114783	1.29004	2.40898	-975.641	765.831			3.85488	6.7486	3.89497	7.597
	1.13275	5.48839	5.38118	11.3694	3.71196	6.39789	1.7937	4.66138	5.09057	14.2169	4.18542	5.65947	20.2769	0.0508466	0.114959	1.28335	2.40077	-975.324	1217.66			4.00077	7.15975	3.84855	8.0206
	1.0859	5.69315	5.43257	11.9949	3.60741	6.8989	1.75884	4.6812	5.09028	14.8735	4.10202	5.8515	20.0395	0.0499389	0.114988	1.27086	2.39132	-974.913	1597.08			4.07054	7.50039	3.84344	8.27568
	1.0844	5.82917	5.4574	12.5534	3.3827	7.53363	1.76378	4.49608	5.06395	14.7882	4.13049	6.02279	19.8893	0.0492372	0.114573	1.25924	2.38489	-974.756	1929.93			4.12365	7.82326	3.7746	8.31382
	1.09159	5.95348	5.37798	13.276	3.3287	8.11429	1.77406	4.3288	5.00618	15.2814	4.25561	6.35903	19.7586	0.0488664	0.114416	1.25564	2.37908	-974.6	2232.25			4.14102	8.23966	3.70301	8.63203
	1.10605	5.95799	5.24042	13.9789	3.24917	8.30405	1.82525	4.17907	4.99726	15.7678	4.39901	6.8158	19.7025	0.0487727	0.114937	1.24914	2.37838	-974.604	2374.26			4.10149	8.5107	3.6672	8.9942
	1.09717	6.01561	5.25865	13.8619	3.10099	8.50304	1.78416	4.14265	4.87404	15.3735	4.42834	7.11926	19.7452	0.0492643	0.11572	1.24258	2.37674	-974.818	2355.41			4.12381	8.48866	3.60028	8.9737
	1.09555	5.7535	5.16429	14.0427	3.08352	8.37492	1.70186	3.95603	4.68834	14.4322	4.41004	7.13052	19.8859	0.049317	0.116636	1.24601	2.37581	-975.016	2213.85			4.00445	8.50039	3.44874	8.65758
	1.09022	5.63218	5.29624	13.6372	3.08646	8.42264	1.71132	3.96762	4.63281	14.4215	4.56989	7.2759	20.0993	0.0495461	0.118249	1.24963	2.37949	-975.46	2010.88			4.00622	8.3821	3.43725	8.75577
	1.09026	5.42236	5.42513	13.7854	3.26245	8.40077	1.72778	3.86995	4.46088	14.2243	4.6942	7.34364	20.3715	0.0499643	0.118519	1.24481	2.38447	-975.763	1723.54			3.97925	8.48287	3.35287	8.75404
	1.07294	5.3234	5.60942	13.7546	3.36604	8.33218	1.75292	3.77245	4.45682	13.0647	4.5785	7.17787	20.6781	0.0504266	0.118732	1.24432	2.3819	-976.259	1446.85			4.00192	8.48429	3.3274	8.27368
	1.07957	5.18708	5.72672	13.6169	3.64862	8.57309	1.78393	3.79102	4.45275	12.2028	4.4742	7.12274	20.9803	0.0508544	0.119053	1.2458	2.3774	-976.658	1195.63			3.99779	8.61286	3.34257	7.93323
	1.07334	5.03318	5.8015	13.2112	3.89061	8.40932	1.76675	3.72249	4.41941	11.4586	4.37537	7.09261	21.2483	0.0514645	0.118688	1.24037	2.37565	-977.065	907.356			3.96934	8.5037	3.30288	7.64221
	1.0472	5.07191	5.72087	13.0038	4.36337	8.22698	1.86735	3.90091	4.41956	10.5526	4.3177	7.12791	21.4136	0.0518819	0.118063	1.23749	2.37528	-977.509	632.36			3.94666	8.53139	3.39594	7.33273
	1.06961	4.93924	5.78806	12.7268	4.89542	7.67456	1.9026	3.84784	4.40941	9.43946	4.10662	7.07122	21.4675	0.0530619	0.116868	1.23587	2.37463	-977.791	375.766			3.9323	8.43224	3.38662	6.87243
	1.07412	4.90075	5.7036	12.1569	5.16723	7.57431	1.99428	3.84511	4.42092	8.90599	4.00484	6.99169	21.4354	0.0530009	0.116385	1.24349	2.36518	-978.11	187.865			3.89282	8.29949	3.4201	6.63417
	1.0887	4.8578	5.67998	11.7812	5.25381	7.03952	2.05664	3.81867	4.45388	8.12031	3.97827	6.91969	21.3754	0.0531833	0.116092	1.24371	2.36991	-978.266	26.7679			3.87549	8.02484	3.44306	6.33942
	1.11162	4.76799	5.72897	11.5106	5.35395	6.44679	2.11722	4.00053	4.47022	7.31667	3.97024	6.68974	21.3043	0.0536244	0.115465	1.2508	2.37557	-978.458	-100.072			3.86953	7.77046	3.52932	5.99222
	1.19089	4.80881	5.77243	11.8519	5.40427	6.1753	2.25946	4.28128	4.58358	7.13131	3.92513	6.43995	21.2322	0.0540175	0.115401	1.24704	2.37252	-978.528	-162.662			3.92405	7.8105	3.70811	5.83213
	1.26413	4.76512	5.92602	11.7544	5.58881	6.13126	2.2859	4.35809	4.59315	6.91389	3.78938	6.30284	21.2465	0.0540681	0.115572	1.24622	2.37342	-978.624	-207.234			3.98509	7.82483	3.74571	5.6687
	1.28931	4.87886	6.10921	11.7104	5.56274	6.01629	2.32904	4.4476	4.79997	6.54871	3.77146	6.2911	21.311	0.0535443	0.116125	1.2429	2.3833	-978.662	-223.718			4.09246	7.76314	3.85887	5.53709
	1.29936	4.99169	6.31067	11.7735	5.75384	5.67667	2.32502	4.67233	4.87501	6.06605	3.7642	6.27939	21.4229	0.053695	0.117232	1.24177	2.39039	-978.794	-239.91			4.20058	7.73465	3.95745	5.36988
	1.30287	5.09762	6.39521	12.0474	5.95804	5.72401	2.29125	4.85872	5.00693	5.82255	3.7453	6.47493	21.5168	0.0541619	0.118666	1.24146	2.39158	-978.817	-246.217			4.26523	7.90983	4.0523	5.34759
	1.27716	5.04873	6.30421	12.3615	6.13831	5.61553	2.19452	4.9964	5.13158	5.77517	3.85456	6.47334	21.5972	0.0541	0.120671	1.23321	2.39506	-978.976	-247.873			4.21003	8.03843	4.1075	5.36769
	1.23933	5.04192	6.35103	12.8943	6.35113	5.6963	2.15506	4.91979	5.26004	5.52161	3.96763	6.54406	21.6735	0.0537614	0.121253	1.23162	2.40713	-979.012	-248.146			4.21076	8.31391	4.11163	5.34443
	1.1953	5.01431	6.31085	12.9144	6.26703	5.80079	2.11364	5.20255	5.36107	5.42483	4.07605	6.66942	21.7381	0.0534404	0.121877	1.23797	2.41157	-979.145	-247.864			4.17349	8.32741	4.22575	5.3901
	1.21599	4.86474	6.23836	12.8535	6.29699	5.94701	2.07842	5.52004	5.39224	5.3371	4.17915	6.68313	21.7836	0.053361	0.122389	1.24271	2.41031	-979.259	-254.194			4.10636	8.36584	4.33023	5.39979
	1.23534	4.66082	6.24733	12.3711	6.24374	6.00109	2.12788	5.80861	5.48177	5.12061	4.38388	6.65132	21.8297	0.0529842	0.121611	1.24288	2.41045	-979.297	-261.065			4.04783	8.20531	4.47275	5.38527
	1.23073	4.60309	6.34673	11.7928	6.1799	5.98251	2.14939	5.95801	5.47389	4.90028	4.43561	6.69289	21.8813	0.0522508	0.120202	1.24273	2.41078	-979.539	-274.196			4.06018	7.98507	4.5271	5.34293
	1.23717	4.5665	6.57845	11.2461	6.19652	5.9402	2.16887	6.29219	5.56171	4.56134	4.4782	6.82218	21.9246	0.0521643	0.119768	1.2389	2.40342	-979.509	-283.461			4.12737	7.79427	4.67426	5.28724
	1.22288	4.40556	6.56482	10.7764	6.35659	5.7817	2.20785	6.81443	5.65928	4.39352	4.51313	6.75523	21.9548	0.0519428	0.119383	1.24601	2.39401	-979.795	-294.299			4.06442	7.63823	4.89385	5.22063
	1.1824	4.41587	6.61524	10.7241	6.33393	5.59745	2.18289	6.99304	5.6098	4.11893	4.54779	6.70807	21.9387	0.0513638	0.118613	1.252	2.38918	-979.798	-297.209			4.07117	7.55184	4.92858	5.12493
	1.17024	4.30448	6.5179	10.4254	6.34679	5.44189	2.16073	6.9691	5.4627	4.05414	4.44439	6.75644	21.8577	0.0508012	0.118349	1.25831	2.39114	-980.031	-298.074			3.99754	7.4047	4.86417	5.08499
	1.14799	4.40794	6.50911	9.84697	6.2064	5.3206	2.14189	6.91987	5.5645	3.89709	4.38551	6.76093	21.7496	0.050362	0.119202	1.25679	2.39385	-980.113	-296.692			4.02168	7.12466	4.87542	5.01451
	1.15037	4.46131	6.08056	9.40935	6.07836	5.01958	2.2194	7.05896	5.55938	3.89706	4.38006	6.68947	21.6711	0.0498565	0.11938	1.26803	2.39489	-980.236	-295.298			3.89742	6.83576	4.94591	4.98886
	1.13003	4.56813	5.8265	9.00126	5.92214	4.93937	2.25534	6.94912	5.58119	4.00883	4.28357	6.68506	21.6302	0.049098	0.120367	1.27935	2.39283	-980.41	-296.914			3.84155	6.62092	4.92855	4.99249
	1.11713	4.71991	5.7422	8.73126	5.64098	4.83478	2.31608	6.64923	5.47287	3.99679	4.53591	6.82589	21.6226	0.0485503	0.120201	1.28315	2.39644	-980.469	-297.635			3.85974	6.40234	4.81273	5.11953
	1.09923	4.84386	5.66892	8.90247	5.81288	4.82143	2.33669	6.63873	5.63325	4.0995	4.68052	6.91903	21.7104	0.0477155	0.120148	1.28352	2.39596	-980.719	-304.516			3.87067	6.51226	4.86956	5.23302
	1.08402	4.96945	5.51376	9.18146	5.83318	4.77492	2.31442	6.70757	5.88585	4.21274	4.65209	7.00695	21.857	0.0466587	0.12011	1.29855	2.40641	-980.745	-311.226			3.85574	6.59652	4.96928	5.29059
	1.09942	4.94339	5.50722	9.64133	6.15682	4.64443	2.19781	6.93157	5.91435	4.37877	4.60026	6.91097	21.9959	0.0461657	0.119811	1.30803	2.4082	-980.95	-324.943			3.85001	6.81419	5.01458	5.29667
	1.07763	5.07489	5.56979	10.0226	6.21511	4.54645	2.05151	6.82523	5.98431	4.57893	4.57135	6.97514	22.0899	0.0458647	0.119853	1.31173	2.42148	-980.956	-341.401			3.90744	6.92807	4.95368	5.37514
	1.10363	5.2813	5.63619	10.2164	6.17036	4.59196	1.92786	6.70395	5.98001	4.58704	4.5893	7.0433	22.1159	0.0458169	0.120409	1.31479	2.42868	-981.157	-365.332			4.00704	6.99291	4.8706	5.40655
	1.16948	5.49082	5.52046	10.459	6.22173	4.70243	1.82054	6.81987	6.02883	4.68218	4.48282	7.12676	22.0989	0.0458491	0.12044	1.31226	2.42901	-981.151	-392.298			4.06025	7.12771	4.88974	5.43059
	1.2084	5.52873	5.48225	10.3423	6.51481	4.67008	1.74192	6.8561	5.94887	4.79745	4.53195	6.93702	22.0729	0.0456086	0.120571	1.30608	2.43133	-981.283	-427.839			4.07313	7.17572	4.84896	5.42214
	1.22815	5.73648	5.48483	10.8522	6.56055	4.79727	1.67488	6.74536	5.63821	4.66702	4.64221	6.99435	22.0345	0.046186	0.120458	1.29102	2.43223	-981.297	-470.571			4.14982	7.40334	4.68615	5.43453
	1.24274	5.79612	5.51784	11.3669	6.57183	4.95188	1.68399	6.75447	5.53638	4.64174	4.78522	7.06791	21.9695	0.0463699	0.120043	1.27627	2.43256	-981.406	-515.474			4.18557	7.63021	4.65828	5.49829
	1.24982	5.55859	5.72192	11.9504	6.7533	5.02686	1.68445	7.25608	5.39644	4.69188	4.93319	7.11787	21.9321	0.0464404	0.119669	1.26913	2.42703	-981.487	-560.527			4.17677	7.91018	4.77899	5.58098
	1.25375	5.44318	5.81747	12.6724	6.92395	5.33541	1.72846	7.29905	5.36832	4.83409	4.79494	6.9861	21.9681	0.0463363	0.119216	1.2668	2.43304	-981.488	-604.503			4.17147	8.3106	4.79861	5.53838
	1.2252	5.22517	5.89518	13.2784	6.58805	5.46145	1.72431	7.37782	5.43244	4.83555	4.69098	6.85494	22.018	0.0468223	0.118929	1.26331	2.42591	-981.632	-650.772			4.11518	8.44262	4.84486	5.46049
	1.21656	5.18656	5.88045	13.4863	6.4597	5.80175	1.76987	7.5754	5.44261	4.90827	4.61769	6.79349	22.0299	0.0477711	0.118953	1.26998	2.4238	-981.542	-691.333			4.09453	8.58259	4.92929	5.43982
	1.2207	4.81537	5.9558	13.8322	6.41269	5.84926	1.83056	8.07201	5.64128	5.06611	4.67624	6.59049	22.0033	0.0477845	0.118535	1.27801	2.41603	-981.731	-733.138			3.99729	8.69803	5.18128	5.44428
	1.22361	4.7532	5.94727	14.0794	6.61909	6.19822	1.86803	8.04612	5.68557	5.19048	4.45715	6.46336	21.9922	0.0482963	0.118013	1.28877	2.40733	-981.604	-773.103			3.97469	8.96555	5.19991	5.37033
	1.20716	4.70972	6.05247	14.5357	6.45157	6.74532	1.82439	7.87409	5.77559	5.17457	4.41771	6.35018	22.0439	0.0484783	0.117651	1.29488	2.40155	-981.792	-816.695			3.98978	9.24421	5.15802	5.31415
	1.17017	4.64063	6.26553	14.6252	6.51726	6.83515	1.77068	8.0036	5.85125	5.14814	4.46895	6.17934	22.1354	0.0482709	0.11774	1.30368	2.39658	-981.68	-856.55			4.02544	9.32586	5.20851	5.26548
	1.12509	4.64646	6.21831	14.5377	6.57697	6.68814	1.7933	8.02063	6.05892	5.01459	4.62651	6.21241	22.2437	0.0480487	0.117454	1.31238	2.38661	-981.809	-895.218			3.99662	9.26762	5.29095	5.2845
	1.10368	4.67063	6.25064	14.3452	6.63477	6.44478	1.77142	7.79434	6.22399	4.84049	4.43613	6.25752	22.3493	0.0482612	0.117904	1.31053	2.3771	-981.755	-932.487			4.00832	9.14157	5.26325	5.17805
	1.11455	4.64676	5.98454	14.0865	6.55409	6.36871	1.7706	8.03902	6.18193	4.84596	4.23262	6.3021	22.4359	0.0486341	0.11748	1.31535	2.36752	-981.818	-961.713			3.91528	9.0031	5.33052	5.12689
	1.12413	4.62201	5.83625	14.3157	6.15672	6.14238	1.72328	8.4562	6.29118	5.07308	4.24532	6.35706	22.4793	0.0490427	0.116741	1.31174	2.35734	-981.788	-987.326			3.86079	8.87158	5.49022	5.22516
	1.12117	4.53021	5.52734	14.5918	6.07183	5.96298	1.73561	8.54544	6.24892	5.25879	4.22416	6.25094	22.4694	0.0491404	0.115721	1.30731	2.35121	-981.788	-1009.3			3.72624	8.87552	5.50999	5.24463
	1.09861	4.49799	5.01064	15.1725	5.97766	6.09054	1.70579	8.62348	6.04001	5.48483	4.09177	6.26007	22.4477	0.049796	0.115179	1.30389	2.35374	-981.802	-1029.82			3.53575	9.08023	5.45643	5.27889
	1.11374	4.36345	4.82466	15.9193	6.07502	6.3317	1.68837	8.37187	5.87856	5.62283	3.98696	6.20969	22.4529	0.0501266	0.114711	1.3026	2.36533	-981.704	-1048.73			3.43395	9.44202	5.31293	5.27316
	1.11477	4.2462	4.69779	16.0528	6.04336	6.54936	1.67279	8.25077	5.89157	5.76687	4.00898	6.06837	22.474	0.0506677	0.115247	1.30592	2.37226	-981.83	-1066.08			3.35292	9.54849	5.27171	5.2814
	1.09436	4.22511	4.94957	15.9827	6.23509	6.62227	1.66539	8.05015	5.78931	5.84607	4.05975	6.0585	22.5509	0.0506857	0.115805	1.30782	2.39032	-981.635	-1083.05			3.42302	9.61336	5.16828	5.32144
	1.06816	4.24339	4.91422	15.9813	6.30754	6.69033	1.6347	7.8019	5.71456	5.81026	3.97595	6.14678	22.6772	0.0504185	0.11631	1.31774	2.40007	-981.754	-1099.75			3.40859	9.65974	5.05039	5.311
	1.04053	4.1976	5.12724	15.5137	6.47444	6.79406	1.64149	7.61177	5.83499	5.54258	3.99097	6.06564	22.7863	0.0506056	0.117125	1.32562	2.39754	-981.552	-1114.42			3.45512	9.59407	5.02942	5.19973
	1.05909	4.21178	5.3594	15.1388	6.47463	6.54289	1.69775	7.65974	6.04211	5.47585	3.96426	5.87694	22.824	0.0503248	0.117768	1.32789	2.39631	-981.604	-1128.46			3.54342	9.38544	5.1332	5.10568
	1.02789	4.16824	5.46385	14.4971	6.42044	6.51915	1.66554	7.71027	6.03395	5.29778	4.02059	5.84608	22.7819	0.0497123	0.11749	1.33264	2.39238	-981.416	-1139.65			3.55333	9.14555	5.13659	5.05482
	1.02021	4.08638	5.6002	15.2007	6.39042	6.37299	1.65669	7.60341	6.12918	5.4557	4.1389	5.57798	22.6588	0.0485142	0.118013	1.3321	2.38869	-981.246	-1149.22			3.56893	9.32137	5.12976	5.05753
	1.02206	4.06345	5.49674	15.2834	6.27001	6.4675	1.62805	7.60054	6.27519	5.64641	4.20361	5.2531	22.4744	0.0477529	0.118358	1.3302	2.38299	-981.114	-1157.03			3.52742	9.34029	5.16793	5.03437
	1.01443	3.94742	5.47517	15.2723	6.00565	6.36755	1.64786	7.40906	6.28427	5.74352	4.29269	5.0629	22.2711	0.0476728	0.118848	1.32597	2.3844	-980.748	-1163.61			3.47901	9.21518	5.11373	5.03304
	1.06439	3.96001	5.37534	15.556	5.73637	6.38138	1.69597	7.29677	6.33736	5.93049	4.21068	5.11924	22.112	0.0480739	0.119522	1.33087	2.39325	-980.555	-1169.9			3.46658	9.22458	5.11003	5.0868
	1.06788	3.96091	5.47969	15.4931	5.53345	6.62875	1.67549	7.04856	6.20446	5.80051	4.15188	5.07145	22.0534	0.048271	0.120144	1.31995	2.38805	-980.116	-1177.29			3.50283	9.21845	4.97617	5.00795
	1.1074	3.85766	5.32058	15.65	5.50642	6.65912	1.70415	7.07622	6.05202	5.8113	4.02565	5.06514	22.0819	0.0480562	0.120079	1.31397	2.38177	-979.868	-1187.59			3.42855	9.27185	4.94413	4.96736
	1.11576	3.80928	5.24259	15.1054	5.51348	6.60822	1.75724	7.41132	5.87218	5.54615	4.00188	5.07777	22.1906	0.048586	0.120457	1.31359	2.37948	-979.605	-1199.87			3.38921	9.07568	5.01358	4.87527
	1.12805	3.72992	5.18359	14.8891	5.51473	6.39265	1.79489	7.48748	5.76148	5.32072	3.77548	5.08104	22.3423	0.0490348	0.121498	1.31346	2.38536	-979.183	-1213.69			3.34718	8.93218	5.01462	4.72575
	1.12178	3.73652	5.03864	14.231	5.67813	6.33426	1.751	7.64749	5.82165	4.94916	3.76991	4.94004	22.4918	0.0495307	0.121152	1.31323	2.38139	-978.972	-1228.3			3.29898	8.74779	5.07338	4.55304
	1.08209	3.71461	4.93442	13.4864	5.7116	6.19388	1.68839	7.69874	6.11647	4.66527	3.96228	4.73461	22.6056	0.0492463	0.120574	1.30713	2.37443	-978.532	-1243.32			3.24371	8.46397	5.16787	4.45405
	1.04302	3.80239	4.85711	13.1433	5.80645	5.89387	1.65974	7.97155	6.33111	4.66006	4.0364	4.65832	22.6993	0.0495028	0.120621	1.30946	2.37833	-978.272	-1258.07			3.23417	8.2812	5.3208	4.45159
	1.01367	3.76459	4.88258	12.6845	5.7036	5.63687	1.65752	7.83936	6.51402	4.60922	4.20997	4.57843	22.7782	0.0501023	0.121203	1.31388	2.38889	-977.957	-1270.49			3.22028	8.00833	5.33697	4.46588
	1.00384	3.82161	4.95896	12.8332	5.78496	5.69941	1.62719	7.53255	6.65969	4.63541	4.2392	4.66645	22.8252	0.0506717	0.121045	1.31252	2.39822	-977.545	-1282.99			3.26147	8.10585	5.27314	4.51369
	1.00429	4.02839	5.06793	12.9635	5.54565	5.86471	1.59892	7.313	6.81888	4.80987	4.31549	4.68545	22.8293	0.0513938	0.120157	1.3039	2.4124	-977.649	-1295.55			3.36687	8.1246	5.2436	4.6036
	1.02715	4.35619	5.10102	12.9633	5.67455	5.94623	1.64219	7.37096	6.89657	4.89007	4.3181	4.74352	22.7874	0.052065	0.119922	1.30038	2.41916	-977.262	-1309.07			3.49479	8.19468	5.30324	4.65056
	1.02109	4.3572	5.12398	13.0997	5.79791	5.97712	1.69191	7.24735	6.74477	4.96438	4.22647	4.63433	22.7199	0.0523307	0.119784	1.29977	2.41666	-977.245	-1322.89			3.50076	8.29158	5.22801	4.60839
	1.03868	4.28862	5.0125	13.1732	6.05793	5.83918	1.75035	7.41644	6.60956	4.92066	4.26567	4.62142	22.6271	0.0520472	0.119926	1.30146	2.40842	-977.513	-1336.01			3.4466	8.35676	5.25878	4.60258
	1.07409	4.53212	5.13256	12.5687	6.11202	5.61103	1.86136	7.4224	6.70045	4.72987	4.27448	4.49935	22.5248	0.0522277	0.119631	1.30284	2.39264	-976.782	-1350.01			3.57959	8.09725	5.32807	4.50123
	1.0842	4.61838	5.32943	12.0646	6.17982	5.44667	1.93136	7.46713	6.59714	4.52194	4.3643	4.32968	22.4271	0.052355	0.120034	1.29973	2.3706	-978.207	-1362.54			3.67734	7.89702	5.33188	4.40531
	1.09205	4.55665	5.50641	11.5903	6.30356	5.24304	2.0235	7.29384	6.59095	4.25804	4.45211	4.23937	22.3644	0.0517453	0.119877	1.31054	2.3491	-976.418	-1375.01			3.71837	7.71231	5.30276	4.31651
	1.07713	4.70697	5.59551	11.049	6.54762	5.032	2.08061	7.08473	6.74201	3.89611	4.4604	4.13099	22.378	0.0517568	0.121103	1.31745	2.34225	-978.573	-1386.58			3.7932	7.54289	5.30245	4.1625
	1.09814	4.78714	5.87248	10.5439	6.44642	5.04914	2.21574	6.9984	6.79014	3.67317	4.36879	4.10001	22.4165	0.052124	0.122124	1.31643	2.33367	-976.442	-1398.79			3.91925	7.34648	5.33476	4.04732
	1.14309	4.97473	5.99213	10.6472	6.24373	5.00361	2.22176	6.80339	6.95958	3.76683	4.26066	4.10159	22.4325	0.0519991	0.122694	1.3125	2.3375	-978.006	-1411.68			4.03665	7.29817	5.32824	4.04303
	1.19212	4.95984	6.23612	10.3863	6.61067	5.00907	2.18219	6.93273	7.09972	3.77506	4.29008	4.18624	22.429	0.05159	0.122969	1.31104	2.33895	-977.402	-1424.29			4.12936	7.33536	5.40488	4.08379
	1.21727	5.14935	6.36911	10.3022	6.80715	4.79663	2.19536	7.10565	7.51007	3.83689	4.48298	4.21803	22.4627	0.0513995	0.123301	1.30222	2.33989	-976.016	-1439.42			4.24524	7.30198	5.6037	4.1793
	1.2166	5.48031	6.46381	10.8647	6.82004	4.70362	2.21743	7.12003	7.78146	3.87382	4.55905	4.33356	22.5114	0.0515085	0.123658	1.29033	2.34281	-978.521	-1454.69			4.38691	7.46278	5.70631	4.25548
	1.2665	5.47597	6.6883	11.1006	7.34158	4.62661	2.19767	6.97148	7.74198	3.87159	4.56516	4.37432	22.5153	0.0508586	0.123356	1.28298	2.35321	-973.811	-1469.39			4.47692	7.6896	5.63704	4.27036
	1.27716	5.42734	6.74031	11.876	7.43609	4.65494	2.13517	6.9873	7.65105	3.90187	4.64997	4.41228	22.5425	0.0507627	0.123397	1.27788	2.36835	-978.692	-1482.32			4.4816	7.989	5.59117	4.32137
	1.26359	5.51129	6.89038	12.1443	7.52826	4.74027	2.1151	6.83462	7.63323	3.79151	4.70063	4.44617	22.6259	0.0504052	0.12279	1.271	2.37947	-971.939	-1494.88			4.55508	8.13762	5.52765	4.31277
	1.21762	5.6352	6.80448	12.7845	7.54588	4.76696	2.09127	6.5401	7.4944	3.87916	4.43749	4.414	22.7324	0.0502719	0.123111	1.27173	2.38821	-976.381	-1505.26			4.55243	8.36577	5.37526	4.24355
	1.2303	5.73974	6.76853	13.6979	7.4885	4.94517	2.04962	6.15726	7.33413	4.08442	4.33222	4.41094	22.7615	0.0498378	0.122468	1.27141	2.39314	-968.658	-1511.91			4.57953	8.71051	5.18034	4.27586
	1.23663	5.70701	6.85044	13.8378	7.23157	5.05438	1.96998	5.94971	7.23175	4.31486	4.38602	4.46793	22.557	0.0491039	0.122189	1.28128	2.39012	-618.801	-1516.83			4.59803	8.70792	5.05048	4.3896
	1.21087	5.77863	6.77222	13.7737	6.75164	5.05534	1.95733	5.67442	7.28593	4.56042	4.46778	4.68328	22.2065	0.0488982	0.122606	1.28242	2.38583	42.3567	-1519.5			4.58724	8.52689	4.97256	4.57049
	1.15506	5.82936	6.53832	14.7549	6.34381	5.04544	1.95463	5.41075	7.34405	4.90421	4.54884	4.85993	21.7785	0.0489521	0.123102	1.29141	2.37117	788.096	-1520.65			4.50758	8.71473	4.90314	4.77099

## Sheet: P204 U1-1
	Ra Li	Oi Li	Oe Li	MF Li	ICO Li	LO Li	Ra Re	Oi Re	Oe Re	MF Re	ICO Re	LO Re	EKG	Kippwinkel	Rotwinkel	Kraft x	Kraft y	Druck li	Druck re			Bauch links	Rücken links	Bauch rechts	Rücken rechts
	2.2369	4.94414	8.34805	10.0415	5.68181	12.4302	2.54104	15.6671	9.32578	6.48102	2.84209	6.3772	19.19	0.0734993	0.0772565	0.864281	2.62913	41	495.909			5.17636	9.38449	9.17796	5.23344
	2.25222	4.98673	7.81736	11.5046	5.63735	12.0306	2.48374	15.0679	9.27478	7.16126	2.81464	6.47552	17.858	0.0736341	0.0775153	0.863327	2.62588	32	484.56			5.01877	9.72419	8.94214	5.4838
	2.26499	4.90335	7.18421	14.7412	5.48435	11.4881	2.42369	13.5028	8.86312	8.15045	2.76789	6.81195	16.3352	0.0735352	0.0775986	0.857626	2.62548	1.68018	469.831			4.78418	10.5712	8.26322	5.9101
	2.09754	4.76553	7.00503	17.5802	5.38096	11.0744	2.28626	12.7719	8.71357	10.3175	2.79047	7.18301	14.4366	0.0733796	0.0775957	0.843345	2.62139	11	452.654			4.6227	11.3452	7.92391	6.76367
	2.02723	4.70891	6.64694	20.788	5.35871	11.2245	2.09255	11.9237	8.48182	12.4548	2.86399	8.07349	13.4999	0.0738141	0.0774346	0.833485	2.61848	4938.6	L			4.46103	12.4571	7.49934	7.79742
	1.98234	4.45539	6.32327	24.4688	5.356	10.4298	2.05704	11.0532	8.41161	14.6039	2.95425	9.23861	13.0683	0.0741193	0.0764015	0.830541	2.62276	4944.47	417.677			4.25366	13.4182	7.17394	8.93225
	1.98532	4.28873	6.1209	27.3477	5.29394	10.0173	2.03845	10.1408	8.3536	16.9293	3.27397	11.0925	12.774	0.0731946	0.0764244	0.835614	2.61617	4953.3	398.691			4.13165	14.2196	6.84427	10.4319
	2.10015	4.35369	6.1901	32.8102	5.46748	10.1898	2.055	10.1054	8.08957	19.7887	3.53819	13.3437	12.5433	0.0725172	0.0760814	0.837472	2.62182	4970.25	380.001			4.21464	16.1558	6.74998	12.2235
	2.25304	4.35393	6.2797	35.9701	5.7651	10.8347	2.11478	9.75917	8.09736	23.7879	4.00021	16.9174	12.6603	0.0716763	0.0757781	0.82857	2.61743	4938.91	359.297			4.29555	17.5233	6.6571	14.9019
	2.44201	4.29997	6.36338	38.1117	6.05984	10.7082	2.15673	9.20476	8.67588	26.5533	4.55708	19.6574	13.1562	0.070838	0.0762474	0.813023	2.61982	4906.13	337.005			4.36845	18.2933	6.67912	16.9226
	2.5785	4.36281	6.54286	39.7798	6.26345	10.7321	2.32417	9.01094	8.56586	29.8509	5.14618	21.4885	13.9951	0.0697841	0.0766162	0.816839	2.61465	4795.72	310.996			4.49472	18.9251	6.63366	18.8285
	2.78972	4.51349	7.00678	40.5016	6.50664	10.7396	2.41263	8.97915	9.20279	33.3977	5.90807	22.9263	15.0907	0.0684035	0.0776262	0.814099	2.60079	4665.54	283.534			4.77	19.2493	6.86486	20.744
	3.04347	4.6228	7.44023	40.8117	6.76564	11.3279	2.52701	8.62491	9.88045	35.0018	6.1674	23.7343	16.2254	0.068059	0.0782704	0.811077	2.5809	4414.59	253.511			5.0355	19.6351	7.01079	21.6345
	3.16298	4.75849	7.77388	37.6511	6.95687	11.4707	2.64976	8.27161	10.7091	37.4212	6.6451	23.7593	17.2392	0.0676701	0.0785651	0.815713	2.56523	4016.78	221.125			5.23179	18.6929	7.21017	22.6086
	3.29163	5.03924	8.02509	35.5062	6.92519	11.0655	2.70288	8.31409	11.3952	38.9505	6.93721	22.6412	18.166	0.0670608	0.0783776	0.821506	2.55167	3480.74	193.856			5.45198	17.8323	7.47074	22.843
	3.32608	5.32809	8.25445	32.223	6.9122	11.3355	2.77058	8.45578	11.7586	41.6396	6.9457	20.7281	19.0758	0.0662995	0.0776466	0.822492	2.53514	2823.71	170.222			5.63621	16.8236	7.66164	23.1045
	3.38289	5.69164	8.19882	27.828	7.06905	11.2312	2.75582	9.02966	12.9243	44.2382	6.96977	18.9566	19.9346	0.0671068	0.0769713	0.818249	2.53527	2131.82	150.45			5.75778	15.3761	8.23659	23.3882
	3.38568	5.98857	8.26197	22.9275	7.10129	11.4848	2.80853	9.97618	13.3134	44.5271	6.6646	16.9409	20.541	0.0678771	0.0769415	0.812446	2.55906	1378.02	134.601			5.87874	13.8379	8.69938	22.7109
	3.26239	6.3286	8.34085	18.8124	7.15781	11.7859	2.80207	10.7796	13.3226	44.9851	6.81574	15.4331	20.9301	0.0676743	0.0762807	0.819754	2.59336	684.622	125.505			5.97728	12.5854	8.96811	22.4113
	3.14342	6.4152	8.14091	18.0894	6.97562	12.9368	2.74637	11.5556	13.1842	44.0234	6.54672	15.2608	21.2962	0.0672298	0.0762673	0.817611	2.62403	85.3439	122.68			5.89984	12.6672	9.16208	21.9436
	3.04412	6.39814	7.93637	16.4866	7.25486	13.8155	2.78858	12.1552	13.3247	43.0621	6.24201	14.7415	21.5954	0.0677194	0.0760562	0.812484	2.6489	-375.289	123.979			5.79287	12.519	9.42283	21.3485
	3.07023	6.62399	8.06681	15.7419	7.31214	15.0747	2.82823	12.1427	13.7143	39.306	6.00221	13.8668	21.7824	0.0682658	0.0764259	0.806251	2.67177	-688.726	130.597			5.92034	12.7096	9.56176	19.725
	3.13897	6.56502	8.25391	14.8961	7.25488	15.6816	2.91488	11.6994	13.7301	34.6564	5.70969	13.5593	21.839	0.0680999	0.0765625	0.807713	2.69673	-943.808	144.86			5.98597	12.6109	9.44812	17.9751
	3.23733	6.74008	8.15617	13.7668	7.35799	15.0749	2.93074	11.2605	14.089	28.4788	5.69607	12.2836	21.7929	0.0684949	0.0768265	0.820577	2.6981	-1101.89	167.362			6.04453	12.0666	9.42674	15.4862
	3.55043	6.82147	7.96022	12.7423	7.26357	14.2135	3.10892	11.2757	14.3151	24.2342	5.54307	11.44	21.7171	0.0694319	0.0769537	0.837245	2.69126	-1218.13	197.004			6.11071	11.4065	9.56658	13.7391
	3.79479	6.90928	7.66027	11.1404	7.1996	12.9066	3.15807	10.9142	14.6831	19.5953	5.75385	10.3371	21.6063	0.0704871	0.0765613	0.852341	2.68751	-1308.07	231.47			6.12145	10.4155	9.58513	11.8954
	3.80196	6.98097	7.63339	9.95118	6.75231	12.1651	3.17324	10.0883	15.1162	17.6651	6.14097	9.61637	21.5449	0.0711329	0.0767452	0.865712	2.70021	-1412.94	271.126			6.13877	9.62285	9.45926	11.1408
	3.66168	7.12455	7.17488	8.53499	6.53014	11.4108	3.09276	9.63098	15.2824	15.0805	6.26946	9.10972	21.5566	0.0717518	0.0761284	0.877207	2.70202	-1550.35	312.23			5.98704	8.82531	9.33537	10.1532
	3.55059	7.33916	7.02689	8.33785	6.53868	11.7304	3.02132	9.79048	14.9923	14.5888	6.42204	9.08094	21.4807	0.0719871	0.0760186	0.880835	2.68313	-1690.21	349.328			5.97222	8.86896	9.26804	10.0306
	3.47966	7.27287	6.6842	8.4455	6.18301	13.8792	2.91766	10.1428	14.9218	15.6186	6.52601	9.58539	21.4022	0.0723918	0.0748678	0.884322	2.68434	-1853.32	371.161			5.81224	9.50258	9.32743	10.5767
	3.16195	7.11801	6.67539	9.19755	5.98149	15.0344	2.81588	9.64063	14.3564	15.9661	6.38692	9.66324	21.4743	0.0725259	0.0746365	0.883509	2.68437	-2029.37	361.977			5.65178	10.0712	8.93763	10.6721
	2.87353	7.05675	6.85828	9.82474	5.89707	15.7959	2.75633	9.88789	13.915	15.7972	6.36918	9.61083	21.695	0.0728608	0.0750975	0.876608	2.6721	-2212.9	312.397			5.59619	10.5059	8.85308	10.5924
	2.70836	6.92625	6.76787	9.79608	5.81409	16.5793	2.64553	10.8572	13.4586	16.7765	6.07425	9.37241	21.869	0.072937	0.0751604	0.871455	2.65668	-2392.73	222.974			5.46749	10.7298	8.9871	10.741
	2.68986	6.62534	6.66324	10.015	5.99172	16.9819	2.59918	11.2209	12.5123	17.4189	5.73686	8.9592	21.9418	0.0725722	0.0753267	0.881196	2.65131	-2556.17	93.9779			5.32614	10.9962	8.77743	10.705
	2.68678	6.18703	6.56497	10.1305	5.9406	16.9189	2.57175	11.4082	12.0621	17.3192	5.18413	8.40836	22.0759	0.072542	0.0754908	0.894276	2.64286	-2693.38	-63.4256			5.14626	10.9967	8.68067	10.3039
	2.65474	6.07367	6.89379	9.79333	6.10509	16.1697	2.59459	11.1718	11.8143	16.8631	4.79401	7.45447	22.3537	0.0722596	0.0760585	0.909155	2.624	-2820.25	-233.614			5.2074	10.6894	8.52687	9.70386
	2.78439	6.14792	6.99649	9.48405	6.29161	15.2954	2.63659	11.5175	11.8091	16.8707	4.6138	7.16921	22.5989	0.073215	0.076403	0.92826	2.6109	-2937.95	-393.335			5.3096	10.357	8.65441	9.55123
	2.85253	6.16573	7.16551	9.38508	6.27389	14.9778	2.60332	11.4881	12.8604	18.3159	4.63688	7.63268	22.6977	0.0730355	0.0762292	0.94535	2.6058	-3024.93	-522.1			5.39459	10.2123	8.98395	10.1952
	2.97383	6.31096	7.52411	9.73019	6.31283	14.7699	2.67607	10.9087	13.1928	19.8129	4.65646	8.29831	22.7935	0.0728611	0.0755204	0.962894	2.58236	-3093.63	-610.657			5.60297	10.271	8.92583	10.9226
	3.06918	6.43097	7.63213	9.90558	6.19065	13.9101	2.72698	10.5045	13.7067	20.7814	5.20448	8.85213	22.9557	0.0723422	0.075124	0.962758	2.55738	-3152.59	-646.171			5.71076	10.0021	8.97938	11.6127
	3.11523	6.84976	7.87101	9.51208	5.93286	13.3916	2.76255	10.1238	14.086	22.7362	5.66939	9.64541	23.107	0.0713388	0.0745525	0.964201	2.53506	-3213.04	-641.414			5.94534	9.61217	8.99077	12.6837
	3.1627	7.3464	7.71858	9.42836	5.65771	12.4293	2.73811	9.72883	14.5373	22.7022	6.1659	10.3915	23.1448	0.0705256	0.0756978	0.955482	2.51248	-3261.13	-602.304			6.0759	9.17178	9.0014	13.0865
	3.15654	7.45778	7.38783	8.95444	5.41621	11.4591	2.66452	9.04238	15.2164	21.9258	6.47992	10.6806	23.0854	0.0697631	0.0765005	0.940118	2.50442	-3295.13	-536.662			6.00072	8.6099	8.97444	13.0288
	3.1414	7.69414	7.32255	8.05724	5.56171	10.4265	2.62602	8.24733	15.3839	21.7189	6.9423	10.8896	22.9839	0.0695308	0.0772597	0.921895	2.48544	-3323.62	-456.241			6.0527	8.01515	8.75241	13.1836
	3.13825	8.07434	7.30677	7.50466	5.55934	9.36001	2.6429	7.73941	16.1202	21.0537	7.33069	10.8296	22.9108	0.0697921	0.0787331	0.909613	2.47196	-3342.46	-378.96			6.17312	7.47467	8.83418	13.0713
	3.20368	8.3576	7.27873	7.05921	5.46945	8.99187	2.71903	7.35837	16.5152	20.3975	7.4873	11.1147	22.9097	0.0704847	0.0792101	0.904437	2.46374	-3353.89	-313.489			6.28	7.17351	8.86422	12.9998
	3.23637	8.55717	7.22852	6.90442	5.26798	8.36265	2.89585	7.13979	16.9798	18.6964	7.59627	10.5499	23.0148	0.0702891	0.0800569	0.884636	2.46858	-3360.86	-250.731			6.34069	6.84501	9.00514	12.2808
	3.21503	8.50441	7.27019	7.01952	5.31047	7.42329	2.95819	6.64285	17.9831	18.6134	7.5641	10.3138	23.1054	0.0696225	0.0791198	0.873802	2.48105	-3368.06	-194.161			6.32988	6.58443	9.19473	12.1638
	3.23624	8.98315	7.5578	7.09834	5.39693	7.29914	3.05349	6.31129	19.1205	18.4147	7.6735	10.9433	23.1186	0.0688631	0.0769356	0.870342	2.49025	-3371.96	-146.594			6.5924	6.59814	9.49508	12.3438
	3.25333	9.30249	7.44338	7.32872	5.41848	7.20658	3.11081	6.12752	19.9156	17.9249	7.57728	10.7078	23.1135	0.0678422	0.0771241	0.859439	2.50289	-3374.2	-108.854			6.6664	6.65126	9.71798	12.07
	3.22736	9.4292	7.38104	7.54445	5.38294	7.2746	3.12808	5.89661	20.1125	17.3318	7.52004	11.0188	23.1068	0.066609	0.0773864	0.846621	2.51198	-3374.28	-77.2447			6.6792	6.734	9.71241	11.9569
	3.1744	9.93787	7.53723	7.51302	5.30531	7.9454	3.138	5.65126	19.3277	17.7286	7.22341	10.9227	23.0706	0.0655244	0.0769807	0.837532	2.52151	-3373.61	-50.6237			6.88317	6.92124	9.37233	11.9582
	3.1219	10.2762	7.74374	8.10239	5.43722	8.60597	3.02909	5.37465	19.2212	18.3123	7.05435	11.4007	22.9067	0.0663509	0.0774603	0.832283	2.5364	-3374.63	-30.3964			7.04729	7.38186	9.20833	12.2558
	3.09759	10.9735	7.85626	8.72859	5.56147	9.44335	3.02483	5.19268	17.9886	19.4294	6.74849	11.6156	22.8165	0.0669911	0.0774309	0.829043	2.55106	-3373.5	-16.0587			7.30913	7.91114	8.73537	12.5978
	3.0828	11.2494	7.7401	8.97296	5.64781	11.0904	3.0105	5.0538	16.524	21.2505	6.42696	12.5969	22.9477	0.0674736	0.077565	0.83602	2.57301	-3374.43	-4.44579			7.35744	8.5704	8.1961	13.4248
	3.07045	11.0778	7.80093	9.1495	5.76829	13.7258	2.95902	4.87689	14.7344	22.1255	6.09949	13.5368	23.137	0.0673315	0.0770018	0.84708	2.61205	-3373.86	3.79723			7.31641	9.54786	7.52343	13.9206
	3.04546	11.2136	7.86806	10.1111	5.75511	14.9471	2.97793	4.8894	13.1572	23.6314	5.54331	13.893	23.2183	0.0678953	0.0758999	0.858576	2.65724	-3374	10.2774			7.37572	10.2711	7.00817	14.3559
	2.98784	11.1319	7.66298	10.596	5.87406	16.0498	2.84784	4.77654	12.6036	23.6548	5.15516	13.4318	23.2052	0.0684246	0.0756303	0.861274	2.69337	-3374.31	15.1589			7.26092	10.84	6.74265	14.0806
	2.89768	11.2402	7.42565	10.5891	5.90034	16.9484	2.76539	4.71266	11.8385	24.1942	5.15114	13.0004	23.2034	0.0680314	0.0749178	0.865422	2.70885	-3373.72	18.1086			7.18786	11.1459	6.43887	14.1153
	2.85525	11.0643	7.53403	10.8584	6.06767	17.7943	2.66483	4.71444	11.4004	23.5733	4.97057	12.9178	23.2316	0.067743	0.0743217	0.869875	2.71883	-3374.32	22.0471			7.15119	11.5735	6.25987	13.8206
	2.88705	11.2554	7.7749	11.2704	6.085	17.3979	2.62138	4.73115	11.3532	23.0593	5.12209	12.3423	23.2239	0.0666975	0.0748715	0.872824	2.72345	-3373.87	24.1079			7.30579	11.5844	6.23525	13.5079
	2.80983	11.5264	7.78633	11.2	5.88569	15.8959	2.59405	4.74466	11.8153	22.7939	5.33219	11.6754	23.1148	0.0661735	0.0753907	0.873941	2.72063	-3374.05	26.1742			7.37417	10.9939	6.38467	13.2672
	2.74456	11.4184	7.92286	10.021	5.9606	15.0581	2.49827	4.60258	11.9782	20.9676	5.79054	10.5859	22.996	0.0655175	0.0758316	0.873143	2.72557	-3374.17	26.8756			7.36194	10.3466	6.35967	12.448
	2.72975	11.8179	7.99358	8.96692	6.08746	14.2507	2.49074	4.44671	12.4943	19.7173	5.99519	10.318	23.0005	0.0645955	0.0772252	0.880882	2.73744	-3373.89	25.4548			7.51375	9.76838	6.47724	12.0101
	2.79839	12.2067	8.04585	8.69183	6.076	13.5422	2.5654	4.39546	13.1117	18.8715	5.8876	9.8211	23.2	0.0639329	0.0780367	0.8833	2.75418	-3374.19	23.0904			7.68365	9.43667	6.69087	11.5267
	2.79257	12.3758	8.05665	8.53081	5.89024	12.798	2.56801	4.26641	13.6817	19.15	5.80024	9.41968	23.393	0.0631154	0.078175	0.888178	2.7781	-3374.01	16.5978			7.74166	9.07302	6.8387	11.4566
	2.75202	12.2733	7.85115	8.07003	5.86708	11.8848	2.52541	4.27676	13.9222	17.7548	5.86416	8.66874	23.4086	0.0633347	0.0784861	0.884084	2.79756	-3374.01	9.44122			7.62549	8.60732	6.90812	10.7626
	2.87256	12.6939	7.78562	7.61574	5.8123	11.3286	2.54984	4.44191	13.6908	15.0655	5.60562	7.14154	23.359	0.0643861	0.0786455	0.883146	2.81922	-3374.28	-1.09151			7.78402	8.25222	6.8942	9.2709
	2.85153	12.8406	7.52892	7.11414	5.84942	11.1097	2.59035	4.44588	13.5881	14.6506	5.20877	6.87274	23.3663	0.0649927	0.0789121	0.874665	2.83969	-3373.96	-14.8826			7.74034	8.02441	6.87478	8.9107
	2.8937	13.0997	7.58868	6.87534	5.64045	11.0786	2.63052	4.44042	12.8895	14.1992	4.85317	6.67565	23.4261	0.0650676	0.0787753	0.862746	2.85312	-3374.35	-29.9277			7.86071	7.86479	6.65348	8.576
	2.84793	13.1424	7.59166	6.75337	5.61226	10.8227	2.60779	4.39879	12.1895	14.3744	4.85908	6.6126	23.4352	0.0653572	0.0787319	0.863492	2.86679	-3374.13	-48.1999			7.86067	7.72944	6.3987	8.61538
	2.84132	13.2656	7.58046	6.48778	5.54223	11.0418	2.58856	4.53846	11.8616	13.359	4.83634	6.69709	23.3704	0.0648556	0.0797759	0.864123	2.86569	-3374.29	-67.44			7.89579	7.69062	6.32954	8.29748
	2.8695	13.2847	7.9977	6.03584	5.49001	11.4089	2.5833	4.41529	11.682	12.6241	4.70264	6.36163	23.3345	0.0645852	0.0795252	0.864825	2.85251	-3374.5	-91.1602			8.05063	7.64491	6.22685	7.89611
	2.82991	13.2903	8.18189	5.75209	5.53194	11.913	2.66941	4.26489	11.6435	11.9142	4.63737	6.31026	23.377	0.0633003	0.0799998	0.855254	2.82899	-3374.28	-114.164			8.10071	7.73236	6.1926	7.6206
	2.84473	13.5008	8.19613	6.0542	5.34853	12.0988	2.66672	4.25553	11.2458	11.2758	4.57171	6.15462	23.3858	0.0624489	0.078976	0.862237	2.80613	-3374.72	-137.651			8.18056	7.83385	6.05603	7.33406
	3.06064	13.3203	8.10868	6.39944	5.2443	11.9333	2.62766	4.33342	11.2517	10.7701	4.56285	6.71176	23.2948	0.0619613	0.0776445	0.876154	2.78763	-3374.44	-163.898			8.16322	7.85902	6.07094	7.34823
	3.13751	13.0995	8.06418	6.33643	5.15044	12.126	2.68384	4.42249	11.6443	9.88393	4.35733	6.89101	23.1711	0.0626127	0.0763001	0.878727	2.77958	-3374.78	-189.768			8.10039	7.87095	6.2502	7.04409
	3.14497	13.1428	7.99736	6.31718	5.07874	11.5583	2.67933	4.42828	11.3432	9.55579	4.29837	6.50785	23.1344	0.0637083	0.0752859	0.8746	2.79121	-3374.67	-216.263			8.09503	7.65141	6.15027	6.78734
	3.22935	13.2831	7.96716	6.41512	5.13503	11.4828	2.74702	4.36746	11.3177	9.68647	4.14042	6.49172	23.1808	0.0640139	0.0742887	0.870837	2.8134	-3374.85	-241.895			8.15986	7.67764	6.14405	6.77287
	3.31347	13.4628	7.73301	7.1492	4.90127	11.4164	2.72957	4.53391	11.2949	9.84854	4.14736	6.52732	23.2027	0.0641289	0.0741874	0.8721	2.83321	-3374.89	-269.415			8.16975	7.8223	6.18614	6.84107
	3.41378	13.4209	7.73685	6.85364	4.85678	10.9513	2.75488	4.7227	11.3277	10.5104	4.22114	6.81968	23.228	0.0648757	0.0743511	0.867553	2.851	-3374.84	-296.885			8.19049	7.55389	6.26844	7.18375
	3.37129	13.4909	7.83999	6.46247	4.84786	10.5743	2.85382	4.80042	11.2876	9.6054	4.13811	6.29265	23.3425	0.0650328	0.0752353	0.850996	2.86697	-3375.07	-319.591			8.23405	7.29488	6.31394	6.67872
	3.3603	14.3268	8.15127	6.28304	4.66065	10.0601	2.91727	4.78733	12.0536	9.26377	4.10911	5.69578	23.4239	0.0647043	0.0756146	0.843918	2.86216	-3374.91	-340.385			8.61281	7.00128	6.58607	6.35622
	3.36766	14.6552	8.65082	6.31066	4.78596	10.0529	2.96428	4.71041	13.0926	8.86743	4.17198	5.6012	23.3716	0.0640989	0.0765964	0.846826	2.84658	-3375.33	-358.074			8.89124	7.04983	6.92244	6.21354
	3.32717	15.0036	8.79099	6.3947	4.54971	9.74971	2.9328	4.74869	13.6603	8.39737	4.35263	5.5367	23.2608	0.0632359	0.0774636	0.846959	2.82374	-3374.95	-373.912			9.04059	6.89804	7.11394	6.09557
	3.26204	14.7226	8.71381	5.74819	4.43269	8.80343	2.90475	4.66574	14.0224	7.69495	4.37195	5.39146	23.1915	0.0623333	0.077633	0.844189	2.79334	-3375.43	-385.904			8.89947	6.3281	7.19764	5.81946
	3.30374	14.4392	8.74555	5.44967	4.38029	8.58485	3.00633	4.71863	14.3977	6.68623	4.31353	5.29119	23.1434	0.0616903	0.0780452	0.847459	2.75848	-3375.15	-394.498			8.82949	6.13827	7.37421	5.43031
	3.28393	14.2264	8.56632	5.5275	4.23679	8.7155	3.04189	4.75822	14.9031	6.67268	4.37155	5.31131	23.0207	0.0623743	0.0775979	0.856345	2.73384	-3375.29	-401.547			8.69223	6.15993	7.56773	5.45185
	3.13957	13.2567	8.31469	5.71281	4.15823	8.79428	2.92735	4.7585	14.263	6.82505	4.43941	5.56975	22.9111	0.0620737	0.0781458	0.853304	2.72859	-3375.49	-407.465			8.23698	6.22178	7.31629	5.6114
	3.05274	12.8991	7.89888	6.0404	3.90644	8.8321	2.96137	4.74234	13.8307	7.67362	4.4507	5.65317	22.946	0.0622268	0.0783285	0.845839	2.71985	-3375.09	-411.061			7.95025	6.25965	7.17813	5.92583
	2.93544	12.9468	7.40517	6.4243	3.76105	8.89568	2.92714	4.6969	13.9491	8.11606	4.56953	6.07657	23.1014	0.063588	0.0782146	0.838222	2.714	-3375.79	-413.24			7.76246	6.36034	7.19106	6.25405
	2.88918	13.0269	7.48054	6.88343	3.70285	9.21329	2.91195	4.65517	13.9615	9.1291	4.66847	6.44876	23.1982	0.0651329	0.0780341	0.829238	2.72269	-3375.11	-407.204			7.79886	6.59986	7.17621	6.74877
	2.74775	13.2308	7.40237	7.55954	3.65125	9.86052	2.76882	4.56235	14.3136	10.7866	4.65841	6.56955	23.2481	0.0651469	0.0778879	0.825616	2.7321	-3375.63	-384.991			7.79363	7.02377	7.21491	7.33818
	2.59343	13.3123	7.06715	9.45042	3.62863	10.3022	2.70923	4.69186	13.6045	11.5451	4.62831	6.78387	23.2847	0.0647628	0.078553	0.815607	2.73256	-3375.33	-321.527			7.65762	7.79375	7.00186	7.65244
	2.50056	13.1604	6.85317	10.7145	3.56982	10.8404	2.69316	4.73733	13.2403	12.2864	4.4693	7.2831	23.2958	0.0651092	0.078493	0.815584	2.72979	-3375.11	-222.271			7.50471	8.37492	6.89025	8.01295
	2.41549	12.8355	6.71877	12.3248	3.72054	11.413	2.61508	4.83875	13.0143	13.5246	4.31341	8.26197	23.254	0.0652782	0.0782926	0.818314	2.73202	-3375.45	-95.5846			7.32326	9.15277	6.82271	8.7
	2.37024	12.1884	6.83194	14.8026	4.1129	12.2836	2.59085	4.97442	12.2812	16.3716	4.06493	9.30133	23.076	0.0643606	0.0782649	0.821483	2.73844	-3374.49	74.1709			7.1302	10.3997	6.6155	9.91262
	2.34502	11.9878	6.82307	17.4433	4.32163	13.2949	2.52458	4.99977	11.0605	18.0843	3.94333	10.4978	22.846	0.063696	0.0776504	0.82717	2.74821	-3375.01	283.085			7.05197	11.6866	6.19494	10.8418
	2.28182	11.3946	6.48428	18.8624	4.32956	13.9628	2.50971	5.23298	10.4411	20.3302	3.89188	11.4849	22.6429	0.0642716	0.0769246	0.828563	2.76104	-3374.09	569.972			6.72024	12.3849	6.06127	11.9023
	2.18126	11.1983	6.52637	20.1114	4.39844	14.8649	2.40191	5.27009	10.2574	21.9392	3.95054	12.1433	22.5458	0.0638888	0.0757215	0.832007	2.76439	-3374.02	895.902			6.63532	13.1249	5.97647	12.6777
	2.12739	11.1726	6.39594	21.5168	4.52154	16.2418	2.3202	5.38746	10.2159	25.5879	4.13497	12.5734	22.454	0.0630667	0.0746153	0.8369	2.7779	-3373.78	1241.3			6.56532	14.0934	5.97451	14.0988
	2.04541	10.6012	6.23506	22.1999	4.38424	17.6425	2.31354	5.31271	10.0907	27.0561	4.26788	12.6336	22.373	0.0633494	0.0746283	0.841852	2.799	-3372.89	1583.98			6.2939	14.7422	5.90564	14.6525
	1.96574	10.9249	6.00063	22.0802	4.1929	18.7635	2.23055	5.16192	9.84078	29.1042	4.58484	12.855	22.3768	0.0639572	0.0753463	0.85244	2.82841	-3373.23	1948.8			6.29711	15.0122	5.74442	15.5147
	1.91453	11.1045	5.74823	21.6249	4.15859	19.8784	2.24788	5.11779	9.46473	31.946	4.71441	12.8098	22.3606	0.0643892	0.0757975	0.865936	2.83957	-3372.01	2311.24			6.25575	15.2206	5.61013	16.4901
	1.92156	11.552	5.93224	22.0154	4.52763	20.7761	2.21944	4.90242	9.08223	33.3195	4.90279	12.539	22.255	0.0650392	0.0759389	0.876114	2.84278	-3372.32	2611.99			6.4686	15.773	5.40136	16.9204
	1.93617	11.4547	5.87174	22.0197	4.7937	22.8268	2.25432	4.67553	8.84947	36.6331	5.13282	13.0003	22.0001	0.0663096	0.0766418	0.877659	2.86358	-3371.66	2848.85			6.42086	16.5467	5.25977	18.2554
	1.91948	11.6964	5.87139	20.8017	5.30969	24.047	2.28289	4.35193	8.18034	37.1068	5.36084	13.0404	21.7637	0.0672106	0.077626	0.880971	2.88262	-3371.37	3036			6.49575	16.7194	4.93839	18.5027
	2.02716	12.3306	5.90177	20.4344	5.65036	24.8754	2.32173	4.18151	7.60217	41.2723	5.64065	13.6942	21.6513	0.0673201	0.0778859	0.878258	2.8908	-3371.65	3183.34			6.75318	16.9867	4.7018	20.2024
	2.13553	12.3331	5.70269	19.7892	5.82377	24.9356	2.35347	4.06924	7.507	46.1078	6.02145	13.7176	21.6287	0.0671526	0.0772413	0.878249	2.88475	-3370.85	3254.17			6.72377	16.8495	4.64324	21.949
	2.2744	12.2239	5.69591	19.3457	6.24114	25.6925	2.47933	4.0217	8.10436	48.2238	6.43419	14.3289	21.5903	0.0670554	0.0779683	0.871979	2.88369	-3371.62	3262.21			6.73141	17.0931	4.86847	22.9956
	2.41338	12.0539	5.60067	19.4172	6.52023	26.4235	2.59083	3.85361	8.26189	50.7938	6.75026	14.5722	21.5711	0.0661187	0.0783428	0.871882	2.86841	-3370.91	3212.41			6.68933	17.4536	4.90211	24.0387
	2.46699	11.9096	5.64611	18.6842	6.62137	25.8974	2.67036	3.90748	8.78949	49.1275	6.83726	13.7573	21.6383	0.0651539	0.0785233	0.875574	2.83511	-3371.41	3119.78			6.67423	17.0676	5.12244	23.2407
	2.61103	11.7146	5.70418	18.6539	6.55578	25.2538	2.82702	4.05537	9.54489	49.8378	7.12145	13.0423	21.8055	0.0642851	0.0784935	0.872042	2.80225	-3371.44	2991.61			6.67662	16.8212	5.47576	23.3338
	2.71619	10.7666	5.76889	19.3049	6.8248	24.9096	2.91439	4.1495	10.1616	47.4593	7.29783	11.8048	21.8803	0.064344	0.0775285	0.863943	2.7666	-3371.34	2841.97			6.41724	17.0131	5.74184	22.1873
	2.74063	10.8077	6.26861	19.306	7.2349	25.3325	3.01046	4.15771	10.5108	44.0058	7.03319	10.7469	21.8825	0.064005	0.0775003	0.861744	2.73957	-3372.01	2673.65			6.60564	17.2911	5.89299	20.5953
	2.77966	11.2449	6.67708	20.5492	7.18836	24.3387	2.9776	4.28191	10.5651	39.5853	6.83392	9.69535	21.9579	0.0645255	0.0775615	0.856634	2.7255	-3371.52	2493.18			6.90054	17.3588	5.94155	18.7049
	2.76676	11.0192	7.14346	21.4792	7.04568	22.456	3.10635	4.63091	10.866	34.2963	6.70779	8.53257	22.1351	0.0649692	0.0773918	0.845552	2.72293	-3372.42	2307.38			6.97648	16.9936	6.20108	16.5122
	2.90159	10.9791	7.41519	22.5753	7.05698	21.2434	3.19545	4.79833	10.9544	31.4604	6.55392	7.286	22.2371	0.065172	0.0771595	0.83341	2.72156	-3372.1	2126.5			7.09862	16.9586	6.31607	15.1001
	2.99739	10.6801	7.94513	24.236	6.961	20.5961	3.35782	4.97381	11.1168	28.0292	6.15288	6.89431	22.2352	0.0651467	0.0770725	0.824708	2.70865	-3372.65	1952.45			7.20754	17.2644	6.48281	13.6921
	3.18462	11.0544	8.77751	24.6544	6.7992	19.6616	3.54942	5.28654	11.2588	24.8678	5.94452	6.4889	22.2016	0.0654	0.0776466	0.82686	2.72081	-3372.8	1789.48			7.67217	17.0384	6.69825	12.4337
	3.41108	10.7129	9.17985	24.8915	6.43988	17.4764	3.6496	5.56879	11.8665	21.8553	5.84321	6.13442	22.2175	0.0651116	0.0774235	0.82546	2.71681	-3372.85	1646.14			7.76794	16.2693	7.02829	11.2776
	3.56781	9.99869	9.54596	24.464	6.41853	16.2778	3.8334	5.91137	12.1153	18.9567	5.75111	5.91199	22.3142	0.0640133	0.0772898	0.821937	2.71927	-3373.41	1521.78			7.70415	15.7201	7.28669	10.2066
	3.6719	9.38608	10.4026	22.9385	6.65361	15.923	3.86068	6.1327	12.0553	16.6353	5.68423	5.65662	22.3954	0.0631099	0.0767463	0.821095	2.72452	-3373.07	1416.86			7.82021	15.1717	7.34957	9.32538
	3.97216	8.95602	11.334	20.0217	6.57623	15.4924	3.87069	6.30063	11.9474	14.9009	5.67598	5.28317	22.3661	0.061536	0.0768241	0.82287	2.73973	-3373.84	1328.62			8.0874	14.0301	7.3729	8.62002
	4.18493	8.81861	11.9158	17.7103	6.57106	15.4019	3.83162	6.48749	11.5064	13.136	5.6972	5.24982	22.3031	0.0606379	0.0765353	0.827458	2.75494	-3373.5	1262.47			8.30646	13.2277	7.27516	8.02768
	4.25764	8.3308	12.3631	15.2076	6.53813	15.2084	3.68783	6.493	11.0489	11.8116	5.35203	5.35259	22.3735	0.0595284	0.0760255	0.822879	2.77092	-3374	1212.38			8.31717	12.3181	7.07659	7.5054
	4.14604	8.34277	12.4875	13.6264	6.32575	14.7587	3.55541	6.60877	10.3023	11.0156	5.28065	5.32692	22.4806	0.0587379	0.0763082	0.824158	2.78098	-3373.96	1169.22			8.32543	11.5703	6.82215	7.20773
	4.19953	8.14636	13.2474	11.7643	6.01875	14.4454	3.41673	6.68042	10.1496	10.2044	5.27372	5.51824	22.4489	0.0584229	0.0764598	0.824653	2.77649	-3374.05	1125.88			8.53109	10.7428	6.74893	6.99879
	4.0452	8.01616	13.3114	10.3751	5.4955	14.8367	3.27232	6.61834	10.2398	9.79363	5.22339	6.08787	22.3438	0.0583178	0.0768194	0.839382	2.77502	-3374.46	1087.04			8.45758	10.2358	6.71014	7.03496
	4.0591	7.90067	12.5844	9.7564	5.05755	14.5095	3.1898	6.5606	9.96396	9.80912	5.05002	6.4017	22.3819	0.0589102	0.0771751	0.854901	2.76245	-3374.16	1039.55			8.18141	9.77446	6.57145	7.08695
	3.86317	7.60343	12.1056	9.46108	4.61611	13.984	3.16133	6.5836	9.84091	9.75863	4.71664	6.57747	22.5382	0.0589654	0.0764782	0.863202	2.74361	-3374.79	980.999			7.8574	9.35373	6.52862	7.01758
	3.70328	7.59297	11.1258	9.17549	4.33096	13.0866	3.12176	6.61304	9.75648	9.95115	4.66557	6.74003	22.5903	0.0589524	0.0769054	0.87179	2.71086	-3374.5	914.827			7.47402	8.86436	6.49709	7.11892
	3.62596	7.23607	10.3001	8.82516	4.23964	13.2887	3.19013	6.67191	9.97412	10.6432	4.56178	7.13801	22.5168	0.0594318	0.0774369	0.883501	2.69506	-3374.95	851.668			7.05403	8.7845	6.61205	7.44765
	3.50047	6.9891	8.77161	8.54394	4.14032	13.251	3.2084	6.85836	9.98715	11.0653	4.56765	7.36661	22.4558	0.0595195	0.0773725	0.900269	2.69803	-3374.98	786.344			6.42039	8.64508	6.68463	7.66653
	3.40499	6.98781	7.80977	8.74826	4.23678	13.3416	3.19414	6.93353	9.78062	12.1593	4.34477	7.35334	22.5022	0.0600868	0.0775628	0.909068	2.67876	-3375.02	713.827			6.06752	8.77554	6.6361	7.95248
	3.16574	6.98134	7.04801	8.93145	4.29815	13.6879	3.18557	6.92124	9.5817	12.8608	4.39381	7.51873	22.5659	0.0604675	0.0781495	0.91185	2.65927	-3375.47	639.712			5.7317	8.9725	6.56283	8.25777
	3.01999	7.2398	6.34179	8.68044	4.34964	13.8276	3.15146	7.09541	9.63824	12.8464	4.38604	7.60571	22.611	0.0603952	0.0786829	0.912739	2.65425	-3375.29	562.066			5.53386	8.95255	6.62837	8.27939
	2.92304	7.21929	6.30012	7.77487	4.27699	13.7628	3.08134	7.13532	9.3582	12.5935	4.46007	7.50085	22.6245	0.0605034	0.0787361	0.913463	2.65305	-3375.78	491.441			5.48082	8.60489	6.52496	8.18479
	2.95907	7.19527	6.06776	7.58576	4.30587	14.1995	3.18277	7.1248	9.14086	12.3347	4.52754	7.27699	22.6321	0.0609217	0.0785915	0.907543	2.63117	-3375.66	431.067			5.40736	8.69705	6.48281	8.0464
	3.01969	7.27726	6.14959	8.41245	4.50037	14.5315	3.25275	7.17078	8.93533	11.979	4.47278	7.17499	22.6673	0.0614057	0.0781739	0.896559	2.60421	-3375.87	379.853			5.48218	9.14809	6.45296	7.87558
	3.19434	7.35819	6.5545	8.91551	4.83722	14.9565	3.31262	7.28281	8.81934	11.3399	4.54451	6.90091	22.6834	0.0618743	0.0770312	0.883347	2.60399	-3376.04	328.991			5.70234	9.56974	6.47159	7.5951
	3.34397	7.23773	7.38224	9.05058	5.34964	14.8329	3.34438	7.62315	8.9898	9.93368	4.62767	6.27488	22.6969	0.061824	0.0759962	0.881403	2.60425	-3375.92	284.026			5.98798	9.74437	6.65244	6.94541
	3.47124	7.00146	7.90303	9.06219	5.5429	14.7718	3.38633	8.0012	9.03353	9.67824	4.74036	6.01583	22.7582	0.0626027	0.0756259	0.891699	2.59777	-3376.22	245.912			6.12524	9.7923	6.80702	6.81148
	3.6445	6.82741	8.83593	9.11094	5.82587	15.2317	3.47613	8.45227	9.24842	9.73144	4.85354	6.03845	22.8511	0.0637589	0.0755491	0.892301	2.59979	-3376.08	204.656			6.43594	10.0562	7.05894	6.87448
	3.80583	6.55579	9.51046	9.16952	6.13997	15.7928	3.44722	8.72162	9.17814	9.83135	4.82644	6.13524	22.909	0.0643421	0.0750397	0.895082	2.62106	-3376.25	159.54			6.62403	10.3674	7.11566	6.93101
	3.85318	6.37383	10.5005	8.5755	6.32945	16.1537	3.38983	8.82665	9.29122	9.53404	4.7551	5.93535	22.9239	0.0655249	0.0749883	0.892875	2.625	-3376.35	113.585			6.90917	10.3529	7.16924	6.7415
	3.84769	5.98263	10.913	7.63142	6.31054	15.6019	3.40108	9.03687	9.53123	8.80923	4.78901	5.81969	22.9336	0.0660527	0.0757151	0.886217	2.62365	-3376.22	78.9793			6.91445	9.84795	7.32306	6.47264
	3.81047	6.10758	11.7164	7.52009	6.24744	16.0152	3.30209	9.1884	9.61637	8.6037	4.83055	5.83628	22.8958	0.0670169	0.0753145	0.882667	2.63733	-3376.46	51.054			7.21148	9.92759	7.36895	6.42351
	3.99688	5.88215	12.0766	7.85263	6.68593	17.1996	3.2746	9.2313	9.9029	8.44248	4.88552	6.16297	22.89	0.0672925	0.0749965	0.876434	2.65487	-3376.2	23.0074			7.31855	10.5794	7.4696	6.49699
	4.21533	5.70446	12.0776	8.61498	6.77976	17.3409	3.26173	9.25541	10.3956	8.63426	4.96061	5.9443	22.9164	0.0666247	0.0756201	0.869571	2.67529	-3376.37	-4.31858			7.33246	10.9119	7.63757	6.51306
	4.29918	5.5246	11.6339	9.15289	6.67967	16.8632	3.28664	9.32919	10.6543	8.68015	5.02552	5.85367	22.9564	0.0659758	0.0758528	0.857273	2.6909	-3376.38	-28.7147			7.15256	10.8986	7.75672	6.51978
	4.24986	5.46814	10.8661	9.64575	6.57889	16.7041	3.29831	9.48884	10.8039	8.9737	5.1584	6.14847	23.0422	0.0643055	0.076277	0.842502	2.7119	-3376.32	-53.6968			6.86136	10.9762	7.86369	6.76019
	4.38247	5.52343	10.4307	11.016	6.62705	18.1502	3.42112	9.94049	11.3234	9.80551	5.27043	6.40018	23.1317	0.0627115	0.0759264	0.830699	2.7409	-3376.5	-81.7757			6.77886	11.9311	8.22834	7.15871
	4.37079	5.29582	9.7532	11.2982	6.37067	19.0253	3.48179	10.0758	11.9717	10.0621	5.42253	6.39134	23.2596	0.0616123	0.0765399	0.816765	2.75054	-3376.29	-110.665			6.47327	12.2314	8.50976	7.29198
	4.14047	5.18424	9.25008	11.4082	5.9421	18.6691	3.45865	10.2978	11.9137	10.3943	5.41422	6.90684	23.3552	0.0615125	0.0763429	0.80768	2.76276	-3376.58	-132.493			6.1916	12.0065	8.55671	7.57178
	3.72808	5.11201	8.79635	11.7448	5.56294	18.647	3.49352	10.4828	11.9187	10.7887	5.32113	7.35241	23.3785	0.0614003	0.0754491	0.810139	2.77344	-3376.46	-151.28			5.87881	11.9849	8.63166	7.82075
	3.34067	5.0304	8.89315	11.813	5.43028	19.3489	3.51916	10.9775	11.702	11.4698	5.35263	7.90928	23.3173	0.0618238	0.0749704	0.807144	2.77694	-3376.63	-174.998			5.75474	12.1974	8.73287	8.24392
	3.22297	5.02412	8.83554	12.1469	5.40415	19.3013	3.50285	11.3025	11.9929	11.8163	5.42366	7.9312	23.2192	0.0622421	0.0742462	0.8143	2.78279	-3376.54	-201.927			5.69421	12.2841	8.93276	8.3904
	3.26223	4.91487	9.42113	11.6287	5.39439	18.2032	3.48823	11.5529	11.7839	11.277	5.38642	7.99566	23.2056	0.0626151	0.0729323	0.82461	2.77042	-3376.7	-228.189			5.86608	11.7421	8.94169	8.2197
	3.28481	4.99814	10.0001	11.5597	5.55274	18.687	3.40742	12.0178	11.3426	10.999	5.27669	8.11425	23.2612	0.0622441	0.072577	0.827454	2.76234	-3376.58	-247.19			6.09434	11.9331	8.92263	8.12999
	3.33374	4.99357	10.1571	11.4271	5.54943	18.4865	3.41781	12.3609	11.6051	10.7736	5.2352	7.74438	23.2533	0.0621443	0.0720475	0.836085	2.75691	-3376.79	-260.382			6.16148	11.821	9.12793	7.91772
	3.36379	5.23721	10.368	10.8529	5.65339	18.2364	3.37374	12.8886	11.3535	9.96145	5.2369	7.42303	23.2012	0.062288	0.071575	0.837492	2.74255	-3376.68	-271.747			6.323	11.5809	9.20528	7.54046
	3.32897	5.17002	10.7081	10.8639	5.7667	18.6217	3.31234	13.4195	11.5041	8.99492	5.11956	7.07673	23.2536	0.0621219	0.0707728	0.838004	2.73554	-3376.6	-277.03			6.40236	11.7508	9.41199	7.06374
	3.32973	5.17009	11.1694	10.5291	5.73117	18.4845	3.40596	13.7292	11.3784	8.16975	5.08219	6.72998	23.3734	0.0615335	0.0703938	0.836156	2.72503	-3377.04	-271.867			6.5564	11.5816	9.50452	6.66064
	3.26501	5.19292	11.0247	9.62493	5.68589	17.7121	3.45445	14.0319	11.251	7.94376	5.04702	6.6187	23.4075	0.0615782	0.0712932	0.832124	2.71634	-3376.19	-263.696			6.49421	11.0076	9.57911	6.5365
	3.25307	5.2075	10.5426	9.16824	5.66457	16.0576	3.48069	14.1482	11.3241	8.09502	4.93479	6.61493	23.3183	0.0626933	0.0714513	0.830982	2.69039	-3377.41	-257.816			6.3344	10.2968	9.65099	6.54825
	3.22569	5.02486	10.1916	8.93859	5.72075	15.3114	3.47876	14.0222	11.3967	7.9859	4.91642	6.93778	23.2417	0.0634141	0.0711534	0.829941	2.66293	-3376.19	-253.163			6.14738	9.99023	9.63256	6.61337
	3.17829	4.88788	9.7235	9.30968	5.59511	14.4801	3.5833	13.7568	11.4223	8.00828	4.76546	7.21879	23.157	0.063729	0.0713227	0.827013	2.63838	-3377.29	-242.652			5.92989	9.79496	9.58746	6.66417
	3.311	5.04706	8.90428	9.15652	5.29614	12.8547	3.71729	13.7466	11.1319	8.4827	4.72127	7.97406	23.0402	0.0634908	0.0714984	0.831632	2.60921	-3376.84	-228.785			5.75411	9.10245	9.53192	7.05934
	3.38062	5.12591	8.28233	8.93214	5.01183	12.1231	3.67958	13.3908	10.828	8.646	4.66116	8.36013	22.9901	0.0638825	0.0717659	0.836457	2.59902	-3375.95	-211.417			5.59629	8.68902	9.29946	7.22243
	3.3477	5.03773	7.86378	9.17998	4.79725	11.414	3.55433	13.6693	10.4161	8.39828	4.48109	8.70377	22.9574	0.0638849	0.0718518	0.850497	2.60341	-3378.27	-192.265			5.4164	8.46376	9.21325	7.19438
	3.22509	4.94399	7.73527	8.73649	4.61776	11.127	3.41221	13.793	10.1735	8.10864	4.42313	9.06391	22.8767	0.0635856	0.0716044	0.860362	2.61968	-3374.99	-174.717			5.30145	8.16043	9.12623	7.19856
	3.191	4.96241	7.85436	8.08275	4.46052	10.6951	3.29192	13.9898	9.7185	7.40963	4.30391	9.41922	22.8317	0.0627873	0.0714714	0.862466	2.6338	-3378.72	-157.295			5.33592	7.74612	9.00009	7.04425
	3.08098	5.0142	7.67005	7.50765	4.53519	11.3246	3.10593	14.2895	9.41291	7.20873	4.24314	9.17625	22.947	0.0628747	0.0711337	0.863115	2.65919	-3375.38	-138.487			5.25508	7.78915	8.93612	6.87604
	2.96116	4.77471	8.31245	6.98069	4.61254	11.234	3.0215	14.1775	9.33345	6.47784	4.13034	8.3446	23.0925	0.0637278	0.0710213	0.856898	2.67772	-3377.02	-118.35			5.34944	7.60908	8.84414	6.31759
	3.0554	4.86362	8.87178	6.51518	4.69394	11.2743	3.01492	14.5413	9.53792	6.13283	4.04553	7.99304	23.1195	0.0634772	0.07132	0.850482	2.69693	-3377.97	-97.4808			5.59693	7.49446	9.03137	6.05713
	3.18721	4.9239	9.26425	6.31122	4.63284	11.9101	3.01178	14.4121	10.1115	6.08454	3.99403	7.86933	23.0643	0.0640544	0.072029	0.836749	2.69977	-3373.61	-69.7932			5.79178	7.61807	9.17848	5.98263
	3.19779	5.01068	9.50665	6.13828	4.59663	12.3538	3.11157	14.533	10.2601	6.01665	3.85199	7.4764	23.0076	0.0642274	0.0726996	0.814206	2.70645	-3380.54	-32.4498			5.90504	7.69625	9.30153	5.78168
	3.26863	5.05655	9.20694	6.18153	4.81277	13.0498	3.22406	14.6535	10.6382	6.21091	3.83279	7.12308	22.9198	0.0648599	0.0732692	0.805493	2.72555	-3372.13	8.36117			5.84404	8.01471	9.50524	5.72226
	3.26801	4.96288	9.44512	6.36228	4.65125	13.921	3.26395	14.9394	10.7786	6.20584	3.79964	7.20002	22.7664	0.0655396	0.0737147	0.804828	2.73295	-3379.17	47.4956			5.89201	8.31153	9.66065	5.73516
	3.22323	4.87391	9.27626	6.19792	4.61906	14.504	3.26499	15.3513	10.7567	6.68053	3.72896	6.95933	22.6458	0.0653431	0.0744124	0.796628	2.73985	-3374.88	86.0168			5.79113	8.44034	9.79098	5.78961
	3.13244	4.73653	9.109	6.20386	4.48206	14.5485	3.15596	15.264	10.7177	6.7394	3.71505	6.61468	22.6135	0.0655671	0.0754461	0.795801	2.73283	-3373.84	124.622			5.65932	8.41148	9.71256	5.68971
	3.05649	4.91558	8.79603	5.80124	4.58424	14.5664	3.10011	15.2925	10.5467	6.54816	3.74359	6.01086	22.6506	0.0652233	0.0756236	0.790983	2.73242	-3379.96	162.6			5.58937	8.3173	9.64645	5.4342
	3.05939	4.98697	8.81695	5.27575	4.56967	14.6787	3.06064	15.0224	10.3039	6.25223	3.6821	5.80978	22.7608	0.0650633	0.0761649	0.790143	2.72563	-3368.4	203.483			5.6211	8.17471	9.4623	5.24804
	2.98586	5.04711	9.40109	5.15388	4.38339	14.93	2.99047	14.9193	9.75894	6.05797	3.67984	5.66975	22.8659	0.0651674	0.0765176	0.778939	2.71668	-3381.74	247.16			5.81135	8.15575	9.22291	5.13585
	3.00518	4.99019	9.98028	5.00403	4.38155	14.626	3.01683	14.546	9.76616	5.98817	3.72447	5.48249	22.8551	0.0641375	0.0765821	0.777771	2.70139	-3368.72	292.386			5.99188	8.00387	9.10966	5.06504
	2.99366	5.01332	10.3524	4.80737	4.4943	14.4671	2.95338	14.1957	9.63201	5.61804	3.86703	5.44992	22.7936	0.0642079	0.0760713	0.787343	2.68904	-3376.53	337.465			6.11979	7.92291	8.92704	4.97833
	2.93906	5.05582	10.7664	4.33649	4.57395	13.982	2.90252	14.5552	9.46069	5.13086	3.91009	5.5012	22.6842	0.0639395	0.0750151	0.804217	2.69038	-3375.46	380.404			6.25375	7.6308	8.97281	4.84738
	2.77412	4.89108	11.3105	4.30417	4.59868	13.4597	2.89704	14.7049	9.34494	5.189	3.87132	5.4873	22.5487	0.0640391	0.0743031	0.822661	2.68278	-3367.63	421.868			6.32524	7.45419	8.9823	4.84921
	2.70032	4.70001	11.2972	4.24311	4.78176	12.8871	2.84388	14.7675	9.36613	5.25002	3.96723	5.392	22.4606	0.0647988	0.0735047	0.834991	2.67902	-3382.39	454.837			6.23251	7.30399	8.99251	4.86975
	2.61592	4.58018	11.3329	4.12722	5.00646	12.1425	2.82064	14.9122	9.39649	5.36029	3.9472	5.23258	22.36	0.0648105	0.0735744	0.851391	2.67463	-3362.64	483.293			6.17633	7.09207	9.04312	4.84669
	2.50236	4.74061	11.367	4.05192	5.30289	11.3273	2.68769	15.5409	9.69168	5.21803	3.94146	5.08472	22.4076	0.065879	0.0741634	0.866602	2.67816	-3381.45	505.661			6.20333	6.89403	9.30677	4.74807
	2.4938	4.68577	11.1179	4.20166	5.26967	10.2363	2.69818	16.0047	10.2428	5.10725	3.77228	5.04925	22.4959	0.0662026	0.0745882	0.876637	2.68086	-3369.01	521.908			6.09917	6.56921	9.64858	4.64293
	2.46856	4.75355	10.5259	4.46204	5.25011	10.3573	2.61558	16.5447	10.4946	4.88973	3.59266	5.1219	22.5702	0.0666966	0.0751019	0.87701	2.67663	-3372.02	533.158			5.91599	6.68983	9.88495	4.53477
	2.38937	4.8063	10.1626	4.82797	5.14943	11.6223	2.58975	16.7382	10.6271	4.81045	3.55219	5.08091	22.6568	0.067845	0.0763911	0.875498	2.68728	-3377.05	537.919			5.7861	7.1999	9.98504	4.48118
	2.28705	4.72144	10.0064	5.32759	5.14261	11.975	2.47999	16.3344	10.451	4.81055	3.30926	5.14271	22.6326	0.0692904	0.0762732	0.877659	2.6993	-3361.62	536.43			5.67165	7.48174	9.75513	4.42084
	2.17329	4.70175	9.71574	5.84319	5.18115	12.1819	2.4262	17.2223	10.4861	4.83906	3.19299	5.32161	22.5624	0.0708647	0.0760468	0.876353	2.71441	-3386.19	531.444			5.53026	7.73543	10.0449	4.45122
	2.21501	4.64433	9.01864	6.11194	5.27108	12.5131	2.44779	16.8157	10.013	5.08578	3.00982	5.56796	22.4139	0.0714459	0.0754674	0.879595	2.72458	-3343.64	524.423			5.29266	7.96536	9.75883	4.55452
	2.2129	4.67542	8.61571	6.64941	5.33885	12.8369	2.46773	16.1968	9.61708	5.5281	2.98995	5.56606	21.5894	0.0713917	0.0755347	0.869702	2.73014	-2193.98	514.836			5.16801	8.27505	9.42719	4.6947
	2.15913	4.77305	8.24215	8.69377	5.40816	13.3514	2.46463	15.313	9.39487	5.99637	2.8648	5.92834	20.4316	0.0714618	0.0754196	0.873645	2.72986	-811.106	504.157			5.05811	9.15112	9.05749	4.92984
	2.16078	4.84863	7.87251	10.4125	5.52243	12.9781	2.41622	15.0603	8.81056	6.39817	2.75715	6.25428	19.1129	0.0717268	0.0745856	0.866715	2.73591	578.18	492.5			4.96064	9.63767	8.76236	5.13653

## Sheet: P205 U1-1
	Ra Li	Oi Li	Oe Li	MF Li	ICO Li	LO Li	Ra Re	Oi Re	Oe Re	MF Re	ICO Re	LO Re	EKG	Kippwinkel	Rotwinkel	Kraft x	Kraft y	Druck li	Druck re			Bauch links	Rücken links	Bauch rechts	Rücken rechts
	2.02795	4.96789	2.98294	18.4594	5.40424	8.52358	2.28092	3.68584	3.06056	21.8466	2.5039	13.0905	254.567	0.162688	0.162655	0.850731	3.69013	40	-3288.54			3.32626	10.7957	3.0091	12.4803
	2.0708	4.97272	3.01013	20.2035	5.36105	8.82609	2.25509	3.82559	3.04379	22.5021	2.55063	14.7361	248.92	0.162616	0.16346	0.851218	3.6995	32	-3288.29			3.35122	11.4636	3.04149	13.2629
	2.08022	5.05635	2.99083	22.2815	5.69857	9.80749	2.26496	3.91552	3.03886	23.0937	2.63321	16.2733	246.471	0.163188	0.163987	0.852987	3.71597	1.59106	-3288.02			3.3758	12.5958	3.07311	14.0001
	2.07627	4.97349	3.00642	24.485	6.01864	10.7728	2.17058	3.95621	3.02294	23.6074	2.9413	18.8605	239.513	0.163495	0.165285	0.862321	3.73855	11	-3287.71			3.35206	13.7588	3.04991	15.1364
	2.11831	4.95278	3.07298	25.8626	6.48832	12.1037	2.15418	3.93995	3.04702	24.2027	3.34492	21.9358	234.757	0.163637	0.166183	0.858935	3.75853	3357.45	L			3.38135	14.8182	3.04705	16.4945
	2.1357	5.16011	3.18134	27.4306	6.82966	13.0874	2.18767	4.12933	3.05453	25.0049	3.86728	25.0753	222.987	0.163883	0.165952	0.863744	3.76394	3575.57	-3287.6			3.49238	15.7826	3.12384	17.9825
	2.1564	5.12443	3.37785	28.7619	6.8769	13.9149	2.16574	4.21197	3.13144	25.5757	4.15273	28.299	220.741	0.164279	0.16541	0.873229	3.758	3712.88	-3287.63			3.55289	16.5179	3.16972	19.3425
	2.17166	5.21938	3.52572	29.5166	6.80061	14.01	2.14204	4.44311	3.23568	26.1125	4.57359	31.3474	228.235	0.164192	0.164898	0.890212	3.74764	3806.31	-3287.82			3.63892	16.7757	3.27361	20.6778
	2.21119	5.2612	3.71738	29.9072	7.19426	14.0201	2.11961	4.62091	3.19386	26.4005	4.96274	34.1553	229.855	0.164879	0.16366	0.885762	3.71975	3858.37	-3287.9			3.72992	17.0405	3.31146	21.8395
	2.26468	5.34437	3.96266	29.7671	7.15785	13.5994	2.16988	4.67953	3.20554	26.6236	5.26418	35.7298	223.766	0.165539	0.161678	0.880097	3.68064	3886.98	-3288.05			3.85724	16.8414	3.35165	22.5392
	2.24051	5.15282	4.08385	28.0163	7.04258	12.6897	2.19317	4.57225	3.18858	25.8266	5.35091	36.9536	217.697	0.165112	0.160287	0.873579	3.64134	3896.14	-3288.18			3.82572	15.9162	3.318	22.7104
	2.27056	4.7577	4.39226	26.4236	6.71912	11.5494	2.1835	4.38592	3.11636	25.1436	5.31249	36.4833	222.133	0.164995	0.158962	0.863459	3.60436	3884.61	-3288.17			3.80684	14.8974	3.22859	22.3131
	2.30616	4.78131	4.5222	24.5903	6.45272	10.1266	2.17645	4.12482	3.03793	23.852	5.27324	34.5647	217.567	0.164305	0.15832	0.84014	3.57081	3866.41	-3288.25			3.86989	13.7232	3.11306	21.23
	2.34714	4.63268	4.65445	22.2134	6.24501	8.96946	2.17221	3.66615	2.87734	22.1722	5.24203	32.6848	205.477	0.163484	0.15822	0.808408	3.54397	3835.33	-3288.19			3.87809	12.476	2.90523	20.033
	2.36512	4.45305	4.97587	19.8228	5.70793	8.0342	2.28294	3.27582	2.83155	21.4269	5.15183	31.4898	194.4	0.163532	0.157636	0.77659	3.52926	3798.71	-3288.15			3.93135	11.1883	2.79677	19.3562
	2.31203	4.27478	5.07237	17.9828	5.22208	7.35076	2.29306	2.89836	2.73326	20.9242	4.87132	28.2177	188.901	0.163563	0.157951	0.746165	3.5189	3754.68	-3288.07			3.8864	10.1852	2.64156	18.0044
	2.35509	4.11945	5.12125	16.944	5.11988	6.7175	2.31596	2.75149	2.63057	21.3709	4.6057	25.9781	196.654	0.16304	0.158417	0.718673	3.51273	3699.89	-3287.95			3.86526	9.59379	2.56601	17.3183
	2.32956	3.9305	4.96775	15.7729	4.89174	6.32599	2.26648	2.6898	2.61217	20.4923	4.34414	24.7062	205.075	0.16265	0.159919	0.714445	3.50714	3640.7	-3287.87			3.7426	8.99688	2.52282	16.5142
	2.30665	3.77029	4.83334	14.6861	4.73665	6.00017	2.24127	2.60633	2.63862	21.7406	3.95688	22.5481	209.276	0.1617	0.161635	0.72072	3.50967	3572.71	-3287.79			3.63676	8.47431	2.49541	16.0819
	2.21563	3.65931	4.8382	13.7005	4.7187	5.98119	2.29329	2.52191	2.67854	22.4693	3.88751	20.3211	222.687	0.161326	0.162991	0.724119	3.49787	3500.94	-3287.71			3.57105	8.13345	2.49791	15.5593
	2.25682	3.63185	4.85669	13.0237	4.72361	5.91438	2.31017	2.44065	2.74934	22.8855	3.82646	16.9569	257.687	0.161364	0.164192	0.731048	3.48292	3427.7	-3287.64			3.58179	7.88724	2.50005	14.5563
	2.36105	3.87581	5.05721	11.9094	4.63865	5.50017	2.39572	2.5142	2.70558	23.0574	3.87244	14.7541	291.445	0.161036	0.164513	0.739781	3.47645	3355.03	-3287.65			3.76469	7.3494	2.5385	13.8946
	2.37552	4.15742	4.94225	10.7064	4.42566	5.18803	2.40589	2.60016	2.75504	22.537	3.85268	12.6047	305.163	0.161127	0.164176	0.755937	3.46354	3287.83	-3287.58			3.82506	6.77337	2.58703	12.9981
	2.40786	4.41207	4.99254	10.1672	4.38831	4.82353	2.47392	2.77544	2.71646	22.3985	3.95655	11.2134	302.901	0.16058	0.163572	0.766639	3.45644	3223.33	-3287.62			3.93749	6.45967	2.65527	12.5228
	2.40903	4.68238	4.99276	9.3557	4.34779	4.25833	2.47803	2.89471	2.71917	21.1021	3.99249	9.70899	300.357	0.160844	0.162888	0.770439	3.46905	3161.73	-3287.64			4.02806	5.98727	2.6973	11.6012
	2.43262	4.80831	5.07509	8.43781	4.18547	3.90231	2.46186	3.03215	2.77005	19.6639	3.98014	8.60704	303.761	0.161614	0.162868	0.772397	3.49217	3100.44	-3287.65			4.10534	5.50853	2.75468	10.7504
	2.43798	4.95178	5.10188	7.59646	4.03835	3.49149	2.4213	3.15368	2.79056	18.3173	3.88527	8.30569	293.586	0.161455	0.161864	0.768496	3.51536	3038.04	-3287.77			4.16388	5.0421	2.78851	10.1694
	2.32285	5.20552	4.72321	6.73781	3.9179	3.20674	2.28597	3.16001	2.80918	16.1584	3.54241	7.65165	270.419	0.16097	0.16259	0.772764	3.53702	2977.5	-3287.77			4.08386	4.62082	2.75172	9.11749
	2.31856	5.24864	4.8281	6.19433	3.85253	3.02978	2.2709	3.33505	2.79566	14.4549	3.18018	7.7689	253.342	0.159913	0.163907	0.777073	3.54703	2914.94	-3287.9			4.13177	4.35888	2.80053	8.46799
	2.2871	5.49578	4.77837	5.52656	3.78008	2.98253	2.26494	3.32476	2.85902	12.2827	2.93802	7.53305	250.715	0.159583	0.164828	0.787456	3.56788	2854.76	-3287.99			4.18708	4.09639	2.81624	7.58459
	2.26971	5.59858	4.74435	5.29726	3.64664	2.94949	2.24719	3.34822	2.8668	10.5275	2.7788	7.17981	247.136	0.159048	0.165372	0.803536	3.58833	2796.04	-3288.06			4.20421	3.96446	2.82074	6.82869
	2.26352	5.80121	4.75602	5.12705	3.57242	3.02966	2.30489	3.43094	2.86896	8.99848	2.48846	6.69953	235.078	0.158466	0.16541	0.809291	3.5986	2739.9	-3288.21			4.27358	3.90971	2.86827	6.06216
	2.25154	5.8921	4.77715	5.10993	3.56655	3.06985	2.34596	3.65053	2.88622	7.28819	2.31223	6.18486	231.532	0.157719	0.166169	0.810341	3.59661	2687.3	-3288.27			4.30693	3.91544	2.9609	5.26176
	2.25185	5.82938	4.69768	4.94741	3.45965	3.16963	2.38644	3.68798	2.90636	5.98101	2.18886	5.83257	239.593	0.157623	0.165774	0.816977	3.57596	2637.57	-3288.39			4.25964	3.8589	2.99359	4.66748
	2.2813	5.77977	4.62364	5.02375	3.41885	3.33684	2.41064	3.65151	2.82615	4.48585	2.03739	5.28383	238.554	0.158016	0.166196	0.821526	3.56457	2590.46	-3288.5			4.22824	3.92648	2.96276	3.93569
	2.19006	5.56636	4.54229	4.90445	3.4193	3.50115	2.40623	3.64907	2.78929	4.07913	1.96315	4.49889	233.314	0.157967	0.165799	0.816198	3.54642	2543.91	-3288.58			4.09957	3.94163	2.9482	3.51372
	2.17495	5.27534	4.44244	4.88619	3.38588	3.75317	2.38265	3.67547	2.80907	3.93425	1.90185	4.09194	226.052	0.157295	0.165828	0.809737	3.51684	2498.02	-3288.7			3.96425	4.00841	2.95573	3.30934
	2.11075	5.22194	4.29094	4.78116	3.315	3.82877	2.31987	3.60672	2.75891	3.72897	1.94307	3.98449	229.251	0.15701	0.166559	0.80304	3.49484	2451.74	-3288.79			3.87454	3.97498	2.89517	3.21884
	2.10629	5.07745	4.0288	4.70746	3.22333	3.93782	2.29408	3.51964	2.65083	3.54984	2.00693	3.84532	231.855	0.157174	0.166239	0.805622	3.47746	2404.92	-3288.89			3.73751	3.9562	2.82151	3.13403
	2.11583	5.03226	3.86422	4.59053	3.17941	4.1112	2.26288	3.36038	2.64856	3.40609	2.08094	3.50239	224.144	0.157206	0.165235	0.8026	3.46456	2356.79	-3289.01			3.67077	3.96038	2.75728	2.99647
	2.07357	4.96752	3.63631	4.43907	3.22484	4.27077	2.23957	3.31529	2.78121	3.36513	2.07407	3.26379	216.431	0.156626	0.163641	0.797219	3.44872	2309.43	-3289.1			3.55913	3.97822	2.77869	2.901
	2.01659	4.89452	3.57275	4.44987	3.1329	4.315	2.20657	3.16394	2.77935	3.56483	2.05528	3.19081	215.834	0.156531	0.163594	0.7892	3.44324	2259.13	-3289.23			3.49462	3.96592	2.71662	2.93697
	2.01622	4.99849	3.41425	4.41194	3.08722	4.16653	2.1941	3.13859	2.807	3.59745	1.99842	3.19338	213.246	0.157283	0.164019	0.784799	3.44373	2209.64	-3289.32			3.47632	3.88856	2.71323	2.92975
	1.96455	5.06932	3.46385	4.43483	3.1093	4.15637	2.21816	3.25491	2.80963	3.93345	2.00963	3.62073	207.084	0.158483	0.163638	0.790814	3.43897	2159.55	-3289.44			3.49924	3.90016	2.7609	3.18794
	1.96002	4.95466	3.57242	4.40891	3.0758	4.16212	2.21136	3.25425	2.87368	4.18425	2.01569	4.06472	201.846	0.15821	0.163394	0.795865	3.41485	2106.58	-3289.55			3.4957	3.88228	2.77976	3.42155
	1.86771	5.26436	3.68145	4.53831	3.08451	4.19522	2.17376	3.25428	2.94315	4.41686	2.01327	4.38798	216.266	0.15753	0.163735	0.798192	3.38075	2053.14	-3289.64			3.60451	3.93935	2.7904	3.60604
	1.93236	5.38885	3.85673	4.82184	3.12545	4.17486	2.14672	3.31657	2.87236	4.85886	2.00061	4.96144	230.48	0.157187	0.163754	0.790084	3.35402	1998.09	-3289.75			3.72598	4.04072	2.77855	3.9403
	2.02048	5.58082	3.9368	5.25607	3.15615	4.00239	2.18132	3.42267	2.88125	5.30777	2.03212	5.75309	230.729	0.157591	0.163698	0.78513	3.32708	1941.74	-3289.8			3.84603	4.1382	2.82841	4.36432
	2.08396	5.65201	4.08796	5.71528	3.25698	4.0886	2.21239	3.51734	2.94936	5.82074	2.17795	6.33923	231.451	0.15718	0.162678	0.78335	3.32299	1882.86	-3289.9			3.94131	4.35362	2.89303	4.77931
	2.08784	5.85537	4.28127	6.05104	3.36093	4.11618	2.22136	3.45699	2.98122	6.08747	2.34301	6.80889	240.443	0.156468	0.161746	0.784064	3.31555	1819.99	-3289.98			4.07483	4.50938	2.88652	5.07979
	2.18918	6.1159	4.44319	6.56966	3.52027	4.27805	2.2493	3.45698	2.98018	6.49404	2.4416	7.57393	247.819	0.157146	0.161319	0.777405	3.3185	1754.04	-3290.03			4.24943	4.78932	2.89549	5.50319
	2.22039	6.23352	4.64615	7.29375	3.69183	4.25237	2.26261	3.38886	2.98549	7.27157	2.62975	9.25417	254.502	0.158256	0.160762	0.772169	3.34328	1691.12	-3290.13			4.36669	5.07932	2.87899	6.38516
	2.21925	6.26519	4.78668	7.66947	3.78392	4.483	2.23558	3.32509	2.94046	7.92033	2.95895	9.721	247.627	0.159717	0.160957	0.786624	3.37244	1627.83	-3290.18			4.4237	5.31213	2.83371	6.86676
	2.19855	6.4941	4.83072	8.06394	3.86445	4.61287	2.21376	3.23775	2.9111	8.14164	3.27894	10.1345	237.507	0.16018	0.160961	0.788867	3.40642	1566.54	-3290.27			4.50779	5.51375	2.78754	7.18504
	2.11639	6.71796	4.90798	8.18714	3.87289	4.56434	2.17437	3.17524	2.83386	8.93093	3.42363	10.7779	243.097	0.160659	0.160054	0.784998	3.42293	1509.57	-3290.34			4.58078	5.54145	2.72782	7.71082
	2.16529	6.71607	4.92842	8.45316	3.85519	4.6152	2.18114	3.00755	2.7104	9.7817	3.55147	11.455	234.098	0.16161	0.161055	0.778278	3.43612	1456.57	-3290.4			4.60326	5.64118	2.63303	8.26271
	2.0917	6.8849	4.95423	8.34026	3.72443	4.66314	2.19439	2.92747	2.64709	10.1349	3.7743	11.7409	221.69	0.162586	0.160995	0.779661	3.4488	1408.97	-3290.46			4.64361	5.57595	2.58965	8.55003
	2.11537	6.992	4.91567	8.15197	3.70376	4.6356	2.21403	2.85283	2.60468	10.5317	3.8686	11.2607	223.687	0.162615	0.160881	0.785866	3.47203	1365.56	-3290.53			4.67435	5.49711	2.55718	8.55365
	2.0909	6.96532	4.80129	8.19954	3.51355	4.35728	2.25834	2.79714	2.60437	10.9411	3.86489	10.7655	208.984	0.163385	0.160617	0.7876	3.48928	1327.13	-3290.57			4.61917	5.35679	2.55328	8.52384
	2.13554	7.17154	4.87636	7.92531	3.58892	3.96819	2.27433	2.68923	2.57808	11.2106	3.82044	10.5386	208.651	0.164644	0.159721	0.78262	3.5164	1294.86	-3290.62			4.72781	5.1608	2.51388	8.52322
	2.21191	7.23789	4.95781	8.06195	3.69183	3.82326	2.29407	2.55612	2.57882	11.2768	3.84288	9.97352	202.967	0.165427	0.158768	0.78994	3.5475	1269.54	-3290.67			4.80254	5.19234	2.47634	8.3644
	2.23583	7.34073	5.01446	7.82425	3.78962	3.58331	2.34059	2.48922	2.60143	11.1279	3.85597	9.81296	201.019	0.165465	0.158456	0.795369	3.57263	1251.2	-3290.66			4.86367	5.06573	2.47708	8.26562
	2.2856	7.55464	5.07288	7.75	3.90053	3.32347	2.36591	2.45973	2.57262	10.8782	3.81659	8.9622	214.192	0.165925	0.158332	0.797584	3.58344	1238.29	-3290.74			4.97104	4.99134	2.46609	7.88565
	2.35206	7.67181	5.19176	7.67634	3.96705	3.08452	2.4016	2.4067	2.51892	10.8941	3.81026	8.78414	221.67	0.166183	0.157343	0.789773	3.5964	1231.7	-3290.72			5.07188	4.9093	2.44241	7.8295
	2.38708	7.63245	5.23474	7.84667	4.05013	3.32767	2.36732	2.35269	2.50435	11.0595	3.96968	8.68059	230.51	0.165286	0.158116	0.781657	3.59475	1229.51	-3290.72			5.08476	5.07482	2.40812	7.90325
	2.38192	7.58263	5.25758	7.88554	4.01797	3.44795	2.40254	2.31045	2.46446	11.4419	4.3065	9.11701	256.622	0.163876	0.158359	0.771166	3.59383	1230.97	-3290.77			5.07404	5.11715	2.39248	8.28848
	2.36674	7.54548	5.22828	7.84454	3.90702	3.72373	2.39766	2.2938	2.41767	11.5791	4.42727	9.81402	271.773	0.162617	0.15953	0.766887	3.59553	1233.66	-3290.69			5.04683	5.15843	2.36971	8.60679
	2.38503	7.67371	5.16602	7.75624	3.87566	3.85618	2.34684	2.30354	2.50679	12.1737	4.52024	10.7295	271.467	0.162059	0.159447	0.752191	3.59551	1241.16	-3290.74			5.07492	5.16269	2.38573	9.14115
	2.38512	7.67444	5.05733	7.89351	3.76066	4.12535	2.33554	2.2117	2.50995	12.4596	4.75017	11.9334	271.838	0.161394	0.159414	0.739895	3.60894	1250.77	-3290.68			5.03896	5.25984	2.3524	9.7144
	2.36797	7.56137	4.99827	8.40086	3.75654	4.26149	2.27276	2.25079	2.5546	13.1754	4.937	12.873	261.588	0.160331	0.160078	0.728962	3.61795	1262.63	-3290.6			4.97587	5.47297	2.35938	10.3285
	2.36811	7.52068	4.88106	8.37907	3.73585	4.26536	2.21544	2.29578	2.56697	14.053	5.01208	13.4697	258.523	0.15993	0.159585	0.72078	3.63343	1275.01	-3290.61			4.92328	5.46009	2.3594	10.8449
	2.34609	7.52535	4.78518	8.38603	3.67431	4.32388	2.21363	2.35415	2.6308	14.2304	4.91653	14.5257	248.792	0.160363	0.159861	0.713626	3.65382	1287.76	-3290.49			4.88554	5.4614	2.39953	11.2242
	2.33248	7.50551	4.75352	8.56188	3.71806	4.40102	2.1632	2.38694	2.59242	14.4541	4.59117	14.9451	242.001	0.160718	0.159301	0.714442	3.67739	1297.46	-3290.43			4.86384	5.56032	2.38085	11.3301
	2.31288	7.29312	4.7489	8.49	3.63717	4.27247	2.16046	2.35175	2.53993	14.45	4.50717	15.2662	247.016	0.160944	0.159239	0.704391	3.69435	1304.05	-3290.39			4.78497	5.46655	2.35071	11.4078
	2.22844	7.29911	4.74079	8.58057	3.62121	4.26698	2.09843	2.41639	2.53328	14.623	4.3491	15.3007	239.273	0.161288	0.158531	0.699831	3.706	1306.11	-3290.22			4.75611	5.48959	2.34937	11.4243
	2.2178	7.26513	4.7022	8.61635	3.60661	4.26669	2.10178	2.42664	2.51465	14.8995	4.20662	15.7768	230.726	0.161815	0.15855	0.695258	3.70662	1305.83	-3290.19			4.72838	5.49655	2.34769	11.6276
	2.23652	7.13701	4.68978	8.16153	3.61954	4.2177	2.1319	2.36232	2.4934	14.9726	4.04534	16.3743	228.893	0.162145	0.158675	0.705269	3.7143	1301.56	-3290.03			4.68777	5.33292	2.3292	11.7974
	2.23851	7.09818	4.59023	8.44439	3.529	4.27077	2.15423	2.34779	2.4611	14.7956	3.82591	16.431	222.649	0.162183	0.158893	0.71143	3.71335	1296.62	-3289.79			4.64231	5.41472	2.32104	11.6842
	2.22464	6.86255	4.48841	8.34808	3.49565	4.15412	2.19279	2.27691	2.44334	14.8619	3.71069	16.4352	213.178	0.161192	0.158414	0.721526	3.69911	1290.53	-3289.63			4.5252	5.33262	2.30435	11.6693
	2.18965	6.98646	4.3868	8.36091	3.50981	4.30909	2.16261	2.21787	2.45227	14.9843	3.89652	18.1726	199.81	0.16055	0.158835	0.735794	3.66976	1282.21	-3289.17			4.52097	5.39327	2.27758	12.3512
	2.15239	6.90951	4.3309	8.65325	3.49216	4.32471	2.15781	2.25544	2.47065	15.6155	3.94855	18.7096	194.367	0.159541	0.159243	0.751249	3.64603	1273.55	-3288.8			4.46426	5.49004	2.29464	12.7579
	2.15458	6.88978	4.24944	8.71877	3.41392	4.24021	2.18919	2.26675	2.44917	15.4506	4.00256	18.9943	190.085	0.158692	0.159128	0.770237	3.62553	1261.58	-3288.28			4.43127	5.45764	2.3017	12.8158
	2.14551	6.69521	4.17301	9.20494	3.43708	4.43694	2.2415	2.26546	2.51306	15.9681	4.05947	19.0285	179.148	0.157909	0.158678	0.780383	3.61116	1245.88	-3287.64			4.33791	5.69299	2.34001	13.0187
	2.09127	6.67296	4.07238	9.63545	3.4462	4.52117	2.26112	2.23269	2.53586	16.0779	4.11887	19.0889	174.116	0.157851	0.15758	0.791983	3.60246	1225.75	-3287.15			4.27887	5.8676	2.34322	13.0952
	2.03672	6.68953	4.04172	9.56539	3.44519	4.6999	2.2873	2.31438	2.57755	16.3674	4.32824	19.9286	185.957	0.158279	0.158492	0.81237	3.59497	1202.75	-3286.44			4.25599	5.90349	2.39308	13.5414
	2.02767	6.70458	4.03187	9.7271	3.34792	4.65882	2.26807	2.36634	2.61561	17.3347	4.34005	19.8442	197.963	0.158714	0.159196	0.825418	3.60106	1177.06	-3286.06			4.25471	5.91128	2.41667	13.8397
	2.00648	6.45171	3.94089	9.72841	3.35765	4.63951	2.23828	2.3309	2.60856	18.0618	4.67544	20.1004	215.424	0.159051	0.15944	0.844855	3.60153	1147.6	-3285.66			4.13303	5.90852	2.39258	14.2792
	2.01109	6.21049	3.99067	9.88453	3.31579	4.72421	2.25312	2.28992	2.65354	18.7354	4.72387	21.2954	229.006	0.159256	0.160603	0.854236	3.60902	1115.74	-3285.46			4.07075	5.97484	2.39886	14.9182
	1.97683	6.1212	3.89912	10.1327	3.24872	4.66745	2.26821	2.33209	2.69149	19.2935	4.85482	21.0871	233.507	0.15952	0.162135	0.858015	3.58507	1086.3	-3285.4			3.99905	6.01628	2.43059	15.0785
	1.9958	6.11284	3.85521	10.2167	3.1528	4.70904	2.14093	2.36051	2.74066	19.7475	4.88305	21.7534	234.37	0.159379	0.163009	0.858052	3.56586	1057.99	-3285.42			3.98795	6.02617	2.41403	15.4613
	1.98769	5.88546	3.63105	10.2809	3.06292	4.70029	2.06975	2.33102	2.76602	20.096	4.80505	21.73	231.407	0.159067	0.163212	0.851455	3.54791	1027.42	-3285.74			3.83474	6.0147	2.38893	15.5437
	2.0012	5.70123	3.45142	10.5307	3.05492	4.65367	2.03884	2.34118	2.73567	20.5778	4.93157	21.1186	220.612	0.159102	0.163403	0.842195	3.54234	992.193	-3285.79			3.71795	6.07977	2.37189	15.5427
	1.96858	5.709	3.34439	10.7422	3.00854	4.64882	2.05324	2.43844	2.74657	20.5169	4.66192	19.9514	201.25	0.159259	0.163236	0.842536	3.54489	957.397	-3285.94			3.67399	6.13319	2.41275	15.0434
	1.97316	5.58664	3.26551	10.4957	3.02879	4.53852	2.054	2.49826	2.74779	20.1249	4.72956	18.9874	185.879	0.159787	0.163509	0.836681	3.53913	924.552	-3285.9			3.60844	6.021	2.43335	14.614
	1.95011	5.25311	3.15674	10.3606	2.97392	4.54428	2.022	2.5615	2.68601	20.408	4.57804	17.8358	173.006	0.160457	0.163062	0.826339	3.55063	893.822	-3285.74			3.45332	5.95961	2.42317	14.2739
	1.94461	5.29727	3.12567	10.1767	2.89431	4.41637	1.99733	2.69163	2.64307	20.6191	4.35941	16.8237	180.751	0.16066	0.163103	0.82384	3.57595	865.23	-3285.24			3.45585	5.82912	2.44401	13.9341
	1.98061	5.34164	3.16689	9.99475	2.82619	4.39252	2.0568	2.80198	2.69604	21.6705	4.29463	16.2901	177.838	0.160958	0.163082	0.820618	3.59982	840.093	-3283.81			3.49638	5.73782	2.51828	14.0851
	1.97397	5.30506	3.14112	10.1795	2.77152	4.45269	2.04135	2.95398	2.80506	22.575	4.09163	15.5804	169.132	0.161467	0.163364	0.81922	3.59601	825.749	-3281.41			3.47339	5.80125	2.60013	14.0823
	2.01001	5.34916	3.14353	10.6816	2.71914	4.62501	2.03989	3.11445	2.93877	22.8405	3.90084	15.6697	170.665	0.161396	0.163055	0.818645	3.5897	822.751	-3277.61			3.5009	6.00859	2.6977	14.137
	2.08566	5.24502	3.08796	11.5257	2.64231	5.06848	2.09308	3.20226	3.07323	24.7048	3.66502	15.4512	183.09	0.16193	0.162932	0.823101	3.56963	821.93	-3272			3.47288	6.41215	2.78952	14.607
	2.08329	5.30965	3.02486	12.3335	2.75702	5.86029	2.14129	3.29423	3.26086	27.2077	3.61693	15.2882	209.447	0.162247	0.162191	0.832761	3.53917	820.117	-3264.02			3.4726	6.98362	2.89879	15.3709
	2.11009	5.36054	2.992	13.263	2.90214	6.92624	2.19867	3.27094	3.39762	28.4876	3.69464	15.5361	220.243	0.163028	0.161959	0.83548	3.51158	822.218	-3253.95			3.48754	7.69714	2.95574	15.9061
	2.10095	5.25982	2.94205	14.5136	3.16284	8.58129	2.19727	3.36844	3.50558	28.7686	3.73317	15.339	236.817	0.164643	0.161844	0.836073	3.48137	831.288	-3241.97			3.43427	8.75259	3.02377	15.9469
	2.05675	5.48769	2.86171	15.2867	3.33768	10.3563	2.23021	3.37464	3.64838	29.6573	3.8429	14.9784	263.794	0.165519	0.161546	0.840221	3.4686	844.233	-3228.43			3.46872	9.6602	3.08441	16.1595
	2.02904	5.40159	2.8098	16.6576	3.79499	12.2369	2.25407	3.57353	3.80537	29.9364	3.92097	15.3105	265.732	0.166497	0.162313	0.849358	3.45696	860.642	-3213.88			3.41348	10.8965	3.21099	16.3893
	2.05572	5.69693	2.81523	18.2223	4.65506	14.7938	2.22697	3.7864	3.93429	30.862	4.09157	15.9892	263.254	0.167488	0.162727	0.847106	3.44373	880.738	-3200.21			3.52263	12.5571	3.31589	16.9809
	2.06094	5.91569	2.83929	19.85	5.72707	17.6617	2.29813	3.90901	4.14491	30.5911	4.1779	16.8769	250.368	0.167173	0.16284	0.84593	3.44489	907.227	-3189.19			3.60531	14.4129	3.45068	17.2153
	2.08119	5.96042	2.75065	21.5711	6.79601	19.5156	2.39279	4.08768	4.3542	30.3176	4.37341	17.1265	239.818	0.167336	0.162339	0.842123	3.4427	932.882	-3182.46			3.59742	15.9609	3.61156	17.2725
	2.15206	5.90332	2.75686	22.6514	7.87593	21.215	2.42823	4.12703	4.59259	29.9433	4.80709	18.1767	228.653	0.166821	0.162317	0.842938	3.44842	953.165	-3180.23			3.60408	17.2474	3.71595	17.6424
	2.23219	5.67754	2.77663	23.2607	8.96757	22.4024	2.49755	4.22647	4.82914	30.0053	5.04909	18.8376	195.429	0.165693	0.162765	0.868052	3.44312	969.297	-3183.07			3.56212	18.2102	3.85105	17.964
	2.26961	5.41574	2.73138	23.2583	9.32176	23.043	2.5212	4.24374	4.97281	29.5134	5.19799	18.8225	178.327	0.16549	0.162498	0.879672	3.4485	975.772	-3190.35			3.47225	18.541	3.91258	17.8446
	2.27369	5.06182	2.72984	22.4209	9.46956	22.8718	2.62089	4.08301	5.21672	28.5679	5.19	17.7677	167.569	0.165112	0.16169	0.881461	3.4488	973.576	-3201.03			3.35512	18.2541	3.97354	17.1752
	2.28492	4.50945	2.68957	20.8001	9.04732	21.7733	2.63847	3.9377	5.37273	27.8454	5.20727	16.3809	159.357	0.164939	0.160977	0.889177	3.45337	965.588	-3213.26			3.16131	17.2069	3.98296	16.4778
	2.24761	3.91653	2.60765	18.5012	8.29532	19.6973	2.58504	3.83971	5.47312	26.6606	5.26437	15.3101	162.905	0.164877	0.160957	0.896451	3.46346	951.267	-3225.77			2.92393	15.4979	3.96596	15.745
	2.18249	3.43855	2.5139	16.4852	7.53616	17.717	2.55426	3.63101	5.29478	25.5207	5.05272	14.095	162.368	0.164805	0.160493	0.891798	3.501	930.193	-3237.92			2.71165	13.9128	3.82668	14.8895
	2.17071	3.15566	2.44793	14.1557	6.48676	15.9349	2.50745	3.48061	5.20181	25.6262	4.93247	12.3815	165.531	0.165556	0.160273	0.877677	3.53944	904.746	-3248.26			2.59143	12.1925	3.72996	14.3134
	2.11842	2.90345	2.37688	12.3269	5.16806	14.002	2.5011	3.26041	5.09968	24.1755	4.89097	11.8347	178.95	0.165587	0.15987	0.870788	3.55745	876.733	-3257.26			2.46625	10.499	3.6204	13.6337
	2.15554	2.8075	2.27544	11.2864	4.46406	12.2123	2.49988	3.24942	5.12244	22.3926	4.94664	10.8216	184.222	0.165492	0.159764	0.869816	3.57495	847.54	-3264.45			2.41283	9.32092	3.62392	12.7203
	2.11998	2.81783	2.14607	10.1041	3.82359	10.2078	2.48131	3.27314	5.21877	20.261	4.87372	10.5041	188.4	0.165535	0.158993	0.847758	3.59503	817.408	-3270.27			2.36129	8.04515	3.65774	11.8796
	2.08195	2.85939	2.0611	9.45416	3.41103	9.02999	2.44544	3.39361	5.29214	18.2312	4.74705	10.0313	187.227	0.1658	0.158972	0.836277	3.60205	789.849	-3274.85			2.33415	7.2984	3.71039	11.0032
	2.10411	2.84797	2.08978	9.36917	3.25048	7.88159	2.4482	3.45406	5.31579	16.5749	4.64312	9.29489	186.322	0.165652	0.159749	0.831368	3.60207	765.6	-3278.11			2.34729	6.83375	3.73935	10.171
	2.12961	2.98279	2.12739	9.32461	3.00415	6.56359	2.37756	3.64338	5.45804	14.6475	4.3552	8.43165	198.214	0.166246	0.160515	0.83368	3.58588	744.863	-3280.58			2.41326	6.29745	3.82633	9.14477
	2.12497	3.1661	2.10735	9.16	2.97145	5.43148	2.48748	3.86558	5.71355	12.317	4.13069	7.55223	198.193	0.166497	0.160873	0.827446	3.5847	726.973	-3282.24			2.46614	5.85431	4.0222	7.99998
	2.12543	3.28126	2.14224	8.62207	2.99381	4.85517	2.53811	3.98346	5.83852	10.6142	3.86164	6.99454	187.641	0.167009	0.161612	0.825401	3.59126	710.263	-3283.56			2.51631	5.49035	4.12003	7.15679
	2.11363	3.49871	2.14593	8.63577	3.17135	4.40931	2.53984	3.89017	5.86345	9.58746	3.69102	6.24486	189.048	0.166608	0.162745	0.833323	3.59028	696.026	-3284.49			2.58609	5.40548	4.09782	6.50778
	2.15227	3.64982	2.15596	8.53161	3.28924	4.03821	2.52354	3.90111	5.86933	9.20177	3.65073	6.24077	191.263	0.166227	0.164258	0.839984	3.57597	683.038	-3285.07			2.65268	5.28635	4.09799	6.36442
	2.17053	3.74754	2.18647	8.23811	3.36074	3.96022	2.49697	3.98021	5.96677	8.70314	3.50738	6.0642	211.593	0.166464	0.164991	0.84206	3.56082	672.84	-3285.6			2.70151	5.18636	4.14798	6.09157
	2.1413	3.78558	2.16185	7.59011	3.30687	3.8261	2.48367	3.93549	5.91576	8.44382	3.49294	6.12989	231.178	0.166017	0.165586	0.857075	3.54552	664.245	-3285.95			2.69625	4.90769	4.11164	6.02222
	2.12657	3.76299	2.19774	6.9413	3.2501	3.71555	2.44542	4.07552	5.86107	8.03644	3.47491	6.27953	230.617	0.164921	0.165396	0.876931	3.51583	657.338	-3286.2			2.69577	4.63565	4.12734	5.9303
	2.04141	3.76186	2.27071	6.12041	3.1426	3.4619	2.3344	4.09382	6.00423	7.66422	3.44541	6.35626	247.674	0.164357	0.165255	0.88814	3.47045	651.132	-3286.45			2.69133	4.24163	4.14415	5.82196
	1.9916	3.6752	2.35485	5.50304	2.88837	3.24416	2.31613	4.08294	5.86767	7.39706	3.31328	6.52364	278.898	0.163871	0.165531	0.899652	3.41475	646.492	-3286.53			2.67388	3.87852	4.08891	5.74466
	1.99081	3.49185	2.39092	4.79145	2.61394	3.10677	2.32713	4.04702	5.72113	6.74579	3.11982	6.61847	299.015	0.163797	0.164427	0.906624	3.38237	643.874	-3286.65			2.62453	3.50406	4.03176	5.49469
	1.98274	3.46293	2.40837	4.01105	2.37023	2.93143	2.36269	4.03443	5.68359	6.66893	3.18345	6.56542	311.272	0.164177	0.164136	0.909912	3.36199	641.887	-3286.75			2.61801	3.10424	4.02691	5.4726
	1.98208	3.50763	2.47643	3.72409	2.31649	2.85472	2.40791	4.08539	5.59373	6.67178	3.22249	6.64678	303.453	0.164093	0.162674	0.92495	3.34438	641.33	-3286.71			2.65538	2.9651	4.02901	5.51368
	1.9781	3.62322	2.47843	3.63647	2.22486	2.75128	2.40864	4.08213	5.56831	6.66601	3.24085	6.6655	301.664	0.164028	0.162305	0.929236	3.32501	641.74	-3286.78			2.69325	2.87087	4.01969	5.52412
	1.98014	3.71284	2.47597	3.68802	2.26132	2.67537	2.29304	4.02228	5.36528	6.64168	3.23489	6.66892	301.539	0.164277	0.161431	0.939412	3.32975	643.408	-3286.74			2.72299	2.8749	3.89353	5.51517
	2.0334	3.91023	2.45527	3.77113	2.1959	2.61967	2.31842	4.02329	5.1821	6.95417	3.2483	6.8956	297.789	0.164935	0.16137	0.938614	3.34027	647.469	-3286.65			2.79963	2.86223	3.84127	5.69935
	2.08505	4.17516	2.44165	3.94415	2.20097	2.76436	2.27218	4.08007	5.05762	6.83009	3.29339	7.18457	287.509	0.165771	0.161404	0.94013	3.34494	651.859	-3286.66			2.90062	2.96983	3.80329	5.76935
	2.11555	4.46392	2.47634	4.28285	2.25585	2.87388	2.28561	4.04632	4.97347	7.04477	3.2287	7.5678	277.011	0.166788	0.161296	0.94958	3.35409	657.237	-3286.5			3.01861	3.13753	3.76847	5.94709
	2.0848	4.64691	2.44281	5.06304	2.20791	2.90664	2.30345	4.09716	5.00432	7.37312	3.29365	8.81595	256.715	0.167132	0.161759	0.942024	3.35386	662.896	-3286.49			3.05817	3.39253	3.80164	6.49424
	2.08408	4.80652	2.42662	5.55516	2.26078	3.01391	2.3016	4.03725	4.96413	7.69497	3.31791	10.1099	242.013	0.16693	0.161986	0.935069	3.35283	669.189	-3286.44			3.10574	3.60995	3.76766	7.04093
	2.13089	5.0731	2.42163	5.85661	2.33119	3.04018	2.33481	4.00248	4.95606	8.4475	3.39248	10.722	238.806	0.167067	0.162545	0.942069	3.37878	676.07	-3286.35			3.20854	3.74266	3.76445	7.52067
	2.09854	5.22139	2.51291	6.14085	2.39793	3.27401	2.34367	4.13793	5.21932	9.10453	3.50411	11.452	242.8	0.166569	0.16267	0.959157	3.40206	682.213	-3286.42			3.27761	3.9376	3.9003	8.02022
	2.09809	5.27947	2.52563	6.52131	2.43869	3.49113	2.30463	4.18019	5.3735	9.78617	3.50183	12.5422	236.902	0.165884	0.163383	0.958552	3.42307	686.53	-3286.36			3.30106	4.15037	3.95277	8.61005
	2.05974	5.24714	2.53823	6.72958	2.52615	3.56935	2.31027	4.23729	5.52336	10.3561	3.67613	12.6684	236.686	0.165578	0.163388	0.949776	3.4477	689.597	-3286.37			3.2817	4.27503	4.02364	8.90021
	2.08483	5.45569	2.57941	6.71496	2.66019	3.7411	2.31847	4.32405	5.73655	11.3207	3.88373	12.3974	247.653	0.164933	0.163375	0.933959	3.47399	691.436	-3286.46			3.37331	4.37208	4.12636	9.20062
	2.14648	5.54227	2.65945	6.71735	2.72784	3.89331	2.29711	4.41519	5.98895	12.4442	3.9083	11.533	265.433	0.164804	0.163159	0.929502	3.49691	692.46	-3286.42			3.4494	4.44617	4.23375	9.29516
	2.14767	5.55876	2.69579	7.12764	2.84166	4.16837	2.31361	4.5085	6.11691	13.5844	3.85598	11.2139	281.151	0.165646	0.162505	0.907172	3.50168	692.107	-3286.52			3.4674	4.71256	4.313	9.55141
	2.15928	5.45587	2.72821	7.25151	2.97375	4.17117	2.40765	4.53251	6.45658	14.1961	3.92185	10.9105	297.355	0.165887	0.162053	0.877699	3.52409	690.95	-3286.58			3.44779	4.79881	4.46558	9.67614
	2.17611	5.25759	2.74294	7.47024	3.08106	4.3086	2.48652	4.64943	6.79817	14.9556	3.96716	10.513	300.352	0.165489	0.160895	0.87153	3.54868	689.367	-3286.58			3.39221	4.9533	4.64471	9.81192
	2.24692	5.28564	2.69827	7.95159	3.08112	4.40698	2.5038	4.74041	7.09805	16.416	4.17556	10.3149	299.523	0.165353	0.160607	0.86111	3.56827	687.953	-3286.72			3.41028	5.14656	4.78075	10.3021
	2.28528	5.13774	2.70752	8.37256	3.1103	4.52747	2.47209	4.78235	7.16974	17.5068	4.13614	10.4659	293.563	0.1656	0.160082	0.849658	3.58062	686.472	-3286.72			3.37684	5.33678	4.80806	10.703
	2.31621	4.94974	2.74152	9.05304	3.18131	4.66685	2.49214	4.78413	7.11258	17.9739	4.20038	11.0105	285.1	0.165643	0.159647	0.83289	3.59178	684.829	-3286.79			3.33582	5.63373	4.79629	11.0616
	2.36871	4.89042	2.72199	9.41341	3.31374	4.78122	2.5339	4.93891	7.25387	18.1742	4.34311	11.3835	261.76	0.16498	0.159719	0.81669	3.60672	683.418	-3286.9			3.32704	5.83613	4.9089	11.3003
	2.40013	4.77726	2.61353	10.0876	3.37998	4.83761	2.53527	5.03515	7.35339	18.643	4.43285	11.4564	248.072	0.165256	0.159444	0.806612	3.62724	681.97	-3286.87			3.26364	6.10174	4.97461	11.5108
	2.45043	4.69299	2.61362	10.8347	3.42896	4.85916	2.54131	5.03269	7.22976	18.6913	4.44644	11.5864	226.589	0.165361	0.158714	0.778002	3.62963	681.075	-3286.99			3.25235	6.37426	4.93459	11.5747
	2.44401	4.66185	2.6681	11.2821	3.54248	5.08191	2.52065	5.04964	7.12987	18.2421	4.30937	11.6486	221.223	0.16663	0.158192	0.75696	3.61515	679.941	-3287.04			3.25799	6.6355	4.90005	11.4
	2.38138	4.57222	2.68203	11.6504	3.66235	5.11958	2.55632	5.15301	7.21462	17.5933	4.38903	12.0138	222.06	0.166727	0.158312	0.735855	3.60654	679.184	-3287.05			3.21188	6.81076	4.97465	11.332
	2.36105	4.47434	2.64202	11.6983	3.82706	5.28949	2.5615	5.33446	7.44737	17.6224	4.46425	11.8721	212.811	0.166377	0.15849	0.726425	3.60038	678.727	-3287.18			3.15914	6.9383	5.11444	11.3196
	2.31201	4.30324	2.63014	11.8157	4.06594	5.51743	2.58953	5.33827	7.55632	16.9051	4.39053	11.5667	204.74	0.16633	0.15911	0.715575	3.58754	677.904	-3287.17			3.08179	7.13302	5.16137	10.9541
	2.26734	4.18505	2.67149	11.8347	4.28066	5.69084	2.57044	5.5056	7.4349	16.0586	4.36144	11.0035	198.934	0.166381	0.160256	0.705087	3.5595	677.875	-3287.24			3.04129	7.26874	5.17031	10.4745
	2.22985	4.15412	2.71478	11.5523	4.38245	5.81922	2.55533	5.60827	7.28156	15.6699	4.21738	10.666	194.562	0.166066	0.161318	0.701136	3.53913	677.665	-3287.32			3.03292	7.25133	5.14839	10.1844
	2.22471	4.12452	2.68982	11.0793	4.49398	5.94445	2.59559	5.83974	7.39756	15.0961	4.24689	10.4331	189.67	0.165611	0.161884	0.708102	3.54264	678.28	-3287.28			3.01301	7.17259	5.27763	9.92535
	2.1966	4.02528	2.67026	10.7951	4.5694	6.09513	2.58589	6.11812	7.45616	14.405	4.14294	9.5743	178.771	0.165651	0.162225	0.707783	3.54968	678.649	-3287.37			2.96404	7.15322	5.38672	9.3741
	2.23812	3.9548	2.64268	10.6781	4.68352	6.20234	2.56554	6.24342	7.34586	13.3666	3.88827	8.933	172.211	0.165775	0.162675	0.705272	3.5503	679.282	-3287.36			2.9452	7.18799	5.38494	8.72929
	2.20476	3.7733	2.54585	11.0997	4.69208	6.12837	2.54584	6.14613	7.20199	13.1169	3.79252	8.6123	174.457	0.165346	0.161016	0.702069	3.53877	680.208	-3287.35			2.8413	7.30673	5.29799	8.50724
	2.15406	3.64126	2.49098	11.0711	4.52941	6.08566	2.5287	6.18916	7.16758	12.4902	3.74227	8.63379	173.304	0.164104	0.160203	0.696161	3.50668	680.156	-3287.41			2.7621	7.22871	5.29514	8.28875
	2.16902	3.45846	2.37322	10.4264	4.40466	5.9979	2.52914	6.10973	7.08559	11.8537	3.7957	7.96823	183.205	0.163658	0.160524	0.682176	3.47735	680.999	-3287.32			2.6669	6.94299	5.24149	7.87253
	2.11118	3.2653	2.34068	10.267	4.47313	5.98453	2.43395	6.0937	6.94336	11.836	3.70971	7.38039	204.88	0.163231	0.16023	0.677924	3.44499	680.519	-3287.37			2.57239	6.90822	5.157	7.64202
	2.08904	3.20062	2.38068	10.3375	4.51708	5.77092	2.38809	5.94195	6.7149	11.4992	3.66076	6.87153	217.674	0.162029	0.160162	0.683213	3.40873	680.857	-3287.33			2.55678	6.87516	5.01498	7.34382
	2.11677	3.17583	2.41173	10.0151	4.53834	5.95362	2.38634	5.88221	6.62198	11.6446	3.64907	6.6152	232.725	0.160112	0.159685	0.679037	3.37505	680.501	-3287.29			2.56811	6.8357	4.96351	7.30295
	2.06741	3.12242	2.37878	9.54455	4.50873	6.00127	2.38884	5.88931	6.67284	11.8443	3.64832	6.68438	245.232	0.159145	0.159509	0.679892	3.35647	679.106	-3287.34			2.52287	6.68485	4.98367	7.39233
	2.04178	3.12993	2.45538	9.2503	4.46519	6.17258	2.33958	5.89711	6.56	11.6054	3.53758	6.7769	258.498	0.158888	0.159526	0.690656	3.36566	679.613	-3287.25			2.54236	6.62936	4.93223	7.30663
	1.99392	3.16544	2.4945	9.32585	4.55818	6.44313	2.32204	5.83186	6.6117	12.1945	3.39577	7.336	261.92	0.157647	0.159975	0.701967	3.38675	677.793	-3287.32			2.55128	6.77572	4.92187	7.64211
	2.01549	3.23891	2.53954	9.76838	4.72827	7.00874	2.34327	5.69733	6.5552	12.1478	3.43525	7.89789	249.433	0.156866	0.159893	0.712372	3.38387	677.005	-3287.31			2.59798	7.16846	4.86527	7.82698
	2.09376	3.25359	2.52689	10.042	5.09775	7.73926	2.37672	5.66626	6.61147	12.5347	3.49782	7.96304	231.852	0.155939	0.160587	0.711207	3.37704	675.302	-3287.34			2.62475	7.62633	4.88482	7.99852
	2.10333	3.16428	2.46597	10.4195	5.54114	8.22285	2.37139	5.72539	6.65141	13.043	3.50747	8.23748	228.681	0.156379	0.161328	0.705737	3.37777	672.217	-3287.41			2.57786	8.06116	4.91606	8.26264
	2.08881	3.13778	2.55354	10.774	5.78659	8.85969	2.39635	5.63681	6.45869	13.5478	3.49067	8.54568	221.187	0.157583	0.161133	0.709287	3.36933	671.949	-3287.41			2.59338	8.47343	4.83062	8.52806
	2.1426	3.06327	2.59208	11.1169	6.05429	9.23451	2.45236	5.58619	6.47954	14.6939	3.50295	8.50712	197.836	0.158609	0.161857	0.70812	3.34789	668.215	-3287.53			2.59932	8.80191	4.83937	8.90133
	2.16767	2.9768	2.59877	12.0822	6.47569	9.95881	2.43041	5.54317	6.41323	16.0223	3.55806	9.14826	185.588	0.159926	0.162116	0.709806	3.31701	666.515	-3287.55			2.58108	9.50555	4.7956	9.57621
	2.18142	2.96163	2.55548	12.957	6.62986	10.4664	2.4567	5.56126	6.36933	17.4842	3.59488	9.65471	192.984	0.160925	0.161368	0.711376	3.30795	664.442	-3287.59			2.56618	10.0178	4.79576	10.2446
	2.16456	3.08952	2.58011	13.0855	6.78867	10.5592	2.37856	5.34157	6.1823	18.2685	3.44947	10.4108	210.839	0.161453	0.160361	0.72022	3.30518	660.391	-3287.67			2.61139	10.1444	4.63414	10.7096
	2.14249	3.12257	2.58767	13.4472	6.93283	11.1891	2.36426	5.26597	5.90735	18.9685	3.3843	11.1872	235.131	0.160949	0.159788	0.727063	3.29565	659.348	-3287.67			2.61757	10.523	4.51252	11.18
	2.18188	3.13386	2.54316	13.7166	7.23122	11.6667	2.31414	5.2488	5.90016	19.9152	3.41466	11.952	254.328	0.1603	0.159897	0.732877	3.27783	653.226	-3287.75			2.61963	10.8715	4.4877	11.7606
	2.1615	3.33062	2.59316	14.7135	7.60652	12.0912	2.28238	5.16622	5.72306	20.0731	3.39746	12.6813	267.438	0.159009	0.160776	0.743815	3.2606	649.504	-3287.81			2.69509	11.4704	4.39055	12.0506
	2.15181	3.56143	2.62303	14.8643	7.53321	12.6769	2.23492	5.10063	5.61215	19.7955	3.36867	12.4894	285.026	0.157345	0.160878	0.740628	3.25684	644.675	-3287.82			2.77876	11.6915	4.3159	11.8845
	2.14153	3.71398	2.61273	14.4875	7.61729	12.9494	2.17461	5.09738	5.47505	19.1679	3.21698	12.0182	299.265	0.156592	0.160539	0.735159	3.26335	636.511	-3287.92			2.82275	11.6847	4.24902	11.4677
	2.09692	3.8661	2.58357	14.6144	7.74183	13.6572	2.16606	4.99104	5.34559	18.4582	3.21205	11.6873	297.455	0.156455	0.159966	0.729257	3.30269	633.168	-3287.97			2.84886	12.0045	4.16756	11.1192
	2.0928	3.92214	2.58728	14.2781	7.87965	14.1628	2.16795	5.07679	5.35502	17.9442	3.14733	11.0272	286.117	0.156051	0.159844	0.715144	3.33242	623.957	-3288.04			2.86741	12.1069	4.19992	10.7062
	2.10473	4.06639	2.61188	14.2216	8.02743	14.4714	2.19609	5.03614	5.26694	17.7113	3.06198	10.6479	278.418	0.155867	0.159324	0.707291	3.35041	617.828	-3288.16			2.92767	12.2401	4.16639	10.4737
	2.09222	4.18413	2.54949	14.3831	7.84643	14.534	2.14862	4.82701	5.07794	17.0066	3.02001	10.1586	262.352	0.156201	0.159416	0.6916	3.36503	612.01	-3288.2			2.94195	12.2545	4.01786	10.0617
	2.12623	4.16224	2.44324	13.9036	7.91402	14.3159	2.13842	4.7385	4.95033	17.0891	2.96904	9.64839	244.163	0.155837	0.15898	0.692849	3.3904	602.267	-3288.34			2.91057	12.0445	3.94242	9.90216
	2.1048	4.20662	2.58227	13.7695	7.66997	13.6989	2.15363	4.66556	4.68337	16.9281	2.91722	9.73418	228.785	0.155834	0.159179	0.684228	3.41521	598.292	-3288.45			2.96456	11.7128	3.83419	9.85984
	2.08518	4.35588	2.65172	13.0763	7.42298	12.7093	2.16461	4.62794	4.54958	17.3609	2.80919	9.52837	208.212	0.156299	0.159308	0.681036	3.43327	586.324	-3288.51			3.03093	11.0695	3.78071	9.8995
	2.02444	4.47554	2.74689	13.343	7.04291	12.0415	2.18955	4.36971	4.30685	18.0476	2.74252	9.32729	204.529	0.156314	0.159741	0.693442	3.44883	577.281	-3288.66			3.08229	10.8091	3.62203	10.0391
	1.998	4.51675	2.78768	13.5619	6.54196	10.7949	2.17489	4.22947	4.08751	18.554	2.75343	9.63809	208.693	0.156372	0.160948	0.705456	3.47622	569.919	-3288.75			3.10081	10.2996	3.49729	10.3152
	2.00115	4.66165	2.87151	13.2726	5.92688	9.88367	2.14008	4.05376	3.845	18.4726	2.71667	9.79617	210.918	0.15608	0.160758	0.726489	3.507	551.683	-3288.89			3.1781	9.69438	3.34628	10.3285
	1.96429	4.72726	2.97056	14.0823	5.47883	8.86404	2.21383	3.91303	3.58682	19.401	2.56176	9.87849	220.491	0.156168	0.160284	0.746768	3.54179	531.235	-3289.09			3.22071	9.47504	3.2379	10.6138
	1.99155	4.73094	2.92401	15.257	5.33077	8.51681	2.25321	3.81684	3.46438	19.5672	2.45483	9.79329	238.488	0.157062	0.161351	0.769246	3.57335	752.131	-3288.97			3.2155	9.70152	3.17814	10.6051
	2.00732	4.774	2.88786	16.8563	5.39813	8.42703	2.27884	3.74528	3.27199	20.6247	2.44932	10.4705	258.298	0.156814	0.162729	0.779328	3.59677	1097.85	-3288.82			3.22306	10.2271	3.0987	11.1815
	2.0834	4.78246	2.8597	18.3634	5.57131	8.74245	2.28975	3.74186	3.09641	21.3669	2.46382	12.0669	256.74	0.156571	0.16307	0.791027	3.61432	1515.82	-3288.61			3.24186	10.8924	3.04267	11.9659

## Sheet: P206 U1-1
	Ra Li	Oi Li	Oe Li	MF Li	ICO Li	LO Li	Ra Re	Oi Re	Oe Re	MF Re	ICO Re	LO Re	EKG	Kippwinkel	Rotwinkel	Kraft x	Kraft y	Druck li	Druck re			Bauch links	Rücken links	Bauch rechts	Rücken rechts
	2.0717	8.17931	3.86681	18.9572	4.79245	10.4985	1.87533	7.77796	3.74167	20.5619	4.43008	10.2923	262.994	0.0622264	0.506752	1.37507	2.54273	45	-3283.21			4.70594	11.416	4.46499	11.7614
	2.11774	8.03707	3.88875	20.171	4.85626	10.9647	1.8705	7.56939	3.54271	21.7781	4.86018	11.9243	274.042	0.0626075	0.506921	1.37732	2.5378	38	-3283.05			4.68119	11.9973	4.32754	12.8542
	2.13206	8.17469	3.91825	21.0285	4.95822	11.1722	1.84506	7.73436	3.63841	23.1867	5.31995	13.0588	264.804	0.0636883	0.507342	1.38014	2.53735	1.74756	-3282.9			4.74167	12.3863	4.40594	13.8551
	2.14903	8.08465	3.9194	22.2001	4.99624	11.3899	1.8636	7.94615	3.60745	23.9757	5.64736	14.2954	242.695	0.0643967	0.507642	1.37417	2.53437	12	-3282.83			4.71769	12.8621	4.4724	14.6395
	2.19492	7.57257	3.84355	22.3806	4.84348	11.2173	1.84774	7.95973	3.54219	23.512	5.95264	15.1861	228.291	0.0651634	0.507292	1.37335	2.52511	857.147	R			4.53701	12.8138	4.44989	14.8836
	2.23143	7.40649	3.76054	21.7139	4.58893	10.5551	1.91201	7.9221	3.523	22.3972	6.18393	16.0982	222.836	0.0658397	0.507439	1.37347	2.52556	949.297	-3282.63			4.46615	12.286	4.45237	14.8931
	2.22714	7.29881	3.79301	20.9586	4.45669	10.281	1.94085	8.02342	3.57888	22.2682	6.31071	15.6089	230.474	0.0657488	0.507325	1.37233	2.52287	985.187	-3282.48			4.43965	11.8988	4.51438	14.7293
	2.17379	7.12635	3.65283	20.2519	4.47333	10.0335	1.96306	8.04295	3.55175	21.9255	6.14594	15.2722	220.752	0.0649811	0.506821	1.36901	2.51996	995.977	-3282.52			4.31766	11.5862	4.51925	14.4479
	2.15127	7.26225	3.72896	19.0123	4.35229	10.2759	2.01951	8.18806	3.40731	21.0074	6.02479	15.4774	217.188	0.0644479	0.506734	1.3713	2.52265	991.017	-3282.45			4.38083	11.2135	4.53829	14.1699
	2.22668	7.16264	3.88059	17.9467	4.3386	10.4815	2.07733	8.31388	3.45975	20.4883	5.79659	15.5806	236.846	0.0638466	0.506708	1.38111	2.52421	976.909	-3282.48			4.4233	10.9222	4.61699	13.9551
	2.27477	7.22228	4.05057	16.6111	4.37205	10.6921	2.09559	8.05257	3.53226	19.5396	5.4863	15.4703	246.923	0.0621952	0.507373	1.39042	2.52379	958.468	-3282.55			4.51588	10.5584	4.56014	13.4987
	2.3073	7.38514	4.24069	15.5604	4.41579	10.5366	2.12826	8.13237	3.68821	18.6544	5.23626	14.7398	252.938	0.0611062	0.507195	1.3962	2.52668	935.961	-3282.55			4.64437	10.1709	4.64961	12.8768
	2.34476	7.50467	4.50527	14.5577	4.48917	10.9244	2.17345	8.38883	3.92993	18.0699	5.22497	14.349	257.054	0.0610159	0.507652	1.40476	2.52811	911.451	-3282.7			4.7849	9.99041	4.83074	12.548
	2.44615	7.62789	4.77971	13.5735	4.34981	11.7387	2.24657	8.73815	4.1282	17.3216	5.28528	14.0483	239.751	0.0612102	0.508405	1.39882	2.52427	885.121	-3282.67			4.95125	9.88734	5.03764	12.2184
	2.48542	7.57195	4.81848	12.807	4.17538	11.3761	2.2367	8.44663	4.3552	17.1295	5.36717	13.321	204.382	0.0610281	0.509392	1.39199	2.52285	857.022	-3282.87			4.95861	9.45284	5.01284	11.9392
	2.43844	7.91544	4.82824	11.4824	3.98738	11.1464	2.21354	8.29638	4.63495	16.2668	5.53378	12.2255	173.392	0.0616199	0.509815	1.37838	2.53407	827.471	-3282.86			5.06071	8.87206	5.04829	11.3421
	2.40328	8.27322	4.75096	10.5005	3.82902	10.8006	2.2579	8.204	4.85523	15.7961	5.64645	11.1194	153.593	0.0622345	0.50988	1.36898	2.54534	796.505	-3282.99			5.14249	8.37671	5.10571	10.854
	2.41369	8.82302	4.87433	10.0754	3.70993	10.4384	2.26822	8.17759	5.09145	15.8677	5.95091	10.6125	148.673	0.062482	0.510992	1.36332	2.55029	765.509	-3283.04			5.37034	8.07457	5.17909	10.8104
	2.36697	9.49647	4.90033	9.06337	3.42206	9.88224	2.22795	7.9405	5.3515	15.2131	5.97678	10.3816	145.846	0.0625992	0.511742	1.35375	2.55716	734.486	-3283.06			5.58792	7.45589	5.17332	10.5238
	2.29085	9.85576	5.00774	8.40849	3.3419	8.77988	2.20086	7.48268	5.63402	14.0215	5.90459	9.75286	143.143	0.0626913	0.511999	1.34686	2.55807	704.364	-3283.16			5.71812	6.84342	5.10585	9.89298
	2.29791	10.3065	5.1392	7.77816	3.31157	8.36052	2.20473	7.31346	5.73124	13.0538	5.82739	9.33588	143.281	0.0614717	0.512461	1.34747	2.55737	675.118	-3283.09			5.91452	6.48342	5.08314	9.40568
	2.33067	11.0436	5.35681	7.49071	3.25002	7.60974	2.16791	7.47474	5.66307	12.5002	5.69188	9.02979	152.385	0.0614058	0.512203	1.35073	2.54637	649.135	-3283.17			6.24368	6.11682	5.10191	9.07395
	2.36133	11.5485	5.53948	7.16343	3.25039	7.23874	2.14253	7.44655	5.50675	11.9168	5.42161	8.80106	169.976	0.0606484	0.511145	1.35625	2.54068	624.079	-3283.03			6.48309	5.88419	5.03195	8.71314
	2.41621	11.9044	5.45362	6.9576	3.13433	7.13702	2.12758	7.38491	5.2235	10.8108	5.0246	8.34667	179.796	0.0598222	0.510888	1.35785	2.54346	602.495	-3283.04			6.59139	5.74298	4.912	8.06069
	2.41276	12.2154	5.39239	6.80233	3.13775	7.18554	2.12356	7.58094	4.92249	9.55895	4.63628	7.9502	176.618	0.0596566	0.511125	1.35925	2.53571	581.915	-3282.93			6.67352	5.70854	4.87567	7.38181
	2.42961	12.322	5.40442	6.77866	3.06828	6.98567	2.12439	8.21188	4.81549	8.77626	4.25333	7.70235	175.825	0.0594533	0.511164	1.35952	2.54027	563.267	-3282.89			6.71867	5.61087	5.05059	6.91065
	2.45653	12.8695	5.51771	6.74911	3.1243	7.14658	2.16807	8.49558	4.70953	8.12426	3.94341	7.57743	194.741	0.059146	0.510716	1.36199	2.54332	544.769	-3282.85			6.94791	5.67333	5.12439	6.54836
	2.41552	12.6184	5.22566	6.8781	3.13064	7.31688	2.1645	8.86576	4.58694	8.26481	3.76501	7.43898	209.479	0.058829	0.511282	1.36678	2.54173	526.9	-3282.75			6.75319	5.77521	5.20573	6.4896
	2.4096	12.967	5.1645	7.12184	3.1657	7.47733	2.12828	8.85605	4.55913	8.99314	3.68394	7.74379	221.932	0.0589789	0.51122	1.36151	2.54346	509.535	-3282.74			6.84705	5.92162	5.18116	6.80696
	2.36875	13.035	5.11807	7.58019	3.19244	7.50039	2.12944	8.9811	4.58019	9.75412	3.75729	8.14307	240.544	0.0588918	0.510474	1.36768	2.54287	489.952	-3282.66			6.84062	6.09101	5.23024	7.21816
	2.36892	12.9901	5.15609	7.58572	3.13132	7.47494	2.11267	9.13604	4.58356	10.2053	4.02461	8.24206	259.937	0.058541	0.509365	1.37354	2.54407	469.715	-3282.68			6.83838	6.06399	5.27742	7.49066
	2.41881	12.9504	5.06237	7.77202	3.04868	7.3122	2.12981	8.71696	4.50891	10.7324	4.36254	8.34289	268.536	0.0585655	0.509362	1.37611	2.53731	447.544	-3282.67			6.81053	6.0443	5.11856	7.8126
	2.50125	12.8258	5.02597	7.85233	3.06186	7.08318	2.14781	8.42994	4.49256	11.5008	4.57226	8.34711	272.459	0.0593924	0.50858	1.37024	2.53424	424.273	-3282.7			6.78434	5.99912	5.02344	8.14006
	2.54619	13.0054	5.08642	7.94587	3.05812	7.0094	2.17127	8.38038	4.54003	11.6767	4.71889	8.22396	289.377	0.0604523	0.508575	1.36643	2.53341	399.132	-3282.77			6.87935	6.00446	5.03056	8.2065
	2.54064	12.6474	4.97069	7.85631	2.96951	6.77522	2.16774	8.61456	4.56312	11.4449	4.88338	7.96583	294.469	0.0611754	0.508575	1.37008	2.52658	372.175	-3282.82			6.71956	5.86701	5.11514	8.09804
	2.51958	12.7432	4.79922	7.94133	2.99605	6.77271	2.20096	8.71517	4.48269	11.4672	4.8	7.98723	272.608	0.0621734	0.50814	1.36437	2.51862	344.841	-3282.92			6.68734	5.90336	5.13294	8.08482
	2.52368	12.9514	4.8329	8.21427	3.09813	6.99524	2.19144	8.91262	4.5182	11.9535	4.63882	8.28412	245.824	0.0635356	0.508203	1.36477	2.51957	315.883	-3282.95			6.76934	6.10255	5.20742	8.29216
	2.55573	13.1348	4.93371	8.23136	3.14043	7.06502	2.25076	9.47592	4.53559	12.5851	4.53956	8.48434	244.887	0.0643586	0.508662	1.36669	2.52643	284.029	-3282.99			6.87473	6.1456	5.42076	8.53634
	2.54542	13.4378	4.96229	8.64816	3.14545	6.97809	2.28372	9.89137	4.50464	12.8277	4.52558	8.74138	238.667	0.0638449	0.508526	1.36873	2.54412	251.385	-3283.01			6.98183	6.25723	5.55991	8.69822
	2.63202	14.0087	5.19858	8.55024	3.19229	7.08053	2.31122	9.94221	4.66119	12.8635	4.56225	9.05619	214.76	0.0627446	0.508296	1.36858	2.55167	215.335	-3283			7.27977	6.27435	5.63821	8.82731
	2.69922	14.2728	5.50563	8.57012	3.28417	7.11103	2.35895	9.80228	4.69839	12.6082	4.70979	9.01652	190.567	0.0622825	0.508346	1.3706	2.56775	177.178	-3283.03			7.49257	6.32177	5.61987	8.77817
	2.74042	14.359	5.69977	8.79508	3.33333	6.90885	2.39596	9.75659	4.83244	12.7953	4.83059	8.77286	185.266	0.0617443	0.508746	1.37409	2.57602	137.691	-3282.96			7.59974	6.34575	5.66166	8.7996
	2.82881	14.6546	5.83587	8.92063	3.34802	6.6985	2.43176	10.2616	4.99318	12.599	5.12687	8.57639	197.014	0.0613915	0.508944	1.37378	2.58322	98.1079	-3282.94			7.7731	6.32238	5.89553	8.76742
	2.87617	15.274	5.9218	9.17372	3.45827	6.68276	2.42883	10.2904	5.15039	11.5841	5.26519	8.43854	196.049	0.0606997	0.508642	1.37353	2.57742	57.7297	-3282.85			8.02399	6.43825	5.95653	8.42928
	2.88768	15.6174	5.98993	9.24319	3.56705	6.99244	2.43009	10.5446	5.39084	11.4199	5.37952	8.34737	185.151	0.0607228	0.509231	1.38606	2.57037	15.7365	-3282.8			8.165	6.60089	6.12185	8.38227
	2.8787	15.8407	6.10909	9.44672	3.61617	6.97487	2.51216	10.4296	5.39218	11.6762	5.72508	8.65283	181.438	0.0609643	0.509691	1.39521	2.5592	-26.3221	-3282.7			8.27616	6.67925	6.11131	8.68469
	2.97446	16.4462	6.1408	9.62485	3.61214	6.87062	2.58658	10.5946	5.72358	12.1162	5.86555	8.98749	174.779	0.0612011	0.510135	1.39292	2.54655	-69.8141	-3282.66			8.52048	6.70254	6.30159	8.98975
	3.11026	16.8417	6.12852	9.30326	3.6667	6.76614	2.7515	10.4425	5.97365	12.0146	6.09092	9.00446	159.672	0.06077	0.510922	1.39167	2.53761	-115.719	-3282.59			8.69349	6.5787	6.38923	9.03666
	3.14395	17.4832	6.37356	8.8881	3.66056	6.56925	2.75318	10.0305	6.05722	11.7479	6.1098	8.95866	140.601	0.0599753	0.511545	1.40663	2.5309	-165.297	-3282.6			9.00023	6.37264	6.2803	8.93879
	3.24953	18.3037	6.50224	8.71321	3.7117	6.56173	2.82308	9.9018	5.97462	11.8549	6.31869	8.87253	124.127	0.059143	0.512136	1.41204	2.52896	-218.61	-3282.55			9.35184	6.32888	6.23317	9.01536
	3.33596	19.0842	6.45295	8.80585	3.71312	6.22228	2.9097	9.44437	6.05863	11.883	6.44367	8.65183	110.957	0.0576306	0.512384	1.40434	2.52935	-278.324	-3282.58			9.62437	6.24708	6.13757	8.99284
	3.35467	19.3445	6.38103	8.72416	3.76096	6.05705	2.86275	9.49982	6.16907	11.9766	6.37592	8.44431	111.073	0.0570373	0.511582	1.39751	2.53461	-344.576	-3282.57			9.69339	6.18073	6.17722	8.93227
	3.32482	19.7154	6.34999	8.60115	3.71736	6.0611	2.78462	9.45986	6.05759	11.6723	6.26563	8.29798	122.608	0.057063	0.511011	1.39106	2.53799	-418.165	-3282.57			9.79672	6.12654	6.10069	8.74531
	3.33861	20.1644	6.29501	8.82679	3.68294	5.92624	2.72257	9.54544	6.03406	11.555	6.27695	8.36085	152.018	0.0567361	0.509993	1.37659	2.54295	-498.591	-3282.59			9.93269	6.14532	6.10069	8.73095
	3.25644	20.3311	6.18246	9.21881	3.71397	5.75165	2.72262	9.22913	6.05591	11.6697	6.11181	8.64914	186.839	0.0571543	0.509161	1.35634	2.54832	-582.976	-3282.54			9.92334	6.22814	6.00255	8.81021
	3.19007	19.799	5.97572	9.21854	3.6755	5.61756	2.68288	9.28577	6.18588	11.5102	5.75205	8.74274	211.38	0.0575574	0.508879	1.34419	2.55233	-670.524	-3282.65			9.65494	6.17053	6.05151	8.66833
	3.15018	19.0051	5.7696	9.10894	3.61107	5.51229	2.64773	9.31718	6.08265	11.4704	5.56972	8.97963	241.432	0.0583083	0.507955	1.34974	2.55958	-756.687	-3282.53			9.3083	6.07743	6.01585	8.67326
	3.07485	18.483	5.73945	9.23928	3.49383	5.47828	2.64325	9.1946	5.76126	10.9743	5.39059	8.99294	267.128	0.0585502	0.507807	1.3525	2.56359	-843.306	-3282.67			9.09911	6.07046	5.86637	8.45261
	3.00527	18.1995	5.78156	9.35067	3.50206	5.323	2.64482	9.54167	5.62144	10.7562	5.16825	8.86961	283.035	0.0591501	0.507954	1.36326	2.56533	-932.681	-3282.57			8.99546	6.05857	5.93598	8.2647
	2.98864	18.0383	5.73407	9.24178	3.51755	5.27616	2.57129	9.44986	5.57795	10.5215	4.96236	8.99913	284.575	0.0596336	0.507827	1.37108	2.56541	-1022.76	-3282.65			8.92033	6.01183	5.86637	8.16101
	3.07727	18.127	5.81197	8.69905	3.55389	5.10233	2.56488	9.86414	5.49479	10.3048	4.90023	8.47983	289.443	0.0601851	0.507859	1.38068	2.56668	-1117.93	-3282.64			9.00543	5.78509	5.9746	7.89494
	3.09306	18.4515	5.93525	8.83132	3.50479	5.15784	2.50796	9.48644	5.38927	10.7942	4.95911	8.33724	293.027	0.0607302	0.50755	1.37189	2.56262	-1217.7	-3282.59			9.15993	5.83132	5.79455	8.03019
	3.10772	18.292	5.93031	8.93035	3.53035	5.14779	2.46494	9.57345	5.49346	10.6984	5.09316	8.07952	292.887	0.060896	0.508999	1.35693	2.55145	-1320.87	-3282.69			9.11	5.8695	5.84395	7.95701
	3.14059	18.1619	5.95688	9.08653	3.51136	5.1212	2.37611	9.67116	5.61363	10.9716	5.14063	8.26262	285.064	0.0606135	0.509417	1.35044	2.54783	-1422.47	-3282.55			9.08646	5.90636	5.88697	8.12495
	3.23322	18.6597	5.94744	9.01392	3.56489	5.04492	2.49592	9.56617	5.8573	11.2548	5.27195	8.29751	285.096	0.0605241	0.510106	1.35191	2.55075	-1518.23	-3282.67			9.28011	5.87457	5.97313	8.27475
	3.18073	19.3856	6.21774	8.78649	3.48831	4.92505	2.53234	9.6928	6.03202	11.4556	5.30328	8.21047	281.645	0.0610778	0.50992	1.35405	2.54647	-1611.67	-3282.55			9.59468	5.73328	6.08572	8.32311
	3.17095	19.4708	6.25036	8.78724	3.41796	4.96022	2.54245	9.77461	6.10605	11.3739	5.4465	8.21518	256.387	0.0609357	0.510378	1.35489	2.54397	-1696.7	-3282.6			9.6307	5.72181	6.14104	8.3452
	3.1412	19.1484	6.2193	8.53414	3.34835	4.78835	2.51551	10.2292	6.02113	11.3284	5.42904	8.39444	244.284	0.0616928	0.510733	1.37444	2.54207	-1773.87	-3282.56			9.50297	5.55695	6.25527	8.38396
	3.11305	19.1524	6.20841	8.27765	3.34335	4.6579	2.50013	10.725	5.90142	11.6606	5.35304	8.41575	252.968	0.0626721	0.50998	1.38893	2.53794	-1850.52	-3282.46			9.49129	5.4263	6.3755	8.47646
	3.10478	18.9233	6.06473	7.8054	3.30965	4.53546	2.54726	10.6309	5.64768	11.3857	5.13595	8.20838	257.871	0.0639935	0.509948	1.38937	2.52622	-1927.62	-3282.47			9.36426	5.21684	6.2753	8.24335
	3.00524	18.4247	6.07966	7.81877	3.252	4.63753	2.39231	10.9344	5.29067	11.0983	4.87683	7.98301	258.129	0.0644018	0.510772	1.38803	2.5229	-1999.35	-3282.29			9.16986	5.2361	6.20578	7.98604
	2.96525	17.4613	5.82142	7.94334	3.28281	4.7707	2.37009	11.1745	4.90362	10.9246	4.66336	8.00578	258.508	0.0643235	0.510385	1.38593	2.52523	-2066.78	-3282.23			8.74933	5.33228	6.14942	7.86459
	2.86865	17.2195	5.59138	7.99898	3.23788	4.73477	2.30263	11.1115	4.67042	11.1627	4.40114	8.11137	256.389	0.0648663	0.509578	1.38646	2.52257	-2128.04	-3282.01			8.55984	5.32388	6.02818	7.89173
	2.83226	17.1642	5.51099	8.22088	3.16717	4.66855	2.3223	10.9993	4.68645	11.3214	4.30968	8.03506	239.769	0.0648943	0.509707	1.37979	2.52942	-2182.02	-3281.76			8.50248	5.3522	6.00267	7.88871
	2.79446	16.6793	5.50716	8.20325	3.08377	4.60812	2.30226	10.5996	4.49822	11.1548	4.11083	7.90615	226.154	0.0642055	0.50928	1.37964	2.52983	-2227.36	-3281.52			8.32698	5.29838	5.80004	7.72393
	2.72224	16.2716	5.39265	8.07838	3.02895	4.55424	2.23186	10.7822	4.59584	10.8394	3.9673	7.91395	221.634	0.0636319	0.509359	1.38306	2.52728	-2266.13	-3281.1			8.12882	5.22052	5.86996	7.57356
	2.63887	15.7346	5.27125	7.92642	2.94595	4.34918	2.19623	10.9314	4.66158	10.6949	3.99899	7.69878	210.17	0.0633366	0.508715	1.3824	2.53094	-2301.59	-3280.75			7.88157	5.07385	5.92972	7.46423
	2.56014	15.0275	5.03608	7.79095	2.95357	4.00663	2.22355	11.2015	4.62983	10.2527	3.99947	7.50867	190.733	0.0639217	0.50971	1.38462	2.52918	-2331.93	-3280.22			7.54125	4.91705	6.01829	7.25362
	2.56397	14.9008	5.03133	7.82463	2.9034	4.00082	2.22878	11.5184	4.66844	10.145	4.02195	7.71848	184.883	0.0642639	0.509456	1.38216	2.53501	-2358.14	-3279.64			7.49869	4.90962	6.13855	7.29513
	2.50302	14.3462	4.85003	7.68782	2.95504	3.94282	2.1963	11.3122	4.50536	9.75137	4.06719	7.69534	198.907	0.0642437	0.509486	1.38623	2.5321	-2382.83	-3279.05			7.23307	4.86189	6.00462	7.1713
	2.49631	14.448	4.73432	7.67034	2.97515	3.88385	2.22606	11.2222	4.46299	9.20396	4.16385	7.68935	214.392	0.0645552	0.50975	1.38294	2.5374	-2401.59	-3278.35			7.22622	4.84311	5.97043	7.01905
	2.45563	14.2318	4.80548	7.55697	2.93451	3.90551	2.20324	11.1104	4.26706	9.05818	4.1948	7.48755	222.853	0.0640134	0.509296	1.38096	2.54024	-2414.8	-3277.97			7.16429	4.799	5.86022	6.91351
	2.49756	14.4386	4.83542	7.46938	2.9896	3.85671	2.28204	11.1699	4.2206	8.77726	4.18868	7.44312	224.765	0.0639084	0.508673	1.37967	2.53749	-2422.35	-3277.5			7.2572	4.7719	5.89085	6.80302
	2.56016	14.2661	4.94877	7.65875	2.97141	3.86769	2.32514	11.0999	4.24025	8.67212	4.21578	7.20917	223.024	0.0639529	0.508108	1.3727	2.54408	-2428.83	-3277.29			7.25834	4.83262	5.88844	6.69902
	2.54087	13.7749	4.97334	7.3861	2.96452	3.8936	2.35685	10.8865	4.10498	8.43173	4.32008	6.78231	216.332	0.0638622	0.507472	1.36894	2.54576	-2433.29	-3277.27			7.09636	4.74807	5.78279	6.51137
	2.52978	13.6398	5.02148	7.26973	2.90979	3.82658	2.41004	11.071	4.17827	7.81637	4.29928	6.70708	216.812	0.0637671	0.507615	1.36668	2.54487	-2432.91	-3277.44			7.06367	4.6687	5.88645	6.27424
	2.48912	13.1813	4.96666	7.03253	2.85432	3.86307	2.40309	11.2329	4.37194	7.36487	4.44833	6.84631	209.482	0.0638841	0.506927	1.36362	2.5478	-2432.48	-3277.84			6.87904	4.58331	6.00266	6.21984
	2.54644	12.7235	4.84201	6.9805	2.88292	3.83261	2.4977	10.9182	4.42429	7.32133	4.44434	7.14067	194.486	0.0644486	0.506468	1.36197	2.54924	-2430.66	-3277.93			6.704	4.56534	5.94672	6.30211
	2.50383	12.2124	4.83804	7.01617	2.89565	3.89465	2.54901	10.3327	4.31672	7.42964	4.56243	7.13626	179.75	0.0653459	0.505498	1.35921	2.54789	-2432.94	-3278.33			6.51807	4.60216	5.73282	6.37611
	2.46738	11.8014	4.74953	6.80352	2.86849	3.75674	2.51269	10.1751	4.37927	7.34647	4.59936	7.08946	174.383	0.0661539	0.506147	1.35746	2.54887	-2435.15	-3278.53			6.33943	4.47625	5.68901	6.3451
	2.52458	11.0696	4.57993	6.82793	2.85975	3.74507	2.53379	10.3779	4.43708	7.58861	4.59711	6.95338	190.74	0.0672329	0.506413	1.35325	2.55045	-2439.22	-3278.65			6.05804	4.47758	5.78293	6.3797
	2.57423	10.2074	4.53396	6.79597	2.88772	3.76825	2.49723	10.6385	4.58707	7.84638	4.52561	6.89063	205.202	0.0684414	0.505666	1.35459	2.55782	-2446.6	-3278.48			5.77185	4.48398	5.90759	6.42087
	2.52404	9.54433	4.39603	7.23768	2.89357	3.93947	2.51757	10.9019	4.65699	8.30373	4.51906	6.79231	203.797	0.0697481	0.505446	1.36287	2.56354	-2455.42	-3277.96			5.48813	4.69024	6.02547	6.53837
	2.48929	9.20967	4.35456	7.86088	2.88044	4.39075	2.47953	11.3763	4.84657	9.42808	4.43598	6.84442	207.263	0.0707408	0.505515	1.36212	2.56312	-2464.42	-3277.05			5.35117	5.04402	6.23413	6.90283
	2.41631	8.61164	4.29431	8.40991	2.86092	4.72688	2.40737	11.5303	5.04613	10.3127	4.49444	6.96718	216.358	0.0714111	0.505203	1.36826	2.56214	-2473.98	-3275.13			5.10742	5.33257	6.32794	7.25812
	2.35708	7.99902	4.25995	9.14562	2.89368	5.20321	2.38119	11.8616	5.10235	11.5699	4.4986	6.79677	222.579	0.0710779	0.504865	1.37394	2.56164	-2484.89	-3272.29			4.87202	5.74751	6.44838	7.62175
	2.31786	7.90366	4.3002	9.77458	3.04718	5.84459	2.35787	11.9588	5.33326	11.9629	4.48578	6.47938	222.396	0.0707512	0.504687	1.37523	2.55813	-2495.31	-3267.71			4.84057	6.22212	6.54996	7.64268
	2.26687	7.61457	4.3758	10.9989	3.39811	6.8739	2.35168	12.6212	5.28017	12.9005	4.37124	6.49752	210.441	0.069986	0.505632	1.36321	2.54939	-2506.34	-3258.4			4.75241	7.09031	6.75101	7.92308
	2.29676	7.25536	4.41847	12.2122	4.11042	8.65711	2.26882	12.6504	4.98461	13.8827	4.35432	6.53174	204.664	0.0686632	0.505927	1.35603	2.54725	-2520.35	-3243.57			4.65686	8.32657	6.63462	8.25626
	2.27392	6.67069	4.47034	14.6897	4.98382	11.159	2.16147	12.6801	4.92343	14.6301	4.20184	6.80541	198.628	0.0678866	0.506285	1.35111	2.54675	-2538.49	-3222.37			4.47165	10.2775	6.58832	8.54578
	2.34344	6.5734	4.52407	14.3795	4.41151	10.5347	2.16959	12.4113	4.67077	15.0394	4.0997	6.84817	192.198	0.0661986	0.510093	1.35038	2.53024	-2550.68	-3222.49			4.48031	9.77526	6.4172	8.66242
	2.36724	6.42443	4.55874	16.1659	5.34672	12.356	2.15375	13.1332	4.57351	16.0539	4.31929	7.21007	165.583	0.0651997	0.511118	1.34546	2.52688	-2570.99	-3194.9			4.45014	11.2896	6.62016	9.19443
	2.39647	6.33031	4.78716	17.7894	6.34044	14.2197	2.09176	13.3173	4.52631	16.6131	4.3994	7.9028	151.105	0.0649631	0.511453	1.33879	2.52041	-2593.45	-3159.4			4.50465	12.7832	6.64513	9.63844
	2.2956	6.17166	4.7489	19.622	7.26545	17.2689	2.14437	13.3264	4.3867	17.454	4.37983	8.52898	141.771	0.0657339	0.51149	1.34643	2.51921	-2620.48	-3115.87			4.40539	14.7188	6.61914	10.1209
	2.26248	6.22609	4.75209	21.0783	7.85583	19.4303	2.13951	12.84	4.31483	18.6199	4.41402	9.39026	126.405	0.0663014	0.511993	1.35107	2.52219	-2649.76	-3071.87			4.41355	16.1215	6.43146	10.8081
	2.24231	6.36604	4.74831	22.802	8.72921	21.3704	2.11108	12.6613	4.39064	20.1096	4.46599	10.1914	123.583	0.067313	0.5123	1.36244	2.52556	-2678.53	-3030.64			4.45222	17.6339	6.38767	11.589
	2.23183	6.77947	4.72519	23.4003	8.80665	22.363	2.08668	12.3824	4.3577	20.784	4.41157	10.8366	134.583	0.0679012	0.511846	1.37034	2.52998	-2708.64	-2997.42			4.57883	18.19	6.27558	12.0107
	2.2377	7.09262	4.63894	23.9526	8.89702	23.4082	2.10499	11.5876	4.43679	21.194	4.31103	11.4244	148.871	0.068616	0.510468	1.37325	2.53074	-2737.52	-2974.52			4.65642	18.7526	6.04314	12.3098
	2.28259	7.19505	4.49649	24.5509	9.01486	24.4444	2.10533	10.7466	4.66071	22.7516	4.54273	11.6638	163.811	0.0688505	0.509395	1.37512	2.5355	-2765.08	-2964.52			4.65804	19.3367	5.83756	12.986
	2.36959	7.25557	4.3741	24.3482	8.82273	24.1751	2.0654	10.0682	4.80625	23.2197	4.8102	12.2202	174.78	0.0677877	0.508039	1.37005	2.54554	-2788.94	-2966.63			4.66642	19.1153	5.64661	13.4167
	2.46795	7.34255	4.27307	22.6792	8.43811	23.0783	2.14538	9.54519	5.12913	22.9769	4.9852	12.0091	190.263	0.0673113	0.506998	1.37213	2.54933	-2811.14	-2977.33			4.69452	18.0652	5.60657	13.3237
	2.50198	7.24304	4.27883	21.4178	7.51206	20.9189	2.15896	8.87482	5.18263	22.4366	5.22326	11.8702	215.761	0.0665851	0.506307	1.36901	2.54399	-2829.31	-2993.35			4.67462	16.6162	5.40547	13.1767
	2.53786	6.84	4.24252	20.2617	7.02985	19.3115	2.23421	8.97385	5.30111	21.4449	5.55238	11.9272	224.184	0.0659188	0.506248	1.36799	2.54058	-2839.86	-3011.74			4.54013	15.5343	5.50306	12.9748
	2.5455	6.83981	4.30158	19.2435	6.43018	17.4322	2.24736	8.88212	5.34913	20.4363	5.65356	12.2168	227.649	0.0664866	0.506429	1.36559	2.53985	-2845.08	-3031.3			4.5623	14.3686	5.49287	12.7689
	2.48087	6.8	4.18274	18.0855	5.85228	15.2775	2.3308	8.98443	5.36415	18.6507	5.5322	12.6216	238.194	0.0669992	0.506546	1.36007	2.5372	-2850.82	-3050.62			4.48787	13.0718	5.55979	12.2682
	2.38188	6.6777	4.0646	17.76	5.57092	13.4879	2.26018	9.2829	5.15398	17.4562	5.33233	12.5031	240.824	0.0673152	0.506986	1.35678	2.53117	-2852.37	-3069.4			4.37473	12.2729	5.56569	11.7639
	2.32094	6.44895	4.17911	17.6108	5.53373	12.5385	2.20886	9.83216	5.3537	16.0643	5.06822	12.5737	242.598	0.0676231	0.508123	1.35615	2.52258	-2847.56	-3087.36			4.31633	11.8943	5.79824	11.2354
	2.23931	6.56423	4.19763	17.6843	5.57723	12.2645	2.23429	10.3663	5.57253	15.0339	4.82333	12.2332	252.032	0.0684172	0.509147	1.3538	2.52356	-2839.43	-3103.81			4.33372	11.842	6.05771	10.6968
	2.19607	6.49381	4.27408	17.4433	5.69992	11.8272	2.21869	10.8557	5.67329	14.53	4.43811	11.7457	266.454	0.069156	0.509639	1.34467	2.5247	-2832.27	-3118.65			4.32132	11.6568	6.24924	10.2379
	2.17382	6.34577	4.25468	16.5273	5.69837	11.3792	2.247	12.022	6.00362	13.1108	4.23983	11.0788	290.029	0.0684814	0.510124	1.33895	2.52282	-2825.37	-3131.32			4.25809	11.2016	6.75755	9.47647
	2.19135	6.32048	4.47016	15.6602	5.50463	11.0568	2.21536	13.1044	6.31853	11.9229	4.19653	10.3787	293.214	0.0678327	0.510557	1.3473	2.52459	-2814	-3142.33			4.32733	10.7406	7.21275	8.83273
	2.23161	6.17461	4.55317	14.1659	5.36585	10.7458	2.27584	13.6023	6.30592	11.0266	4.18868	9.87282	285.933	0.0675732	0.511516	1.35307	2.52441	-2800.27	-3151.46			4.3198	10.0925	7.39469	8.36271
	2.18397	6.07775	4.58559	12.8248	5.05993	10.2956	2.25987	14.3537	6.33353	10.1343	4.01581	9.72496	280.302	0.0673732	0.511981	1.35091	2.52342	-2785.1	-3158.85			4.28244	9.39347	7.64904	7.95837
	2.17962	6.31953	4.65874	11.1761	4.66615	10.1889	2.22203	14.6766	6.25375	8.99579	3.71922	9.46468	264.402	0.0674022	0.510973	1.34555	2.52204	-2768.94	-3164.61			4.38596	8.67706	7.71746	7.39323
	2.19407	6.51841	4.80072	9.42913	4.33736	10.3339	2.20192	14.4248	6.13248	7.59697	3.45637	8.93257	226.685	0.0673208	0.509966	1.35343	2.52306	-2747.66	-3168.82			4.5044	8.03345	7.58639	6.66197
	2.23097	6.82397	5.03471	8.55594	4.1028	10.3397	2.21924	14.1715	5.79709	6.835	3.4261	8.51943	184.583	0.0679	0.509207	1.35475	2.53337	-2721.11	-3171.89			4.69655	7.66614	7.39593	6.26017
	2.16854	6.95491	5.0039	7.81478	3.90895	9.97398	2.15514	13.8853	5.36856	6.44605	3.27422	7.96913	155.704	0.0686112	0.508556	1.35073	2.53456	-2693.94	-3174			4.70911	7.23257	7.13632	5.89647
	2.16118	7.3055	5.19386	6.92042	3.51584	9.42285	2.07593	13.5226	5.14495	5.94924	3.10815	7.55299	137.951	0.0689593	0.50811	1.34835	2.52984	-2665.67	-3175.32			4.88685	6.61971	6.9145	5.5368
	2.16652	7.48201	5.14135	6.33248	3.44839	8.99902	2.03655	13.1465	4.91397	5.7427	3.04653	7.14605	144.02	0.0695443	0.508154	1.34902	2.53044	-2636.22	-3176.32			4.92996	6.25996	6.699	5.31176
	2.13379	7.43373	5.01306	5.83147	3.37456	8.47507	2.02438	13.2599	4.75496	5.41087	3.00947	6.93835	172.669	0.0692932	0.509323	1.35666	2.52702	-2606.47	-3176.98			4.86019	5.8937	6.67973	5.11956
	2.18114	7.40125	4.86031	5.7608	3.39455	7.72953	1.9785	13.1228	4.63401	5.38313	3.07953	6.80209	185.085	0.0698967	0.509896	1.36247	2.52006	-2577.7	-3177.68			4.81423	5.62829	6.57845	5.08825
	2.19823	7.39061	4.5339	6.00006	3.43217	6.93995	1.95286	12.4981	4.65002	5.5616	3.08513	6.77321	197.811	0.0699455	0.511017	1.3634	2.50978	-2549.54	-3178.26			4.70758	5.45739	6.36701	5.13998
	2.27703	7.41198	4.38819	6.07204	3.50245	6.62064	1.98129	12.417	4.80046	5.45321	3.14266	6.82495	217.727	0.0698049	0.512337	1.36483	2.49899	-2521.84	-3178.92			4.6924	5.39838	6.39959	5.14027
	2.289	7.11737	4.12498	6.18488	3.53339	6.59429	2.0484	12.2015	5.00847	5.36687	3.21045	6.95651	223.159	0.0692533	0.512624	1.36834	2.49693	-2493.73	-3179.84			4.51045	5.43752	6.41947	5.17794
	2.25506	7.00851	4.0729	6.68167	3.56774	7.05861	2.10459	12.1263	5.04335	5.62677	3.22501	7.00538	206.941	0.068578	0.513046	1.36773	2.49902	-2463.82	-3180.65			4.44549	5.76934	6.42476	5.28572
	2.20913	7.11633	4.12666	7.0925	3.69225	7.10622	2.10888	11.9191	5.17456	5.83252	3.24716	6.87381	175.33	0.0685111	0.513226	1.36141	2.50309	-2434.3	-3181.89			4.48404	5.96366	6.40084	5.31783
	2.18106	7.2798	4.07014	7.48946	3.87184	7.5199	2.12168	11.8359	5.25099	5.66562	3.26179	6.8168	168.262	0.0681874	0.513232	1.35628	2.5029	-2408.1	-3182.91			4.51034	6.29373	6.40284	5.24807
	2.13954	7.21514	4.2478	7.82726	4.02362	8.02305	2.14018	12.2866	5.2705	5.81687	3.35249	7.13859	198.752	0.0678648	0.512057	1.35181	2.50452	-2385.31	-3184.44			4.53416	6.62465	6.56575	5.43599
	2.18189	7.50952	4.3232	8.06944	4.23762	8.47159	2.18288	12.3484	5.28845	5.97093	3.33935	7.38121	212.292	0.0681837	0.511202	1.35249	2.50872	-2366.58	-3185.98			4.67153	6.92622	6.60658	5.56383
	2.23471	7.69738	4.43331	8.2533	4.35955	8.62008	2.17728	12.3631	5.23113	6.06428	3.38188	7.31335	208.39	0.0680618	0.510412	1.35846	2.50462	-2353.09	-3187.74			4.78847	7.07764	6.59049	5.5865
	2.32773	7.98695	4.5238	8.20033	4.52689	8.44846	2.15674	12.609	5.36726	6.08747	3.43477	7.24784	221.667	0.0679835	0.511072	1.36849	2.49886	-2346.45	-3189.75			4.94616	7.05856	6.711	5.59003
	2.38427	8.14848	4.51191	7.94154	4.48375	8.2896	2.19297	13.0288	5.39745	6.1168	3.40506	7.39983	245.022	0.06767	0.512324	1.37901	2.49395	-2344.54	-3191.72			5.01488	6.90496	6.87308	5.64056
	2.41961	8.44169	4.52082	7.81155	4.39888	8.36922	2.25129	13.2148	5.4999	6.47962	3.32969	7.37943	272.61	0.0677716	0.512735	1.39093	2.49618	-2346.48	-3193.94			5.12737	6.85988	6.98867	5.72958
	2.43059	8.59907	4.61084	7.61976	4.39683	8.60373	2.28535	13.211	5.46586	6.81092	3.26206	7.06724	273.024	0.0677581	0.51306	1.40342	2.49437	-2351.51	-3195.98			5.2135	6.87344	6.9874	5.7134
	2.40921	8.79426	4.70876	7.79758	4.50459	8.73835	2.31492	13.5821	5.37027	7.18612	3.21427	6.64547	242.04	0.0671369	0.512456	1.41151	2.49633	-2358.72	-3198.12			5.30408	7.01351	7.08909	5.68195
	2.34529	8.76648	4.80813	8.12933	4.70409	9.19882	2.32132	13.7373	5.42664	7.79362	3.25206	6.73216	233.301	0.0671487	0.511475	1.41596	2.50199	-2368.08	-3200.13			5.30663	7.34408	7.16174	5.92595
	2.37801	8.76528	4.93648	8.45169	4.84226	9.77983	2.43199	13.9848	5.52379	8.20994	3.21126	6.71317	258.074	0.0672317	0.510259	1.41626	2.49888	-2377.44	-3202.18			5.35992	7.69126	7.31353	6.04479
	2.34112	8.67323	4.95855	8.47213	4.78657	10.3388	2.44788	14.0326	5.59478	8.57997	3.29984	6.66186	258.593	0.0672361	0.508885	1.41182	2.49162	-2385.83	-3204.19			5.3243	7.86583	7.35842	6.18056
	2.33853	8.46951	5.02181	8.52568	4.81201	10.7028	2.41715	14.2613	5.64798	8.69165	3.39698	6.94632	238.691	0.067135	0.508376	1.41473	2.48124	-2392.85	-3206.13			5.27662	8.0135	7.44216	6.34498
	2.33572	8.53846	5.0696	8.53632	4.9739	10.9961	2.37581	14.8121	5.7597	8.71444	3.51055	6.97362	227.554	0.0667787	0.508681	1.40817	2.48054	-2398.54	-3208.21			5.3146	8.16877	7.6492	6.39954
	2.38185	8.4586	5.02506	8.38748	5.01649	11.3236	2.41776	15.259	5.87435	8.53877	3.55489	6.92459	227.986	0.0668142	0.5091	1.39843	2.48223	-2403.14	-3210.35			5.2885	8.24253	7.85036	6.33942
	2.36391	8.25736	5.04393	8.23633	5.04549	11.4001	2.37679	15.8447	5.96194	8.13963	3.5898	6.79292	220.74	0.0664553	0.510712	1.39113	2.48523	-2407.58	-3212.53			5.22173	8.2273	8.06114	6.17412
	2.33914	8.30067	5.08252	8.28545	4.93783	11.1225	2.34044	16.1067	6.06255	7.86091	3.56377	6.6284	197.338	0.0662625	0.511993	1.38503	2.50336	-2411.41	-3214.8			5.24078	8.11527	8.16991	6.0177
	2.37533	8.18945	4.93465	8.33127	5.14658	10.8717	2.3428	16.6595	6.10099	7.5767	3.51783	6.39845	173.961	0.0663716	0.512862	1.38578	2.52288	-2414.79	-3217.15			5.16648	8.11651	8.36778	5.83099
	2.38626	8.05869	4.92659	8.42176	5.06372	10.381	2.38121	16.7119	6.03493	7.43077	3.37043	6.10635	171.349	0.0670036	0.51369	1.37032	2.54294	-2417.79	-3219.49			5.12385	7.9555	8.376	5.63585
	2.37936	7.73555	4.89618	8.25668	4.86836	10.2277	2.39237	16.8618	6.00192	7.29325	3.23268	5.89271	165.393	0.0672119	0.514237	1.36934	2.54981	-2420.12	-3221.93			5.0037	7.78426	8.41869	5.47288
	2.29775	7.66871	4.76086	7.85389	4.61553	10.0051	2.29791	16.6641	5.95508	6.97311	3.11426	5.78937	149.481	0.0674009	0.513661	1.37398	2.54987	-2421.64	-3224.22			4.9091	7.49152	8.3057	5.29225
	2.34616	7.63065	4.83986	7.5902	4.30329	9.53414	2.28996	16.4223	5.85912	7.04909	3.09521	5.66569	153.836	0.0676368	0.512897	1.37403	2.54641	-2422.53	-3226.48			4.93889	7.14254	8.19047	5.27
	2.32775	7.85131	4.75973	7.41247	4.11513	9.07503	2.31895	16.254	5.6874	6.84052	3.05134	5.55731	169.789	0.0674513	0.511841	1.36977	2.53939	-2423.63	-3228.56			4.9796	6.86755	8.08677	5.14973
	2.34336	7.55422	4.74044	7.61437	4.06033	9.37287	2.32218	17.1231	5.86801	6.88149	3.07887	5.25934	191.746	0.0671336	0.510992	1.37016	2.53649	-2424.22	-3230.57			4.87934	7.01586	8.43776	5.07323
	2.24155	7.66482	4.826	7.6667	4.02896	9.41808	2.2452	17.3536	5.90322	6.68881	3.08384	5.15446	216.767	0.0665511	0.510443	1.37729	2.53087	-2424.94	-3232.68			4.91079	7.03791	8.50066	4.9757
	2.23562	7.63424	4.84226	7.86869	4.24714	9.65401	2.21522	17.0698	5.88541	6.45552	3.14929	5.02046	236.826	0.0660631	0.509711	1.38505	2.53278	-2425.03	-3234.57			4.90404	7.25661	8.39014	4.87509
	2.25557	7.63037	4.94055	8.18853	4.41352	10.0189	2.2899	17.4995	5.87783	6.45407	3.17025	4.9723	255.247	0.066705	0.509761	1.38937	2.52653	-2425.7	-3236.64			4.94217	7.5403	8.55576	4.86554
	2.14218	7.63888	4.90515	8.36684	4.61284	10.4726	2.23965	17.4963	5.91631	6.37549	3.14924	4.92499	264.353	0.0666538	0.509268	1.39193	2.53311	-2426.36	-3238.66			4.89541	7.81741	8.55075	4.81658
	2.07763	7.46698	4.94321	8.28643	4.66294	10.7055	2.26847	17.4194	5.85996	6.3733	3.14887	4.8676	268.31	0.0670701	0.508512	1.39884	2.53144	-2426.9	-3240.86			4.82927	7.88495	8.51593	4.79659
	2.06552	7.45702	4.87524	8.16913	4.68883	10.5536	2.2383	16.4001	5.50708	6.26666	3.1054	4.91968	266.823	0.0670642	0.507208	1.40467	2.5199	-2427.28	-3242.91			4.79926	7.80386	8.04851	4.76391
	2.08571	7.45424	4.66106	8.10237	4.6071	10.5901	2.28164	16.2652	5.41313	6.203	3.14286	4.80814	238.729	0.066967	0.50694	1.41083	2.51395	-2427.32	-3245			4.73367	7.76653	7.98665	4.718
	2.09028	7.58556	4.52646	8.25532	4.51865	10.4859	2.24979	16.5413	5.44944	6.43004	3.08208	4.73252	198.559	0.0666729	0.506476	1.42126	2.51677	-2427.86	-3247.18			4.7341	7.75329	8.08018	4.74821
	2.0123	7.43071	4.40229	8.46381	4.45857	10.5539	2.2168	16.695	5.42353	6.48473	3.05375	4.7074	177.208	0.0657185	0.505644	1.41947	2.52554	-2427.94	-3249.28			4.6151	7.82544	8.11178	4.74863
	2.04518	7.17762	4.24835	8.6616	4.45408	10.6195	2.23078	16.3209	5.19127	6.61356	3.0953	4.72541	160.103	0.0654711	0.504412	1.41674	2.53066	-2428.24	-3251.62			4.49038	7.91173	7.91433	4.81142
	2.07023	7.00419	4.22053	9.0681	4.68883	10.6619	2.18186	16.176	5.11496	6.49451	3.12684	4.66262	144.186	0.0648668	0.504304	1.41186	2.5326	-2427.7	-3253.79			4.43165	8.1396	7.82429	4.76132
	2.08981	7.06162	4.36668	9.38187	4.87467	10.7815	2.18124	15.9936	5.1527	6.71871	3.09575	4.80909	127.734	0.0642321	0.504185	1.40607	2.53969	-2427.83	-3256.05			4.50604	8.346	7.77586	4.87452
	2.10713	7.34326	4.46652	9.70316	5.12161	10.9398	2.18081	16.0505	5.15472	6.83053	3.06838	5.07311	129.167	0.063948	0.503789	1.40074	2.54264	-2427.75	-3258.24			4.63897	8.58818	7.79534	4.99067
	2.09812	7.54536	4.50957	9.86446	5.27921	11.0672	2.21428	16.0319	5.10301	6.95969	3.00518	5.3481	147.907	0.0632141	0.503538	1.38755	2.54461	-2427.38	-3260.44			4.71768	8.73695	7.78307	5.10432
	2.14917	7.89945	4.6574	10.1068	5.26439	11.1654	2.17409	16.1667	5.03923	6.89526	2.98566	5.19296	172.421	0.062437	0.504321	1.38211	2.544	-2426.6	-3262.63			4.90201	8.84556	7.79334	5.02463
	2.08744	8.01508	4.73813	9.89943	5.37448	11.517	2.16726	16.3781	5.02293	6.77266	2.92027	5.34428	200.338	0.0618302	0.504464	1.38389	2.53714	-2425.42	-3264.57			4.94688	8.93029	7.8561	5.0124
	2.04642	8.30934	4.83539	9.70963	5.27371	11.7391	2.1375	16.6064	4.99422	6.66823	2.89456	5.54903	228.829	0.0615929	0.505044	1.38751	2.54211	-2425.71	-3266.58			5.06372	8.90747	7.91271	5.03727
	1.99323	8.51021	4.91092	9.32259	5.10226	11.8454	2.11157	16.9142	4.9574	6.29788	2.88398	5.47865	273.816	0.0616195	0.505591	1.39031	2.54136	-2424.99	-3268.37			5.13812	8.75675	7.9944	4.88684
	1.94414	8.7103	4.85143	9.3111	4.91229	11.9116	2.07168	17.1276	4.93261	6.2582	2.83745	5.24725	313.114	0.0613243	0.506496	1.39573	2.53173	-2425.16	-3270.02			5.16862	8.71166	8.04398	4.78097
	1.95118	8.89183	4.87069	9.36385	4.77077	11.5832	1.99177	17.5432	4.97791	6.20179	2.80529	5.25472	323.805	0.0621749	0.507964	1.3947	2.53005	-2424.77	-3271.49			5.2379	8.5726	8.17097	4.75393
	1.94151	8.70035	4.86516	9.52606	4.805	11.5948	1.97913	17.6725	5.13695	6.59385	2.87514	5.66828	304.408	0.0627048	0.508234	1.40057	2.52714	-2425.92	-3272.84			5.16901	8.64194	8.26286	5.04576
	2.01743	9.07512	4.86692	9.55506	4.67488	11.3405	2.046	17.9313	5.2194	7.07731	2.96686	5.7261	276.222	0.0633751	0.508022	1.40534	2.53023	-2427.88	-3274.17			5.31983	8.52347	8.39888	5.25676
	2.10046	9.35965	4.75724	9.8567	4.59932	11.3488	2.09956	18.2765	5.37464	7.40665	3.06423	5.76665	251.616	0.0628592	0.508246	1.41344	2.52023	-2429.78	-3275.29			5.40578	8.60162	8.58355	5.41251
	2.17966	9.20889	4.58712	10.0684	4.59787	11.825	2.10444	17.789	5.39516	7.84447	3.22448	5.85906	215.694	0.0631226	0.508508	1.41931	2.51968	-2433.6	-3276.44			5.32523	8.8304	8.42954	5.64267
	2.20357	9.36564	4.50449	10.0742	4.55818	11.3184	2.16989	17.8463	5.36797	7.91424	3.30845	6.01049	173.833	0.0641574	0.508668	1.42323	2.52441	-2436.81	-3277.41			5.3579	8.65025	8.46139	5.74439
	2.20649	9.46634	4.46293	9.92505	4.50246	11.1166	2.19101	18.1547	5.27795	8.33961	3.35084	5.91759	162.543	0.06479	0.508171	1.41815	2.52858	-2442.81	-3278.32			5.37859	8.5147	8.54122	5.86935
	2.22915	9.74836	4.455	10.0805	4.45301	10.9695	2.16579	17.8929	5.29215	8.57016	3.35753	5.53442	162.169	0.0651873	0.507317	1.42255	2.52799	-2447.54	-3279.07			5.4775	8.501	8.45029	5.82071
	2.21518	9.45307	4.2115	9.89375	4.36236	10.7846	2.10913	16.8447	5.16481	8.60687	3.29009	5.39464	162.179	0.0651339	0.507929	1.42016	2.52755	-2454.05	-3279.68			5.29325	8.34689	8.03956	5.76387
	2.19241	9.23568	4.21379	9.99495	4.14273	10.0477	2.09866	16.4668	5.09215	8.76434	3.25059	5.28238	180.765	0.0651468	0.507793	1.41776	2.53278	-2459.3	-3280.27			5.21396	8.06181	7.88586	5.76577
	2.18457	9.24616	4.22487	9.83935	4.0259	9.59765	2.05009	15.8672	5.09476	8.80707	3.15425	5.32531	204.975	0.0648427	0.507755	1.41988	2.53412	-2462.55	-3280.73			5.21854	7.82097	7.67068	5.76221
	2.16681	9.09772	4.12261	9.90014	4.03795	9.68432	1.97136	14.9943	4.96969	9.43225	3.07759	5.46697	212.423	0.0639922	0.507171	1.42136	2.53312	-2464.43	-3281.26			5.12905	7.87413	7.31178	5.99227
	2.1857	9.08419	4.05256	10.2475	4.06361	9.86772	1.93868	13.3728	4.98608	9.9177	3.10713	5.56807	203.71	0.0629132	0.507797	1.43313	2.53381	-2461.28	-3281.61			5.10748	8.05962	6.76585	6.19764
	2.15338	8.70621	3.93808	10.2864	3.87298	9.61239	1.95341	13.0522	4.92154	10.3129	3.04549	5.73611	189.925	0.0625448	0.507591	1.43021	2.54359	-2446.16	-3282.06			4.93256	7.92393	6.64238	6.36482
	2.09983	8.81723	3.93891	10.103	3.8335	9.17857	1.95618	12.5699	4.77434	10.5444	3.00033	5.80822	183.616	0.0618168	0.507854	1.43203	2.54863	-2406.29	-3282.42			4.95199	7.70501	6.43348	6.45098
	2.05659	8.67919	3.88726	10.5483	3.94559	9.38608	1.94135	11.7014	4.57804	11.1276	3.04123	5.94461	177.823	0.0615922	0.507824	1.42891	2.55542	-2330.5	-3282.74			4.87435	7.95999	6.07359	6.70447
	2.08037	8.85063	3.86282	11.3179	4.06204	9.23689	1.9683	11.455	4.56455	12.553	3.08325	6.04409	172.72	0.0614895	0.507566	1.42642	2.55712	-2217.68	-3283.02			4.93127	8.20562	5.99594	7.22679
	2.03052	8.75945	3.95299	11.8915	4.07991	8.49374	2.0132	10.7895	4.51869	13.2257	3.19261	6.0178	182.792	0.0616872	0.507009	1.42093	2.56621	-2043.99	-3283.2			4.91432	8.15504	5.77378	7.47871
	2.04329	8.34118	3.89361	12.9624	4.09846	8.42534	1.96953	9.92447	4.21771	13.7763	3.1619	6.21346	211.257	0.0614818	0.506398	1.41365	2.56089	-1786.04	-3283.38			4.75936	8.4954	5.37057	7.71722
	2.03211	8.29587	3.81849	14.357	4.27562	8.38006	1.97361	9.0451	4.08666	14.977	3.42073	6.79302	237.286	0.0609954	0.506693	1.40687	2.56002	-1427.97	-3283.36			4.71549	9.00424	5.03513	8.39692
	2.04975	8.39481	3.86672	15.6647	4.44606	8.74354	1.96968	8.54951	4.03923	16.9984	3.86484	7.45607	250.969	0.0614336	0.507195	1.39578	2.55586	-1027.04	-3283.38			4.77043	9.61811	4.85281	9.43978
	2.06194	8.43594	3.91161	17.2768	4.69459	9.53305	1.91598	8.21643	3.91826	19.4071	4.18911	8.61347	253.5	0.0621963	0.506999	1.38276	2.54969	-600.289	-3283.27			4.80316	10.5015	4.68356	10.7366

## Sheet: P207 U1-1
	Ra Li	Oi Li	Oe Li	MF Li	ICO Li	LO Li	Ra Re	Oi Re	Oe Re	MF Re	ICO Re	LO Re	EKG	Kippwinkel	Rotwinkel	Kraft x	Kraft y	Druck li	Druck re			Bauch links	Rücken links	Bauch rechts	Rücken rechts
	3.37987	24.603	6.59875	35.2522	16.2265	21.529	3.25344	16.6439	7.52729	17.8405	6.42263	17.4889	323.842	0.143755	0.214525	1.30078	4.55577	49	-3331.16			11.5272	24.3359	9.14154	13.9174
	3.40411	24.6268	6.07303	38.4938	17.215	22.7218	3.24707	16.6574	7.65862	20.2449	6.81641	20.1806	335.39	0.144651	0.213886	1.30873	4.54706	43	-3330.95			11.368	26.1435	9.1877	15.7473
	3.45285	23.8503	5.95371	41.9024	18.3714	23.9717	3.30751	16.9858	7.80537	22.0889	7.32277	23.3634	349.342	0.144688	0.213402	1.31706	4.55006	1.53174	-3330.6			11.0856	28.0818	9.36622	17.5917
	3.5708	22.4304	6.01357	44.7597	19.1026	24.1404	3.39453	19.0604	7.72083	25.8753	7.98221	27.117	342.012	0.144682	0.212942	1.32469	4.56486	11	-3330.38			10.6716	29.3342	10.0586	20.3248
	3.84334	22.2981	6.09304	48.1937	20.5011	25.1053	3.54114	22.4735	8.04328	30.5879	8.68407	30.7474	332.3	0.144406	0.213578	1.33158	4.57689	88.5833	L			10.7448	31.2667	11.3526	23.3398
	4.01557	22.3112	6.12844	49.7771	22.2217	25.7832	3.71287	26.0458	8.3053	33.4543	9.54474	33.7732	320.206	0.143362	0.21435	1.33623	4.58224	240.963	-3330.03			10.8184	32.594	12.688	25.5907
	4.19625	22.0317	6.5014	49.9963	23.0341	27.0657	3.83033	28.4804	8.6185	35.1275	10.3263	36.7005	304.562	0.142437	0.21511	1.34169	4.58288	286.57	-3330.04			10.9098	33.3654	13.6431	27.3848
	4.44508	21.2598	7.08801	51.473	23.923	27.7949	3.97226	29.7302	8.76399	37.2255	10.8017	40.0587	300.029	0.14153	0.21574	1.35673	4.58601	267.337	-3329.96			10.931	34.397	14.1555	29.362
	4.66807	20.878	7.60351	52.8647	24.5277	27.2372	4.11813	30.2067	8.77423	39.0439	11.0991	41.9178	290.991	0.141213	0.217085	1.37564	4.58984	183.502	-3330.02			11.0499	34.8766	14.3663	30.6869
	4.86029	21.0641	8.23092	53.367	24.833	26.353	4.20264	30.1774	8.87067	39.392	11.0359	43.0703	276.75	0.141323	0.217733	1.37722	4.59453	48.5927	-3330.07			11.3851	34.851	14.4169	31.1661
	4.85566	21.6094	8.53294	52.8524	24.7483	25.7687	4.27019	27.9622	8.86262	38.1433	11.1486	43.2039	264.982	0.141303	0.217567	1.34932	4.58881	-114.467	-3330.1			11.666	34.4565	13.6983	30.8319
	4.80388	21.1243	8.77111	52.3214	23.8736	25.0591	4.20537	25.1721	8.76434	36.1225	10.6762	41.7806	260.197	0.141868	0.217786	1.32374	4.58397	-310.731	-3330.21			11.5664	33.7514	12.714	29.5265
	4.70803	19.1913	8.94469	50.694	22.7631	24.6174	4.15156	22.6439	8.79924	34.358	9.98776	39.1656	255.352	0.142236	0.218518	1.30486	4.58476	-523.324	-3330.25			10.948	32.6915	11.8649	27.8371
	4.69903	19.0451	9.23643	47.0454	21.9188	21.5536	4.07914	19.8836	8.59194	33.7162	9.4786	36.2491	254.287	0.142508	0.218883	1.29244	4.58764	-750.097	-3330.31			10.9935	30.1726	10.8516	26.4813
	4.45865	18.3646	9.28871	41.5409	20.0555	19.4246	4.00673	18.5541	8.2328	32.4962	9.05834	31.8443	256.956	0.141939	0.219254	1.27603	4.58923	-989.014	-3330.42			10.704	27.007	10.2645	24.4663
	4.30301	17.7022	9.41082	36.9328	17.953	17.4867	3.89779	18.4921	8.11195	31.5718	8.71363	27.9836	253.006	0.1406	0.218834	1.26682	4.58493	-1229.47	-3330.46			10.472	24.1242	10.1673	22.7563
	4.20037	17.8974	9.50914	32.9059	16.4582	15.4848	3.78135	18.6675	8.03168	32.003	8.39709	23.9477	251.942	0.139812	0.219026	1.26275	4.57313	-1463.94	-3330.52			10.5356	21.6163	10.1602	21.4493
	4.20462	17.5516	9.83528	29.0558	15.4461	14.5133	3.89636	19.5993	7.71564	33.6107	8.18908	20.3472	250.109	0.139759	0.218385	1.27899	4.57585	-1681.97	-3330.59			10.5305	19.6718	10.4038	20.7157
	4.21949	17.4946	10.081	25.4513	14.5892	13.6729	3.95647	20.2554	7.42029	33.9466	8.2385	18.274	243.735	0.13915	0.218716	1.29659	4.5812	-1873.83	-3330.58			10.5983	17.9045	10.544	20.153
	4.34876	18.1466	10.3017	22.6427	13.8996	13.5472	4.08406	20.5756	7.19478	33.6044	8.11779	17.1783	238.48	0.138172	0.218656	1.31601	4.58484	-2042.25	-3330.62			10.9323	16.6965	10.6181	19.6335
	4.54187	19.2283	10.1985	21.793	13.9148	14.2924	4.36007	21.3945	6.95828	33.7859	8.12105	16.2756	236.39	0.137527	0.21881	1.34132	4.58048	-2182.55	-3330.64			11.3229	16.6667	10.9043	19.3942
	4.63938	20.5603	10.1494	20.2729	13.7218	14.4858	4.42788	21.7656	6.97954	34.0347	7.99632	15.0741	236.649	0.137421	0.218587	1.35709	4.58312	-2297.77	-3330.59			11.783	16.1602	11.0577	19.0351
	4.58137	21.0108	9.78753	19.0186	13.1547	14.3115	4.46566	21.7321	6.91874	33.2858	7.69206	14.6825	261.035	0.136938	0.218958	1.36682	4.60088	-2397.61	-3330.63			11.7932	15.4949	11.0388	18.5535
	4.54227	21.614	9.51128	17.7519	12.7664	14.405	4.42374	20.6871	6.90784	30.3736	7.30678	14.6932	280.967	0.136185	0.219271	1.37855	4.61835	-2486.9	-3330.65			11.8892	14.9744	10.6729	17.4579
	4.54095	21.5069	9.15236	16.4093	12.3493	14.0538	4.38348	19.7401	6.75235	27.0554	6.73763	14.3563	293.473	0.13492	0.219197	1.39416	4.63587	-2570.1	-3330.63			11.7334	14.2708	10.292	16.0498
	4.50808	22.1105	8.73999	15.5651	11.8312	13.8054	4.25085	19.6944	6.51202	25.7387	6.41182	13.8237	311.119	0.134661	0.218676	1.40592	4.66157	-2645.78	-3330.74			11.7862	13.7339	10.1524	15.3247
	4.38122	21.7579	8.34237	14.68	11.3761	13.9753	4.02511	18.4443	6.25646	24.521	6.18218	13.4797	333.774	0.134991	0.218667	1.4045	4.69076	-2715.2	-3330.76			11.4938	13.3438	9.57528	14.7276
	4.2197	21.2622	8.23289	13.6294	10.967	14.0691	3.78357	16.6841	5.9982	22.5219	5.71877	13.6141	357.472	0.134489	0.218822	1.41725	4.72161	-2786.79	-3330.81			11.2382	12.8885	8.82197	13.9516
	4.23614	21.4242	7.97585	13.078	10.7957	14.6466	3.72065	15.3366	5.88517	20.3768	5.58493	13.4829	359.344	0.134245	0.21863	1.44386	4.72904	-2852.05	-3330.97			11.2121	12.8401	8.31415	13.1482
	4.20328	21.3896	8.1071	13.1838	11.1016	16.4028	3.65758	14.8367	5.69202	18.8586	5.30041	12.9292	352.057	0.134111	0.218376	1.47335	4.7351	-2911.62	-3330.95			11.2333	13.5627	8.0621	12.3627
	4.16825	20.9295	8.19641	13.639	11.2515	18.0474	3.56725	14.5325	5.56769	17.5502	5.11799	13.295	356.961	0.134319	0.218038	1.49584	4.73965	-2963.99	-3331.07			11.098	14.3126	7.88915	11.9877
	4.26126	21.7308	8.30416	13.7717	11.6748	18.2662	3.52112	13.4607	5.38891	17.0899	4.98456	14.2622	362.711	0.135071	0.217466	1.50948	4.7306	-3012.75	-3331.19			11.4321	14.5709	7.45691	12.1122
	4.25253	22.8763	8.51019	14.607	12.169	17.9522	3.53105	12.4067	5.35538	17.3223	4.95936	15.1468	347.864	0.135475	0.217185	1.52003	4.71539	-3058.35	-3331.16			11.8797	14.9094	7.0977	12.4761
	4.21257	24.0053	8.63579	15.5864	12.5668	18.1227	3.54667	12.5603	5.45286	17.4322	4.99398	15.6197	327.377	0.135259	0.216865	1.52583	4.69337	-3099.1	-3331.34			12.2846	15.4253	7.18662	12.682
	4.25455	24.5758	8.47635	16.0342	13.0715	17.6779	3.60246	12.7611	5.49498	18.389	5.10112	15.9024	310.236	0.13521	0.216838	1.52125	4.68252	-3133.76	-3331.36			12.4356	15.5945	7.28617	13.1309
	4.22633	24.4325	8.357	16.6607	13.2958	16.7776	3.61717	12.6649	5.31207	19.0265	5.33278	16.3226	307.214	0.135117	0.217504	1.52489	4.6735	-3161.88	-3331.38			12.3386	15.578	7.19806	13.5606
	4.23824	24.4914	8.50684	16.5317	13.5207	15.1229	3.59239	12.0784	5.36512	21.5531	5.8553	16.6595	302.388	0.135398	0.217115	1.53829	4.6602	-3184.48	-3331.56			12.4122	15.0584	7.01197	14.6893
	4.26004	24.3927	8.38742	16.7569	13.7741	13.9683	3.61972	11.7983	5.42529	23.5661	6.30129	17.8489	282.545	0.135931	0.217314	1.55306	4.65175	-3203.13	-3331.54			12.3467	14.8331	6.94778	15.9054
	4.2104	23.736	8.53	16.2752	14.1798	13.6737	3.64429	11.157	5.40121	24.1304	6.65831	17.9924	267.857	0.136403	0.218191	1.55031	4.65036	-3217.03	-3331.64			12.1588	14.7096	6.73418	16.2604
	4.28324	22.9939	8.56344	15.818	14.5393	14.3577	3.65648	10.8324	5.37936	25.4042	6.69172	17.1887	264.73	0.136801	0.218581	1.55482	4.64623	-3227.71	-3331.78			11.9468	14.905	6.62275	16.4282
	4.24918	22.0495	8.57548	15.081	14.4733	15.4453	3.6095	11.0787	5.36509	25.7369	6.77301	16.5246	266.073	0.136872	0.218265	1.55714	4.63706	-3235.29	-3331.74			11.6247	14.9999	6.68443	16.3448
	4.25161	22.6655	8.81416	14.4655	14.0526	17.0543	3.57377	10.9177	5.40604	25.2614	6.85279	15.8917	259.376	0.137574	0.217634	1.55477	4.62886	-3240.55	-3331.92			11.9104	15.1908	6.6325	16.002
	4.29218	22.7963	8.94443	13.7372	14.2136	17.9381	3.63661	10.5989	5.4969	24.3999	6.67648	15.3712	243.166	0.138275	0.216816	1.55107	4.61892	-3245.45	-3331.98			12.011	15.2963	6.57747	15.4825
	4.35227	22.1637	9.14466	13.0832	14.2165	18.5221	3.71147	10.2984	5.42077	23.0655	6.47333	14.2624	244.965	0.138753	0.216458	1.55208	4.61683	-3249.16	-3331.97			11.8869	15.2739	6.47688	14.6004
	4.40688	21.666	9.02065	12.2809	13.7557	19.4516	3.75235	9.86452	5.48692	21.2582	6.18378	11.9187	254.544	0.138923	0.215346	1.54735	4.61823	-3251.59	-3332.13			11.6978	15.1627	6.36793	13.1202
	4.37488	21.5304	9.02623	11.2854	13.0076	20.0212	3.75799	9.46282	5.64352	20.9283	6.1346	11.2902	252.77	0.139111	0.213954	1.53795	4.61669	-3253.76	-3332.1			11.6438	14.7714	6.28811	12.7844
	4.31186	20.7964	9.1023	10.8313	12.2355	20.0196	3.73046	8.67749	5.78463	20.4691	6.39753	11.7449	249.508	0.139316	0.21295	1.53258	4.61147	-3255.35	-3332.15			11.4035	14.3621	6.06419	12.8705
	4.34658	19.7653	9.18851	10.7379	12.2952	19.3742	3.75615	8.30378	5.8376	19.6734	6.46751	11.256	253.589	0.139428	0.212422	1.51521	4.6112	-3256.43	-3332.26			11.1001	14.1358	5.96584	12.4656
	4.31363	17.7804	9.10254	10.5413	11.6599	19.6452	3.70015	8.52285	5.82794	19.9058	6.53935	10.4743	281.748	0.139456	0.211439	1.50205	4.61143	-3257.12	-3332.19			10.3989	13.9488	6.01698	12.3065
	4.27967	17.0609	9.04187	10.2955	10.9264	19.1747	3.70995	8.71664	5.9049	19.8821	6.59564	10.8001	316.303	0.13883	0.211455	1.48519	4.61535	-3257.16	-3332.29			10.1275	13.4656	6.11049	12.4259
	4.0784	16.2468	8.90717	10.0768	10.6121	18.3188	3.68118	8.90991	5.91599	20.1429	6.88276	11.4651	353.663	0.137911	0.211505	1.46555	4.62452	-3257.17	-3332.29			9.74412	13.0026	6.16903	12.8303
	4.02525	15.916	8.82873	9.80245	10.6022	16.9058	3.66764	9.14948	6.07472	19.4395	7.1323	12.5915	354.275	0.136832	0.212105	1.4405	4.6239	-3257.27	-3332.25			9.58999	12.4368	6.29728	13.0544
	4.01545	15.8395	8.87177	9.54313	10.4718	16.1759	3.62907	9.9568	6.21202	19.0654	7.16843	13.3025	359.911	0.136658	0.213016	1.40941	4.62652	-3257.3	-3332.34			9.57559	12.0636	6.59929	13.1788
	3.97409	15.726	8.75987	9.47185	10.4816	15.651	3.68858	10.43	6.15881	19.0405	7.04687	13.7493	374.547	0.136176	0.214102	1.39705	4.63507	-3257.29	-3332.28			9.48667	11.8681	6.75913	13.2789
	3.91732	15.8585	8.66761	9.21404	10.3433	16.1313	3.69647	11.0416	6.10211	18.9803	6.95484	15.4387	380.395	0.136094	0.215175	1.38018	4.63869	-3257.46	-3332.28			9.48115	11.8962	6.94671	13.7913
	3.95918	16.9796	8.57804	9.11383	10.289	15.813	3.63774	10.788	6.12662	18.5605	6.68175	17.1382	370.474	0.135901	0.215813	1.37289	4.64439	-3257.38	-3332.31			9.83894	11.7386	6.8508	14.1268
	4.00215	17.4095	8.56506	8.84289	10.184	15.4771	3.50237	11.0155	6.03156	18.5511	6.80254	18.1834	350.27	0.135668	0.215287	1.36523	4.66348	-3257.48	-3332.23			9.99224	11.5013	6.84981	14.5124
	4.0775	17.631	8.64068	8.8666	9.89544	15.9348	3.50026	11.1128	5.8741	18.3991	6.72192	18.8774	321.561	0.135396	0.215511	1.3573	4.68628	-3257.56	-3332.26			10.1164	11.5656	6.82905	14.6662
	4.08074	17.4984	8.63856	8.98172	9.5919	16.5129	3.54964	11.0285	5.78388	18.9175	6.57023	18.8407	318.996	0.135264	0.215662	1.34838	4.70735	-3257.45	-3332.21			10.0726	11.6955	6.78734	14.7761
	4.09941	17.919	8.79347	8.88351	9.37089	16.3128	3.52187	10.5035	5.45309	18.1992	6.45527	19.467	307.391	0.134755	0.215321	1.32661	4.71943	-3257.6	-3332.16			10.2706	11.5224	6.49282	14.7071
	4.1144	18.374	8.95695	8.49774	9.38697	14.7734	3.52397	9.92937	5.39131	18.7419	6.77633	19.9804	294.487	0.134693	0.215306	1.30252	4.73719	-3257.51	-3332.15			10.4818	10.886	6.28155	15.1662
	3.97362	18.7397	8.94495	8.50734	9.17445	12.6255	3.4554	9.12762	5.43852	19.0785	6.88669	19.3334	294.075	0.134127	0.216154	1.27701	4.75327	-3257.49	-3332.07			10.5528	10.1024	6.00718	15.0995
	3.98636	18.9731	8.93812	8.31447	9.04385	12.1693	3.48736	8.73919	5.56215	19.4269	7.18111	18.3955	299.743	0.133443	0.217082	1.26201	4.76484	-3257.61	-3332.05			10.6325	9.84256	5.92957	15.0012
	3.98627	19.9984	9.12527	8.1813	8.98911	11.5632	3.51018	8.23354	5.69051	19.3803	7.34762	17.3983	289.047	0.133385	0.217622	1.24906	4.7617	-3257.43	-3331.99			11.0366	9.57786	5.81141	14.7088
	3.84778	20.8156	9.37965	7.95795	8.9833	11.8194	3.44691	7.97094	5.71788	19.7552	7.54846	16.4854	279.771	0.132925	0.218226	1.24599	4.74834	-3257.54	-3331.93			11.3477	9.58689	5.71191	14.5963
	3.78828	21.0123	9.30558	7.70473	8.76389	11.9639	3.34036	8.09758	5.86143	19.6314	7.87751	16.0889	275.94	0.132788	0.219747	1.23454	4.74075	-3257.5	-3331.91			11.3687	9.47751	5.76645	14.5326
	3.65958	21.0731	9.08993	7.51709	8.40904	12.9335	3.34061	8.20851	6.07216	19.1507	8.15172	15.3984	278.32	0.133096	0.219884	1.21842	4.7306	-3257.45	-3331.82			11.2742	9.61987	5.87376	14.2336
	3.68474	21.6384	9.01052	7.4896	8.22399	13.89	3.33256	8.11854	6.04674	18.6326	8.44633	15.2452	271.908	0.133273	0.220179	1.20168	4.72581	-3257.54	-3331.78			11.4446	9.86787	5.83261	14.108
	3.79842	22.2209	9.14931	7.65718	8.293	15.6936	3.4118	8.61297	6.17423	19.9733	8.82463	15.1622	252.481	0.133882	0.22007	1.18944	4.70817	-3257.43	-3331.73			11.7229	10.5479	6.06633	14.6534
	3.76064	21.7376	9.02277	7.72407	8.13397	16.4918	3.42594	9.05422	6.23542	20.2807	8.95165	15.0613	251.515	0.134819	0.220236	1.17684	4.68955	-3257.49	-3331.64			11.507	10.7833	6.23853	14.7646
	3.71326	21.0062	8.71169	7.57558	7.71483	17.9663	3.40486	9.52722	6.32721	20.6149	8.9727	14.7075	255.499	0.135858	0.220219	1.16225	4.67571	-3257.48	-3331.6			11.1437	11.0856	6.41977	14.765
	3.70505	20.7928	8.54863	7.57882	7.46823	19.1291	3.37277	9.83093	6.55948	20.7783	8.87724	15.0471	262.26	0.137031	0.220273	1.15255	4.66292	-3257.47	-3331.49			11.0155	11.3921	6.58773	14.9009
	3.83246	20.5547	8.53982	7.60865	7.45666	19.6935	3.38838	10.1656	6.55103	20.5966	8.67297	15.4659	263.805	0.136922	0.220101	1.15592	4.6529	-3257.56	-3331.39			10.9757	11.5863	6.70166	14.9118
	3.9118	20.0989	8.48419	7.78061	7.34933	20.1465	3.41243	10.4088	6.43685	20.5635	8.69976	15.8451	264.571	0.136547	0.220539	1.17427	4.65902	-3257.48	-3331.31			10.8316	11.7588	6.75268	15.0361
	3.91591	19.0117	8.30466	7.5536	7.03332	20.6695	3.41533	10.3777	6.44983	19.9152	8.42519	15.0596	275.717	0.136004	0.220753	1.20214	4.66103	-3257.59	-3331.14			10.4107	11.7521	6.74761	14.4667
	3.82973	18.3348	7.94912	7.6443	6.79253	20.3895	3.34235	10.1496	6.31022	19.4583	8.25773	14.9305	287.887	0.135835	0.220856	1.22707	4.68289	-3257.58	-3331.03			10.0379	11.6088	6.60073	14.2155
	3.75167	18.4781	7.81798	7.5732	6.59546	20.3366	3.30908	10.0706	6.24196	19.414	8.16043	15.5627	306.469	0.13565	0.221019	1.24233	4.70329	-3257.58	-3330.9			10.0159	11.5018	6.54055	14.379
	3.67759	17.9498	7.61731	7.54508	6.47321	20.6686	3.29373	9.75545	6.20129	18.857	8.05389	16.1637	323.576	0.135063	0.220803	1.24702	4.7193	-3257.7	-3330.72			9.74823	11.5623	6.41682	14.3582
	3.65062	18.0546	7.29937	7.67838	6.26883	21.0555	3.27728	9.34415	6.06315	18.637	8.02934	16.0068	339.659	0.134351	0.219879	1.25531	4.74068	-3257.6	-3330.62			9.66818	11.6676	6.22819	14.2244
	3.55982	18.5921	7.19199	7.62667	6.24884	21.035	3.21992	9.26756	6.07643	18.5178	8.14988	15.9563	365.642	0.134043	0.218672	1.25305	4.74452	-3257.71	-3330.46			9.78132	11.6368	6.18797	14.208
	3.5416	18.8443	7.12487	7.55809	6.27668	20.4997	3.20204	9.24104	6.07724	18.2922	7.98189	15.7577	389.786	0.134155	0.217739	1.25526	4.74417	-3257.74	-3330.26			9.83692	11.4448	6.17344	14.0106
	3.45728	18.6943	6.96293	7.2963	6.06763	20.1803	3.1157	8.93702	6.11572	17.6878	7.95352	15.7212	402.539	0.13478	0.216599	1.24474	4.74421	-3257.65	-3330.17			9.70484	11.1814	6.05615	13.7875
	3.43363	18.906	7.02835	7.19213	6.00825	19.404	3.13423	8.75447	6.13338	19.0017	7.95306	16.4008	400.125	0.134343	0.21659	1.23499	4.74583	-3257.82	-3329.99			9.78932	10.8681	6.00736	14.4519
	3.48082	18.6105	6.85496	7.14728	5.85094	18.2656	3.14164	8.84497	6.20651	19.4427	7.89625	17.2897	387.12	0.133917	0.215531	1.24137	4.74665	-3257.77	-3329.88			9.64876	10.4213	6.06437	14.8762
	3.53401	18.6279	6.89846	7.02893	5.80007	17.2485	3.1673	9.14144	6.21471	20.1685	8.00753	17.3833	372.531	0.133602	0.215366	1.25191	4.7518	-3257.77	-3329.82			9.68681	10.0258	6.17448	15.1864
	3.49478	17.904	6.89935	6.76703	5.625	16.3027	3.20972	9.30355	6.29449	20.3988	8.07174	17.2249	351.484	0.133573	0.215737	1.27671	4.75451	-3257.93	-3329.66			9.4327	9.56491	6.26925	15.2318
	3.49698	18.3739	6.63328	7.10724	5.50257	16.0008	3.25428	9.00113	6.24237	21.2987	8.12405	18.1762	322.527	0.133718	0.216189	1.29184	4.75335	-3257.81	-3329.62			9.50138	9.53688	6.16593	15.8663
	3.53956	18.3748	6.512	7.73342	5.82816	16.4688	3.21892	9.1911	6.3042	22.3506	7.91342	18.9239	285.969	0.133769	0.217213	1.30232	4.75012	-3257.91	-3329.54			9.47545	10.0101	6.23807	16.396
	3.63177	18.8914	6.64338	8.16931	5.88293	16.9366	3.1948	9.34557	6.34951	23.1957	8.12929	20.0123	256.198	0.133613	0.218212	1.31951	4.73267	-3258	-3329.44			9.72219	10.3296	6.29663	17.1124
	3.54567	19.1282	6.66535	8.6241	5.874	17.2889	3.16944	9.10182	6.4193	21.9574	8.09882	19.4597	255.069	0.133743	0.217903	1.33395	4.7163	-3257.83	-3329.41			9.77975	10.5957	6.23019	16.5053
	3.53428	19.6303	6.83626	9.44754	6.3479	17.6413	3.09846	9.04521	6.54907	21.4075	8.21077	18.1265	260.124	0.134312	0.218583	1.34866	4.70441	-3258.06	-3329.26			10.0003	11.1456	6.23091	15.9149
	3.58214	20.0629	6.76601	10.5156	6.63268	18.8685	3.06736	9.18524	6.74189	20.5868	8.14465	17.3203	256.497	0.134985	0.219108	1.36158	4.68098	-3257.99	-3329.15			10.137	12.0056	6.33149	15.3506
	3.56812	20.3573	6.90953	12.0497	7.36618	20.5747	3.01268	9.27783	6.92268	20.5422	8.12017	16.5477	249.808	0.135158	0.218938	1.37467	4.67137	-3257.88	-3329.03			10.2783	13.3302	6.4044	15.07
	3.50164	19.4683	7.0069	13.571	8.20248	21.8382	3.06782	9.56244	7.0806	20.0704	8.09915	15.4304	252.147	0.134898	0.218032	1.39126	4.66262	-3258.14	-3328.68			9.99227	14.5372	6.57029	14.5333
	3.39756	19.0947	7.05333	14.6485	8.75315	22.9324	3.10102	9.97609	7.20684	19.6474	8.07175	14.236	269.732	0.134609	0.2169	1.399	4.65526	-3257.88	-3328.25			9.84852	15.4447	6.76131	13.985
	3.37124	18.7556	7.21249	16.773	9.48659	25.5472	3.12381	10.589	7.47621	19.9324	7.78076	13.4141	294.534	0.13393	0.216584	1.4083	4.65364	-3257.99	-3327.39			9.77979	17.2689	7.06302	13.7091
	3.37873	18.2724	7.63789	17.9253	10.1644	27.8065	3.1738	11.2617	7.67027	20.6243	8.16784	12.279	294.63	0.134057	0.216586	1.41049	4.65296	-3258.13	-3325.73			9.76301	18.6321	7.36859	13.6904
	3.39327	17.5529	7.94585	19.4964	11.4944	29.3975	3.21973	11.709	7.61787	20.6617	8.25383	11.6761	276.335	0.134324	0.216035	1.41972	4.6433	-3257.82	-3323.17			9.63069	20.1294	7.51554	13.5306
	3.3512	18.2226	8.17246	20.4399	12.3698	30.3735	3.25977	11.8395	7.49578	21.4886	8.26318	11.6946	268.956	0.135335	0.215228	1.41715	4.63631	-3258.15	-3319.33			9.91541	21.0611	7.53169	13.8155
	3.40062	19.6369	8.23668	22.1746	13.2163	31.2286	3.27682	12.0513	7.46701	23.3431	8.65568	11.9666	262.261	0.135909	0.215447	1.41589	4.63156	-3258.02	-3314.27			10.4247	22.2065	7.59837	14.6551
	3.43525	20.9453	8.20483	25.5187	15.0736	33.0069	3.27174	12.5063	7.58943	24.1622	8.72124	12.8462	252.639	0.13657	0.216274	1.41341	4.62518	-3257.93	-3308.63			10.8618	24.5331	7.78915	15.2432
	3.49534	21.9611	7.97153	28.6377	17.2626	35.0909	3.35019	12.5747	7.77122	24.0982	8.95392	13.9868	236.947	0.137627	0.21611	1.39988	4.62198	-3258.25	-3302.59			11.1427	26.9971	7.89869	15.6797
	3.48568	22.137	7.66553	30.874	19.2675	35.8796	3.43761	12.6058	7.67539	24.9163	9.27459	14.3857	220.799	0.13862	0.216009	1.38816	4.62099	-3257.94	-3296.23			11.0961	28.6737	7.90627	16.1922
	3.54042	23.4654	7.22633	34.1836	20.7721	37.6936	3.55803	12.2124	7.47889	26.7273	9.76755	14.732	228.627	0.139054	0.215241	1.379	4.6179	-3258.14	-3289.82			11.4107	30.8831	7.74977	17.0756
	3.62757	24.4768	7.11471	38.56	22.77	38.9001	3.66416	12.2577	7.51421	27.5604	10.552	15.2007	236.341	0.139095	0.215444	1.37126	4.61205	-3258.24	-3284.06			11.7397	33.4101	7.81202	17.771
	3.72378	25.127	6.9776	44.2275	25.2843	40.9058	3.84792	12.2218	7.72815	29.1604	11.7162	15.4457	245.084	0.139113	0.215465	1.37339	4.60768	-3258	-3279.85			11.9428	36.8059	7.93264	18.7741
	3.83378	25.6507	7.07073	46.6054	27.0045	42.9033	4.06722	12.3361	7.97712	31.0016	12.9661	15.499	248.128	0.138742	0.214983	1.35964	4.59969	-3258.35	-3277.87			12.1851	38.8377	8.12682	19.8222
	3.98581	26.819	7.15635	47.2754	27.3663	43.7999	4.19728	12.6274	8.18668	32.4276	13.9752	14.8223	254.374	0.138199	0.214775	1.35413	4.5946	-3258.2	-3278.23			12.6537	39.4805	8.33713	20.4084
	4.04459	27.8601	7.25044	48.2077	27.4751	45.3514	4.40341	13.2942	8.18366	32.9758	14.5487	14.4443	270.601	0.137528	0.215021	1.363	4.60266	-3258.23	-3280.76			13.0517	40.3448	8.62708	20.6563
	4.13502	29.0928	7.2403	48.9086	27.6574	45.8764	4.45099	13.2903	8.16155	33.6554	15.1694	14.5915	288.994	0.137231	0.215593	1.37132	4.6055	-3258.47	-3285.15			13.4894	40.8141	8.6343	21.1387
	4.16345	28.6733	7.00824	47.8994	27.5757	44.781	4.59088	13.5334	8.45661	33.341	15.517	14.7457	292.792	0.136689	0.216462	1.36891	4.61392	-3258.25	-3291.07			13.2817	40.0854	8.86031	21.2012
	4.17043	27.5852	6.57249	44.7766	25.5306	43.7616	4.56499	14.1816	8.74585	32.8139	15.8054	14.0519	298.442	0.136778	0.216965	1.36768	4.62987	-3258.49	-3297.95			12.776	38.0229	9.16415	20.8904
	4.06306	25.581	6.30512	40.2337	23.7955	41.7384	4.45517	14.8429	9.00301	29.8521	15.1868	13.6081	306.792	0.136478	0.21724	1.36439	4.64665	-3258.52	-3304.33			11.9831	35.2559	9.4337	19.549
	3.9198	23.5509	5.91459	37.9178	22.3143	39.391	4.30009	15.2156	8.91727	26.7582	14.1644	13.4347	320.323	0.136328	0.21681	1.34861	4.66529	-3258.48	-3309.67			11.1284	33.2077	9.47764	18.1191
	3.89402	20.1377	5.72029	37.6564	21.6599	35.9736	4.201	15.7281	8.85993	25.0613	13.6723	12.9671	346.33	0.136788	0.216102	1.32783	4.68548	-3258.69	-3313.81			9.91733	31.7633	9.59635	17.2336
	3.80377	16.8308	5.93595	36.1426	20.5474	31.5301	4.08354	15.8868	8.95565	21.62	13.1785	12.0804	352.69	0.136965	0.215875	1.30578	4.69265	-3258.62	-3316.81			8.85683	29.4067	9.64201	15.6263
	3.81799	15.7708	6.45523	35.0618	19.9795	28.088	4.02025	16.3832	9.04215	19.692	12.5785	11.2091	341.681	0.137288	0.215473	1.28115	4.69898	-3258.74	-3319.24			8.68133	27.7098	9.8152	14.4932
	3.87111	14.1164	7.1402	34.5771	19.4029	25.6465	3.99609	16.8886	9.13349	17.4863	12.2782	10.3943	334.301	0.137263	0.214518	1.27266	4.70063	-3258.82	-3320.94			8.37591	26.5422	10.0061	13.3863
	3.94017	13.2485	7.57163	33.9976	19.2027	22.6395	4.05696	16.6428	8.99126	15.4743	12.0561	9.24854	323.437	0.137239	0.214399	1.26479	4.70004	-3258.86	-3322.22			8.25343	25.2799	9.89702	12.2596
	4.10058	13.7662	8.00123	33.3969	18.5122	21.0999	4.04973	17.3157	8.91266	14.7488	12.1897	8.88189	307.797	0.137531	0.214824	1.25976	4.68965	-3258.98	-3323.25			8.62267	24.3364	10.0927	11.9401
	4.103	14.928	8.43011	32.6953	18.0658	20.3652	4.05874	17.3417	8.90193	13.9932	12.6004	8.7661	287.109	0.137909	0.215415	1.25074	4.67878	-3259.01	-3323.92			9.15372	23.7088	10.1008	11.7866
	4.0774	16.4063	8.66484	30.2794	17.6774	19.7937	4.08725	16.6034	8.84695	12.9974	12.6289	8.58058	254.519	0.138652	0.216063	1.24499	4.67176	-3259.16	-3324.58			9.7162	22.5835	9.84586	11.4023
	4.11808	17.4048	8.45126	29.002	16.1565	18.9074	4.1911	16.2186	8.78195	12.6689	12.9406	8.44495	231.79	0.13978	0.216332	1.24391	4.67469	-3259.18	-3325.05			9.99137	21.3553	9.73055	11.3515
	4.04222	17.5155	7.9825	26.632	14.8963	18.763	4.23486	15.6999	8.53672	12.7226	13.0134	8.39459	221.048	0.139722	0.216665	1.27217	4.67416	-3259.3	-3325.38			9.84675	20.0971	9.49049	11.3769
	3.95088	18.4131	7.75029	24.524	13.563	18.3001	4.19725	15.1652	8.44922	12.3263	12.4694	8.33986	219.072	0.139998	0.217378	1.28104	4.68282	-3259.39	-3325.84			10.0381	18.7957	9.27056	11.0452
	3.9086	18.9284	7.37152	22.6737	11.9974	17.3308	4.11175	14.9771	8.36913	12.1477	12.1105	9.06608	218.389	0.140809	0.217529	1.28468	4.70112	-3259.39	-3326.11			10.0695	17.334	9.15267	11.1081
	3.88217	18.8278	7.11479	22.8983	11.3131	17.2284	4.10198	14.3728	8.41325	12.0486	12.1938	9.46231	223.394	0.141405	0.217362	1.29282	4.71727	-3259.59	-3326.41			9.94158	17.1466	8.96267	11.2349
	3.87784	18.6882	6.53357	21.8325	10.7075	16.9283	4.00664	13.934	8.32321	12.4819	11.8469	9.28002	239.273	0.14166	0.217341	1.30848	4.70947	-3259.57	-3326.76			9.69988	16.4894	8.75462	11.2029
	3.85777	18.784	6.25961	20.6819	10.2905	18.2456	3.95838	13.5605	8.20184	12.804	11.9582	9.96094	244.728	0.141697	0.217067	1.3328	4.69144	-3259.67	-3326.94			9.63378	16.406	8.57356	11.5744
	3.85513	18.678	6.06881	20.8262	10.3286	20.1382	3.92619	13.3401	8.1903	13.4378	12.0646	11.2146	256.244	0.141305	0.217056	1.34391	4.67719	-3259.84	-3327.29			9.534	17.0976	8.48554	12.239
	3.78033	18.9637	5.89504	21.0227	10.4256	20.0167	3.85543	13.2463	8.1692	13.4601	12.2572	12.3325	261.104	0.142088	0.217713	1.34606	4.65468	-3259.8	-3327.54			9.54634	17.155	8.42366	12.6833
	3.74606	18.7172	5.96309	21.059	10.5067	20.7009	3.86408	13.1937	8.10899	14.0368	12.2313	13.4513	265.161	0.141734	0.218622	1.35692	4.6294	-3260.02	-3327.73			9.47545	17.4222	8.38893	13.2398
	3.82471	18.2559	6.02207	22.1432	10.738	22.4312	3.89568	13.0285	7.91556	14.5978	12.6102	13.4076	283.15	0.141582	0.219426	1.3468	4.60793	-3260.1	-3328.03			9.36755	18.4375	8.27991	13.5385
	3.79699	17.8222	6.371	22.9641	11.2554	23.599	3.79902	13.0354	7.74332	14.8824	12.4772	13.265	304.418	0.141203	0.219997	1.33066	4.60216	-3260.16	-3328.23			9.33006	19.2728	8.19258	13.5415
	3.85528	16.9863	6.65307	24.3623	11.3834	24.119	3.82274	12.8919	7.55118	14.9247	12.5844	13.1728	307.292	0.140888	0.220144	1.33457	4.61582	-3260.37	-3328.45			9.16489	19.9549	8.08862	13.5606
	3.87575	16.9244	6.70466	25.7173	11.7614	22.7738	3.75869	12.9939	7.49852	14.6775	12.7168	13.4442	329.494	0.140725	0.219922	1.33427	4.63607	-3260.41	-3328.71			9.16828	20.0842	8.0837	13.6128
	3.88099	15.9595	6.96915	26.3035	12.228	21.9079	3.73273	13.0322	7.21878	14.3045	12.4478	12.5507	336.667	0.140661	0.219265	1.33145	4.65921	-3260.53	-3328.82			8.93654	20.1465	7.99458	13.101
	3.94213	15.1783	6.98134	27.1817	12.284	21.6527	3.65456	13.0012	7.04263	14.2743	12.3819	11.443	336.278	0.140567	0.218156	1.33356	4.67773	-3260.66	-3329			8.70061	20.3728	7.89948	12.6997
	3.97187	14.7626	6.97402	28.0275	13.0715	21.0917	3.6145	12.7387	7.03284	13.9821	12.4509	10.6336	329.392	0.14078	0.217351	1.34804	4.68895	-3260.69	-3329.13			8.5695	20.7302	7.79534	12.3555
	3.94823	14.7923	6.93504	26.9418	12.7212	19.7185	3.64724	13.041	7.16744	13.4922	12.4377	10.0719	309.045	0.141979	0.216686	1.38898	4.69564	-3260.78	-3329.23			8.55852	19.7938	7.95188	12.0006
	3.91317	14.4873	6.9064	26.3377	12.5289	18.2272	3.66685	13.4807	7.28771	12.8727	12.5224	10.0414	291	0.141802	0.216057	1.42406	4.68791	-3260.86	-3329.4			8.43563	19.0313	8.14507	11.8122
	3.9368	14.1045	6.66132	27.2201	12.7051	17.3654	3.62897	13.4224	7.39783	12.9649	12.64	9.95837	302.557	0.141293	0.215381	1.44212	4.67865	-3260.87	-3329.48			8.23419	19.0969	8.14972	11.8544
	3.954	13.6227	6.72561	26.5754	13.288	16.7167	3.61269	13.2008	7.3631	12.7096	13.0007	9.36853	301.399	0.140967	0.214718	1.45584	4.67588	-3260.92	-3329.6			8.10078	18.86	8.05884	11.6929
	3.99855	13.4104	7.02592	26.5022	13.618	16.8555	3.65173	13.2208	7.43342	12.8487	13.3268	9.63723	286.519	0.140145	0.213963	1.46837	4.66477	-3261	-3329.77			8.14494	18.9919	8.10198	11.9376
	3.95331	13.144	7.45702	25.4266	13.566	16.1498	3.74723	13.7592	7.3588	12.3051	13.2222	9.42412	280.473	0.13949	0.213399	1.47708	4.65418	-3260.96	-3329.84			8.18479	18.3808	8.2884	11.6505
	3.9029	13.0792	7.86424	24.7524	13.0594	15.2428	3.69834	13.9828	7.26326	11.8146	13.1292	9.39412	278.52	0.13832	0.212532	1.47847	4.63681	-3261.02	-3330			8.2821	17.6849	8.3148	11.446
	3.95836	12.9653	8.05546	25.4638	13.4355	14.8589	3.72077	13.4359	7.14984	11.6532	13.0534	8.99936	281.651	0.137648	0.211759	1.46528	4.62813	-3261.06	-3330.12			8.32638	17.9194	8.10216	11.2353
	3.94928	12.6501	8.17489	24.7669	13.5091	14.5106	3.71456	13.155	7.05488	11.228	12.9153	9.1987	294.038	0.137022	0.210945	1.44469	4.62337	-3260.98	-3330.17			8.25807	17.5955	7.97481	11.114
	3.88436	12.5435	8.2382	23.7183	13.3517	13.964	3.77219	13.037	6.96244	10.6695	12.2203	8.95804	288.38	0.136878	0.211295	1.43175	4.61633	-3261.07	-3330.32			8.22202	17.0114	7.92386	10.6159
	3.85169	12.5278	8.16475	22.7096	12.8784	13.5609	3.68086	12.4548	6.72477	10.0012	11.4677	8.28687	271.368	0.136822	0.212204	1.41909	4.6072	-3261.01	-3330.4			8.18141	16.383	7.62014	9.9186
	3.76912	13.7057	7.88778	22.6959	12.1663	13.4478	3.62977	12.3892	6.68359	9.77858	11.4026	7.94161	265.977	0.13696	0.212631	1.41063	4.60592	-3260.97	-3330.5			8.4542	16.1033	7.56751	9.70759
	3.83346	15.7223	7.57694	22.0263	12.2476	14.1046	3.6626	12.3339	6.67539	9.62507	11.2184	7.64014	264.905	0.136466	0.212553	1.41545	4.60423	-3261.06	-3330.62			9.04424	16.1262	7.5573	9.49454
	3.87344	16.9054	7.40877	21.5551	12.4546	14.4655	3.76433	12.4738	6.58837	9.46661	11.5395	7.56881	275.033	0.135891	0.212754	1.42257	4.60689	-3260.93	-3330.67			9.39586	16.1584	7.60883	9.52497
	3.81967	17.6341	7.31838	20.6956	12.6335	14.8897	3.79813	13.7434	6.60324	9.38753	11.1566	7.51985	272.832	0.135358	0.212844	1.42942	4.60936	-3260.94	-3330.79			9.59071	16.073	8.04826	9.35466
	3.78236	17.9964	7.25844	20.2203	12.7443	15.3487	3.78388	14.4861	6.5	9.35015	11.4412	7.13675	255.089	0.135653	0.212958	1.43783	4.60527	-3260.96	-3330.91			9.67906	16.1045	8.25665	9.30937
	3.78753	18.2816	7.20024	21.3156	12.8271	16.4916	3.81047	15.7196	6.85862	9.48168	11.8458	7.2535	255.691	0.135541	0.213152	1.4424	4.60504	-3260.81	-3330.99			9.75647	16.8781	8.79622	9.52699
	3.756	17.9174	7.37985	21.278	13.1738	17.825	3.85482	16.2524	6.89938	9.80059	11.9097	7.18991	272.23	0.135421	0.213501	1.43723	4.6071	-3260.86	-3331.09			9.68442	17.4256	9.00221	9.6334
	3.73423	16.7258	7.64105	21.4394	14.1491	18.725	3.85575	16.3081	7.06986	9.79929	12.0666	7.15272	283.406	0.135761	0.214302	1.43577	4.59817	-3260.75	-3331.15			9.36704	18.1045	9.07791	9.67286
	3.7102	14.991	7.96333	21.941	14.7521	19.6168	3.74336	17.7316	7.15697	9.90351	12.1649	7.23098	280.758	0.136214	0.214984	1.41096	4.59939	-3260.63	-3331.24			8.88817	18.77	9.54397	9.76646
	3.73917	13.3063	8.26961	23.358	15.2175	19.4819	3.70467	18.6724	7.27517	10.0676	12.5253	7.29224	276.704	0.136234	0.215517	1.38358	4.59814	-3260.65	-3331.29			8.43836	19.3524	9.88408	9.96169
	3.8577	12.5093	8.6245	24.5158	15.3045	19.8172	3.69947	18.4629	7.4346	10.0881	12.3247	7.19552	289.526	0.136568	0.216139	1.35902	4.60145	-3260.47	-3331.31			8.33051	19.8791	9.86566	9.86945
	3.94788	12.3325	8.78377	25.0747	15.5496	19.8956	3.73479	18.8493	7.42199	9.92057	12.3856	7.19557	308.881	0.136529	0.216178	1.32949	4.60485	-3260.4	-3331.3			8.35471	20.1733	10.002	9.83392
	4.0012	11.9689	9.12314	25.5946	15.9567	19.5061	3.74631	18.6945	7.44334	9.93935	12.5298	7.03394	319.592	0.137195	0.215716	1.29446	4.60073	-3260.36	-3331.32			8.36442	20.3525	9.96139	9.83438
	4.01211	12.8298	9.15067	26.0633	15.7775	19.1407	3.73543	19.2715	7.3781	9.48816	12.2717	7.00102	325.018	0.137023	0.215893	1.26732	4.60013	-3260.16	-3331.33			8.66419	20.3272	10.1283	9.58697
	3.97091	12.9529	9.26023	27.6737	16.0421	18.6976	3.70746	19.8992	7.24543	9.37899	11.9625	7.13801	333.691	0.136045	0.216608	1.23953	4.59491	-3260.14	-3331.31			8.728	20.8044	10.284	9.49316
	4.00935	13.5473	9.16933	29.2346	15.9729	18.1878	3.68766	20.7724	7.19051	9.40072	11.646	7.07561	353.111	0.136102	0.216506	1.2093	4.58907	-3259.98	-3331.33			8.90867	21.1318	10.5502	9.37412
	3.95848	14.2471	9.07617	29.1294	15.6471	17.4421	3.64678	20.4924	7.11758	9.11439	10.9425	7.5546	386.505	0.136354	0.216441	1.1832	4.58603	-3259.82	-3331.31			9.09392	20.7395	10.4189	9.20384
	3.88501	14.8124	9.19375	28.7957	15.7819	16.7379	3.63352	20.9113	7.02457	8.83196	10.737	8.06957	414.4	0.136071	0.21722	1.15854	4.576	-3259.81	-3331.34			9.29706	20.4385	10.5231	9.21283
	3.80011	15.9383	9.55276	29.3125	15.373	16.3024	3.51746	20.6875	7.02599	8.70711	10.1652	8.15907	423.403	0.135525	0.218284	1.14762	4.58053	-3259.51	-3331.39			9.76373	20.3293	10.4103	9.01047
	3.70146	17.2526	9.61735	29.6794	15.4169	16.0392	3.45913	20.0615	6.84897	8.38767	9.64377	8.11734	430.975	0.135464	0.218196	1.14953	4.58688	-3259.43	-3331.37			10.1905	20.3785	10.1232	8.71626
	3.65722	17.5261	9.24658	30.0981	14.9086	15.2512	3.43721	19.2785	6.60983	8.51065	9.39875	8.55019	425.768	0.135212	0.218191	1.15832	4.59884	-3259.28	-3331.42			10.1433	20.086	9.77518	8.81986
	3.61139	17.6848	8.99595	29.6135	14.793	14.7431	3.4257	17.6699	6.45197	8.21615	9.10528	8.98611	418.341	0.135991	0.217543	1.15813	4.60748	-3258.84	-3331.44			10.0974	19.7165	9.18252	8.76918
	3.5968	18.2567	8.74352	28.9004	14.7164	14.4671	3.50305	16.591	6.39809	7.78971	8.74043	9.00472	395.963	0.136193	0.217174	1.16538	4.61397	-3258.86	-3331.44			10.199	19.3613	8.8307	8.51162
	3.58753	18.3268	8.64645	28.2913	14.382	14.4571	3.42407	16.2475	6.29759	7.67582	8.64411	8.41466	366.48	0.136228	0.21664	1.16377	4.62373	-3258.37	-3331.52			10.1869	19.0435	8.65637	8.24486
	3.5841	18.8104	8.33785	27.2702	13.8251	13.8473	3.37579	15.7868	6.31508	7.5291	8.46949	8.2767	329.074	0.137094	0.216006	1.15675	4.63032	-3257.98	-3331.49			10.2441	18.3142	8.49255	8.09176
	3.58304	18.23	7.88634	26.0656	13.1515	13.6872	3.3631	15.373	6.23411	7.32215	8.17889	8.46073	298.763	0.138163	0.215544	1.14981	4.62778	-3258	-3331.54			9.89981	17.6348	8.3234	7.98725
	3.54652	17.7289	7.62149	25.2683	13.1189	14.0447	3.3374	14.9178	6.39058	7.18959	8.21195	8.34364	274.763	0.139087	0.214951	1.15369	4.62355	-3257.05	-3331.56			9.6323	17.4773	8.21527	7.91506
	3.64249	17.5163	7.8062	23.8621	13.1986	15.2543	3.41235	15.4964	6.55945	7.18866	8.27731	7.88177	266.303	0.139883	0.215532	1.15326	4.62019	-3257.17	-3331.54			9.65498	17.4383	8.4894	7.78258
	3.63654	17.4414	7.98995	23.4208	13.0025	16.9317	3.33712	16.0283	6.56599	6.93855	7.95364	7.58869	258.714	0.1408	0.216526	1.15008	4.61732	-3256.78	-3331.61			9.68931	17.785	8.64382	7.49363
	3.55766	16.6547	8.27084	23.7282	12.5949	17.8988	3.24122	16.7175	6.51839	6.99965	7.84799	7.72705	251.641	0.14197	0.216653	1.16264	4.60772	-3255.78	-3331.58			9.49439	18.074	8.82571	7.5249
	3.51434	15.5472	8.00305	23.7241	13.1153	18.852	3.27545	16.842	6.46632	6.94126	7.58139	8.03571	253.682	0.142244	0.217529	1.17569	4.59845	-3256.58	-3331.61			9.02154	18.5638	8.86125	7.51945
	3.39935	14.9949	7.84091	25.9431	13.6489	19.9338	3.30161	17.4239	6.33662	6.94542	7.23421	8.51681	267.157	0.141671	0.217725	1.18772	4.58753	-3255.29	-3331.64			8.74504	19.842	9.02071	7.56548
	3.40069	14.8614	8.10439	27.1349	14.0055	20.3854	3.30672	17.9887	6.36645	7.00943	7.05942	8.70129	279.444	0.141512	0.218126	1.18139	4.58665	-3255.34	-3331.61			8.78883	20.5086	9.22064	7.59004
	3.47038	14.9102	8.06422	27.4432	14.4196	20.1079	3.32064	18.7201	6.4203	6.92447	6.87147	9.15272	279.504	0.141487	0.217892	1.17813	4.58394	-3256.01	-3331.66			8.81495	20.6569	9.48702	7.64955
	3.40605	14.3913	8.09126	27.4127	14.5763	19.3889	3.29568	19.7859	6.55257	6.7823	6.4553	9.30886	272.992	0.141623	0.217615	1.1779	4.58105	-3254.14	-3331.61			8.62953	20.4593	9.87805	7.51549
	3.4553	14.3255	8.06445	27.0713	15.1244	18.7981	3.25353	20.5806	6.80197	6.72149	6.3795	9.25685	279.522	0.141505	0.217653	1.1821	4.59073	-3255.81	-3331.66			8.61509	20.3313	10.212	7.45261
	3.54999	15.3929	8.21076	26.6893	15.0098	17.6684	3.28667	20.2325	7.166	6.48894	6.41123	9.42072	299.918	0.141436	0.217955	1.18879	4.59553	-3254.84	-3331.65			9.05121	19.7892	10.2284	7.4403
	3.57675	17.295	8.28383	26.5004	14.6562	17.5419	3.20561	20.5754	7.22382	6.52818	6.06272	9.24122	335.202	0.141896	0.217177	1.18713	4.5977	-3253.85	-3331.64			9.71852	19.5662	10.3349	7.27738
	3.56998	17.7424	8.28589	24.073	14.3428	17.0637	3.18149	19.9804	7.21492	6.52598	5.87489	9.5169	357.122	0.14315	0.216754	1.18855	4.59664	-3256.02	-3331.7			9.86609	18.4932	10.1256	7.30592
	3.5865	17.288	8.15662	22.8859	13.8123	17.373	3.17027	19.4078	7.09938	6.50701	5.80811	9.5372	361.748	0.143901	0.217284	1.19329	4.5902	-3253.2	-3331.63			9.67704	18.0238	9.89248	7.28411
	3.54204	18.3265	7.90355	22.685	13.2686	17.1659	3.08316	17.9463	6.82766	6.82324	5.69943	9.62317	360.937	0.144415	0.217027	1.19537	4.58292	-3254.71	-3331.71			9.92403	17.7065	9.28571	7.38194
	3.4744	19.1976	7.83725	23.0134	12.6002	16.6922	3.03454	15.9668	6.49637	7.24311	5.51883	9.87673	356.89	0.144257	0.216557	1.2116	4.57478	-3255.03	-3331.7			10.1698	17.4353	8.49923	7.54622
	3.40315	20.3542	7.24803	22.307	12.2341	17.0826	2.9692	15.2919	6.2517	7.81455	5.311	10.4332	349.707	0.144031	0.216052	1.21264	4.56404	-3252.18	-3331.66			10.3351	17.2079	8.17093	7.85293
	3.34533	20.7434	7.17641	22.7383	12.5502	17.7972	2.93459	14.0069	6.19382	8.41128	5.30501	10.8909	334.553	0.143723	0.215857	1.20408	4.56381	-3255.51	-3331.78			10.4217	17.6953	7.71177	8.2024
	3.37807	20.6399	7.37255	23.4493	12.7395	18.4264	2.95284	13.5831	6.22003	8.80368	5.28992	11.5596	311.83	0.14332	0.216267	1.19875	4.57123	-3252.45	-3331.67			10.4635	18.2051	7.58533	8.55105
	3.3472	22.227	7.34694	23.1837	12.7734	18.616	2.83659	14.1312	6.31703	9.84484	5.26093	11.9001	299.358	0.142261	0.215802	1.20491	4.58013	-3250.92	-3331.75			10.9737	18.191	7.76162	9.00195
	3.22986	22.7992	7.24184	24.9414	13.4073	18.7063	2.79331	15.1274	6.60655	11.0636	5.41789	12.6272	298.053	0.141381	0.215653	1.22222	4.57822	-3247.59	-3331.78			11.0903	19.0183	8.17575	9.70289
	3.27589	23.3764	7.15592	27.1479	14.2211	19.068	2.85429	15.2958	6.75843	11.8242	5.55347	13.5918	293.463	0.14079	0.215973	1.22873	4.57671	-3196.24	-3331.68			11.2694	20.1457	8.30285	10.3232
	3.27886	24.4972	7.04234	28.4064	14.981	19.4262	2.90537	15.4977	7.02068	12.8742	5.76303	14.0982	291.429	0.140789	0.215718	1.23558	4.57597	-2880.96	-3331.67			11.6061	20.9379	8.47458	10.9118
	3.24113	25.0545	7.10325	32.2051	15.8689	19.8325	2.9321	15.7721	7.09599	15.8239	6.08608	15.3333	296.984	0.141042	0.215308	1.24257	4.57237	-2441.99	-3331.37			11.7996	22.6355	8.60005	12.4144
	3.33856	25.1325	6.70055	35.2263	16.1387	20.8011	3.01686	17.1664	7.34673	17.823	6.44539	17.3832	305.194	0.141551	0.214655	1.26265	4.57323	-1941.4	-3331.16			11.7239	24.0554	9.17666	13.8839

## Sheet: P208 U1-1
	Ra Li	Oi Li	Oe Li	MF Li	ICO Li	LO Li	Ra Re	Oi Re	Oe Re	MF Re	ICO Re	LO Re	EKG	Kippwinkel	Rotwinkel	Kraft x	Kraft y	Druck li	Druck re			Bauch links	Rücken links	Bauch rechts	Rücken rechts
	2.60261	14.2143	7.83999	19.8468	6.14426	7.85033	2.87005	38.2653	9.40076	17.459	5.619	18.9678	318.401	0.102964	0.491597	1.20031	2.84511	44	-3222.13			8.21898	11.2805	16.8454	14.0153
	2.65559	13.7436	7.60147	21.3097	5.89572	7.89845	2.87789	40.6618	9.1963	18.8801	5.96375	21.2597	328.329	0.102885	0.49178	1.19719	2.84194	41	-3220.59			8.00021	11.7013	17.5787	15.3678
	2.65103	13.6199	7.56212	21.3492	5.76133	8.22232	2.80819	42.5144	8.99854	19.8691	5.90569	21.9059	333.336	0.102784	0.492323	1.20089	2.83979	1.64062	-3218.98			7.94435	11.7776	18.107	15.8935
	2.7741	13.6492	7.82105	22.1558	5.6201	8.4163	2.81668	44.8199	9.01412	20.8742	6.0144	23.1372	338.387	0.102327	0.493523	1.19742	2.83313	11	-3217.49			8.08144	12.0641	18.8836	16.6753
	2.94716	13.8984	7.85091	22.68	5.4485	8.22228	2.94326	46.7966	8.94004	21.6182	6.25292	23.8624	342.19	0.102481	0.494944	1.18426	2.8233	3550.8	L			8.23217	12.1169	19.56	17.2445
	3.12038	14.0252	8.07892	23.6746	5.53231	8.10277	3.13147	49.1029	9.01046	22.4804	6.54528	24.696	355.476	0.10223	0.496341	1.17749	2.81284	3279.23	-3217.09			8.40816	12.4366	20.4149	17.9072
	3.08689	14.3861	8.15773	22.8653	5.5625	7.91814	3.18124	47.9253	9.0913	22.7243	6.43618	25.1749	358.871	0.102098	0.497237	1.19691	2.8082	2868.59	-3217.99			8.54358	12.1153	20.0659	18.1118
	3.10443	14.2968	8.40001	21.4741	5.65907	7.94666	3.2019	48.2145	9.23446	22.4681	6.68636	25.4063	357.479	0.101771	0.497194	1.20884	2.79884	2431.32	-3219.35			8.60041	11.6933	20.217	18.1869
	3.10558	14.7066	8.55481	21.2588	5.54966	7.64544	3.20975	47.452	9.196	22.9582	7.18638	25.8138	373.638	0.101896	0.496808	1.22374	2.79373	2016.6	-3220.79			8.78898	11.4846	19.9526	18.6528
	3.09311	14.0887	8.33362	19.6486	5.4606	7.30219	3.21755	46.1905	9.53132	23.2837	7.46102	25.5427	392.053	0.101724	0.495826	1.23366	2.79375	1652.27	-3222.16			8.50516	10.8038	19.6465	18.7625
	3.0063	14.02	8.14595	17.672	5.2639	7.28095	3.23667	42.3691	9.83581	23.6206	8.03798	25.3551	397.113	0.101781	0.495133	1.25484	2.80156	1327.88	-3223.35			8.39073	10.0723	18.4805	19.0045
	2.91301	14.0117	7.857	15.9365	5.11844	7.31444	3.16167	40.044	10.099	24.0421	8.48897	24.8558	388.92	0.102104	0.493945	1.25914	2.80833	1056.4	-3224.05			8.26055	9.45645	17.7682	19.1289
	2.92391	13.3565	7.45298	15.0625	5.27877	7.5302	3.21003	38.1854	10.0734	24.2596	8.70033	24.9033	393.369	0.101725	0.493552	1.2547	2.81008	869.996	-3224.61			7.91114	9.29049	17.1563	19.2877
	3.04576	13.1134	6.95446	15.2929	5.14647	7.61591	3.29646	36.8483	9.97655	24.8225	8.72814	23.7942	394.037	0.101501	0.493904	1.23243	2.82063	729.912	-3224.94			7.70455	9.35175	16.7071	19.1149
	3.3903	12.1744	6.67367	15.0105	5.21104	7.94382	3.54815	35.2272	9.66965	25.6519	8.41711	23.7608	378.175	0.100845	0.494102	1.22598	2.82441	615.767	-3225.23			7.41279	9.38846	16.1483	19.2766
	3.54189	11.9976	6.50008	14.6754	5.36122	8.21613	3.6628	33.9213	9.33179	25.4821	8.38606	23.8416	359.351	0.101094	0.493905	1.23407	2.82357	514.204	-3225.6			7.34651	9.41758	15.6386	19.2366
	3.75326	12.2852	6.72162	14.6392	5.73011	8.36195	3.70928	33.9637	8.82057	26.3808	7.93985	24.3931	350.165	0.101041	0.493011	1.22747	2.82857	434.506	-3225.83			7.5867	9.5771	15.4978	19.5712
	4.20946	13.2256	7.01319	14.6258	6.05566	8.51241	3.97477	33.4798	8.17697	27.0477	7.43074	24.9946	354.744	0.100684	0.492699	1.23239	2.82065	379.088	-3226.09			8.14941	9.73127	15.2105	19.8243
	4.52395	14.5302	7.77085	14.9102	6.27459	8.52105	4.19515	32.558	8.08453	27.286	7.31482	24.6159	343.908	0.100737	0.491989	1.24114	2.81853	343.031	-3226.32			8.94168	9.90196	14.9459	19.7389
	4.66786	16.4147	8.52439	14.5725	6.45465	8.58449	4.36315	31.7179	7.83188	26.2133	7.02038	24.79	332.774	0.100893	0.491223	1.24996	2.80878	326.084	-3226.58			9.86898	9.87055	14.6376	19.3412
	4.59695	19.1325	9.0979	13.1348	6.48253	8.49903	4.32555	31.6175	8.12454	24.812	6.87068	24.012	325.137	0.100738	0.490737	1.26015	2.80312	327.987	-3226.81			10.9424	9.37211	14.6892	18.5649
	4.45789	21.5702	9.22929	12.2479	6.60799	8.29446	4.26223	30.1271	8.79934	23.7209	6.81383	22.1971	321.643	0.10036	0.489873	1.25728	2.80301	342.684	-3226.99			11.7525	9.05012	14.3962	17.5773
	4.38843	23.4889	9.6139	11.2559	6.42718	8.13441	4.20806	29.4026	9.69394	21.9916	6.72674	20.3029	324.191	0.0992581	0.490012	1.26382	2.78537	358.544	-3227.21			12.4971	8.60582	14.4349	16.3404
	4.01278	24.563	9.74998	10.2106	6.55537	8.10819	4.02499	28.0977	10.7377	20.4714	6.9626	18.8105	320.592	0.0996401	0.489532	1.28494	2.78925	374.098	-3227.46			12.7753	8.29138	14.2868	15.4148
	3.7143	25.8562	9.52574	8.87762	6.50825	8.37855	3.81005	27.4673	11.5443	18.2929	7.30267	18.1424	310.616	0.0998419	0.489253	1.29956	2.79468	382.051	-3227.67			13.0321	7.92147	14.2739	14.5793
	3.43018	26.0257	9.30802	8.07205	6.41352	8.36272	3.64585	27	12.2733	16.9672	7.57839	16.9509	297.186	0.0999869	0.489527	1.32157	2.80597	386.159	-3227.89			12.9213	7.6161	14.3064	13.8322
	3.32043	25.7615	8.99209	7.70565	6.15801	8.62502	3.56913	26.6089	13.1722	15.8867	8.10311	16.3934	287.439	0.101152	0.489881	1.34275	2.81778	384.362	-3228.1			12.6913	7.49623	14.4501	13.4611
	3.27259	25.0331	8.73883	7.32442	5.88379	8.66659	3.51888	25.0195	13.4035	15.1861	8.32257	17.0234	280.33	0.101265	0.490793	1.36628	2.83246	374.78	-3228.33			12.3482	7.2916	13.9806	13.5107
	3.20655	23.6751	8.18327	7.26558	5.5946	8.96322	3.44864	25.327	13.4333	15.5114	8.28161	18.1942	272.034	0.101982	0.490573	1.39192	2.84559	365.477	-3228.55			11.6883	7.27446	14.0696	13.9957
	3.19127	22.2449	7.50523	7.22978	5.21155	9.22361	3.44613	28.4982	12.9788	14.9877	8.23961	19.7051	281.079	0.102391	0.490861	1.40768	2.85925	350.844	-3228.76			10.9805	7.22165	14.9744	14.3108
	3.08111	20.3697	7.29134	6.84843	4.64562	9.05307	3.33313	30.8073	12.4282	14.5312	8.09312	20.5142	306.704	0.102837	0.490522	1.41455	2.86847	337.027	-3228.99			10.2474	6.84904	15.5229	14.3795
	3.01538	19.5876	6.80714	6.57508	4.38632	8.92282	3.11563	32.2796	11.907	14.4411	7.80563	20.8787	329.012	0.103375	0.490754	1.4341	2.8717	323.379	-3229.17			9.80337	6.62807	15.7674	14.3751
	3.01174	19.0457	6.71366	6.71849	4.42651	9.04528	3.04228	33.9447	11.0886	14.7549	7.3278	21.3485	328.782	0.103702	0.489601	1.42553	2.87578	308.467	-3229.38			9.59036	6.73009	16.0252	14.4771
	3.01744	17.9153	6.70336	6.99748	4.37022	8.98776	3.05915	35.0172	10.4684	14.6865	6.86003	21.4331	330.521	0.103855	0.489018	1.42177	2.8719	297.397	-3229.53			9.21202	6.78515	16.1816	14.3265
	3.04284	18.1389	7.03828	7.38089	4.30174	8.91801	3.06871	35.3355	9.74776	14.1409	6.57319	20.7769	332.885	0.104232	0.488346	1.41075	2.88021	284.332	-3229.71			9.40667	6.86688	16.0507	13.8303
	2.97018	18.4888	7.02553	7.40336	4.15416	8.96229	3.03396	33.8015	9.5058	13.9909	6.13582	19.6747	340.207	0.104857	0.487379	1.40658	2.88394	272.904	-3229.87			9.49485	6.83994	15.4471	13.2671
	3.03644	18.4997	7.04593	7.32328	4.49284	8.81526	3.06493	32.8835	8.9741	14.0764	5.79039	18.1754	334.86	0.104497	0.486937	1.39086	2.87753	262.752	-3229.96			9.52737	6.87713	14.9742	12.6807
	3.07969	18.3226	7.03773	7.40073	4.71816	8.96257	3.0884	32.3829	8.87517	13.9864	5.51706	17.3268	310.381	0.1052	0.486537	1.37576	2.8851	252.231	-3230.12			9.48	7.02715	14.7822	12.2768
	3.1299	18.6296	7.11684	7.39529	4.88436	9.35434	3.14573	30.8375	8.97501	14.1068	5.32055	16.517	307.804	0.10558	0.486704	1.35423	2.88781	244.13	-3230.18			9.62543	7.21133	14.3194	11.9814
	3.09034	19.5748	7.19206	7.17645	5.21722	9.22644	3.24113	28.7709	8.89828	13.3556	5.42123	15.6186	316.132	0.105694	0.4861	1.33591	2.89005	234.851	-3230.29			9.95238	7.2067	13.6368	11.4651
	3.13539	19.7556	6.91442	6.95825	5.45934	9.07305	3.2209	26.5815	8.55718	13.0117	5.56408	15.4065	330.436	0.105685	0.486265	1.32314	2.8827	226.233	-3230.38			9.93515	7.16354	12.7865	11.3274
	3.12798	20.3007	7.10161	6.88122	5.55863	9.09909	3.18513	24.6101	8.48105	13.2516	5.79914	15.924	349.471	0.106007	0.486768	1.31	2.88475	217.673	-3230.46			10.1768	7.17965	12.0921	11.6582
	3.16325	20.2876	7.08824	6.95825	5.41709	9.18355	3.17985	23.0266	8.57448	13.2957	5.96302	16.0098	365.765	0.105399	0.486996	1.3152	2.88934	207.778	-3230.58			10.1797	7.1863	11.5937	11.7562
	3.17458	21.4088	7.26697	7.33566	5.30025	9.24807	3.17017	21.7361	8.57246	14.3021	5.99388	16.008	389.42	0.104921	0.486542	1.31678	2.89261	198.397	-3230.65			10.6168	7.29466	11.1596	12.1014
	3.241	21.5525	7.12589	7.43537	5.11163	9.31334	3.19691	19.9768	8.27088	14.2533	6.09994	16.2075	401.61	0.103931	0.486559	1.30999	2.88865	186.178	-3230.8			10.6398	7.28678	10.4815	12.1869
	3.25821	20.4946	7.04193	7.35597	4.88989	9.34164	3.17762	20.2123	8.12098	14.1887	5.8651	16.931	418.202	0.103481	0.487064	1.32488	2.88907	174.729	-3230.88			10.2649	7.19583	10.5037	12.3283
	3.30343	20.6137	7.22006	7.56985	4.88417	9.37662	3.21433	19.4357	8.39	14.641	5.82003	17.394	428.322	0.102953	0.488082	1.33207	2.88528	164.304	-3231			10.3791	7.27688	10.3467	12.6184
	3.35158	20.3067	7.31368	7.73145	4.94315	9.42215	3.22455	19.2544	8.62959	14.163	5.75515	17.613	408.424	0.10247	0.487792	1.33932	2.87652	154.67	-3231.06			10.324	7.36558	10.3695	12.5104
	3.43212	20.9508	7.31549	7.53818	5.10392	9.47194	3.29768	18.9875	8.66409	14.0205	5.84923	17.8823	389.755	0.102495	0.489301	1.34751	2.8627	147.184	-3231.15			10.5662	7.37135	10.3164	12.584
	3.56299	21.1528	7.29751	7.58277	5.25426	9.75476	3.36875	18.8157	8.70879	13.4396	5.8478	18.1769	369.931	0.102675	0.49126	1.34476	2.8547	141.019	-3231.21			10.6711	7.5306	10.2977	12.4881
	3.6458	21.3904	7.56887	7.73001	5.38821	9.39099	3.38824	18.4199	8.93004	13.6422	5.835	18.5566	340.62	0.102937	0.492653	1.34828	2.85744	138.618	-3231.24			10.8684	7.50307	10.2461	12.6779
	3.62984	22.7264	7.60955	7.83205	5.34108	9.24911	3.31382	18.356	9.12075	14.0731	5.91772	18.9331	321.447	0.103054	0.493181	1.34286	2.85803	137.691	-3231.26			11.3219	7.47408	10.2635	12.9746
	3.63755	23.9299	7.57136	7.52314	5.34946	9.00569	3.31214	17.6159	9.02798	14.1308	5.90854	19.0926	289.101	0.10319	0.493438	1.33279	2.86204	137.688	-3231.22			11.7129	7.29276	9.98535	13.044
	3.60577	24.6916	7.48088	7.11564	5.2059	8.73456	3.23331	17.3312	8.89212	13.5259	5.96105	18.4473	279.419	0.10284	0.492989	1.33112	2.86945	138.958	-3231.17			11.9261	7.0187	9.81886	12.6448
	3.58488	24.6306	7.44375	6.90406	4.98816	8.67239	3.19521	17.0558	8.9355	13.1906	5.8822	18.4067	267.98	0.102798	0.492029	1.326	2.87142	140.008	-3231.03			11.8864	6.85487	9.72884	12.4932
	3.48125	25.3407	7.39786	6.58682	4.77413	8.4544	3.08032	17.0972	8.73842	13.2823	5.72154	18.0163	252.423	0.102205	0.49034	1.3332	2.87277	142.411	-3230.93			12.0733	6.60512	9.63866	12.3401
	3.3691	25.3676	7.46302	6.33826	4.7251	8.53184	2.97899	17.497	8.74341	13.0438	5.83286	18.5436	252.784	0.102003	0.489265	1.34681	2.86812	144.16	-3230.74			12.0666	6.53174	9.73982	12.4734
	3.4116	24.9796	7.51086	6.19069	4.8691	8.53992	2.97725	17.474	8.31763	13.4375	5.74625	19.0719	247.602	0.102331	0.488586	1.35	2.86339	145.251	-3230.56			11.9673	6.53324	9.58963	12.7519
	3.37148	23.4518	7.37663	6.53817	4.80705	8.78899	2.908	17.1139	8.10646	13.8396	5.85601	19.7826	254.445	0.102671	0.488141	1.344	2.85537	146.31	-3230.34			11.4	6.71141	9.37612	13.1594
	3.29736	22.7129	7.18503	6.66501	4.86528	8.99904	2.84991	17.7998	7.91096	14.381	5.85131	19.7529	285.391	0.102807	0.487719	1.33659	2.85082	146.998	-3230.08			11.0651	6.84311	9.52022	13.3284
	3.23006	22.3236	7.08017	6.66308	4.97628	9.03261	2.82218	18.1809	7.87587	14.3397	5.6719	19.6003	323.309	0.103383	0.487556	1.32293	2.84891	146.572	-3229.84			10.8779	6.89066	9.62633	13.204
	3.19642	21.1979	6.90749	6.91443	4.90452	8.90805	2.83079	18.3305	7.82509	14.5036	5.61876	20.278	354.328	0.103769	0.486908	1.29764	2.85147	145.595	-3229.48			10.4339	6.909	9.66211	13.4668
	3.10936	20.4346	6.67463	7.03576	4.69988	8.88841	2.81281	18.438	7.59898	14.3496	5.60682	20.5757	371.53	0.103783	0.486764	1.2644	2.84626	144.695	-3229.16			10.0729	6.87468	9.61658	13.5107
	2.97653	20.3593	6.34662	7.20444	4.53233	8.99679	2.78189	18.601	7.57889	14.1124	5.64736	20.2621	380.858	0.103096	0.486758	1.22825	2.83959	144.452	-3228.73			9.89414	6.91119	9.65394	13.3406
	2.95186	20.6419	6.30009	7.14796	4.3881	8.58768	2.79294	18.6565	7.55392	13.2245	5.43168	19.91	387.417	0.102222	0.486901	1.2119	2.84178	143.902	-3228.27			9.9646	6.70792	9.66779	12.8554
	2.96773	20.3866	6.45034	7.10253	4.216	8.29223	2.84704	17.95	7.61373	12.8597	5.2273	20.3765	381.052	0.101812	0.48683	1.19303	2.84471	143.817	-3227.79			9.93489	6.53692	9.47026	12.8212
	2.97389	20.4285	6.36804	7.09953	4.08908	7.91194	2.88894	18.5562	7.54814	12.9703	5.56311	20.4867	366.59	0.101274	0.487486	1.17846	2.84061	146.76	-3227.23			9.92347	6.36685	9.66443	13.0067
	2.99031	20.3677	6.45222	6.96173	4.12113	7.60431	2.82906	18.6634	7.55751	12.9255	5.87481	20.0738	359.727	0.100462	0.488222	1.18571	2.83012	151.41	-3226.66			9.93676	6.22906	9.68331	12.958
	2.99044	20.4968	6.45916	6.60911	4.11137	7.17544	2.83276	18.1553	7.40081	12.808	5.81129	18.8229	363.485	0.0999373	0.488062	1.19171	2.81945	156.185	-3226.07			9.98214	5.96531	9.46296	12.4807
	3.08303	20.2754	6.32833	6.05203	4.30514	6.71717	2.78799	18.0373	7.45824	11.7792	5.66453	17.7029	373.244	0.0995078	0.487684	1.20273	2.81844	161.607	-3225.47			9.89558	5.69145	9.42786	11.7155
	3.11304	20.2814	6.2522	5.63455	4.43066	6.55215	2.81307	18.1938	7.50776	11.375	5.75056	17.3845	382.595	0.0995522	0.487414	1.23157	2.83033	168.336	-3224.95			9.88222	5.53912	9.50487	11.5034
	3.15727	20.3339	6.11636	5.53325	4.48311	6.12343	2.80782	19.1033	7.67955	10.7778	5.80725	16.058	396.92	0.0992125	0.487101	1.25028	2.83233	175.605	-3224.42			9.86917	5.37993	9.86355	10.881
	3.17606	20.0479	6.03784	5.3935	4.45998	6.04038	2.70084	18.7099	7.5419	10.7807	5.63647	15.5184	422.306	0.0994253	0.486588	1.26608	2.84373	181.545	-3223.97			9.75394	5.29795	9.65089	10.6452
	3.19817	19.7034	5.95582	5.31241	4.46429	6.05657	2.72421	18.6028	7.34375	10.6851	5.49248	15.2086	440.621	0.0999726	0.486694	1.27592	2.86467	184.481	-3223.68			9.61915	5.27776	9.55693	10.462
	3.21139	19.2141	5.92225	5.22804	4.39035	5.97536	2.7375	19.159	7.43478	10.3062	5.44204	14.7194	449.009	0.100228	0.487293	1.28331	2.88272	185.794	-3223.34			9.44923	5.19792	9.77708	10.1559
	3.14538	18.8753	5.81506	5.07648	4.28505	5.90403	2.78193	19.6356	7.54827	9.78966	5.47501	14.9458	452.726	0.100939	0.487277	1.28597	2.89842	184.839	-3223.19			9.27858	5.08852	9.98859	10.0702
	3.10153	18.8177	5.81195	5.05255	4.1845	5.87496	2.73802	19.9364	7.59176	9.35406	5.48663	14.6151	433.871	0.101226	0.487055	1.27328	2.89904	181.388	-3223			9.24374	5.03734	10.0887	9.81859
	3.04785	19.6372	5.95909	4.94047	4.1123	5.86669	2.75131	19.7885	7.69654	9.22857	5.4085	14.2889	408.689	0.101155	0.488238	1.27234	2.89843	175.224	-3222.87			9.54806	4.97315	10.0788	9.64198
	3.03743	20.3447	6.08028	4.79747	4.20871	5.68607	2.8338	20.2778	7.49337	8.76668	5.55059	14.6684	376.887	0.100765	0.489271	1.2803	2.9019	166.99	-3222.9			9.82081	4.89742	10.2017	9.6619
	3.04751	20.6792	6.10662	4.78067	4.39808	5.64942	2.91371	20.9902	7.65888	8.30369	5.47583	14.9224	341.375	0.100565	0.490218	1.28235	2.89867	157.209	-3222.8			9.94444	4.94272	10.5209	9.56731
	3.01994	21.4402	6.00177	4.83479	4.44648	5.63783	2.86782	21.6278	7.68744	8.45333	5.52295	15.4561	314.719	0.100207	0.491172	1.27309	2.89901	145.106	-3222.97			10.154	4.97304	10.7277	9.81079
	2.96041	21.889	5.97414	5.09042	4.40578	5.65845	2.88597	21.8778	7.64869	9.08453	5.66569	15.5902	297.699	0.100121	0.492606	1.26042	2.89711	130.761	-3222.98			10.2745	5.05155	10.8042	10.1135
	2.95881	21.9119	5.88232	5.15925	4.26892	5.52079	2.87892	21.7882	7.89637	9.23075	6.01715	15.3528	299.736	0.100493	0.493562	1.24253	2.90194	116.04	-3222.99			10.251	4.98299	10.8545	10.2002
	2.98981	21.918	5.88998	5.26325	4.3333	5.59436	2.92712	21.7975	8.12472	9.09885	6.19573	15.4373	290.312	0.100659	0.493439	1.23793	2.89983	99.2895	-3223.17			10.2659	5.06364	10.9498	10.244
	2.91025	20.656	5.78354	5.34302	4.33051	5.70819	2.88817	21.879	8.4495	8.93435	6.1295	14.6755	283.766	0.100961	0.493436	1.22282	2.89509	82.4762	-3223.13			9.78328	5.12724	11.0722	9.91311
	2.85146	20.2629	5.72236	5.23838	4.18477	5.57846	2.96869	21.7063	8.7015	8.63775	6.21395	14.0837	283.352	0.100614	0.492908	1.2116	2.88421	63.1524	-3223.2			9.61223	5.00054	11.1255	9.64513
	2.82139	19.3789	5.54122	4.96597	4.0967	5.54995	3.05468	22.5577	8.68385	8.10607	6.23645	13.5084	290.813	0.100273	0.492568	1.20088	2.87224	42.8292	-3223.08			9.24716	4.87087	11.4321	9.28363
	2.88373	18.6557	5.62305	4.72184	4.42268	5.66917	3.08796	22.9181	8.86501	7.52944	6.16542	12.8459	310.104	0.099906	0.49199	1.2058	2.86395	22.7315	-3223.07			9.05416	4.9379	11.6237	8.84691
	2.81231	18.4662	5.53822	4.67323	4.55162	6.03908	3.12088	23.342	8.93467	6.9096	5.91147	12.6513	316.578	0.0993451	0.491665	1.20559	2.85459	0.592858	-3223.23			8.93892	5.08798	11.7992	8.4908
	2.77975	18.5428	5.65402	4.51989	4.60213	6.37272	3.15896	23.6318	8.75036	6.84638	5.57042	12.9354	322.574	0.0989876	0.491459	1.18945	2.85883	-23.0328	-3223.21			8.99221	5.16491	11.847	8.45075
	2.72779	17.9443	5.69401	4.30125	4.6122	6.35441	3.16597	23.2745	8.61023	6.7765	5.49243	13.658	341.778	0.0987601	0.491366	1.18432	2.86418	-49.0131	-3223.41			8.7887	5.08929	11.6836	8.64231
	2.67564	18.1724	5.66432	4.25637	4.69606	6.53572	3.09656	23.6549	8.69594	6.7426	5.49869	14.3606	339.73	0.0988337	0.491519	1.19316	2.86913	-77.1267	-3223.47			8.83746	5.16272	11.8158	8.86728
	2.54548	18.6165	5.84201	4.32069	4.94636	6.87913	3.01918	23.0252	8.71559	7.00911	5.43309	15.9205	344.92	0.0995197	0.491339	1.19405	2.87555	-106.997	-3223.6			9.00133	5.38206	11.5867	9.45422
	2.37881	18.3568	5.76868	4.48916	4.78378	7.06947	2.95627	22.7128	8.92672	7.7607	5.71879	17.7934	353.579	0.099976	0.491073	1.19665	2.87941	-137.03	-3223.66			8.83478	5.44747	11.5319	10.4243
	2.36719	18.5887	5.92066	5.01804	4.6698	7.25952	2.90077	22.609	9.08558	8.51422	6.05723	18.9229	353.844	0.100911	0.491388	1.20447	2.8752	-167.633	-3223.51			8.95884	5.64912	11.5318	11.1648
	2.33374	18.2483	5.97138	5.56135	4.67071	7.05224	2.85377	21.9692	8.94412	9.4094	6.147	18.9466	364.553	0.10213	0.491909	1.20588	2.86836	-198.651	-3223.16			8.85113	5.76144	11.2557	11.501
	2.27541	18.029	5.93655	5.84432	4.66053	7.09014	2.7571	21.8006	8.57364	10.3075	6.16585	18.4613	356.259	0.103046	0.491987	1.20715	2.85424	-228.99	-3222.27			8.74699	5.865	11.0438	11.6449
	2.15974	17.5812	5.88561	6.17142	4.62564	7.10289	2.70956	21.9045	8.28292	10.9068	6.14468	18.2327	349.866	0.103554	0.492229	1.2078	2.84985	-259.532	-3220.49			8.54217	5.96665	10.9657	11.7614
	2.13428	17.6907	5.9236	6.96057	4.374	7.0574	2.76695	22.063	8.25808	11.2345	6.18358	17.9349	354.702	0.103738	0.49256	1.22173	2.8466	-291.062	-3217.58			8.58285	6.13066	11.0293	11.7843
	2.12381	18.101	6.00094	7.72265	4.32097	6.99305	2.70682	21.8918	8.04231	11.9144	5.90156	17.789	347.893	0.103832	0.493928	1.23515	2.83506	-326.977	-3213.3			8.74193	6.34556	10.8803	11.8683
	2.08634	18.6385	6.04317	8.73042	4.45477	7.02464	2.74468	21.4835	7.51947	12.8096	5.60133	17.391	350.271	0.103949	0.494117	1.23429	2.83174	-363.217	-3207.47			8.92269	6.73661	10.5825	11.934
	2.08686	17.9073	6.192	9.3264	4.6251	7.55688	2.68685	21.5127	7.21445	13.6178	5.53694	17.3301	352.925	0.103313	0.494539	1.2336	2.83008	-399.964	-3200.6			8.72872	7.16946	10.4713	12.1616
	2.08126	18.3984	6.13791	10.4408	4.76116	7.97961	2.6698	21.266	7.08853	14.637	5.59768	18.0325	340.612	0.103188	0.494474	1.22727	2.83073	-436.497	-3193.22			8.87251	7.72719	10.3414	12.7557
	2.16057	18.9294	6.38365	11.5956	4.87232	8.55134	2.68294	21.0598	6.89884	16.5602	5.75694	19.3817	331.469	0.103722	0.494876	1.20993	2.833	-473.031	-3186.49			9.15789	8.33975	10.2139	13.8996
	2.16519	19.1422	6.49616	13.3345	5.06896	9.59492	2.6453	21.4261	6.7117	19.7033	5.6912	20.3432	319.63	0.104024	0.495511	1.18554	2.82907	-509.511	-3181.79			9.26785	9.33281	10.261	15.2459
	2.15927	18.2879	6.57387	14.9503	5.34617	10.4799	2.68796	21.9497	6.65039	22.9923	5.85034	20.6469	307.873	0.104746	0.495373	1.16943	2.82956	-543.393	-3179.59			9.00702	10.2588	10.4294	16.4965
	2.16344	17.3867	6.62255	16.4805	5.54213	11.7417	2.63407	21.1391	6.60181	23.9835	5.96152	21.0026	297.841	0.104777	0.494784	1.16007	2.8374	-577.624	-3180.68			8.72422	11.2548	10.125	16.9825
	2.14466	17.3091	6.5655	18.2025	5.77622	12.5358	2.64723	19.6042	6.55604	24.9845	6.01375	20.9718	287.113	0.105194	0.494653	1.17449	2.8387	-615.452	-3184.29			8.67308	12.1715	9.60248	17.3233
	2.18673	16.6878	6.76494	19.7128	5.88502	12.9888	2.68945	19.7497	6.53163	25.9332	5.74523	20.6859	278.017	0.105819	0.495148	1.18148	2.83928	-656.279	-3189.89			8.5465	12.8622	9.65692	17.4548
	2.17666	15.7597	6.79569	21.172	6.08415	13.5745	2.72642	19.6201	6.38461	26.059	5.42931	20.1067	280.169	0.10619	0.49591	1.1804	2.83738	-695.336	-3196.41			8.24401	13.6102	9.57704	17.1983
	2.19715	14.9159	6.86847	21.4772	6.42941	14.0216	2.67038	19.1558	6.37264	25.3976	5.31075	19.4249	299.056	0.10587	0.495138	1.18464	2.83691	-733.492	-3202.71			7.99384	13.9761	9.39962	16.7111
	2.21941	14.5371	6.9863	21.4023	6.58965	14.2649	2.63894	18.7871	6.1693	23.4244	5.26617	19.0479	324.987	0.104845	0.493902	1.1909	2.8399	-770.51	-3208.31			7.91426	14.0856	9.19843	15.9128
	2.3079	14.6905	7.43738	22.2835	6.81296	14.6195	2.66572	18.899	6.0647	21.5916	5.06852	18.2903	344.45	0.104361	0.493403	1.19637	2.84202	-803.152	-3212.57			8.14526	14.572	9.20982	14.9835
	2.4349	14.7284	7.79548	22.9842	7.03104	14.785	2.72841	18.9296	6.02685	20.7728	4.98289	18.2952	363.318	0.103495	0.49307	1.21623	2.84185	-830.021	-3215.82			8.31958	14.9334	9.22829	14.6836
	2.51475	14.6378	8.22955	23.7028	7.34053	14.5694	2.80467	18.9167	5.904	19.9332	4.95793	18.0442	387.487	0.102269	0.492378	1.21786	2.84514	-852.808	-3218.1			8.46071	15.2042	9.20844	14.3118
	2.65915	15.0904	8.27093	24.6366	7.79558	14.4064	2.94225	18.9375	5.93884	19.2301	5.19338	18.4676	399.411	0.10122	0.491941	1.21803	2.84948	-876.785	-3219.58			8.67351	15.6129	9.27286	14.2971
	2.76471	15.4834	8.44697	26.21	7.82447	14.359	3.07368	19.8636	6.18724	19.1546	5.2908	18.6348	390.239	0.0997983	0.491755	1.2188	2.85465	-897.25	-3220.73			8.89837	16.1312	9.70818	14.3601
	2.89741	15.2007	8.57544	28.076	8.16887	14.3301	3.21955	20.8281	6.44784	18.0954	5.39912	18.5116	372.295	0.0995721	0.493055	1.21642	2.85893	-915.525	-3221.43			8.89119	16.8583	10.1652	14.002
	3.017	14.4042	8.48081	28.5866	8.23334	13.9893	3.32008	21.386	6.65895	17.4997	5.65547	19.3686	363.709	0.099689	0.493621	1.22009	2.85919	-932.989	-3222.02			8.63402	16.9364	10.455	14.1746
	3.10258	14.2964	8.60367	28.1775	8.30942	13.2747	3.43494	23.9862	7.00949	17.2655	5.84665	19.656	364.544	0.0997556	0.494939	1.22745	2.86775	-947.663	-3222.45			8.66755	16.5872	11.4769	14.256
	3.21413	14.2834	8.64017	27.0392	8.3596	13.0689	3.50902	26.4966	7.53196	16.6797	5.90096	19.8786	352.323	0.100162	0.495733	1.23473	2.87063	-959.998	-3222.62			8.71257	16.1559	12.5125	14.1531
	3.22113	13.5943	8.90636	25.1259	8.26041	12.6118	3.51847	27.5083	7.79364	15.9599	5.86689	19.2845	341.996	0.100689	0.495943	1.24234	2.87601	-967.85	-3222.77			8.57392	15.3327	12.9401	13.7038
	3.21277	13.0983	8.95228	22.9546	8.08759	11.9259	3.49822	27.9527	7.82642	15.1284	5.85639	18.8477	332.075	0.101047	0.495726	1.24779	2.87745	-972.18	-3222.75			8.42112	14.3227	13.0925	13.2775
	3.20931	12.6338	9.42471	21.537	8.01427	11.2861	3.41499	29.2604	7.99168	14.2494	5.8111	18.7503	330.355	0.101758	0.495334	1.25654	2.88161	-972.177	-3222.61			8.4226	13.6125	13.5557	12.937
	3.10201	12.8708	9.87584	18.751	7.98906	10.895	3.40075	31.283	8.24298	13.4765	5.73873	17.9327	338.192	0.102364	0.495417	1.26192	2.87515	-969.541	-3222.51			8.61622	12.545	14.3089	12.3826
	3.05513	12.5081	10.4418	17.3492	7.97156	10.7569	3.4021	32.8776	8.25151	12.0484	5.68566	18.1678	344.589	0.102991	0.494918	1.26048	2.86852	-961.401	-3222.22			8.66835	12.0259	14.8437	11.9673
	3.03386	12.5844	10.6862	15.0761	8.18156	10.7161	3.35609	32.5127	8.17358	10.4967	5.60755	17.9701	350.733	0.102729	0.494963	1.28021	2.85893	-948.476	-3222.07			8.76817	11.3246	14.6808	11.3581
	3.01189	12.9358	11.2956	13.903	8.04993	10.6808	3.31673	31.9081	8.41425	9.41979	5.44223	18.31	355.333	0.102863	0.49478	1.29822	2.85389	-931.259	-3221.94			9.08111	10.8779	14.5464	11.0573
	3.08591	13.0546	11.6304	13.8027	8.15105	10.6753	3.34159	32.7406	8.53718	8.64867	5.29757	18.6488	347.677	0.103454	0.496059	1.3123	2.84102	-905.428	-3221.69			9.25698	10.8764	14.8731	10.865
	3.09053	13.9983	11.5901	13.4198	8.14094	11.2707	3.42879	33.2824	8.50212	8.53741	5.25524	19.1356	334.389	0.104123	0.497203	1.31899	2.83489	-869.808	-3221.69			9.55964	10.9438	15.0711	10.9761
	3.09495	14.8309	11.4038	12.6822	8.07968	11.6844	3.41589	32.56	8.42009	8.49833	5.04485	20.1027	327.798	0.104657	0.498421	1.33409	2.8248	-825.696	-3221.45			9.77657	10.8154	14.7987	11.2153
	3.05728	15.3058	10.9713	11.9837	7.98529	11.6267	3.35501	31.4556	8.24597	9.16966	4.9523	20.4803	328.639	0.104781	0.498578	1.35089	2.82382	-768.583	-3221.41			9.77814	10.5319	14.3522	11.5341
	2.96992	16.0061	10.3877	12.0074	7.67237	11.6121	3.29604	30.4329	8.10131	9.78336	4.85416	20.6111	335.937	0.105359	0.499529	1.35284	2.83407	-704.78	-3221.33			9.78791	10.4306	13.9434	11.7495
	2.93036	16.4569	9.38138	11.9228	7.57825	11.8736	3.20292	30.7336	7.62898	10.1398	4.8198	20.901	334.439	0.106297	0.500794	1.34707	2.83669	-634.966	-3221.11			9.58955	10.4582	13.8552	11.9535
	2.91384	16.5691	8.51074	11.6945	7.14961	11.8286	3.10941	30.432	7.31533	10.5581	4.88788	21.0732	339.766	0.106779	0.50102	1.3387	2.8369	-561.814	-3221.12			9.33123	10.2242	13.6189	12.1731
	2.87668	16.0255	8.04746	10.9827	7.01474	11.4956	2.99502	29.6772	7.10817	11.2951	4.93587	20.6905	354.301	0.106589	0.501322	1.33244	2.83312	-495.235	-3220.89			8.98322	9.83101	13.2601	12.3072
	2.89306	15.5693	7.87741	10.9454	6.74249	11.0764	2.93168	29.7615	6.98245	11.9868	5.03095	20.6489	353.682	0.106464	0.500415	1.31849	2.83709	-436.274	-3220.89			8.77993	9.58809	13.2252	12.5556
	2.9109	15.2557	7.75393	11.1711	6.51423	10.5168	2.99481	29.6459	6.79185	12.1267	5.03445	19.9006	344.305	0.106239	0.50022	1.3106	2.84101	-392.506	-3220.82			8.64018	9.40073	13.1442	12.3539
	2.9537	14.6787	7.67744	11.8874	6.65614	10.1442	3.01056	29.3486	6.77982	12.1231	5.2097	19.6787	339.785	0.106261	0.500107	1.30346	2.83971	-361.628	-3220.75			8.43663	9.56255	13.0463	12.3372
	2.9164	13.9039	7.68124	12.5151	6.52803	9.93715	3.06401	29.3819	6.83454	12.1177	5.45179	20.1045	336.449	0.106374	0.499102	1.31278	2.83519	-341.894	-3220.77			8.16718	9.66009	13.0935	12.558
	2.94363	13.8209	7.63917	12.9532	6.81935	9.8861	2.97843	29.9142	6.98706	11.91	5.50672	20.8606	342.332	0.106932	0.498004	1.30681	2.83103	-334.46	-3220.75			8.13456	9.88623	13.2932	12.7591
	2.97443	14.0244	7.78571	13.2436	6.99248	9.84863	2.99147	30.5976	7.04584	12.1107	5.68522	20.0924	337.519	0.107024	0.497485	1.28913	2.83031	-333.419	-3220.9			8.2615	10.0282	13.545	12.6294
	2.96019	13.66	7.95207	13.47	6.87048	9.97608	3.01117	31.4039	7.08037	11.6928	5.73614	19.9982	326.103	0.107565	0.497456	1.27552	2.83236	-333.474	-3220.96			8.19076	10.1055	13.8318	12.4757
	2.99491	13.7574	8.01195	14.0645	7.05469	10.4389	2.90694	31.7283	7.27658	11.0949	5.59368	19.8725	322.205	0.108124	0.497601	1.26759	2.82389	-334.427	-3221.1			8.25474	10.5194	13.9706	12.187
	2.98545	13.6051	8.01188	14.7323	7.08942	10.6627	2.92128	33.2862	7.44094	10.9781	5.47894	19.1394	322.654	0.107844	0.49759	1.25973	2.81917	-334.669	-3221.2			8.20083	10.8281	14.5495	11.8655
	3.03989	13.6482	7.92709	15.0578	7.29839	10.6256	2.95509	33.519	7.4735	10.8025	5.14216	18.0044	326.388	0.107278	0.497503	1.24601	2.82226	-333.974	-3221.44			8.20504	10.9939	14.6492	11.3164
	2.97823	13.4589	8.24813	14.7164	7.11934	10.4177	2.99131	33.6452	7.6779	10.9049	4.90393	16.5465	339.464	0.10592	0.497393	1.23457	2.82136	-333.174	-3221.55			8.22841	10.7512	14.7715	10.7851
	2.9918	12.7865	8.40998	14.6667	7.11089	10.2024	3.08311	33.5079	7.86618	10.8786	4.76652	15.961	356.147	0.105269	0.497806	1.23432	2.81389	-330.298	-3221.69			8.06275	10.66	14.8191	10.5354
	3.00564	12.4534	8.31004	14.5467	7.25422	9.89282	3.16324	33.7572	8.41667	10.9315	4.66492	16.3629	359.631	0.104103	0.498326	1.24628	2.81008	-328.645	-3221.91			7.92303	10.5646	15.1124	10.6531
	2.97222	12.0445	8.57785	13.9984	7.12441	9.27898	3.19132	34.6133	8.76517	10.6958	4.54133	16.1202	367.835	0.102826	0.49839	1.25696	2.80478	-326.49	-3222.03			7.86484	10.1339	15.5233	10.4524
	2.92678	11.2647	8.55029	13.5941	7.08232	8.98746	3.20335	34.8743	8.99887	10.7812	4.70638	15.7314	371.526	0.102309	0.498116	1.25866	2.80524	-325.134	-3222.26			7.5806	9.88796	15.6922	10.4063
	2.98634	11.0841	8.56142	12.9091	6.92426	8.85441	3.22762	35.8509	9.25529	10.4577	4.80663	16.0161	368.143	0.102011	0.499077	1.25914	2.80067	-323.892	-3222.31			7.54395	9.5626	16.1113	10.4268
	3.00302	10.7573	8.43166	13.3608	6.93514	8.71302	3.2933	37.7389	9.23893	10.1748	4.96646	16.1697	366.473	0.101999	0.49921	1.26232	2.79924	-321.451	-3222.47			7.39731	9.66965	16.757	10.437
	3.0177	10.9897	8.31444	13.8346	6.81359	8.93027	3.32905	38.5436	9.37655	9.6124	5.05169	16.7406	362.489	0.10166	0.499546	1.2627	2.81022	-320.452	-3222.58			7.4406	9.85949	17.0831	10.4682
	2.99839	10.6875	8.41164	14.1906	6.8874	9.08462	3.30996	38.9654	9.24668	9.22777	5.02362	17.0766	359.482	0.101823	0.499602	1.26085	2.80834	-318.412	-3222.58			7.36586	10.0542	17.174	10.4427
	3.032	10.5012	8.42339	14.5111	7.22741	9.44662	3.3149	40.122	9.11027	9.39444	5.14235	17.09	368.428	0.102115	0.498483	1.23563	2.81725	-317.779	-3222.71			7.31887	10.3951	17.5157	10.5423
	2.97928	10.4002	8.48047	13.9236	7.12095	9.62837	3.28319	40.6421	8.85578	8.93724	5.02752	16.7047	357.214	0.102306	0.498414	1.23195	2.82084	-316.816	-3222.71			7.28665	10.2243	17.5937	10.2232
	2.85531	9.84769	8.53139	13.6542	7.05296	9.90432	3.22707	42.4251	8.65799	8.85861	4.8954	16.771	345.69	0.102048	0.498024	1.23108	2.82439	-315.715	-3222.77			7.07813	10.2038	18.1034	10.175
	2.82522	9.48441	8.70133	13.5822	6.92321	9.81815	3.15714	41.7675	8.50899	8.65141	4.82161	16.1609	354.81	0.101569	0.498842	1.22042	2.82528	-316.676	-3222.82			7.00365	10.1078	17.8112	9.87799
	2.80085	8.8801	8.95772	14.0808	6.90132	9.44353	3.11749	41.3402	8.1182	8.44869	4.63299	15.1227	371.099	0.101804	0.49974	1.22596	2.82056	-315.435	-3222.82			6.87956	10.1419	17.5253	9.40146
	2.72198	8.86681	9.05518	13.6932	6.86403	9.44156	3.0305	40.6281	7.73131	8.3699	4.60719	14.6582	377.929	0.102636	0.499711	1.22569	2.82118	-316.13	-3222.87			6.88132	9.99958	17.13	9.21177
	2.62162	8.9458	8.92981	13.1527	6.88661	9.62682	3.00291	39.8074	7.39533	8.67867	4.35665	14.2066	369.404	0.103297	0.499622	1.23721	2.82565	-315.227	-3222.93			6.83241	9.88872	16.7352	9.08063
	2.64023	9.05516	8.46737	12.6404	7.02712	9.62643	3.04014	40.1067	7.23525	8.64127	4.30531	13.9906	368.266	0.103501	0.499952	1.25102	2.81908	-313.974	-3222.96			6.72092	9.76467	16.794	8.97904
	2.66017	9.33013	8.35503	12.4148	6.94096	9.66459	3.04857	39.3289	7.0831	8.63515	4.19771	13.9318	373.654	0.104153	0.499345	1.24627	2.81519	-313.752	-3223.02			6.78178	9.67346	16.4869	8.92155
	2.63478	9.64625	8.29692	11.3363	6.98328	9.29582	3.05013	38.2163	7.11083	8.6011	4.06188	14.0021	361.687	0.104674	0.498373	1.24156	2.82381	-311.339	-3223.1			6.85932	9.20515	16.1258	8.88838
	2.57907	9.72649	8.08853	10.7289	6.89768	9.43436	3.00964	37.6988	7.03993	8.99689	3.95468	14.8844	354.395	0.105075	0.497277	1.23447	2.8247	-311.527	-3223.13			6.79803	9.02032	15.9161	9.27864
	2.56211	9.67188	7.93094	9.97735	6.78169	9.4031	3.01832	37.0068	7.11795	9.10095	3.81816	15.564	347.962	0.105611	0.496529	1.22943	2.82968	-310.238	-3223.24			6.72164	8.72071	15.7143	9.49438
	2.57028	9.5814	7.90499	9.74758	6.73421	9.26085	2.97514	36.4055	7.1364	9.04812	3.82025	16.0978	335.726	0.106143	0.496607	1.22864	2.83039	-309.703	-3223.2			6.68556	8.58088	15.5057	9.65539
	2.62936	9.70769	7.98692	9.64433	6.60529	8.92906	2.92438	35.5084	7.11428	9.12142	3.82603	16.3553	321.486	0.106394	0.49633	1.22827	2.8312	-310.244	-3223.25			6.77466	8.39289	15.1824	9.7676
	2.58259	9.88433	8.06397	9.87999	6.52679	8.76726	2.95024	33.9156	7.18502	9.69576	3.81641	16.3582	307.964	0.106122	0.496229	1.22271	2.83623	-309.11	-3223.34			6.84363	8.39135	14.6836	9.95678
	2.66611	10.1139	7.90664	10.8857	6.72565	9.40078	3.0271	32.7513	7.3492	10.1866	3.87319	16.5	304.772	0.106558	0.496199	1.232	2.83497	-310.305	-3223.37			6.89556	9.00404	14.3759	10.1866
	2.66468	10.3576	7.90962	12.1037	6.80018	9.22068	2.99959	32.5365	7.63586	10.2265	3.90967	16.4588	293.67	0.106316	0.497012	1.27102	2.83921	-310.614	-3223.54			6.9773	9.37486	14.3907	10.1983
	2.67485	10.4265	8.13794	12.6351	7.10741	9.15512	3.04744	32.1875	7.70574	10.2599	3.96887	15.9426	274.93	0.10621	0.49716	1.28778	2.84097	-311.038	-3223.54			7.07978	9.63254	14.3136	10.0571
	2.61203	10.7224	8.01604	13.0567	6.96702	9.44292	2.96743	31.8429	8.08018	10.5506	3.98573	15.7459	266.141	0.105969	0.497713	1.30057	2.84539	-312.445	-3223.7			7.11682	9.8222	14.2968	10.0941
	2.61701	10.4187	8.0633	13.4792	7.02592	9.38525	3.02476	31.8214	8.13746	10.7558	3.95361	15.4643	272.521	0.106002	0.497541	1.30997	2.84541	-312.407	-3223.84			7.033	9.96347	14.3279	10.0579
	2.55629	10.1174	7.95674	13.6609	7.07798	9.53964	2.93134	30.8192	8.08523	10.4301	3.93295	15.1192	276.862	0.106041	0.49699	1.32279	2.85348	-313.64	-3223.85			6.8768	10.0929	13.9452	9.82745
	2.47111	9.8394	7.61723	13.2816	6.8448	9.26472	2.86331	31.1124	8.10374	10.0906	3.78967	14.8717	277.358	0.106297	0.496489	1.34274	2.86013	-314.717	-3223.98			6.64258	9.79705	14.0265	9.58398
	2.44197	9.6226	7.51578	12.2573	6.70981	9.12967	2.88722	31.0686	8.29513	10.0867	3.73726	14.2093	297.677	0.106388	0.495784	1.35507	2.86041	-314.072	-3223.98			6.52678	9.36558	14.0837	9.34444
	2.47454	9.50929	7.56011	11.696	6.40544	9.08048	2.8534	32.3677	8.32687	10.1459	3.64265	13.7869	329.619	0.105709	0.49548	1.36423	2.87407	-314.889	-3224.1			6.51464	9.06062	14.516	9.19184
	2.49338	9.75297	7.64216	11.5147	6.61398	8.95875	2.89533	34.5573	8.24888	10.0398	3.59908	13.6145	346.059	0.104995	0.495974	1.36913	2.88318	-314.247	-3224.19			6.6295	9.02913	15.2338	9.08445
	2.44728	10.1739	7.65047	11.6191	6.73881	9.03542	2.8682	35.7177	8.26145	9.62514	3.49175	13.463	360.346	0.104974	0.495286	1.36955	2.88256	-313.83	-3224.2			6.75721	9.1311	15.6158	8.85997
	2.49991	10.8112	7.90326	11.7205	6.66292	9.13422	2.96215	36.5081	8.52322	9.92803	3.47293	13.8837	370.464	0.105052	0.495589	1.35602	2.88287	-315.457	-3224.31			7.07146	9.17256	15.9978	9.09487
	2.50474	11.0702	7.8879	12.1342	6.84561	9.02909	2.91107	36.5158	8.45527	10.7021	3.51648	14.075	377.583	0.104647	0.495859	1.32758	2.88139	-314.351	-3224.33			7.15428	9.33629	15.9607	9.43121
	2.51294	11.3312	7.79783	12.4515	6.80577	9.21383	2.90976	36.7006	8.32743	10.8969	3.56225	14.6647	381.941	0.105181	0.496039	1.29853	2.88133	-316.422	-3224.39			7.21399	9.49036	15.9793	9.70798
	2.48419	11.772	7.74419	12.8162	6.99885	10.083	2.90766	38.0196	8.30883	11.2418	3.61657	15.2297	368.29	0.105556	0.495555	1.29075	2.87056	-318.106	-3224.44			7.33346	9.96603	16.412	10.0294
	2.50516	11.8419	7.88778	13.6088	7.09547	10.6334	2.87404	38.1996	8.35177	12.0899	3.63579	15.7314	367.151	0.106133	0.494503	1.27372	2.86025	-319.134	-3224.4			7.4116	10.4459	16.4751	10.4857
	2.52167	11.5262	7.93182	14.9406	6.95139	10.5983	2.91301	38.5024	8.44358	12.7744	3.71664	16.0357	370.647	0.10633	0.495075	1.26377	2.85877	-326.385	-3224.45			7.32657	10.8301	16.6197	10.8423
	2.55744	11.1967	7.80345	16.5591	6.9598	10.7213	2.86809	38.739	8.17213	13.1346	3.63882	15.9971	370.646	0.107172	0.494502	1.24992	2.85304	-330.42	-3224.47			7.18585	11.4134	16.5931	10.9235
	2.58418	11.3784	7.85391	17.408	7.07065	11.0262	2.92999	38.9658	8.1691	13.1417	3.59264	16.3827	387.203	0.107443	0.494382	1.2419	2.84668	-342.556	-3224.49			7.27217	11.8349	16.6883	11.039
	2.60996	11.9918	8.02455	18.2587	7.2251	11.3084	2.94838	38.9728	8.13397	13.183	3.62555	16.4845	390.247	0.10691	0.494391	1.23308	2.84362	-355.997	-3224.54			7.54209	12.2641	16.6851	11.0977
	2.66241	12.3849	8.12521	18.5409	7.22055	10.9874	2.97836	39.3768	8.05342	13.5018	3.81066	16.7617	410.517	0.106687	0.495094	1.21177	2.83331	-366.836	-3224.57			7.72416	12.2496	16.8029	11.358
	2.62717	12.4933	8.26974	18.5735	6.99234	10.5566	2.97625	39.4727	8.08447	13.1778	3.90343	16.1006	421.972	0.106537	0.495751	1.19728	2.827	-389.585	-3224.64			7.79673	12.0408	16.8445	11.0606
	2.54819	13.0706	8.19532	17.6513	6.90814	10.0789	2.94891	38.5309	8.32589	12.8849	4.04529	15.6839	418.831	0.105834	0.496292	1.18489	2.82839	-413.168	-3224.69			7.93803	11.5461	16.6019	10.8713
	2.48537	13.5285	8.48353	15.6987	6.93334	10.0132	2.94536	38.6056	8.7153	12.5217	4.25014	15.4031	409.812	0.105012	0.496463	1.17167	2.83233	-447.198	-3224.74			8.1658	10.8817	16.7554	10.725
	2.49344	13.6377	8.80772	15.0802	6.89042	9.80066	2.99255	38.056	9.24472	12.3817	4.54981	15.2932	387.941	0.10439	0.496613	1.1555	2.83727	-475.502	-3224.78			8.31294	10.5904	16.7644	10.7416
	2.48686	14.1247	8.76035	15.2913	6.69329	9.32778	2.97183	36.3413	9.4024	12.4288	4.82307	15.0547	371.649	0.103351	0.496862	1.1308	2.84097	-523.613	-3224.86			8.45729	10.4374	16.2385	10.7688
	2.52081	14.4043	8.70958	16.085	6.72851	8.66518	3.04735	36.7435	9.79053	12.9359	5.05654	14.9834	344.123	0.10311	0.496755	1.11436	2.84725	-630.598	-3224.94			8.54489	10.4929	16.5271	10.9919
	2.53996	14.618	8.29635	16.1539	6.76819	8.13128	3.06639	35.0406	9.79215	13.5123	5.23372	15.6963	322.101	0.102928	0.496232	1.11796	2.85964	-698.941	-3225.06			8.48478	10.3511	15.9664	11.4808
	2.502	14.2866	8.18694	16.5505	6.57218	8.03251	3.01502	35.0748	9.7639	14.5725	5.28834	16.6966	306.785	0.102161	0.495028	1.12494	2.86188	-244.024	-3224.57			8.3252	10.385	15.9512	12.1858
	2.534	14.2229	8.05697	17.7839	6.4677	7.8082	2.9549	35.7513	9.59691	15.6512	5.33041	18.0188	294.408	0.101257	0.493986	1.12724	2.86554	495.201	-3223.49			8.27129	10.6866	16.1011	13.0001
	2.61726	14.4542	7.98341	20.015	6.09323	7.59604	2.94668	37.2371	9.55367	17.8173	5.65863	19.3621	308.117	0.100901	0.493712	1.1239	2.85834	1244.11	-3222.21			8.35163	11.2347	16.5792	14.2793

## Sheet: P209 U1-1
	Ra Li	Oi Li	Oe Li	MF Li	ICO Li	LO Li	Ra Re	Oi Re	Oe Re	MF Re	ICO Re	LO Re	EKG	Kippwinkel	Rotwinkel	Kraft x	Kraft y	Druck li	Druck re			Bauch links	Rücken links	Bauch rechts	Rücken rechts
	1.22913	16.3286	4.37524	21.9523	4.14714	8.99985	1.16749	17.618	2.50599	26.9353	2.09409	12.8165	333.614	0.045735	0.311391	1.09714	2.7515	39	-1386.95			7.31098	11.6998	7.09717	13.9486
	1.22392	16.5579	4.54679	22.0813	4.35001	8.74028	1.13819	17.671	2.19579	29.0783	2.31546	13.5438	367.197	0.0449849	0.310577	1.10094	2.74498	37	-1389.95			7.44287	11.7239	7.00167	14.9792
	1.24724	16.5568	4.57075	23.0716	4.52039	8.73488	1.13829	17.3298	2.09331	29.8819	2.58924	14.059	416.57	0.0448932	0.309458	1.1031	2.74965	1.87891	-1393.47			7.45828	12.109	6.8538	15.51
	1.24618	16.4429	4.76753	23.787	4.53549	9.08013	1.15197	17.6534	2.00014	31.5812	2.88878	14.7815	495.284	0.0443145	0.308546	1.11645	2.75612	12	-1396.64			7.48555	12.4676	6.93517	16.4171
	1.30354	15.9845	4.86774	23.7806	4.58946	8.7695	1.20171	17.9831	1.92328	32.9078	3.00933	15.6288	531.659	0.0445221	0.307671	1.11758	2.76566	-1543.62	R			7.38527	12.3798	7.03602	17.182
	1.3911	15.6909	4.82692	24.1052	4.81699	8.66774	1.23873	18.1389	1.80474	32.3939	3.14561	16.5863	505.628	0.0447447	0.307704	1.11372	2.76055	-1541.36	-1401.69			7.30297	12.53	7.0608	17.3753
	1.41102	14.8676	4.87315	24.9504	4.87424	8.55649	1.26004	18.2531	1.71384	31.7258	3.0763	17.0912	480.549	0.0448914	0.307517	1.09383	2.76222	-1546.19	-1403.39			7.0506	12.7937	7.07566	17.2978
	1.46392	14.3577	4.91489	24.9956	4.87168	8.49039	1.33567	18.7579	1.76865	30.4524	3.07394	17.1554	455.288	0.045508	0.30749	1.07909	2.75659	-1556.72	-1403.38			6.91217	12.7859	7.28741	16.8939
	1.5143	13.617	4.88724	24.4343	5.08401	8.46977	1.34394	20.1502	1.84496	29.3799	2.96944	17.3654	397.994	0.0456151	0.306922	1.05826	2.72671	-1571.63	-1402.29			6.67286	12.6627	7.77969	16.5716
	1.50462	13.0858	4.75269	25.4032	5.27429	8.53035	1.37213	20.5735	1.95369	28.4255	2.9546	16.9799	319.813	0.0463562	0.307316	1.05739	2.68541	-1589.69	-1399.06			6.4477	13.0693	7.96645	16.12
	1.46144	12.4289	4.77363	25.3333	5.41653	8.55041	1.36595	21.5498	2.01567	27.0198	2.94715	16.6744	274.399	0.0469446	0.307487	1.06671	2.67161	-1609.47	-1393.8			6.22134	13.1001	8.31046	15.5471
	1.47911	12.0853	4.58237	24.7356	5.35145	8.56612	1.40555	22.2358	2.17945	26.5094	3.09681	16.6577	259.818	0.0467214	0.30734	1.06989	2.66814	-1628.96	-1386.74			6.04892	12.8844	8.60693	15.4213
	1.51096	11.5021	4.52991	24.4771	5.43664	8.53026	1.41668	23.0094	2.20456	27.1409	3.11524	17.1546	251.832	0.0467941	0.307528	1.07404	2.65442	-1645.89	-1378.53			5.84767	12.8147	8.87688	15.8036
	1.5171	11.0897	4.42627	24.4624	5.57079	8.10472	1.45412	24.0927	2.22825	27.2297	3.09411	17.116	268.029	0.0472148	0.307661	1.08258	2.65724	-1659.68	-1367.92			5.6777	12.7126	9.25836	15.8133
	1.59092	10.4001	4.53454	23.7339	5.45922	7.52984	1.49181	24.5896	2.25636	27.0547	3.13438	17.5918	285.172	0.0470146	0.308447	1.09219	2.66093	-1670.15	-1355.79			5.50853	12.241	9.44591	15.9269
	1.68934	9.7824	4.4433	22.4397	5.17332	6.78901	1.57496	25.3906	2.3093	27.546	3.17826	17.3874	308.761	0.0471142	0.308858	1.07271	2.65664	-1677.01	-1343.19			5.30501	11.4673	9.75828	16.0372
	1.7899	9.77724	4.71607	21.152	5.01254	6.09679	1.62654	26.4971	2.36793	27.534	3.13441	17.5622	344.296	0.0476296	0.308278	1.07027	2.64909	-1681.11	-1327.33			5.42774	10.7538	10.1639	16.0769
	1.91401	10.0416	5.18705	20.9597	4.89019	5.5714	1.69571	27.2269	2.45907	27.8518	3.22232	16.7948	367.366	0.0482209	0.306987	1.08197	2.6616	-1683.47	-1310.04			5.71422	10.4738	10.4606	15.9563
	2.01485	10.5548	5.75625	20.053	4.69288	5.12131	1.74171	26.7641	2.55856	28.1469	3.35737	16.3121	371.386	0.0481213	0.305832	1.08426	2.68186	-1684.84	-1289.98			6.10864	9.95574	10.3548	15.9388
	2.072	10.7133	6.32651	19.3325	4.69358	4.72	1.74816	25.8028	2.60317	28.6976	3.45436	16.6132	373.102	0.0479173	0.305609	1.07604	2.69639	-1685.57	-1268.04			6.3706	9.58202	10.0514	16.2551
	2.10089	11.362	7.19395	18.7539	4.55186	4.66862	1.75076	25.4678	2.55631	28.4079	3.56592	16.2158	364.688	0.0480345	0.305008	1.07052	2.73214	-1685.94	-1242.38			6.88559	9.32478	9.92495	16.0632
	2.14051	11.7607	7.88484	17.6469	4.4145	4.72901	1.74525	23.349	2.48671	27.9405	3.69245	15.1598	347.177	0.0473978	0.3054	1.07277	2.7655	-1686.19	-1217.48			7.262	8.93014	9.19365	15.5976
	2.17093	12.0332	8.12192	16.0489	4.19976	4.81236	1.75035	21.915	2.39298	28.7627	3.7984	14.8895	309.161	0.0469587	0.306847	1.05884	2.77323	-1686.28	-1194.13			7.442	8.35367	8.68611	15.8168
	2.23695	12.4327	8.39432	14.9068	3.99724	4.79183	1.77771	20.4812	2.30215	27.9452	3.81396	14.4098	300.345	0.0462377	0.307749	1.03958	2.77006	-1686.29	-1173.82			7.688	7.89864	8.18701	15.3897
	2.28839	13.2121	8.60271	14.2961	3.69745	4.95853	1.80529	21.0636	2.23972	28.2858	3.80442	13.9937	299.649	0.0462972	0.308744	1.02115	2.76656	-1686.2	-1159.52			8.03439	7.65071	8.36955	15.3613
	2.31016	14.3565	8.70786	12.9432	3.57128	5.26551	1.78817	21.1961	2.25329	28.0167	3.77493	13.3703	308.637	0.0466214	0.309436	1.0167	2.77032	-1686.08	-1152.85			8.45817	7.26001	8.41253	15.054
	2.34419	15.1534	8.77607	11.4778	3.44065	5.67624	1.8113	22.3904	2.26296	28.0251	3.7183	13.1332	322.989	0.0463744	0.310569	1.00561	2.77158	-1685.96	-1155.96			8.75788	6.8649	8.82155	14.9589
	2.3247	15.537	8.67822	10.8513	3.39208	6.04028	1.82696	22.7217	2.25483	27.3306	3.53507	12.9721	328.4	0.0461313	0.310399	1.01384	2.78571	-1685.9	-1166.84			8.84665	6.76122	8.9345	14.6126
	2.218	16.054	8.96436	10.5481	3.35897	6.399	1.74861	24.0329	2.2292	27.2483	3.28192	12.5777	333.436	0.0458982	0.31104	1.0203	2.80391	-1685.76	-1185.2			9.07878	6.76868	9.33692	14.3693
	2.22052	16.4171	8.89639	9.72483	3.31472	6.86516	1.76941	24.0006	2.17623	27.0707	3.13863	12.6404	340.603	0.0461844	0.311043	1.01611	2.80663	-1685.63	-1207.97			9.17801	6.6349	9.31542	14.2832
	2.22919	15.6995	8.95219	10.2731	3.20392	7.10167	1.77224	24.7671	2.03078	26.4538	2.86643	12.4163	345.998	0.0459241	0.311991	1.02464	2.80052	-1685.54	-1233.07			8.96029	6.85957	9.52336	13.9122
	2.21129	15.2721	8.94931	11.2153	3.27032	7.25626	1.78733	24.3288	1.9891	26.6673	2.58643	12.2647	353.323	0.0461211	0.311322	1.03183	2.77721	-1685.46	-1257.49			8.81089	7.24731	9.36839	13.8395
	2.1587	15.5224	9.00604	12.1682	3.17818	7.25681	1.75705	23.083	1.89	25.7626	2.37318	12.2895	328.611	0.046262	0.310691	1.03145	2.73242	-1685.43	-1280.94			8.8957	7.53439	8.91002	13.4751
	2.17851	15.6375	8.93751	12.7702	3.21615	7.3187	1.75867	21.3688	1.84245	25.4684	2.23389	12.2613	314.374	0.046387	0.310098	1.03184	2.70034	-1685.36	-1300.32			8.91785	7.76834	8.3233	13.3212
	2.14371	15.1518	8.5248	13.5219	3.1982	7.05957	1.77617	21.6921	1.84357	25.1182	2.06439	12.0556	310.746	0.0466872	0.309834	1.05176	2.68588	-1685.39	-1316.8			8.60677	7.92655	8.43727	13.0794
	2.11863	15.0668	8.51536	13.6346	3.2444	6.95604	1.74522	20.1683	1.7904	23.932	1.94647	10.9783	319.086	0.0473469	0.308057	1.06416	2.69053	-1685.28	-1331.39			8.56694	7.94501	7.9013	12.2856
	2.03117	14.5594	8.2366	14.3939	3.11661	6.77877	1.69963	20.3053	1.79018	23.2694	1.87829	10.2238	309.975	0.0473258	0.30745	1.07693	2.68116	-1685.36	-1343.21			8.27573	8.09644	7.93169	11.7905
	2.06748	14.0177	7.8364	14.4028	3.14051	6.608	1.72885	21.0871	1.80598	23.2517	1.83339	9.48925	294.375	0.0471529	0.307612	1.0831	2.69173	-1685.44	-1351.47			7.97385	8.05042	8.2073	11.5248
	2.06208	13.6701	7.69097	14.7439	3.13831	6.55672	1.82229	21.7276	1.88338	23.4788	1.86806	9.54005	307.579	0.0468774	0.307923	1.08078	2.69414	-1685.61	-1357.09			7.80771	8.14632	8.47775	11.629
	2.01357	13.1232	7.80404	14.2013	3.09825	6.84533	1.83428	21.8082	2.01228	22.6776	1.97702	9.15934	335.901	0.0464825	0.307815	1.06285	2.68444	-1685.81	-1360.96			7.64693	8.04829	8.55159	11.2713
	2.01398	13.0186	7.80602	13.6387	3.10876	6.98595	1.86887	23.2151	2.13149	22.5307	2.07205	9.12486	374.166	0.0456978	0.308063	1.04373	2.6684	-1686.26	-1362.72			7.61288	7.91112	9.07182	11.2425
	2.01532	13.2657	7.72599	13.9476	3.15641	7.02656	1.90588	24.7006	2.19974	22.9348	2.25315	9.18866	386.839	0.0448816	0.307949	1.03698	2.66187	-1686.74	-1364.27			7.669	8.04353	9.60208	11.4589
	2.04979	13.3829	7.84279	13.1845	3.1085	7.15423	1.95968	25.1436	2.20146	23.4934	2.36915	9.62332	383.933	0.0449455	0.308213	1.04381	2.64784	-1687.25	-1364.66			7.75848	7.81575	9.76826	11.8286
	1.96142	13.558	7.73564	12.1877	3.04152	7.17519	1.87189	26.6045	2.26787	22.3672	2.55004	9.71983	377.05	0.045113	0.309375	1.05344	2.64333	-1687.83	-1365.15			7.75169	7.46812	10.2481	11.5457
	1.95577	13.9481	7.82676	11.8476	3.00216	6.94174	1.86307	26.9794	2.23563	22.4204	2.65943	9.4412	375.801	0.0454572	0.309778	1.06313	2.64598	-1688.36	-1364.9			7.91021	7.26383	10.3594	11.507
	1.97579	14.1748	8.00525	12.2221	3.04043	6.53556	1.8954	27.1163	2.23097	21.8413	2.95423	10.1805	373.78	0.0458716	0.310203	1.08626	2.65393	-1688.92	-1364.37			8.05193	7.26604	10.4142	11.6587
	2.01674	14.0299	8.04873	12.3837	3.01405	6.33115	1.84029	25.198	2.1927	21.2483	3.06029	10.4715	343.23	0.0459575	0.310741	1.11222	2.65229	-1689.39	-1362.71			8.03178	7.24296	9.74366	11.5934
	1.92411	14.1462	8.18091	12.4426	2.96714	6.09987	1.79415	24.4218	2.25215	18.8095	3.2024	10.5248	287.956	0.0465426	0.311051	1.12878	2.65291	-1689.92	-1359.99			8.08374	7.16985	9.48936	10.8456
	2.0085	14.2798	8.44073	12.6687	2.92941	6.11244	1.77322	23.7471	2.23885	17.8331	3.32129	10.2277	283.725	0.0468538	0.310004	1.14795	2.6305	-1690.35	-1356.48			8.24301	7.23683	9.25305	10.4607
	2.11388	14.3459	8.72067	11.7892	2.96617	6.04149	1.81512	22.7204	2.22387	17.9694	3.53182	10.2135	301.049	0.0471316	0.310323	1.16332	2.62543	-1690.87	-1351.43			8.39347	6.93229	8.91981	10.5716
	2.14441	14.5373	8.66448	10.6855	2.90286	6.025	1.81106	22.2045	2.24051	17.4614	3.65026	9.93278	298.681	0.0472407	0.310414	1.18206	2.62391	-1691.32	-1343.73			8.44872	6.53779	8.75202	10.3481
	2.17901	14.2429	8.69801	9.94934	2.88985	6.0638	1.86392	22.0205	2.25631	17.9644	3.85325	9.28611	274.746	0.0475497	0.31045	1.19726	2.61645	-1691.87	-1331.37			8.37331	6.301	8.71356	10.3679
	2.21655	14.1692	8.67779	8.86507	2.93547	5.93121	1.88955	20.512	2.23243	18.1828	3.93914	9.50948	303.344	0.0464847	0.310866	1.21055	2.62483	-1692.29	-1315.55			8.35451	5.91058	8.21134	10.5438
	2.21267	14.26	8.62885	8.1025	2.87909	5.73064	1.8874	20.3698	2.23464	18.8836	4.12245	9.67044	335.919	0.0464351	0.311629	1.22531	2.63592	-1692.76	-1296.03			8.36716	5.57074	8.16393	10.8922
	2.19285	13.9482	8.43675	7.69017	2.81427	5.63093	1.86951	19.4794	2.23289	19.1344	4.11047	9.42221	332.382	0.0463759	0.312574	1.23015	2.65648	-1693.15	-1273.35			8.1926	5.37846	7.86059	10.889
	2.16233	13.7841	8.52703	7.45823	2.82835	5.48715	1.83496	19.5453	2.23575	19.7614	4.251	9.21832	307.668	0.0461496	0.313415	1.23703	2.66476	-1693.59	-1248.06			8.1578	5.25791	7.87201	11.0769
	2.16364	14.1503	8.67166	7.69905	2.88759	5.54148	1.83904	20.1073	2.28663	20.3846	4.06176	9.64508	311.203	0.0459577	0.313384	1.23726	2.67346	-1693.93	-1222.79			8.32854	5.37604	8.07766	11.3638
	2.13495	14.2625	8.70778	8.07321	2.87811	5.63166	1.79635	20.3975	2.3648	20.9545	3.99339	10.3302	334.466	0.0468426	0.313237	1.23265	2.66819	-1694.27	-1197.33			8.36842	5.52766	8.18622	11.7594
	2.12981	14.7118	8.90965	8.11435	2.94501	5.74416	1.82921	20.4154	2.36702	21.5284	3.82455	11.0441	319.272	0.0470574	0.313918	1.22499	2.66855	-1694.53	-1174.34			8.58376	5.60117	8.20388	12.1323
	2.14193	14.5342	9.05205	7.82638	2.98846	6.11506	1.83104	20.988	2.3634	21.2195	3.78771	12.0852	302.759	0.0470466	0.312682	1.20673	2.69656	-1694.83	-1147.98			8.57607	5.6433	8.39415	12.3642
	2.12918	14.8575	8.91618	7.94488	3.01788	6.07953	1.85477	20.4219	2.34981	21.0939	3.74054	12.7712	326.816	0.0468423	0.31194	1.2021	2.71346	-1695.01	-1123.91			8.6343	5.68077	8.20883	12.5352
	2.1077	14.9141	8.78695	7.96551	2.97819	6.21975	1.86333	20.7584	2.32405	21.5755	3.80936	13.6556	355.555	0.0470442	0.311799	1.19765	2.73709	-1695.18	-1099			8.60291	5.72115	8.31526	13.0135
	2.14001	15.1335	8.93184	7.01745	2.87773	6.3753	1.89847	21.4208	2.36865	21.3458	3.82775	14.2747	382.199	0.0470915	0.311963	1.19206	2.7594	-1695.24	-1078.32			8.73511	5.42349	8.56265	13.1494
	2.14563	15.2007	8.98921	6.94405	2.7709	6.47634	1.87013	21.5943	2.44232	21.4146	3.92807	14.6596	389.916	0.0470015	0.311954	1.16661	2.78129	-1695.31	-1056.95			8.77851	5.3971	8.63558	13.3341
	2.16788	15.5159	8.93653	7.1696	2.76965	6.46284	1.86426	22.2313	2.50887	22.1765	3.95213	14.5628	393.573	0.0472084	0.311915	1.16206	2.79261	-1695.28	-1039.6			8.87343	5.46736	8.86815	13.5638
	2.14194	15.5467	8.74732	7.29552	2.66748	6.64923	1.81542	23.131	2.57799	22.5992	3.92831	15.2816	377.984	0.0477235	0.311312	1.16968	2.80339	-1695.25	-1026.36			8.812	5.53741	9.1748	13.9364
	2.14209	15.2537	8.65539	7.57093	2.56349	6.87767	1.78429	22.7319	2.61268	22.3634	3.93683	16.1733	358.124	0.0477028	0.311924	1.16719	2.83126	-1695.19	-1015.63			8.68373	5.6707	9.04296	14.1578
	2.16205	14.8162	8.58183	7.84726	2.56917	6.97484	1.72349	22.0002	2.51341	21.7902	3.85174	16.7504	357.163	0.0484075	0.312226	1.16163	2.85695	-1695.15	-1006.58			8.52004	5.79709	8.7457	14.1308
	2.10634	15.0442	8.48873	7.52456	2.58387	7.22211	1.73214	22.2529	2.43119	20.8834	3.78184	16.7598	328.574	0.049141	0.311863	1.16078	2.89453	-1695.17	-996.156			8.54642	5.77685	8.80542	13.8084
	2.03695	14.888	8.25709	7.82917	2.50262	7.401	1.73716	22.7372	2.41042	20.4234	3.7107	17.067	289.283	0.0494886	0.311439	1.17287	2.92381	-1695.18	-984.264			8.39402	5.91093	8.96161	13.7337
	1.99604	14.3434	8.18444	8.14752	2.52928	7.69399	1.72022	22.5993	2.38351	20.7819	3.74406	16.765	305.719	0.049546	0.312434	1.16921	2.94271	-1695.26	-971.286			8.17464	6.1236	8.901	13.7637
	2.02639	14.5952	8.16704	7.96659	2.52624	7.7002	1.74973	22.9972	2.42655	21.3129	3.74015	16.3338	367.456	0.0499507	0.312216	1.1558	2.97668	-1695.26	-958.824			8.26288	6.06434	9.05783	13.7956
	1.98768	14.4289	8.098	7.89109	2.50937	7.76903	1.73927	24.3738	2.44052	22.3819	3.83691	16.2563	405.297	0.049303	0.312024	1.14388	2.99413	-1695.4	-942.881			8.17154	6.0565	9.51788	14.1584
	2.01342	14.3325	7.92654	7.92096	2.50453	7.90445	1.72466	24.8497	2.44301	22.3654	3.82582	16.2206	418.632	0.0488287	0.311265	1.11885	3.00939	-1695.46	-927.378			8.09081	6.10998	9.67246	14.1373
	1.98996	14.1321	7.55597	8.26904	2.42577	7.7139	1.67627	25.0742	2.43389	22.1618	3.78668	16.7148	444.565	0.049172	0.311844	1.11012	3.0279	-1695.61	-912.812			7.89268	6.13624	9.72812	14.2211
	2.03734	14.2306	7.35525	7.93144	2.44155	7.72291	1.71154	24.8441	2.36024	22.1555	3.74559	16.6119	459.683	0.0487373	0.311535	1.10266	3.03583	-1695.69	-900.998			7.87441	6.03197	9.63862	14.171
	2.04969	14.3623	7.464	8.01777	2.45125	7.33426	1.72487	25.3489	2.31141	21.3672	3.65304	16.8235	446.884	0.0489122	0.311473	1.09817	3.03423	-1695.92	-889.419			7.95866	5.93443	9.79506	13.9479
	2.02769	14.7165	7.31006	8.1781	2.41927	7.04578	1.75647	24.559	2.22472	20.4798	3.41939	16.6093	402.905	0.0488766	0.31068	1.10005	3.01367	-1696.05	-878.663			8.01809	5.88105	9.51338	13.5028
	2.05685	15.0425	7.16786	8.34579	2.42536	6.73816	1.7833	24.6174	2.25386	21.2999	3.3194	16.5535	387.524	0.0488488	0.311028	1.10968	2.99891	-1696.22	-868.845			8.08909	5.83643	9.55153	13.7243
	2.11844	14.5438	7.09775	8.52572	2.40166	6.49493	1.85242	24.5345	2.28958	21.8975	3.26629	16.2185	369.543	0.0487106	0.310891	1.11775	2.97247	-1696.35	-859.634			7.92001	5.80744	9.55884	13.7941
	2.15054	14.5725	7.15287	8.56979	2.39597	6.07793	1.87874	25.5181	2.32186	21.2187	3.17647	15.6906	326.034	0.0489953	0.309798	1.11478	2.97746	-1696.54	-849.356			7.95863	5.68123	9.90625	13.3619
	2.18226	14.3695	7.03232	8.32936	2.32818	6.07608	1.86892	26.3918	2.46205	20.3832	3.1397	15.0985	321.018	0.0478513	0.30844	1.11781	2.98818	-1696.72	-840.237			7.86136	5.57787	10.2409	12.8738
	2.1819	14.0624	6.99679	8.02127	2.29517	6.04585	1.81757	26.8083	2.51355	20.0393	3.10433	14.5897	313.418	0.047054	0.307877	1.12927	3.00349	-1696.85	-830.822			7.74702	5.4541	10.3798	12.5778
	2.20763	13.925	6.92369	7.40239	2.29418	6.07906	1.81967	26.9381	2.57605	19.1721	3.00804	14.1561	297.338	0.0469057	0.307542	1.14892	3.00733	-1696.9	-827.699			7.68544	5.25854	10.4446	12.1121
	2.17662	13.8345	6.85754	7.59853	2.39099	6.37411	1.76573	27.3258	2.66314	18.0613	2.95571	13.4519	287.377	0.0467979	0.306849	1.15686	3.01504	-1696.97	-823.605			7.62289	5.45454	10.5849	11.4896
	2.13101	13.776	6.86548	7.91292	2.42505	6.54655	1.73647	27.0153	2.65802	17.5402	2.90295	13.4129	280.857	0.0467068	0.307129	1.16105	2.99573	-1696.96	-829.545			7.59082	5.62817	10.4699	11.2854
	2.10437	14.0936	6.93379	8.62382	2.49222	6.71142	1.73348	27.2589	2.61705	17.886	2.83616	13.2491	281.767	0.0473613	0.307141	1.15606	2.96754	-1697.02	-834.249			7.71059	5.94249	10.5365	11.3237
	2.05864	13.6872	6.86522	8.77994	2.48481	6.6744	1.7469	27.4937	2.68321	17.5449	2.87511	12.7322	300.364	0.0480537	0.307172	1.15544	2.94279	-1697.14	-852.028			7.53703	5.97971	10.6413	11.0507
	1.98959	13.6454	6.74626	8.95552	2.49059	6.73758	1.7084	27.3334	2.78252	17.6115	2.99475	12.4665	328.196	0.0483433	0.308016	1.16328	2.92516	-1697.34	-865.225			7.46041	6.06123	10.6081	11.0243
	1.99304	13.3936	6.7224	9.04539	2.46558	6.89273	1.72485	27.6467	2.79861	17.2886	3.04313	12.2879	340.434	0.0485022	0.307724	1.16954	2.89803	-1697.67	-891.078			7.36968	6.13456	10.7234	10.8732
	1.94033	13.2062	6.74006	8.72688	2.39316	6.81958	1.68028	27.7119	2.88914	16.3558	3.21692	12.8589	341.839	0.0490894	0.307472	1.18442	2.86774	-1698	-909.034			7.29554	5.97987	10.7604	10.8105
	1.86329	12.3308	6.32791	8.76196	2.35476	6.83086	1.64394	27.2393	2.95176	16.6234	3.27078	12.5687	362.559	0.0493834	0.307629	1.20249	2.83332	-1698.32	-935.498			6.84067	5.98252	10.6117	10.821
	1.7852	12.0938	5.91752	8.87662	2.30673	6.69007	1.56648	25.9614	3.00152	16.5602	3.37506	12.9221	372.123	0.0494185	0.307561	1.21613	2.80148	-1698.54	-954.496			6.59885	5.95781	10.1765	10.9525
	1.76589	11.9807	5.73948	8.90871	2.29138	6.70014	1.52525	27.5546	3.03763	16.5751	3.37369	12.6515	337.721	0.0493931	0.307152	1.21328	2.76462	-1698.76	-971.863			6.49536	5.96674	10.7058	10.8668
	1.66812	11.9374	5.47125	9.29367	2.31107	6.72875	1.49503	27.8255	3.04861	15.7271	3.5333	12.7549	310.125	0.0489814	0.307286	1.21307	2.73989	-1698.89	-970.358			6.35894	6.11116	10.7897	10.6717
	1.57971	11.7972	5.28718	9.69056	2.38645	6.78602	1.45551	28.1431	3.17206	16.6162	3.5558	13.6224	296.559	0.0483946	0.306809	1.19796	2.72567	-1699.05	-925.909			6.22137	6.28768	10.9236	11.2648
	1.49802	11.5232	4.94623	10.7078	2.43546	7.17642	1.42301	29.3424	3.36189	17.3344	3.49853	13.6434	308.506	0.0485789	0.306048	1.18557	2.72004	-1699.1	-854.996			5.98915	6.77323	11.3758	11.4921
	1.48138	11.2394	4.80195	13.4454	2.83088	7.66256	1.48116	31.3691	3.5942	18.0993	3.43405	13.7124	311.823	0.0484043	0.30623	1.17405	2.71541	-1698.75	-478.131			5.84092	7.97961	12.1482	11.7486
	1.46958	10.5215	4.41468	16.0527	3.3556	8.60787	1.5211	31.1347	3.82815	18.8122	3.49044	13.8083	303.188	0.0483336	0.306834	1.16453	2.72041	-1697.41	476.868			5.46858	9.33873	12.1613	12.037
	1.43984	10.0162	4.07953	19.2371	4.08304	9.76986	1.51797	30.4709	4.00914	21.8316	3.55352	14.6828	305.368	0.0485513	0.306287	1.1564	2.72632	-1695.18	1563.04			5.17852	11.03	11.9993	13.356
	1.4618	10.0664	4.24425	19.0972	4.09135	9.53033	1.52649	30.8404	4.15108	21.4288	3.54044	14.5302	307.231	0.0485004	0.30745	1.10074	2.79705	-1695.19	1566.83			5.25747	10.9063	12.1726	13.1665
	1.41978	9.14929	3.75689	22.3572	4.69921	10.4952	1.51831	31.4017	4.20255	23.3143	3.58605	14.5384	332.222	0.0484917	0.30844	1.09276	2.79875	-1692.24	2617.13			4.77532	12.5172	12.3742	13.8129
	1.38331	9.24713	3.38181	26.3518	5.32635	11.6501	1.51804	32.1057	4.15946	25.8511	3.66469	14.4916	359.136	0.0480501	0.309768	1.08801	2.79417	-1689.1	3622.85			4.67075	14.4427	12.5944	14.6691
	1.25504	9.1568	3.18023	28.6166	5.97536	12.8493	1.44863	30.1194	4.01336	28.4083	3.72853	15.1132	351.469	0.0474603	0.310964	1.09314	2.7876	-1686.33	4526.47			4.53069	15.8138	11.8605	15.75
	1.22332	8.98348	2.99502	29.3732	6.33425	13.5464	1.42519	28.5658	3.8578	31.5263	3.89962	15.7788	337.717	0.0468868	0.311477	1.10534	2.80708	-1684.61	4769.66			4.40061	16.418	11.2829	17.0682
	1.09943	8.89108	2.7395	29.631	6.3193	14.4293	1.3995	28.2742	3.74668	34.7886	4.12043	15.9565	325.307	0.0463832	0.312067	1.10377	2.81385	-1684.1	4754.06			4.24334	16.7932	11.1401	18.2885
	1.06578	8.81243	2.59914	29.6901	6.34705	14.6674	1.38507	27.6438	3.77797	35.4462	4.29595	16.371	314.219	0.0465112	0.313246	1.11391	2.80938	-1684.32	4694.32			4.15912	16.9015	10.9356	18.7044
	1.04766	8.72456	2.56939	27.9714	6.3065	14.7953	1.41287	24.7265	3.59349	36.1067	4.4225	16.0257	282.475	0.0456479	0.312779	1.11859	2.80219	-1685.01	4622.25			4.11387	16.3577	9.91095	18.8516
	1.07527	8.34191	2.53225	25.9612	5.86817	14.177	1.45241	24.0085	3.57102	36.0227	4.83255	15.6541	269.016	0.046235	0.312659	1.1174	2.78839	-1685.9	4565.1			3.98314	15.3355	9.67733	18.8365
	1.06862	8.29725	2.49974	23.8589	5.47734	13.4466	1.48784	23.6526	3.57763	33.8944	4.9496	14.8772	291.712	0.0471634	0.312041	1.12428	2.78117	-1686.83	4440.56			3.95521	14.2609	9.57268	17.907
	1.11044	9.18987	2.73044	23.212	5.50564	12.2872	1.51464	22.3957	3.68285	30.5738	5.05284	14.016	317.298	0.0474136	0.312855	1.14307	2.79859	-1687.84	4267.9			4.34358	13.6683	9.19773	16.5476
	1.1535	9.84474	2.9455	22.1062	5.39684	11.3321	1.58004	20.2591	3.88944	29.5951	5.31433	12.4381	327.311	0.0477308	0.312492	1.16001	2.83173	-1688.95	4068.81			4.64791	12.945	8.57618	15.7825
	1.25955	10.2638	3.14968	22.7134	5.6615	11.0727	1.63811	18.5865	4.25616	28.8415	5.61518	12.0483	333.148	0.0484717	0.313099	1.16903	2.85865	-1690.18	3779.96			4.89102	13.1492	8.16026	15.5016
	1.33142	10.7583	3.40115	23.7802	6.07187	10.9462	1.69995	17.5654	4.75754	27.8467	5.85921	11.2371	368.061	0.0490244	0.31321	1.17427	2.89682	-1691.3	3356.5			5.16362	13.5994	8.00762	14.981
	1.4365	10.9788	3.65205	24.1888	6.32256	10.6045	1.77396	15.4603	5.31512	27.8277	6.13978	10.66	391.239	0.0490419	0.313376	1.17186	2.93033	-1692.19	2852.36			5.35578	13.7053	7.51648	14.8758
	1.50947	10.97	3.75334	24.1233	6.33794	10.4706	1.86751	15.3155	5.8112	28.0209	6.66002	10.9929	375.248	0.0492595	0.312886	1.15531	2.94882	-1692.83	2380.84			5.41092	13.6439	7.66473	15.2246
	1.59058	10.395	3.7761	24.188	6.34623	10.2292	1.97151	15.6223	6.16363	27.0514	6.90901	10.5001	345.645	0.0492983	0.312912	1.14714	2.94083	-1693.24	1913.9			5.25389	13.5878	7.91913	14.8202
	1.62206	10.4588	3.75232	24.4738	6.34655	9.50744	2.08614	16.5881	6.53448	25.1575	7.01796	9.81282	346.36	0.0494734	0.312743	1.13801	2.93171	-1693.43	1506.58			5.27771	13.4426	8.40291	13.9961
	1.64527	10.2957	3.74668	23.597	6.30642	9.02527	2.16067	18.165	6.8875	23.1353	7.43918	9.11401	356.161	0.0489083	0.312967	1.13923	2.904	-1693.45	1199.33			5.22923	12.9762	9.07104	13.2295
	1.66551	10.5944	3.63677	23.0897	6.2706	8.88453	2.2356	18.4822	7.31524	22.3352	7.59095	8.51823	336.427	0.0487341	0.313218	1.13083	2.86441	-1693.43	1018.08			5.2989	12.7483	9.34433	12.8148
	1.64769	10.6156	3.75313	23.0191	6.3555	8.97045	2.23018	17.5791	7.50042	20.4074	7.47034	7.81326	314.831	0.0484288	0.315182	1.12521	2.82412	-1693.35	907.795			5.33879	12.7817	9.10323	11.897
	1.71336	10.406	3.74207	22.8577	6.20668	9.10376	2.28128	17.2471	7.65897	19.5133	7.65134	7.40778	317.418	0.0481308	0.314357	1.12389	2.813	-1693.26	865.796			5.28715	12.7227	9.06246	11.5242
	1.7808	10.7543	3.90643	21.5902	6.01683	9.15947	2.3349	17.9848	8.17619	18.7626	7.89721	7.34174	320.271	0.0477246	0.313965	1.12336	2.79986	-1693.21	861.391			5.4805	12.2555	9.49863	11.3338
	1.85124	10.7367	3.97117	20.858	6.00303	8.81179	2.44821	17.737	8.44539	17.9067	8.12653	7.19135	310.653	0.0481774	0.31325	1.12046	2.79253	-1693.14	892.905			5.51971	11.8909	9.54352	11.0748
	1.87612	10.8599	4.05285	20.9454	5.8926	8.63643	2.46817	18.2284	8.59296	17.5644	8.47593	7.15446	306.343	0.0482601	0.313233	1.12669	2.79826	-1693.18	937.769			5.5963	11.8248	9.76319	11.0649
	1.86451	11.2403	3.98021	20.9216	5.70682	8.40281	2.46032	19.4377	8.54003	16.2679	8.20359	7.54072	301.847	0.0479313	0.31219	1.13546	2.8013	-1693.22	991.565			5.69501	11.6771	10.146	10.6707
	1.87707	11.9478	3.98731	21.5	5.70777	8.48856	2.4873	20.7481	8.51055	15.3389	7.99471	7.76561	286.477	0.04793	0.311556	1.13836	2.80129	-1693.37	1039.99			5.93738	11.8988	10.582	10.3664
	1.75877	12.4735	3.94928	20.8962	5.61814	8.44707	2.37774	21.7328	8.18874	14.4794	7.39545	7.95026	290.216	0.0479296	0.311925	1.15126	2.79197	-1693.48	1090.84			6.06051	11.6538	10.7664	9.9417
	1.69626	12.4014	3.81009	20.1177	5.12761	8.27826	2.26904	23.986	7.91776	13.2841	6.86084	8.22299	310.803	0.0472209	0.311899	1.1755	2.79288	-1693.75	1141.34			5.96926	11.1745	11.3909	9.45599
	1.68642	12.0458	3.61222	19.3143	4.59293	8.21969	2.23578	25.8339	7.88607	12.9331	6.2332	8.44483	324.309	0.046711	0.311756	1.19362	2.7855	-1693.98	1191.19			5.78149	10.709	11.9852	9.20372
	1.64453	11.4897	3.33473	18.3473	4.29274	8.16921	2.17608	27.3169	7.85855	13.0074	5.85634	8.99677	343.595	0.0457637	0.312495	1.19552	2.77404	-1694.32	1235.45			5.48965	10.2698	12.4505	9.28683
	1.59862	10.9809	3.07275	16.5206	4.03664	7.94567	2.11135	28.3447	7.82737	13.3768	5.71393	8.96274	398.481	0.0453208	0.312908	1.20997	2.75593	-1694.66	1277.53			5.21744	9.50098	12.7611	9.35116
	1.58148	10.8902	2.91729	16.8638	3.71731	7.63976	2.08265	28.6264	7.5932	12.7019	5.41635	9.85932	423.592	0.0454531	0.313364	1.22739	2.75023	-1695.11	1312.55			5.12966	9.40696	12.7674	9.32584
	1.55864	10.7487	2.83812	18.3713	3.79637	7.86259	2.08261	27.4471	7.56046	13.6557	5.28211	10.9277	404.463	0.0452308	0.31293	1.22937	2.76952	-1695.58	1339			5.04848	10.0101	12.3634	9.95518
	1.52068	11.3674	2.74205	18.8252	3.81459	7.80082	2.00146	26.6208	7.37241	14.9362	4.83839	11.5208	393.746	0.0452897	0.312742	1.22772	2.78626	-1696.06	1354.77			5.21003	10.1469	11.9982	10.4318
	1.5301	12.1684	2.67374	18.787	3.88812	8.03732	1.99327	25.2824	7.03597	16.2284	4.65347	12.3769	422.579	0.0461365	0.312774	1.22041	2.81078	-1696.54	1362.36			5.45742	10.2375	11.4372	11.0863
	1.50868	12.5107	2.69337	20.3339	3.85122	8.20639	1.96636	24.5687	6.83176	17.7249	4.6869	13.687	436.053	0.046562	0.313336	1.21421	2.84398	-1696.98	1361.56			5.5709	10.7972	11.1223	12.0329
	1.5134	12.6789	2.70594	21.5932	3.9438	8.2522	1.96752	22.9376	6.93031	18.9665	4.67135	14.1694	405.009	0.0466917	0.313056	1.20829	2.87532	-1697.44	1352.08			5.63274	11.2631	10.6118	12.6024
	1.50843	12.7538	2.74435	21.2523	3.81916	8.30321	1.93779	22.7674	6.99582	19.9243	4.675	13.881	396.348	0.0466471	0.312544	1.19633	2.8982	-1697.76	1334.84			5.66884	11.1249	10.567	12.8268
	1.48729	12.9632	2.8462	20.8713	3.81788	8.06639	1.92637	23.302	6.99917	20.1603	4.60873	13.7371	394.544	0.0464934	0.312806	1.19054	2.91163	-1698.15	1308.1			5.76558	10.9185	10.7425	12.8354
	1.46966	12.9084	2.98974	20.4365	3.77703	7.79751	1.94705	22.484	7.00733	20.833	4.68415	13.0689	364.336	0.0459337	0.312352	1.17843	2.91613	-1698.37	1274.79			5.78928	10.6703	10.4795	12.862
	1.44178	12.7481	3.04081	19.3833	3.80486	7.42625	1.89086	21.6832	7.03711	20.4147	4.63719	12.6958	302.944	0.0454421	0.311076	1.16335	2.91302	-1698.63	1234.26			5.74356	10.2048	10.2037	12.5826
	1.45099	13.1163	3.15422	18.3876	3.72651	7.21442	1.90068	21.8364	6.99312	19.6098	4.43542	12.2591	274.025	0.0454088	0.310342	1.15565	2.92059	-1698.79	1187.21			5.90718	9.77617	10.2434	12.1014
	1.50262	13.34	3.19399	17.4695	3.49659	7.19737	1.93092	21.199	7.07494	18.8959	4.42811	11.7127	269.299	0.0454928	0.310449	1.1572	2.92881	-1699.04	1134.7			6.0122	9.38781	10.0683	11.6789
	1.50812	13.1205	3.07168	17.698	3.53836	6.98015	1.93149	20.5249	7.07393	18.9404	4.64827	11.5038	278.994	0.045256	0.30947	1.15719	2.93131	-1699.12	1077.22			5.9001	9.4055	9.84343	11.6975
	1.54339	13.6314	2.96042	18.2585	3.56994	6.99708	1.96479	19.4678	7.22756	18.1369	4.63325	11.5298	318.903	0.0455878	0.309452	1.15536	2.93216	-1699.29	1015.76			6.04509	9.60851	9.55337	11.4333
	1.5756	13.9103	2.85768	18.3693	3.49236	6.91403	1.95358	20.05	7.22946	17.5315	4.69626	10.9338	360.555	0.0459251	0.309948	1.16071	2.94204	-1699.34	951.734			6.11451	9.59188	9.74434	11.0539
	1.61781	13.5655	2.75157	17.7445	3.49207	7.06768	2.0067	20.2042	7.09369	17.3833	4.72941	10.7054	384.585	0.0464588	0.31022	1.17189	2.93755	-1699.46	884.994			5.97829	9.43476	9.76819	10.9394
	1.64954	13.0984	2.67691	17.6135	3.81032	6.95001	2.01178	20.5664	7.25691	17.1482	5.02874	10.6697	400.248	0.0465738	0.31054	1.17524	2.93217	-1699.45	815.959			5.80829	9.45793	9.94502	10.9489
	1.69214	13.0029	2.7633	17.8257	4.09653	6.93206	2.05313	20.8583	7.09065	17.3065	4.97166	10.9819	389.7	0.0463079	0.310626	1.17173	2.91864	-1699.53	746.529			5.81945	9.61811	10.0007	11.0867
	1.6559	12.5833	2.89935	17.1006	4.29578	7.07734	2.02527	21.0879	7.00126	15.9437	4.9521	11.07	365.79	0.0463277	0.310865	1.16851	2.89981	-1699.55	678.795			5.71284	9.49124	10.0382	10.6553
	1.66838	11.8795	3.03833	16.9041	4.49709	7.2667	2.01759	20.9183	7.06886	15.4059	4.86971	11.2549	350.596	0.0457425	0.310335	1.17875	2.90623	-1699.67	611.796			5.52875	9.55595	10.0016	10.5102
	1.60364	11.543	3.18976	17.0901	4.73836	7.58144	1.96199	20.299	7.33317	14.7564	4.80635	11.5299	352.201	0.0455801	0.309339	1.17814	2.89371	-1699.75	545.06			5.44548	9.80328	9.86471	10.3642
	1.61573	11.0849	3.24032	16.97	4.63779	7.61749	1.95043	19.1949	7.19998	14.3062	4.70313	11.1686	347.837	0.0449338	0.308847	1.17261	2.87684	-1699.88	480.642			5.31365	9.74177	9.44844	10.0593
	1.61276	11.1818	3.32491	16.5914	4.62509	7.77082	1.9778	18.4817	7.13201	12.9057	4.51968	11.2674	349.393	0.0448738	0.30789	1.1791	2.86551	-1699.97	421.11			5.37317	9.66242	9.19716	9.56428
	1.65101	11.2959	3.28051	16.3309	4.56202	8.10259	2.02175	17.1639	7.00754	12.8551	4.34555	10.6887	355.694	0.0448406	0.306567	1.18326	2.86096	-1700.05	362.549			5.40914	9.66518	8.73107	9.29644
	1.66775	11.1222	3.33414	16.1856	4.52222	8.23729	1.9765	16.7023	7.00015	11.9471	4.23545	10.277	346.904	0.04498	0.306365	1.18396	2.85615	-1700.14	299.802			5.37468	9.64839	8.55965	8.81985
	1.68	11.2237	3.29238	15.6563	4.39174	8.14531	1.98407	16.2943	6.97905	11.3661	4.09909	9.53027	325.798	0.0445296	0.305659	1.1742	2.84356	-1700.16	233.769			5.39869	9.39778	8.41913	8.3318
	1.6875	11.7963	3.28104	15.6684	4.50449	8.67043	1.9978	16.45	6.97035	9.90803	4.0387	9.28442	307.776	0.0441978	0.305513	1.15867	2.83783	-1700.23	162.95			5.58827	9.61446	8.4727	7.74372
	1.65738	12.2993	3.2968	15.8011	4.42238	9.09509	1.94423	16.4997	6.98186	9.07622	3.96123	9.12267	316.391	0.0440767	0.305392	1.1542	2.82803	-1700.19	88.9293			5.75115	9.77286	8.47527	7.38671
	1.58769	12.4487	3.37645	16.3997	4.45123	9.18669	1.85824	16.777	6.95441	8.5776	3.76142	8.95507	309.458	0.0439156	0.306439	1.14362	2.80983	-1700.18	18.3902			5.80428	10.0125	8.52987	7.09803
	1.57496	12.7819	3.41462	16.0874	4.43105	9.37843	1.86813	17.1419	6.94993	8.04493	3.71624	8.89618	301.834	0.0440642	0.306548	1.12377	2.79671	-1700.09	-45.5033			5.92381	9.96562	8.65332	6.88578
	1.57277	12.9551	3.44492	15.9964	4.30722	9.73255	1.90064	16.3483	6.87443	7.99232	3.65189	9.44537	326.976	0.0442265	0.306658	1.11319	2.78692	-1700.05	-105.085			5.99094	10.0121	8.37445	7.02986
	1.53484	12.7905	3.54284	16.6918	4.44494	10.4501	1.8601	16.0082	6.86766	8.73571	3.53493	9.3728	345.184	0.0443815	0.307035	1.11879	2.78857	-1699.89	-158.897			5.95608	10.5289	8.24532	7.21448
	1.59682	12.4271	3.61004	16.7614	4.63471	10.4673	1.81927	16.8156	6.80133	9.06584	3.40574	9.28053	325.846	0.0439606	0.306863	1.10973	2.79415	-1699.79	-212.695			5.87797	10.6211	8.47873	7.2507
	1.61373	12.0767	3.61488	15.8841	4.72462	11.0897	1.76527	17.4207	6.80436	8.9232	3.24785	9.14277	316.469	0.0440092	0.306326	1.08878	2.79329	-1699.62	-269.611			5.76843	10.5661	8.66344	7.10461
	1.58888	11.9205	3.58299	15.1567	4.83794	11.471	1.72546	18.0011	6.77433	9.48897	3.10822	9.4035	328.139	0.0439659	0.30707	1.07454	2.80083	-1699.51	-327.128			5.69744	10.4885	8.83364	7.33356
	1.57543	11.8451	3.66789	15.2046	4.9908	11.4292	1.70012	18.5722	6.62116	9.82726	3.10183	9.62084	350.455	0.0438909	0.308412	1.05867	2.8208	-1699.32	-388.144			5.69613	10.5415	8.96448	7.51664
	1.5435	12.1331	3.52386	15.2268	5.02456	11.1438	1.66022	18.81	6.5339	9.46657	3.06254	9.75507	335.085	0.0438298	0.309125	1.05289	2.85646	-1699.19	-449.477			5.73348	10.465	9.00136	7.42806
	1.53808	12.7143	3.40997	15.888	4.98925	10.8418	1.68618	18.6711	6.26705	9.36284	2.91534	9.97277	334.482	0.0438016	0.309523	1.03751	2.89137	-1698.98	-510.783			5.88745	10.573	8.87478	7.41698
	1.45915	13.2288	3.35327	16.2138	4.92123	10.6403	1.68182	17.9056	6.11231	10.1829	2.939	10.3858	356.936	0.044305	0.309643	1.04063	2.93039	-1698.77	-567.479			6.01375	10.5918	8.56659	7.83587
	1.48747	13.2469	3.30013	16.984	4.70088	10.6024	1.6931	16.5695	5.81373	10.885	2.82407	10.5434	369.971	0.0445573	0.30901	1.05243	2.96431	-1698.41	-625.859			6.01151	10.7624	8.02543	8.08414
	1.53554	13.2861	3.14324	17.4693	4.64098	10.8473	1.69059	15.6029	5.66691	10.4805	2.71597	10.6691	365.812	0.0446536	0.307615	1.05858	2.98148	-1697.97	-682.489			5.9883	10.9859	7.65346	7.95518
	1.57735	13.2614	3.14231	17.7943	4.9407	11.4582	1.67046	15.3071	5.55406	10.3792	2.60723	10.5668	351.874	0.0445747	0.307464	1.06816	2.97201	-1697.29	-737.234			5.99369	11.3977	7.51056	7.85107
	1.59977	13.5988	3.26726	17.6557	4.95587	11.3864	1.67403	15.1174	5.55416	10.5922	2.5966	10.3719	332.512	0.0449176	0.308308	1.06754	2.95031	-1696.56	-788.812			6.15527	11.3326	7.44851	7.85358
	1.5713	13.8995	3.32893	17.2587	5.00266	11.6219	1.6771	14.1637	5.62925	9.65287	2.58271	10.1646	304.133	0.0450863	0.30898	1.06701	2.91903	-1695.72	-837.763			6.26656	11.2944	7.15668	7.46674
	1.57878	13.91	3.42231	16.9272	5.25634	11.4693	1.66082	14.2843	5.62645	9.17238	2.55529	9.56641	274.687	0.0452102	0.310543	1.06166	2.87564	-1694.79	-884.062			6.30369	11.2176	7.19052	7.09803
	1.53353	14.1267	3.40621	16.99	5.32834	11.6813	1.65879	15.1174	5.66823	9.07158	2.52183	9.06583	255.719	0.0452826	0.311932	1.07161	2.86708	-1693.81	-930.813			6.35548	11.3332	7.48147	6.88641
	1.49526	14.4177	3.39928	17.2142	5.12477	11.1501	1.63925	15.0837	5.77713	9.41051	2.51029	8.58564	263.517	0.0451749	0.312509	1.07577	2.86347	-1692.91	-978.025			6.43742	11.163	7.50002	6.83548
	1.45154	14.4119	3.26424	16.9282	4.936	10.9619	1.58591	15.8222	5.77648	10.0075	2.46453	8.05409	282.767	0.0449288	0.313077	1.09075	2.88909	-1692.04	-1024.98			6.37588	10.942	7.72818	6.84204
	1.45533	13.6024	3.20042	16.8604	4.8064	11.0888	1.57909	17.0894	5.62613	10.5322	2.45968	7.80421	314.871	0.0445162	0.313158	1.11661	2.91217	-1691.31	-1075.44			6.08606	10.9185	8.0982	6.93204
	1.49217	13.7313	3.28459	17.2339	4.69387	11.0452	1.62571	18.8264	5.8335	11.7111	2.51484	7.33746	364.658	0.044219	0.312756	1.14067	2.93349	-1690.74	-1126.63			6.16934	10.991	8.76187	7.18779
	1.45645	13.6842	3.494	17.1084	4.62135	10.8621	1.64943	20.1011	6.00379	11.993	2.56116	7.0377	393.748	0.0448593	0.312588	1.15992	2.9465	-1690.37	-1171.88			6.21156	10.864	9.25144	7.1973
	1.47053	13.158	3.58073	16.0954	4.56497	10.1293	1.66063	21.1169	5.99837	12.1113	2.54196	6.77245	390.914	0.0446637	0.311885	1.16374	2.94409	-1690.35	-1206.55			6.06976	10.2632	9.59198	7.14189
	1.43551	12.8189	3.79272	15.4411	4.53098	9.84263	1.70667	21.9525	5.9977	11.8595	2.54649	6.69248	353.38	0.0445687	0.310304	1.18121	2.94372	-1690.59	-1237.92			6.0157	9.93823	9.88561	7.03283
	1.45078	12.6506	3.90446	15.3274	4.49379	9.4865	1.73914	21.9782	6.03526	11.8321	2.53244	6.9818	338.944	0.0448655	0.310244	1.18495	2.93651	-1691.1	-1263.95			6.00196	9.76923	9.91753	7.11544
	1.42438	12.6109	3.90011	14.5049	4.34715	9.22854	1.76355	22.2419	5.86172	10.8281	2.42395	7.05752	329.352	0.0445808	0.309514	1.17788	2.94237	-1691.71	-1283.71			5.97845	9.36021	9.95572	6.76986
	1.42647	12.6065	3.79671	13.9771	4.32285	8.89997	1.76441	21.8421	5.78443	9.80863	2.4122	7.45292	309.848	0.0439157	0.309365	1.17105	2.94837	-1692.51	-1301.51			5.94324	9.06666	9.79699	6.55792
	1.46297	12.2702	3.88693	13.8608	4.11763	8.94443	1.76618	20.8285	5.67281	9.57967	2.44426	7.69993	323.751	0.0432052	0.309429	1.1701	2.94317	-1693.09	-1318.04			5.87336	8.9743	9.42249	6.57462
	1.5212	12.0237	3.86825	13.5925	3.90824	8.8693	1.80234	21.0409	5.69175	9.41038	2.45529	7.67977	355.762	0.0438137	0.309448	1.16156	2.92216	-1693.27	-1331.55			5.80438	8.79001	9.51165	6.51515
	1.51177	12.3505	3.91504	12.7073	3.89803	8.67572	1.73954	20.2255	5.46381	9.25216	2.35134	7.56759	368.86	0.0446203	0.30902	1.14092	2.89637	-1693.19	-1340.67			5.92578	8.42701	9.14295	6.39036
	1.50035	12.4233	4.02926	11.9773	3.67678	8.14413	1.68764	19.4765	5.23242	9.06703	2.28	6.98178	374.707	0.0457733	0.308905	1.13083	2.86041	-1692.81	-1348.38			5.98431	7.93273	8.79884	6.1096
	1.4986	12.5634	4.01469	12.4214	3.69218	8.14352	1.65829	18.2117	4.9475	9.37758	2.20298	6.76629	383.666	0.0464908	0.308072	1.12515	2.81416	-1692.11	-1354.19			6.02556	8.08571	8.2725	6.11562
	1.48328	13.4263	3.9951	12.7799	3.74333	8.19557	1.6009	17.9055	4.73747	10.2376	2.05543	6.78901	378.276	0.047554	0.306994	1.12473	2.78526	-1691.08	-1358.6			6.30156	8.23961	8.08127	6.36067
	1.42557	14.4895	4.00443	12.9807	3.63443	8.55326	1.51565	17.808	4.34075	10.6247	1.96955	6.9574	344.333	0.0484258	0.306681	1.12476	2.76583	-1689.78	-1362.43			6.63985	8.38944	7.88815	6.51723
	1.37623	14.8628	3.99108	13.1938	3.55943	8.42823	1.45491	16.7812	4.04974	11.8881	1.88791	7.10435	319.73	0.0488715	0.306299	1.12594	2.74224	-1687.81	-1366.65			6.74338	8.39383	7.42863	6.96013
	1.31925	15.1376	3.90738	14.7253	3.74852	8.63802	1.41984	17.3181	3.85074	13.9214	1.83974	7.60326	295.8	0.0486309	0.306537	1.12351	2.73231	-1684.54	-1370.06			6.78808	9.03727	7.52958	7.78812
	1.30299	15.4849	3.98013	15.7432	3.70754	8.91858	1.36243	17.7931	3.55607	15.6326	1.83064	8.72481	275.432	0.0482355	0.307609	1.12048	2.72297	-1678.36	-1373.49			6.92268	9.45645	7.57053	8.72935
	1.25576	15.3127	4.07389	16.5722	3.71268	8.98416	1.30897	17.6035	3.19595	18.782	1.87147	9.59337	233.813	0.0474898	0.309433	1.11135	2.72548	-1668.03	-1376.81			6.88077	9.75636	7.36948	10.0823
	1.25928	15.6087	4.08872	18.1581	3.9511	8.96604	1.27835	16.6513	2.95067	20.7949	1.89915	10.7455	231.237	0.0470952	0.310241	1.09321	2.73269	-1653.85	-1380.45			6.98557	10.3584	6.9601	11.1465
	1.24187	16.0378	4.2406	20.3837	4.10346	8.82501	1.22671	17.3035	2.63592	23.3706	1.93096	11.9721	279.449	0.0462093	0.310752	1.08627	2.74193	-1635.05	-1383.82			7.17341	11.104	7.05539	12.4245

## Sheet: P210 U1-1
	Ra Li	Oi Li	Oe Li	MF Li	ICO Li	LO Li	Ra Re	Oi Re	Oe Re	MF Re	ICO Re	LO Re	EKG	Kippwinkel	Rotwinkel	Kraft x	Kraft y	Druck li	Druck re			Bauch links	Rücken links	Bauch rechts	Rücken rechts
	2.03301	13.3606	8.4471	45.6129	3.0938	9.54094	1.83054	15.1914	6.46122	37.0771	3.44366	22.6058	295.597	0.0529049	0.280544	0.924415	3.4568	40	-3230.78			7.9469	19.4159	7.82773	21.0422
	2.00755	12.7082	8.05725	46.6037	3.24536	9.92261	1.82984	15.2051	6.27769	38.9799	3.54158	22.8975	308.174	0.0531805	0.280276	0.938494	3.43635	38	-3227.07			7.591	19.9239	7.77087	21.8063
	2.00063	12.0654	7.95161	48.3136	3.31831	10.058	1.86657	14.9402	6.20301	39.1579	3.57237	22.9792	334.329	0.0529452	0.27905	0.949192	3.42683	1.68628	-3223.37			7.33922	20.5633	7.66994	21.9031
	1.89692	11.3672	7.66569	48.0287	3.46844	10.2632	1.83987	15.1282	5.89333	40.6094	3.67126	24.0478	357.837	0.0524469	0.279186	0.950999	3.40849	11	-3219.55			6.97659	20.5868	7.62047	22.7762
	1.83564	10.8375	7.38129	48.1874	3.69193	10.6257	1.86845	15.3991	5.6776	42.1289	3.8461	24.3071	361.31	0.051884	0.27997	0.950138	3.39804	4965.54	L			6.6848	20.835	7.6484	23.4274
	1.83968	10.8994	7.51911	47.6429	3.9024	10.6521	1.88417	15.3879	5.67545	44.1194	4.16899	25.7646	337.307	0.0515719	0.279738	0.959463	3.38874	4957.93	-3216.26			6.75275	20.7324	7.64917	24.6843
	1.89803	10.6632	7.96064	49.2381	4.11322	10.2572	1.90658	15.0972	5.86034	46.2833	4.43117	28.42	295.033	0.0513402	0.279956	0.966104	3.39432	4958.99	-3215.91			6.84064	21.2028	7.62137	26.3781
	1.94982	10.955	8.23187	49.9917	4.23447	10.2612	1.9407	14.622	6.11051	46.5244	4.65531	30.3907	290.215	0.050738	0.28033	0.965967	3.39557	4962.43	-3216.2			7.04556	21.4958	7.55775	27.1901
	1.97854	11.8517	8.57337	47.841	4.23804	9.87831	1.94387	14.0437	6.80478	47.6379	4.87071	31.4227	284.753	0.0504335	0.281407	0.9739	3.39515	4954.3	-3216.41			7.46787	20.6524	7.59745	27.9771
	1.98725	12.2651	8.97392	46.3017	4.04316	9.45187	1.88311	12.8019	7.19201	47.2779	4.99789	31.042	271.375	0.0500103	0.281194	0.987196	3.40361	4965.86	-3216.82			7.74208	19.9322	7.29234	27.7726
	1.98195	12.1764	9.42251	42.9088	3.84201	8.56178	1.8404	11.3696	7.52889	44.3486	5.10608	29.6972	291.35	0.0499945	0.281047	0.99716	3.41313	4955.71	-3217.25			7.8603	18.4375	6.91297	26.3839
	1.96217	11.96	9.4536	38.8516	3.52583	7.60393	1.81323	10.7188	7.7825	39.764	4.99738	26.8376	324.213	0.0496039	0.280636	0.993036	3.42218	4963.66	-3217.61			7.79193	16.6605	6.77151	23.8663
	1.93264	12.2469	9.5462	33.1813	3.24013	6.56086	1.77338	10.4907	7.98085	36.6787	5.09719	22.5886	345.568	0.0494295	0.281267	0.983595	3.42881	4960.06	-3218.34			7.90859	14.3274	6.74831	21.4548
	1.92724	12.3348	9.40343	28.4455	2.94812	5.4103	1.74309	10.2002	8.09385	34.1521	5.35619	19.2642	347.638	0.0499917	0.281633	0.978125	3.43939	4947.67	-3219.05			7.88849	12.268	6.67903	19.5908
	1.94029	11.7213	9.03015	27.5624	2.83942	5.0602	1.7862	10.6606	8.29214	30.8258	5.52448	16.6918	347.655	0.0507271	0.280869	0.971722	3.45297	4933.84	-3220.09			7.56393	11.8207	6.91298	17.6807
	1.93275	11.5794	8.89562	26.8336	2.89256	4.73	1.82244	11.5583	8.30228	29.8272	5.64095	15.3	345.38	0.0507134	0.281112	0.959437	3.47058	4892.22	-3221.19			7.46925	11.4854	7.22766	16.9227
	1.97916	11.6586	8.61425	27.1957	2.87023	4.42048	1.88698	12.2276	8.43196	31.194	5.67801	15.179	321.211	0.0507067	0.281316	0.95173	3.49663	4844.87	-3222.37			7.41733	11.4955	7.51551	17.3503
	1.95146	11.8447	8.61001	28.406	2.96166	4.39253	1.91187	12.8607	8.82351	32.6794	5.86951	15.2807	277.828	0.0506963	0.281658	0.947291	3.52831	4730.83	-3223.78			7.46873	11.9201	7.86536	17.9432
	1.92532	11.7478	8.49234	29.6331	2.94376	4.39667	1.9304	13.0226	8.66595	34.4389	5.90455	14.8133	223.571	0.0508051	0.281101	0.949097	3.55846	4562.58	-3225.14			7.38848	12.3245	7.873	18.3856
	1.95932	11.473	8.4409	29.7232	3.0124	4.4865	1.96959	13.897	8.65349	35.4416	5.71709	14.3937	196.77	0.0502426	0.280797	0.947439	3.57769	4351.36	-3226.53			7.29106	12.4074	8.17335	18.5175
	1.94597	11.2656	8.54331	29.1668	3.0771	4.58801	1.97653	14.7958	8.3011	35.8125	5.50322	14.4646	198.133	0.0499076	0.281495	0.931206	3.58903	4101.22	-3227.8			7.25162	12.2773	8.3578	18.5934
	1.97672	11.1454	8.44672	30.352	3.18436	4.76748	2.00316	15.2951	7.96008	36.4316	5.33815	14.4606	201.663	0.04953	0.281727	0.922122	3.59622	3838.84	-3228.88			7.18962	12.7679	8.41946	18.7435
	2.01299	10.8048	8.49097	31.0322	3.32163	5.01946	1.98099	15.4908	7.37925	37.2076	5.20482	14.3482	204.986	0.0496216	0.281796	0.919597	3.60124	3561.37	-3229.99			7.10291	13.1244	8.28367	18.9202
	2.01143	10.1992	8.33495	32.0326	3.41465	5.67375	2.00038	15.8153	6.77344	37.7045	5.04792	14.06	225.907	0.0501862	0.282474	0.923627	3.60652	3304.54	-3230.76			6.84852	13.707	8.19637	18.9375
	2.03857	9.55961	8.1875	32.2008	3.55482	6.43458	2.00405	16.1952	6.35402	36.4815	4.79423	14.1091	252.93	0.0506232	0.282861	0.920844	3.61901	3079.03	-3231.53			6.59523	14.0634	8.18443	18.4616
	2.04117	9.66861	8.05505	33.1539	3.67259	7.06398	2.01542	15.9946	6.24853	37.0411	4.67823	13.8259	291.073	0.0513486	0.283184	0.932634	3.64474	2879.91	-3232.12			6.58827	14.6302	8.08619	18.5151
	2.03804	9.45294	7.76608	33.319	3.70553	7.6359	1.9877	15.4357	6.35391	36.729	4.60334	13.3748	322.061	0.0514788	0.283317	0.950897	3.67658	2694.46	-3232.6			6.41902	14.8868	7.92579	18.2357
	2.06297	9.29224	7.78296	32.0116	3.63017	8.31992	1.95479	14.9181	6.75286	35.8886	4.80924	13.0137	325.741	0.0515695	0.283468	0.975066	3.70678	2517.53	-3233.16			6.37939	14.6539	7.87526	17.9038
	2.05945	9.3397	7.74644	31.426	3.56145	8.52882	1.92873	14.7529	6.88341	33.0861	5.08113	12.6885	315.272	0.0515302	0.283886	0.99729	3.7187	2354.7	-3233.42			6.38186	14.5054	7.85502	16.9519
	2.07637	9.69345	7.67669	28.4007	3.45111	8.1704	1.9285	14.3844	7.40507	30.9508	5.27556	12.565	303.17	0.0515024	0.284553	1.00695	3.72139	2213.52	-3233.91			6.48217	13.3408	7.90599	16.2638
	2.05682	10.268	7.5691	25.264	3.3218	7.85887	1.90588	13.8076	7.75189	29.3844	5.54865	12.296	292.076	0.0517399	0.284481	1.02058	3.71818	2086.1	-3234.11			6.63132	12.1482	7.82179	15.743
	2.01142	10.306	7.36151	22.4758	3.07393	7.12047	1.87752	13.2478	8.16446	25.74	5.77766	12.4999	265.143	0.0513515	0.284859	1.03203	3.7146	1971.18	-3234.45			6.55965	10.8901	7.76327	14.6725
	2.0097	10.8299	7.35776	19.9426	2.85382	6.25126	1.85686	13.0656	8.84911	22.436	6.13014	12.7066	233.653	0.0513978	0.285061	1.04019	3.69876	1873.1	-3234.74			6.73244	9.68256	7.92385	13.7576
	1.99379	11.0215	7.43882	18.542	2.75029	5.28064	1.84226	13.086	9.15693	20.69	6.37969	12.6268	207.135	0.0520977	0.285556	1.04211	3.68166	1786.81	-3234.91			6.81804	8.85764	8.02839	13.2322
	1.95476	11.2158	7.32665	16.3848	2.58939	4.82134	1.84814	13.0052	9.29824	19.0299	6.37829	12.3763	204.044	0.0524316	0.285784	1.03754	3.6839	1706.09	-3235.27			6.8324	7.93185	8.05052	12.5948
	1.95232	11.5697	7.27672	16.9921	2.53598	4.53087	1.86019	13.1164	9.39254	17.1246	6.55712	12.3802	199.5	0.0518058	0.285766	1.03461	3.6902	1623.1	-3235.38			6.93291	8.01963	8.12304	12.0206
	1.94343	11.5357	7.12499	17.9199	2.48106	4.07833	1.80076	13.2823	9.19701	17.3569	6.45241	12.2049	199.819	0.0513451	0.286299	1.02849	3.69509	1536.28	-3235.75			6.86804	8.15976	8.09336	12.0047
	1.92423	11.5617	7.29916	19.0627	2.51342	4.07815	1.81878	13.574	8.8904	17.1791	6.20834	11.6006	205.648	0.0510982	0.285842	1.02123	3.69601	1443.22	-3235.87			6.92837	8.55143	8.09439	11.6627
	1.89495	11.4252	7.39	19.8307	2.53219	4.2072	1.79706	13.8233	8.13636	17.4211	5.78216	11.0385	212.24	0.0506469	0.285632	1.01073	3.7073	1348.78	-3236.15			6.90339	8.85671	7.91891	11.4139
	1.87419	11.4644	7.28321	20.6758	2.58744	4.19884	1.75593	13.4007	7.693	17.1511	5.54758	10.0866	218.118	0.0496619	0.284249	0.999934	3.7103	1254.52	-3236.35			6.87392	9.15404	7.61653	10.9284
	1.88673	11.2522	7.19484	21.8439	2.60343	4.36245	1.71626	13.7612	7.3201	17.4813	5.1817	9.39104	216.251	0.0493545	0.2833	0.990124	3.71503	1163.57	-3236.52			6.77791	9.60325	7.59918	10.6847
	1.84203	11.1616	7.35167	24.0691	2.677	4.77388	1.744	14.3236	6.861	18.0423	4.82679	9.12829	215.501	0.0492327	0.282682	0.982013	3.71348	1078.47	-3236.77			6.7851	10.5067	7.64286	10.6658
	1.83731	11.0732	7.56785	25.4218	2.72584	5.10934	1.79669	14.3856	6.54531	17.3558	4.49748	8.86417	232.745	0.0494861	0.282759	0.987488	3.7039	1009.22	-3236.82			6.82611	11.0857	7.57587	10.2391
	1.91526	11.2601	7.38837	27.0172	2.75276	5.19862	1.8282	14.6256	6.2864	17.7683	4.23891	8.63531	265.39	0.0495321	0.282883	0.981765	3.6943	949.649	-3237.06			6.85457	11.6562	7.58006	10.2142
	2.00628	11.1489	7.11339	27.2626	2.75844	5.59995	1.87809	14.9212	6.29289	17.719	4.24827	8.48309	283.156	0.049549	0.282357	0.974296	3.6976	899.321	-3237.06			6.75619	11.8737	7.6974	10.1501
	2.00495	11.1376	7.03128	27.727	2.82125	5.8764	1.91511	15.2055	6.58229	17.7597	4.34584	8.63792	273.858	0.0499132	0.282955	0.967001	3.70108	850.276	-3237.24			6.7246	12.1416	7.90098	10.2478
	2.04177	10.8381	6.99421	27.7767	2.85655	6.02853	1.91182	14.762	6.83317	18.0453	4.5024	8.93456	254.593	0.0495268	0.283319	0.960693	3.68292	812.131	-3237.27			6.62469	12.2206	7.83566	10.4941
	2.07642	10.5802	6.82615	26.2997	2.89717	5.91152	1.89233	13.607	6.91071	17.7845	4.43984	9.22407	237.754	0.04955	0.283484	0.962718	3.67426	778.26	-3237.34			6.49425	11.7028	7.47002	10.4828
	2.10345	10.5701	6.6133	25.081	2.89072	5.67414	1.8926	13.7236	7.21436	18.2542	4.64283	9.10689	215.42	0.0486121	0.282749	0.962511	3.67899	745.243	-3237.47			6.42895	11.2153	7.61019	10.668
	2.07667	10.3568	6.51921	23.1974	2.83831	5.62944	1.8221	13.3877	7.47233	18.4796	4.97398	9.94883	185.656	0.04817	0.282566	0.963182	3.68655	715	-3237.44			6.31757	10.555	7.5607	11.1342
	1.99906	10.2147	6.58361	23.688	2.84527	5.21207	1.82462	12.9849	7.72825	19.1522	5.19366	10.1248	158.995	0.0481583	0.281916	0.978854	3.69307	686.421	-3237.61			6.2658	10.5818	7.51261	11.4902
	2.00921	10.3436	6.55955	23.1383	2.78485	4.87345	1.87565	12.7478	7.96981	19.0104	5.33893	10.6152	158.239	0.0475807	0.281591	0.988501	3.7021	667.34	-3237.55			6.30412	10.2655	7.53108	11.6548
	1.93691	10.5499	6.58634	23.2664	2.772	4.83033	1.88032	13.3819	7.86521	19.3216	5.46048	11.944	156.432	0.0473584	0.281523	1.00054	3.70748	648.196	-3237.68			6.35773	10.2896	7.70916	12.242
	1.95056	11.1625	6.71914	23.7348	2.68491	4.51913	1.89225	13.5115	8.30508	20.039	5.5454	12.683	154.39	0.0475039	0.282071	1.01862	3.7127	630.378	-3237.69			6.61075	10.3129	7.90294	12.7558
	1.96159	10.9161	6.70423	24.2945	2.59328	4.51659	1.90911	13.7082	8.4775	20.0784	5.60845	13.4328	152.58	0.0479866	0.282277	1.0387	3.71681	615.138	-3237.69			6.52732	10.4681	8.03161	13.0399
	1.956	11.2077	6.65813	24.3125	2.60117	4.47865	1.95115	13.5516	8.63145	19.8808	5.48831	13.5753	159.83	0.0483076	0.282162	1.05277	3.70265	603.65	-3237.79			6.60728	10.4641	8.04473	12.9815
	1.94058	11.1071	6.74415	24.4183	2.60706	4.55653	1.9133	13.2165	8.60774	19.9357	5.30332	13.6413	173.4	0.0483331	0.282418	1.05676	3.68311	594.747	-3237.69			6.59727	10.5273	7.9125	12.9601
	1.95141	11.2165	6.86368	24.3745	2.62932	4.55643	1.90436	12.8587	8.61286	20.6418	5.31689	13.7192	170.366	0.0483419	0.281947	1.04802	3.6644	585.109	-3237.81			6.67721	10.5201	7.79198	13.2259
	1.94043	11.0957	6.81035	23.6063	2.67631	4.49019	1.89818	12.9496	8.45294	21.1835	5.22712	12.9859	169.34	0.0479505	0.281201	1.05199	3.65839	572.584	-3237.73			6.61551	10.2576	7.76691	13.1322
	1.9633	10.3484	6.78088	23.6165	2.68311	4.66894	1.87175	13.1939	8.10783	21.6779	5.16738	12.6251	174.007	0.0475581	0.280301	1.05484	3.65214	559.196	-3237.77			6.36419	10.3229	7.72449	13.1568
	1.95299	10.5654	7.06868	23.3749	2.77623	4.8341	1.86183	12.8985	7.8429	21.8321	5.10546	13.0931	181.183	0.0472922	0.279461	1.05567	3.64421	544.688	-3237.79			6.52902	10.3284	7.5344	13.3436
	1.96242	10.1862	7.221	23.3977	2.77034	4.93168	1.81694	12.9087	7.65958	23.245	5.10204	12.9594	179.267	0.0468112	0.28011	1.04886	3.65049	531.142	-3237.71			6.45653	10.3666	7.46173	13.7688
	1.93542	10.0729	7.2102	23.2806	2.76144	5.02024	1.80109	13.1684	7.59517	24.1091	5.20019	13.1993	161.822	0.0464517	0.280706	1.05211	3.67201	518.109	-3237.81			6.40618	10.3541	7.52154	14.1695
	1.92751	9.78997	7.29449	23.8756	2.69857	5.10961	1.76978	13.5514	7.20498	25.3003	5.15874	13.1408	139.598	0.0461496	0.280765	1.06019	3.6887	505.318	-3237.64			6.33732	10.5613	7.50871	14.5333
	1.9741	9.97351	7.24543	24.6707	2.64135	5.17403	1.73791	13.1356	6.86789	26.1154	5.06052	12.7711	131.585	0.0468644	0.280681	1.06372	3.69695	493.906	-3237.69			6.39768	10.8287	7.24714	14.649
	1.94516	10.3756	7.20818	23.8272	2.67162	5.09691	1.73539	12.5372	6.54824	26.4741	4.92262	12.4453	127.034	0.0479948	0.27972	1.06469	3.6969	482.999	-3237.54			6.50964	10.5319	6.94028	14.614
	1.90385	10.589	6.98526	23.5441	2.69748	4.82693	1.72391	12.4762	6.42844	26.3344	4.8853	11.698	112.667	0.0492956	0.279486	1.05358	3.69499	472.185	-3237.46			6.49272	10.3562	6.87617	14.3059
	1.90669	10.6201	6.95043	23.6009	2.66264	5.00086	1.72289	12.4174	6.27671	26.6102	4.81326	11.4208	109.454	0.0505321	0.278165	1.04921	3.69535	460.907	-3237.39			6.4924	10.4215	6.80565	14.2814
	1.89599	10.8111	6.87177	23.2202	2.53958	4.96306	1.69883	12.5412	6.03444	26.1236	4.69033	11.3915	120.229	0.0512923	0.27721	1.03927	3.70653	450.559	-3237.15			6.52629	10.2409	6.75816	14.0685
	1.87128	11.1648	6.76458	21.9732	2.55243	5.02794	1.68072	12.4064	5.94214	25.1846	4.41604	11.4592	125.467	0.0521286	0.27781	1.0229	3.71947	438.799	-3237.13			6.60023	9.85117	6.67641	13.6866
	1.83008	10.8308	6.59771	21.1868	2.546	5.09176	1.67816	12.0065	5.80392	24.1568	4.30731	11.3386	123.527	0.0527323	0.278468	1.00248	3.73272	429.15	-3236.76			6.41952	9.60819	6.49621	13.2676
	1.80681	10.7907	6.4837	21.4056	2.48409	5.01181	1.65829	12.4362	5.81358	23.6033	4.30432	11.536	124.026	0.0531238	0.278821	0.982371	3.7518	421.243	-3236.61			6.3604	9.63382	6.63603	13.1479
	1.78023	10.6572	6.36001	22.0942	2.42671	5.03328	1.63585	12.5948	5.89962	24.5418	4.25607	11.877	141.628	0.052815	0.278214	0.971197	3.7765	413.409	-3236.17			6.26581	9.8514	6.7101	13.5583
	1.80356	10.6817	6.20254	21.6291	2.4239	4.75887	1.63269	12.5441	5.94882	24.402	4.35346	12.54	159.464	0.0522415	0.278432	0.975592	3.7986	404.448	-3235.76			6.22927	9.60395	6.70853	13.7652
	1.86117	10.768	6.12281	21.6707	2.51537	4.57198	1.65255	12.4432	5.96813	23.5283	4.3666	12.7909	154.768	0.0521685	0.278566	0.974702	3.8129	395.009	-3235.31			6.25066	9.58601	6.68798	13.5619
	1.89292	10.8889	6.04787	20.8471	2.52216	4.85624	1.6664	12.3949	5.8193	23.3354	4.3812	12.9517	152.216	0.0513994	0.2782	0.977271	3.83192	387.588	-3234.64			6.27657	9.40851	6.62686	13.5561
	1.88075	11.2125	6.22025	21.095	2.49326	5.07313	1.65259	12.6305	5.86494	23.2255	4.35774	13.3297	169.248	0.0506935	0.27841	0.981473	3.84371	378.619	-3234.22			6.43785	9.55379	6.71601	13.6377
	1.86946	10.9891	6.38825	21.9256	2.49628	5.19219	1.64233	12.3955	5.90923	23.4745	4.49183	13.1811	181.298	0.0499925	0.278498	0.983116	3.86027	370.21	-3233.53			6.41561	9.87136	6.64902	13.7158
	1.92458	11.3196	6.41843	20.937	2.47886	5.30322	1.64388	12.2623	6.11864	22.7649	4.53373	12.9983	188.852	0.0492486	0.27989	0.986198	3.87266	361.786	-3233.19			6.5542	9.57302	6.67495	13.4323
	1.95285	11.5816	6.65985	20.605	2.47604	5.58137	1.68016	12.4123	6.04576	22.6578	4.47159	12.682	216.836	0.049115	0.280001	0.991974	3.88825	352.902	-3232.7			6.73143	9.55414	6.71275	13.2705
	1.95677	11.4439	6.69795	20.1809	2.49079	5.66595	1.71835	12.8667	6.06193	22.8881	4.29292	12.7099	251.417	0.049103	0.279623	0.994569	3.88055	343.142	-3232.41			6.69954	9.44587	6.88234	13.297
	1.93362	11.2511	6.74731	19.8011	2.45471	5.44933	1.67581	12.9364	6.43976	22.8395	4.32344	12.8513	272.7	0.0493215	0.279705	1.00078	3.88404	329.939	-3232.33			6.64399	9.23504	7.01734	13.3381
	1.96662	11.1074	6.717	19.2503	2.46106	5.33083	1.70146	12.8408	6.43438	22.8493	4.42346	12.0874	285.754	0.0496651	0.279777	1.00728	3.88483	313.968	-3232.3			6.597	9.01406	6.99223	13.1201
	2.04357	11.1127	6.56422	18.0202	2.45508	5.43312	1.73056	12.7652	6.47296	22.1609	4.47256	11.7925	294.963	0.0498769	0.280185	1.0209	3.87101	296.244	-3232.62			6.57348	8.63614	6.98957	12.8087
	2.04632	11.0279	6.62195	17.2638	2.47831	5.40519	1.72765	13.1252	6.42242	22.7719	4.41547	11.6058	300.236	0.0499687	0.280076	1.03565	3.86377	279.175	-3232.81			6.56538	8.38242	7.09176	12.9311
	2.11302	11.049	6.57058	17.0035	2.47056	5.2617	1.76646	13.5086	6.50931	22.5374	4.54966	11.4915	279.477	0.0497392	0.280352	1.04208	3.85155	258.606	-3233.29			6.57754	8.24525	7.26144	12.8595
	2.13398	11.1816	6.66487	16.9048	2.41921	5.5313	1.75398	13.287	6.74749	23.0703	4.63299	11.966	227.431	0.0494781	0.280614	1.04667	3.84358	237.779	-3233.62			6.66015	8.28509	7.26283	13.2231
	2.12081	11.7861	6.8593	17.7221	2.45048	5.69593	1.80973	13.0732	6.92234	23.4332	4.79264	12.505	199.477	0.0495421	0.281254	1.04905	3.82613	221.089	-3233.96			6.92208	8.62282	7.26842	13.577
	2.1293	12.0413	6.99487	17.871	2.41037	6.00637	1.83173	12.7081	7.11885	25.0746	4.92485	13.2148	194.227	0.049672	0.281562	1.05281	3.81079	208.137	-3234.15			7.05516	8.76258	7.21956	14.4048
	2.0822	11.9868	7.065	18.1801	2.37778	6.28241	1.82148	13.1636	7.32944	27.4312	4.99044	13.9484	181.911	0.0499725	0.281171	1.05611	3.80541	197.842	-3234.12			7.04468	8.94676	7.43818	15.4567
	2.06379	11.9943	7.16596	18.9001	2.32405	6.60051	1.83137	12.9467	7.70141	28.8444	5.20456	15.2175	166.074	0.0500851	0.281542	1.06669	3.8009	187.139	-3234.01			7.07469	9.2749	7.49315	16.4222
	1.96971	12.109	7.13285	20.0599	2.29122	7.22585	1.79592	12.7711	7.74369	30.9084	5.23392	15.6509	163.859	0.0505504	0.282152	1.07289	3.79005	178.965	-3233.5			7.07052	9.85899	7.43691	17.2644
	1.87092	12.2116	7.07605	21.1497	2.25706	7.52642	1.7842	12.8508	7.81295	33.6991	5.33875	16.3287	176.215	0.0515076	0.281922	1.07977	3.77983	173.826	-3232.8			7.05285	10.3111	7.48264	18.4555
	1.85503	11.6267	6.96591	22.335	2.16673	7.59481	1.74963	13.0452	7.6739	36.3998	5.37242	16.1757	207.79	0.0524574	0.28068	1.07476	3.76095	168.386	-3231.33			6.81588	10.6988	7.48957	19.316
	1.79467	11.3537	7.04331	23.8525	2.14676	8.52355	1.71766	13.5101	7.49339	37.5871	5.38937	16.0795	230.47	0.0530131	0.279421	1.07039	3.74551	163.282	-3229.4			6.73057	11.5076	7.57372	19.6853
	1.77284	11.3806	7.08382	25.4434	2.13673	9.54772	1.70951	13.7141	7.44858	38.9103	5.25595	16.5616	223.612	0.0529179	0.279307	1.06718	3.74474	159.006	-3226.52			6.74576	12.3759	7.62406	20.2426
	1.77838	11.7572	7.33539	26.7007	2.07967	10.1295	1.7165	14.2333	7.22616	40.8948	5.17154	16.6216	217.62	0.0529157	0.278777	1.05681	3.73033	157.046	-3222.21			6.95698	12.97	7.72533	20.896
	1.7965	12.07	7.4708	29.6153	2.07772	10.9549	1.71301	14.1119	7.08363	45.8191	5.03838	17.7416	215.128	0.0530049	0.277636	1.05025	3.70982	156.739	-3216.66			7.11244	14.216	7.63618	22.8664
	1.81419	12.3547	7.85173	30.6928	2.15507	12.1228	1.72509	14.0387	6.83648	49.4434	5.16966	19.4686	218.024	0.0521591	0.277925	1.04418	3.69565	154.662	-3209.06			7.34021	14.9902	7.53344	24.6939
	1.81552	13.1628	8.08589	33.1839	2.10804	13.1304	1.70165	14.1056	6.73389	52.9218	5.29025	20.4277	212.596	0.0514648	0.278552	1.03611	3.68962	151.313	-3199			7.68806	16.1408	7.51371	26.2132
	1.84197	13.8731	8.19101	35.2404	2.16654	14.327	1.74908	14.4103	6.72222	55.2334	5.46295	21.9358	175.124	0.0513166	0.27902	1.03029	3.67849	147.259	-3184.87			7.96871	17.2447	7.6272	27.544
	1.88539	14.2144	8.28481	37.8064	2.20352	15.8625	1.77392	14.1573	6.44113	57.6961	5.51933	23.0552	149.42	0.0511149	0.279562	1.01464	3.64036	142.707	-3168.11			8.12821	18.6241	7.45745	28.7569
	1.88045	14.305	8.12126	40.6053	2.31814	17.2415	1.73941	13.6086	6.23259	60.3638	5.55862	23.969	137.419	0.0515675	0.28048	0.999014	3.61938	137.737	-3148.51			8.10224	20.055	7.19353	29.9638
	1.91534	15.0094	8.32222	40.0862	2.48432	18.2284	1.74676	13.0161	5.96968	62.677	5.47828	24.5095	135.245	0.0519949	0.281904	0.984615	3.60515	134.306	-3126.58			8.41566	20.2663	6.91086	30.8883
	1.9456	14.9419	8.34971	40.9338	2.64479	19.2577	1.7714	13.0843	5.79531	65.4288	5.54014	23.5968	130.105	0.0520555	0.28261	0.978022	3.58953	131.685	-3104.52			8.4124	20.9454	6.88366	31.5219
	1.95894	14.9677	8.42626	40.4406	2.79994	20.5016	1.78118	13.2576	5.78675	68.6778	5.45196	23.7953	119.376	0.0518962	0.283429	0.976915	3.554	131.411	-3084.13			8.45097	21.2474	6.94184	32.6417
	1.99834	15.0236	8.84608	39.9093	2.97797	21.3806	1.78375	13.3127	5.61299	69.7756	5.41157	23.0692	130.158	0.0514959	0.283316	0.965701	3.53791	132.327	-3067.12			8.62268	21.4227	6.90314	32.7521
	2.0104	15.1875	9.07662	38.6802	3.14884	21.0819	1.78151	13.7072	5.69433	68.883	5.60298	21.898	154.621	0.0514049	0.282936	0.965135	3.53573	134.087	-3053.93			8.75818	20.9703	7.06102	32.128
	2.0022	14.7393	9.12819	36.1215	3.1973	20.7857	1.82582	14.1588	5.79073	66.6289	5.62932	19.7505	172.266	0.0514569	0.282197	0.958236	3.51723	136.564	-3045.99			8.62324	20.0348	7.25845	30.6696
	1.98705	13.9292	9.41875	34.3821	3.32097	20.189	1.78338	14.8864	5.93826	63.7213	5.72209	18.2762	175.646	0.0511308	0.28141	0.956174	3.50846	139.224	-3043.86			8.445	19.2974	7.53602	29.2399
	1.98611	13.7504	9.58955	31.9117	3.35121	18.9436	1.7319	14.9863	5.95163	57.1125	5.51203	16.5771	179.785	0.0512478	0.280368	0.949638	3.50025	142.598	-3046.33			8.44203	18.0688	7.5566	26.4006
	1.99546	13.5959	10.2206	29.6169	3.31317	16.7879	1.77002	14.9001	5.82909	47.5331	5.26599	14.4739	188.837	0.0517194	0.279724	0.960508	3.49896	145.906	-3053.2			8.60398	16.5727	7.49974	22.4243
	2.00109	13.7061	10.5953	27.6731	3.233	14.2225	1.76614	14.1424	5.78856	42.5743	4.99265	13.7713	193.213	0.0522852	0.279261	0.981779	3.48706	150.623	-3063.83			8.76752	15.0429	7.23237	20.4461
	1.98498	13.7671	11.0633	26.6581	3.19452	12.4924	1.74833	13.4186	5.56747	38.8951	4.663	12.8274	191.154	0.0520365	0.279166	1.01067	3.47387	154.772	-3077.26			8.93845	14.115	6.91148	18.7952
	1.98798	13.8241	11.6686	26.4137	3.2056	10.826	1.68153	13.0927	5.31534	36.2399	4.42312	12.723	183.251	0.0512858	0.280282	1.0334	3.46618	159.561	-3091.81			9.16021	13.4817	6.69653	17.7953
	1.98237	14.0668	11.9648	26.057	3.12334	9.12132	1.73263	12.6885	5.1023	33.2847	4.27488	12.327	182.35	0.0511801	0.280506	1.05146	3.45743	164.695	-3106.08			9.33799	12.7672	6.50779	16.6289
	1.98729	14.6588	12.1325	25.8594	3.00321	7.87369	1.74946	11.9339	5.10571	31.098	4.18819	11.9485	189.275	0.0512055	0.280751	1.0622	3.44687	171.583	-3119.31			9.59289	12.2454	6.26302	15.7449
	2.02036	15.0174	11.697	25.4295	3.12147	7.29201	1.75152	11.3136	5.58412	30.5222	4.35103	12.4858	188.051	0.0512893	0.281564	1.06545	3.45317	179.811	-3130.83			9.57825	11.9477	6.21642	15.7863
	1.97808	15.11	11.7217	24.8278	3.09077	7.00032	1.76492	11.2595	5.76384	29.9208	4.49888	12.2264	184.576	0.0508795	0.282608	1.0638	3.46216	187.622	-3140.68			9.60325	11.6396	6.26276	15.5487
	2.05086	14.9685	11.8614	23.9676	3.03171	7.03882	1.82156	10.9327	6.03998	29.2452	4.63844	12.2533	203.864	0.0503532	0.282274	1.05963	3.47918	198.773	-3148.51			9.62695	11.346	6.26474	15.379
	2.14003	15.2227	11.9218	22.3205	2.96594	6.98526	1.89607	10.7613	6.18987	29.0556	4.84135	12.0522	226.446	0.050513	0.281917	1.04672	3.49387	211.898	-3154.76			9.7615	10.7572	6.28241	15.3164
	2.16587	14.7482	11.5422	22.2595	2.83901	6.80257	1.8974	10.5259	6.35192	29.0029	4.84019	13.0238	242.967	0.049916	0.281124	1.04039	3.49588	226.092	-3159.69			9.48541	10.6337	6.25841	15.6223
	2.17322	14.169	11.4348	22.3026	2.75999	6.66115	1.95005	10.5376	6.28638	28.4807	4.9515	13.7592	249.121	0.0490684	0.280917	1.03503	3.52014	238.876	-3163.56			9.25898	10.5746	6.258	15.7304
	2.18889	13.519	11.1414	21.5791	2.49165	6.80475	1.91652	10.5052	6.05955	28.0001	4.95852	14.4674	263.302	0.0482317	0.280166	1.02129	3.55815	250.644	-3166.79			8.94977	10.2918	6.16041	15.8087
	2.21725	13.0699	10.9337	20.5704	2.46619	6.65197	1.92891	10.8206	6.10773	27.3194	4.83876	14.9938	269.548	0.0483039	0.279188	0.994899	3.60073	262.768	-3169.18			8.74027	9.89618	6.28574	15.7173
	2.21431	13.2947	10.53	19.3936	2.46333	6.30081	1.89701	11.2272	5.85837	26.6095	4.80724	14.9996	267.698	0.0491027	0.27971	0.979272	3.6238	272.759	-3171.51			8.67965	9.38593	6.32752	15.4721
	2.15707	13.2471	10.0831	18.1728	2.45693	6.02418	1.89948	11.5916	5.88104	25.0349	4.63797	15.2562	262.64	0.0488379	0.279869	0.978417	3.64596	279.93	-3173.44			8.49573	8.88465	6.45738	14.9764
	2.11203	13.0485	10.1204	16.2794	2.4121	5.83348	1.88618	11.7048	5.77596	24.1087	4.50105	14.6146	266.792	0.0488711	0.280538	0.978182	3.6762	285.246	-3175.33			8.42696	8.17499	6.45564	14.4081
	2.0547	12.5931	10.0412	14.9136	2.4284	5.90184	1.84464	11.8129	5.67487	21.8938	4.24911	13.2817	271.174	0.0490218	0.280544	0.966909	3.6784	290.567	-3177.12			8.22967	7.74794	6.44413	13.1415
	2.03019	12.1867	9.8978	13.2721	2.42294	6.01144	1.84759	11.9092	5.52774	20.0235	4.01897	12.0558	249.979	0.048825	0.280357	0.971443	3.67225	295.561	-3178.8			8.03823	7.2355	6.42819	12.0328
	1.98368	12.3761	9.77869	11.86	2.46386	6.09059	1.79842	11.7988	5.22116	19.1639	3.88008	10.8195	242.385	0.0488732	0.280218	0.985735	3.66261	299.912	-3180.65			8.04616	6.80483	6.27278	11.2878
	1.997	12.1605	9.54964	10.6455	2.4611	6.32328	1.79868	12.0074	4.97157	17.8844	3.64081	9.83371	246.822	0.0488691	0.280452	0.976742	3.67188	302.979	-3182.23			7.90238	6.47662	6.25922	10.453
	2.00317	11.3523	9.90296	9.67568	2.56429	6.49393	1.74615	12.4811	4.74129	16.667	3.513	8.37565	232.101	0.0486735	0.280467	0.971645	3.68671	305.526	-3184.06			7.75281	6.24463	6.32286	9.51856
	2.06913	11.156	9.89041	8.85177	2.73533	6.65643	1.70265	12.899	4.48716	14.6319	3.39851	7.32938	193.845	0.0491825	0.281091	0.971216	3.70405	308.588	-3185.73			7.70517	6.08117	6.36294	8.45326
	2.14137	11.4446	10.0178	8.35619	2.74605	6.85445	1.67234	13.0854	4.35511	13.8448	3.33803	7.15919	168.475	0.0498002	0.281105	0.973501	3.72035	309.929	-3187.4			7.8679	5.98556	6.37094	8.11401
	2.16241	11.4844	10.1794	7.85559	2.74636	6.76439	1.68729	12.9886	4.53764	13.674	3.34982	7.6958	172.921	0.0504566	0.281892	0.974123	3.74413	310.625	-3189.15			7.94206	5.78878	6.40452	8.23987
	2.19083	11.0293	9.9372	7.49363	2.69529	6.45389	1.70919	13.1644	4.59243	14.7249	3.31016	7.85184	164.386	0.050431	0.28294	0.981365	3.75894	310.68	-3190.56			7.71912	5.5476	6.48866	8.62898
	2.15074	11.1873	9.96968	7.23632	2.63034	6.17979	1.69927	12.7366	4.67917	15.4303	3.36773	8.19345	155.32	0.0506501	0.28299	0.994437	3.76249	311.031	-3192.12			7.76923	5.34882	6.37167	8.99716
	2.15818	11.5953	10.0907	7.1744	2.51589	5.7909	1.71824	11.9	4.79655	17.3029	3.42742	8.75211	161.587	0.0511777	0.282161	1.00877	3.7497	311.552	-3193.39			7.94807	5.1604	6.13827	9.82746
	2.15283	12.0341	9.94444	7.37669	2.36156	5.45048	1.74841	11.5021	4.94277	18.92	3.48462	9.59571	171.294	0.0510611	0.280796	1.02262	3.73597	311.02	-3194.64			8.04378	5.06291	6.06441	10.6668
	2.07233	11.8527	9.95363	7.65195	2.32846	4.89955	1.79493	11.0731	5.21976	19.8326	3.69487	10.5806	178.723	0.0515437	0.279979	1.02846	3.74358	310.414	-3195.75			7.95956	4.95999	6.02926	11.3694
	1.99998	12.0017	9.53958	7.99094	2.2424	4.5025	1.76493	11.079	5.23213	21.3966	3.93573	10.9767	180.866	0.0514172	0.279687	1.03054	3.73798	309.198	-3196.54			7.8471	4.91194	6.02536	12.103
	1.98069	11.9676	9.54871	8.28821	2.18952	4.3206	1.73438	10.9849	5.44523	22.5071	4.11972	11.4998	191.071	0.0515811	0.278192	1.02401	3.74225	308.236	-3197.49			7.83233	4.93278	6.05482	12.7089
	1.96317	11.9419	9.28749	9.07219	2.11838	4.17977	1.75464	11.2612	5.70579	24.357	4.37346	12.4784	202.825	0.0511255	0.277473	1.02868	3.75174	306.395	-3198.05			7.73085	5.12345	6.24054	13.7363
	1.91555	11.5612	8.93946	9.35553	2.12455	4.40853	1.77686	10.8707	5.64222	23.452	4.36533	12.6567	208.532	0.0509628	0.277696	1.0227	3.77765	303.756	-3198.72			7.47206	5.2962	6.0966	13.4913
	1.83266	11.1707	8.46396	9.47073	2.11744	4.51814	1.73146	10.8136	5.57927	23.4079	4.30725	12.5199	209.161	0.051183	0.278298	1.01496	3.80493	301.049	-3199.23			7.15576	5.36877	6.04146	13.4117
	1.83034	11.3036	7.84549	9.4439	2.07028	4.9101	1.72876	10.9951	5.62446	23.4766	4.20544	12.5264	213.115	0.0508315	0.27891	1.01695	3.81605	299.619	-3199.74			6.99313	5.47476	6.1161	13.4028
	1.87766	10.9804	7.683	9.63782	2.11378	5.17536	1.77896	11.0651	5.56112	22.6754	4.0104	12.08	208.282	0.0504437	0.27881	1.01257	3.82345	297.89	-3200.39			6.84701	5.64232	6.13505	12.922
	1.85403	10.8318	7.44496	9.49223	2.13129	5.41177	1.83139	11.0677	5.43495	20.9762	3.89904	11.2234	192.857	0.050504	0.278363	0.99559	3.82187	295.934	-3200.92			6.71027	5.67843	6.11134	12.0329
	1.87288	10.5539	7.40932	9.54007	2.14121	5.91367	1.81352	10.9009	5.01908	19.937	3.56966	10.4975	179.851	0.0508138	0.27886	0.987128	3.82154	294.867	-3201.74			6.61204	5.86498	5.91118	11.3347
	1.89294	10.7392	7.39851	9.20773	2.2163	6.24279	1.8047	11.4931	4.94134	19.4111	3.49013	9.68513	162.158	0.0517054	0.278878	0.982727	3.80388	294.314	-3202.51			6.67688	5.88894	6.07972	10.8621
	1.87917	10.2592	7.6697	8.86123	2.27506	6.38694	1.82916	11.8572	4.94359	18.6303	3.36353	8.83971	146.026	0.052326	0.278095	0.979235	3.77234	293.96	-3203.42			6.60268	5.84108	6.21	10.2779
	1.9295	10.2057	8.02637	8.65908	2.37106	6.43143	1.84918	12.1789	4.84974	18.3721	3.2799	7.72078	146.28	0.053012	0.277113	0.964837	3.74946	293.43	-3204.35			6.72053	5.82052	6.29259	9.79094
	1.94204	10.0179	8.11486	8.39757	2.39617	6.42123	1.8263	13.1445	4.77172	17.8478	3.18687	6.92733	161.337	0.0534565	0.277223	0.959122	3.72565	293.303	-3205.28			6.69159	5.73832	6.58083	9.32068
	2.04894	9.80475	8.19012	8.29839	2.38376	6.65959	1.82632	13.6577	4.72588	17.8045	3.19658	6.77274	173.959	0.0537621	0.277471	0.966724	3.69906	292.769	-3206.26			6.68127	5.78058	6.73664	9.25796
	2.08395	9.81476	8.29187	8.34836	2.35861	6.6567	1.8424	13.9149	4.75549	17.6333	3.21315	6.23283	179.933	0.0541217	0.278012	0.97103	3.67146	292.505	-3207.02			6.73019	5.78789	6.83761	9.02642
	2.16682	9.64836	8.41052	8.52457	2.31487	6.46626	1.8366	13.6665	4.71196	17.3281	3.2097	5.98528	190.654	0.0538594	0.278252	0.990294	3.65127	291.577	-3207.81			6.7419	5.76857	6.73837	8.84103
	2.21257	9.66366	8.22204	8.49163	2.23817	6.29869	1.83336	13.6778	4.54441	17.5038	3.21097	5.99508	203.786	0.0533837	0.278659	1.00352	3.63921	291.146	-3208.45			6.69942	5.67616	6.68518	8.90327
	2.17763	9.4336	7.98475	8.72518	2.15985	6.23051	1.81887	13.2773	4.51704	17.7021	3.27312	6.22175	207.132	0.0524238	0.279647	1.02195	3.62803	290.112	-3209.04			6.532	5.70518	6.53773	9.06566
	2.12589	9.29266	7.77378	8.97803	2.1088	6.00624	1.78806	12.4782	4.44232	18.307	3.31294	6.73148	200.32	0.0527963	0.280366	1.0419	3.6181	289.852	-3209.51			6.39745	5.69769	6.2362	9.45047
	2.1058	9.48179	7.26861	8.87415	2.07951	5.66964	1.76895	12.3265	4.37153	18.1105	3.32571	7.40959	204.801	0.0524595	0.28098	1.06732	3.61109	289.642	-3209.84			6.2854	5.5411	6.15567	9.61527
	2.10918	9.68371	7.02815	9.03685	2.07835	5.36099	1.77989	12.6677	4.35399	17.164	3.35589	7.65468	259.712	0.052193	0.280853	1.08295	3.5962	289.733	-3210.05			6.27368	5.49206	6.26719	9.39154
	2.10025	9.75497	6.81359	9.75847	2.0495	5.03795	1.803	12.9628	4.5526	17.7174	3.36803	8.58182	320.579	0.0514875	0.280573	1.09222	3.60011	290.583	-3210.21			6.22294	5.61531	6.43948	9.88908
	2.04281	9.75104	6.58215	10.1883	2.00503	4.90434	1.8235	13.0714	4.76213	17.3865	3.469	9.24046	337.325	0.0509575	0.280841	1.09548	3.6072	291.616	-3210.26			6.12533	5.69924	6.55235	10.032
	2.01044	9.70835	6.60634	10.4213	2.00745	4.86507	1.81603	13.1797	4.76002	16.7784	3.39814	9.82952	326.575	0.0505473	0.280538	1.10499	3.61751	293.735	-3210.24			6.10838	5.76459	6.58526	10.002
	2.03114	9.79425	6.67956	10.8865	2.01742	4.92432	1.86515	13.1415	4.90527	16.4368	3.37309	9.87983	321.088	0.0502774	0.27922	1.10685	3.62439	294.668	-3210.18			6.16832	5.94274	6.6373	9.89659
	2.02135	9.37983	6.81522	11.2759	2.09211	5.14833	1.88127	12.8944	4.89768	16.3017	3.31002	9.9557	306.243	0.0503693	0.278104	1.09662	3.62289	297.111	-3210.2			6.07213	6.17211	6.55779	9.8558
	1.99237	9.05374	6.7315	11.8977	2.12377	5.3367	1.91966	12.6878	4.93206	17.4178	3.31615	10.2332	269.026	0.050477	0.27758	1.08618	3.63388	298.465	-3210.37			5.92587	6.45271	6.51317	10.3224
	1.97345	9.20863	6.5395	11.9263	2.1535	5.53177	1.90732	12.6782	4.78659	17.096	3.36294	9.99936	207.906	0.0510497	0.277204	1.06615	3.63057	299.874	-3210.57			5.9072	6.53719	6.45737	10.1528
	1.94494	9.48605	6.45479	11.8908	2.19072	5.66734	1.87856	12.8623	4.70292	17.2808	3.35742	10.3253	160.288	0.051848	0.277158	1.043	3.61965	300.691	-3211.05			5.96193	6.58296	6.48128	10.3212
	1.91538	9.64279	6.37003	12.2225	2.1845	5.70632	1.90657	13.0443	4.75259	17.8549	3.47995	10.7931	149.689	0.0528181	0.276766	1.00706	3.60165	300.168	-3211.59			5.97607	6.70445	6.56783	10.7093
	1.87989	9.76673	6.31903	12.4319	2.19272	5.9815	1.89229	13.8665	4.70441	17.9446	3.57046	11.0541	144.697	0.0530102	0.277291	0.985501	3.59595	301.849	-3212.38			5.98855	6.86872	6.82108	10.8564
	1.87732	10.1257	6.34956	13.0448	2.13154	6.10058	1.88965	13.9775	4.7732	17.9783	3.57045	11.3084	143.375	0.0529634	0.278155	0.971252	3.57906	300.55	-3213.26			6.11751	7.0923	6.88011	10.9524
	1.87876	10.2404	6.5082	13.5627	2.13092	6.01859	1.86584	13.9369	4.64735	18.6871	3.53014	12.0283	150.532	0.0528984	0.279191	0.954398	3.54899	301.796	-3214.27			6.20912	7.23741	6.8167	11.4152
	1.80919	10.4803	6.63772	13.9021	2.12827	5.96385	1.85733	14.302	4.63646	18.7321	3.45865	13.0366	180.196	0.052859	0.28042	0.941337	3.52255	301.252	-3215.46			6.30906	7.33142	6.93192	11.7424
	1.75458	10.1701	6.77095	14.4202	2.11386	5.84352	1.85489	13.7673	4.61653	19.3375	3.41999	13.5006	221.865	0.0528873	0.280185	0.912769	3.51179	301.932	-3216.58			6.23189	7.45918	6.74624	12.086
	1.7422	10.2021	6.7291	15.4621	2.09146	5.77744	1.81316	13.6543	4.63941	19.7628	3.25451	13.6324	266.946	0.0520554	0.280996	0.885481	3.50187	304.492	-3217.95			6.22445	7.77699	6.70229	12.2166
	1.69966	10.0008	6.85198	16.2329	2.1125	5.72455	1.77612	13.2498	4.5478	20.6614	3.1809	13.7454	292.64	0.0520422	0.280847	0.877914	3.48049	303.076	-3219.12			6.18415	8.02331	6.52458	12.5292
	1.66167	9.81328	6.89051	16.3955	2.14706	5.76587	1.72991	13.1737	4.41243	19.7163	3.17215	13.7753	299.607	0.0516239	0.279983	0.867002	3.47591	307.583	-3220.43			6.12182	8.1028	6.43869	12.2213
	1.65142	10.0294	6.81852	16.2412	2.15731	5.86466	1.72797	12.8744	4.44856	19.0886	3.12477	13.4092	298.287	0.0515641	0.279065	0.855865	3.47858	305.703	-3221.66			6.16643	8.08772	6.35032	11.8742
	1.63341	9.6205	6.80601	16.804	2.16831	5.93697	1.72562	12.4579	4.37991	18.2308	3.20549	12.782	286.198	0.0506438	0.278929	0.855191	3.48753	308.295	-3222.83			6.01998	8.3031	6.18781	11.4061
	1.70107	9.83664	6.93918	16.6089	2.13427	6.29886	1.72586	12.6762	4.27399	17.6235	3.16498	12.4249	245.886	0.0496951	0.27922	0.862107	3.48622	308.8	-3224.08			6.15896	8.34734	6.22534	11.0711
	1.69343	9.976	6.89541	16.5353	2.20673	6.50917	1.71211	12.4475	4.14298	17.007	3.11565	12.8742	196.456	0.0496559	0.279997	0.875955	3.47194	305.072	-3225.11			6.18828	8.41706	6.10087	10.999
	1.70286	10.1	6.95769	16.8213	2.23834	6.46454	1.70351	12.4018	4.15121	15.6555	3.0241	12.4286	165.337	0.0497827	0.280658	0.893949	3.45871	309.022	-3226.36			6.2535	8.50806	6.08552	10.3694
	1.69478	10.4374	7.04123	16.5741	2.26448	6.34279	1.6889	12.3966	4.18201	15.323	2.93209	12.4212	155.641	0.0500234	0.281039	0.903816	3.44378	302.328	-3227.4			6.39113	8.39379	6.08918	10.2254
	1.70065	10.3211	7.1288	16.5588	2.25954	6.05282	1.69761	12.7264	4.21592	14.5104	2.96555	12.0835	160.028	0.0506717	0.28123	0.917994	3.44183	307.965	-3228.45			6.38352	8.29038	6.21331	9.85316
	1.71126	10.535	7.33756	16.054	2.23446	5.77036	1.6754	12.8163	4.29921	14.2498	2.8156	11.5062	164.851	0.0512499	0.281103	0.9301	3.44313	304.23	-3229.45			6.52795	8.01961	6.26362	9.52389
	1.71213	10.5208	7.52981	16.1084	2.27277	5.38846	1.64278	12.6924	4.34398	13.4203	2.7751	11.3243	178.816	0.0519076	0.281448	0.950968	3.45454	303.879	-3230.26			6.58759	7.9232	6.22637	9.17324
	1.6881	11.1284	7.90369	16.0863	2.28137	5.17868	1.62786	13.0164	4.80781	12.8995	2.83346	10.8631	198.628	0.0526225	0.281454	0.965934	3.48707	307.948	-3231.2			6.90674	7.84877	6.48402	8.86537
	1.70977	11.7011	7.86936	16.8443	2.22981	5.0234	1.63299	13.0941	5.17341	12.7585	2.89824	11.2019	205.025	0.0529862	0.282083	0.972942	3.51655	300.482	-3231.92			7.09341	8.0325	6.63349	8.95287
	1.70612	11.7716	7.79458	18.5226	2.20113	5.20042	1.60264	13.0004	5.38816	12.8062	2.90498	12.0766	205.196	0.0528708	0.282532	0.984081	3.5426	310.188	-3232.7			7.09078	8.64139	6.66374	9.26259
	1.73597	12.0465	7.78472	19.9249	2.2851	5.43756	1.60241	12.7185	5.40285	13.3754	2.83048	12.9665	223.738	0.0521762	0.282214	0.975174	3.56732	298.777	-3233.45			7.18905	9.21585	6.57458	9.72413
	1.74049	12.55	7.68002	21.5521	2.34998	5.52314	1.60244	12.9532	5.49713	13.8089	2.78545	14.1275	236.707	0.0525543	0.281805	0.960142	3.59186	304.624	-3234.07			7.32349	9.80841	6.68424	10.2406
	1.73517	12.8077	7.68404	23.24	2.39694	5.90993	1.62321	13.206	5.6225	15.5989	2.70034	15.1338	234.6	0.0533393	0.281158	0.944908	3.60095	302.465	-3234.91			7.40897	10.5156	6.81724	11.1443
	1.7417	12.9341	7.57164	25.7299	2.44329	6.26609	1.61738	13.1912	5.71431	17.3798	2.65118	16.0159	227.199	0.0536579	0.280475	0.92079	3.59765	299.426	-3235.47			7.41581	11.4798	6.84095	12.0156
	1.72684	13.1879	7.93383	27.9792	2.4682	6.8377	1.60131	13.2642	5.74096	20.129	2.67261	17.0913	216.303	0.053209	0.279869	0.893807	3.58632	308.801	-3236.19			7.61621	12.4283	6.86883	13.2976
	1.75619	13.3003	8.18761	30.8704	2.53871	7.22062	1.63324	13.7947	5.81974	24.8358	2.81531	17.8516	219.487	0.0534441	0.280649	0.876373	3.56878	296.496	-3236.73			7.74802	13.5432	7.08256	15.1676
	1.85185	13.9255	8.53922	34.7583	2.6455	7.41345	1.71169	14.5684	6.21887	28.2538	2.97456	19.356	216.487	0.0538931	0.281417	0.869288	3.54375	321.84	-3237.2			8.10553	14.9391	7.49964	16.8614
	1.92753	13.9062	8.70941	38.9105	2.73673	7.98228	1.75392	14.729	6.53244	31.7214	3.12332	20.6616	225.467	0.0539728	0.281667	0.877814	3.52645	972.846	-3236.51			8.18105	16.5432	7.6718	18.5021
	1.92475	13.6035	8.62382	42.6435	2.8448	8.39119	1.75352	14.5279	6.68917	34.6937	3.27553	21.754	271.659	0.053737	0.282176	0.887235	3.50634	1757.48	-3233.89			8.0507	17.9598	7.65685	19.9077
	1.98682	13.2535	8.46626	44.9523	2.97679	8.95136	1.81075	15.0444	6.55835	36.3055	3.39297	22.4778	300.578	0.0536268	0.282332	0.890989	3.48661	2541.27	-3230.75			7.9022	18.9601	7.80451	20.7254

[truncated: 26 more sheets: P211 U1-1, P212 U1-1, P213 U1-1, P214 U1-1, P215 U1-1, P216 U1-1, P217 U1-1, P218 U1-1, P219 U1-1, P220 U1-1, P221 U1-1, P222 U1-1, P223 U1-1, P224 U1-1, P225 U1-1, P226 U1-1, P227 U1-1, P228 U1-1, P229 U1-1, P230 U1-1 …]
