# Supplementary material for: Influence of elastic lumbar support belts on trunk muscle function in patients with non-specific acute lumbar back pain
Source: PLoS One. 2019 Jan 24;14(1):e0211042. doi: 10.1371/journal.pone.0211042 (PMC6345453; doi:10.1371/journal.pone.0211042)
Supplement: S1 Dataset — (ZIP) [file pone.0211042.s001.zip › U1-1_Dynamik_3km_h.xlsm]

## Sheet: P201 U1-1
	Ra Li	Oi Li	Oe Li	MF Li	ICO Li	LO Li	Ra Re	Oi Re	Oe Re	MF Re	ICO Re	LO Re	EKG	Kippwinkel	Rotwinkel	Kraft x	Kraft y	Druck li	Druck re			Bauch links	Rücken links	Bauch rechts	Rücken rechts
	3.60403	55.7315	10.5284	4.95316	2.62384	8.36177	1.57337	98.8494	8.53074	11.407	3.63418	16.4514	20.4473	0.0442357	0.26061	0.733912	3.53816	47	4933.38			23.288	5.31292	36.3178	10.4976
	3.50495	60.6644	9.41148	6.03432	2.58455	10.0975	1.5488	105.166	8.48921	13.9267	4.16073	19.9777	20.015	0.0435457	0.260486	0.733959	3.56407	40	4933.41			24.5269	6.2388	38.4012	12.6884
	3.34601	62.4974	8.56085	7.56825	2.57408	10.7955	1.52739	109.31	8.41269	16.3429	4.6124	22.7771	19.6654	0.0428892	0.260059	0.737353	3.60272	1.32373	4933.94			24.8014	6.97927	39.75	14.5775
	3.33115	65.6684	7.89421	9.16006	2.66421	11.8917	1.50557	111.224	8.4341	20.701	5.44284	25.8444	19.3278	0.0432216	0.260842	0.739359	3.61422	11	4933.05			25.6313	7.90531	40.3878	17.3294
	3.24505	67.6428	7.58337	10.6217	2.82402	13.6609	1.52883	111.396	8.41656	24.9908	6.21154	28.2482	19.0506	0.0433303	0.260578	0.738775	3.63562	591.574	L			26.1571	9.03555	40.447	19.8168
	3.16693	68.7447	7.49778	12.2713	3.16082	14.279	1.59195	108.368	8.49516	28.1648	6.93145	31.4831	18.9559	0.0431442	0.260579	0.738164	3.65239	752.103	4930.47			26.4698	9.90372	39.4851	22.1931
	3.12724	69.3202	7.56147	13.4616	3.45638	14.6756	1.6416	105.252	8.54581	30.5354	7.54574	33.2469	18.9578	0.043261	0.260795	0.738	3.66138	796.666	4928.7			26.6696	10.5312	38.4799	23.776
	3.10558	66.1096	7.57171	14.5698	3.72571	14.7639	1.68622	101.029	8.24805	31.9371	8.07752	34.1763	19.0421	0.0436512	0.260778	0.738964	3.67367	782.283	4925.31			25.5956	11.0198	36.9877	24.7303
	3.09241	61.3518	7.66662	14.9229	4.06084	14.0258	1.68255	93.7342	7.83514	32.8293	8.52469	33.9545	19.0804	0.0439765	0.261198	0.744006	3.66392	738.104	4922.81			24.037	11.0032	34.4173	25.1028
	3.0305	56.3872	7.6606	15.1517	4.29281	13.5555	1.70101	83.2315	7.51746	32.8863	8.89587	33.4617	19.0725	0.044502	0.261546	0.747492	3.64797	656.798	4920.27			22.3594	11	30.8167	25.0813
	3.05456	52.6007	7.64602	14.9358	4.52218	13.5973	1.76559	74.8797	7.1373	32.473	9.29261	32.6321	19.0472	0.0448709	0.261732	0.75442	3.63623	537.88	4919			21.1004	11.0184	27.9275	24.7992
	2.98539	47.8134	7.73896	14.3264	4.59517	13.0205	1.79278	64.0713	6.90191	31.173	9.71118	31.4462	19.0224	0.0450225	0.261298	0.762262	3.64217	395.074	4919.45			19.5126	10.6473	24.2553	24.1102
	2.97072	42.1673	7.80925	13.2037	4.53959	11.3208	1.79933	53.6784	6.77387	27.3471	10.0387	29.04	18.8439	0.0452651	0.261277	0.764657	3.64054	221.336	4919.27			17.6491	9.68803	20.7505	22.1419
	2.88734	39.3557	7.8989	12.1866	4.39102	10.5469	1.78938	46.7917	7.08496	24.7917	10.0662	26.5194	18.5502	0.0451414	0.261591	0.759083	3.65401	25.1712	4918.96			16.714	9.04151	18.5554	20.4591
	2.81543	37.4923	7.85256	10.6894	4.26141	9.8329	1.81562	41.6472	7.52304	22.1978	9.84239	23.2939	18.2957	0.0454635	0.261967	0.755696	3.67008	-169.256	4920.89			16.0534	8.26123	16.9953	18.4447
	2.76994	38.6036	7.76778	9.40195	4.17666	9.04801	1.82807	36.0719	8.19835	18.9095	9.43691	19.8156	18.1808	0.0456483	0.261686	0.750545	3.68126	-360.178	4922.89			16.3804	7.54221	15.3661	16.054
	2.71188	40.581	7.61876	8.13327	3.95192	9.10493	1.78309	33.3507	9.06675	16.7806	9.1203	16.9049	18.1843	0.045676	0.261343	0.743136	3.69337	-543.643	4925.5			16.9706	7.06337	14.7335	14.2686
	2.72592	43.2652	7.55508	6.57393	3.82259	9.2131	1.81296	34.1997	9.7744	14.8492	8.64146	14.0295	18.2135	0.0454014	0.261651	0.734051	3.69993	-699.335	4927.66			17.8487	6.53654	15.2623	12.5067
	2.80939	46.4669	7.54093	5.35132	3.81485	9.36725	1.82682	35.4322	10.3764	12.1273	7.98823	11.3963	18.2382	0.0449298	0.262206	0.726889	3.68389	-833.011	4928.53			18.9391	6.17781	15.8785	10.5039
	2.77713	48.2153	7.4522	4.83845	3.84485	9.72108	1.82516	37.7401	11.0889	10.74	7.40711	9.25069	18.363	0.0445744	0.262666	0.722383	3.65595	-936.514	4928.82			19.4815	6.13479	16.8847	9.13261
	2.84942	51.6534	7.26338	4.41585	3.96906	10.9552	1.84145	38.6079	11.5599	9.63744	6.44481	7.25008	18.5889	0.0446623	0.262641	0.721873	3.6304	-1004.57	4930.08			20.5887	6.44671	17.3364	7.77744
	2.84688	53.2439	7.10713	4.14174	4.1013	12.2622	1.79355	40.0634	11.779	8.94633	5.83061	5.96263	18.7849	0.0445269	0.262544	0.715046	3.59925	-1042.86	4930.92			21.066	6.83507	17.8786	6.91319
	2.83309	52.9827	6.94047	3.95823	4.21153	13.5687	1.72265	40.4616	11.979	8.46642	5.29014	5.43401	18.9486	0.0441836	0.263104	0.717414	3.57652	-1064.63	4931.61			20.9187	7.24615	18.0544	6.39686
	2.84232	55.8567	6.75137	3.97544	4.22172	14.6329	1.66341	43.2622	12.3643	8.0437	5.15134	5.17439	19.0711	0.0438321	0.263314	0.715851	3.55162	-1072.68	4932.2			21.8168	7.61002	19.0966	6.12314
	2.87346	57.6917	6.62386	3.86674	4.21785	15.3368	1.57329	43.3121	12.4198	7.54657	4.86155	5.01091	19.1718	0.0431381	0.263656	0.72196	3.53524	-1074.04	4933.09			22.3963	7.80712	19.1017	5.80635
	2.79292	58.9723	6.40529	3.66865	4.16417	15.5926	1.45359	42.4492	13.0328	7.16252	4.6154	5.03501	19.2392	0.0425324	0.262781	0.72935	3.52307	-1077.81	4935.05			22.7235	7.80849	18.9785	5.60431
	2.71848	60.4206	6.24432	3.53676	3.99103	16.3487	1.40557	41.855	13.3456	6.7543	4.37171	4.8006	19.2408	0.0419	0.262633	0.729875	3.52818	-1082.6	4938.02			23.1278	7.95882	18.8687	5.30887
	2.58908	60.7699	6.12422	3.4179	3.81938	16.7528	1.30176	40.1823	13.8073	6.0327	4.11145	4.87882	19.1647	0.0416672	0.262624	0.729779	3.53742	-1091.53	4940.87			23.1611	7.9967	18.4305	5.00766
	2.49758	58.9136	6.04237	3.25593	3.63542	16.982	1.26576	38.7452	14.0425	5.39781	3.94373	5.06767	19.092	0.0412512	0.261849	0.737199	3.54805	-1106.91	4943.7			22.4845	7.95779	18.0178	4.80307
	2.39016	59.9071	6.02409	3.08964	3.56038	16.7944	1.25697	39.2099	14.058	5.17992	3.78515	5.38009	19.0576	0.0410838	0.261119	0.746738	3.54485	-1126.79	4946.69			22.7738	7.81482	18.175	4.78172
	2.24878	56.643	5.91298	2.81792	3.43581	16.4624	1.24004	37.3118	14.0398	5.08236	3.65341	5.69612	19.0297	0.0410585	0.261202	0.758228	3.53413	-1150.29	4949.74			21.6016	7.57206	17.5305	4.81063
	2.15442	51.1363	6.17243	2.65457	3.34038	15.806	1.23804	33.2912	13.8585	4.84487	3.585	5.70844	18.9977	0.0413908	0.261041	0.769666	3.53428	-1179.93	4952.14			19.8211	7.267	16.1292	4.71277
	2.10746	47.2876	6.29103	2.59388	3.30924	15.3721	1.25949	31.5439	14.194	4.6565	3.59069	5.73651	19.0063	0.0414271	0.261065	0.774074	3.53677	-1213.43	4953.66			18.562	7.09172	15.6658	4.66123
	2.07056	40.9322	6.32837	2.55796	3.3658	14.8158	1.26058	30.279	14.0132	4.58993	3.53247	5.83504	19.0408	0.0416914	0.261403	0.774587	3.54074	-1249.29	4954.29			16.4437	6.91317	15.1843	4.65248
	2.0771	35.1381	6.63433	2.55998	3.40441	14.2229	1.23692	29.6646	13.7685	4.4448	3.65823	5.93388	19.1005	0.0416895	0.261722	0.783419	3.5493	-1287.65	4954.3			14.6165	6.72908	14.89	4.67897
	2.13135	31.6781	6.93543	2.57559	3.41979	13.3175	1.2754	29.0599	12.9348	4.25238	3.70358	5.8655	19.1717	0.0418742	0.262327	0.783125	3.56682	-1326.14	4954.47			13.5816	6.43763	14.4233	4.60715
	2.36165	26.1215	7.25665	2.62877	3.33052	12.4686	1.30107	26.8214	12.8827	4.04897	3.8315	5.68445	19.2491	0.0423489	0.262709	0.784053	3.57492	-1363.67	4954.38			11.9133	6.14262	13.6684	4.52164
	2.54342	23.3851	7.57466	2.61126	3.212	11.7107	1.35418	23.7396	12.4915	3.72414	3.93738	5.43644	19.3511	0.0424183	0.262618	0.780311	3.59943	-1402.8	4953.87			11.1677	5.84466	12.5284	4.36599
	2.74346	22.1655	7.80837	2.6128	3.15072	10.8739	1.54214	23.1999	12.4307	3.6562	4.07936	5.16412	19.4482	0.0420978	0.262413	0.775412	3.62924	-1442.01	4953.22			10.9058	5.5458	12.3909	4.29989
	2.91462	21.6695	7.95472	2.64725	3.12443	9.92155	1.67204	24.1271	12.3398	3.53939	4.13005	5.16726	19.4811	0.0418224	0.262502	0.766877	3.6537	-1481.15	4952.85			10.8463	5.23108	12.713	4.2789
	3.04575	22.3004	8.11826	2.66665	3.02205	8.93637	1.78159	23.6305	12.0816	3.56366	4.24747	5.09797	19.4651	0.04203	0.263556	0.762271	3.67075	-1522.85	4952.5			11.1548	4.87503	12.4979	4.30304
	3.18246	23.2565	8.07825	2.64786	2.87595	7.88044	1.87953	24.5402	12.6471	3.48465	4.36844	4.80454	19.441	0.0423539	0.264232	0.754954	3.68146	-1568.54	4952.55			11.5057	4.46808	13.0223	4.21921
	3.37845	23.9307	7.97314	2.61625	2.75583	7.05647	2.02018	25.0003	12.9083	3.45328	4.41408	4.53365	19.3686	0.0426373	0.264332	0.750813	3.67985	-1616.19	4952.53			11.7608	4.14285	13.3096	4.13367
	3.59027	24.4501	7.91021	2.55725	2.59733	6.50591	2.14638	25.6113	13.3406	3.44898	4.59201	4.32516	19.2303	0.0424212	0.264674	0.747945	3.67561	-1667.07	4952.4			11.9835	3.88683	13.6994	4.12205
	3.89396	25.6675	7.80243	2.52612	2.53122	6.05907	2.2148	25.8155	13.5866	3.42979	4.76983	4.30219	19.0916	0.0424623	0.265032	0.734361	3.67366	-1721.13	4952.38			12.4546	3.70547	13.8723	4.16727
	3.8806	27.2609	7.54458	2.54055	2.55957	5.77873	2.2144	26.1671	13.6299	3.45497	4.91981	4.45962	19.0068	0.0427403	0.265764	0.727957	3.66097	-1776.03	4952.38			12.8954	3.62629	14.0038	4.27813
	3.98974	29.1305	7.54959	2.52636	2.56709	5.30139	2.29938	26.066	13.7692	3.45031	5.19597	4.55311	19.0001	0.0431028	0.265951	0.724134	3.64507	-1833.1	4952.49			13.5566	3.46495	14.0449	4.3998
	4.21039	31.7125	7.45208	2.5677	2.55766	5.2799	2.39261	25.2656	14.5934	3.43871	5.40349	4.45971	19.0246	0.0435373	0.265131	0.723952	3.63267	-1890.47	4952.27			14.4583	3.46842	14.0839	4.43397
	4.35998	33.776	7.53146	2.54376	2.59155	5.15608	2.47469	24.3435	15.1497	3.42061	5.66631	4.40608	19.0575	0.0436843	0.264606	0.723397	3.62198	-1946.06	4952.11			15.2225	3.43047	13.9893	4.49766
	4.40013	35.6585	7.43995	2.52733	2.5726	5.12914	2.45254	22.5747	15.0287	3.38403	5.73944	4.37045	19.1076	0.0435636	0.264854	0.722049	3.61799	-1998.74	4951.92			15.8329	3.40969	13.352	4.49798
	4.37116	37.8192	7.54249	2.46411	2.48141	5.05194	2.43222	21.4042	14.93	3.31305	5.72662	4.27429	19.2217	0.0439286	0.265412	0.722948	3.61581	-2049.22	4952.1			16.5776	3.33249	12.9221	4.43799
	4.12965	39.4822	7.29503	2.42992	2.4398	5.21977	2.36529	20.977	15.142	3.1966	5.72315	4.27868	19.3634	0.0436793	0.265807	0.719381	3.60703	-2097.33	4951.98			16.969	3.36317	12.8281	4.39948
	4.08693	40.1587	7.27571	2.42454	2.41636	5.23273	2.37314	20.5268	15.4724	3.1713	5.75679	4.22708	19.5193	0.0436901	0.266064	0.715625	3.59585	-2142.38	4951.74			17.1738	3.35787	12.7908	4.38506
	4.03167	41.1097	7.40919	2.3748	2.35709	5.14708	2.35738	18.7343	16.0026	3.17361	5.55102	3.99586	19.6343	0.0434637	0.266264	0.71305	3.59244	-2183.77	4951.43			17.5168	3.29299	12.3648	4.24016
	3.84032	41.4376	7.67218	2.33231	2.28802	4.96991	2.2389	16.9763	16.3765	3.14351	5.69164	3.72927	19.7095	0.0435923	0.266392	0.71202	3.58116	-2221.56	4951.04			17.65	3.19675	11.8639	4.18814
	3.61945	42.2461	7.75808	2.30494	2.27706	4.97958	2.12223	16.2375	16.491	3.11908	5.68255	3.71756	19.765	0.0431672	0.26611	0.704111	3.56167	-2255.27	4950.61			17.8745	3.18719	11.6169	4.17306
	3.37964	41.4247	8.1451	2.29788	2.24097	4.99781	2.02354	15.3577	16.7755	3.04772	5.68857	3.84072	19.8521	0.0434136	0.265294	0.70002	3.53854	-2286.39	4949.73			17.6498	3.17888	11.3856	4.19234
	3.27386	41.6113	8.10929	2.28697	2.14847	4.93408	2.05663	14.7552	17.1201	2.99045	5.69733	3.87093	19.9758	0.0434519	0.264758	0.692081	3.51042	-2314.99	4948.27			17.6648	3.12317	11.3107	4.18624
	3.12972	41.1609	8.33711	2.27932	2.09154	4.72165	2.07486	13.9646	17.4064	3.0311	5.66332	3.89736	20.1127	0.0436344	0.264439	0.685899	3.49598	-2341.67	4946.97			17.5426	3.03084	11.1486	4.19726
	3.03072	40.497	8.54586	2.26088	2.06233	4.42948	2.07825	13.8146	17.1667	3.02654	5.61321	4.17012	20.2258	0.0440114	0.264199	0.684807	3.4759	-2368.01	4946.18			17.3579	2.91756	11.0198	4.26996
	2.99282	40.1534	8.57438	2.22277	2.05188	4.19393	2.04268	13.2217	17.2525	2.99177	5.57763	4.40179	20.2705	0.0442014	0.263666	0.683362	3.46228	-2393.48	4945.14			17.2402	2.82286	10.839	4.32373
	2.99024	39.7753	8.53739	2.2102	2.00297	4.16177	2.01751	13.1192	16.7887	2.95843	5.58958	4.62841	20.2517	0.0443954	0.263058	0.677159	3.44563	-2417.39	4944.48			17.101	2.79165	10.6418	4.39214
	2.95447	40.1618	8.40001	2.18	2.00359	4.14465	2.02687	12.7223	16.2781	2.91726	5.48447	4.80183	20.2059	0.0446564	0.263692	0.680693	3.44425	-2442.59	4943.27			17.1721	2.77608	10.3424	4.40119
	2.93211	40.1511	8.23014	2.17915	1.94328	4.13346	1.99577	12.3992	15.5998	2.95168	5.23627	4.96866	20.1323	0.0455002	0.263839	0.689734	3.45963	-2469.46	4942.66			17.1044	2.75197	9.99826	4.38554
	2.89565	41.3343	7.9243	2.19275	1.95991	4.27897	1.93925	12.0658	14.9378	2.96953	5.31544	5.17833	20.0492	0.0448919	0.263976	0.699755	3.48698	-2497.1	4942.08			17.3848	2.81054	9.64761	4.48777
	2.8818	41.0277	7.70742	2.15434	2.02823	4.32023	1.91347	11.786	14.1868	2.96863	5.42341	5.57742	19.9884	0.0443677	0.264759	0.701725	3.51857	-2525.27	4941.93			17.2056	2.83427	9.29542	4.65648
	2.80263	42.1442	7.2345	2.10466	2.10785	4.5881	1.84542	11.0912	13.8807	2.94109	5.49592	6.22546	19.9371	0.0446091	0.264864	0.707998	3.549	-2553.02	4941.7			17.3938	2.93353	8.93913	4.88749
	2.72224	43.4303	6.7487	2.12754	2.0982	5.02566	1.81796	10.5255	13.6562	3.01581	5.51965	7.02248	19.885	0.0445281	0.264997	0.712891	3.57528	-2579.35	4940.95			17.6337	3.0838	8.66653	5.18598
	2.56426	43.9908	6.39961	2.11771	2.09371	5.68757	1.78344	10.0506	13.338	3.0742	5.50006	8.25573	19.856	0.0441357	0.264872	0.714488	3.58885	-2606.53	4940.4			17.6516	3.29966	8.3907	5.61
	2.48921	44.41	6.10346	2.12624	2.08299	6.0545	1.71481	9.32096	13.0444	3.19132	5.38011	9.17861	19.9166	0.0442055	0.26436	0.712325	3.6011	-2634.87	4939.87			17.6676	3.42124	8.02672	5.91668
	2.39774	45.1811	5.67227	2.20154	2.06987	6.54252	1.71632	8.70827	12.3122	3.32837	5.38074	10.2477	20.0671	0.0439489	0.264226	0.715213	3.6072	-2664.65	4939.49			17.7504	3.60464	7.57893	6.31895
	2.3712	45.3672	5.62012	2.21314	2.08156	6.91238	1.69212	8.76768	11.8037	3.4247	5.43918	10.9163	20.2686	0.0428903	0.264082	0.712595	3.60514	-2695.61	4939.27			17.7862	3.73569	7.42116	6.59339
	2.28605	45.9348	5.41061	2.24854	2.07496	7.24734	1.65601	8.72812	11.44	3.55774	5.65189	12.2347	20.4395	0.0427028	0.264354	0.716436	3.59853	-2727.93	4939.63			17.8772	3.85695	7.2747	7.1481
	2.27702	45.2574	5.55499	2.27552	2.00039	7.75306	1.62477	8.69164	11.2431	3.92145	5.68411	13.2947	20.5366	0.042382	0.263309	0.715367	3.58519	-2760.67	4939.15			17.6965	4.00966	7.1865	7.63341
	2.21983	44.2941	5.89823	2.3666	1.98404	8.28476	1.6252	8.5857	10.8674	4.24401	5.67615	14.5821	20.5783	0.04224	0.262098	0.713357	3.58236	-2793.25	4938.98			17.4707	4.2118	7.02609	8.16741
	2.19102	44.1748	6.15173	2.44655	2.03102	8.61219	1.59014	8.47348	10.6391	4.37366	5.62245	15.5936	20.5791	0.0419236	0.261219	0.711169	3.58736	-2826.94	4939.31			17.5058	4.36325	6.90091	8.5299
	2.16187	46.31	6.42551	2.56207	1.99218	9.41952	1.55485	8.43095	10.1359	5.08917	5.61344	16.2377	20.5445	0.0419384	0.261137	0.71796	3.59127	-2858.43	4939.42			18.2991	4.65792	6.70723	8.98011
	2.16031	46.163	6.61825	2.64344	1.99466	10.6041	1.5152	8.30013	9.84949	5.54707	5.64526	16.6973	20.4942	0.0417614	0.261118	0.725254	3.58141	-2888.04	4939.86			18.3139	5.08072	6.55494	9.29653
	2.12408	45.1668	6.48617	2.71009	2.02583	11.1006	1.43703	8.28521	9.73587	6.05873	5.78285	17.6727	20.3772	0.042098	0.260447	0.729585	3.58323	-2914.59	4940.46			17.9257	5.27885	6.48604	9.83808
	2.0592	46.3632	6.41534	2.70834	2.00184	11.9503	1.38508	8.00597	9.91858	6.45203	5.71062	18.097	20.1711	0.0426968	0.260851	0.729378	3.57214	-2937.08	4939.92			18.2792	5.55351	6.43654	10.0866
	1.96015	48.1285	6.12065	2.77535	1.99433	12.511	1.3269	7.7347	10.0148	6.71413	5.56749	18.4253	19.9969	0.0428517	0.260941	0.731364	3.56559	-2957.37	4939.39			18.7364	5.76023	6.35879	10.2356
	1.92676	50.2307	5.93085	2.82035	1.98891	12.9994	1.24506	7.77058	9.78747	6.84479	5.4719	18.6649	19.9585	0.0432321	0.261358	0.733194	3.56308	-2977.02	4939.32			19.3628	5.93623	6.2677	10.3272
	1.8553	51.2688	5.66378	2.8353	1.9708	13.0276	1.18271	7.54921	9.32105	7.24512	5.56334	19.0916	20.0657	0.043856	0.262248	0.733165	3.5535	-2995.67	4938.62			19.5959	5.94456	6.01766	10.6333
	1.86143	50.3583	5.45858	2.82868	1.97243	12.9906	1.16304	7.51016	9.35797	7.22914	5.66155	18.2175	20.2347	0.044285	0.262229	0.73373	3.55024	-3012.84	4937.68			19.2261	5.93056	6.01039	10.3694
	1.812	49.5744	5.15998	2.85536	1.99981	12.7593	1.15634	7.66654	9.53343	7.29477	5.84452	17.6375	20.3272	0.0443128	0.26212	0.726055	3.55444	-3029.29	4936.83			18.8488	5.87148	6.11877	10.2589
	1.8256	50.042	5.198	2.75197	2.06499	12.4672	1.13878	7.51108	10.0726	6.87215	5.81065	16.9267	20.2928	0.0443922	0.262664	0.720554	3.55262	-3044.32	4935.11			19.0219	5.7614	6.24083	9.86984
	1.84487	50.8863	5.25334	2.70937	2.02524	12.3746	1.18563	7.38348	10.2489	6.35526	5.93203	15.9608	20.2185	0.0441509	0.262922	0.716558	3.54411	-3059.95	4933.47			19.3282	5.70309	6.27267	9.41603
	1.90909	49.6215	5.74728	2.70923	2.09707	12.5768	1.19029	7.46172	10.4717	6.09715	5.87915	15.304	20.1953	0.0438981	0.262957	0.714054	3.54108	-3076.23	4932.52			19.0926	5.79437	6.37457	9.09344
	1.90741	47.1722	6.09588	2.64724	2.08972	12.5249	1.18253	7.48931	10.3345	5.93756	5.8388	14.9612	20.1923	0.0443417	0.263072	0.709696	3.53518	-3091.82	4930.31			18.3918	5.75394	6.33544	8.91253
	1.93775	45.0679	6.4489	2.53731	2.09748	12.1392	1.20556	7.50947	10.669	5.86491	5.86057	13.8646	20.1558	0.0445716	0.263096	0.7081	3.52744	-3106.28	4927.71			17.8182	5.59131	6.46135	8.53003
	1.96686	44.8275	6.56528	2.46086	2.09932	12.0068	1.22836	7.54607	10.7954	5.59578	5.81475	12.4022	20.0643	0.04443	0.263182	0.703574	3.5105	-3120.92	4925.97			17.7865	5.52231	6.52329	7.93759
	1.99179	46.2551	6.8278	2.45446	2.12556	12.2518	1.27625	7.57898	10.9461	5.5962	5.66701	11.3774	19.9228	0.0443455	0.263586	0.702113	3.49792	-3133.93	4923.76			18.3582	5.61061	6.60043	7.54686
	2.09479	47.2664	6.87303	2.44816	2.1281	12.6282	1.3052	7.81092	11.077	5.38284	5.51616	10.5355	19.866	0.0440711	0.26419	0.701025	3.49752	-3147.32	4921.14			18.7448	5.73483	6.73105	7.14482
	2.1757	49.7344	6.91395	2.59302	2.1222	13.0532	1.40221	7.98829	11.0282	5.79354	5.41643	9.72749	19.956	0.0441033	0.264468	0.697454	3.50396	-3159.48	4915.44			19.608	5.92281	6.80625	6.97915
	2.23954	51.0195	6.77977	2.74297	2.19888	13.4971	1.41326	8.10277	10.6287	6.12317	5.17406	9.26448	20.1595	0.044296	0.264553	0.695111	3.52105	-3169.42	4912.93			20.013	6.1463	6.7149	6.8539
	2.30304	54.0399	6.45487	3.04647	2.30899	13.5357	1.5044	8.38754	10.1931	6.74198	5.16739	8.67408	20.3916	0.0443564	0.264954	0.698145	3.5341	-3177.92	4908.12			20.9326	6.29704	6.69502	6.86115
	2.44662	57.6064	6.2447	3.2726	2.44009	14.0503	1.57644	8.59842	9.86995	7.09995	5.07887	8.25077	20.4162	0.044292	0.26591	0.703383	3.55266	-3184.68	4901.4			22.0992	6.58766	6.6816	6.80986
	2.62664	61.0728	5.97639	3.87691	2.63006	16.2175	1.64515	8.77408	9.35114	7.70006	4.92827	8.12248	20.1253	0.0440202	0.266588	0.705223	3.57753	-3189.73	4897.03			23.2253	7.57481	6.59012	6.91694
	2.73035	62.2328	5.60515	4.56047	2.94093	17.4922	1.66758	8.94221	8.96983	8.66343	4.82263	8.23179	19.6081	0.0440506	0.266399	0.706662	3.61553	-3191.94	4899.12			23.5228	8.33119	6.52654	7.23928
	2.81516	67.8824	5.47851	5.79712	3.36559	18.727	1.66622	9.13267	8.57651	9.46691	4.67955	8.47881	18.942	0.0443772	0.266172	0.706704	3.64439	-3192.48	4902.83			25.392	9.29655	6.45847	7.54176
	2.84123	75.1891	5.16168	7.07514	3.83261	20.6597	1.64353	9.33817	8.15114	10.7599	4.47284	9.15309	18.1128	0.0450884	0.265827	0.7101	3.6632	-3190.32	4908.99			27.7307	10.5225	6.37762	8.1286
	2.9156	75.9433	4.86372	8.77249	4.44893	23.2009	1.62228	9.70828	8.04741	12.7967	4.33051	9.82771	17.1868	0.0452708	0.265454	0.714251	3.68364	-3186.04	4916.72			27.9076	12.1408	6.45932	8.98496
	2.94537	77.9519	4.89134	10.2555	5.04988	25.3879	1.60319	10.0719	8.04052	14.2128	4.26996	10.8478	16.1094	0.0454277	0.264783	0.716816	3.6953	-3178.57	4924.39			28.5962	13.5644	6.57187	9.77686
	2.90811	77.465	4.80214	12.4337	5.86061	27.4833	1.65392	10.5494	8.21781	17.3107	4.15168	12.0801	15.0308	0.0456232	0.264234	0.718382	3.70262	-3169.54	4930.74			28.3918	15.2592	6.80705	11.1808
	2.93878	78.4659	4.81897	14.2783	6.72445	30.3946	1.71219	10.8598	8.1133	20.7754	4.07818	13.2021	14.082	0.0456698	0.263134	0.720127	3.71922	-3158.47	4943.19			28.7412	17.1325	6.89509	12.6852
	2.88592	79.4904	4.85985	16.1018	7.71411	32.5462	1.74103	11.0738	8.25483	22.6165	4.12358	14.6643	13.3931	0.0455367	0.262173	0.725706	3.71772	-3144.26	4948.93			29.0787	18.7874	7.02321	13.8015
	2.90387	80.9875	4.94209	17.7291	8.7071	34.1058	1.82717	11.2228	8.35216	24.4721	4.14178	15.0308	12.9504	0.0452123	0.262561	0.736807	3.7091	-3125.84	4950.69			29.6111	20.1807	7.13404	14.5482
	2.9765	77.0975	4.92643	18.4245	9.99782	35.8649	1.9334	11.3842	8.39752	26.1444	4.32226	15.1264	12.7064	0.0449907	0.262566	0.744313	3.70589	-3102.62	4951.19			28.3335	21.4291	7.23838	15.1977
	3.10297	70.6317	5.13231	20.0217	10.7514	36.091	2.09091	11.3492	8.56216	26.9586	4.529	15.048	12.543	0.0444799	0.262711	0.749865	3.70789	-3074.31	4951.82			26.289	22.288	7.33411	15.5119
	3.1881	66.0664	5.2424	20.881	11.8193	36.108	2.24563	11.4336	8.39959	27.7569	4.52957	14.5286	12.4009	0.0442109	0.263309	0.752791	3.72373	-3043.33	4952.32			24.8323	22.9361	7.35962	15.605
	3.39055	63.0769	5.391	21.5311	12.971	35.6433	2.31127	10.8849	8.25886	27.6062	4.54344	13.4771	12.2653	0.0441903	0.26356	0.74751	3.74037	-3008.29	4952.12			23.9528	23.3818	7.15168	15.2089
	3.51383	57.7678	5.78672	21.1593	13.7723	34.8576	2.39064	10.3521	7.97953	24.713	4.45477	12.3958	12.1957	0.0437004	0.263515	0.746266	3.75719	-2968.03	4952.08			22.3561	23.2631	6.90741	13.8545
	3.58332	51.0759	6.28795	20.325	14.0407	32.3409	2.4688	10.0703	7.82593	23.0366	4.50565	10.9734	12.188	0.0434575	0.263642	0.744646	3.75848	-2923.62	4952.9			20.3157	22.2355	6.78833	12.8385
	4.20988	43.6196	7.1936	19.258	14.1502	29.8368	2.55557	9.64831	7.79934	20.6748	4.41683	9.6206	12.2235	0.0436177	0.263375	0.732951	3.76377	-2875.27	4952.94			18.341	21.0817	6.66774	11.5708
	4.69574	35.2139	8.09588	18.0695	13.7339	27.365	2.59113	9.12595	7.69069	17.992	4.31851	8.33464	12.2246	0.0435914	0.263005	0.73184	3.76838	-2825.43	4953.15			16.0018	19.7228	6.46926	10.2151
	4.91733	31.2798	8.97824	16.9886	13.0168	24.2873	2.63908	9.01576	7.65422	15.7729	4.1372	7.42879	12.199	0.0431796	0.262744	0.722052	3.75781	-2778.17	4954.06			15.0584	18.0975	6.43635	9.11297
	5.22774	27.2892	9.738	14.2824	11.7594	20.1044	2.56778	8.68872	7.65274	13.4325	4.00135	6.47071	12.2731	0.0432105	0.263301	0.72128	3.73535	-2734.32	4954.24			14.085	15.3821	6.30308	7.96819
	5.26586	24.0103	10.5308	12.4743	10.5973	17.1081	2.4754	8.49318	7.62383	10.1562	3.9213	6.32677	12.4288	0.0431151	0.263167	0.722188	3.71155	-2693.41	4954.49			13.269	13.3932	6.19747	6.80144
	5.34615	20.9793	11.4221	10.2993	8.96808	14.3073	2.45776	9.22739	8.14016	8.88402	3.93983	6.14491	12.6203	0.0430502	0.263073	0.723431	3.68796	-2657.72	4955.39			12.5825	11.1916	6.60844	6.32292
	5.62021	19.4058	12.2528	8.93073	7.58451	10.6679	2.46837	10.6089	8.40461	7.50084	3.86599	6.57545	12.8275	0.0427336	0.263676	0.726847	3.68673	-2627.97	4955.61			12.4263	9.06106	7.16062	5.98076
	5.60421	19.5358	13.2235	7.53049	6.58586	8.87381	2.41019	12.0115	8.71179	6.27221	3.71333	7.23372	13.0407	0.0425546	0.263948	0.726076	3.68801	-2604.77	4955.73			12.7878	7.66339	7.71115	5.73975
	5.49074	20.1589	14.5268	6.4193	5.47734	7.17171	2.3715	12.9041	8.87722	5.66749	3.66559	7.93148	13.2875	0.0426093	0.264732	0.726057	3.68196	-2589.94	4956.44			13.3921	6.35612	8.05095	5.75485
	5.23172	22.3312	15.5581	5.49695	4.72893	6.11536	2.36041	13.9725	9.09403	5.25951	3.64853	8.37439	13.4996	0.0426179	0.265176	0.719372	3.68826	-2582.79	4956.51			14.3737	5.44708	8.47563	5.76081
	5.14779	24.5987	16.9866	4.94981	4.36316	5.13053	2.33186	15.4141	9.34053	4.55616	3.59004	9.205	13.6121	0.0421768	0.265341	0.719607	3.71226	-2582.17	4956.47			15.5777	4.8145	9.02883	5.78373
	5.12449	27.0613	18.2709	4.4631	4.18028	4.49827	2.40717	17.6554	9.66067	4.3812	3.57728	9.80154	13.6766	0.0414214	0.265002	0.718711	3.7355	-2586.19	4957			16.8189	4.38055	9.90776	5.92001
	5.2394	28.5173	19.286	3.98797	3.99782	4.03698	2.58499	18.9048	9.65757	4.04345	3.56852	10.4716	13.8338	0.0412505	0.264537	0.71667	3.74904	-2592.56	4956.91			17.6809	4.00759	10.3825	6.02786
	5.73838	29.2509	20.2969	3.27185	3.95486	3.79008	2.67874	19.2552	9.54395	3.8363	3.44365	10.7913	14.0949	0.0407567	0.264657	0.711152	3.76288	-2601.72	4956.82			18.4287	3.67226	10.4926	6.02374
	6.05359	31.2131	21.469	3.03844	3.88395	3.83576	2.72571	19.3721	9.53196	3.77965	3.39636	10.8355	14.3324	0.040064	0.264488	0.71091	3.76492	-2614.36	4957.23			19.5786	3.58605	10.5432	6.00385
	6.32214	31.454	22.1404	2.82826	3.79511	3.86679	2.72947	19.6788	9.68017	3.6999	3.35792	11.1376	14.5077	0.0394629	0.26479	0.713634	3.75782	-2629.76	4957.17			19.9722	3.49672	10.6961	6.06515
	6.23247	30.6981	22.1807	2.71829	3.64807	3.96784	2.73222	20.2878	9.81237	3.65049	3.37767	10.9383	14.6673	0.0392876	0.26466	0.714376	3.75324	-2645.74	4957.06			19.7038	3.44473	10.9441	5.98881
	6.12825	28.7381	22.5156	2.63409	3.52819	4.04912	2.72296	20.1007	10.2985	3.67837	3.42685	11.1028	14.8826	0.0389984	0.264471	0.716178	3.74419	-2661.51	4957.48			19.1273	3.4038	11.0407	6.06932
	6.30847	27.4079	21.3042	2.53413	3.43932	4.09836	2.68168	19.2293	10.3561	3.66405	3.44551	10.8954	15.1191	0.0395953	0.264401	0.710527	3.73594	-2676.46	4957.42			18.3402	3.35727	10.7557	6.00166
	6.17969	26.24	20.779	2.49184	3.37103	4.19665	2.64147	18.0458	10.5908	3.706	3.51524	10.3823	15.3089	0.0397992	0.264187	0.706777	3.71962	-2694.13	4957.36			17.7329	3.35317	10.426	5.86784
	5.9532	27.0491	20.3546	2.38666	3.3155	4.36961	2.46727	17.3887	10.6749	3.74152	3.58219	9.72794	15.4146	0.0397842	0.264319	0.713077	3.70773	-2713.67	4957.8			17.7856	3.35725	10.177	5.68389
	5.70028	26.7853	19.0277	2.4395	3.34492	4.48263	2.38129	16.5148	10.8691	3.72283	3.5951	9.41249	15.4806	0.0399274	0.265038	0.72517	3.69338	-2734.17	4957.72			17.1711	3.42235	9.92174	5.57681
	5.39758	25.6078	18.354	2.43862	3.24186	4.40761	2.3557	15.733	11.1438	3.59842	3.69889	8.41061	15.5404	0.0401683	0.264959	0.732035	3.67251	-2753.81	4957.63			16.4531	3.36269	9.74418	5.23597
	5.47181	25.1531	17.3214	2.41994	3.1617	4.34826	2.41906	13.9592	11.302	3.53244	3.75012	7.71972	15.5835	0.0401409	0.265564	0.731057	3.6521	-2772.6	4958.09			15.9821	3.30997	9.22677	5.00076
	5.78957	26.336	16.7116	2.42191	3.07915	4.38908	2.43766	12.512	11.3732	3.47299	3.73456	7.20665	15.5979	0.0398652	0.265497	0.727284	3.63194	-2790.46	4958.03			16.2791	3.29672	8.77429	4.80473
	5.94205	25.2636	15.6847	2.45784	3.08035	4.38021	2.38504	11.986	11.2505	3.30729	3.70004	6.35017	15.5607	0.0397132	0.265312	0.729777	3.61936	-2807.45	4957.98			15.6301	3.30613	8.54053	4.4525
	6.30908	25.1018	15.2705	2.46321	3.01704	4.38182	2.44274	11.6118	11.5151	3.23088	3.63811	5.62693	15.5573	0.0396091	0.265791	0.732932	3.59767	-2822.11	4957.2			15.5604	3.28736	8.5232	4.16531
	6.78444	25.8525	15.4503	2.55506	3.11785	4.24177	2.54945	11.5705	11.5315	3.067	3.49929	5.20816	15.6275	0.0393535	0.266182	0.734452	3.58406	-2833.98	4955.76			16.0291	3.30489	8.55049	3.92481
	6.82169	25.4898	15.3932	2.63207	3.20277	4.37223	2.62997	11.3256	11.6512	2.97141	3.43287	5.07504	15.7371	0.0394503	0.26714	0.73262	3.56969	-2843.57	4953.92			15.9016	3.40236	8.53559	3.82644
	7.11105	27.0326	16.0154	2.66467	3.36779	4.60483	2.56238	11.2287	11.712	2.91891	3.35532	4.79711	15.8527	0.0394655	0.266689	0.728836	3.57086	-2851.62	4952.44			16.7197	3.54577	8.50103	3.69045
	7.47761	28.8784	16.5135	2.73573	3.5799	4.73769	2.6173	11.3235	11.4629	2.92149	3.11877	4.60953	15.9859	0.0397598	0.26556	0.729091	3.58218	-2857.65	4950.26			17.6232	3.68444	8.46789	3.54993
	7.56821	29.3622	17.1425	2.85194	3.81596	4.91706	2.63594	11.9746	11.3815	2.94917	3.06826	4.44089	16.1852	0.0400543	0.264881	0.730467	3.58114	-2863.55	4948.25			18.0243	3.86165	8.664	3.48611
	7.54148	29.4567	17.6417	2.92946	4.02687	5.12441	2.67329	13.0348	10.9044	2.93932	3.10493	4.48293	16.4044	0.0407261	0.264863	0.731779	3.5847	-2869.94	4947.09			18.2133	4.02692	8.87083	3.50906
	7.34983	29.6929	18.2729	2.97519	4.09229	5.46801	2.66737	15.1905	10.5719	2.91465	3.06058	4.81265	16.6377	0.041067	0.264441	0.729435	3.59375	-2875.08	4944.05			18.4386	4.17849	9.47658	3.59596
	7.04007	28.9597	18.7077	2.99676	4.21354	5.62449	2.5884	17.3893	10.4088	2.88454	3.04562	5.43622	16.8697	0.0411621	0.263692	0.728233	3.60551	-2879.35	4939.07			18.2358	4.27826	10.1288	3.78879
	6.82437	28.0909	18.5116	2.97711	4.14717	5.55411	2.54158	19.1227	10.4274	2.84601	2.97877	5.73513	17.1206	0.0410957	0.262484	0.727779	3.61443	-2883.9	4931.66			17.809	4.22613	10.6973	3.8533
	6.66177	27.3949	18.5727	2.95757	4.14896	5.46072	2.58332	20.2751	10.25	2.86232	3.00192	5.8676	17.3818	0.0407784	0.261254	0.72919	3.62265	-2886.68	4916.44			17.5431	4.18909	11.0361	3.91061
	6.30218	25.9028	18.549	2.9581	4.22132	5.22524	2.51171	22.0975	10.2729	2.9814	3.01001	5.86634	17.6371	0.041024	0.261294	0.732338	3.64239	-2887.49	4895.68			16.918	4.13489	11.6273	3.95258
	6.06737	24.8222	18.9429	2.88037	4.21623	5.21381	2.44541	23.6052	10.4485	2.95437	3.04435	6.02187	17.89	0.0408639	0.261475	0.736494	3.66678	-2886.61	4869.4			16.6108	4.10347	12.1664	4.00686
	5.96333	24.0777	19.3018	2.79772	4.12462	5.19666	2.38636	24.1302	10.6497	2.91759	2.9471	6.10245	18.1421	0.0408864	0.261735	0.737837	3.6903	-2884.86	4837.1			16.4476	4.03967	12.3888	3.98905
	5.84054	23.0455	19.7913	2.76435	4.21176	5.16135	2.30942	24.051	10.531	2.9569	2.87602	6.00782	18.4272	0.0405795	0.262089	0.738273	3.70599	-2881.74	4803.27			16.2258	4.04582	12.2971	3.94691
	5.96387	22.6822	20.4859	2.79617	4.28892	4.91919	2.2468	24.5399	10.5915	2.9858	2.90122	5.76386	18.7003	0.040577	0.262534	0.741788	3.71109	-2879.1	4768.11			16.3773	4.00142	12.4594	3.88362
	6.08865	22.2396	21.2998	2.76872	4.3199	4.98361	2.20779	25.1183	10.5146	2.96167	2.90175	5.41601	18.8895	0.0405106	0.262598	0.74341	3.71514	-2876.15	4732.38			16.5427	4.02408	12.6136	3.75981
	6.08863	21.7108	21.9638	2.8073	4.38689	5.11743	2.12829	25.223	10.3815	2.90852	2.90708	5.26238	18.9789	0.0409077	0.263022	0.744676	3.71358	-2872.4	4699.01			16.5878	4.10387	12.5776	3.69266
	6.09	21.6641	22.3456	2.84188	4.31044	5.21549	2.09258	25.5889	10.6761	2.87858	2.86484	5.25442	19.0614	0.04103	0.263663	0.740087	3.7091	-2869.61	4669.98			16.6999	4.1226	12.7859	3.66595
	6.07899	21.8951	22.3844	2.89842	4.24368	5.33199	2.08035	25.9259	10.5473	2.82309	2.83285	5.18426	19.1609	0.0412572	0.263468	0.737305	3.7022	-2868.08	4637.08			16.7862	4.15803	12.8512	3.6134
	5.82478	21.4069	22.2103	2.95336	4.23213	5.54087	2.00425	26.8692	10.6692	2.86251	2.76205	5.28103	19.273	0.0417029	0.262788	0.731692	3.68483	-2866.67	4607.92			16.4806	4.24212	13.1809	3.63519
	5.74897	21.5979	22.1262	3.00078	4.23322	5.96564	1.97799	28.0292	10.4782	2.83136	2.68862	5.2558	19.3699	0.0419816	0.261493	0.724479	3.6816	-2865.61	4579.19			16.491	4.39988	13.4951	3.59193
	5.6567	21.4775	20.9401	3.00935	4.21752	6.25543	1.95687	30.1687	10.4796	2.8684	2.62768	5.28135	19.4604	0.0426044	0.260744	0.719189	3.66745	-2866.01	4550.68			16.0248	4.4941	14.2017	3.59247
	5.4216	21.2222	20.4802	3.04558	4.21997	6.98765	1.94439	32.1232	10.554	2.94525	2.6499	5.39301	19.5782	0.0431875	0.259954	0.713984	3.66057	-2865.41	4528.96			15.708	4.75107	14.8738	3.66272
	5.15653	20.8733	19.9221	3.09208	4.33186	7.66708	1.92864	33.9826	10.5084	2.96108	2.62156	5.30184	19.7356	0.0433957	0.259884	0.706136	3.65591	-2865.61	4503.86			15.3173	5.03034	15.4732	3.62816
	4.87091	20.4104	19.4867	3.06978	4.44522	8.34432	1.8596	34.848	10.5721	2.98681	2.6578	5.33503	19.903	0.0433145	0.259263	0.700564	3.65344	-2867.28	4474.63			14.9227	5.28644	15.7599	3.65988
	4.62165	20.1855	18.9064	3.04499	4.54235	8.97412	1.82463	37.7215	10.1642	2.99679	2.60123	5.42181	20.0589	0.0434056	0.258752	0.696449	3.64184	-2867.25	4443.81			14.5712	5.52049	16.5701	3.67328
	4.36223	19.6948	18.0617	3.02264	4.56172	9.28163	1.78519	39.4457	10.2394	2.96567	2.57223	5.54149	20.1572	0.0431021	0.258493	0.701298	3.63595	-2867.05	4414.09			14.0396	5.622	17.1568	3.69313
	4.06035	19.5846	17.5178	3.01279	4.56617	9.67725	1.73719	40.792	10.164	2.94793	2.51292	5.53546	20.2173	0.0428144	0.259029	0.708935	3.62928	-2868.62	4374.28			13.7209	5.75207	17.5644	3.66544
	3.79289	18.4842	16.7247	3.02187	4.50009	10.0786	1.68248	42.2543	10.0755	2.92844	2.45965	5.73644	20.2612	0.0424563	0.258922	0.718595	3.63642	-2868.44	4329.36			13.0006	5.86686	18.0041	3.70818
	3.43708	18.4477	15.8123	3.10362	4.68722	10.5912	1.65873	42.9365	9.78025	2.90429	2.39277	5.89947	20.3283	0.0421015	0.260052	0.720986	3.652	-2867.86	4271.3			12.5657	6.12734	18.1252	3.73218
	3.26487	17.9996	15.4569	3.11191	4.80256	11.1094	1.6083	41.8329	9.45115	2.94764	2.3028	6.31698	20.3876	0.0415637	0.259975	0.722953	3.66668	-2869.63	4224.26			12.2405	6.34128	17.6308	3.85581
	3.09862	18.0223	14.718	3.14613	4.71888	11.5086	1.56589	39.9871	9.32834	2.911	2.20854	7.02839	20.4282	0.0414209	0.259623	0.723539	3.67673	-2870.12	4180.49			11.9463	6.45788	16.9604	4.04931
	2.97088	18.3133	14.4659	3.20572	4.71973	12.4556	1.53929	41.3712	9.06755	2.89692	2.24111	7.92298	20.4407	0.0410177	0.259344	0.72242	3.68548	-2869.74	4133.56			11.9167	6.79369	17.326	4.35367
	2.85558	18.323	14.1235	3.27105	4.62291	13.3287	1.48905	40.0059	8.96947	3.01272	2.19831	8.17728	20.4336	0.0406	0.259631	0.716891	3.70235	-2871.16	4091.51			11.7673	7.07421	16.8215	4.46277
	2.76303	18.461	13.874	3.33951	4.45644	14.6316	1.4824	40.9437	8.6379	3.11556	2.20693	8.31293	20.3956	0.0404408	0.260271	0.715055	3.71638	-2871.01	4051.4			11.6993	7.47586	17.0213	4.54514
	2.70849	18.9508	13.2524	3.41731	4.40191	15.8049	1.45562	40.6302	8.37859	3.18362	2.18673	8.75312	20.2957	0.0402784	0.260387	0.710834	3.73729	-2869.03	4031.16			11.6373	7.87471	16.8215	4.70782
	2.59328	19.6887	12.999	3.50985	4.412	16.9355	1.41578	41.3673	8.37377	3.22485	2.15014	9.20852	20.1626	0.0398411	0.26014	0.713506	3.75892	-2869.62	4021.43			11.7603	8.28579	17.0523	4.86117
	2.51633	19.7622	12.7826	3.53411	4.21778	18.0231	1.37625	42.0638	8.56756	3.21617	2.11609	9.39666	20.0786	0.0399584	0.26006	0.712004	3.76824	-2870.64	4016.11			11.687	8.59167	17.3359	4.90964
	2.50592	19.9724	13.0426	3.68414	4.31435	19.0934	1.37824	45.1698	8.68228	3.25085	2.10231	9.93383	20.0768	0.0400747	0.260711	0.705953	3.77793	-2868.07	4013.14			11.8403	9.03061	18.4101	5.09566
	2.52713	19.3848	13.2802	3.71535	4.3894	20.093	1.36877	47.9972	8.66922	3.35971	2.04185	10.8655	20.1209	0.0404644	0.261326	0.706555	3.79518	-2867.31	4019.4			11.7307	9.39925	19.3451	5.42234
	2.52296	19.1961	14.4191	3.70192	4.35061	20.3893	1.39563	48.1594	8.93102	3.44639	2.10352	11.0356	20.2346	0.0405014	0.260424	0.712778	3.81165	-2866.14	4036.83			12.046	9.4806	19.4954	5.52851
	2.58276	18.5595	15.6125	3.71361	4.36978	20.2632	1.41389	47.6693	9.27219	3.34939	2.16985	11.9057	20.4016	0.0411214	0.260004	0.717998	3.81373	-2860.9	4067.66			12.2516	9.44886	19.4518	5.80832
	2.69216	18.5458	16.9684	3.70551	4.48991	19.7207	1.40291	46.4142	9.6515	3.3982	2.20297	12.7814	20.6092	0.041406	0.259399	0.716978	3.81344	-2857.93	4120.43			12.7355	9.30538	19.1562	6.12753
	2.88726	18.3314	18.3067	3.70904	4.55886	18.7721	1.43819	45.4936	10.7451	3.46424	2.25939	13.1774	20.7929	0.04163	0.260228	0.716404	3.80486	-2855.13	4189.95			13.1751	9.01332	19.2256	6.30036
	3.19434	18.5679	19.4318	3.60556	4.50453	17.8489	1.42445	44.1764	11.2312	3.66054	2.33271	13.4508	20.8454	0.041853	0.260031	0.713905	3.79937	-2846.35	4276.52			13.7314	8.65299	18.944	6.48135
	3.42479	18.8732	20.286	3.47018	4.42334	15.8883	1.43364	43.1497	11.7212	3.67662	2.40886	13.7964	20.7236	0.0423266	0.260058	0.706226	3.80087	-2839.49	4368.66			14.1947	7.92729	18.7682	6.6273
	3.63375	19.4034	21.6452	3.32375	4.4118	14.3928	1.46715	39.6522	12.5745	3.83944	2.49023	13.4459	20.5061	0.0427075	0.260131	0.706976	3.79353	-2835.75	4454.84			14.8941	7.37611	17.8979	6.59185
	3.88595	20.0797	21.9165	3.18675	4.31041	12.6555	1.48915	36.8799	12.9668	3.88858	2.6639	13.1688	20.2619	0.0430202	0.26036	0.704225	3.77758	-2825.9	4531.31			15.294	6.71754	17.1119	6.57375
	4.12651	21.9798	22.1179	3.09919	4.3494	11.2968	1.52497	38.3784	13.7528	3.87937	2.69755	12.368	20.042	0.0432286	0.26146	0.700503	3.77306	-2820.27	4601.86			16.0747	6.24846	17.8854	6.31497
	4.30667	23.333	21.6488	2.90821	4.20773	10.1579	1.52598	40.4857	13.8312	3.88845	2.75573	12.0029	19.8662	0.0436421	0.262231	0.697676	3.76707	-2819.27	4664.79			16.4295	5.75795	18.6143	6.21569
	4.61134	24.6462	21.133	2.69382	4.01891	9.29025	1.5726	42.8449	14.0694	3.87225	2.7795	11.5057	19.8427	0.0444569	0.262532	0.69939	3.75716	-2811.13	4708.54			16.7968	5.33433	19.4956	6.05249
	4.79922	26.0295	19.9731	2.57534	3.9288	8.52593	1.56083	45.2219	13.7395	3.88944	2.77311	10.9628	20.052	0.0445809	0.262054	0.70002	3.74126	-2808.03	4745.47			16.9339	5.01003	20.1741	5.87511
	4.84638	28.1018	19.4917	2.50299	3.77605	7.7815	1.60914	47.2187	13.5578	3.88817	2.86993	10.4655	20.4635	0.0450746	0.262768	0.706251	3.71046	-2811.41	4779.4			17.4799	4.68685	20.7952	5.74119
	4.8849	31.0327	18.5976	2.45581	3.69171	7.04943	1.65549	49.5971	13.0039	3.92463	2.8696	9.99893	20.8846	0.0456387	0.263145	0.708495	3.69174	-2808.08	4806.64			18.1717	4.39898	21.4188	5.59772
	4.89168	33.1698	17.4292	2.43848	3.51762	6.61808	1.61957	53.2341	12.194	4.05191	2.94091	9.58635	21.2212	0.0457796	0.262951	0.709842	3.68407	-2809.29	4834.82			18.4969	4.19139	22.3492	5.52639
	4.82552	35.0902	16.3377	2.42969	3.30372	6.5793	1.61412	59.532	11.4177	4.33943	2.91575	9.13564	21.4756	0.0459937	0.262238	0.710654	3.67016	-2816.33	4859.18			18.7511	4.10423	24.188	5.4636
	4.69799	36.7787	14.8803	2.57831	3.13763	6.36684	1.61194	66.3021	10.3519	4.78482	2.81943	9.23064	21.6489	0.0459263	0.261926	0.717258	3.65674	-2811.22	4886.59			18.7857	4.0276	26.0887	5.61163
	4.48205	40.9746	14.0881	2.84232	3.03804	6.51349	1.60591	72.4837	9.78735	5.3041	2.87655	9.19305	21.6618	0.0455382	0.26176	0.715127	3.64378	-2624.44	4910.89			19.8483	4.13128	27.959	5.79123
	4.23191	44.4705	13.0496	3.10336	2.86862	6.48511	1.59759	81.0482	9.3016	6.34275	3.02392	10.2135	21.4722	0.0450983	0.261387	0.718112	3.63683	-2235.49	4927.21			20.584	4.15236	30.6491	6.52671
	4.05678	51.2693	12.0932	3.71911	2.71659	7.06442	1.66369	89.1326	8.88404	8.46011	3.2206	12.371	21.0878	0.0442161	0.261235	0.716386	3.63782	-1791.18	4932.41			22.4731	4.50004	33.2268	8.01725
	3.80171	55.4568	10.9786	4.62746	2.58098	7.88717	1.67801	98.7252	9.01018	10.7329	3.67742	15.0013	20.581	0.0433862	0.260574	0.713403	3.65018	-1328.62	4933.44			23.4124	5.03187	36.4711	9.80388

## Sheet: P202 U1-1
	Ra Li	Oi Li	Oe Li	MF Li	ICO Li	LO Li	Ra Re	Oi Re	Oe Re	MF Re	ICO Re	LO Re	EKG	Kippwinkel	Rotwinkel	Kraft x	Kraft y	Druck li	Druck re			Bauch links	Rücken links	Bauch rechts	Rücken rechts
	5.04382	6.02706	11.5327	8.20569	6.3428	8.4764	5.9267	13.7074	7.05189	5.58361	5.33817	10.0303	17.7473	0.0624033	0.816625	0.818221	4.49279	41	217.367			7.53454	7.67496	8.89534	6.98404
	4.97861	5.77335	10.9141	8.88772	5.85181	8.08716	6.28222	13.9077	7.30713	6.32963	5.80169	11.1795	16.8841	0.0620431	0.816835	0.798143	4.48086	30	216.7			7.22202	7.6089	9.16569	7.77028
	4.80485	5.77921	10.1591	9.88619	5.86927	8.42268	6.22813	14.7136	7.34008	8.13816	6.74961	12.6369	15.9186	0.0619204	0.816843	0.769767	4.48194	1.29053	214.809			6.91439	8.05938	9.42727	9.17487
	4.57406	5.6842	9.79146	11.8434	6.0091	9.00005	6.07223	15.3548	7.31532	10.6413	7.76936	15.6903	14.8871	0.0612952	0.816963	0.749768	4.46848	12	212.222			6.68324	8.95085	9.58077	11.367
	4.14026	5.80794	8.86205	13.7839	6.06532	10.1143	5.65773	16.4643	7.11743	13.4355	8.95594	20.2718	13.8791	0.0610187	0.817074	0.738031	4.45441	4888.54	R			6.27008	9.98785	9.74649	14.2211
	3.77252	6.06576	8.17557	16.1488	6.20723	11.9044	5.29355	17.657	7.10469	17.021	9.63319	24.7994	13.0651	0.0605507	0.817874	0.727104	4.45107	4926.9	204.497			6.00462	11.4201	10.0184	17.1512
	3.63992	6.28511	7.33057	19.3485	6.41194	13.4155	5.05357	17.7624	6.69762	22.0839	10.9813	29.2426	12.3864	0.0601012	0.819319	0.718831	4.444	4951.25	198.356			5.75187	13.0586	9.83788	20.7693
	3.30625	6.52437	6.94568	22.6976	7.08191	15.203	4.56769	17.6337	6.3129	28.8596	12.9644	34.1298	11.8317	0.0600723	0.820478	0.706231	4.43281	4960.15	191.893			5.5921	14.9942	9.50475	25.3179
	2.86771	6.48017	6.644	28.4879	7.90955	16.6392	3.986	18.8674	6.22732	34.6813	14.5253	39.5796	11.4446	0.0601035	0.821585	0.691298	4.43359	4962.74	184.623			5.33063	17.6789	9.69357	29.5954
	2.735	6.72867	6.48343	32.5116	8.64246	18.6648	3.29981	18.884	5.69611	40.2257	15.727	42.2497	11.3109	0.0605871	0.822358	0.679951	4.4276	4962.32	176.929			5.3157	19.9396	9.29332	32.7342
	2.69659	7.03491	6.40922	35.5752	9.46339	20.6803	3.10615	18.6599	5.36159	42.7895	16.3775	43.6778	11.1601	0.0603959	0.823185	0.671402	4.42721	4961.4	170.022			5.38024	21.9063	9.04253	34.2816
	2.67434	7.41474	6.5523	38.3725	9.94987	21.2982	2.79389	18.0176	5.08636	45.152	16.865	42.9294	10.9869	0.0608897	0.824112	0.664424	4.41686	4961.77	163.323			5.54713	23.2068	8.63262	34.9821
	2.71908	7.62813	6.82218	40.9464	10.5499	22.2472	2.6177	16.8903	5.22757	46.1453	17.2694	41.8012	11.0636	0.0612313	0.823965	0.654151	4.41015	4961.92	156.979			5.72313	24.5811	8.24518	35.072
	2.71813	7.94427	7.0533	41.6077	11.138	22.8439	2.50074	15.6408	5.12212	46.1224	17.6583	39.8511	11.2234	0.0621444	0.823129	0.649931	4.40323	4961.21	152.257			5.90523	25.1965	7.75454	34.544
	2.66989	7.77698	7.09273	41.283	11.9667	22.8428	2.39847	14.5441	5.51556	44.4419	17.1503	37.0571	11.3272	0.0629433	0.822404	0.656259	4.39582	4961.78	148.545			5.84653	25.3642	7.48604	32.8831
	2.53819	7.57196	6.85131	40.1219	11.8395	22.4842	2.27801	13.7472	5.62966	40.4524	16.2801	33.4245	11.4888	0.0634974	0.822196	0.660375	4.38359	4962.28	145.728			5.65382	24.8152	7.21828	30.0524
	2.48343	7.36265	6.59532	36.5308	12.0274	22.2531	2.18489	12.0921	5.78408	36.6967	15.1757	28.8335	11.5566	0.0643736	0.821372	0.658567	4.37481	4961.6	143.994			5.48047	23.6038	6.68701	26.902
	2.39346	6.8878	6.4081	33.544	11.795	21.1678	2.1016	11.2371	6.42499	31.8506	14.351	25.525	11.4815	0.064674	0.820152	0.657525	4.36297	4962.05	143.326			5.22979	22.1689	6.58789	23.9089
	2.34816	6.48806	6.17979	29.8445	11.3007	19.9618	2.03362	10.0538	7.12174	28.5016	13.3206	21.681	11.5933	0.06494	0.818778	0.66402	4.34403	4962.74	142.988			5.00533	20.369	6.40305	21.1677
	2.45488	5.95548	5.8961	25.8573	10.844	18.6627	2.05664	9.60381	7.8515	24.6728	12.2719	19.5942	11.6872	0.0650315	0.818663	0.674874	4.32921	4962.1	142.919			4.76882	18.4547	6.50398	18.8463
	2.48114	5.23453	5.55602	21.2583	10.2262	17.0708	2.16617	9.12206	8.85302	21.4404	11.4659	15.7131	11.5327	0.0652317	0.818318	0.683666	4.31521	4962.33	143.053			4.42389	16.1851	6.71375	16.2065
	2.46604	4.6813	5.18499	18.595	9.60001	14.943	2.31139	8.73666	10.1667	18.6525	10.8689	13.1855	11.4151	0.064866	0.818918	0.692678	4.30274	4963.02	142.575			4.11078	14.3794	7.07157	14.2357
	2.47818	4.46176	4.98673	15.466	8.69359	14.0362	2.39465	7.99459	11.014	17.3431	10.6744	12.8977	11.4322	0.064571	0.818498	0.688633	4.29791	4962.5	142.498			3.97556	12.7319	7.13441	13.6384
	2.48482	4.82782	4.97169	12.9212	8.3057	12.4203	2.54252	6.76075	12.117	15.8334	10.6274	12.01	11.4606	0.0638901	0.818488	0.697679	4.29194	4962.4	142.295			4.09478	11.2157	7.14008	12.8236
	2.5033	5.18586	4.84051	11.7975	7.69251	11.4419	2.6797	6.33155	12.4946	14.4543	10.4523	11.6853	11.4672	0.0632006	0.818916	0.70553	4.29622	4963.16	141.458			4.17655	10.3106	7.16862	12.1973
	2.49107	5.44697	4.98372	10.4087	7.17579	11.4866	2.96644	6.36716	13.7846	14.6114	10.2938	12.2907	11.4262	0.0624999	0.819668	0.718788	4.30372	4962.84	140.997			4.30725	9.69037	7.70608	12.3986
	2.48524	5.96279	5.06834	9.9031	7.0246	11.3271	3.16162	7.41714	14.2981	14.5216	10.2538	12.9359	11.3726	0.0624687	0.820064	0.73782	4.31491	4962.47	140.712			4.50546	9.41827	8.29229	12.5705
	2.48154	6.23571	5.23426	9.36011	6.73679	11.804	3.27923	8.15013	14.7854	15.044	9.93959	13.3117	11.4035	0.0621366	0.820083	0.759558	4.33395	4963.26	141.822			4.6505	9.3003	8.73825	12.7651
	2.46699	6.5233	5.40875	9.41328	6.42384	12.2206	3.33486	8.52546	14.5086	17.5063	9.64082	15.2153	11.4417	0.0616719	0.819837	0.778386	4.35243	4963.18	143.599			4.79968	9.35257	8.78965	14.1208
	2.60817	6.8404	5.74462	9.36717	6.32771	12.2591	3.34896	10.1113	13.9189	19.5949	9.48915	17.1126	11.4394	0.0610973	0.819851	0.801849	4.37429	4962.59	146.556			5.0644	9.31801	9.1264	15.3989
	2.69377	7.1569	5.94054	9.75469	6.06045	12.7051	3.29466	11.1055	13.2396	19.6414	9.06972	17.7867	11.4328	0.0608097	0.819122	0.822519	4.39071	4963.22	149.67			5.26373	9.50675	9.21323	15.4993
	2.74645	6.9882	5.91031	9.91277	6.14072	13.1792	3.26954	12.0175	12.7325	21.2801	8.73947	18.0117	11.4479	0.0604013	0.818507	0.841105	4.40669	4963.48	153.446			5.21498	9.74423	9.33986	16.0104
	3.098	7.31433	6.2153	10.199	5.92998	13.9441	3.21061	12.5568	12.3298	22.0794	8.57032	18.5807	11.5181	0.059902	0.818171	0.856444	4.41788	4962.78	158.52			5.54255	10.0244	9.36575	16.4102
	3.38366	7.34714	6.2158	10.3197	5.77035	14.6342	2.88425	13.056	11.0701	22.9628	8.38889	18.754	11.5934	0.0590767	0.818043	0.860657	4.42143	4963.23	163.569			5.64887	10.2414	9.00346	16.7019
	3.63147	7.29304	6.30429	10.6145	5.77848	15.9086	2.79232	13.2069	10.0967	23.805	8.67358	18.5771	11.6049	0.0580079	0.817373	0.855993	4.42634	4963.78	168.466			5.74293	10.7672	8.69863	17.0186
	3.70372	7.16174	6.25398	10.6416	5.79553	16.3818	2.60311	12.9374	8.6906	24.1561	8.77768	18.3802	11.594	0.0572602	0.81736	0.853035	4.4337	4963.05	172.465			5.70648	10.9396	8.07704	17.1046
	3.64097	6.96346	6.18025	10.2569	5.78976	16.6156	2.41518	13.1043	7.8855	22.6015	8.67149	17.0152	11.6694	0.056618	0.818216	0.842741	4.44409	4963.16	176.115			5.59489	10.8874	7.80167	16.0961
	3.64618	6.75916	6.02492	10.4612	5.8749	17.2609	2.31481	12.6747	7.33671	22.0035	8.78409	16.1216	11.7732	0.0566855	0.818481	0.84303	4.44904	4964.05	178.968			5.47675	11.199	7.44207	15.6364
	3.63101	6.62588	5.90348	10.3964	6.09698	17.309	2.35062	12.2011	6.75384	21.2236	8.76206	15.3699	11.834	0.0562365	0.819172	0.855632	4.45548	4963.38	181.549			5.38679	11.2675	7.10186	15.1185
	3.66226	6.48177	5.94375	10.2801	6.11829	17.4887	2.3068	11.7591	6.50497	19.7035	8.66532	15.3457	11.905	0.0557716	0.819822	0.863175	4.45703	4963.22	183.176			5.3626	11.2957	6.85696	14.5715
	3.53574	5.78586	5.58596	10.0885	6.55219	17.3138	2.30395	11.4084	6.10458	19.0158	8.73279	14.3576	12.0224	0.0553262	0.819882	0.874337	4.45707	4964.27	183.59			4.96919	11.3182	6.60564	14.0354
	3.35207	5.58414	5.24437	10.1635	6.81857	16.7866	2.37478	10.7993	6.62018	19.951	9.05845	13.7874	12.1176	0.0544228	0.819901	0.893578	4.47067	4963.79	183.368			4.72686	11.2562	6.59809	14.2656
	3.35742	5.3626	4.97198	10.1228	6.88361	15.9587	2.53026	10.4713	6.53253	19.3067	9.4673	13.7473	12.275	0.0546843	0.820021	0.906674	4.47461	4963.4	182.702			4.564	10.9884	6.51136	14.1737
	3.11796	5.41347	4.9002	10.0043	6.83187	14.9533	2.60139	10.3326	7.58921	19.2744	9.81463	14.0228	12.4287	0.0546903	0.820679	0.915384	4.46981	4964.53	180.965			4.47721	10.5965	6.84107	14.3706
	3.18785	5.57726	4.75383	10.1374	6.78827	14.1853	2.79205	9.92102	8.33231	18.3619	10.1174	14.4976	12.4737	0.0548473	0.820974	0.912831	4.46593	4964.3	179.102			4.50631	10.3703	7.01513	14.3256
	3.09404	5.88358	4.61437	10.4255	6.60491	13.3391	2.89028	9.73217	8.71671	18.6339	10.6927	16.3256	12.5074	0.0546101	0.820857	0.907302	4.4727	4963.65	177.452			4.53066	10.1232	7.11306	15.2174
	3.02773	5.89175	4.50091	10.6778	6.36561	12.843	2.95175	9.70206	9.16319	20.2695	10.7075	17.3647	12.6159	0.0547544	0.820457	0.900693	4.47178	4964.83	174.946			4.47346	9.96214	7.27233	16.1139
	3.00851	6.33212	4.4638	10.7985	6.19855	12.1446	3.02697	9.52497	9.87413	22.0575	11.089	18.9564	12.6986	0.0549451	0.820607	0.896911	4.47757	4964.88	172.83			4.60148	9.71385	7.47536	17.3676
	2.98174	6.50875	4.48521	10.9211	6.07073	11.7855	3.05991	9.66273	10.139	22.8646	11.4803	20.524	12.7391	0.0551542	0.820868	0.905223	4.47601	4964.11	171.243			4.65856	9.59245	7.62056	18.2897
	2.99782	6.82527	4.7732	11.1178	5.7316	11.6053	3.057	9.89943	10.2941	24.5128	11.4011	21.5621	12.7997	0.055655	0.821064	0.899843	4.4627	4965.08	169.355			4.86543	9.48489	7.75016	19.1587
	2.74913	6.91912	4.86114	11.6916	5.81466	12.1857	2.89404	9.69447	10.2276	25.8071	11.3131	21.6927	12.876	0.0562253	0.821447	0.896488	4.46351	4965.47	167.903			4.84313	9.89729	7.60536	19.6043
	2.48681	6.91334	4.73242	11.9559	6.20846	12.9349	2.81929	9.95788	9.62227	26.6311	10.7089	21.7546	12.9881	0.056532	0.821517	0.89708	4.45961	4964.68	167.27			4.71086	10.3664	7.46648	19.6982
	2.34262	6.73601	4.6497	11.9052	6.52985	13.6896	2.55898	10.3438	9.10024	27.8038	10.2115	21.6734	13.1445	0.0570186	0.821634	0.909382	4.44993	4965.41	166.406			4.57611	10.7082	7.33435	19.8962
	2.28504	6.47499	4.64295	11.7524	6.42694	14.1777	2.53163	10.428	8.55774	28.1184	9.86703	20.7305	13.2527	0.0571098	0.821297	0.918793	4.44401	4966.09	165.679			4.46766	10.7857	7.17245	19.572
	2.2463	6.52255	4.52564	11.275	6.40575	14.0266	2.37607	10.5899	8.10197	26.8302	9.49217	19.4044	13.3895	0.0573976	0.821475	0.923203	4.44679	4965.39	165.706			4.4315	10.5691	7.02264	18.5756
	2.15393	6.30443	4.81524	11.1454	6.44214	14.5363	2.21306	11.1687	7.3416	26.0068	9.03993	18.6385	13.5832	0.0572613	0.821475	0.931865	4.44736	4965.88	165.484			4.42453	10.7079	6.90779	17.8951
	2.10137	6.28396	4.78247	10.9556	6.64153	15.7109	2.17806	11.6556	6.9936	25.1212	8.2099	17.7289	13.7499	0.0576513	0.821369	0.932608	4.45164	4966.76	165.034			4.38927	11.1027	6.94243	17.02
	2.11966	6.31509	4.68679	10.124	6.5231	16.4283	2.19796	12.0754	6.5925	22.7974	7.12262	16.1878	13.867	0.0577976	0.821632	0.931005	4.46836	4966.29	165.378			4.37385	11.0251	6.95528	15.3693
	2.09925	6.62112	4.7165	9.25033	6.29621	16.3022	2.14314	12.2196	6.26717	21.0228	6.64748	14.684	14.0138	0.0579051	0.821298	0.92957	4.46529	4966.6	165.677			4.47896	10.6163	6.87665	14.1181
	2.10028	6.77715	4.71241	8.80778	6.28658	16.6119	2.17752	11.7105	6.2772	19.1049	6.17946	13.7432	14.1704	0.0579988	0.82035	0.916888	4.46529	4967.53	165.471			4.52995	10.5688	6.72175	13.0092
	2.08612	7.51144	4.77104	8.351	6.27376	16.2015	2.1719	11.4633	6.34718	17.2087	5.87041	12.5945	14.2822	0.0582907	0.820055	0.907623	4.46785	4967.48	165.68			4.78953	10.2754	6.66079	11.8912
	2.0918	8.02603	4.77469	8.03355	6.26614	15.9865	2.17536	11.0107	6.65514	16.234	5.77604	11.9777	14.3963	0.0584312	0.820672	0.893069	4.46648	4967.53	166.328			4.96417	10.0954	6.61373	11.3292
	2.1586	8.46268	4.81179	7.93391	6.25671	15.8381	2.18907	10.9473	6.93534	15.103	5.52245	11.6475	14.53	0.0586927	0.821107	0.87377	4.45956	4968.53	166.439			5.14436	10.0096	6.69057	10.7576
	2.15392	8.78284	4.65845	7.9636	6.15064	14.9183	2.25911	10.3868	7.25911	14.0656	5.83992	10.6877	14.6717	0.0592618	0.821588	0.846127	4.44663	4968.47	166.584			5.19841	9.6775	6.63499	10.1977
	2.12633	9.44951	4.88092	7.93758	5.96781	14.0308	2.23634	9.82341	7.32292	12.6084	6.11067	10.7671	14.896	0.0589202	0.821257	0.82012	4.42597	4966.5	167.482			5.48559	9.31206	6.46089	9.82871
	2.05038	9.66415	4.72729	8.09312	6.03822	13.1695	2.18099	9.20411	7.6051	11.9505	6.46769	10.7667	15.2266	0.0589653	0.820757	0.791243	4.4011	4959.63	167.825			5.48061	9.10029	6.33007	9.72832
	2.06219	9.82232	4.75046	8.21238	6.18184	12.8124	2.24869	8.6821	8.1609	12.2013	6.80149	11.2869	15.5378	0.0589892	0.820932	0.769251	4.38886	4949.28	167.494			5.54499	9.06888	6.3639	10.0966
	2.01905	9.93297	4.78546	8.64689	5.94359	12.6296	2.22834	8.75274	8.49209	13.4453	6.98639	12.215	15.8782	0.0581385	0.821333	0.761725	4.38359	4938.26	168.231			5.57916	9.07338	6.49106	10.8822
	1.99718	9.65627	4.7475	9.02898	5.96003	12.3243	2.23459	8.9659	8.71107	13.9651	7.09529	13.0224	16.2966	0.0573676	0.822145	0.762503	4.38764	4923.31	168.91			5.46698	9.10445	6.63718	11.361
	1.92931	9.38372	4.79931	9.12089	5.93592	12.1116	2.32391	9.22289	8.64107	14.8212	7.15447	14.1528	16.7029	0.0569005	0.821844	0.763649	4.39016	4905.6	168.314			5.37078	9.05613	6.72929	12.0428
	1.89525	9.20489	4.79141	9.56589	5.94438	12.8351	2.30431	9.2576	8.18512	15.2972	7.29283	16.3272	17.1143	0.056356	0.821377	0.764208	4.39801	4875.76	168.786			5.29718	9.44845	6.58235	12.9724
	1.85996	9.22903	4.63477	10.1464	6.19069	13.2858	2.28586	9.25018	8.02004	17.6008	7.10824	17.667	17.5485	0.0568279	0.821239	0.776141	4.40282	4829.96	169.632			5.24125	9.87429	6.51869	14.1253
	1.90253	8.82283	4.56644	10.5614	6.2783	13.6455	2.21178	9.54635	7.78737	18.9167	6.83036	18.8013	17.8993	0.0571206	0.821534	0.786054	4.41746	4768.08	168.524			5.09726	10.1617	6.51517	14.8495
	1.9305	8.98326	4.49322	10.9036	6.25169	13.901	2.18057	10.2222	7.38827	20.2147	6.94151	20.8244	18.1557	0.0571139	0.821708	0.80386	4.44607	4694.19	168.66			5.13566	10.3521	6.59701	15.9935
	1.93714	9.09232	4.63477	11.2497	6.29971	13.9295	2.11869	10.9137	6.79467	21.0402	6.84888	21.8636	18.3908	0.0571218	0.822018	0.81465	4.47409	4599.89	170.177			5.22141	10.493	6.60901	16.5842
	1.95034	9.15071	4.81923	11.9824	6.47111	15.1907	2.16277	11.3974	6.45361	21.0833	6.44968	22.4554	18.5745	0.0573818	0.822129	0.827064	4.49203	4468.43	168.918			5.30676	11.2148	6.67125	16.6628
	2.0548	9.52739	4.98121	13.1081	6.42311	16.1091	2.08167	12.0759	6.03975	21.8703	6.40001	22.6972	18.7732	0.0586624	0.822495	0.829737	4.50526	4299.22	168.607			5.52113	11.8801	6.73244	16.9892
	2.17757	9.97711	5.01649	14.7564	7.22827	17.0843	2.10145	12.6097	5.64248	22.0227	6.40903	22.3618	19.0228	0.0598614	0.822264	0.824265	4.51545	4119.97	170.459			5.72372	13.023	6.78455	16.9312
	2.22046	10.3474	5.09054	14.9144	7.78216	17.6958	2.12569	13.5096	5.82774	22.2045	6.30652	21.4409	19.2144	0.0603436	0.821985	0.818593	4.52561	3925.61	169.241			5.88612	13.4641	7.15433	16.6506
	2.29194	10.7265	5.27327	15.3191	8.06174	18.2207	2.04809	14.9725	5.71636	20.6151	6.13441	21.1225	19.3866	0.0604911	0.821791	0.81998	4.5311	3738.01	168.723			6.09722	13.8672	7.57897	15.9574
	2.28608	10.9277	5.26275	15.4223	8.52891	19.4533	2.08603	15.8349	5.54862	19.7134	6.08405	21.0499	19.588	0.060604	0.821905	0.80863	4.5393	3570.35	171.016			6.15885	14.4682	7.82318	15.6158
	2.34669	10.9457	5.24955	15.8796	8.66097	19.5293	2.1143	15.5222	5.49027	19.1826	5.79827	19.8441	19.7687	0.0614471	0.822021	0.806151	4.53882	3417.1	169.523			6.18066	14.6899	7.70894	14.9417
	2.33181	10.8887	4.97413	16.49	9.15189	19.2985	2.12433	15.1406	5.47667	18.6131	5.83756	18.4928	19.8947	0.0619578	0.822452	0.798022	4.53377	3281.68	167.96			6.0649	14.9801	7.58053	14.3145
	2.33722	10.9463	4.97142	15.8177	9.47149	18.6661	2.08291	14.8986	5.51255	18.1822	5.80218	16.923	19.9495	0.0616891	0.822743	0.797596	4.52811	3170.97	169.789			6.08497	14.6517	7.49803	13.6358
	2.28444	10.9544	4.86972	15.1284	9.68961	18.3318	2.02648	14.789	5.42291	17.5985	5.71024	16.9365	19.9236	0.0614728	0.823251	0.800461	4.53262	3097.04	167.686			6.03618	14.3833	7.41279	13.4151
	2.20457	10.9089	4.88433	14.1975	9.54182	17.9865	1.97034	14.7161	5.5668	16.736	5.50589	16.5014	19.8744	0.0615476	0.823994	0.809018	4.53671	3041.54	164.214			5.99928	13.9086	7.41775	12.9144
	2.17812	10.8111	4.8214	13.6838	9.00634	17.5311	1.92558	13.8711	5.53113	16.0717	5.51961	15.9187	19.8611	0.0616003	0.824175	0.812268	4.52973	3009.8	165.392			5.93687	13.4071	7.10927	12.5033
	2.1286	10.4014	4.59369	12.8751	8.59034	17.2408	1.91166	13.1823	5.78963	15.8211	5.51575	15.7266	19.8742	0.0620544	0.824606	0.816997	4.52765	2996.62	163.028			5.70789	12.9021	6.9612	12.3545
	2.06703	9.99866	4.42925	12.6775	8.11915	15.8459	1.87619	12.7217	5.95049	15.7425	5.4669	14.7402	19.918	0.0614103	0.825523	0.818123	4.52363	2983.97	158.808			5.49831	12.2142	6.84947	11.9832
	2.0071	9.59802	4.31583	11.7496	7.76281	15.3746	1.83773	13.0474	6.74801	15.1654	5.55411	14.4417	19.9735	0.0612124	0.826076	0.823882	4.51657	2987.14	159.991			5.30698	11.629	7.21104	11.7204
	1.99605	9.12065	4.33262	11.4061	7.35096	14.441	1.84929	13.4581	7.24893	14.921	5.48116	14.044	20.0682	0.0610717	0.825903	0.834056	4.51936	3013.53	158.386			5.14977	11.066	7.51879	11.482
	1.96918	8.44328	4.19921	11.8026	7.09145	14.1013	1.8934	13.5083	7.78616	14.0612	5.57296	14.2574	20.2147	0.060757	0.825557	0.840204	4.51197	3062.09	154.54			4.87056	10.9985	7.72929	11.2972
	2.04381	8.29415	4.1318	11.4711	6.79961	13.5266	1.9545	13.969	8.30356	13.4156	5.65266	14.141	20.2859	0.0600618	0.825428	0.856214	4.50941	3121.75	157.283			4.82325	10.5991	8.0757	11.0698
	2.24759	8.0546	4.20544	11.4935	6.38691	12.8969	2.0874	14.2284	9.11506	13.2193	5.67313	14.3818	20.2574	0.0589998	0.825747	0.865442	4.51268	3190.75	157.833			4.83588	10.2591	8.47695	11.0914
	2.30387	7.89011	4.22486	10.8416	6.45993	12.6679	2.12297	14.6561	9.60682	12.7742	5.68485	14.0534	20.2	0.058239	0.826182	0.872919	4.51595	3269.15	155.181			4.80628	9.98981	8.79529	10.8375
	2.32172	7.85113	4.23473	11.1953	6.62601	11.8885	2.13551	14.3281	9.63773	12.2826	5.85214	13.0559	20.0721	0.0574048	0.826026	0.873551	4.51648	3353.33	161.149			4.80253	9.90327	8.70043	10.3969
	2.31008	7.71368	4.28311	11.2347	6.72355	12.3965	2.10543	13.9016	9.32102	12.1333	5.82812	12.4878	19.8699	0.0564817	0.825442	0.878789	4.51077	3441.85	287.583			4.76896	10.1183	8.44269	10.1498
	2.31227	7.65441	4.31967	11.989	6.92515	13.0767	2.08354	13.6818	9.19363	12.1204	5.5479	12.6782	19.6741	0.0556165	0.824878	0.885624	4.5102	3528.04	573.329			4.76212	10.6636	8.31965	10.1155
	2.32934	7.46866	4.37215	12.5023	7.3267	14.3728	2.08095	13.4201	8.89904	12.2773	5.42926	13.2491	19.4538	0.0548496	0.824017	0.898784	4.50627	3615.39	916.581			4.72338	11.4006	8.13338	10.3186
	2.43726	7.19126	4.55052	12.9981	7.54557	15.7057	2.13156	13.2085	8.59701	12.5389	5.33308	12.9112	19.212	0.0542564	0.8226	0.915097	4.50068	3702.03	1297.26			4.72635	12.0831	7.97903	10.2611
	2.63192	6.74438	4.79026	11.9771	7.50961	15.4024	2.18556	12.8952	8.15225	11.6942	6.03174	11.7948	18.9713	0.0535671	0.820222	0.796471	4.47482	3743.56	1332.81			4.72219	11.6297	7.74435	9.84023
	2.59058	6.00765	4.9073	12.4634	8.41105	17.1046	2.14936	12.6715	7.78963	11.0525	5.93134	10.7494	18.8843	0.0533617	0.818407	0.802139	4.4663	3806.83	1743.69			4.50184	12.6597	7.53683	9.2444
	2.45411	5.34826	5.29122	13.0358	9.38022	19.7783	2.03855	13.1534	7.25259	11.1669	5.9757	9.51228	18.8534	0.0529315	0.816854	0.804738	4.45776	3862.04	2177.39			4.36453	14.0648	7.48152	8.88496
	2.42337	4.62137	6.03211	15.1799	10.7642	22.7587	1.94658	13.1399	6.90231	11.4173	5.54756	9.13196	18.8365	0.0526069	0.815888	0.802154	4.45437	3909.27	2634.75			4.35895	16.2343	7.32959	8.69893
	2.43803	4.55403	6.74858	17.6013	12.7119	25.5676	1.9266	13.8317	6.70268	12.0401	5.19754	8.90152	18.8096	0.0525324	0.815391	0.807304	4.45584	3951.3	3082.39			4.58021	18.6269	7.48699	8.71307
	2.45516	4.55891	7.38443	21.0725	14.7219	27.1476	1.9673	14.9936	6.38249	12.2585	5.06775	8.77915	18.8051	0.0525028	0.815557	0.813458	4.47148	3990.19	3367.13			4.7995	20.9807	7.78112	8.7018
	2.44429	4.66031	7.94076	24.7448	16.4648	29.5162	2.0375	15.6269	6.22433	12.4835	5.12867	8.14253	18.7689	0.0527349	0.816026	0.811422	4.47711	4021.16	3530.26			5.01512	23.5753	7.96291	8.5849
	2.53502	4.73815	8.26637	27.547	17.8236	30.4352	2.04795	15.8371	6.16352	13.4848	5.19036	8.18189	18.6834	0.0531654	0.816303	0.805409	4.47222	4048.16	3650.67			5.17985	25.2686	8.01618	8.95234
	2.5056	4.95327	8.32413	30.5539	19.2349	30.9894	2.06956	16.0763	6.16181	14.7632	5.50061	8.84083	18.6325	0.0531735	0.817046	0.802426	4.46604	4071.58	3742.86			5.261	26.9261	8.10256	9.70155
	2.49737	5.0035	8.41423	35.8662	20.5343	32.7604	2.14844	15.7974	6.12252	16.233	5.79902	9.18188	18.5499	0.0528125	0.817503	0.809959	4.46688	4089.59	3812.89			5.30503	29.7203	8.0228	10.4046
	2.46617	5.00838	8.24103	40.1033	21.3815	33.339	2.22475	14.9855	5.86382	17.6636	6.35796	9.80868	18.3634	0.0529671	0.81779	0.821227	4.47037	4102.84	3855.47			5.23853	31.6079	7.69134	11.2767
	2.48717	5.0738	7.75967	42.1996	21.5299	32.4925	2.28411	14.5568	5.62236	18.6448	6.80329	10.2216	18.1536	0.0527489	0.817278	0.834565	4.47436	4111.85	3884.79			5.10688	32.074	7.48776	11.8899
	2.53328	4.9678	7.37149	43.3601	21.4767	31.2873	2.31229	13.6585	5.87917	19.2379	7.64015	10.6256	18.0028	0.0525805	0.81663	0.842444	4.47662	4112.07	3903.97			4.95752	32.0414	7.28331	12.5012
	2.51909	4.76412	7.04381	43.1206	20.4277	30.2362	2.27888	12.1013	6.30695	19.5388	8.53481	11.2274	17.879	0.0523194	0.81589	0.845712	4.46884	4109.85	3906.67			4.77567	31.2615	6.8957	13.1003
	2.54119	4.76568	6.7012	42.6082	19.4008	29.0858	2.27331	11.6187	6.53213	19.959	9.32269	12.1643	17.8249	0.0518186	0.814972	0.849	4.46396	4110.62	3901.97			4.66936	30.3649	6.80806	13.8153
	2.4829	4.72883	6.50392	42.9712	18.1953	28.1125	2.33607	11.1148	6.59209	19.9427	10.1502	13.1156	17.8825	0.0512601	0.814626	0.858564	4.46599	4111.83	3895.01			4.57189	29.7597	6.68099	14.4028
	2.42111	4.70833	6.10773	41.5143	16.5922	26.7227	2.32481	10.0548	6.5496	19.424	11.2031	14.4828	17.9271	0.0513969	0.813743	0.867222	4.46573	4112.99	3879.76			4.41239	28.2764	6.30975	15.0367
	2.42437	4.65402	5.78468	36.9828	14.9653	23.2268	2.29468	9.17453	6.46899	18.4722	11.6058	15.4144	17.9694	0.0512647	0.813193	0.87803	4.46477	4113.5	3862.44			4.28769	25.0583	5.9794	15.1641
	2.47463	4.64821	5.73786	33.527	13.4211	20.4079	2.25873	8.88294	6.38203	17.3375	12.0444	15.8409	18.0675	0.051484	0.813594	0.907003	4.46514	4112.91	3848.13			4.2869	22.452	5.84124	15.0743
	2.4049	4.48632	5.69076	31.2344	12.8366	18.8586	2.24653	8.31341	6.23736	16.2525	12.3016	16.1174	18.1659	0.0518053	0.814597	0.923546	4.47588	4113.68	3829.81			4.19399	20.9765	5.5991	14.8905
	2.3377	4.3631	5.91134	29.6679	12.2394	18.1592	2.24061	7.65939	6.03138	15.4145	12.7117	16.3206	18.2324	0.0522914	0.814383	0.925048	4.49155	4119.57	3811.2			4.20405	20.0221	5.31046	14.8156
	2.31394	4.11394	5.86263	29.0277	12.2437	18.1622	2.22251	7.32273	5.46628	14.4123	13.7071	16.2234	18.3052	0.0521672	0.814521	0.922537	4.49942	4125.7	3797.6			4.09684	19.8112	5.00384	14.7809
	2.2537	3.88827	6.49756	28.7604	12.3954	18.1542	2.20535	6.83986	5.09403	13.7337	14.158	16.032	18.3886	0.0523176	0.814796	0.918684	4.49578	4132.62	3783.35			4.21318	19.77	4.71308	14.6412
	2.24455	3.55607	8.00427	28.2074	12.414	19.1492	2.08591	6.61196	4.95343	12.8029	13.9944	16.0631	18.3979	0.0524486	0.815224	0.907038	4.49845	4140.88	3769.13			4.60163	19.9236	4.55043	14.2868
	2.34084	3.28382	9.48084	28.6238	12.6771	20.0287	2.06501	6.54743	4.82719	12.0153	13.8844	15.3157	18.3479	0.0523171	0.815617	0.898228	4.48988	4150.83	3759.85			5.03516	20.4432	4.47987	13.7385
	2.33363	3.17114	11.0648	30.1858	13.2656	20.7715	2.03206	6.71021	4.744	11.7221	13.9276	14.7057	18.2951	0.0525979	0.815528	0.888708	4.48264	4163.86	3750.81			5.5232	21.4076	4.49542	13.4518
	2.28522	3.05034	12.1043	30.7573	13.5829	21.9831	2.03758	7.14931	4.76138	11.169	13.6765	14.7294	18.2682	0.0526998	0.81473	0.871021	4.46165	4180.59	3741.14			5.81328	22.1078	4.64942	13.1916
	2.29016	3.03913	13.0452	31.2369	13.4868	22.3268	2.00674	8.38479	4.80512	10.3372	13.2856	14.5944	18.209	0.0527305	0.814547	0.859472	4.44749	4202.31	3734.66			6.12484	22.3502	5.06555	12.7391
	2.33461	3.13791	13.7102	31.3506	13.7893	23.1708	1.99725	10.247	4.85417	9.86052	12.6302	14.8255	18.1477	0.0524537	0.814841	0.854379	4.42765	4225.99	3728.38			6.39424	22.7702	5.69949	12.4387
	2.44363	3.19352	14.1435	31.3877	14.5186	22.6767	2.05366	12.1164	4.96382	9.7614	11.5978	14.8782	18.1427	0.0526288	0.814524	0.843617	4.42298	4253.8	3719.78			6.59354	22.861	6.37795	12.0791
	2.48746	3.31563	14.0251	31.1743	14.803	22.3268	2.0769	14.1791	5.11473	9.30598	10.8196	15.3129	18.1113	0.0526063	0.814674	0.836571	4.42099	4281.22	3711.93			6.60941	22.768	7.12358	11.8128
	2.53199	3.69474	13.7685	32.3426	14.9045	21.6447	2.18463	15.9426	5.42324	9.24073	10.6282	15.4387	18.0799	0.052773	0.814488	0.835247	4.40881	4304.94	3703.77			6.66509	22.9639	7.85016	11.7692
	2.76555	4.12577	12.7962	31.2958	14.2247	20.5341	2.27918	17.0452	5.8803	9.19179	10.0655	15.9004	18.0886	0.0531028	0.814222	0.825921	4.40202	4324.96	3693.19			6.56252	22.0182	8.40156	11.7193
	2.9363	4.36969	11.8085	30.2635	13.4831	19.7968	2.40315	19.0968	6.22813	8.74777	10.049	16.4198	18.1016	0.0533346	0.813729	0.814645	4.39595	4342.71	3682.36			6.37149	21.1811	9.2427	11.7389
	3.02904	4.83132	10.9328	27.657	12.8507	17.9235	2.43993	21.1307	6.64754	8.64507	10.0729	16.8016	18.0006	0.0536084	0.813834	0.794014	4.39553	4357.03	3672.26			6.26438	19.477	10.0727	11.8398
	3.00968	5.23341	9.45925	25.7663	11.8509	16.3017	2.52404	21.3631	7.20663	8.315	10.0997	17.2186	17.7678	0.0538965	0.813646	0.779839	4.38888	4368.02	3660.01			5.90078	17.973	10.3646	11.8777
	3.15764	5.35392	8.20234	24.0136	10.7972	14.9458	2.68432	21.5443	8.07179	8.03661	10.6071	17.2603	17.5405	0.0543338	0.813545	0.761681	4.3857	4372.85	3646.3			5.5713	16.5855	10.7668	11.968
	3.48878	5.5417	7.52623	22.4641	9.88301	13.8763	2.95041	20.8865	8.56986	7.85414	11.0956	16.7188	17.3118	0.0541553	0.813574	0.755217	4.38352	4373.29	3632.86			5.5189	15.4078	10.8022	11.8895
	3.65533	5.66742	7.10962	20.2227	8.26619	12.2112	3.36701	20.7148	9.09098	7.60067	11.1985	15.919	17.034	0.0545895	0.813723	0.768438	4.38279	4372.33	3616.82			5.47746	13.5667	11.0576	11.5727
	3.76087	5.54499	6.52737	18.1648	7.54535	11.6278	3.73038	19.6139	9.12241	7.43634	11.1145	14.657	17.0089	0.0552337	0.814581	0.779319	4.38071	4372.08	3597.6			5.27774	12.446	10.8222	11.0693
	3.85592	5.50012	6.47801	14.5602	7.17162	10.8099	4.01508	18.7735	9.16841	6.92367	11.4539	14.0877	17.2272	0.0556819	0.81541	0.788671	4.37948	4370.58	3577.22			5.27802	10.8472	10.6523	10.8218
	4.00995	5.5204	6.74005	13.3769	7.05957	10.2033	4.37169	16.6445	9.38447	6.9453	11.1231	13.4305	17.4767	0.0559967	0.815994	0.790543	4.37095	4370.45	3553.5			5.42347	10.2133	10.1335	10.4997
	4.39351	5.35507	7.2773	12.1943	7.17154	9.65208	4.52311	14.2318	9.52128	6.96374	11.5298	12.3695	17.7719	0.0562435	0.815399	0.799955	4.37128	4371.27	3524.77			5.6753	9.67264	9.42539	10.2877
	4.80828	5.33944	7.61242	10.9643	7.08488	9.22093	4.83966	12.8502	9.34632	7.12211	11.8726	10.9181	18.0486	0.0568127	0.815223	0.806561	4.3691	4371.85	3492.78			5.92005	9.09004	9.01206	9.97093
	5.21092	5.44529	7.75322	10.1785	7.41341	9.34447	4.86376	11.3653	8.7723	7.24609	11.8447	9.94133	18.2384	0.0570181	0.815089	0.808152	4.36312	4372.2	3456.72			6.13648	8.97879	8.3338	9.67736
	5.00553	5.57284	8.4251	9.88662	7.56588	9.54575	4.82059	9.94394	8.382	7.34792	11.6092	9.61395	18.4176	0.0574594	0.815677	0.809655	4.36366	4373.1	3414.6			6.33449	8.99942	7.71551	9.52369
	5.02873	5.74561	9.48034	9.82103	8.59574	9.94684	4.52437	8.29989	7.86799	7.34777	11.7069	9.8824	18.5529	0.0578544	0.815247	0.809362	4.36563	4372.59	3366.82			6.75156	9.45453	6.89742	9.64569
	5.05348	5.89793	10.7717	10.2666	9.33505	10.8281	4.29049	7.55783	7.535	7.44715	11.8908	10.084	18.5827	0.0582432	0.814821	0.799182	4.36485	4371.35	3311.86			7.24105	10.1433	6.46111	9.80731
	5.12823	5.77685	12.0822	11.0297	10.2187	11.9561	3.91593	7.01274	7.08054	7.70606	11.9302	10.1158	18.5788	0.0586599	0.814848	0.816974	4.38278	4370.95	3248.33			7.66241	11.0681	6.00307	9.91735
	4.97505	5.8091	12.9231	13.2628	11.2267	14.1239	3.52485	7.22942	6.56781	7.77258	11.8306	9.73861	18.5958	0.0593356	0.815376	0.838376	4.40083	4369.47	3175.78			7.90243	12.8711	5.77403	9.7806
	4.77813	5.77232	13.2112	16.2825	12.3389	16.0037	3.42742	7.4869	6.06268	7.70924	11.5189	9.7581	18.6848	0.0595388	0.815356	0.856011	4.41751	4368.15	3093.84			7.92054	14.875	5.659	9.66209
	4.44551	5.66965	13.6299	19.2056	13.9236	17.984	3.05348	8.06041	5.84379	7.97402	11.5154	9.95839	18.8352	0.060001	0.816093	0.86906	4.43833	4367.8	3000.98			7.91503	17.0377	5.65256	9.81593
	3.95667	5.69677	14.0084	20.5286	14.7892	19.2953	2.9643	8.75319	5.59157	8.0892	11.3225	10.9328	18.9571	0.0604538	0.81688	0.881992	4.4597	4366.4	2899.43			7.88727	18.2044	5.76969	10.1148
	3.57722	5.7253	14.3148	21.7312	15.2608	20.7373	2.87838	9.72006	5.40235	8.17341	10.7498	11.288	19.0254	0.0608481	0.816895	0.889866	4.47861	4363.99	2788.57			7.87246	19.2431	6.00026	10.0704
	3.30501	5.88156	14.1821	22.8269	15.3068	21.7826	2.79307	10.142	5.26424	8.25864	10.228	11.3629	19.0039	0.0610708	0.817231	0.901106	4.49167	4361.72	2669.12			7.78955	19.9721	6.06643	9.94984
	3.19762	6.03627	13.9176	22.8411	14.6758	21.672	2.81751	10.7516	5.26445	7.98994	9.78096	11.5022	18.8662	0.0609986	0.817551	0.917939	4.50133	4358.23	2537.98			7.71717	19.7296	6.27786	9.75769
	3.03044	6.45472	12.7441	22.8145	14.1225	20.9428	2.83577	11.6948	5.80842	7.83393	9.46456	11.9342	18.6776	0.0613175	0.818386	0.931564	4.51289	4355.09	2398.5			7.40974	19.2933	6.77966	9.74423
	2.91095	6.54606	11.6946	21.6765	13.359	19.2153	2.84203	11.9912	6.04071	7.90183	9.37259	12.5144	18.5582	0.0614722	0.817972	0.931985	4.51903	4351.68	2249.7			7.05053	18.0836	6.95799	9.92962
	2.88492	6.63699	11.0548	19.264	11.8893	16.9021	2.76782	12.46	6.66136	7.69386	9.06919	13.4114	18.5594	0.0621679	0.818486	0.93008	4.51611	4347.56	2097.25			6.8589	16.0185	7.29638	10.0581
	2.8428	6.7008	9.94694	17.2569	10.2069	15.4097	2.7457	12.4344	7.38018	7.32243	8.43382	14.4703	18.6481	0.0627523	0.819153	0.921574	4.51095	4343.19	1946.9			6.49685	14.2911	7.5201	10.0755
	2.81975	6.65155	9.03153	15.6072	8.53346	14.0522	2.63717	12.0735	7.52524	7.02898	7.86829	15.1556	18.7462	0.0634678	0.81849	0.911141	4.50779	4339.82	1798.47			6.16761	12.731	7.41197	10.0176
	2.87676	6.41116	7.67874	13.6494	7.21526	12.0672	2.57273	11.8259	7.61939	6.86911	7.63125	15.9492	18.8481	0.0642037	0.818292	0.893713	4.49379	4336.36	1656.5			5.65555	10.9773	7.33935	10.1499
	2.86085	6.06354	6.79456	12.0437	6.21645	10.7759	2.64442	11.6501	7.76462	6.6829	7.65354	16.093	18.9826	0.0650441	0.81795	0.866744	4.49848	4334.04	1524.69			5.23965	9.67866	7.35304	10.1432
	2.80952	6.05587	6.09167	10.9117	6.2305	10.9312	2.7138	11.6452	7.9335	6.61954	8.01448	16.4405	19.0883	0.0658317	0.817799	0.845774	4.49911	4331.29	1403.69			4.98569	9.35779	7.43084	10.3582
	2.81851	5.85058	5.72429	11.5634	6.70135	10.8826	2.74359	11.2478	7.83548	6.54395	8.27153	16.646	19.2164	0.0666279	0.818623	0.822332	4.48753	4328.8	1294.86			4.79779	9.7158	7.27562	10.4872
	2.85298	5.62659	5.64513	12.0737	6.88551	11.0797	2.71632	11.0607	7.81179	6.82869	8.34782	16.3824	19.3571	0.0668443	0.820029	0.80322	4.4815	4325.25	1196.44			4.70824	10.013	7.19626	10.5196
	2.77349	6.09154	5.55302	12.4563	7.23864	11.1214	2.7334	10.8385	7.25499	6.86455	8.7051	16.0012	19.3659	0.0666113	0.820614	0.78971	4.47964	4321.96	1100.88			4.80602	10.2721	6.9423	10.5236
	2.77623	6.34502	6.24551	12.8602	8.00543	11.2452	2.72398	11.0096	6.75171	6.86556	8.7686	15.2358	19.3046	0.0665395	0.821466	0.782077	4.46228	4319.14	1008.85			5.12225	10.7036	6.82841	10.29
	2.732	6.35587	6.61779	12.6757	8.38829	11.4349	2.74735	11.0358	6.58624	6.76911	8.70043	13.7016	19.3162	0.0665138	0.821517	0.774689	4.44849	4316.28	921.804			5.23522	10.833	6.78979	9.7237
	2.65088	6.65951	7.23309	12.837	8.84543	11.8314	2.7333	11.4126	6.37259	6.62387	8.42702	11.8373	19.3839	0.0668723	0.821941	0.769545	4.45042	4313.54	840.732			5.51449	11.1713	6.83949	8.96274
	2.59593	6.98917	7.8754	13.1021	9.23446	12.764	2.71728	11.8153	6.21629	6.6481	8.3509	11.1595	19.4747	0.0673565	0.822395	0.777297	4.4382	4312.29	762.755			5.82017	11.7002	6.9163	8.71951
	2.55612	6.92629	8.60233	13.8828	9.662	13.5185	2.51494	12.3352	6.14145	6.85475	7.86034	10.0927	19.5844	0.0672951	0.821674	0.788247	4.42557	4310.81	690.403			6.02824	12.3544	6.99719	8.26925
	2.58827	7.03944	9.3714	14.521	9.94316	15.4864	2.40337	13.1548	6.12324	6.83976	7.34991	9.30096	19.6254	0.0673583	0.820101	0.796349	4.4207	4308.07	623.361			6.33304	13.3169	7.22712	7.83021
	2.84881	7.12124	9.78959	14.0613	10.3316	17.6405	2.29852	13.753	5.99005	6.54664	6.81226	8.87348	19.6032	0.0668609	0.819434	0.805394	4.40928	4305.1	563.568			6.58654	14.0112	7.3472	7.41079
	2.97622	6.87763	9.96846	13.997	11.198	19.0303	2.2309	14.0593	6.09772	6.22761	6.23137	8.52016	19.6089	0.0667823	0.818167	0.810379	4.39557	4300.63	512.38			6.60744	14.7418	7.46264	6.99305
	3.1189	6.7301	9.68809	14.5139	11.4507	20.1597	2.20281	14.4928	5.84241	6.16847	5.79716	8.52751	19.6902	0.0660849	0.817414	0.811446	4.39053	4297.21	469.696			6.51236	15.3748	7.51267	6.83105
	3.18288	6.72984	9.42585	16.3183	11.9926	22.0518	2.24004	14.9191	5.75686	6.25631	5.32762	8.92942	19.7934	0.0655802	0.817661	0.816114	4.39136	4294.32	431.768			6.44619	16.7876	7.63866	6.83778
	3.20368	6.78152	8.91914	17.7666	12.5766	23.4219	2.27194	15.8185	5.85849	6.40337	5.1458	9.19211	19.8002	0.0645414	0.817678	0.826544	4.39608	4290.15	393.25			6.30145	17.9217	7.98299	6.91376
	3.25038	6.64635	8.37703	18.7154	13.1093	23.9375	2.28796	17.054	5.81906	6.48879	4.92327	9.35428	19.7297	0.0635502	0.818317	0.828952	4.3997	4284.19	356.188			6.09125	18.5874	8.38701	6.92212
	3.27511	6.72433	7.94122	20.2816	13.2842	24.661	2.34437	17.6494	5.80811	6.50736	4.93638	10.2628	19.6746	0.0631721	0.818868	0.83021	4.39831	4278.39	322.589			5.98022	19.4089	8.60064	7.23551
	3.22703	7.06285	6.69858	21.0627	13.3226	24.8184	2.3069	18.3163	5.45148	6.54715	5.04083	11.7373	19.6475	0.0627503	0.819354	0.845806	4.40846	4271.24	293.889			5.66282	19.7346	8.69157	7.77509
	3.06374	7.27565	6.42295	21.5072	13.3193	24.3216	2.3761	18.393	5.26856	6.57898	5.06301	12.4438	19.6775	0.0630716	0.81931	0.850092	4.41976	4262.86	271.194			5.58745	19.716	8.67921	8.02858
	3.00149	7.25482	6.20238	21.9345	13.2159	23.2694	2.42216	18.8427	5.20176	6.92909	5.4582	12.7349	19.7898	0.0632047	0.819415	0.862281	4.43571	4253.44	252.081			5.48623	19.4732	8.82221	8.37408
	2.71285	7.57529	6.09176	22.3928	13.0828	22.2938	2.45824	18.5372	5.35399	7.15265	5.64253	13.4	19.8432	0.0639462	0.818626	0.871253	4.45059	4240.77	237.543			5.45997	19.2565	8.78316	8.73172
	2.49513	7.91099	6.14324	22.3976	12.5359	21.1297	2.42839	18.7981	5.40008	7.46762	5.92942	14.8483	19.8259	0.0637057	0.817713	0.887363	4.43843	4225.14	226.265			5.51645	18.6877	8.87553	9.41512
	2.51726	8.08319	6.45271	22.0336	12.0285	20.3881	2.50437	18.4742	5.37749	7.86239	6.25262	16.5527	19.8018	0.0636074	0.816681	0.899682	4.42555	4208.81	217.89			5.68438	18.1501	8.78535	10.2226
	2.4688	8.25098	6.59421	22.673	11.7885	19.8821	2.50973	17.7622	5.30113	8.17898	6.48805	17.2535	19.7681	0.0636967	0.814768	0.910571	4.41925	4193.38	212.368			5.77133	18.1145	8.52437	10.6402
	2.4281	8.13115	6.715	22.2493	11.8306	18.5508	2.47032	16.8851	5.37544	8.34255	6.89709	17.0977	19.7463	0.0639553	0.81452	0.920135	4.4074	4177.33	210.524			5.75808	17.5435	8.24362	10.7791
	2.4297	8.0514	6.94523	21.7627	11.8745	17.6436	2.49165	16.2296	5.72618	8.22025	7.28543	16.6289	19.7342	0.0637604	0.813606	0.920983	4.39844	4162.95	210.365			5.80878	17.0936	8.14914	10.7115
	2.45564	8.15824	7.02037	22.0644	11.4969	16.524	2.47398	16.383	5.87184	8.15812	7.4309	16.4172	19.6756	0.0637378	0.812961	0.933121	4.39416	4148.81	208.573			5.87808	16.6951	8.24294	10.6687
	2.49082	8.37609	7.24749	21.3301	10.754	15.902	2.50122	16.0089	6.07137	7.93898	7.16467	17.3459	19.5826	0.0641816	0.812077	0.947508	4.39198	4136.39	205.498			6.03813	15.9954	8.19385	10.8165
	2.59589	8.32697	7.48871	21.2814	10.6229	16.3151	2.66026	15.6305	5.93662	7.9726	7.0174	18.6379	19.4644	0.0644788	0.812335	0.948602	4.39236	4126.17	201.917			6.13719	16.0731	8.0758	11.2093
	2.62676	8.05964	8.00671	20.6217	10.7688	16.0994	2.74416	14.9391	6.0726	7.61301	6.87183	17.8545	19.3235	0.0650772	0.81242	0.934553	4.40541	4121.13	201.133			6.23104	15.83	7.91862	10.7798
	2.83544	8.0184	8.34424	19.8951	10.7121	15.295	2.73382	14.2549	6.02075	7.40678	6.44873	16.0018	19.2654	0.0658764	0.813347	0.919264	4.41947	4117.29	203.27			6.39936	15.3007	7.66984	9.95245
	2.94155	8.02994	9.24971	17.5691	10.3412	14.6665	2.87556	14.0126	6.12848	6.79997	6.21167	15.048	19.3284	0.0660821	0.814031	0.91019	4.43212	4112.79	205.469			6.7404	14.1922	7.67223	9.35321
	3.28715	7.77925	10.0295	16.0859	9.8054	14.453	3.02503	13.4062	6.20576	6.20293	5.77666	14.2787	19.4148	0.0653859	0.8138	0.902939	4.45102	4111.16	207.805			7.03195	13.4481	7.54567	8.75276
	3.77469	7.64313	10.4917	14.4608	9.15138	13.5526	3.44724	13.2685	6.20183	5.78238	5.24905	13.5153	19.4933	0.0656405	0.815157	0.889257	4.47629	4128.08	209.71			7.30316	12.3883	7.6392	8.18224
	4.26395	7.14064	10.9856	11.3644	8.2623	12.582	4.29538	12.9464	6.39155	5.2418	4.88976	13.057	19.4881	0.0653242	0.815519	0.862588	4.487	4163.42	211.721			7.4634	10.7363	7.87776	7.72951
	4.6649	6.5756	11.6005	10.2986	7.68774	11.2155	4.91156	12.9937	6.5683	5.27177	4.90515	11.5265	19.2728	0.0647787	0.816414	0.842337	4.48521	4228.94	214.197			7.61365	9.73395	8.15784	7.23448
	4.72154	6.13671	11.7666	9.33614	7.31424	9.79883	5.04471	13.2915	6.75092	5.24871	4.9113	9.93573	18.9221	0.0644784	0.81661	0.829913	4.48333	4312.97	216.647			7.54162	8.81641	8.36238	6.69858
	4.91105	6.03724	11.6918	8.48246	6.80844	8.51498	5.49615	13.5619	6.99121	5.34009	5.04386	9.85072	18.425	0.0634569	0.816924	0.822362	4.4923	4411.92	217.535			7.54669	7.93529	8.68308	6.74489

## Sheet: P203 U1-1
	Ra Li	Oi Li	Oe Li	MF Li	ICO Li	LO Li	Ra Re	Oi Re	Oe Re	MF Re	ICO Re	LO Re	EKG	Kippwinkel	Rotwinkel	Kraft x	Kraft y	Druck li	Druck re			Bauch links	Rücken links	Bauch rechts	Rücken rechts
	1.1031	5.87673	7.32862	18.9544	5.39377	4.38051	1.40774	4.90204	11.1266	4.8097	2.98904	5.42834	21.8205	0.0437821	0.0550656	0.877348	2.54325	43	-1257.15			4.76948	9.57624	5.81212	4.40903
	1.11782	5.70905	7.25861	20.3043	5.3072	4.75097	1.4601	5.05185	10.8502	5.67003	3.10763	6.49902	21.5713	0.0436674	0.0550221	0.867104	2.54173	38	-1255.19			4.69516	10.1208	5.7874	5.09223
	1.15123	5.59291	6.8758	21.8562	5.01873	5.09677	1.50589	5.31216	10.3385	6.71361	3.1543	8.05006	21.2612	0.0431842	0.0548465	0.855202	2.5418	1.41895	-1255.49			4.53998	10.6572	5.71884	5.97265
	1.14396	5.37742	6.51819	22.9011	4.79186	5.37966	1.53052	5.55175	9.96213	7.91763	3.35299	9.61882	20.903	0.0428709	0.0544174	0.851607	2.54007	11	-1254.46			4.34652	11.0242	5.68147	6.96314
	1.15558	5.12508	5.88356	23.6302	4.36208	5.6149	1.57148	5.90098	9.51229	9.47369	3.62115	10.8272	20.5943	0.0423497	0.0541112	0.854568	2.53816	3587.59	L			4.05474	11.2024	5.66158	7.974
	1.15495	4.98786	5.52276	24.0609	4.07398	5.70479	1.54742	6.34721	8.97996	11.4613	3.84541	12.5436	20.4655	0.0418672	0.0530739	0.856861	2.54647	3699	-1253			3.88853	11.2799	5.62486	9.28343
	1.19118	4.68653	5.32847	24.3987	3.92228	5.97644	1.55085	6.72331	8.52079	13.1411	4.16397	13.7145	20.3449	0.0415912	0.0526476	0.862222	2.54782	3717.34	-1249.94			3.73539	11.4325	5.59832	10.3399
	1.20293	4.43624	5.26408	24.2001	3.79241	6.18327	1.56413	7.01816	8.075	14.1593	4.37722	15.0827	20.2417	0.041743	0.0532841	0.870868	2.55759	3693.22	-1246.72			3.63442	11.3919	5.55243	11.2064
	1.23432	4.16628	5.41587	23.507	3.62121	6.05582	1.58073	7.25339	7.57339	15.1747	4.92703	16.1127	20.197	0.0420993	0.0542613	0.880642	2.57057	3632.03	-1244.75			3.60549	11.0613	5.46917	12.0715
	1.20156	4.19259	5.5041	21.7935	3.47639	5.79457	1.57585	7.22159	7.43253	15.8496	5.33344	16.5613	20.2537	0.0422724	0.0546281	0.88289	2.57733	3505.76	-1239.64			3.63275	10.3548	5.40999	12.5814
	1.20118	4.10968	6.09888	19.8251	3.3991	5.57988	1.60631	7.30392	7.18449	16.4568	5.49525	16.5764	20.3756	0.0426064	0.0545491	0.885131	2.5835	3344.25	-1234.73			3.80325	9.60136	5.36491	12.8428
	1.21134	4.17186	6.67269	18.676	3.36476	5.44444	1.61698	7.04097	7.01816	16.3108	5.62852	16.5589	20.5101	0.0431891	0.054692	0.888048	2.58346	3155.78	-1230.02			4.01863	9.16174	5.22537	12.8327
	1.21231	4.20984	7.25404	16.713	3.35029	5.2365	1.6133	6.71249	6.73739	15.7183	5.81466	15.9404	20.6278	0.0437773	0.0550118	0.888816	2.5782	2929.04	-1223.56			4.2254	8.43327	5.02106	12.4911
	1.20442	4.21949	7.94144	14.7777	3.29516	4.86648	1.62302	6.34606	6.70372	14.8228	5.80944	15.2902	20.723	0.044	0.0546854	0.882086	2.57767	2688.58	-1218.34			4.45512	7.64644	4.89093	11.9741
	1.205	4.42247	8.53485	13.0007	3.33733	4.44524	1.62887	6.15305	6.74535	14.1428	5.74379	14.246	20.8176	0.0440102	0.0545868	0.877361	2.5779	2431.05	-1212.93			4.72077	6.92774	4.84242	11.3775
	1.16653	4.47561	8.60908	11.3935	3.30008	4.05649	1.588	5.87302	6.79801	12.9174	5.36537	13.1546	20.9156	0.0440464	0.0543393	0.873268	2.56901	2165	-1205.43			4.75041	6.25004	4.75301	10.4791
	1.15778	4.4983	8.80513	10.2459	3.31837	3.72207	1.55734	5.7109	6.81998	11.8899	4.91893	11.8873	21.0016	0.0440459	0.0548268	0.878586	2.5669	1923.21	-1198.24			4.8204	5.76213	4.69607	9.56537
	1.17348	4.52966	8.55927	8.94668	3.31419	3.43647	1.56369	5.72148	6.97933	10.3747	4.81815	10.7966	21.0742	0.0441735	0.0551486	0.875986	2.5684	1706.07	-1190.29			4.75414	5.23245	4.75483	8.66315
	1.19673	4.48315	8.32901	7.70577	3.33084	3.22127	1.53214	5.70152	7.13346	9.08981	4.62764	9.72686	21.1487	0.0438712	0.055533	0.865656	2.5784	1508.79	-1181.74			4.66963	4.75263	4.78904	7.81477
	1.22154	4.61014	8.15141	6.81975	3.39235	3.18932	1.54003	5.62878	7.71584	8.21975	4.44196	8.70023	21.226	0.0436385	0.0555622	0.855395	2.58756	1345.13	-1175.15			4.66103	4.46714	4.96155	7.12065
	1.23605	4.79076	7.80961	6.22606	3.42926	3.33159	1.57875	5.54693	8.38446	7.72912	4.26038	7.60939	21.2953	0.0433434	0.0563014	0.847275	2.59448	1201.53	-1168.97			4.61214	4.32897	5.17005	6.53296
	1.26737	4.82698	7.392	5.89247	3.47057	3.38614	1.56118	5.5853	8.98176	7.31367	4.37705	6.73174	21.336	0.0441386	0.056414	0.845762	2.59958	1088.22	-1164.09			4.49545	4.24973	5.37608	6.14082
	1.29835	5.22259	7.42893	5.52869	3.46586	3.42732	1.56402	5.55027	9.60701	7.04398	4.4536	5.84392	21.3615	0.0444074	0.0565618	0.845881	2.60332	1005.48	-1162.04			4.64996	4.14062	5.57377	5.7805
	1.29862	5.91951	7.38589	5.27986	3.46929	3.51373	1.6094	5.53765	9.96217	6.99194	4.44942	5.33213	21.3893	0.044339	0.0562562	0.841595	2.60968	938.552	-1162.71			4.86801	4.08762	5.70307	5.59116
	1.36407	6.44354	7.35016	4.91914	3.43967	3.61303	1.6072	5.27279	10.2501	6.92337	4.52587	5.0142	21.422	0.0445917	0.0559349	0.837539	2.61432	878.766	-1165.24			5.05259	3.99061	5.71003	5.48781
	1.33698	7.06638	7.38721	4.65352	3.46647	3.61265	1.59343	5.06053	10.5488	6.75222	4.58709	4.75749	21.4559	0.0448911	0.05524	0.839436	2.61515	821.29	-1169.4			5.26352	3.91088	5.73425	5.3656
	1.29758	7.67939	7.33024	4.45308	3.42159	3.57053	1.51993	5.06134	10.7698	6.43777	4.587	4.50769	21.4952	0.0449582	0.0556016	0.839781	2.62431	760.825	-1174.33			5.43574	3.81507	5.78368	5.17749
	1.2571	8.34182	7.24766	4.24717	3.41426	3.38381	1.47087	4.8113	10.6769	5.9535	4.53082	4.21798	21.5644	0.0446601	0.0550925	0.844882	2.62554	703.455	-1179.45			5.61553	3.68175	5.65302	4.90077
	1.21559	8.89106	7.33221	4.10956	3.35735	3.29596	1.43046	4.72041	10.7103	5.34917	4.2594	4.14857	21.6618	0.0439077	0.0551194	0.846038	2.62226	646.741	-1184.25			5.81295	3.58762	5.6204	4.58571
	1.18567	9.22161	7.24004	3.94397	3.31285	3.34219	1.38628	4.64097	10.8236	4.83007	4.00758	4.13897	21.7593	0.043229	0.0548431	0.840483	2.62342	585.078	-1188.81			5.88244	3.533	5.61696	4.32554
	1.16643	9.18355	7.15338	3.78097	3.24334	3.5211	1.33327	4.61869	10.8499	4.42405	3.80311	4.14867	21.8529	0.0431569	0.0545265	0.835726	2.61413	517.044	-1192.46			5.83446	3.51514	5.60062	4.12528
	1.10336	8.99832	7.12695	3.78243	3.27252	3.95244	1.29944	4.50906	10.4425	4.13035	3.5482	4.18912	21.9387	0.0422341	0.0545941	0.832849	2.59801	444.671	-1196.24			5.74288	3.66913	5.41701	3.95589
	1.0757	8.63987	6.94277	3.86595	3.19521	4.18225	1.26864	4.49794	10.2268	3.97979	3.40873	4.2268	22.0229	0.0417571	0.0545788	0.830975	2.58248	367.555	-1200.42			5.55278	3.7478	5.33112	3.87177
	1.04651	8.15912	6.57064	4.21181	3.19411	4.41731	1.25026	4.58816	9.88845	4.11789	3.29307	4.21056	22.1085	0.0413849	0.0544233	0.82873	2.56098	290.959	-1203.35			5.25876	3.94108	5.24229	3.87384
	1.0106	7.58865	6.53354	4.62146	3.18083	4.87745	1.24091	4.82712	9.48683	4.30868	3.25887	4.29106	22.1696	0.0412618	0.0542428	0.828396	2.54949	213.828	-1206.28			5.04426	4.22658	5.18495	3.95287
	0.999177	6.96311	6.3819	4.99642	3.26711	5.55827	1.23375	4.81752	8.9835	4.88293	3.33939	4.54959	22.1906	0.0411096	0.0534247	0.82361	2.542	135.819	-1208.66			4.7814	4.60727	5.01159	4.2573
	0.984967	6.38494	6.02499	5.45296	3.23842	5.84314	1.21746	5.01301	8.44687	5.58748	3.40862	4.78005	22.1857	0.0410282	0.0534461	0.822221	2.53496	59.4381	-1209.48			4.46497	4.84484	4.89244	4.59205
	0.994365	5.92546	5.79668	5.81424	3.22743	5.74599	1.22666	5.1049	7.96656	6.39388	3.48756	4.93895	22.1685	0.0408273	0.0532425	0.826343	2.53462	-14.5169	-1210.63			4.23883	4.92922	4.76604	4.94013
	0.994154	5.64305	5.65829	6.1854	3.17934	5.57485	1.20968	5.45884	8.31708	7.05412	3.49998	5.07557	22.1256	0.0411575	0.0530685	0.830988	2.53808	-84.5672	-1210.54			4.0985	4.97986	4.9952	5.20989
	0.996093	5.48474	5.50808	6.66626	3.13996	5.52902	1.21709	5.71766	8.43354	7.77721	3.50488	5.16582	22.0631	0.0415176	0.0533202	0.833136	2.54758	-150.759	-1209.33			3.9963	5.11175	5.12276	5.48264
	1.01733	5.52998	5.64346	7.00063	3.11074	5.59408	1.24369	6.04414	8.32317	8.13143	3.5275	5.28643	22.0062	0.0422345	0.0537128	0.844752	2.55548	-217.77	-1208.83			4.06359	5.23515	5.20366	5.64845
	1.05231	5.55736	5.59706	7.5843	3.10148	5.46187	1.27048	6.13883	8.54355	8.54732	3.55327	5.35435	21.9637	0.0424289	0.0540687	0.854257	2.56547	-283.092	-1207.55			4.06891	5.38255	5.31762	5.81831
	1.1034	5.62473	5.60822	8.40346	3.04136	5.29462	1.28913	6.40853	8.5441	9.17499	3.52596	5.39264	21.9551	0.0430276	0.0543127	0.864227	2.57029	-347.733	-1206.53			4.11212	5.57981	5.41392	6.0312
	1.1176	5.72749	5.70574	9.1967	3.09335	5.48978	1.32059	6.56895	8.46008	9.29965	3.43331	5.29506	21.9753	0.0434603	0.0542013	0.872568	2.58187	-413.218	-1206.6			4.18361	5.92661	5.44987	6.00934
	1.13714	5.77696	5.74099	10.1657	3.13821	5.91931	1.31876	6.71753	8.31381	9.68127	3.43918	5.31175	22.0049	0.0439106	0.0539469	0.872331	2.59008	-479.476	-1205.42			4.21837	6.40774	5.45004	6.14407
	1.15196	6.04691	5.82384	10.3792	3.1559	6.17697	1.3583	6.6074	8.0901	9.97613	3.39995	5.29649	22.0576	0.0438523	0.0542908	0.873619	2.60629	-544.298	-1204.84			4.34091	6.57069	5.35194	6.22419
	1.16338	6.21732	5.83553	10.8453	3.1985	6.78042	1.38003	6.60436	7.58183	10.0951	3.46761	5.42101	22.1309	0.0439721	0.0538647	0.868382	2.6068	-603.574	-1204.14			4.40541	6.94141	5.18874	6.32791
	1.15442	6.28372	5.62628	11.3727	3.30316	6.98451	1.41383	6.46471	7.3521	10.423	3.44638	5.51197	22.1891	0.0439493	0.0538951	0.859079	2.61566	-659.487	-1202.74			4.35481	7.22014	5.07688	6.46045
	1.12336	6.42792	5.69966	11.3775	3.2969	7.12705	1.39406	6.34916	6.83349	10.5971	3.47766	5.63105	22.2501	0.0438386	0.0539953	0.849556	2.62459	-708.79	-1202.14			4.41698	7.26715	4.8589	6.5686
	1.08416	6.35632	5.63549	11.0568	3.30428	7.18778	1.39726	6.15346	6.72314	10.6652	3.45111	5.9363	22.3408	0.0435186	0.0540394	0.845184	2.6289	-752.912	-1201.03			4.35866	7.18296	4.75795	6.68419
	1.06081	6.36284	5.76516	10.8511	3.24923	7.0216	1.38491	5.91897	6.56977	10.9271	3.52216	6.03139	22.4269	0.0430236	0.0538022	0.839541	2.63181	-790.641	-1199.79			4.39627	7.04065	4.62455	6.8269
	1.07541	6.39091	5.81759	10.0951	3.25687	6.74012	1.41953	5.65734	6.57013	10.9184	3.65014	6.08908	22.5037	0.0425004	0.0537338	0.843283	2.62678	-820.56	-1199.35			4.42797	6.69736	4.549	6.88588
	1.05724	6.14594	5.96834	9.81958	3.20372	6.54107	1.40475	5.39049	6.606	10.8888	3.72239	6.13408	22.5785	0.0424462	0.0537319	0.847746	2.62138	-847.647	-1198.29			4.39051	6.52145	4.46708	6.9151
	1.03032	6.07149	5.92763	9.24883	3.21906	5.9513	1.37304	5.07322	6.56206	10.8189	3.87695	6.08695	22.6542	0.0431785	0.0544884	0.853297	2.61402	-871.772	-1198.54			4.34315	6.13973	4.33611	6.92761
	1.03367	5.97326	6.03897	8.927	3.16007	5.61633	1.37205	4.8417	6.57032	10.6799	3.94883	5.94779	22.744	0.0427719	0.0542062	0.862024	2.60423	-890.968	-1197.93			4.34863	5.90113	4.26136	6.85884
	1.03996	5.80163	5.95627	8.48075	3.17632	5.25208	1.37502	4.56808	6.67031	10.4845	4.04121	5.88584	22.8286	0.042472	0.0543413	0.862388	2.59472	-908.18	-1196.75			4.26595	5.63639	4.20447	6.80387
	1.04766	5.70131	5.98144	7.97214	3.19451	5.11305	1.38113	4.43718	6.53081	10.3352	4.19284	5.70044	22.878	0.0422787	0.0550328	0.859883	2.58536	-923.746	-1197.53			4.24347	5.42657	4.11637	6.74282
	1.06644	5.67399	5.92549	7.76959	3.1966	4.97511	1.37918	4.2497	6.56041	10.2103	4.31475	5.73075	22.8811	0.0418182	0.0559385	0.864638	2.57738	-935.359	-1195.88			4.22197	5.31377	4.0631	6.75194
	1.02569	5.74822	6.00093	7.72645	3.20568	4.79771	1.32941	4.15747	6.73714	9.88127	4.28548	5.64602	22.8615	0.0416133	0.056677	0.8654	2.57405	-944.857	-1195.1			4.25828	5.24328	4.07467	6.60426
	1.01877	5.84671	6.03768	8.07389	3.25474	4.92147	1.29915	4.03437	6.71417	9.66342	4.36506	5.60088	22.8271	0.0416341	0.0567245	0.867391	2.57382	-951.836	-1195.81			4.30105	5.4167	4.0159	6.54312
	1.02321	5.77096	6.23016	8.30822	3.25607	4.95356	1.27752	4.05708	6.80471	9.44968	4.37532	5.60558	22.7811	0.040864	0.0561165	0.863602	2.57853	-957.957	-1192.95			4.34144	5.50595	4.04644	6.47686
	1.01528	5.6489	6.35776	8.56962	3.21799	4.92445	1.27817	3.97135	6.97489	9.51737	4.31018	5.7516	22.7066	0.040271	0.0564088	0.858876	2.5752	-962.648	-1193.34			4.34065	5.57069	4.0748	6.52638
	1.0061	5.58059	6.45215	8.86943	3.1103	5.00579	1.2529	3.91829	6.91636	9.41892	4.1479	5.71014	22.615	0.0403637	0.0564693	0.861443	2.57081	-965.434	-1193.69			4.34628	5.66184	4.02918	6.42565
	1.01092	5.51926	6.50428	8.96161	3.09701	5.04923	1.23464	3.86276	6.84009	9.55763	3.99335	5.67151	22.5298	0.0407355	0.056406	0.863249	2.57465	-966.846	-1189.86			4.34482	5.70262	3.97916	6.4075
	1.01239	5.50226	6.65582	9.12036	3.0484	5.14568	1.22927	3.9361	6.90424	9.24141	3.80978	5.62667	22.4845	0.041068	0.0553731	0.856594	2.57063	-968.142	-1191.27			4.39016	5.77148	4.02321	6.22595
	1.00764	5.42518	6.719	9.25728	2.95903	5.19173	1.23862	3.9143	6.73542	9.07065	3.6916	5.58073	22.4687	0.0414606	0.0554016	0.853463	2.57171	-968.643	-1190.15			4.38394	5.80268	3.96278	6.11433
	0.978866	5.21671	6.60077	9.22947	2.98856	5.02812	1.23416	3.90571	6.31826	9.22335	3.55573	5.61148	22.4585	0.0412427	0.0550655	0.848141	2.56674	-969.891	-1186.38			4.26545	5.74872	3.81938	6.13019
	0.979713	5.13639	6.61218	9.34661	3.07128	5.01708	1.26207	3.93792	6.24534	9.08155	3.42997	5.6167	22.4436	0.0413388	0.054645	0.848762	2.56289	-971.347	-1189.11			4.24276	5.81166	3.81511	6.04274
	0.973335	5.17003	6.50898	9.09466	3.17026	5.08596	1.22673	3.9143	5.92673	8.87629	3.32839	5.61397	22.4313	0.0420136	0.0545602	0.85248	2.56674	-972.549	-1186.42			4.21745	5.78362	3.68925	5.93955
	0.984823	5.20361	6.56008	9.11685	3.36657	4.99673	1.20277	3.90053	5.85801	8.61676	3.3153	5.54193	22.4396	0.0423761	0.0548339	0.856055	2.5676	-973.862	-1183.46			4.24951	5.82672	3.65377	5.82466
	0.972867	5.29723	6.60151	9.88633	3.44691	4.92022	1.196	3.90027	5.90521	8.37741	3.28883	5.72771	22.496	0.0427975	0.0541685	0.862325	2.57254	-974.967	-1187			4.29054	6.08449	3.66716	5.79798
	0.94819	5.38522	6.57944	10.3074	3.58445	4.87146	1.19675	3.95259	5.92142	8.07444	3.215	5.76973	22.5653	0.0431296	0.0537916	0.871519	2.57828	-975.778	-1182.58			4.30428	6.25445	3.69026	5.68639
	0.964279	5.37745	6.56334	10.2861	3.81249	4.9551	1.20666	4.09741	5.87549	7.72914	3.16526	5.80331	22.6234	0.0433334	0.0534205	0.879556	2.57896	-976.612	-1181.11			4.30169	6.35124	3.72652	5.5659
	0.971482	5.41459	6.51023	10.429	3.84688	4.81507	1.17946	4.14047	5.90315	7.48457	3.11918	5.83453	22.6769	0.0434969	0.0530056	0.881719	2.58361	-976.814	-1183.75			4.29877	6.36365	3.74103	5.47943
	0.977	5.44387	6.49113	10.4336	3.92934	4.7657	1.18405	4.26483	5.84821	7.47399	3.04468	5.7711	22.7278	0.0436886	0.0529107	0.881782	2.58974	-976.823	-1177.8			4.304	6.37621	3.76569	5.42992
	0.976994	5.3421	6.57621	10.7886	3.94901	4.78581	1.18547	4.25318	5.78591	7.66731	3.08177	5.8519	22.786	0.0440884	0.052445	0.880691	2.58756	-976.937	-1178.02			4.29843	6.5078	3.74152	5.53366
	0.970624	5.42152	6.5301	10.98	3.89333	4.85598	1.21288	4.36688	5.69771	7.88322	3.09976	5.91903	22.8334	0.0440041	0.0515181	0.878007	2.58303	-977.002	-1179.39			4.30741	6.57645	3.75916	5.634
	0.974896	5.3912	6.61694	10.7864	3.76067	4.78879	1.23448	4.43542	5.87969	7.99232	3.07631	5.74926	22.8457	0.0443379	0.0511802	0.874679	2.56913	-977.07	-1173.28			4.32768	6.44529	3.84986	5.60596
	0.963755	5.23104	6.62913	10.3359	3.68262	4.50445	1.23114	4.49154	5.76362	8.32857	3.09466	5.78507	22.8169	0.0449198	0.0522624	0.867053	2.5532	-977.123	-1175.75			4.27464	6.17432	3.82877	5.7361
	0.957973	5.3198	6.80399	10.2381	3.49288	4.29617	1.23801	4.52007	5.91124	8.54786	3.13301	5.67385	22.7758	0.0451619	0.0527971	0.859738	2.54354	-977.197	-1176.83			4.36059	6.00906	3.88977	5.78491
	0.955362	5.42237	7.10938	10.0241	3.47951	4.18457	1.26628	4.59652	6.13192	8.84192	3.17438	5.61067	22.7186	0.0452987	0.053703	0.857443	2.538	-977.284	-1173.02			4.4957	5.89607	3.99824	5.87566
	0.954103	5.48017	7.28367	9.84658	3.39411	4.14111	1.2545	4.66397	6.34682	8.98526	3.16862	5.5368	22.6555	0.0457256	0.0538953	0.86253	2.5344	-977.291	-1178.46			4.57265	5.79393	4.08843	5.89689
	0.974056	5.4566	7.53408	9.72739	3.33376	4.03518	1.27914	4.81984	6.58151	9.15145	3.21635	5.45641	22.564	0.0453904	0.0538877	0.866504	2.53839	-977.44	-1178.92			4.65491	5.69878	4.22683	5.9414
	0.983262	5.42946	7.65793	9.41056	3.3066	3.86458	1.27754	4.97804	6.78389	9.07602	3.13543	5.36521	22.461	0.0450192	0.0540142	0.873974	2.54168	-977.518	-1176.57			4.69021	5.52725	4.34649	5.85889
	0.999192	5.41518	7.75073	8.85662	3.30695	3.62978	1.28848	5.12009	6.73309	9.08414	3.19363	5.34404	22.3828	0.0448956	0.0538146	0.879085	2.55308	-977.505	-1181.94			4.7217	5.26445	4.38055	5.87394
	1.02269	5.42393	7.65061	8.32778	3.21759	3.69806	1.29482	5.20546	6.9401	9.22724	3.2443	5.28864	22.3415	0.0444888	0.0525903	0.886668	2.56504	-977.703	-1180.11			4.69908	5.08115	4.48013	5.92006
	1.02927	5.42352	7.51885	7.51042	3.15872	3.65712	1.29683	5.32718	6.91553	9.30669	3.27617	5.22267	22.3258	0.0443275	0.0524249	0.895742	2.57809	-977.768	-1178.8			4.65721	4.77542	4.51318	5.93518
	1.06196	5.4929	7.41379	7.21906	3.13202	3.66732	1.27617	5.62059	6.94777	9.25497	3.33612	5.12199	22.3261	0.043796	0.0519649	0.900927	2.57862	-977.834	-1182.91			4.65622	4.6728	4.61484	5.90436
	1.11336	5.33296	7.16922	7.03627	3.16075	3.65884	1.32045	5.92276	7.0094	9.32895	3.39158	5.14068	22.3134	0.0433007	0.0522345	0.898767	2.5771	-977.977	-1179.62			4.53852	4.61862	4.75087	5.95374
	1.13142	5.4111	6.83988	6.67581	3.09851	3.65641	1.34137	6.20883	6.88921	9.06011	3.38066	5.13377	22.3042	0.0434429	0.0521899	0.898247	2.56981	-978.001	-1181.74			4.4608	4.47691	4.81314	5.85818
	1.13969	5.48277	6.72251	6.46278	3.1518	3.69364	1.3808	6.23428	6.85891	9.06167	3.51523	5.11175	22.3209	0.0442604	0.0520382	0.900143	2.57041	-978.135	-1196.98			4.44833	4.43607	4.82467	5.89622
	1.15569	5.40303	6.64724	6.3599	3.16008	3.80982	1.37373	6.30227	6.8325	9.17702	3.46504	4.90759	22.3053	0.0441707	0.0522157	0.89547	2.57145	-978.276	-1165.06			4.40198	4.44327	4.83617	5.84988
	1.15715	5.42694	6.6499	6.48822	3.1737	3.8549	1.40383	6.38995	6.81356	9.18593	3.45931	4.62194	22.2158	0.0442345	0.0524767	0.894807	2.56762	-978.223	-1054.76			4.41133	4.5056	4.86911	5.75573
	1.17059	5.43566	6.66821	6.80844	3.14281	3.93208	1.41685	6.51835	6.82983	9.27401	3.53636	4.51236	22.0523	0.0440856	0.0524078	0.894013	2.56133	-978.182	-892.907			4.42482	4.62778	4.92168	5.77425
	1.18394	5.36598	6.75726	6.9322	3.20188	4.22329	1.44324	6.41519	6.68265	9.34287	3.57366	4.62939	21.8474	0.0439816	0.0525848	0.88526	2.55283	-978.032	-680.375			4.43573	4.78579	4.84703	5.84864
	1.15638	5.58325	6.77577	7.0212	3.16886	4.43453	1.45846	6.03369	6.51577	9.69001	3.60796	4.76413	21.5808	0.0441401	0.0521789	0.879562	2.55115	-977.866	-405.318			4.50513	4.87486	4.66931	6.0207
	1.21167	5.55009	6.74239	7.45101	3.18746	4.77968	1.49158	5.7392	6.32237	10.3396	3.6196	4.93405	21.2213	0.043589	0.0513677	0.871096	2.55859	-977.474	-10.0148			4.50138	5.13939	4.51772	6.29774
	1.22604	5.45754	6.74162	8.11008	3.1968	5.19231	1.4767	5.70312	6.28752	10.9952	3.56584	4.97647	20.7757	0.0431672	0.0508825	0.861219	2.56514	-976.875	437.849			4.47507	5.49973	4.48911	6.51251
	1.21273	5.55064	6.41216	8.76163	3.19872	5.79469	1.47967	5.52599	6.44057	11.6119	3.57229	5.2935	20.2293	0.0426033	0.0503061	0.855654	2.56259	-976.24	950.836			4.39185	5.91835	4.48208	6.82591
	1.23344	5.5773	6.40654	9.81396	3.21453	6.51891	1.46538	5.23911	6.48305	13.0515	3.61564	5.4904	19.6517	0.0421947	0.0498889	0.849059	2.55765	-975.407	1449.66			4.40576	6.5158	4.39585	7.38584
	1.26302	5.68354	6.21587	10.945	3.27981	7.15213	1.45691	4.84006	6.39414	14.1861	3.56572	5.93496	19.0528	0.0417849	0.0500234	0.850323	2.5516	-974.473	1943.16			4.38748	7.12565	4.23037	7.89561
	1.28264	5.67654	6.11156	12.2896	3.20443	7.43411	1.46552	4.56797	6.58204	15.2377	3.4923	6.58349	18.4191	0.042089	0.0498841	0.848136	2.55089	-973.6	2445.13			4.35691	7.64273	4.20518	8.43784
	1.30467	5.47494	5.957	13.5853	3.16317	8.37991	1.45661	4.5377	6.65299	16.054	3.47757	7.12436	17.8161	0.042352	0.0500209	0.849758	2.54779	-972.58	2864.84			4.24554	8.37613	4.21576	8.88532
	1.2978	5.76663	5.98098	15.4337	3.21542	9.21946	1.45212	4.53163	6.7789	16.9901	3.34	7.62817	17.3546	0.0430195	0.0500872	0.851426	2.53642	-971.894	3167.05			4.34847	9.28953	4.25422	9.31943
	1.29733	5.89554	5.91731	16.3539	3.2099	9.65045	1.45999	4.34886	6.90652	17.1529	3.3595	8.01765	17.034	0.0430806	0.050343	0.854514	2.52566	-971.439	3370.32			4.37006	9.73807	4.23846	9.51002
	1.30142	6.09803	6.0585	17.7512	3.26097	9.91149	1.49047	4.19182	6.97736	17.2111	3.30607	8.31269	16.8721	0.0431911	0.0502059	0.866081	2.51412	-971.135	3401.17			4.48599	10.3079	4.21988	9.60996
	1.29067	6.17824	6.08878	18.8349	3.28857	10.0802	1.51649	4.1754	7.1121	16.7009	3.33064	8.69406	16.8846	0.043338	0.0505327	0.879679	2.51351	-971.298	3263.26			4.51923	10.7346	4.268	9.57519
	1.27211	6.04103	6.09858	20.1402	3.45603	10.442	1.53425	4.13983	7.11758	16.2708	3.41423	8.95239	17.0174	0.0439048	0.0495576	0.884179	2.51718	-971.631	3049			4.47057	11.3461	4.26389	9.5458
	1.27996	6.02398	6.11673	20.9488	3.59764	10.7003	1.55381	4.14474	7.09398	15.3158	3.5199	9.00704	17.383	0.044082	0.0493076	0.887375	2.51794	-972.212	2717.2			4.47356	11.7489	4.26418	9.2809
	1.26954	6.17808	6.18345	21.8667	3.80238	10.5548	1.55063	4.17853	7.28826	13.912	3.54425	8.86724	17.9727	0.0442585	0.0491492	0.892565	2.51912	-973.149	2334.79			4.54369	12.0746	4.33914	8.7745
	1.26839	6.02868	6.2396	21.4008	4.07276	10.2408	1.60197	4.11053	7.34336	12.4658	3.57398	8.6473	18.6711	0.0443805	0.049615	0.895587	2.52094	-974.129	1861.15			4.51222	11.9048	4.35195	8.22901
	1.32589	5.9011	6.32446	21.4019	4.31947	10.161	1.66189	4.0947	7.58136	11.1705	3.56139	8.5665	19.3198	0.0446961	0.0495572	0.8906	2.52915	-975.108	1375.78			4.51715	11.9608	4.44598	7.76613
	1.31089	5.58225	6.25827	21.2265	4.42454	9.81665	1.66555	4.10398	7.70067	10.1547	3.60994	8.3961	19.9	0.0450566	0.0494172	0.887558	2.53627	-976.049	944.508			4.3838	11.8226	4.49007	7.38693
	1.33408	5.53586	6.25722	20.4002	4.54922	9.33208	1.68728	4.14112	7.96244	8.84833	3.59048	8.10149	20.3793	0.0453713	0.0487336	0.881672	2.54798	-976.879	567.46			4.37572	11.4272	4.59695	6.84677
	1.34608	5.57547	6.28399	19.178	4.60451	8.85115	1.69539	4.2455	8.12875	7.56579	3.56334	7.83938	20.7363	0.0459542	0.0485457	0.882866	2.55257	-977.674	212.663			4.40184	10.8779	4.68988	6.32284
	1.36152	5.48757	6.19532	18.1097	4.74914	8.23471	1.72457	4.35263	8.37157	6.69831	3.60516	7.47303	20.9696	0.0465421	0.0489616	0.880529	2.55746	-978.248	-123.222			4.34813	10.3645	4.81625	5.9255
	1.36404	5.43482	6.1291	17.1626	4.89583	7.61591	1.74107	4.53793	8.63537	6.16336	3.68594	7.3092	21.115	0.0472227	0.0488087	0.878311	2.55692	-978.751	-410.892			4.30932	9.89146	4.97146	5.7195
	1.3279	5.34972	5.90094	16.4697	5.03818	6.7278	1.72699	4.63613	8.73724	5.6095	3.72927	7.15946	21.2014	0.0473793	0.0485355	0.873122	2.55901	-979.077	-588.018			4.19286	9.4119	5.03345	5.49941
	1.27623	5.25223	5.73354	15.5935	5.08434	5.98255	1.70995	4.80896	8.91512	5.12372	3.76957	7.11952	21.271	0.047534	0.0488856	0.869546	2.56053	-979.23	-679.743			4.08733	8.88678	5.14468	5.3376
	1.25883	5.19941	5.7103	14.3223	5.40271	5.24016	1.73795	5.04376	8.99734	4.71836	3.80396	7.22151	21.338	0.0478966	0.0501322	0.865364	2.55734	-979.467	-737.062			4.05618	8.32171	5.25969	5.24794
	1.25217	4.94941	5.62229	13.4254	5.81334	4.68201	1.73818	5.37965	9.03973	4.47759	3.99748	7.35641	21.4166	0.0480074	0.0512975	0.862764	2.54995	-979.553	-753.289			3.94129	7.97358	5.38585	5.27716
	1.24412	4.79583	5.79632	12.3984	6.12691	4.065	1.78315	5.72151	9.05886	4.25801	4.06781	7.51875	21.5076	0.0472249	0.0525757	0.857085	2.55216	-979.616	-737.253			3.94542	7.5301	5.52117	5.28153
	1.23351	4.71849	6.09355	11.5993	6.38056	3.58949	1.74759	6.02168	9.28358	4.1398	4.01662	7.65349	21.5751	0.0468068	0.0530502	0.846862	2.55212	-979.825	-711.417			4.01519	7.18978	5.68428	5.26997
	1.21682	4.58672	6.27042	10.0834	6.47001	3.29287	1.70904	6.28412	9.39275	3.8662	3.93212	7.57034	21.5906	0.0461456	0.0537767	0.840909	2.55987	-979.881	-684.315			4.02465	6.61544	5.7953	5.12289
	1.20161	4.55617	6.59203	9.03711	6.54987	3.15189	1.69653	6.69212	9.73622	3.67015	3.86161	7.50345	21.559	0.0456352	0.0543485	0.836291	2.55938	-979.979	-655.039			4.1166	6.24629	6.04163	5.01174
	1.2067	4.73965	6.8037	8.35645	6.44366	3.02377	1.64218	6.87774	9.85907	3.54353	3.82314	7.38952	21.5115	0.0454398	0.0549622	0.840971	2.55492	-980.192	-616.144			4.25002	5.94129	6.12633	4.91873
	1.20184	4.8727	6.96172	7.94334	6.41695	2.87839	1.62316	7.06574	10.0677	3.51165	3.82122	7.30954	21.4854	0.0450986	0.0550049	0.838547	2.55165	-980.279	-583.54			4.34542	5.74622	6.25219	4.8808
	1.17116	5.07945	7.17892	7.32358	6.25291	2.80011	1.58589	7.30929	9.9571	3.35937	3.62915	7.17758	21.4769	0.0450693	0.0545312	0.837969	2.55447	-980.415	-547.413			4.47651	5.45887	6.28409	4.72203
	1.13385	5.04774	7.19308	6.96166	6.02856	2.85114	1.49023	7.32211	10.1517	3.22601	3.53388	6.99314	21.4915	0.0452841	0.0543859	0.835653	2.55524	-980.618	-510.073			4.45822	5.28045	6.32133	4.58434
	1.11112	5.22741	7.30392	6.45209	5.8632	2.88571	1.47105	7.39936	10.2983	3.21159	3.50259	6.78673	21.5411	0.0454666	0.0541823	0.838926	2.55703	-980.698	-480.379			4.54748	5.067	6.38959	4.5003
	1.09479	5.45934	7.65004	6.37926	5.50476	2.93408	1.44858	7.42823	10.1621	3.09283	3.492	6.54927	21.615	0.0454575	0.0541096	0.848022	2.55232	-980.825	-444.628			4.73472	4.93936	6.34629	4.37803
	1.08334	5.51786	7.72255	6.32288	5.46417	2.89042	1.42634	7.24123	9.77801	3.03599	3.45299	6.49079	21.7085	0.0459282	0.0538109	0.858881	2.55502	-981.017	-415.199			4.77458	4.89249	6.14853	4.32659
	1.05292	5.68338	7.72377	6.41979	5.31666	2.93367	1.41291	7.11645	9.62785	2.94267	3.43136	6.61654	21.8018	0.0458594	0.0531028	0.861846	2.55703	-981.077	-398.646			4.82003	4.89004	6.0524	4.33019
	1.0249	5.74624	7.50667	6.45428	5.10899	3.05449	1.38329	7.03118	9.32269	2.89663	3.44381	6.8061	21.8565	0.0460097	0.0524806	0.864828	2.55759	-981.153	-383.599			4.75927	4.87259	5.91239	4.38218
	1.00025	5.62389	7.54656	6.78473	5.17637	3.11974	1.33222	6.87617	9.09922	2.92679	3.41984	7.07446	21.8698	0.0455404	0.0520027	0.870669	2.55314	-981.318	-374.503			4.72357	5.02694	5.7692	4.4737
	0.997242	5.74617	7.58028	7.02338	5.2227	3.1832	1.31189	6.84319	8.67926	3.03077	3.481	7.2719	21.8346	0.0457068	0.0518572	0.874107	2.54633	-981.323	-375.351			4.77456	5.14309	5.61145	4.59456
	1.00912	5.85058	7.53536	7.98403	5.3811	3.26918	1.29332	6.83369	7.99479	3.11006	3.46509	7.36562	21.7674	0.0453787	0.0512721	0.872532	2.53839	-981.37	-380.061			4.79835	5.54477	5.37394	4.64692
	1.0064	5.90204	7.13022	8.77229	5.50066	3.25205	1.27658	6.9543	7.80692	3.28096	3.44066	7.4467	21.7043	0.0449932	0.0506995	0.869236	2.53634	-981.503	-398.118			4.67955	5.84167	5.34593	4.72277
	1.0148	5.99455	7.01872	9.24646	5.61999	3.37851	1.29073	7.36326	7.73137	3.44436	3.4978	7.48013	21.6737	0.0443487	0.0504299	0.870054	2.52941	-981.475	-425.087			4.67602	6.08165	5.46179	4.80743
	1.0207	6.00942	7.07007	9.82221	5.64298	3.4638	1.31178	7.66779	7.48875	3.59921	3.54852	7.56615	21.6807	0.0440855	0.0502763	0.874537	2.52615	-981.536	-454.553			4.70006	6.30966	5.48944	4.90462
	1.02816	5.92026	7.17683	10.2402	5.65869	3.60118	1.29745	7.96124	7.192	3.66814	3.52608	7.48108	21.719	0.0440699	0.0497991	0.885403	2.52478	-981.637	-491.08			4.70841	6.50004	5.48356	4.89177
	1.05215	5.8433	7.20457	10.9216	5.691	3.76873	1.32648	8.23257	7.0305	3.76643	3.54587	7.48346	21.7793	0.0443522	0.0496199	0.891221	2.52467	-981.611	-532.037			4.70001	6.79378	5.52985	4.93192
	1.0387	5.65165	7.14466	11.5642	5.74705	3.93445	1.32122	8.62392	7.26297	3.76897	3.49068	7.21863	21.8508	0.0443644	0.0500379	0.892953	2.5288	-981.662	-572.074			4.61167	7.08189	5.73604	4.8261
	1.04392	5.45209	7.05593	11.632	5.59492	4.0536	1.35259	8.88703	7.37302	3.67363	3.45419	7.01094	21.9281	0.0445153	0.0501795	0.89523	2.53791	-981.743	-613.538			4.51732	7.09351	5.87088	4.71292
	1.04582	5.25576	7.04951	11.7834	5.56296	4.26656	1.35902	9.0484	7.50905	3.72416	3.48586	6.82409	21.9815	0.0450383	0.050382	0.904603	2.54216	-981.753	-653.591			4.45036	7.20431	5.97216	4.67804
	1.05162	5.04032	6.99393	12.2827	5.31652	4.58078	1.36111	8.84902	7.9925	3.79246	3.43817	6.63745	22.0054	0.0452814	0.0502948	0.907757	2.5493	-981.757	-692.429			4.36196	7.39334	6.06754	4.62269
	1.04689	4.74693	6.79082	12.4935	5.21891	4.8326	1.36156	8.80276	8.27753	3.91533	3.35197	6.37239	22.0024	0.0453952	0.0508471	0.903937	2.55452	-981.867	-732.827			4.19488	7.51502	6.14729	4.54656
	1.05258	4.51707	6.72133	13.2174	5.1613	5.07234	1.39904	8.88051	8.37412	4.1162	3.37836	6.20499	21.9912	0.0452996	0.0506083	0.89912	2.55893	-981.893	-769.445			4.09699	7.81701	6.21789	4.56652
	1.04666	4.50771	6.48461	13.6016	5.09693	5.2194	1.41644	8.88498	8.46023	4.23709	3.35964	6.08669	22.0032	0.0449554	0.0513684	0.891128	2.55821	-981.837	-806.077			4.01299	7.97264	6.25388	4.56114
	1.06724	4.48172	6.34308	13.7063	4.83821	5.26012	1.44541	8.88361	8.60461	4.3392	3.455	6.18582	22.038	0.0447183	0.051865	0.890424	2.55474	-982.027	-845.047			3.96401	7.93486	6.31121	4.66001
	1.0636	4.67624	6.21041	14.037	4.85157	5.34715	1.40841	8.77651	9.17883	4.41445	3.48658	6.13532	22.0836	0.0442784	0.0519063	0.891722	2.54919	-981.979	-882.156			3.98341	8.07856	6.45459	4.67878
	1.05428	4.71887	6.14894	14.2054	4.94641	5.3448	1.40431	8.68995	9.2984	4.41472	3.39451	6.15858	22.1568	0.0434918	0.0524708	0.884737	2.55029	-981.867	-917.036			3.97403	8.16555	6.46422	4.65593
	1.04931	4.74338	6.22632	14.452	5.18406	5.23997	1.39744	8.77141	9.06298	4.48811	3.52613	6.19103	22.273	0.0432396	0.0527583	0.880852	2.55131	-982.209	-954.208			4.00634	8.29201	6.41061	4.73509
	1.0319	4.73399	6.25326	14.6695	5.36492	5.15733	1.37424	8.65285	8.99075	4.52193	3.49852	6.22883	22.3878	0.0432562	0.0531401	0.877702	2.55092	-981.99	-984.273			4.00638	8.39726	6.33928	4.74976
	1.02541	4.65454	6.17085	14.4169	5.43326	5.04831	1.34286	8.36276	9.01406	4.56072	3.45742	6.04936	22.4507	0.04319	0.0540455	0.88076	2.54983	-981.871	-1013.18			3.95027	8.29951	6.23989	4.68916
	1.03949	4.64128	6.16521	13.9442	5.55181	4.91047	1.33962	8.23683	9.1373	4.45493	3.42276	5.75618	22.4662	0.0427124	0.0544211	0.882083	2.55078	-982.298	-1039.89			3.94866	8.13548	6.23792	4.54462
	1.03193	4.62924	6.20549	13.9275	5.5708	4.95758	1.32663	8.05173	8.75729	4.51809	3.36696	5.38808	22.4417	0.0427796	0.0542963	0.88428	2.55727	-981.849	-1061.87			3.95555	8.15195	6.04522	4.42438
	1.01683	4.4223	6.19618	14.0388	5.50193	5.2297	1.3546	7.8517	8.22656	4.58539	3.26674	5.26464	22.3951	0.0424693	0.0543987	0.888939	2.56466	-981.875	-1080.6			3.87844	8.25681	5.81096	4.37226
	1.01175	4.18572	6.10106	14.3589	5.54929	5.31379	1.35353	7.52414	8.26004	4.6345	3.24601	5.17055	22.3135	0.0430562	0.0540403	0.895058	2.56453	-982.302	-1097.55			3.76618	8.40732	5.71257	4.35036
	1.00322	4.08776	6.08795	14.2663	5.33952	5.36414	1.33553	7.51473	8.59601	4.53897	3.08988	5.21613	22.2121	0.0436979	0.0535143	0.896354	2.56425	-981.616	-1109.56			3.72631	8.32331	5.81542	4.28166
	1.02677	4.01984	6.0728	14.3385	5.24396	5.37298	1.35716	7.65117	8.3572	4.48158	3.13553	5.05137	22.1424	0.0442229	0.0533087	0.894172	2.56524	-981.807	-1119.1			3.70647	8.31847	5.78851	4.22283
	1.01661	3.86679	6.16827	14.5123	5.2354	5.53401	1.36135	7.68441	8.49389	4.42107	3.07989	5.12224	22.1379	0.0441408	0.0530307	0.889646	2.56517	-982.169	-1126.28			3.68389	8.42723	5.84655	4.20774
	1.01149	3.74521	6.22592	14.8408	5.16344	5.61369	1.37337	7.58372	8.31339	4.5325	3.08624	4.99058	22.186	0.0441509	0.0524514	0.892716	2.56123	-981.333	-1132.56			3.66087	8.5393	5.75683	4.20311
	1.02514	3.60953	6.23915	15.3182	5.08867	5.70001	1.3839	7.5188	8.53185	4.66974	3.03599	5.05007	22.2328	0.044376	0.0524638	0.892058	2.56091	-981.739	-1139.57			3.62461	8.70228	5.81152	4.25193
	1.03341	3.49508	6.37543	15.4181	4.94754	5.8527	1.40886	7.57212	8.894	4.72262	3.06137	5.10786	22.2737	0.0448723	0.0528408	0.887064	2.55685	-981.894	-1147.22			3.63464	8.73944	5.95833	4.29728
	1.03265	3.47934	6.31701	15.6299	4.79796	5.87934	1.41077	7.77606	8.94964	4.80611	3.01962	5.02683	22.3106	0.0449055	0.0536581	0.884638	2.55555	-981.01	-1153.31			3.60967	8.76906	6.04549	4.28419
	1.04672	3.58205	6.16865	16.2292	4.60068	6.00309	1.42224	7.77241	8.90422	5.04767	3.01313	5.22181	22.3323	0.0450204	0.0548499	0.873509	2.55301	-981.488	-1159.16			3.59914	8.94431	6.03295	4.42754
	1.02851	3.64694	5.98718	16.9745	4.52309	6.11681	1.40987	7.63686	9.05936	5.25275	2.95082	5.38075	22.3124	0.045062	0.0555303	0.866267	2.54877	-981.54	-1165.07			3.55421	9.20479	6.03536	4.52811
	1.032	3.76672	5.72674	17.4669	4.36913	6.17472	1.42763	7.50718	9.17363	5.40475	2.97293	5.32977	22.2488	0.0454997	0.0559657	0.865574	2.55128	-980.45	-1170.66			3.50849	9.33693	6.03615	4.56915
	1.0247	3.86018	5.60315	18.0736	4.06703	6.26417	1.42273	7.51339	9.35669	5.57687	3.0235	5.50694	22.1817	0.0458945	0.0562486	0.863422	2.55593	-981.074	-1176.37			3.49601	9.46825	6.0976	4.70244
	0.992691	3.90566	5.46279	18.3945	3.94576	6.28211	1.39582	7.56475	9.27863	5.71899	3.09534	5.62208	22.1457	0.0458017	0.0561755	0.859854	2.56487	-980.98	-1182.07			3.45371	9.54078	6.07973	4.81214
	1.00203	3.9125	5.12964	18.3819	3.99719	6.23213	1.39226	7.49065	9.4116	5.83996	3.11911	5.58914	22.1587	0.0458641	0.0555493	0.855828	2.56651	-979.436	-1186.6			3.34806	9.53706	6.09817	4.8494
	1.01377	3.98311	5.11338	18.0913	3.93304	6.39608	1.38519	7.36198	9.75265	5.99684	3.13497	5.55379	22.1776	0.0460335	0.0547452	0.85614	2.56486	-980.195	-1191.55			3.37009	9.47348	6.1666	4.8952
	0.985532	4.0684	5.08309	17.9408	3.99831	6.45401	1.36223	7.25215	9.85631	5.94364	3.15785	5.30047	22.202	0.0458105	0.0542287	0.862823	2.57	-979.869	-1198.4			3.37901	9.46438	6.1569	4.80065
	0.979509	4.08361	5.19188	17.2274	3.91271	6.55607	1.34844	7.22382	9.92052	5.75213	3.16777	5.03178	22.2368	0.0456024	0.0536611	0.865461	2.57849	-977.636	-1204.92			3.41833	9.23206	6.16426	4.65056
	0.982972	4.11006	5.3016	17.0683	3.75307	6.72598	1.3096	7.22906	9.99958	5.67612	3.11057	4.91258	22.2949	0.0454117	0.0530656	0.859648	2.58526	-978.891	-1211.71			3.46488	9.18243	6.17941	4.56642
	0.980978	4.14659	5.49757	16.6427	3.78035	6.99959	1.28429	7.25246	10.4706	5.62359	3.04134	4.94366	22.3454	0.0453907	0.05224	0.855479	2.58922	-978.16	-1218.77			3.54171	9.14089	6.33578	4.5362
	0.972699	4.21819	5.68515	16.2658	3.80686	7.25428	1.29056	7.02634	10.5799	5.603	2.96489	4.80115	22.4014	0.0456905	0.0523064	0.85137	2.58717	-975.547	-1224.59			3.62535	9.10898	6.29893	4.45635
	0.950059	4.33966	5.87036	16.5494	3.71582	7.4112	1.26519	6.83749	10.5749	5.63984	2.86017	4.70643	22.4587	0.0460429	0.0526065	0.846383	2.58598	-978.071	-1230.07			3.72002	9.22546	6.22586	4.40215
	0.948526	4.36995	5.91293	16.2812	3.66204	7.30736	1.265	6.60098	10.5148	5.43636	2.77603	4.66837	22.5051	0.0463247	0.0531322	0.842778	2.59648	-976.436	-1235.43			3.7438	9.08354	6.12694	4.29359
	0.93415	4.37434	6.02832	15.6804	3.66095	7.21403	1.25811	6.64421	10.6068	5.36501	2.76239	4.5734	22.5203	0.0466773	0.0530092	0.84063	2.60093	-973.97	-1238.48			3.77894	8.85178	6.1697	4.2336
	0.929664	4.36377	6.10063	15.5803	3.71067	7.06606	1.25475	6.72635	10.6328	5.33353	2.77873	4.51114	22.4992	0.046655	0.0527482	0.838835	2.60289	-978.031	-1241.39			3.79802	8.78568	6.20463	4.2078
	0.940131	4.44497	6.05729	14.7992	3.8726	6.89065	1.26588	6.67519	10.8008	5.24532	2.80511	4.43239	22.4466	0.0463924	0.0529254	0.836124	2.6039	-974.968	-1244.44			3.81413	8.5208	6.24728	4.16094
	0.938328	4.56947	5.98507	14.4017	3.9853	6.44218	1.2602	6.65876	10.6719	5.13376	2.84186	4.12713	22.4065	0.0466013	0.0540147	0.839605	2.5993	-973.811	-1246.65			3.83095	8.2764	6.19695	4.03425
	0.978227	4.7531	5.87006	13.9943	4.06472	6.06035	1.26594	6.65451	10.4826	4.84821	2.86579	3.93926	22.3878	0.0464311	0.0546742	0.842484	2.59832	-978.935	-1249.01			3.86713	8.03978	6.13436	3.88442
	0.978535	4.78395	5.85239	13.0898	4.18985	5.80787	1.27999	6.77357	10.8125	4.38783	2.96113	3.72463	22.3605	0.0460081	0.0554574	0.847681	2.59911	-973.831	-1251.68			3.87162	7.69585	6.28869	3.69119
	1.00194	4.87583	5.83933	12.6251	4.39595	5.48572	1.28028	6.76304	10.96	4.07619	2.98397	3.65585	22.3328	0.045719	0.0558746	0.849465	2.59779	-974.974	-1253.45			3.9057	7.50224	6.33445	3.572
	1.01645	5.07045	6.05715	12.4208	4.49729	5.2385	1.2916	6.77043	11.0106	3.83111	3.00765	3.54889	22.3177	0.045289	0.0568041	0.85011	2.59804	-980.005	-1255.49			4.04801	7.38554	6.35755	3.46255
	1.04821	5.26469	6.19907	12.1835	4.77751	5.04234	1.30429	6.70494	10.7969	3.74396	3.02709	3.40421	22.3179	0.0453972	0.05718	0.842751	2.59538	-972.996	-1257.89			4.17066	7.33445	6.26871	3.39176
	1.07847	5.51376	6.77958	11.8267	5.47909	4.7566	1.33106	6.61569	10.7667	3.56292	3.03444	3.33848	22.323	0.0450132	0.0569975	0.851371	2.59066	-976.945	-1258.95			4.45727	7.35414	6.23781	3.31195
	1.07741	5.50232	6.81695	11.9126	5.67432	4.69007	1.35908	6.27788	10.7613	3.48202	2.93616	3.29795	22.2969	0.0448767	0.0570288	0.852428	2.59121	-979.94	-1260.05			4.46556	7.42566	6.13277	3.23871
	1.06378	5.47373	7.03687	11.5455	6.03879	4.47913	1.35969	6.21091	10.5444	3.37644	2.86584	3.36071	22.2634	0.044387	0.0564135	0.850509	2.58593	-971.571	-1261.45			4.52479	7.35447	6.03834	3.201
	1.07386	5.65105	7.14119	11.6759	6.19061	4.49162	1.38134	5.93762	10.1012	3.26516	2.87813	3.32815	22.2636	0.044335	0.0558033	0.847443	2.58795	-978.186	-1260.92			4.62203	7.4527	5.80671	3.15715
	1.07802	5.91704	7.2736	11.7571	6.36498	4.30103	1.42065	5.71121	10.1218	3.30463	2.84925	3.1797	22.2902	0.0439964	0.0551396	0.84754	2.5888	-977.453	-1261.14			4.75622	7.47436	5.75122	3.11119
	1.07925	5.91279	7.05988	11.8727	6.48248	4.10257	1.3911	5.33261	10.4124	3.35674	2.80548	3.21397	22.3332	0.0435306	0.0541416	0.856435	2.57937	-969.447	-1261.92			4.68397	7.4859	5.71205	3.1254
	1.07797	5.79984	7.39367	12.3873	6.6281	4.09963	1.38279	5.00434	10.917	3.3675	2.86075	3.28279	22.3951	0.043544	0.0535513	0.869079	2.57755	-978.021	-1261.43			4.75716	7.70502	5.76803	3.17035
	1.07451	5.80456	7.35999	13.3683	6.29433	4.14567	1.41782	4.86631	10.9722	3.443	2.81912	3.32704	22.4777	0.0438894	0.0534042	0.870501	2.58122	-972.443	-1262.08			4.74635	7.9361	5.75211	3.19639
	1.08505	5.88361	7.83112	14.0378	6.38252	4.09222	1.41737	4.87247	10.986	3.55472	2.87685	3.50533	22.478	0.0442336	0.0534558	0.871134	2.58373	-777.038	-1262.81			4.93326	8.17086	5.75862	3.3123
	1.09929	5.88961	7.79192	15.3226	6.14531	4.17151	1.49145	4.80835	11.2597	3.84135	2.89513	3.89095	22.3127	0.0446093	0.0542441	0.876536	2.57969	-208.512	-1261.7			4.92694	8.54646	5.85317	3.54248
	1.11837	5.9392	7.7437	16.5569	5.89655	4.12247	1.50644	4.74927	11.4966	4.14329	2.91724	4.42811	22.1216	0.0444533	0.0550824	0.880191	2.57767	427.161	-1263.04			4.93376	8.85865	5.91744	3.82955
	1.11604	5.77417	7.44201	18.3581	5.60504	4.23516	1.50179	4.87518	11.4681	4.65542	3.04364	5.16145	21.9098	0.0444488	0.0550755	0.879734	2.56803	1075.53	-1263.41			4.7774	9.39942	5.94834	4.28684

## Sheet: P204 U1-1
	Ra Li	Oi Li	Oe Li	MF Li	ICO Li	LO Li	Ra Re	Oi Re	Oe Re	MF Re	ICO Re	LO Re	EKG	Kippwinkel	Rotwinkel	Kraft x	Kraft y	Druck li	Druck re			Bauch links	Rücken links	Bauch rechts	Rücken rechts
	2.53282	4.91921	7.72076	21.4141	5.76944	12.4397	2.55884	18.0341	9.53404	13.1135	3.89718	11.3668	19.6352	0.0955977	0.0850153	1.52405	2.55575	41	318.868			5.0576	13.2078	10.0423	9.45919
	2.60682	4.80601	7.33299	25.565	5.86703	13.0886	2.61507	18.2995	9.61385	17.1814	4.23481	14.0391	18.3833	0.096216	0.0848995	1.52379	2.56469	35	300.432			4.91527	14.8402	10.1761	11.8185
	2.70441	4.67146	7.02237	31.3288	5.91497	13.6102	2.71799	18.2884	9.7699	24.8091	5.07968	17.6594	16.9486	0.0968409	0.0842623	1.52635	2.57599	1.32227	279.167			4.79941	16.9513	10.2587	15.8494
	2.76739	4.46587	6.51708	36.4505	5.93461	14.5703	2.78284	17.788	10.027	33.6757	5.99125	22.0554	15.2438	0.0971724	0.0832701	1.52693	2.58673	11	255.866			4.58345	18.9851	10.1993	20.5741
	2.7126	4.27211	6.40685	40.5251	5.95501	15.2601	2.75985	16.9458	9.71833	41.446	6.76459	25.865	13.3047	0.0975632	0.0832379	1.52591	2.58481	4910.85	L			4.46385	20.5801	9.808	24.6918
	2.74361	4.11959	6.59411	43.825	6.13379	15.3773	2.78024	16.2874	9.60474	47.7106	7.7173	31.1656	12.5011	0.0978972	0.083944	1.53	2.57347	4967.59	207.096			4.48577	21.7787	9.55745	28.8645
	2.86549	4.12016	6.6805	47.8948	6.15963	15.6193	2.77503	15.1134	9.43305	53.801	8.92433	35.6918	12.1158	0.0980461	0.083377	1.53217	2.56713	4965.51	180.592			4.55539	23.2246	9.10716	32.8057
	3.0136	4.20696	6.99575	49.8224	6.33033	15.0518	2.86312	13.8809	9.18076	60.9368	9.66909	39.5989	11.9447	0.0981509	0.0832848	1.52941	2.56649	4946.24	153.55			4.73877	23.7348	8.6416	36.735
	3.22084	4.52685	7.53708	54.3578	6.699	15.2942	2.98817	12.373	8.85963	65.8542	10.5635	41.1528	11.9059	0.0985123	0.083424	1.52848	2.56834	4966.99	124.939			5.09492	25.4503	8.07362	39.1902
	3.48829	4.58488	8.17626	55.3492	7.05738	15.9207	3.13945	11.5197	8.77536	69.9382	11.2787	42.4027	12.1073	0.0987455	0.0837765	1.5152	2.57219	4966.78	94.947			5.41648	26.1091	7.81152	41.2065
	3.76548	4.89602	8.94274	54.701	7.35535	16.3785	3.21454	10.5557	8.5871	71.5753	11.7436	43.4305	12.5955	0.0990951	0.0842345	1.50179	2.57268	4944.71	65.3447			5.86808	26.145	7.45245	42.2498
	3.91588	5.2124	9.6366	53.0187	7.4937	16.4138	3.29783	9.47993	8.75917	71.1663	12.0169	43.6623	13.2935	0.0996244	0.0844501	1.48907	2.56687	4934.57	32.6624			6.25496	25.6421	7.17898	42.2818
	3.89801	5.61651	9.78565	51.5346	7.58255	16.1098	3.24605	8.85227	9.72101	70.0024	11.9892	43.2665	14.1917	0.100144	0.0848889	1.47694	2.56656	4832.65	-0.186268			6.43339	25.0756	7.27311	41.7527
	3.9089	5.89378	9.7942	48.4047	7.63114	15.4257	3.19277	8.34911	10.6352	67.1538	11.6117	40.2227	15.1797	0.0999154	0.0850847	1.47017	2.57016	4604.29	-31.5073			6.53229	23.8205	7.39236	39.6627
	3.81153	6.10345	9.7302	42.8022	7.47322	14.7163	3.16966	8.02399	11.5999	62.4454	11.136	35.0299	16.1124	0.0994794	0.0847465	1.45825	2.56739	4298.35	-59.9019			6.54839	21.6639	7.59787	36.2037
	3.73173	6.22969	9.66562	37.6593	7.43253	13.9333	3.08125	7.92792	12.5978	54.611	10.5727	31.1871	16.9877	0.0988012	0.0849569	1.45035	2.56109	3872.13	-85.4889			6.54235	19.675	7.86899	32.1236
	3.48375	6.44145	9.38806	28.5932	7.26058	13.1701	2.90306	7.75563	13.1607	47.725	10.0797	27.9808	17.7856	0.098352	0.0851318	1.44003	2.55018	3346.64	-105.388			6.43775	16.3413	7.93981	28.5952
	3.43045	6.70681	9.39622	23.4762	7.25732	12.3111	2.86267	7.51576	14.1224	39.9134	9.36016	23.592	18.421	0.097371	0.0855687	1.4376	2.54431	2790.7	-116.486			6.51116	14.3482	8.16694	24.2885
	3.15487	6.88103	9.03004	16.5045	7.61483	12.1473	2.72619	8.03226	15.137	31.3794	8.58042	19.9699	18.9156	0.095959	0.0858015	1.43724	2.5419	2151.25	-114.972			6.35531	12.0889	8.63181	19.9766
	3.08158	7.27076	8.87832	11.4466	7.66418	12.3604	2.76211	8.36269	16.5481	21.8954	7.82732	15.3727	19.2954	0.094192	0.0871825	1.43876	2.54527	1505.01	-99.914			6.41022	10.4904	9.22429	15.0318
	3.09463	7.34679	8.91223	8.96824	7.8013	14.6874	2.85088	8.62737	16.6796	15.3237	6.99294	11.8246	19.5663	0.0934429	0.0874703	1.44266	2.54877	941.991	-71.3229			6.45122	10.4857	9.38594	11.3804
	3.13645	7.36991	8.86403	8.37489	7.97046	16.9722	2.89039	9.09428	16.4509	12.6646	6.90514	10.3566	19.8383	0.0925366	0.0881663	1.44346	2.55483	457.915	-30.2826			6.4568	11.1059	9.47853	9.97548
	3.11891	7.36728	8.78296	8.27471	8.16764	18.8443	2.92981	9.58315	16.7719	11.1342	6.84494	9.96134	20.142	0.09202	0.0889397	1.44382	2.55749	41.577	20.237			6.42305	11.7622	9.76163	9.31349
	3.06642	7.48182	8.82843	8.05926	8.4622	19.9719	2.97235	10.2223	16.9915	11.126	6.94593	10.0746	20.3978	0.0909829	0.0895686	1.44253	2.55309	-286.586	76.9216			6.45889	12.1644	10.062	9.38218
	3.08436	7.69983	8.75003	8.24189	8.39119	21.0627	3.03936	10.3549	17.1063	11.8207	6.87155	10.1574	20.6378	0.090137	0.0902921	1.44471	2.54222	-587.085	137.648			6.51141	12.5653	10.1668	9.61653
	3.01643	7.98162	8.19607	8.23819	8.21892	22.238	3.04184	10.7215	16.8887	11.9261	6.67043	10.3841	20.8836	0.0899722	0.0907435	1.45073	2.52527	-849.13	190.274			6.39804	12.8984	10.2173	9.66023
	2.99987	7.9768	8.01597	8.20657	8.11713	22.8923	3.09839	11.0391	16.1597	12.0678	6.64764	10.4225	21.1253	0.0899774	0.090482	1.45535	2.50692	-1060.44	222.35			6.33088	13.072	10.0991	9.71264
	3.11265	7.79349	7.95289	7.90617	8.28588	23.8253	3.12089	11.2442	15.2745	13.0208	6.86118	10.3422	21.3605	0.0904948	0.0893852	1.4609	2.48452	-1251.17	226.346			6.28634	13.3391	9.87988	10.0747
	3.06217	7.83084	7.87999	7.82973	8.23412	23.3426	3.04733	11.6498	15.0141	13.5219	6.99772	10.4864	21.5457	0.0910212	0.0887826	1.46576	2.46087	-1432.01	193.539			6.25767	13.1355	9.90373	10.3353
	3.09442	7.79222	7.95634	7.89436	8.25827	22.3213	3.04694	11.8861	14.5584	14.576	7.0094	10.0927	21.6403	0.0910934	0.0886618	1.46498	2.44268	-1599.74	127.764			6.28099	12.8246	9.83048	10.5594
	3.15721	7.83911	7.99452	8.17704	8.04987	22.5244	3.05489	11.9727	14.4765	15.6345	7.05733	9.9639	21.7077	0.0909658	0.0882875	1.4664	2.42353	-1759.98	22.0482			6.33028	12.9171	9.83471	10.8852
	3.20753	7.43314	7.98859	8.38818	7.88243	23.2104	3.01733	11.7934	13.6509	15.4419	6.94135	9.30106	21.8309	0.0920888	0.0878398	1.46223	2.41299	-1921.9	-109.126			6.20975	13.1603	9.48722	10.5615
	3.06755	7.07111	7.98743	8.12815	7.8137	23.4806	2.97368	11.9224	14.0361	15.1709	7.0426	8.86011	22.0409	0.0925228	0.0875375	1.45963	2.3977	-2068.09	-261.275			6.04203	13.1408	9.64405	10.3579
	3.02785	6.49608	8.03079	8.18163	7.67805	22.9733	2.9539	11.7982	13.9228	15.4582	7.13928	8.64149	22.32	0.0929392	0.0877411	1.45026	2.38286	-2204.02	-418.15			5.85157	12.9443	9.55831	10.413
	3.04482	6.04352	8.1296	8.2125	7.49434	22.1888	2.90694	11.5511	14.6838	15.004	7.22273	8.23364	22.663	0.0929866	0.0879275	1.44285	2.36548	-2367.01	-566.381			5.73931	12.6319	9.71395	10.1535
	3.04528	5.78862	8.05983	8.2697	7.35813	21.3686	2.94824	11.6851	15.4186	14.5985	7.28046	7.84663	23.001	0.093676	0.088571	1.43062	2.35442	-2518.27	-691.128			5.63124	12.3322	10.0173	9.90852
	3.14538	5.70294	8.10936	8.26324	7.32301	20.5361	3.0137	11.4795	16.0735	14.3451	7.33253	7.21267	23.3181	0.0945089	0.088744	1.42099	2.35969	-2676.87	-784.68			5.65256	12.0408	10.1889	9.63011
	3.33095	5.84777	8.31135	8.22833	7.49496	19.9263	3.19203	11.4981	16.8418	13.9976	7.38375	6.92537	23.657	0.0947897	0.0886531	1.42024	2.36175	-2820.52	-842.996			5.83002	11.8832	10.5107	9.43558
	3.39647	6.02905	8.39899	8.00903	7.54559	18.4206	3.22648	11.1706	16.7703	13.0799	7.51929	6.58554	23.9844	0.0950063	0.0889638	1.4211	2.36526	-2939.12	-863.093			5.94151	11.3251	10.3891	9.06158
	3.43624	6.13833	8.4855	7.8961	7.67117	17.9302	3.28725	11.0234	17.4835	13.2224	8.04214	6.45048	24.2009	0.0953984	0.0887767	1.42141	2.35485	-3038.75	-857.013			6.02002	11.1658	10.598	9.23833
	3.6421	6.44343	8.70911	8.00653	7.84988	17.4388	3.40797	10.7985	18.3218	14.2366	8.25251	6.39697	24.2739	0.0952834	0.088505	1.41147	2.34441	-3131.16	-825.118			6.26488	11.0984	10.8428	9.62868
	3.72291	6.75444	8.64908	7.82729	7.93782	17.6202	3.43949	10.4716	19.2128	15.1554	8.62954	6.41475	24.2185	0.0951494	0.088818	1.40755	2.33883	-3197.94	-779.34			6.37547	11.1284	11.0413	10.0666
	3.71368	6.8109	8.68142	7.7361	8.06536	17.272	3.39452	9.71856	19.0556	15.7884	9.0765	6.52024	24.0911	0.0946888	0.0892588	1.39188	2.32822	-3245	-723.486			6.402	11.0245	10.7229	10.4617
	3.75928	7.00873	8.71784	7.78256	7.8426	16.4376	3.37468	9.24904	18.7816	16.5528	9.27005	6.61321	23.9578	0.093896	0.0894366	1.38255	2.31592	-3280.63	-664.417			6.49528	10.6876	10.4684	10.812
	3.70809	7.19233	8.56468	7.80739	7.73145	16.295	3.34285	8.5246	18.9978	16.7805	9.44739	6.73679	23.833	0.0939155	0.0900202	1.3655	2.30061	-3300.53	-609.995			6.48837	10.6113	10.2884	10.9882
	3.51415	7.3066	8.36002	7.63309	7.31665	15.8252	3.2378	7.77623	19.0293	17.0549	9.54224	6.88809	23.6928	0.0939404	0.0898934	1.3483	2.28935	-3321.87	-561.65			6.39359	10.2583	10.0145	11.1618
	3.57225	7.49899	8.07986	7.81341	7.13455	15.1376	3.21854	7.24773	19.653	17.414	9.65434	7.35976	23.5447	0.0939944	0.0901398	1.33542	2.28222	-3345.16	-516.508			6.3837	10.0285	10.0398	11.476
	3.66049	7.8309	8.00785	7.94105	6.87269	14.0559	3.18564	6.758	19.8309	17.6439	9.67919	7.52598	23.4109	0.093734	0.0896761	1.32218	2.29217	-3356.24	-477.439			6.49975	9.62323	9.92483	11.6164
	3.77549	8.0286	7.95752	7.71138	6.55439	13.0419	3.09962	6.48612	19.8444	17.0617	9.74761	7.71	23.3042	0.0939652	0.0893722	1.32018	2.30075	-3364.92	-440.946			6.5872	9.10255	9.81005	11.5064
	3.78173	8.43675	8.05977	7.72873	6.31199	11.8774	3.13931	6.21876	19.7225	16.1938	9.53809	7.68604	23.2183	0.0944508	0.0889175	1.32489	2.30373	-3374.3	-403.475			6.75942	8.63936	9.69351	11.1393
	3.781	8.80097	7.96413	7.64341	6.07898	11.1385	3.11885	6.13797	20.0867	15.5137	9.28428	7.8316	23.1345	0.0941328	0.0888253	1.33575	2.3114	-3373.08	-367.202			6.8487	8.28696	9.78116	10.8765
	3.73774	9.32631	8.01318	7.56552	5.97714	11.6198	3.01473	5.87116	19.9621	14.6467	9.09059	8.06283	23.0565	0.0940935	0.0886644	1.34323	2.31865	-3374.1	-330.803			7.02574	8.3875	9.61598	10.6
	3.73645	9.69702	8.2561	7.57066	6.04268	13.0715	2.96262	5.62983	19.5764	14.0443	8.68052	8.39946	22.9832	0.0932317	0.0885756	1.35097	2.31842	-3375.97	-294.547			7.22985	8.89494	9.38963	10.3747
	3.76123	9.92108	8.38451	7.50899	6.15831	13.8729	2.84651	5.48771	19.1952	13.2456	8.37097	8.63967	22.9063	0.0924291	0.0883704	1.35397	2.32132	-3373.28	-258.949			7.35561	9.18006	9.17646	10.0854
	3.74096	10.1682	8.54664	7.22192	6.11627	14.9487	2.77655	5.33519	18.193	12.9472	7.70882	8.63686	22.823	0.0919732	0.0886716	1.355	2.33023	-3374.19	-228.111			7.48526	9.42895	8.76825	9.7643
	3.62422	10.4899	8.47826	6.8278	6.01603	15.5186	2.76177	5.18841	17.3539	12.4329	7.09374	8.74919	22.7356	0.0922689	0.0889109	1.36358	2.32796	-3375.77	-202.089			7.53079	9.45413	8.4347	9.42529
	3.43385	10.9655	8.68809	6.84573	5.93983	16.2347	2.76079	5.03995	16.2941	12.2868	6.84694	8.86634	22.644	0.091683	0.0888678	1.36687	2.33595	-3373.48	-184.479			7.6958	9.67343	8.03161	9.33336
	3.44232	11.2173	8.74232	6.65846	5.85997	17.0079	2.80061	4.85154	15.3208	12.0475	6.58069	8.82145	22.5684	0.0920149	0.0888622	1.37546	2.34516	-3374.35	-175.287			7.80064	9.8421	7.65764	9.14988
	3.34588	11.4589	8.67944	6.52373	5.83658	17.7974	2.7884	4.6618	14.7691	12.3925	6.31925	9.08593	22.5299	0.0919476	0.0886466	1.37114	2.34746	-3375.59	-172.25			7.82807	10.0526	7.40643	9.26588
	3.28278	11.9932	8.71409	6.52942	5.71273	18.4598	2.8028	4.53797	14.338	13.0119	6.42939	9.34884	22.5368	0.0923749	0.0874529	1.3688	2.34525	-3373.83	-176.486			7.9967	10.234	7.22624	9.59672
	3.29586	12.4976	8.77492	6.54075	5.71703	18.0511	2.85005	4.52512	13.2282	13.2016	6.21368	9.45668	22.5637	0.0927455	0.0868847	1.36475	2.3484	-3374.57	-187.912			8.18947	10.103	6.8678	9.62399
	3.30641	12.9082	8.63787	6.37094	5.62572	17.3642	2.87263	4.58583	13.2786	12.5697	6.18263	9.07919	22.6181	0.0933765	0.0868455	1.38265	2.35006	-3375.45	-202.129			8.28416	9.78695	6.91234	9.27718
	3.3229	13.1649	8.81124	6.51577	5.57098	17.0586	2.90354	4.44575	13.3534	12.3942	6.0914	9.0352	22.6639	0.0936932	0.087388	1.39929	2.34043	-3374.16	-219.043			8.433	9.71511	6.90091	9.1736
	3.45781	13.3428	9.06794	6.53055	5.63013	16.1076	2.93258	4.43405	13.1999	11.8447	5.99068	9.19212	22.6938	0.0941842	0.0875179	1.40598	2.33716	-3374.7	-241.059			8.62285	9.42277	6.85549	9.00917
	3.51454	13.3678	9.0256	6.5525	5.5636	15.9578	2.99891	4.3479	13.3918	11.5703	5.86592	8.99304	22.7326	0.0947261	0.0868166	1.40686	2.33228	-3375.22	-265.858			8.63599	9.35798	6.91287	8.80976
	3.63217	13.9591	9.01124	6.8166	5.49814	15.3374	3.01953	4.36298	13.1243	11.0538	5.914	8.68849	22.8384	0.0945848	0.0865574	1.42209	2.32071	-3374.32	-292.81			8.86751	9.21737	6.83559	8.55211
	3.67189	14.1466	9.09859	7.05898	5.44768	16.0704	3.03149	4.42459	13.2678	10.4714	5.70668	8.38543	22.9823	0.0945171	0.0866179	1.43242	2.31642	-3374.75	-321.329			8.97236	9.52568	6.90797	8.18784
	3.60487	13.9625	8.97918	7.16695	5.30885	15.0939	3.02333	4.43668	13.1386	9.72928	5.5377	8.36301	23.056	0.0945991	0.0880111	1.4449	2.30712	-3375.04	-348.695			8.84884	9.18989	6.86622	7.87667
	3.55604	14.2566	8.88862	7.05437	5.15033	15.7704	3.01651	4.34964	13.1673	9.81037	5.36802	8.49234	23.0295	0.0946612	0.0885078	1.45247	2.29519	-3374.49	-374.099			8.90043	9.32502	6.84447	7.89025
	3.48919	14.6036	8.87425	7.15886	5.13081	16.2344	2.99219	4.25972	12.5699	9.995	5.17374	8.68917	22.9895	0.0945819	0.0881394	1.46049	2.28991	-3374.89	-399.892			8.98902	9.50801	6.60727	7.95264
	3.42242	14.8536	8.55578	7.46451	5.00656	16.7846	2.87053	4.28756	11.7092	10.2925	4.99038	10.0157	23.0861	0.0955537	0.0881462	1.4746	2.28614	-3374.98	-425.39			8.94394	9.75189	6.28909	8.43285
	3.24172	14.8341	8.48459	7.99638	4.73909	17.6519	2.82419	4.30042	11.285	11.1447	4.86438	11.4406	23.314	0.0951469	0.0883024	1.49334	2.2804	-3374.75	-450.196			8.85347	10.1291	6.13653	9.1499
	3.11229	15.0519	8.35913	8.9037	4.69353	18.8837	2.70742	4.42282	10.8294	12.243	4.81746	13.1041	23.5478	0.0952835	0.0894119	1.49723	2.26935	-3375.12	-474.567			8.8411	10.827	5.98654	10.0549
	2.91445	15.3399	8.58152	9.21959	4.63103	19.4492	2.67592	4.42693	10.1034	12.7817	4.59801	14.0039	23.7415	0.0956577	0.0899478	1.50241	2.2553	-3375.03	-497.479			8.94529	11.1	5.73541	10.4612
	2.91421	15.1439	8.59572	9.50146	4.49477	19.294	2.54448	4.4359	9.76349	13.3844	4.45332	15.1507	23.9174	0.0957849	0.0899995	1.5112	2.2485	-3374.98	-517.779			8.8846	11.0967	5.58129	10.9962
	2.98484	15.0072	8.77237	9.56041	4.4529	19.3708	2.52378	4.44453	9.49787	13.7183	4.41714	16.4456	24.1228	0.0957107	0.0903121	1.52394	2.24715	-3375.33	-538.005			8.92146	11.128	5.48873	11.527
	2.92641	14.8874	8.74867	9.69372	4.28496	19.1696	2.49742	4.52419	9.50354	13.9356	4.24239	17.9054	24.3464	0.0950787	0.0905196	1.53694	2.24628	-3375.08	-557.506			8.85416	11.0494	5.50838	12.0278
	2.86748	14.8655	8.76877	9.96257	4.12591	18.9402	2.44028	4.52003	9.91413	13.8951	4.19795	18.1346	24.5492	0.0941737	0.0898833	1.54358	2.24613	-3375.15	-575.089			8.83392	11.0096	5.62481	12.0759
	2.80821	15.1287	8.98936	10.0242	3.99297	18.7056	2.41873	4.6192	10.2799	13.6901	4.2021	18.5196	24.622	0.0931929	0.0895514	1.55545	2.25174	-3375.49	-589.723			8.97541	10.9076	5.7726	12.1373
	2.85922	15.3653	9.03214	9.67623	4.11737	17.526	2.38147	4.66467	10.4969	13.29	4.08646	18.0829	24.5827	0.0924477	0.0897378	1.56605	2.25113	-3375.16	-600.867			9.08555	10.4399	5.84768	11.8198
	2.88349	14.9056	9.44599	9.23106	4.03264	16.4364	2.45038	4.71048	11.1791	12.4352	3.97939	17.5582	24.4902	0.091437	0.0892678	1.57234	2.26751	-3375.32	-609.202			9.07835	9.90003	6.11333	11.3243
	2.83119	14.7742	9.54962	9.16891	3.90747	15.8601	2.43281	4.73764	11.6417	11.7553	3.92069	16.9666	24.3867	0.0911132	0.0887405	1.58844	2.29438	-3375.64	-617.037			9.05166	9.64549	6.2707	10.8809
	2.78778	14.8072	9.79643	8.54988	3.76222	14.8359	2.47486	4.76133	12.0216	10.8435	3.81359	15.9537	24.2992	0.0913457	0.0884562	1.59687	2.32283	-3375.23	-624.039			9.13048	9.04932	6.41926	10.2036
	2.73499	14.5689	9.72129	8.51639	3.64187	13.4271	2.44208	4.77417	12.457	9.95186	3.85029	14.4964	24.215	0.0915339	0.0876232	1.6004	2.35857	-3375.5	-627.299			9.0084	8.52844	6.55775	9.43286
	2.72297	14.2493	9.82229	8.1917	3.52807	13.0242	2.46875	4.70469	12.8309	8.93917	3.88399	12.6129	24.1309	0.0914003	0.087733	1.60338	2.38031	-3375.72	-628.956			8.93153	8.24801	6.66813	8.47868
	2.69534	13.6464	9.76693	7.69191	3.46719	12.2057	2.49551	4.71877	13.5638	8.73413	3.91128	11.9084	24.039	0.091064	0.0874549	1.60193	2.402	-3375.27	-627.972			8.70288	7.78825	6.92604	8.1846
	2.58908	12.8148	9.53386	7.3513	3.38164	11.8854	2.53837	4.68197	14.1236	8.53484	3.97383	10.7888	23.9439	0.0905632	0.0876753	1.59696	2.41442	-3375.51	-621.398			8.31257	7.53943	7.11464	7.76581
	2.4865	11.9802	9.45166	6.7914	3.13959	11.5765	2.55486	4.64292	14.3942	8.0272	4.19156	9.23699	23.8429	0.0911925	0.0877452	1.59454	2.44183	-3375.74	-613.514			7.9728	7.16918	7.19734	7.15192
	2.37233	11.3072	9.25001	6.18587	3.11194	11.0504	2.47461	4.65993	14.5783	7.79956	4.43739	8.04346	23.7331	0.0920846	0.0880279	1.59444	2.46092	-3375.3	-604.233			7.64319	6.78275	7.23763	6.76013
	2.30922	11.0693	8.8805	5.92703	3.12995	10.7583	2.47226	4.81117	14.7436	8.1651	4.68736	7.68249	23.5979	0.0926699	0.0883053	1.59272	2.4729	-3375.49	-589.333			7.41968	6.6051	7.34234	6.84499
	2.17167	10.4802	8.55332	6.4816	3.11061	10.8195	2.43049	4.92507	14.9646	8.7554	4.97433	7.60882	23.4227	0.0929507	0.0897378	1.59084	2.47291	-3375.63	-561.009			7.0684	6.80391	7.44007	7.11285
	2.1348	10.0511	8.51048	6.41334	3.16015	11.0827	2.50323	4.92951	15.626	9.83256	5.33185	8.13907	23.2127	0.0931962	0.0895596	1.58419	2.4694	-3375.08	-519.024			6.8988	6.88538	7.68625	7.76783
	2.16413	9.79273	8.33659	7.0347	3.10769	11.2991	2.52492	5.0856	15.8385	12.227	5.52633	8.42351	22.9868	0.0940097	0.0903651	1.58079	2.47795	-3375.25	-460.749			6.76449	7.14718	7.81634	8.7256
	2.17006	10.1179	8.02034	7.76482	3.16633	11.7276	2.56011	5.21455	15.8116	14.5571	5.89867	8.28869	22.7698	0.0951996	0.090193	1.5766	2.48779	-3375.27	-373.106			6.76942	7.55292	7.8621	9.5815
	2.20944	10.2415	7.75317	8.82606	3.24854	12.8918	2.62314	5.19594	16.0192	16.7465	6.15431	8.67504	22.5746	0.0959177	0.0901606	1.56885	2.49404	-3374.69	-232.17			6.73469	8.32213	7.94608	10.5253
	2.19852	10.6063	7.1024	10.2949	3.43318	17.3177	2.64415	5.2333	16.0734	19.1349	6.13825	9.60521	22.3903	0.096159	0.0907006	1.55696	2.50234	-3374.64	-12.4928			6.63574	10.3486	7.98362	11.6261
	2.18711	11.1345	6.75794	12.9165	3.65903	21.1479	2.6873	5.47667	16.475	21.7185	6.2245	10.2849	22.1923	0.0959006	0.0907616	1.54232	2.5009	-3374.37	276.289			6.69319	12.5745	8.213	12.7426
	2.21265	11.8521	6.66949	15.3579	4.12305	24.6205	2.73184	5.41949	16.8098	24.8674	6.15829	10.8454	21.9768	0.0953115	0.0894894	1.51815	2.49652	-3373.69	629.597			6.9114	14.7005	8.32038	13.957
	2.27094	12.7064	6.56837	17.5925	4.62924	28.6652	2.7249	5.47523	16.3787	28.4206	6.14313	11.0211	21.7641	0.0946887	0.0887585	1.51087	2.49115	-3373.47	1027.09			7.1819	16.9623	8.19293	15.1949
	2.33457	14.0265	6.53232	20.3827	5.44327	33.364	2.67991	5.57953	15.2342	33.2382	6.22596	11.3047	21.5853	0.0949964	0.088989	1.50438	2.4783	-3373.05	1445.83			7.63113	19.73	7.8312	16.923
	2.31553	15.0328	6.5504	24.1052	6.43475	37.5325	2.66245	5.50731	14.3656	37.1626	6.20355	12.137	21.4395	0.0944625	0.089669	1.48875	2.46178	-3372.33	1885.12			7.96624	22.6908	7.5118	18.5011
	2.36885	16.2641	6.66466	26.8234	7.19291	42.9465	2.71535	5.48097	13.5016	41.6621	6.26115	12.9809	21.3454	0.0944663	0.0902339	1.47794	2.43373	-3372.1	2291.23			8.43252	25.6543	7.23264	20.3014
	2.43522	17.3235	7.11023	30.0465	8.30544	47.2973	2.72483	5.44981	12.7558	45.9593	6.41595	13.8565	21.2913	0.0945863	0.0895276	1.47211	2.40488	-3371.7	2653.54			8.95633	28.5497	6.97681	22.0772
	2.50076	18.9423	7.72343	33.907	9.18727	48.7476	2.68348	5.15288	11.7888	50.3518	6.61326	14.9324	21.285	0.0935975	0.0891944	1.46494	2.37361	-3371.19	2943.85			9.72216	30.614	6.54173	23.9658
	2.72684	20.5507	8.37709	37.0129	9.88378	51.7549	2.8914	4.83332	10.821	56.189	7.02465	15.7815	21.3494	0.0932063	0.0898402	1.46387	2.34584	-3371.17	3168.01			10.5515	32.8839	6.18192	26.3317
	2.9927	21.2791	8.87807	39.7971	10.7231	54.4737	2.97787	4.70918	10.3208	59.4935	7.33098	16.1011	21.4343	0.0928926	0.0906471	1.47193	2.32344	-3370.92	3330.01			11.05	34.998	6.00262	27.6418
	3.22608	21.9694	9.2629	42.705	11.4936	55.9675	3.22829	4.4438	10.7362	61.5636	7.62628	16.9091	21.4883	0.0930237	0.0910827	1.47539	2.30975	-3370.73	3438.01			11.4861	36.722	6.13611	28.6997
	3.43708	22.5803	9.72185	44.2081	12.1029	59.1774	3.42619	4.33795	10.922	63.4126	8.07453	17.1724	21.486	0.092287	0.0900256	1.47519	2.3049	-3370.87	3499.39			11.9131	38.4961	6.22872	29.5532
	3.79652	22.4384	10.0406	45.8158	12.7432	61.0768	3.85623	4.23796	11.8418	63.1262	8.57002	17.3087	21.4665	0.0912703	0.0890338	1.48215	2.30186	-3370.72	3516.78			12.0918	39.8786	6.64534	29.6683
	4.05977	21.8718	10.255	45.8253	13.1334	60.4283	4.16067	4.18811	12.8353	61.2003	8.84214	16.7572	21.4684	0.0903921	0.0888755	1.492	2.31505	-3370.74	3500.38			12.0622	39.7957	7.06134	28.9332
	4.34478	20.9843	10.303	45.1488	13.3134	59.2288	4.33997	4.21172	13.2756	59.0518	9.48463	16.1221	21.5019	0.090437	0.0890197	1.50148	2.31371	-3371	3453.14			11.8774	39.2303	7.27576	28.2195
	4.57733	19.2829	10.1526	42.9618	13.4042	57.5892	4.52878	4.18932	13.5141	55.085	9.57443	15.6018	21.5682	0.0905601	0.0888707	1.49939	2.31847	-3370.88	3384.19			11.3376	37.9851	7.41074	26.7538
	4.68881	17.576	10.1372	40.3146	13.2749	54.4766	4.59874	4.26002	13.3571	49.7714	9.54025	14.1594	21.685	0.0908092	0.0882258	1.49989	2.33612	-3371.06	3288.5			10.8007	36.022	7.40528	24.4904
	4.70984	15.7425	10.5019	37.5507	12.6015	51.9173	4.66001	4.38905	13.7806	44.9322	9.45329	13.3085	21.9258	0.0910073	0.0878501	1.49852	2.36546	-3371.42	3175.38			10.3181	34.0232	7.60987	22.5646
	4.63813	13.6765	11.1808	33.3257	12.0016	46.7759	4.62274	4.55478	13.5643	39.8949	9.19623	12.3046	22.2983	0.0909798	0.0879655	1.49982	2.38299	-3371.25	3055.81			9.83183	30.701	7.58061	20.4652
	4.49542	11.5719	11.5649	28.8034	11.0964	40.4421	4.46409	4.67911	13.1713	33.7217	8.80097	11.0108	22.6725	0.0910303	0.0884806	1.50167	2.39047	-3371.61	2935.59			9.21075	26.7807	7.43816	17.8445
	4.37206	10.427	12.3075	24.2289	10.176	32.8081	4.256	4.76228	12.4488	28.3913	8.35328	9.53646	22.9758	0.0920128	0.0885058	1.49882	2.39347	-3372.04	2814.81			9.03552	22.4043	7.1557	15.427
	4.29495	9.16126	13.0299	20.5381	9.38091	27.0911	4.20863	4.92641	12.161	25.1819	7.88797	8.75611	23.1812	0.0921797	0.0887585	1.49492	2.40258	-3371.77	2698.93			8.82872	19.0034	7.09866	13.942
	4.03845	8.35615	14.1486	16.528	8.36408	21.7509	4.06821	5.20474	11.8304	21.2139	7.11276	8.13633	23.2807	0.0922494	0.0887471	1.49276	2.41625	-3372.21	2588.77			8.84773	15.5477	7.03446	12.1543
	3.77761	7.52199	15.3932	13.7107	7.54604	17.6589	3.87029	5.46286	11.6465	17.2155	6.68748	8.09142	23.3005	0.0922758	0.0893964	1.4881	2.42035	-3372.7	2485.51			8.8976	12.9719	6.99323	10.6648
	3.5483	6.77225	16.248	10.4802	6.78093	15.1042	3.80545	5.72801	11.7816	14.7726	6.36575	8.17423	23.2271	0.0915558	0.0899519	1.48334	2.42236	-3372.43	2394.45			8.85618	10.7884	7.10502	9.77088
	3.49168	6.39239	17.3722	8.25475	6.749	12.7198	3.71185	6.00311	11.6377	13.0706	6.05146	8.24271	23.0347	0.0913899	0.0898422	1.48391	2.42418	-3372.85	2316.21			9.08543	9.24118	7.11755	9.12159
	3.56881	6.26074	17.3969	7.64682	6.38919	11.3183	3.64113	6.21565	11.5679	11.4229	5.81795	8.28013	22.7792	0.0912636	0.0898976	1.48454	2.43501	-3373.37	2247.78			9.07547	8.45144	7.14158	8.50698
	3.55444	6.1236	17.3372	6.92587	5.93756	10.4322	3.65939	6.41551	11.5809	9.83132	5.57852	8.61355	22.5487	0.0906845	0.0898044	1.4882	2.45125	-3373.05	2189.81			9.00507	7.7652	7.21859	8.0078
	3.50163	6.18168	16.8579	5.98164	5.33823	9.32897	3.48633	6.73563	11.2904	9.07587	5.41275	8.89091	22.3761	0.0902826	0.0900792	1.49897	2.47878	-3373.41	2135.05			8.84706	6.88295	7.17079	7.79318
	3.38046	6.45937	16.7004	5.37154	5.10539	9.58031	3.33865	6.99541	11.073	8.22555	5.10007	9.26858	22.247	0.0897683	0.0902944	1.49468	2.48944	-3374.01	2086.39			8.84674	6.68575	7.13567	7.5314
	3.35679	6.64133	16.0611	5.23546	4.74572	9.70541	3.18104	6.98914	10.9374	7.54974	4.90052	9.53117	22.1509	0.089196	0.090519	1.50169	2.50218	-3373.62	2044.18			8.68641	6.5622	7.03585	7.32715
	3.27325	6.69653	15.3074	5.02282	4.6545	9.87351	3.14764	7.06237	10.7866	7.15252	4.76074	9.69379	22.0635	0.089336	0.0901087	1.5099	2.52025	-3373.84	2006.17			8.42572	6.51694	6.99886	7.20235
	3.25728	6.58045	13.9509	4.82567	4.33539	9.83074	3.23338	7.09052	10.7488	7.01311	4.65325	9.83068	21.9929	0.0899327	0.0896312	1.52126	2.53625	-3374.45	1968.89			7.92954	6.3306	7.02423	7.16568
	3.22851	6.40806	12.8941	4.74011	4.11024	9.99604	3.27044	7.08471	10.6383	6.91462	4.70873	9.77188	21.9501	0.0902383	0.0890089	1.53007	2.54701	-3374.12	1927			7.51022	6.28213	6.99783	7.13174
	3.27039	6.45352	12.188	4.66336	4.01282	9.88585	3.29841	7.03956	10.4216	7.03365	4.66506	9.95749	21.94	0.0905966	0.0890634	1.53736	2.55893	-3374.17	1884.19			7.30395	6.18734	6.91986	7.21873
	3.40203	6.76442	11.1503	4.69567	3.89157	9.94829	3.43594	7.05245	10.4173	7.16223	4.67733	10.0735	21.9432	0.0906976	0.0884695	1.54363	2.56112	-3374.81	1836.87			7.10557	6.17851	6.96855	7.30437
	3.6368	6.83707	10.4072	4.73643	3.94535	9.97794	3.52384	6.93875	10.4033	7.33152	4.8855	9.85945	21.9439	0.0908133	0.0881186	1.54669	2.5541	-3374.6	1784.02			6.96037	6.21991	6.95529	7.35882
	3.96616	6.94849	9.66647	4.74389	3.91383	9.4829	3.60313	6.84954	10.6868	8.34691	5.01044	9.72221	21.9344	0.0910093	0.0876556	1.56476	2.54845	-3374.46	1727.19			6.86037	6.04687	7.0465	7.69318
	4.19684	6.99737	9.69395	4.82016	4.26304	8.85393	3.73421	6.95067	10.6977	8.86264	5.01693	9.34168	21.9035	0.0915702	0.0871045	1.56368	2.53909	-3375.14	1665.68			6.96272	5.97904	7.12752	7.74041
	4.42143	7.29429	10.2044	4.85462	4.52674	8.27537	3.80219	6.96118	10.9336	9.12591	5.09718	8.85087	21.856	0.0914056	0.0871104	1.57028	2.53133	-3375.2	1598.24			7.30672	5.88557	7.23232	7.69132
	4.70388	7.62833	11.2216	4.903	4.85566	8.12435	3.80321	6.90286	10.8564	9.1318	5.05984	8.50483	21.7921	0.0908866	0.0873681	1.57193	2.52209	-3374.76	1525.06			7.85128	5.961	7.18748	7.56549
	5.04858	7.85799	12.6844	4.98789	5.24005	8.30043	3.95705	6.8672	10.9418	9.04229	5.03226	8.44379	21.7166	0.0905531	0.0883805	1.58137	2.51263	-3375.5	1446.11			8.53034	6.17612	7.25536	7.50611
	5.12536	7.94949	13.9215	5.27145	5.53808	8.30217	3.92594	6.78015	11.0093	9.01893	5.11616	8.15345	21.6424	0.0905329	0.0890568	1.5854	2.49858	-3375.78	1357.02			8.99877	6.37057	7.23845	7.42951
	5.20708	7.73973	14.8236	5.58449	6.02877	8.46037	3.94028	6.79558	11.4726	9.27428	5.23778	7.86322	21.6033	0.0901978	0.0896021	1.58516	2.4796	-3375.03	1258.94			9.2568	6.69121	7.40283	7.45843
	5.24759	7.48938	15.5255	5.96171	6.52304	8.87094	3.94699	7.02317	11.7974	9.37272	5.2439	7.55359	21.6069	0.090509	0.0905421	1.58607	2.46965	-3375.75	1150.45			9.42082	7.11857	7.58917	7.39007
	5.07161	7.38388	16.2595	6.27143	6.67795	9.11237	3.95567	7.19766	11.8934	8.84237	5.4745	7.51283	21.6383	0.0902202	0.0909919	1.58391	2.4616	-3376.35	1034.49			9.57167	7.35392	7.68225	7.27656
	5.10873	7.3125	16.9407	6.38448	6.93021	9.72909	4.08213	7.46068	12.3157	8.3092	5.55295	7.52184	21.7008	0.0903241	0.0906889	1.58921	2.45494	-3375.2	910.267			9.78729	7.68126	7.95283	7.128
	5.18201	7.09103	17.6802	6.71168	7.24533	10.9485	4.11872	7.64702	12.704	8.31522	5.6512	7.92052	21.8084	0.090001	0.0904791	1.59168	2.44276	-3375.88	784.135			9.98442	8.30184	8.15657	7.29565
	5.16962	6.84231	18.1238	6.81569	7.41813	11.8498	4.09989	7.98196	13.6519	8.46989	6.00089	8.5219	21.9895	0.0901945	0.0896514	1.59226	2.4337	-3376.87	657.634			10.0452	8.69455	8.5779	7.66423
	5.19504	6.70996	17.7475	7.02494	7.36552	12.3363	4.14988	8.765	14.799	8.54862	6.12398	8.97137	22.2283	0.0901147	0.0889828	1.58986	2.42671	-3375.3	531.916			9.88418	8.90891	9.23796	7.88132
	5.03194	6.50253	17.8523	7.1571	7.26638	13.3738	4.14406	9.20795	15.4699	8.59651	6.32194	9.12825	22.4856	0.0903669	0.0884779	1.59888	2.42149	-3376.01	414.47			9.7956	9.26576	9.60731	8.01557
	4.89751	6.38476	17.9114	7.34489	7.11484	14.2893	4.12746	9.38597	16.4006	8.55845	6.44217	9.29494	22.6735	0.0906206	0.0877916	1.61588	2.41586	-3377.38	305.987			9.73121	9.58301	9.97134	8.09852
	4.557	6.23741	17.5154	7.28252	6.86265	14.8156	4.09368	9.92694	16.8167	8.53395	6.49586	9.7118	22.7521	0.0905398	0.0870636	1.62127	2.41261	-3375.44	208.253			9.43661	9.65358	10.2791	8.2472
	4.4001	6.04227	17.1466	7.36317	6.89067	15.7967	4.09154	10.125	17.3418	8.52054	6.6742	10.0671	22.7609	0.0902674	0.0873253	1.61806	2.40718	-3376.16	118.552			9.19632	10.0168	10.5195	8.42063
	4.33979	5.69942	15.9876	7.66614	6.4854	16.7349	4.07289	10.3247	17.5951	8.56594	6.86915	10.7774	22.765	0.0905966	0.0872117	1.61091	2.41781	-3378	35.3973			8.6756	10.2955	10.6642	8.73751
	4.23895	5.51513	14.9989	7.8371	6.13388	16.8001	4.03181	10.474	17.9229	8.68992	6.84898	11.4697	22.7974	0.0911188	0.0874358	1.59981	2.43191	-3375.56	-37.8858			8.251	10.257	10.8096	9.00285
	4.08689	5.33333	14.3249	8.21188	6.00372	17.7509	3.94009	10.7605	17.7687	8.7955	6.69687	12.1161	22.9008	0.0919276	0.087388	1.58389	2.444	-3376.36	-110.193			7.91502	10.6555	10.8231	9.20283
	3.90346	5.29282	13.439	8.11951	5.90603	18.3467	3.83842	10.6879	17.8229	8.67182	6.72939	12.4698	23.1022	0.091882	0.0876113	1.55883	2.44298	-3378.63	-183.834			7.54509	10.7907	10.7831	9.29035
	3.83687	5.08831	12.8043	7.93037	5.64173	18.7239	3.87088	11.3354	17.491	8.62659	6.81031	13.1376	23.2989	0.0922644	0.0874242	1.52275	2.44435	-3375.58	-250.846			7.24315	10.7653	10.8991	9.52483
	3.83099	4.82125	12.242	7.8165	5.44699	18.9312	3.83555	11.5735	16.9973	8.59933	6.65896	13.1177	23.5222	0.0927392	0.0874608	1.49865	2.44309	-3376.64	-314.146			6.96476	10.7316	10.8021	9.45868
	3.84118	4.63699	12.0793	7.91007	5.33822	19.308	3.83588	11.4257	16.6145	8.58609	6.42683	13.0072	23.7815	0.0936789	0.0875304	1.48893	2.44068	-3379.22	-375.386			6.8525	10.8521	10.6254	9.34003
	3.8512	4.37941	12.1163	7.60615	5.14537	19.21	3.88847	11.7659	15.59	8.51848	6.22397	12.4654	24.052	0.093927	0.0875462	1.4813	2.43287	-3375.52	-427.679			6.78231	10.6538	10.4148	9.06928
	3.73299	4.31333	12.0804	7.43018	5.10872	19.2681	3.89436	12.0425	14.997	8.52326	6.24519	12.086	24.2761	0.09418	0.0873243	1.47266	2.42268	-3376.8	-477.581			6.7089	10.6023	10.3113	8.95148
	3.72941	4.41114	12.2749	7.14391	5.16259	19.3909	3.93966	12.4859	14.6543	8.40415	6.17215	11.4687	24.4283	0.094318	0.0868075	1.46339	2.4094	-3379.72	-521.505			6.80516	10.5658	10.36	8.68167
	3.64466	4.44846	12.6455	6.63846	5.11349	19.2126	3.93007	12.5795	13.6928	8.25968	6.0477	10.3763	24.4332	0.0944753	0.0859415	1.46878	2.40529	-3375.19	-555.659			6.91287	10.3215	10.0675	8.22789
	3.71526	4.74714	12.6908	6.74225	5.30296	19.0723	3.87378	12.6864	13.0615	8.2265	5.90249	9.61261	24.3208	0.0946405	0.0860517	1.47828	2.41524	-3377.05	-578.576			7.05106	10.3725	9.8739	7.91387
	3.6714	4.9101	12.9886	6.64556	5.55817	19.8763	3.84592	13.0297	12.6896	8.11091	5.74687	9.15919	24.1614	0.0943819	0.0861968	1.48655	2.43407	-3380.42	-593.733			7.19002	10.6933	9.85509	7.67232
	3.72005	5.04819	13.2451	6.5467	5.66563	20.2499	3.8209	13.7157	11.932	7.97824	5.7082	8.96279	23.987	0.0938342	0.0858649	1.48313	2.45597	-3374.65	-602.178			7.33778	10.8207	9.82288	7.54974
	3.70995	5.15035	13.1138	6.35013	5.79943	20.0522	3.75548	14.2337	11.5345	7.61721	5.69904	8.75947	23.8301	0.0933014	0.0856325	1.48423	2.46912	-3377.34	-607.802			7.3247	10.7339	9.84124	7.35857
	3.70978	5.22352	13.2941	6.14095	5.89723	19.8916	3.64034	14.4828	11.5349	7.5807	5.56381	8.42509	23.7081	0.0932458	0.0850137	1.48223	2.47327	-3380.95	-613.938			7.40915	10.6433	9.88603	7.18987
	3.65754	5.26232	13.5835	5.89244	5.92295	19.0893	3.54022	14.4121	11.3112	7.36824	5.2569	8.38847	23.5944	0.0934448	0.0854307	1.48755	2.47885	-3374.1	-615.645			7.50111	10.3016	9.75448	7.00454
	3.76304	5.40756	13.4736	5.77151	5.88093	18.2185	3.51957	15.0751	10.9832	7.08875	5.13795	8.21263	23.4777	0.0936162	0.0864363	1.48866	2.48244	-3377.46	-610.649			7.54807	9.95699	9.85928	6.81311
	3.76742	5.45889	13.2291	5.53523	5.88835	17.5524	3.51823	15.7505	11.1924	6.92297	5.0563	8.04073	23.372	0.0930999	0.086131	1.48798	2.47051	-3381.73	-601.4			7.48514	9.65866	10.1537	6.67333
	3.80206	5.28842	12.8807	5.12474	5.65857	17.5986	3.56213	16.4265	11.3459	6.81152	5.01565	7.73706	23.2635	0.0932911	0.0869121	1.48289	2.45389	-3373.31	-587.735			7.32373	9.46064	10.4448	6.52141
	3.80121	5.27502	12.5278	5.02184	5.57965	17.1586	3.51348	16.1837	11.5996	6.97526	5.00143	7.57173	23.1741	0.0936189	0.0872838	1.47343	2.42927	-3377.5	-574.91			7.20133	9.25336	10.4323	6.51614
	3.68241	5.41435	12.2722	4.97738	5.5945	17.2361	3.4837	16.2447	11.5861	7.08912	5.00014	7.70327	23.076	0.0934007	0.0872245	1.46716	2.4055	-3382.51	-556.571			7.123	9.26932	10.4382	6.59751
	3.5511	5.60553	11.8427	4.73914	5.54718	19.0756	3.53161	16.8962	11.4731	6.92661	5.07186	8.16876	22.9252	0.0934922	0.087405	1.47332	2.37514	-3372.45	-529.277			6.99978	9.78732	10.6336	6.72241
	3.47821	5.72943	11.6147	4.88911	5.56949	20.4691	3.48795	17.6082	11.4526	6.83014	5.01964	8.37976	22.7338	0.0937753	0.0874279	1.48397	2.35177	-3377.54	-494.754			6.94077	10.3092	10.8496	6.74318
	3.45696	5.67881	11.3143	5.09444	5.66218	23.4624	3.49561	17.9157	11.4395	6.83255	5.00553	8.54697	22.5238	0.0927744	0.0873541	1.48681	2.32607	-3383.3	-456.49			6.81668	11.4063	10.9503	6.79502
	3.33888	5.51718	10.8852	5.68819	5.94219	26.0539	3.42545	17.9645	11.6128	6.88909	4.99791	9.11232	22.3243	0.0924513	0.0875164	1.47403	2.31326	-3371.17	-417.424			6.58043	12.5614	11.0009	6.99977
	3.24598	5.3951	10.9287	6.73796	6.1018	28.7957	3.34697	17.9475	11.242	7.28828	4.9009	9.62521	22.1889	0.0928491	0.0876929	1.46978	2.30129	-3377.2	-377.426			6.52326	13.8785	10.8455	7.27147
	3.04082	5.33776	10.8847	7.169	6.49932	31.3297	3.33173	17.7867	10.9653	7.16675	4.82112	10.0511	22.1059	0.0925363	0.0872355	1.47783	2.29804	-3383.84	-332.389			6.4211	14.9993	10.6946	7.34633
	2.87358	5.26037	10.5299	7.50276	6.65763	32.9431	3.26771	18.0366	10.7578	6.9294	4.67736	10.6015	22.0269	0.0921001	0.0871128	1.48427	2.30014	-3369.98	-284.971			6.22127	15.7012	10.6874	7.40274
	2.84968	5.02943	10.4659	7.93004	6.89136	34.2946	3.28946	18.3193	11.0413	7.67265	4.72079	10.8743	21.9749	0.0915655	0.0863553	1.49346	2.29979	-3376.47	-236.875			6.11501	16.372	10.8834	7.75591
	2.80334	5.10655	10.0306	8.4527	7.04418	34.0813	3.17937	17.526	10.6985	7.83018	4.65291	10.7521	21.9886	0.0905215	0.0855142	1.49593	2.30612	-3384.32	-185.6			5.98017	16.5261	10.4679	7.74505
	2.74338	5.15271	10.2161	8.48023	6.97973	32.5327	3.10188	16.8709	10.7659	7.85564	4.55328	10.537	22.0521	0.0902397	0.0839057	1.50009	2.31039	-3368.19	-135.647			6.03739	15.9975	10.2462	7.64863
	2.65944	5.20605	10.5425	8.41823	6.91527	29.4408	3.0581	16.6049	10.561	7.83791	4.41875	10.564	22.1505	0.090072	0.0829313	1.50496	2.31642	-3375.13	-80.663			6.13599	14.9248	10.0747	7.60688
	2.53336	5.172	10.5523	8.21564	6.88761	27.6484	3.01886	15.979	10.3212	7.81868	4.26734	10.4142	22.2006	0.0900212	0.0820765	1.50673	2.31354	-3384.28	-22.566			6.08588	14.2505	9.77301	7.50007
	2.48295	5.43806	10.8203	7.51364	6.67352	25.4929	2.86424	15.9994	10.0792	7.48188	4.15536	10.0349	22.1564	0.0895716	0.0812836	1.50353	2.30706	-3366.24	36.7106			6.24709	13.2267	9.64761	7.22403
	2.47589	5.51093	11.0197	7.33117	6.58183	22.5957	2.83712	15.6071	9.8654	7.25468	3.98152	9.74799	22.0998	0.0893495	0.0804988	1.50098	2.30147	-3373.54	94.5016			6.33549	12.1696	9.43655	6.99473
	2.44795	5.55205	11.6466	7.23343	6.41075	19.0732	2.75302	15.0459	9.94503	7.1496	3.90717	9.1978	22.0726	0.0892612	0.080316	1.50271	2.30054	-3384.62	151.373			6.54885	10.9058	9.24798	6.75152
	2.36375	5.56561	12.1002	6.90263	6.1632	17.0765	2.61113	15.0624	10.1305	6.84969	3.6191	8.90303	22.0752	0.0892836	0.0808587	1.50335	2.30663	-3364.95	201.748			6.67654	10.0474	9.26802	6.45727
	2.3013	5.46891	12.6427	6.16904	5.9697	14.8703	2.51945	14.6637	10.2955	6.2851	3.5401	8.51971	22.0717	0.0900595	0.0816578	1.49533	2.31898	-3372.36	245.816			6.80429	9.003	9.15957	6.11497
	2.24341	5.41025	12.6562	5.92554	5.97675	13.9453	2.48856	14.6621	9.88087	6.13883	3.39339	8.31988	22.0335	0.0906391	0.0818251	1.49175	2.32636	-3385.11	282.402			6.76997	8.61586	9.01051	5.9507
	2.24016	5.49867	12.4032	5.82512	5.89766	13.07	2.44893	14.4958	9.66476	5.97398	3.28513	7.73909	22.0014	0.0907108	0.0823419	1.4963	2.33529	-3364.21	310.914			6.71403	8.26427	8.86982	5.66606
	2.15514	5.40254	12.3701	5.91781	5.73904	11.8748	2.38917	14.0977	9.50315	5.93917	3.15441	7.31473	22.1202	0.0908758	0.0824776	1.50485	2.35836	-3371.32	333.583			6.6426	7.84389	8.66334	5.46944
	2.06999	5.23316	11.8389	5.97602	5.70826	10.5493	2.39519	13.3215	9.45671	6.04454	3.05801	7.14676	22.4155	0.091642	0.082648	1.50656	2.38559	-3385.89	350.211			6.38069	7.41119	8.39113	5.41644
	2.0345	5.1789	11.2444	6.04143	5.50991	9.88499	2.36364	13.7066	9.59874	6.2182	2.92577	6.72136	22.7102	0.0928127	0.0825571	1.50457	2.41511	-3364.19	359.695			6.15261	7.14544	8.55632	5.28844
	1.97478	5.1502	10.5068	6.11097	5.51429	9.41261	2.34653	13.4902	9.21033	6.44729	2.8227	6.59618	22.9546	0.0940159	0.0820744	1.49621	2.43011	-3370.01	365.297			5.87728	7.01262	8.34902	5.28872
	1.91857	5.18903	10.0892	7.31208	5.50976	9.5788	2.35194	14.3645	8.71093	6.45091	2.89869	6.23387	23.1752	0.0951161	0.0821196	1.48989	2.44627	-3385.69	367.428			5.73228	7.46688	8.47579	5.19449
	2.02623	5.10493	9.3289	8.13901	5.3462	9.59442	2.36247	15.3938	8.6555	6.97141	2.96148	6.46226	23.3568	0.0956048	0.0823516	1.48392	2.46069	-3362.73	366.798			5.48669	7.69321	8.80393	5.46505
	2.19215	5.0419	8.59829	9.82713	5.34101	10.0553	2.36739	15.7528	8.87214	7.52557	3.16105	6.97531	23.0268	0.0956502	0.0824503	1.47132	2.47547	-2647.61	361.942			5.27745	8.40781	8.99746	5.88731
	2.3502	4.9077	8.06889	13.4318	5.58764	10.6077	2.44804	16.5418	9.04596	8.92987	3.30648	8.02198	22.155	0.09679	0.083019	1.46238	2.49026	-1571.54	353.242			5.10893	9.87574	9.34527	6.75277
	2.38413	4.86028	7.90488	18.4539	6.09523	12.4926	2.51442	17.062	9.45456	11.3201	3.5939	10.5856	21.0287	0.0976609	0.0842935	1.45521	2.4945	-458.099	339.553			5.04976	12.3473	9.67699	8.49989
	2.47084	4.78581	7.47164	22.6726	6.32772	14.4923	2.55638	17.8494	9.97614	15.0178	4.04553	12.83	19.7288	0.0980563	0.0852222	1.44963	2.50063	638.686	323.462			4.90943	14.4975	10.1273	10.6311

## Sheet: P205 U1-1
	Ra Li	Oi Li	Oe Li	MF Li	ICO Li	LO Li	Ra Re	Oi Re	Oe Re	MF Re	ICO Re	LO Re	EKG	Kippwinkel	Rotwinkel	Kraft x	Kraft y	Druck li	Druck re			Bauch links	Rücken links	Bauch rechts	Rücken rechts
	2.22102	5.72261	3.68799	28.8392	8.51342	13.4235	2.26456	4.49252	3.37733	20.6883	2.88431	18.0617	295.915	0.162913	0.157861	0.782469	3.58281	44	-3289.08			3.87721	16.9254	3.37814	13.8781
	2.22856	5.82795	3.88249	31.6063	8.9025	14.8619	2.25014	4.60489	3.55274	22.7097	3.1763	23.3534	283.039	0.16357	0.158624	0.79096	3.58732	40	-3288.67			3.97967	18.4569	3.46926	16.4131
	2.29288	5.77878	4.03239	33.8902	9.15897	16.6548	2.32	4.66724	3.68614	25.1003	3.72965	28.5684	269.579	0.163836	0.158209	0.800162	3.58449	1.34375	-3288.31			4.03468	19.9013	3.55779	19.1328
	2.30046	5.93872	4.25987	34.8791	9.17863	18.1532	2.35864	4.80964	3.7771	27.499	4.45169	33.805	265.45	0.164218	0.15745	0.813382	3.57873	11	-3287.77			4.16635	20.737	3.64846	21.9186
	2.3164	6.11887	4.39741	35.6189	9.08042	18.7065	2.40758	5.04517	3.82494	30.2495	5.21294	39.4862	256.277	0.165774	0.157095	0.827713	3.56386	3373	L			4.27756	21.1353	3.75923	24.9829
	2.43776	6.3716	4.6777	35.1033	8.94912	19.059	2.48246	5.40474	3.92424	31.9582	6.17636	44.7977	252.117	0.166171	0.155789	0.827499	3.54074	3622.28	-3286.96			4.49569	21.0371	3.93715	27.6441
	2.53813	6.60216	5.08298	35.1509	8.70801	18.8993	2.60551	5.80004	3.92083	34.0205	6.88379	47.7227	243.921	0.166684	0.155003	0.826296	3.52601	3760.26	-3286.63			4.74109	20.9194	4.10879	29.5423
	2.63566	6.66493	5.66821	33.3477	8.46529	17.9943	2.65213	6.21094	3.99948	35.0587	7.63189	50.1891	233.999	0.166878	0.154273	0.826431	3.50564	3835.85	-3286.43			4.9896	19.9358	4.28752	30.9599
	2.74043	6.66892	6.23023	30.8643	8.06754	16.8834	2.70281	6.19847	4.02694	35.3608	8.35809	51.0454	240.589	0.166715	0.153361	0.826479	3.48983	3882.76	-3286.37			5.21319	18.6051	4.30941	31.5881
	2.84856	6.66523	6.56055	27.7176	7.55618	14.8186	2.81379	6.16491	3.93098	34.9549	8.7166	50.479	241.965	0.167072	0.153553	0.827875	3.48517	3905.78	-3286.17			5.35811	16.6975	4.30323	31.3835
	2.93738	6.61647	6.84256	24.9469	6.98489	12.6776	2.81948	6.14067	3.87537	33.4317	8.72474	48.6656	249.605	0.167932	0.153678	0.830179	3.47752	3904.98	-3286.03			5.46547	14.8698	4.27851	30.274
	3.04411	6.64275	7.28356	22.6907	6.66293	10.7385	2.90113	5.86364	3.87055	31.1868	8.45764	46.1276	262.227	0.168517	0.153985	0.820612	3.4793	3896.79	-3286.03			5.65681	13.364	4.21177	28.5907
	3.10382	6.27328	7.60444	20.1893	6.30919	9.19932	2.93752	5.50152	3.80521	28.9788	8.01476	42.4506	264.818	0.168552	0.154017	0.828548	3.49091	3876.24	-3285.9			5.66051	11.8993	4.08142	26.4814
	3.13911	5.95979	7.61749	18.115	6.09249	7.26155	2.88835	5.02226	3.64803	25.6376	7.53447	37.4329	264.647	0.168925	0.154431	0.83919	3.4977	3840.98	-3285.83			5.57213	10.4897	3.85288	23.535
	3.11098	5.58427	7.66575	15.656	5.8552	6.20215	2.88068	4.22437	3.4873	21.5874	6.76181	33.5332	268.561	0.168608	0.154183	0.857289	3.50441	3804.77	-3285.9			5.45367	9.23779	3.53078	20.6275
	3.07104	5.29033	7.26054	13.7537	5.58747	5.37405	2.88211	3.79527	3.40258	18.8138	5.73149	28.3077	260.996	0.168995	0.153963	0.871622	3.51029	3757.24	-3285.83			5.2073	8.2384	3.35999	17.6177
	2.95579	5.05519	6.85656	12.1569	5.37959	4.95339	2.79194	3.54378	3.36338	16.2926	4.97589	23.9653	254.039	0.169811	0.153669	0.876505	3.51008	3693.3	-3285.82			4.95584	7.49663	3.23303	15.0779
	2.81846	4.84092	6.47879	11.1225	5.18491	4.89627	2.73082	3.25733	3.3508	15.4383	4.33714	20.8772	253.595	0.169647	0.153946	0.878912	3.50437	3625.36	-3285.97			4.71272	7.06791	3.11298	13.5509
	2.70393	4.51462	5.88617	9.97832	5.10153	4.90279	2.65183	2.99413	3.3006	15.1632	3.84829	17.8267	249.053	0.16914	0.153826	0.879831	3.5044	3548.85	-3285.98			4.36824	6.66088	2.98219	12.2794
	2.61854	4.23505	5.44306	8.85604	4.97094	4.99467	2.5633	2.78838	3.29685	14.7962	3.44222	14.026	249.752	0.16857	0.153802	0.884855	3.49671	3462.37	-3286.02			4.09888	6.27388	2.88284	10.7548
	2.56055	4.05891	5.15599	8.04852	4.79257	5.21303	2.52832	2.68102	3.29509	15.5992	3.2197	12.1723	260.711	0.168136	0.153797	0.888907	3.48956	3380.75	-3286.22			3.92515	6.01804	2.83481	10.3304
	2.51344	4.06034	4.92211	7.46922	4.60434	5.49417	2.57537	2.63421	3.26932	15.6011	3.03422	10.4457	267.51	0.168105	0.154177	0.884218	3.48634	3298.49	-3286.29			3.83196	5.85591	2.8263	9.69368
	2.52345	4.0921	4.78048	7.03094	4.43592	5.90941	2.57318	2.64634	3.39159	15.2774	3.00487	9.09294	275.085	0.167759	0.154031	0.876941	3.48469	3213.88	-3286.36			3.79868	5.79209	2.87037	9.12508
	2.48553	4.15961	4.67566	6.61363	4.35174	6.41243	2.57073	2.65518	3.34797	14.3106	3.08948	7.97518	284.142	0.167511	0.154906	0.872312	3.47818	3138.26	-3286.6			3.7736	5.7926	2.85796	8.45841
	2.501	4.40613	4.88365	6.48398	4.41015	6.62382	2.54431	2.79886	3.36803	13.8278	3.09736	7.15543	291.281	0.167302	0.154663	0.870302	3.46928	3063.73	-3286.7			3.93026	5.83932	2.90373	8.02686
	2.48427	4.62541	5.009	6.36518	4.3285	7.09184	2.54931	2.96999	3.44063	12.7257	3.13905	6.16983	302.264	0.167044	0.155083	0.875475	3.46254	2986.46	-3286.78			4.03956	5.92851	2.98664	7.34487
	2.44738	4.70825	5.03283	6.01798	4.24542	7.52161	2.57519	3.16351	3.43205	11.5764	3.15167	5.66587	309.223	0.167555	0.154963	0.871999	3.46387	2912.02	-3287.03			4.06282	5.92834	3.05691	6.79797
	2.39933	4.87981	4.93868	5.64817	4.04796	7.65904	2.55632	3.24181	3.43961	10.0723	3.08011	5.30958	308.483	0.167545	0.15471	0.872326	3.46612	2827.46	-3287.14			4.07261	5.78506	3.07925	6.154
	2.29754	5.01824	4.84163	5.17429	3.91521	7.98928	2.48534	3.32264	3.38932	8.69179	3.04925	5.14574	312.449	0.167296	0.154028	0.876573	3.47174	2732.29	-3287.24			4.05247	5.69293	3.06577	5.62893
	2.18856	5.12575	4.62751	4.76293	3.88475	8.13634	2.35667	3.34357	3.27888	7.76101	2.9126	4.93956	309.945	0.167103	0.153529	0.879248	3.48143	2635.36	-3287.5			3.98061	5.59467	2.99304	5.20439
	2.14204	5.22984	4.54596	4.68132	3.70593	8.27142	2.32715	3.34035	3.1883	6.75504	2.77482	4.72641	293.949	0.166681	0.153065	0.867359	3.48857	2535.47	-3287.64			3.97261	5.55289	2.95193	4.75209
	2.10728	5.32074	4.52282	4.67899	3.61018	8.49464	2.36471	3.36282	3.16809	5.87234	2.64648	4.48558	283.724	0.166382	0.152527	0.856747	3.50791	2434.09	-3287.72			3.98361	5.59461	2.96521	4.3348
	2.09607	5.16813	4.43333	4.69771	3.6319	8.5056	2.41326	3.34627	3.11546	5.1095	2.51248	4.33256	280.516	0.166461	0.152313	0.833708	3.53084	2338.75	-3287.98			3.89918	5.61174	2.95833	3.98485
	2.124	5.11408	4.41492	4.79355	3.72629	8.293	2.43553	3.16583	3.02812	4.63794	2.43537	4.29484	275.718	0.166342	0.152586	0.813868	3.53463	2241.38	-3288.12			3.88433	5.60428	2.8765	3.78938
	2.16716	5.08286	4.40585	4.84619	3.77019	8.17085	2.43174	3.16551	3.01093	4.45597	2.37828	4.33422	264.205	0.165945	0.152946	0.796049	3.53269	2143.73	-3288.22			3.88529	5.59574	2.86939	3.72283
	2.20205	4.96952	4.26366	4.91116	3.85006	8.08157	2.47477	3.16706	2.99366	4.32861	2.34423	4.34124	259.66	0.166129	0.153004	0.767738	3.52579	2055.86	-3288.47			3.81174	5.61426	2.8785	3.67136
	2.18399	4.8379	4.27789	5.00959	3.82113	7.67587	2.4825	3.21375	3.03334	4.33598	2.3401	4.31375	259.106	0.16665	0.153418	0.728801	3.51668	1969.31	-3288.59			3.7666	5.50219	2.90986	3.66328
	2.21508	4.78801	4.29891	5.07223	3.72483	7.43649	2.50783	3.28854	3.18588	4.45871	2.38542	4.31633	259.482	0.167576	0.152849	0.697209	3.51409	1886.27	-3288.65			3.76733	5.41118	2.99409	3.72015
	2.25863	4.80688	4.24141	5.1392	3.77606	7.33604	2.49238	3.45053	3.20421	4.62766	2.39273	4.253	258.016	0.168107	0.153093	0.687698	3.50706	1802.85	-3288.86			3.76898	5.4171	3.04904	3.7578
	2.29749	4.96895	4.20925	5.24246	3.77528	7.2502	2.50235	3.55881	3.27006	5.0956	2.38356	4.20367	253.621	0.168569	0.153423	0.684479	3.49762	1714.02	-3288.94			3.82523	5.42264	3.11041	3.89428
	2.31115	5.12983	4.15016	5.22006	3.71881	7.0877	2.44201	3.60049	3.2695	5.22294	2.41658	4.10912	243.378	0.169005	0.153833	0.690247	3.51296	1624.57	-3288.96			3.86371	5.34219	3.104	3.91621
	2.30288	5.19554	4.04045	5.21366	3.57805	6.95532	2.41574	3.65812	3.30055	5.37531	2.43062	4.06168	235.425	0.169519	0.153428	0.692048	3.52487	1540.03	-3289.09			3.84629	5.24901	3.1248	3.95587
	2.30963	5.25641	3.99646	5.34449	3.55593	7.0642	2.43341	3.78798	3.37814	5.53375	2.43706	3.99031	232.187	0.170122	0.152688	0.694898	3.54398	1459.84	-3289.13			3.85417	5.32154	3.19985	3.98704
	2.33894	5.30073	4.01282	5.42463	3.43107	7.0351	2.40311	3.77653	3.42067	5.98214	2.48628	3.86098	223.894	0.170351	0.152444	0.701218	3.55531	1381.39	-3289.12			3.88416	5.29693	3.2001	4.1098
	2.3604	5.43263	4.00936	5.55221	3.46562	6.88199	2.43557	3.82593	3.40015	6.24489	2.4671	3.85663	219.617	0.17057	0.152526	0.710257	3.56414	1307.75	-3289.24			3.93413	5.29994	3.22055	4.18954
	2.31895	5.52461	4.0355	5.6955	3.52308	6.80715	2.40058	3.8609	3.3172	6.45187	2.49256	3.93526	221.588	0.170033	0.153144	0.717588	3.56585	1237.49	-3289.29			3.95969	5.34191	3.19289	4.29323
	2.30727	5.4582	4.07879	5.9119	3.52661	6.5633	2.36392	3.72406	3.27555	6.45263	2.58349	3.92242	226.262	0.169771	0.153168	0.726569	3.57204	1173.28	-3289.33			3.94809	5.33394	3.12118	4.31951
	2.32145	5.40746	4.08192	6.04265	3.48382	6.15919	2.34306	3.72583	3.26202	6.66804	2.57612	3.91849	224.115	0.168974	0.153111	0.747385	3.56496	1115.31	-3289.48			3.93694	5.22855	3.1103	4.38755
	2.36501	5.51736	4.17647	6.22605	3.58623	5.89504	2.37561	3.73633	3.25435	6.92793	2.62778	4.00843	220.097	0.168433	0.153304	0.772016	3.55535	1062.9	-3289.57			4.01961	5.23577	3.12209	4.52138
	2.37303	5.56326	4.31823	6.60413	3.76161	5.57298	2.39865	3.71556	3.28177	7.10191	2.65547	4.07369	223.827	0.168369	0.153603	0.797591	3.53933	1015.31	-3289.63			4.08484	5.31291	3.13199	4.61036
	2.39477	5.73139	4.42095	7.10797	3.92085	5.14346	2.38893	3.57974	3.1771	7.31284	2.65017	4.11189	231.092	0.167763	0.154449	0.829743	3.52241	971.948	-3289.77			4.18237	5.39076	3.04859	4.69164
	2.42037	5.88601	4.50581	7.3989	4.05339	4.79026	2.44502	3.48055	3.1547	7.32121	2.68895	4.20715	239.274	0.167307	0.154049	0.861285	3.51	934.763	-3289.86			4.27073	5.41418	3.02676	4.7391
	2.43907	6.05693	4.70495	7.75053	4.08002	4.65862	2.4548	3.34797	3.08446	7.57415	2.73355	4.28021	248.325	0.166845	0.154421	0.892682	3.49309	904.063	-3289.94			4.40031	5.49639	2.96241	4.86264
	2.52479	6.00014	4.85726	7.84185	4.10139	4.48566	2.49508	3.25319	3.00808	7.68307	2.71944	4.49709	252.894	0.166576	0.154044	0.922643	3.47097	879.566	-3290.05			4.46073	5.4763	2.91878	4.96653
	2.52475	6.14797	4.90907	7.89423	4.09031	4.36907	2.48921	3.13669	2.97535	8.25977	2.77988	4.75041	253.918	0.16619	0.153916	0.947441	3.45285	861.458	-3290.14			4.52727	5.4512	2.86709	5.26335
	2.51259	6.20603	5.05742	7.94601	4.15859	4.36106	2.45996	3.0468	2.87601	8.89951	2.90905	4.84723	254.053	0.166258	0.153423	0.964651	3.43401	849.781	-3290.2			4.59202	5.48855	2.79426	5.55193
	2.49535	6.48803	5.18619	7.80652	4.18069	4.20879	2.38446	2.9014	2.84612	8.92861	2.9981	4.95103	250.512	0.166067	0.152862	0.97632	3.42208	843.869	-3290.28			4.72319	5.39867	2.71066	5.62591
	2.4849	6.67907	5.11713	7.57672	4.06523	4.15224	2.38726	2.8203	2.81248	9.30064	3.17483	5.33985	249.782	0.165467	0.152568	0.989211	3.41063	841.424	-3290.34			4.76037	5.26473	2.67335	5.93844
	2.50715	6.83127	5.11021	7.2984	4.01897	4.12427	2.35248	2.74867	2.78946	9.59062	3.42968	5.75049	244.913	0.164853	0.152021	0.991126	3.4068	841.661	-3290.41			4.81621	5.14721	2.63021	6.25693
	2.48403	6.80294	5.11141	7.06495	3.98555	4.1405	2.3536	2.61971	2.82443	9.52848	3.5561	6.29036	232.322	0.164348	0.151037	0.995738	3.41159	845.516	-3290.45			4.79946	5.06367	2.59925	6.45831
	2.4751	7.13996	5.06264	6.78134	4.01432	4.09911	2.37503	2.50677	2.80417	9.60142	3.75962	6.71909	219.34	0.163991	0.14946	0.998154	3.41513	848.74	-3290.47			4.89257	4.96492	2.56199	6.69338
	2.42248	7.28918	5.05475	6.65058	4.09833	3.95848	2.38691	2.38465	2.76289	9.73933	3.96835	7.19692	212.484	0.16397	0.148921	0.998534	3.42088	853.552	-3290.51			4.92213	4.90246	2.51148	6.9682
	2.42135	7.36533	5.10465	6.47827	4.11273	3.98074	2.3766	2.27536	2.75263	9.60517	4.09454	8.0113	209.387	0.163276	0.148994	0.99349	3.42762	859.915	-3290.5			4.96378	4.85725	2.4682	7.23701
	2.41894	7.27892	4.96581	6.53006	4.07592	3.95176	2.38236	2.16441	2.80911	9.70145	4.11938	8.84105	215.041	0.162284	0.148637	0.985208	3.44037	866.295	-3290.47			4.88789	4.85258	2.45196	7.55396
	2.43493	7.24438	4.92844	6.36913	4.08834	3.91974	2.41777	2.131	2.80807	9.65411	4.12556	9.18348	220.492	0.161266	0.148162	0.974721	3.44923	872.505	-3290.46			4.86925	4.7924	2.45228	7.65438
	2.38287	7.11275	4.98538	6.23863	4.04931	3.97653	2.39502	2.08396	2.79509	9.4007	4.06855	9.46932	218.705	0.160855	0.14765	0.958718	3.45635	880.512	-3290.4			4.827	4.75483	2.42469	7.64619
	2.35403	7.10488	4.94787	6.25414	4.02582	4.05498	2.38436	2.05974	2.73474	9.3852	4.04937	9.96846	224.736	0.16035	0.147847	0.94813	3.45349	887.862	-3290.34			4.80226	4.77831	2.39295	7.80101
	2.32904	7.07628	4.83093	6.14575	3.94609	4.08757	2.36878	2.05205	2.73745	9.79726	4.16132	10.5403	236.761	0.158965	0.149002	0.939263	3.45951	895.289	-3290.34			4.74542	4.72647	2.3861	8.1663
	2.35708	7.02185	4.71349	6.08782	3.80426	4.05794	2.33887	2.06216	2.74186	10.0965	4.26643	10.9192	240.924	0.157895	0.149433	0.920114	3.47074	902.354	-3290.27			4.69747	4.65001	2.38096	8.42738
	2.33177	7.01337	4.65299	6.16135	3.78985	4.03465	2.35398	2.11346	2.71029	10.323	4.23164	11.1805	253.079	0.157049	0.150196	0.901633	3.47807	908.115	-3290.2			4.66604	4.66195	2.39258	8.57839
	2.34466	7.05602	4.5821	6.21631	3.66135	3.98952	2.30427	2.16321	2.67818	10.5654	4.26149	11.5151	263.066	0.157203	0.150187	0.889042	3.48626	913.413	-3290.22			4.66093	4.6224	2.38189	8.78068
	2.32911	7.14617	4.55809	6.28006	3.57806	3.99549	2.29908	2.21571	2.66006	11.0035	4.28489	12.5034	261.206	0.157641	0.150408	0.871035	3.49148	918.292	-3290.12			4.67779	4.61787	2.39161	9.26393
	2.27098	7.12213	4.53392	6.54871	3.52378	3.90798	2.30501	2.29027	2.63177	11.4803	4.39235	13.1346	260.962	0.157646	0.150272	0.858185	3.49001	921.942	-3289.98			4.64234	4.66015	2.40902	9.66911
	2.23273	7.17767	4.47063	6.791	3.44488	3.759	2.28489	2.35663	2.68451	11.6874	4.3273	13.535	259.672	0.157773	0.150425	0.838653	3.49388	923.724	-3289.87			4.62701	4.66496	2.44201	9.8499
	2.24706	7.02839	4.45245	7.02927	3.41807	3.6888	2.28261	2.39024	2.70297	11.6578	4.22459	14.2476	254.352	0.158416	0.150336	0.819717	3.4988	925.037	-3289.56			4.57597	4.71205	2.45861	10.0433
	2.2071	6.96327	4.38924	7.39704	3.4326	3.70321	2.30306	2.44765	2.73778	12.3533	4.07682	15.2279	250.431	0.158866	0.149636	0.806856	3.5019	925.284	-3289.1			4.51987	4.84428	2.49616	10.5527
	2.16045	6.70658	4.30034	7.56296	3.37123	3.76996	2.27876	2.4676	2.75974	13.0845	3.89707	16.6258	248.132	0.15976	0.149551	0.793509	3.5085	925.683	-3288.61			4.38912	4.90139	2.50204	11.2024
	2.16712	6.58653	4.20284	7.78651	3.30526	3.84226	2.30942	2.51191	2.79594	13.3567	3.69266	17.58	243.305	0.159995	0.149078	0.794994	3.49869	926.623	-3287.88			4.31883	4.97801	2.53909	11.5431
	2.15394	6.51999	4.0907	8.06808	3.30878	3.90432	2.33088	2.49339	2.83955	13.362	3.69364	17.835	249.238	0.159837	0.149237	0.789233	3.47651	927.317	-3287.03			4.25488	5.09373	2.5546	11.6302
	2.11726	6.54122	3.9059	8.24003	3.18412	3.91442	2.29156	2.53731	2.92523	13.8243	3.61527	17.9276	250.571	0.15944	0.149499	0.791264	3.46015	928.324	-3286.2			4.18813	5.11286	2.5847	11.7891
	2.11845	6.47296	3.77836	8.4471	3.14078	3.98751	2.30124	2.60108	2.95377	14.4129	3.53684	18.5055	242.435	0.159129	0.150592	0.797229	3.43507	931.143	-3285.25			4.12326	5.1918	2.6187	12.1518
	2.10633	6.41115	3.61051	8.68115	3.1196	4.13391	2.34075	2.59774	3.04129	15.2818	3.68032	19.1441	246.092	0.158773	0.151831	0.802284	3.40048	935.128	-3284.41			4.04266	5.31155	2.65993	12.7021
	2.09506	6.49759	3.54647	8.85984	3.0569	4.25394	2.36915	2.66034	3.10928	15.6531	3.80254	19.1013	259.429	0.158478	0.15232	0.80915	3.36164	941.906	-3283.95			4.04637	5.39023	2.71292	12.8523
	2.14243	6.43642	3.40812	8.83422	2.98777	4.36774	2.33747	2.70654	3.18878	15.7871	3.92849	19.8027	273.865	0.157929	0.152255	0.812988	3.32597	950.186	-3283.7			3.99566	5.39657	2.74426	13.1728
	2.13824	6.35388	3.27026	9.20604	3.01192	4.53694	2.30155	2.79154	3.17228	16.331	4.18051	20.4086	290.82	0.157652	0.152059	0.814454	3.29495	960.078	-3283.74			3.92079	5.58497	2.75512	13.64
	2.08621	6.28778	3.15761	9.28464	3.00038	4.71575	2.30456	2.81674	3.21482	17.081	4.50613	21.2207	299.869	0.157727	0.152179	0.811859	3.2723	971.775	-3284.15			3.84387	5.66692	2.77871	14.2693
	2.12074	6.08397	3.05428	9.31549	2.98883	4.84732	2.3101	2.8589	3.21249	18.0329	4.79367	22.5465	296.185	0.158056	0.152079	0.815062	3.25764	985.802	-3284.74			3.753	5.71721	2.79383	15.1243
	2.08739	5.86296	2.96509	9.16161	2.94752	5.03641	2.3192	2.94277	3.19087	18.9024	5.09017	23.7549	294.78	0.158698	0.151788	0.819522	3.24832	1001.93	-3285.43			3.63848	5.71518	2.81761	15.9158
	2.0797	5.87521	2.8672	8.88511	2.85954	5.09431	2.31066	2.9689	3.22349	19.3115	5.30152	24.4536	294.048	0.159122	0.151332	0.820387	3.2391	1019.21	-3286.25			3.60737	5.61299	2.83435	16.3556
	2.12364	5.81379	2.77644	8.7661	2.80259	5.15742	2.32545	3.01622	3.221	20.1624	5.26664	24.8565	285.28	0.160186	0.151385	0.819412	3.2339	1037.12	-3286.88			3.57129	5.57537	2.85422	16.7618
	2.11637	5.90029	2.7692	8.5455	2.78905	5.19365	2.25683	3.07374	3.21352	20.7434	5.30651	24.8795	268.078	0.160995	0.151082	0.810984	3.2301	1055.77	-3287.35			3.59529	5.5094	2.84803	16.9765
	2.04582	5.81576	2.72113	8.61042	2.78071	5.30775	2.23605	3.10556	3.18277	21.7462	5.25432	23.9425	255.754	0.162108	0.151071	0.803974	3.22002	1073.59	-3287.63			3.52757	5.56629	2.84146	16.981
	2.01319	5.75053	2.68828	8.38713	2.74868	5.3221	2.21616	3.15996	3.23139	22.4955	5.16978	22.9551	240.623	0.162858	0.151132	0.795895	3.21084	1088.87	-3287.61			3.484	5.48597	2.86917	16.8735
	2.00636	5.82207	2.65995	8.33872	2.78533	5.53512	2.21724	3.28589	3.26968	23.4858	4.9107	22.1594	228.753	0.163388	0.150952	0.792623	3.19943	1101.28	-3287.28			3.49613	5.55306	2.92427	16.8519
	1.99311	5.71841	2.6988	8.71514	2.80391	5.73951	2.22022	3.38424	3.32599	24.8428	4.61333	20.3562	228.198	0.163866	0.150515	0.779178	3.18675	1109.45	-3286.76			3.47011	5.75285	2.97682	16.6041
	1.98427	5.65567	2.66673	8.70156	2.85851	6.03404	2.22264	3.40335	3.32676	25.8447	4.25943	18.4509	225.788	0.163784	0.149806	0.771214	3.18583	1112.58	-3285.84			3.43556	5.8647	2.98425	16.185
	1.95832	5.56673	2.66221	9.10157	2.83986	6.35106	2.13887	3.40848	3.41615	27.1889	4.06959	16.7568	219.528	0.163879	0.148746	0.762563	3.19133	1110.63	-3284.29			3.39575	6.0975	2.98783	16.0051
	1.95742	5.42125	2.60877	10.1364	2.91212	6.84736	2.16166	3.46663	3.50795	29.1161	4.02133	15.6933	214.589	0.163919	0.148009	0.762354	3.19648	1101.59	-3281.74			3.32915	6.63195	3.04541	16.2769
	1.93827	5.3518	2.61454	11.2992	3.06363	8.31424	2.18585	3.4319	3.51659	30.7407	3.91937	15.0304	207.54	0.164544	0.148387	0.762354	3.1944	1084.7	-3277.79			3.30154	7.55902	3.04478	16.5635
	2.02634	5.476	2.57444	12.4999	3.35694	10.0585	2.20069	3.43401	3.6255	32.0954	3.80909	15.1927	202.845	0.164634	0.149686	0.757354	3.20332	1062.63	-3272.53			3.35893	8.63844	3.08673	17.0324
	2.05145	5.43724	2.61516	14.0676	3.81022	12.4948	2.24521	3.4081	3.73333	33.6581	3.87093	15.4304	208.653	0.164668	0.150387	0.752473	3.21053	1037.13	-3265.26			3.36795	10.1242	3.12888	17.6531
	2.08157	5.26042	2.62196	15.6794	4.66007	14.677	2.22661	3.45247	3.78434	35.0852	3.85221	15.3321	221.139	0.164565	0.150276	0.754778	3.2226	1009.03	-3256.17			3.32132	11.6721	3.15447	18.0898
	2.10912	5.5857	2.58677	17.7722	5.44811	17.1257	2.24912	3.53474	3.97946	37.5673	4.03634	15.9351	228.02	0.164477	0.151182	0.757811	3.24181	978.066	-3244.29			3.4272	13.4487	3.25444	19.1796
	2.18973	5.90083	2.76353	20.5305	6.65318	20.2522	2.35157	3.59507	4.13517	38.0552	4.14272	17.1509	235.401	0.164544	0.152028	0.759583	3.25253	943.28	-3231.33			3.61803	15.8119	3.3606	19.7829
	2.27803	6.07515	2.84954	23.4542	8.0084	22.8677	2.39776	3.96025	4.32776	38.5986	4.29219	18.0971	238.897	0.165006	0.152861	0.750626	3.26331	907.23	-3217.41			3.73424	18.1101	3.56192	20.3293
	2.34469	6.68407	2.96387	25.5082	9.62452	25.7919	2.48232	4.25229	4.6104	38.4493	4.54835	19.0172	250.013	0.16506	0.153189	0.756606	3.27878	873.547	-3203.86			3.99754	20.3082	3.78167	20.6716
	2.40095	6.85925	3.06861	27.1551	11.0403	28.5409	2.51531	4.41273	4.84197	38.8613	4.81032	20.1077	265.467	0.165152	0.153008	0.769992	3.29674	842.852	-3192.1			4.1096	22.2454	3.92334	21.2598
	2.4422	7.31848	3.17096	28.9094	12.6549	30.7487	2.51956	4.4685	5.18431	38.7023	5.07084	20.5094	268.092	0.165307	0.152685	0.784511	3.32104	814.038	-3183.49			4.31054	24.1043	4.05746	21.4275
	2.51376	7.57386	3.14957	29.8831	13.8897	32.5863	2.61575	4.56615	5.64221	37.5732	5.22944	20.872	265.903	0.165839	0.152301	0.801573	3.33885	788.714	-3179.19			4.4124	25.453	4.27471	21.2249
	2.52118	7.75096	3.14886	29.7915	14.0744	33.2307	2.65388	4.76421	6.00656	35.5237	5.41936	20.9675	268.057	0.166496	0.152553	0.817237	3.3507	766.269	-3179.6			4.47367	25.6988	4.47488	20.6368
	2.58858	7.76484	3.12347	28.2551	13.837	33.607	2.70497	5.06388	6.46634	33.0659	5.47416	20.4464	262.757	0.166562	0.152473	0.836506	3.37098	747.361	-3184.74			4.49229	25.233	4.74506	19.6622
	2.60462	7.51538	3.07191	25.5318	13.1913	32.9009	2.72691	5.32889	6.68081	30.8355	5.59672	19.6643	259.303	0.167072	0.152499	0.849413	3.38317	733.826	-3192.94			4.3973	23.8746	4.9122	18.6988
	2.62871	7.06501	2.93137	23.129	12.237	31.8112	2.82763	5.21835	7.08805	28.9157	5.62411	18.6971	256.825	0.166756	0.152786	0.863614	3.39028	723.926	-3204.58			4.20836	22.3924	5.04468	17.7457
	2.64769	6.54222	2.82097	19.9737	10.9083	29.3858	2.89508	5.25152	7.48792	26.3131	5.68053	17.4711	244.04	0.16735	0.152979	0.873825	3.39559	716.599	-3217.47			4.00363	20.0892	5.21151	16.4882
	2.6448	5.98584	2.67737	16.8778	9.22793	26.9742	2.96944	5.20645	7.56598	24.1387	5.65822	16.4347	227.888	0.167215	0.152743	0.882231	3.38907	711.928	-3230.37			3.76934	17.6933	5.24729	15.4105
	2.61696	5.45899	2.56646	13.749	7.12262	23.2297	2.95829	5.14865	7.39817	22.3149	5.70632	15.0737	222.374	0.167136	0.152443	0.901547	3.38434	707.693	-3242.57			3.54747	14.7004	5.16837	14.365
	2.56435	5.05401	2.51411	11.1753	5.54753	19.8243	2.92483	4.96409	7.26617	20.3925	5.65512	13.9736	223.532	0.167296	0.152735	0.908179	3.38407	704.222	-3253.03			3.37749	12.1824	5.0517	13.3404
	2.52233	4.50228	2.43568	9.13777	4.79911	16.3562	2.89521	4.53762	6.97158	19.0415	5.60112	12.8829	230.522	0.167399	0.152399	0.9198	3.38818	701.682	-3261.6			3.15343	10.0977	4.80147	12.5085
	2.48	4.1637	2.34019	7.62612	4.27439	13.4362	2.8238	4.03949	6.71601	17.7053	5.54317	11.9974	245.805	0.167701	0.152548	0.923678	3.39538	700.772	-3268.44			2.99463	8.44557	4.52643	11.7486
	2.40829	3.71207	2.27774	7.11969	4.02975	10.8715	2.73064	3.71797	6.42791	16.738	5.39443	11.5483	257.946	0.168064	0.152781	0.935717	3.40922	700.911	-3273.81			2.79936	7.3403	4.29218	11.2269
	2.33885	3.40075	2.21706	6.82172	4.02573	8.38505	2.62346	3.54519	6.10433	15.3947	5.2643	11.2276	267.148	0.167981	0.152244	0.945769	3.42394	701.664	-3277.76			2.65222	6.41083	4.09099	10.6289
	2.27642	3.22986	2.20224	6.63187	4.23958	6.85414	2.57097	3.41112	5.68759	13.4933	4.99568	11.2153	279.865	0.167585	0.152006	0.954506	3.43448	702.369	-3280.66			2.56951	5.90853	3.88989	9.90142
	2.2436	3.08343	2.2372	6.47833	4.26373	5.49876	2.52647	3.36206	5.45791	11.8485	4.79011	11.073	292.566	0.16769	0.152823	0.9574	3.44543	702.807	-3282.72			2.52141	5.41361	3.78214	9.23721
	2.27892	3.06867	2.24493	6.42108	4.44599	4.93631	2.55173	3.33585	5.26916	9.98783	4.49713	10.4592	297.178	0.167212	0.153685	0.961431	3.45355	703.751	-3283.97			2.53084	5.26779	3.71891	8.31471
	2.25569	3.29451	2.27743	6.43763	4.55321	4.38772	2.59796	3.40013	5.12886	8.79864	4.23627	10.3995	293.44	0.166485	0.15408	0.960201	3.46289	705.109	-3284.7			2.60921	5.12619	3.70898	7.81148
	2.26748	3.34929	2.33433	6.3453	4.57553	4.14285	2.62737	3.43314	4.88049	7.77236	3.97251	10.2714	281.994	0.166449	0.15419	0.949583	3.45813	706.561	-3285.28			2.65037	5.02123	3.647	7.33876
	2.2515	3.36124	2.34563	6.27543	4.57514	3.97143	2.66312	3.43593	4.88514	7.00604	3.86528	10.4419	271.717	0.166537	0.153553	0.946498	3.45184	708.146	-3285.48			2.65279	4.94067	3.6614	7.1044
	2.27662	3.46472	2.376	5.83723	4.36378	3.79299	2.6933	3.45755	4.72722	6.41073	3.77561	10.6389	272.33	0.166571	0.153768	0.942338	3.44529	711.561	-3285.61			2.70578	4.66466	3.62602	6.94176
	2.21984	3.52613	2.34573	5.43349	4.12224	3.63976	2.64156	3.44122	4.54655	6.0674	3.6466	10.6049	272.853	0.166401	0.154558	0.933988	3.44507	715.284	-3285.82			2.69723	4.3985	3.54311	6.77297
	2.19425	3.61447	2.40586	4.97129	3.84098	3.46963	2.61732	3.34831	4.5064	5.7308	3.54089	10.4702	274.907	0.166736	0.154875	0.921677	3.45004	720.126	-3285.76			2.73819	4.09397	3.49068	6.58064
	2.15607	3.80646	2.41566	4.60894	3.70965	3.34451	2.57778	3.41166	4.54205	5.63047	3.50312	10.6709	267.478	0.166835	0.154272	0.909252	3.45346	725.943	-3285.73			2.79273	3.8877	3.5105	6.60149
	2.13503	3.8765	2.44395	4.64976	3.61631	3.271	2.49949	3.39725	4.53394	5.51588	3.47753	10.781	258.417	0.166942	0.153124	0.899385	3.45319	733.201	-3285.85			2.8185	3.84569	3.47689	6.59148
	2.20562	3.89782	2.44325	4.60063	3.64407	3.18887	2.47073	3.4063	4.68127	5.35888	3.472	10.9595	252.531	0.166701	0.152477	0.893565	3.46635	741.541	-3285.74			2.8489	3.81119	3.51943	6.5968
	2.19087	3.98347	2.42588	4.85506	3.73749	3.11261	2.39608	3.467	4.78286	5.56446	3.49097	10.7979	247.994	0.166345	0.15231	0.888709	3.47408	749.138	-3285.68			2.86674	3.90172	3.54865	6.61779
	2.21897	4.14573	2.46353	4.8387	3.80119	2.95743	2.37242	3.46506	4.82587	5.90905	3.42966	10.8138	242.733	0.165143	0.152357	0.898488	3.4815	755.879	-3285.79			2.94274	3.86578	3.55445	6.71751
	2.17277	4.20345	2.51953	4.91969	3.90427	3.04562	2.28987	3.43274	4.8452	5.95088	3.44292	10.8524	240.571	0.164577	0.152126	0.903381	3.49611	761.565	-3285.67			2.96525	3.95653	3.52261	6.74872
	2.19868	4.47126	2.54939	5.07199	3.97016	3.19305	2.32842	3.45667	4.82216	6.09332	3.43859	10.4011	249.455	0.164339	0.15193	0.904199	3.49597	767.036	-3285.63			3.07311	4.0784	3.53575	6.64432
	2.20075	4.63608	2.49239	5.13649	3.91377	3.25319	2.37645	3.60486	5.0022	6.2838	3.49369	10.1153	245.197	0.164083	0.152684	0.895838	3.49167	771.354	-3285.75			3.10974	4.10115	3.66117	6.63093
	2.23292	4.83192	2.59502	5.1601	3.87092	3.32926	2.37923	3.73313	5.22309	6.47832	3.54494	10.014	243.399	0.164743	0.153505	0.885131	3.48604	774.092	-3285.63			3.21995	4.12009	3.77848	6.67909
	2.23048	4.95125	2.59956	5.02454	3.8012	3.42388	2.40481	3.92959	5.41651	6.73376	3.60309	9.71585	252.551	0.165578	0.153817	0.871938	3.47628	774.793	-3285.6			3.26043	4.08321	3.91697	6.68423
	2.1867	5.13308	2.70564	5.02209	3.6915	3.5286	2.48683	4.00286	5.5771	6.85049	3.70712	9.53725	260.201	0.166341	0.153945	0.847389	3.46035	776.007	-3285.73			3.34181	4.08073	4.02226	6.69828
	2.19237	5.38496	2.74718	4.87048	3.45162	3.62453	2.54251	4.06322	5.73325	6.81576	3.68491	9.25855	263.58	0.167057	0.154048	0.826868	3.45191	776.965	-3285.66			3.4415	3.98221	4.11299	6.58641
	2.16422	5.57964	2.78881	4.88642	3.24898	3.62543	2.58975	4.11989	5.83967	7.27599	3.81628	9.3063	267.237	0.167679	0.154167	0.803258	3.43665	777.318	-3285.66			3.51089	3.92028	4.1831	6.79952
	2.19715	5.76058	2.80274	4.9292	3.12593	3.50765	2.6006	4.34655	6.10171	7.76358	3.86866	9.24806	268.296	0.168415	0.154238	0.78651	3.43675	777.915	-3285.79			3.58682	3.85426	4.34962	6.9601
	2.21356	5.63874	2.84096	5.13435	2.98724	3.42202	2.67139	4.46997	6.44463	8.68133	3.94994	9.08831	262.04	0.168729	0.153897	0.765113	3.44505	777.851	-3285.73			3.56442	3.84787	4.52866	7.23986
	2.23238	5.53028	2.86782	5.249	2.89471	3.37472	2.69683	4.58544	6.57891	9.21559	3.98404	9.02768	254.92	0.168794	0.153481	0.757856	3.44807	778.301	-3285.75			3.54349	3.83948	4.62039	7.4091
	2.22208	5.452	2.88058	5.29915	2.81731	3.35434	2.76584	4.56569	6.70623	9.55065	4.10575	8.81318	250.227	0.168513	0.153525	0.746283	3.44971	779.867	-3285.9			3.51822	3.8236	4.67925	7.48986
	2.25983	5.30759	2.86594	5.28839	2.74288	3.21471	2.7452	4.60074	6.95859	10.1792	4.14335	8.3868	237.882	0.167674	0.15393	0.74522	3.44685	780.394	-3285.88			3.47779	3.74866	4.76818	7.56979
	2.30679	5.20109	2.9137	5.23138	2.61982	3.11013	2.77819	4.64372	7.10417	10.7868	4.23309	8.1148	225.724	0.167156	0.153756	0.743428	3.45089	780.746	-3285.92			3.47386	3.65378	4.84203	7.71157
	2.2929	5.04486	2.86662	5.46046	2.73669	3.06293	2.79244	4.79457	7.16023	11.2762	4.26082	7.76278	218.771	0.16683	0.15396	0.744028	3.45769	782.631	-3286.05			3.40146	3.75336	4.91575	7.76659
	2.34622	4.84152	2.85163	5.56872	2.76926	3.09128	2.80211	4.91947	7.33062	11.6691	4.26678	7.61478	216.445	0.165976	0.154238	0.742739	3.4577	783.937	-3286.03			3.34646	3.80975	5.0174	7.85023
	2.41608	4.71577	2.91524	5.643	2.77889	3.09031	2.83561	5.05225	7.37403	12.1489	4.2368	7.48326	221.689	0.165205	0.154449	0.746936	3.45288	785.464	-3286.08			3.34903	3.8374	5.0873	7.95633
	2.52721	4.76858	2.9251	5.75976	2.8261	3.16573	2.84501	5.31417	7.33508	12.1168	4.1941	7.44403	229.599	0.165412	0.154466	0.741776	3.45773	788.398	-3286.19			3.40696	3.9172	5.16475	7.91831
	2.56993	4.7737	2.93661	6.01875	2.80525	3.32834	2.88467	5.45874	7.49767	13.0112	4.20849	7.5709	227.614	0.16529	0.154595	0.741613	3.46889	790.545	-3286.2			3.42675	4.05078	5.28036	8.26353
	2.59324	4.80065	2.94892	6.42627	2.92991	3.535	2.94053	5.65197	7.54396	13.9303	4.21445	7.68052	224.518	0.165744	0.154466	0.74345	3.49292	793.236	-3286.25			3.4476	4.29706	5.37882	8.60841
	2.59036	4.60848	2.91663	6.69845	3.04097	3.70314	2.92315	5.84268	7.5048	13.8775	4.17603	7.77575	224.133	0.166866	0.154161	0.740238	3.50562	797.747	-3286.36			3.37182	4.48085	5.42354	8.60975
	2.60931	4.58936	2.96137	6.95955	3.09333	3.91704	2.94291	5.96365	7.33486	13.8721	4.11766	7.80651	224.807	0.167869	0.153939	0.737929	3.51504	800.498	-3286.4			3.38668	4.65664	5.41381	8.59876
	2.64719	4.43249	2.95171	7.09927	3.09699	4.18271	2.90202	5.93997	7.32781	13.9223	4.1041	7.6617	229.277	0.168685	0.153469	0.747728	3.52814	803.12	-3286.51			3.3438	4.79299	5.38993	8.5627
	2.65253	4.32761	2.87281	7.14612	3.18119	4.44914	2.91954	5.99125	7.28322	13.8176	4.06294	7.86076	231.468	0.169243	0.152374	0.756075	3.53574	807.229	-3286.62			3.28431	4.92549	5.398	8.58044
	2.56022	4.24456	2.81267	7.42561	3.37876	4.74439	2.78029	5.92175	7.25216	13.445	4.07831	7.86219	227.616	0.169608	0.153073	0.760379	3.54116	809.083	-3286.7			3.20582	5.18292	5.31806	8.46183
	2.49385	4.05142	2.80085	7.6409	3.52126	4.94935	2.76679	5.85017	6.99003	12.985	3.98621	7.75251	230.997	0.169621	0.153114	0.76673	3.54407	811.036	-3286.82			3.11537	5.3705	5.20233	8.24124
	2.47713	3.90796	2.73368	7.90408	3.80796	5.36408	2.68218	5.83315	6.92685	12.1209	3.90098	7.84588	236.766	0.16913	0.152702	0.770258	3.55224	814.173	-3286.89			3.03959	5.69204	5.14739	7.95593
	2.47701	3.78303	2.76735	8.12629	4.02639	5.6984	2.6666	5.84977	6.91074	11.6404	3.89192	7.56922	242.202	0.168806	0.15286	0.771922	3.56516	814.516	-3286.94			3.00913	5.95036	5.14237	7.70052
	2.46251	3.66486	2.76001	8.48115	4.24399	5.86768	2.63416	5.82669	6.94093	11.3146	3.86096	7.52758	260.57	0.167752	0.153112	0.783185	3.57426	815.438	-3287.02			2.96246	6.1976	5.13393	7.56771
	2.44746	3.58147	2.79681	8.91991	4.45918	5.99125	2.66928	5.92508	7.0026	11.623	3.88276	7.48925	276.582	0.167041	0.15408	0.809184	3.56918	818.116	-3287.01			2.94192	6.45678	5.19898	7.66499
	2.3694	3.50889	2.78296	9.27359	4.81485	6.34006	2.64467	5.92204	6.9178	11.8747	3.87275	7.2314	284.368	0.16652	0.155035	0.828419	3.5684	817.862	-3287			2.88709	6.8095	5.16151	7.65963
	2.40328	3.37632	2.77131	9.5361	5.06346	6.73603	2.6217	5.85141	6.7925	12.1751	3.85167	6.89199	292.353	0.166349	0.155135	0.835913	3.58024	818.314	-3287.03			2.8503	7.11186	5.08854	7.63958
	2.38331	3.29581	2.78978	9.56549	5.17841	7.42581	2.62946	5.7695	6.83628	12.9339	3.9352	6.71031	301.605	0.166035	0.154541	0.849212	3.58679	820.488	-3286.96			2.82296	7.3899	5.07841	7.85981
	2.39659	3.23816	2.71517	9.58836	5.31316	7.90122	2.64148	5.78606	6.89553	13.1447	3.94936	6.54177	304.142	0.166177	0.154562	0.861802	3.57951	818.969	-3286.96			2.7833	7.60091	5.10769	7.8786
	2.32678	3.22696	2.6195	9.87936	5.52769	8.31303	2.63156	5.78654	6.78306	13.2216	3.82375	6.36552	309.136	0.166625	0.154818	0.873062	3.56473	819.341	-3287.02			2.72441	7.90669	5.06706	7.80362
	2.32947	3.22907	2.50305	10.0269	5.72249	8.62255	2.67748	5.77369	6.59574	13.4333	3.7567	6.18034	307.22	0.167518	0.154819	0.889992	3.54507	821.542	-3286.94			2.6872	8.124	5.01564	7.79013
	2.28475	3.15866	2.45051	9.97897	5.9071	9.14738	2.65648	5.67357	6.43068	13.7687	3.64359	6.08824	289.113	0.167933	0.154566	0.896299	3.52312	819.287	-3286.97			2.63131	8.34448	4.92024	7.8335
	2.29282	3.17051	2.3954	9.81834	6.02392	9.67236	2.64785	5.61972	6.30958	13.7783	3.58263	6.02742	272.841	0.168014	0.154384	0.893187	3.5064	818.853	-3287.07			2.61958	8.50487	4.85905	7.7961
	2.25082	3.21179	2.40686	10.1033	6.00364	9.82239	2.60721	5.488	6.17735	14.1604	3.54195	5.97408	262.915	0.168403	0.15405	0.895512	3.48742	820.23	-3287.05			2.62316	8.64312	4.75752	7.89214
	2.22269	3.24937	2.4184	10.2522	6.17863	10.0474	2.59033	5.54619	6.11791	14.0849	3.35725	5.85409	253.722	0.168587	0.15349	0.898426	3.46178	817.042	-3287.12			2.63015	8.82606	4.75148	7.76542
	2.19088	3.34447	2.47498	10.3745	6.34101	10.365	2.54131	5.33574	5.85816	14.0795	3.25647	5.71112	259.681	0.168557	0.152233	0.898029	3.44117	816.751	-3287.25			2.67011	9.02683	4.5784	7.68237
	2.1981	3.3542	2.53209	10.2783	6.35964	10.9222	2.48645	5.23831	5.68944	14.52	3.27977	5.70998	264.657	0.167735	0.151688	0.895669	3.41835	817.877	-3287.21			2.6948	9.18672	4.4714	7.8366
	2.18638	3.46042	2.63867	10.2579	6.33506	11.514	2.44766	5.27079	5.64225	15.183	3.30829	5.77625	255.511	0.16704	0.15008	0.886427	3.39807	813.355	-3287.28			2.76182	9.36899	4.45357	8.08918
	2.20547	3.47197	2.71311	10.525	6.75367	12.0469	2.43137	5.18958	5.55882	15.5511	3.30042	5.75462	256.12	0.166857	0.149482	0.882416	3.39752	811.828	-3287.43			2.79685	9.77518	4.39326	8.20205
	2.15585	3.56404	2.79727	10.9056	7.04075	12.1801	2.40499	5.0989	5.37743	16.046	3.21732	5.86281	270.271	0.167107	0.148861	0.880581	3.40156	812.101	-3287.4			2.83906	10.0421	4.29377	8.37538
	2.15552	3.67077	2.84464	11.1079	7.30279	12.3184	2.3724	5.00156	5.10702	16.616	3.1517	6.08948	277.42	0.16677	0.148221	0.882138	3.40078	805.946	-3287.48			2.89031	10.243	4.16033	8.61907
	2.16551	3.84461	2.86932	11.4203	7.56648	13.0002	2.33913	4.79883	4.88366	16.7446	3.07431	6.16318	284.116	0.166956	0.147719	0.88896	3.39808	803.438	-3287.64			2.95981	10.6623	4.00721	8.6607
	2.07791	3.96372	2.86952	11.5542	7.73932	14.0377	2.30801	4.55171	4.63828	17.0322	2.9557	6.28868	286.198	0.167056	0.148997	0.883065	3.41055	801.842	-3287.63			2.97038	11.1104	3.83267	8.75885
	2.06531	4.15232	2.82483	12.5915	8.23376	14.5164	2.29159	4.46409	4.42586	16.9731	2.85585	6.8445	272.879	0.167458	0.150089	0.872149	3.42777	792.751	-3287.76			3.01415	11.7805	3.72718	8.89116
	2.07976	4.28893	2.86744	12.7971	8.39723	14.5688	2.25075	4.26456	4.12095	16.6585	2.68414	7.25747	263.192	0.168286	0.150851	0.864992	3.43542	787.075	-3287.97			3.07871	11.921	3.54542	8.86672
	2.05741	4.47666	2.96043	13.1232	8.61579	15.1972	2.21353	3.96118	3.78075	16.6862	2.59779	7.55607	259.579	0.169403	0.15143	0.845208	3.44113	781.071	-3288.02			3.16483	12.3121	3.31848	8.94669
	2.07378	4.73077	3.08814	13.1162	8.52725	15.7365	2.17523	3.87863	3.54792	16.3489	2.5517	7.74576	248.821	0.169193	0.151613	0.832544	3.46173	766.233	-3288.18			3.29756	12.46	3.20059	8.8821
	2.08583	4.79588	3.09845	13.7735	8.69094	16.5507	2.10518	3.77246	3.38157	16.3776	2.52516	7.91683	229.337	0.169479	0.152088	0.82446	3.49192	755.494	-3288.43			3.32672	13.005	3.0864	8.93987
	2.04857	4.86983	3.23951	14.808	8.69415	16.7026	2.13718	3.77062	3.25457	15.6148	2.51039	8.1852	220.952	0.169298	0.152625	0.802975	3.51126	744.883	-3288.49			3.38597	13.4016	3.05412	8.77012
	2.04788	4.93924	3.4348	15.2306	8.84118	16.559	2.13007	3.75324	3.08023	15.2509	2.48619	8.26686	214.909	0.169005	0.152802	0.786003	3.53626	726.207	-3288.69			3.47397	13.5436	2.98785	8.66798
	2.08766	5.15328	3.58769	14.9314	8.58604	16.441	2.14452	3.69702	3.0287	15.3629	2.54015	8.31124	207.388	0.16871	0.152578	0.775416	3.53824	713.887	-3288.95			3.60954	13.3195	2.95675	8.7381
	2.07242	5.22168	3.68172	14.6148	8.30208	16.0515	2.12241	3.68107	2.94062	15.0988	2.53633	7.914	204.129	0.168322	0.151973	0.76123	3.53623	703.49	-3289.02			3.6586	12.9894	2.9147	8.51637
	2.08748	5.37596	3.73445	15.0758	8.10207	15.4077	2.08903	3.66582	2.88244	14.9273	2.53393	7.4512	208.304	0.167642	0.151827	0.745793	3.53883	687.308	-3289.21			3.73263	12.8618	2.8791	8.30416
	2.07601	5.35533	3.71507	15.7189	7.7522	14.5222	2.12329	3.73108	2.8342	14.5233	2.49511	7.5013	226.081	0.166738	0.151735	0.75089	3.54275	679.889	-3289.46			3.71547	12.6644	2.89619	8.17325
	2.07616	5.37324	3.712	16.2259	7.63487	13.8264	2.12961	3.72613	2.79031	14.2078	2.43452	7.55772	243.006	0.165722	0.151519	0.751279	3.5393	674.773	-3289.52			3.72047	12.5624	2.88202	8.06666
	2.11482	5.41846	3.74316	16.9624	7.59713	12.9512	2.11236	3.84008	2.81768	13.6777	2.39653	7.81678	253.862	0.16462	0.151727	0.753402	3.54351	663.292	-3289.67			3.75881	12.5036	2.92337	7.96366
	2.14569	5.50365	3.70662	18.0601	7.59005	12.0506	2.07958	3.92373	2.8622	13.9484	2.34826	8.13124	261.626	0.163562	0.152079	0.751445	3.54516	647.006	-3289.9			3.78532	12.5669	2.95517	8.14264
	2.16483	5.59636	3.70729	20.9609	7.6936	11.4053	2.13942	4.06495	2.96291	14.8662	2.39545	9.49187	265.116	0.162781	0.152628	0.765649	3.55015	704.216	-3289.86			3.82283	13.3533	3.05576	8.91785
	2.14325	5.64977	3.68857	23.3472	7.95006	11.5223	2.12734	4.1907	3.07384	16.4756	2.42651	11.2133	275.77	0.162377	0.153941	0.770687	3.56105	956.258	-3289.7			3.82719	14.2732	3.13063	10.0385
	2.153	5.70559	3.65457	25.3209	8.3343	12.2239	2.17106	4.33776	3.27873	17.813	2.66003	14.046	294.02	0.162174	0.155982	0.769396	3.56664	1287.48	-3289.52			3.83772	15.293	3.26251	11.5063
	2.19994	5.75142	3.70672	28.8136	8.50995	13.4203	2.25478	4.51007	3.40221	20.3797	2.85641	17.9832	298.489	0.162664	0.156921	0.768548	3.56932	1664.85	-3289.07			3.88603	16.9146	3.38902	13.7398

## Sheet: P206 U1-1
	Ra Li	Oi Li	Oe Li	MF Li	ICO Li	LO Li	Ra Re	Oi Re	Oe Re	MF Re	ICO Re	LO Re	EKG	Kippwinkel	Rotwinkel	Kraft x	Kraft y	Druck li	Druck re			Bauch links	Rücken links	Bauch rechts	Rücken rechts
	1.84965	7.34293	4.50919	23.0083	3.74817	8.58435	1.80888	8.52902	3.56123	21.9433	6.90275	16.4371	264.43	0.0763862	0.5088	1.91598	2.31945	40	-3286.32			4.56726	11.7803	4.63304	15.0944
	1.89266	7.16021	4.39021	25.7586	3.79044	9.43094	1.88368	8.67581	3.61355	24.968	7.53919	17.9157	264.746	0.0762999	0.509091	1.91259	2.31502	29	-3285.94			4.48103	12.9933	4.72435	16.8076
	1.94284	7.1711	4.43297	27.1651	3.94307	10.0349	1.93711	8.55341	3.71825	27.6349	8.33514	18.7835	259.211	0.0764039	0.509096	1.91119	2.31385	1.34863	-3285.6			4.51564	13.7144	4.73626	18.2512
	2.00601	7.31922	4.40723	28.1645	4.0707	10.6027	1.99808	8.42665	3.90035	29.9916	8.72686	19.8974	246.831	0.0765271	0.508597	1.90678	2.31154	12	-3285.31			4.57749	14.2793	4.77502	19.5386
	2.11944	7.29995	4.33401	28.3344	4.22429	11.2658	2.07567	8.22226	3.98905	30.5742	8.94328	20.7217	230.317	0.0765979	0.507695	1.90704	2.30089	183.827	R			4.58447	14.6081	4.76233	20.0798
	2.21428	7.28086	4.29442	27.3442	4.27971	11.6563	2.15	8.30871	4.05707	30.8772	9.0226	21.48	215.062	0.076432	0.5073	1.90966	2.29035	506.799	-3284.79			4.59652	14.4267	4.83859	20.4599
	2.31918	7.09443	4.32312	25.9237	4.16173	11.4748	2.17581	8.40953	4.0865	30.3282	8.67581	21.9869	200.903	0.0762093	0.507146	1.90601	2.28633	746.078	-3284.66			4.57891	13.8534	4.89061	20.3303
	2.46608	7.17536	4.43296	23.791	4.12572	11.3618	2.17609	8.53683	4.14358	28.2306	7.97801	21.7644	190.941	0.0760866	0.506987	1.89777	2.28316	890.042	-3284.59			4.69147	13.0929	4.95217	19.3243
	2.59175	7.30688	4.66885	21.7753	4.12841	11.0248	2.22829	8.65045	4.11637	26.4293	7.41495	21.3523	196.205	0.0749864	0.507208	1.88843	2.27942	969.994	-3284.6			4.85583	12.3095	4.99837	18.3989
	2.70144	7.52635	4.68158	19.6248	4.07053	11.0751	2.23487	8.65123	4.09442	23.4329	6.67492	21.4106	198.151	0.0744	0.507604	1.8887	2.27678	1006.58	-3284.67			4.96979	11.5901	4.99351	17.1728
	2.72992	7.76366	4.74447	17.2662	4.03715	10.7633	2.2604	8.5064	3.94506	20.7398	5.9489	21.2344	193.424	0.0732041	0.507952	1.88212	2.28382	1012.33	-3284.74			5.07935	10.6889	4.90395	15.9744
	2.72423	7.89321	4.83773	15.4048	3.91591	10.2077	2.25735	8.24464	3.69109	18.378	5.18979	20.3398	186.756	0.0720306	0.508947	1.87695	2.2947	1003.33	-3284.83			5.15172	9.84281	4.73103	14.6359
	2.75935	8.06695	4.85308	13.4654	3.71644	9.7553	2.22122	7.84665	3.5599	15.9367	4.68967	19.6946	185.37	0.0709619	0.510173	1.86792	2.30123	988.087	-3285.01			5.22646	8.97903	4.54259	13.4403
	2.74789	8.0226	4.88713	11.8039	3.63969	9.47918	2.18265	7.43519	3.48785	13.9512	4.36622	18.426	191.986	0.0700883	0.510869	1.86031	2.30493	968.849	-3285.14			5.21921	8.3076	4.36857	12.2478
	2.67186	7.95427	4.9327	11.1267	3.69542	9.65897	2.15931	6.93831	3.46841	12.4742	4.29731	16.752	193.775	0.069235	0.510976	1.85631	2.30762	944.754	-3285.2			5.18627	8.16037	4.18867	11.1745
	2.55696	7.79235	4.8865	10.3284	3.82766	9.71784	2.08713	6.34784	3.56491	12.279	4.63308	15.8108	182.835	0.0682994	0.511307	1.85801	2.31086	920.66	-3285.3			5.0786	7.95797	3.99996	10.9076
	2.411	7.79927	4.83127	9.55722	3.77523	10.2206	2.03825	5.74642	3.87346	12.6524	5.1232	14.9178	163.63	0.06701	0.511761	1.85769	2.31819	895.377	-3285.35			5.01385	7.85101	3.88604	10.8978
	2.28897	7.74492	4.79152	8.79033	3.71834	10.1465	2.0284	5.42299	4.33985	12.7849	5.46219	13.4767	153.454	0.0666092	0.511637	1.86064	2.31517	867.478	-3285.3			4.9418	7.55171	3.93042	10.5746
	2.22131	7.61922	4.82685	8.85628	3.82382	10.7784	1.9695	5.0467	4.93818	13.7791	5.99009	12.244	153.015	0.0668024	0.511949	1.86805	2.31502	840.214	-3285.29			4.88912	7.8195	3.98479	10.671
	2.13134	7.53821	4.81674	8.79239	3.8488	11.1702	1.98018	4.64131	5.4138	15.6774	6.41158	11.2058	152.526	0.0672339	0.512349	1.87679	2.30895	811.982	-3285.18			4.82876	7.93713	4.01176	11.0983
	1.99189	7.70786	4.75546	8.48326	3.88339	11.0268	1.93716	4.20928	5.60477	16.214	6.64905	10.1119	151.255	0.0683434	0.512902	1.87887	2.29724	781.193	-3284.98			4.8184	7.79781	3.91707	10.9916
	1.95954	8.07914	4.77413	8.34755	3.73491	10.6738	1.96012	4.06954	5.77638	16.4003	6.88022	9.11449	143.129	0.0688182	0.51302	1.87331	2.28997	751.797	-3284.9			4.9376	7.58541	3.93535	10.7983
	1.96884	8.43906	4.68266	7.94092	3.59566	10.2159	1.97568	3.97987	5.82369	15.8893	6.857	8.51212	130.476	0.0691062	0.51334	1.87073	2.27809	721.956	-3284.74			5.03019	7.25082	3.92642	10.4195
	2.00737	8.74525	4.7855	7.99363	3.44846	9.81975	1.98838	3.8548	5.76885	15.0484	6.5454	8.03736	125.473	0.0697436	0.513924	1.8705	2.27392	691.332	-3284.44			5.17937	7.08728	3.87068	9.87704
	2.03631	9.02292	4.87704	7.96877	3.42177	9.67021	1.97305	3.88907	5.63332	14.706	6.16509	7.55445	144.476	0.070209	0.514334	1.87268	2.27111	662.732	-3284.34			5.31209	7.02025	3.83181	9.47517
	2.06028	9.39298	4.84716	7.83053	3.3168	9.19704	1.97423	4.2443	5.40081	13.6406	5.55548	7.43771	180.057	0.0701993	0.514563	1.87272	2.26939	634.822	-3284.17			5.43347	6.78145	3.87311	8.87793
	2.07065	9.61858	5.12171	7.51244	3.1152	8.18289	1.97728	4.82396	4.99175	12.3168	5.17833	7.27488	212.764	0.0705398	0.514433	1.8611	2.26651	606.302	-3283.9			5.60365	6.27018	3.93099	8.25667
	2.15235	9.90785	5.2053	7.43162	2.97712	6.90789	1.99954	5.51971	4.84748	10.4176	4.68513	7.27104	229.203	0.0709532	0.514404	1.8587	2.26575	580.326	-3283.84			5.75517	5.77221	4.12224	7.45792
	2.24489	10.5802	5.47339	7.53943	3.03972	6.62557	2.06392	6.05124	4.66724	9.7963	4.3223	7.30841	234.516	0.0712513	0.513547	1.85724	2.26927	554.878	-3283.72			6.09948	5.73491	4.2608	7.14234
	2.26047	10.5371	5.54264	7.62992	3.18308	6.48382	2.10964	6.51496	4.42158	8.77529	3.97262	7.24008	233.031	0.071705	0.513883	1.8612	2.27987	529.391	-3283.58			6.11339	5.7656	4.34872	6.66266
	2.25886	10.7634	5.57657	7.63917	3.25484	6.62114	2.12007	7.11186	4.2727	8.5195	3.9213	7.13418	238.186	0.072327	0.512857	1.853	2.28324	506.021	-3283.73			6.19961	5.83838	4.50155	6.52499
	2.31515	11.1044	5.61194	7.36192	3.32622	6.45978	2.1208	7.6423	4.21646	7.79324	4.06163	7.06342	249.151	0.0725105	0.512632	1.84773	2.29034	481.967	-3283.82			6.34384	5.71597	4.65985	6.30609
	2.4074	11.1549	5.46508	7.31197	3.35757	6.15999	2.19409	8.14797	4.44351	7.59871	4.30573	7.10718	249.046	0.0725942	0.513092	1.8462	2.29405	456.099	-3283.86			6.34248	5.60984	4.92852	6.33721
	2.47758	11.2933	5.38356	7.34498	3.44624	6.32387	2.19839	8.56714	4.87855	8.16317	4.97733	7.16821	227.236	0.0723219	0.51274	1.84559	2.29819	430.239	-3284.15			6.38482	5.70503	5.21469	6.76957
	2.54105	11.4511	5.20056	7.56387	3.5398	6.65604	2.22278	8.58321	5.18933	9.36314	5.47268	7.36918	192.889	0.0714582	0.51282	1.84464	2.30009	402.385	-3284.27			6.39758	5.9199	5.33177	7.40167
	2.59635	11.4558	5.11284	7.63878	3.63233	6.88785	2.26532	8.73611	5.53837	10.6556	6.11912	7.64869	166.261	0.0707337	0.513483	1.84312	2.30217	371.743	-3284.27			6.38833	6.05299	5.51326	8.14115
	2.61934	11.3901	5.03639	7.91366	3.6123	7.12066	2.28254	8.7223	5.95089	11.5126	6.59554	7.85242	157.928	0.0706344	0.513902	1.84114	2.30172	338.757	-3284.46			6.34859	6.21554	5.65191	8.65353
	2.67697	11.6597	4.83229	8.25112	3.62773	7.16696	2.34047	8.55461	6.57481	12.0534	7.08311	8.09719	164.474	0.0697116	0.515065	1.83909	2.30366	300.594	-3284.39			6.38967	6.3486	5.82329	9.07788
	2.72828	12.3854	4.79488	8.41932	3.65306	6.96434	2.43599	8.66333	6.84831	12.4474	7.49512	8.65082	183.602	0.0698507	0.514896	1.841	2.30298	258.587	-3284.24			6.63619	6.34557	5.98254	9.53113
	2.72506	12.8599	4.97009	8.6119	3.6313	6.92426	2.49907	8.44022	7.12718	12.7239	7.59684	8.4883	198.775	0.0702328	0.51453	1.84205	2.30249	212.439	-3284.28			6.85167	6.38916	6.02216	9.60302
	2.80113	13.2438	5.00815	9.05819	3.69932	6.60971	2.58	8.6362	6.95785	13.093	7.58014	8.65978	198.442	0.0704703	0.514533	1.8434	2.29258	160.207	-3284.09			7.0177	6.45574	6.05802	9.77765
	2.81477	13.6344	5.05077	9.19755	3.63333	6.31906	2.63032	9.00001	6.92009	12.6466	7.36684	8.64243	193.271	0.0708503	0.514603	1.83957	2.29166	102.733	-3283.91			7.16664	6.38331	6.18348	9.55197
	2.85518	13.8615	5.21155	9.41297	3.61289	6.06852	2.68081	9.48212	6.86027	11.7896	6.97856	8.46544	194.916	0.0710353	0.51489	1.84361	2.28936	44.1405	-3283.99			7.30941	6.36479	6.34106	9.07787
	2.97434	14.2623	5.4018	9.60493	3.68135	5.80033	2.77566	9.99586	6.93615	11.2169	6.66193	8.51072	194.289	0.0713122	0.514574	1.83983	2.29182	-18.6353	-3283.86			7.54614	6.3622	6.56922	8.79653
	2.98497	14.6561	5.58999	9.24447	3.77882	5.60958	2.8196	10.2395	6.90701	10.6089	6.39927	8.31794	193.645	0.0724543	0.513255	1.85003	2.29345	-85.2489	-3283.77			7.7437	6.21095	6.65536	8.44204
	3.04917	14.7311	5.71087	9.1935	3.84048	5.36473	2.88792	10.3755	6.64397	10.5254	6.13288	8.10704	200.737	0.0731029	0.512285	1.85291	2.29525	-155.023	-3283.9			7.83037	6.1329	6.63579	8.25511
	3.27312	14.9704	5.73763	9.36308	4.06839	5.36013	3.09946	10.7287	6.72638	10.3614	6.12293	7.96617	199.15	0.0734874	0.511917	1.85255	2.29225	-230.249	-3283.78			7.99372	6.26386	6.8515	8.15017
	3.30101	15.1811	5.80552	9.27269	4.03221	5.43846	3.13222	10.9335	6.75711	10.2652	6.08937	7.97081	181.105	0.0740954	0.511232	1.85395	2.28893	-309.453	-3283.74			8.09587	6.24779	6.94095	8.10845
	3.35414	15.2988	5.81807	9.28823	4.22121	5.4742	3.18119	10.5087	6.92145	10.2716	6.20808	7.84345	159.214	0.0740279	0.511576	1.85301	2.29029	-393.711	-3283.87			8.15702	6.32788	6.87045	8.10773
	3.39179	15.5917	5.81642	9.16854	4.23681	5.489	3.15844	9.90482	7.10583	10.3256	6.62461	8.01138	162.729	0.0744521	0.510842	1.85197	2.28811	-486.2	-3283.73			8.26663	6.29812	6.72303	8.32053
	3.34106	16.0907	5.6557	9.08444	4.20607	5.54461	3.15129	9.30363	7.3931	10.4009	6.83353	8.1789	183.069	0.0742247	0.511174	1.85416	2.27924	-582.642	-3283.71			8.36248	6.27837	6.61601	8.47111
	3.33593	16.2923	5.59687	9.26342	4.15524	5.61195	3.1043	8.83947	7.41571	10.9138	7.10377	8.17761	204.641	0.0751427	0.512177	1.85351	2.27422	-686.181	-3283.82			8.40838	6.34354	6.45316	8.73173
	3.41635	16.276	5.5768	9.34374	4.14849	5.57293	3.11211	8.8504	7.44782	11.4698	7.31526	8.13475	219.843	0.0755603	0.513686	1.84756	2.26922	-797.141	-3283.68			8.42303	6.35505	6.47011	8.97328
	3.43356	16.8117	5.78123	9.24189	4.02938	5.52032	2.9877	8.51384	7.36124	11.3369	7.51744	8.04881	216.462	0.0755078	0.515359	1.85883	2.26639	-909.437	-3283.71			8.67549	6.26386	6.28759	8.96773
	3.41938	17.1245	5.75457	9.2269	4.06737	5.59539	2.87511	8.22428	7.46543	11.6849	7.62399	8.10695	201.283	0.0753756	0.516479	1.8602	2.26664	-1024.87	-3283.82			8.76614	6.29655	6.18827	9.13862
	3.42774	17.3986	5.80396	9.12436	3.99257	5.44746	2.75609	8.22557	7.47247	11.7192	7.58932	7.85916	188.584	0.0758181	0.516955	1.86206	2.26711	-1141.93	-3283.67			8.87677	6.18813	6.15137	9.05588
	3.51237	17.9347	5.91	9.19031	3.99522	5.30862	2.74461	8.32832	7.44042	11.4732	7.28802	7.72693	187.71	0.0759632	0.518054	1.86345	2.26899	-1260.67	-3283.76			9.11902	6.16472	6.17112	8.82939
	3.47978	18.3267	5.93549	9.16458	3.96447	5.24455	2.67094	8.51908	7.50445	11.2039	7.13775	7.51592	185.207	0.0760909	0.519292	1.865	2.27771	-1377.07	-3283.88			9.24731	6.12453	6.23149	8.6192
	3.51499	18.8015	5.9942	8.91484	3.89705	5.24955	2.73791	8.48894	7.38175	10.6673	6.80603	7.24556	184.812	0.0762709	0.519577	1.86279	2.28412	-1490.94	-3283.74			9.43691	6.02048	6.20287	8.23963
	3.50046	19.3843	6.00791	8.47528	3.78537	5.04487	2.63294	8.76745	7.37543	9.53964	6.72028	7.08652	194.018	0.0757812	0.518775	1.86305	2.28973	-1602.66	-3283.85			9.63088	5.76851	6.25861	7.78215
	3.48867	19.8049	5.95947	8.2365	3.71027	4.70689	2.63164	8.79382	7.14893	9.07738	6.56411	7.10395	207.256	0.0753082	0.517873	1.8619	2.28862	-1708.75	-3283.94			9.751	5.55122	6.19146	7.58181
	3.44722	20.0015	5.91771	8.30745	3.61567	4.44539	2.6482	8.82417	6.83311	8.31564	6.24268	7.01182	218.639	0.0755459	0.517803	1.85375	2.2876	-1808.34	-3283.78			9.78882	5.45617	6.10183	7.19005
	3.41877	20.2259	5.83542	8.22121	3.5438	4.10003	2.65867	8.48462	6.6413	7.60995	6.05037	6.98189	226.484	0.076184	0.517923	1.85195	2.28921	-1902.44	-3283.91			9.82671	5.28835	5.9282	6.88073
	3.45896	19.6551	5.73914	7.9413	3.51401	3.83409	2.71192	8.60508	6.28193	7.32619	5.93139	7.30574	238.111	0.0768551	0.517821	1.85088	2.29195	-1987.24	-3283.94			9.61772	5.09647	5.86631	6.85444
	3.34926	19.2114	5.59902	7.81208	3.49586	3.74115	2.74896	8.89071	5.83704	7.08873	5.69313	7.40056	254.037	0.0769155	0.517364	1.85557	2.30078	-2067.03	-3283.77			9.38657	5.01637	5.82557	6.72747
	3.2227	18.7917	5.52735	7.77407	3.41645	3.5692	2.66025	9.19373	5.40693	7.22574	5.53604	7.71671	273.487	0.0762462	0.516436	1.85896	2.30315	-2148.04	-3283.89			9.18057	4.9199	5.75364	6.82616
	3.13545	18.5447	5.49956	7.7204	3.31944	3.50446	2.62304	9.40577	4.93813	7.2882	5.31028	8.0314	284.713	0.0754419	0.51617	1.8661	2.30857	-2221.2	-3283.9			9.05992	4.8481	5.65565	6.87663
	3.0437	17.5254	5.29459	7.55188	3.21975	3.63815	2.60474	9.71063	4.87768	7.29184	5.23249	8.12614	283.843	0.0748551	0.516625	1.8666	2.31717	-2291.53	-3283.72			8.62123	4.80326	5.73102	6.88349
	3.00035	17.071	5.16891	7.45364	3.15056	3.74772	2.58198	9.79126	4.74465	7.30456	5.05853	8.26039	270.903	0.0739513	0.517105	1.86635	2.31654	-2359.65	-3283.85			8.41342	4.78397	5.70596	6.87449
	2.90841	16.5803	5.08871	7.17939	3.04199	3.76207	2.52716	9.89655	4.88904	7.08572	4.83667	8.51497	259.101	0.073453	0.51668	1.86328	2.32627	-2426.18	-3283.82			8.19248	4.66115	5.77092	6.81245
	2.84625	16.1815	4.94111	7.00596	3.03902	3.86575	2.44872	10.3644	4.83308	6.95398	4.91393	8.46732	260.188	0.072681	0.515886	1.86532	2.33788	-2487.96	-3283.64			7.98961	4.63691	5.88208	6.77841
	2.75525	15.8353	4.9661	6.93162	2.98634	3.9866	2.36436	10.4225	4.9729	6.95318	4.85742	8.30007	257.379	0.0720211	0.515048	1.85673	2.34001	-2540.97	-3283.73			7.85223	4.63485	5.91991	6.70356
	2.83746	15.6686	4.97219	7.01197	2.9804	3.9892	2.4341	11.3385	4.95682	7.02263	4.77834	8.37854	245.218	0.071784	0.513671	1.85345	2.34253	-2577.98	-3283.59			7.82607	4.66052	6.24313	6.7265
	2.82792	15.1981	4.7631	6.78884	2.93438	4.15237	2.35345	11.2999	4.92287	6.93704	4.67243	8.41597	247.643	0.071688	0.513268	1.84725	2.32894	-2608.74	-3283.3			7.59638	4.62519	6.19207	6.67514
	2.80404	15.1719	4.88768	6.61691	2.99658	4.02494	2.26549	11.6149	4.79877	6.89301	4.56382	8.37303	259.8	0.0719057	0.513424	1.84377	2.32035	-2630.24	-3283.2			7.62121	4.54614	6.22638	6.60996
	2.7312	15.4388	4.92072	6.75868	3.17962	3.86275	2.30624	11.9157	4.85336	7.0911	4.5128	8.35773	260.838	0.0721221	0.513403	1.84092	2.31827	-2640.33	-3282.81			7.6969	4.60035	6.35842	6.65388
	2.66792	14.9011	4.77517	6.69658	3.24386	3.98398	2.30997	12.1293	5.03129	7.02618	4.6776	8.23388	255.365	0.0723528	0.513201	1.83679	2.31798	-2641.24	-3282.19			7.44807	4.64147	6.4902	6.64589
	2.55005	14.2336	4.72445	6.87254	3.3696	4.02501	2.34151	12.2587	5.02865	6.99705	4.82446	8.44066	251.188	0.0722031	0.513699	1.83822	2.31291	-2631.45	-3281.58			7.16936	4.75572	6.54297	6.75405
	2.48978	13.7822	4.5799	6.97164	3.36135	3.90398	2.41103	12.2126	5.27825	6.89282	5.0442	8.78326	251.52	0.072088	0.51428	1.83463	2.30505	-2620.12	-3280.61			6.95063	4.74566	6.63396	6.90676
	2.42742	13.212	4.4477	6.89597	3.39156	3.87733	2.42294	11.7641	5.43875	6.75879	5.40012	9.06589	249.816	0.0724916	0.514927	1.84265	2.2869	-2609.09	-3279.31			6.6957	4.72162	6.54192	7.07493
	2.33652	12.566	4.35498	6.90443	3.4154	3.71554	2.50904	11.4615	5.7052	6.86008	5.76491	9.16482	241.804	0.0725348	0.515981	1.84606	2.27894	-2594.87	-3277.99			6.41917	4.67846	6.55859	7.26327
	2.27665	11.7037	4.20601	7.01392	3.4326	3.6377	2.575	11.1682	5.76735	6.75822	6.06056	9.07853	227.085	0.0725172	0.51642	1.84744	2.27603	-2580.67	-3276.48			6.06211	4.69474	6.50351	7.2991
	2.30319	10.9692	4.11384	7.06608	3.39471	3.63552	2.64855	11.1281	5.9328	6.70984	6.43545	9.32067	207.389	0.0729784	0.51543	1.84433	2.27353	-2564.38	-3275.03			5.79541	4.69877	6.56982	7.48865
	2.25879	10.3521	4.17247	7.10669	3.29719	3.61397	2.66444	11.2544	5.9861	6.39928	6.71838	9.28469	189.007	0.0728794	0.514904	1.84372	2.26912	-2548.69	-3273.99			5.59446	4.67262	6.63499	7.46745
	2.28078	9.84113	4.10079	6.87623	3.20231	3.60118	2.67599	11.299	6.14868	6.6385	7.14592	9.47957	172.456	0.0725546	0.51497	1.85169	2.25919	-2535.07	-3272.81			5.40757	4.55991	6.70787	7.75466
	2.29677	9.3313	4.04478	6.81175	3.1381	3.86597	2.62459	11.6692	6.14468	6.8707	7.4214	9.46103	159.443	0.0734074	0.514604	1.8593	2.25151	-2522.06	-3271.35			5.22428	4.60527	6.81283	7.91771
	2.28964	8.76094	4.10623	6.53766	3.10662	4.11064	2.50165	11.7312	6.03292	6.97061	7.3495	9.28549	162.126	0.0737743	0.514446	1.8644	2.25211	-2509.97	-3270.08			5.05227	4.58497	6.75526	7.86853
	2.23177	8.1201	4.08092	6.68011	3.04944	4.37484	2.43301	12.3396	5.91011	7.01566	7.29718	9.05151	194.94	0.073744	0.514595	1.86259	2.25217	-2500.42	-3269.34			4.81093	4.70146	6.89424	7.78812
	2.15778	7.52193	4.17341	6.56119	2.96039	4.77822	2.32828	12.2281	5.91153	7.11251	7.23326	8.72569	243.778	0.0740088	0.51405	1.86418	2.25424	-2493.3	-3269.15			4.61771	4.7666	6.82264	7.69048
	2.1034	7.25591	4.13364	6.66114	3.03235	5.64995	2.27946	12.0832	6.03256	7.87635	7.22565	8.592	282.887	0.0743013	0.513998	1.86832	2.2581	-2487.2	-3269.45			4.49765	5.11448	6.79842	7.898
	2.06736	6.76652	4.16051	6.72794	3.04617	6.35019	2.18117	11.9909	6.01702	8.29897	7.00239	8.46605	311.332	0.0749066	0.514507	1.87911	2.26179	-2483.24	-3269.87			4.33146	5.37477	6.72969	7.92247
	2.04402	6.31967	4.07708	6.72826	3.028	6.68353	2.08733	11.9121	5.91651	8.61323	6.5571	8.5601	336.982	0.0756762	0.514738	1.88508	2.25821	-2482.15	-3270.4			4.14692	5.47993	6.63864	7.91014
	1.99241	5.95877	4.06862	7.29492	3.06066	7.00132	2.03176	11.2714	5.73249	9.46134	5.99508	8.38442	354.878	0.0762879	0.514586	1.88439	2.25423	-2483.1	-3271.59			4.0066	5.78563	6.34522	7.94695
	1.94026	5.85873	3.99511	8.03366	3.0579	7.68576	1.98864	10.3916	5.65535	11.1451	5.65588	8.41011	361.398	0.0765041	0.514685	1.88802	2.25272	-2486.18	-3272.82			3.93137	6.25911	6.01188	8.40369
	1.89283	5.94393	3.96003	8.7178	3.31	8.89992	1.93176	9.9332	5.4147	12.2313	5.44735	8.39942	353.261	0.0769893	0.515063	1.88571	2.25217	-2491.61	-3273.01			3.93226	6.97591	5.75988	8.69269
	1.91271	5.78903	3.88375	10.7954	3.86131	11.4894	1.92184	9.32727	5.24116	13.6051	5.25531	8.78418	329.471	0.0771613	0.515534	1.88367	2.25649	-2498.99	-3270.94			3.86183	8.71538	5.49676	9.21485
	1.89337	5.81008	3.77711	13.5373	4.91284	14.6968	1.86625	9.43552	4.87386	14.7325	4.96478	8.8809	289.657	0.0776833	0.515087	1.87603	2.25205	-2510.37	-3264.8			3.82686	11.049	5.39188	9.52606
	1.91976	5.85097	3.65115	18.4449	6.96051	17.5155	1.84761	9.07365	4.58546	16.2223	4.76588	9.13871	246.579	0.078128	0.51419	1.86744	2.25035	-2524.95	-3253.75			3.80729	14.307	5.16891	10.0423
	1.89273	5.69666	3.55673	22.301	8.84028	20.5992	1.86216	8.77392	4.40539	18.0704	4.55645	9.18697	220.927	0.0786637	0.514311	1.86136	2.24077	-2540.68	-3238.55			3.71538	17.2468	5.01382	10.6046
	1.9284	5.64124	3.52499	25.9149	10.6359	24.3334	1.87468	8.63558	4.37143	19.7688	4.39644	9.57698	216.754	0.0789421	0.514354	1.85595	2.24911	-2558.1	-3215.62			3.69821	20.2948	4.96057	11.2474
	2.01081	5.60787	3.69332	26.8406	11.0669	27.6406	2.01055	9.15318	4.51717	20.5857	5.1473	10.094	214.734	0.0785787	0.50902	1.83096	2.27785	-2559.66	-3219.34			3.77067	21.8494	5.22697	11.9423
	2.01756	5.7389	3.60206	30.2376	13.0631	31.4703	1.9893	9.00152	4.45968	21.9078	4.91643	10.7243	221.535	0.0782261	0.509201	1.83479	2.28117	-2578.1	-3188.02			3.78617	24.9237	5.15017	12.5162
	2.10246	6.0503	3.57785	33.8946	14.3328	34.4901	1.99511	9.03042	4.52737	23.2543	4.59453	11.2939	231.513	0.0783759	0.509108	1.83446	2.28821	-2598.61	-3148.14			3.9102	27.5725	5.1843	13.0476
	2.20005	6.15183	3.4554	35.8228	15.4598	36.7366	1.98125	8.79012	4.61079	23.433	4.3764	11.9982	243.354	0.0786631	0.509431	1.84057	2.29802	-2624.63	-3101.16			3.93576	29.3398	5.12738	13.2692
	2.25551	6.2297	3.44754	36.3108	15.9469	37.981	2.04842	8.55005	4.88979	22.9885	4.22523	12.2852	256.34	0.0784091	0.5096	1.85208	2.30428	-2653.79	-3054.08			3.97758	30.0796	5.16275	13.1663
	2.31171	6.57199	3.51657	35.3119	15.6045	38.7359	2.10563	8.64498	5.15257	22.6334	4.22176	12.5632	260.754	0.0784753	0.509797	1.85761	2.31054	-2684.6	-3012.01			4.13342	29.8841	5.30106	13.1394
	2.34625	7.08712	3.59253	33.9167	15.0375	37.9469	2.17183	8.40756	5.32459	21.7027	4.24004	12.9869	256.462	0.0782834	0.510507	1.86409	2.31369	-2721.63	-2976.83			4.34197	28.967	5.30133	12.9766
	2.47194	7.72831	3.75274	32.0553	14.1391	36.1552	2.24101	8.47699	5.34516	20.5739	4.20033	13.2479	253.274	0.0777673	0.510249	1.86924	2.30931	-2764.61	-2951.04			4.651	27.4499	5.35439	12.674
	2.5038	8.00548	3.78782	28.8902	12.9858	32.5741	2.32551	8.45434	5.38948	19.5419	4.24362	13.1628	243.961	0.077471	0.509457	1.86627	2.30168	-2811.59	-2937.87			4.7657	24.8167	5.38978	12.3161
	2.58027	8.01108	3.80809	25.172	10.5931	28.6005	2.37207	8.59999	5.52952	17.4995	4.25275	12.8051	227.848	0.0764725	0.509823	1.85935	2.30214	-2859.2	-2938.11			4.79981	21.4552	5.50052	11.5191
	2.53744	7.77235	3.81763	21.1431	8.89275	24.0688	2.36427	8.75576	5.63621	15.0509	4.26939	12.3394	212.289	0.076082	0.51068	1.85764	2.30271	-2905.21	-2950.46			4.70914	18.0349	5.58541	10.5532
	2.55616	7.48422	3.7973	18.0727	7.18493	20.0992	2.32046	9.21807	5.75587	13.5472	4.2542	11.8121	203.175	0.0762624	0.510538	1.8514	2.30393	-2950.2	-2970.72			4.61256	15.119	5.7648	9.87117
	2.5421	7.19799	3.71516	14.7646	5.58831	15.8358	2.30673	9.56848	5.83009	12.8702	4.33651	11.63	188.653	0.0764959	0.511744	1.84798	2.31099	-2994.77	-2994.61			4.48508	12.0629	5.90177	9.61225
	2.54026	6.86338	3.6012	11.6121	4.34795	11.6065	2.25971	10.1784	6.03945	11.853	4.41177	11.0222	169.293	0.0766829	0.511716	1.84656	2.31533	-3039.75	-3018.91			4.33494	9.18883	6.15918	9.09565
	2.3712	6.21625	3.50071	10.2447	3.59598	10.1956	2.2428	10.6449	6.1571	11.2594	4.62377	10.4917	156.471	0.0765797	0.511614	1.84846	2.32535	-3079.72	-3041.87			4.02939	8.01209	6.34825	8.79162
	2.32907	5.75133	3.48954	10.6188	3.10147	9.15155	2.15681	11	6.38585	11.1726	4.84527	10.7067	153.143	0.0767934	0.51198	1.84677	2.33369	-3113.89	-3063.06			3.85664	7.62394	6.51424	8.90817
	2.24686	5.28292	3.51507	11.2329	3.12785	8.94952	2.09434	11.1009	6.36259	11.3885	4.87503	10.7358	149.269	0.0777816	0.513048	1.84867	2.34093	-3140.62	-3082.12			3.68162	7.7701	6.51928	8.99979
	2.15745	4.93905	3.61072	12.8043	3.29294	8.908	2.06345	11.5192	6.35251	10.892	4.86264	10.6976	144.062	0.0786652	0.513063	1.84969	2.34255	-3159.8	-3099.53			3.56907	8.33508	6.64505	8.81744
	2.11639	4.74028	3.68786	14.8499	3.50113	9.60326	2.04332	11.5743	6.21901	10.6501	4.89968	10.7724	140.477	0.0795165	0.512877	1.8554	2.33239	-3172.1	-3115.36			3.51484	9.3181	6.61222	8.77405
	1.97087	4.68445	3.75018	16.375	3.81161	9.98547	2.027	11.4203	6.07121	10.4844	4.7683	10.6581	139.295	0.0797206	0.51319	1.85744	2.32445	-3175.92	-3129.63			3.4685	10.0574	6.50616	8.63695
	1.86737	4.66061	3.94167	17.5449	4.05463	10.1453	1.91366	11.0742	5.91265	10.093	4.50924	10.6251	151.218	0.0792332	0.514229	1.86708	2.31522	-3169.87	-3142.2			3.48989	10.5816	6.30018	8.40908
	1.89313	4.55965	4.10304	18.166	4.24204	9.95227	1.91239	10.7007	5.60252	9.81871	4.20484	10.4668	173.497	0.0793539	0.514722	1.8687	2.3071	-3153.15	-3152.67			3.51861	10.7868	6.07186	8.16346
	1.9152	4.46427	4.11589	18.0873	4.23331	9.70979	1.90345	10.6642	5.40769	9.14139	3.92512	9.81388	195.543	0.0797045	0.515814	1.8613	2.30282	-3127.38	-3161.3			3.49845	10.6768	5.99178	7.6268
	1.88491	4.5042	4.2692	17.27	4.18868	9.31239	1.92597	11.1029	5.44514	7.75404	3.47029	9.20425	204.277	0.0802152	0.515955	1.85949	2.29844	-3093.93	-3168.52			3.55277	10.257	6.15801	6.80953
	1.9019	4.62926	4.38617	15.5545	4.06915	8.82775	1.89232	11.4756	5.60603	6.77268	3.31458	8.92203	202.571	0.0801394	0.516112	1.8634	2.28635	-3056.27	-3174.1			3.63911	9.4838	6.32466	6.33643
	1.89088	4.89556	4.47724	13.979	3.843	8.37127	1.86672	11.4489	5.62168	6.24841	3.09116	8.59927	198.771	0.0794131	0.516314	1.86283	2.28426	-3013.64	-3178.42			3.75456	8.7311	6.31244	5.97961
	1.97144	5.37582	4.60744	11.0172	3.78028	7.59697	1.94374	11.5518	5.62716	5.68583	3.00477	8.38747	199.172	0.0789851	0.51633	1.87212	2.28326	-2968.29	-3181.84			3.9849	7.46481	6.37425	5.69269
	2.03257	5.86562	4.69009	9.21266	3.48754	6.96001	1.96079	11.5781	5.70421	5.63259	3.13952	8.2314	203.008	0.0787955	0.515477	1.86454	2.29083	-2920.76	-3184.43			4.19609	6.5534	6.41438	5.66783
	2.06918	6.52148	4.66204	7.52624	3.27408	6.41927	1.95014	11.7268	5.64393	5.54155	3.2204	7.98315	199.427	0.0790238	0.514906	1.86597	2.29802	-2871.5	-3186.44			4.41757	5.73986	6.44029	5.5817
	2.06549	7.04438	4.6832	6.36973	3.21583	6.22016	1.97101	11.7237	5.55615	5.44877	3.23842	7.66828	192.851	0.0790464	0.514302	1.87106	2.30088	-2820.78	-3188.24			4.59769	5.26857	6.41695	5.45182
	2.07854	7.29481	4.67578	6.01096	3.21656	6.25338	1.95653	11.4217	5.29591	5.44581	3.20423	7.33094	200.58	0.0784	0.51402	1.877	2.30657	-2768.92	-3189.75			4.68304	5.1603	6.22472	5.32699
	2.11114	7.43662	4.55335	6.09386	3.26617	6.03326	1.94325	10.9177	5.02704	5.57988	3.22641	7.21887	222.542	0.0779999	0.51255	1.87231	2.308	-2720.65	-3191.13			4.70037	5.1311	5.96266	5.34172
	2.13445	7.50173	4.42467	6.24246	3.47634	5.91707	1.95998	10.5861	4.88019	5.7736	3.23302	7.02025	247.707	0.0768105	0.51175	1.87486	2.30973	-2678.47	-3192.52			4.68695	5.21196	5.80875	5.34229
	2.16332	7.46706	4.62941	6.59688	3.89195	5.9537	1.9591	10.2253	4.79819	5.76969	3.22787	7.05096	254.55	0.0763158	0.51115	1.87336	2.30997	-2642.65	-3193.84			4.75326	5.48084	5.66086	5.34951
	2.18887	7.36936	4.63325	7.01049	4.20242	6.07301	1.9136	9.76395	4.65575	5.79593	3.19664	7.00941	250.095	0.0759927	0.511147	1.87651	2.31064	-2614.06	-3195.17			4.73049	5.76197	5.44443	5.334
	2.2662	7.37448	4.78584	7.51564	4.67718	6.13096	1.97426	9.59151	4.48835	5.76015	3.14769	6.97405	246.947	0.0760527	0.511447	1.88082	2.30795	-2591.99	-3196.61			4.80884	6.10793	5.35137	5.29396
	2.33884	7.27488	4.83774	8.03289	5.00855	6.55694	1.97996	9.47476	4.53894	5.96836	3.09102	7.13507	245.628	0.0764433	0.511025	1.88549	2.29622	-2579.44	-3198.05			4.81715	6.53279	5.33122	5.39815
	2.34965	7.48153	4.95869	8.29834	5.43257	6.98733	1.98354	9.64327	4.66694	6.21539	3.05875	7.31203	236.943	0.0769964	0.510369	1.88834	2.28625	-2575.67	-3199.67			4.92996	6.90608	5.43125	5.52873
	2.44769	7.51782	5.11196	8.51226	5.66214	7.3775	2.06922	9.74325	4.79062	6.56778	3.18728	7.57901	208.832	0.0771447	0.510041	1.88772	2.28225	-2579.78	-3201.43			5.02582	7.18397	5.53436	5.77803
	2.46393	7.74908	5.23471	8.45151	5.67455	7.50263	2.11925	10.0582	4.91328	6.53344	3.27549	7.46472	162.338	0.078006	0.510238	1.89328	2.28099	-2586.8	-3203.23			5.14924	7.20957	5.6969	5.75788
	2.55481	8.36307	5.24053	8.2176	5.55864	7.38672	2.19606	10.4813	5.04397	6.63009	3.30347	7.16474	122.463	0.0785867	0.511325	1.89197	2.2811	-2595.6	-3205.1			5.38614	7.05432	5.9071	5.69944
	2.58743	8.62175	5.22085	7.94403	5.39705	7.29888	2.24378	10.987	5.18306	6.72542	3.37607	7.09232	118.286	0.0795371	0.51166	1.8904	2.29286	-2604.27	-3207.07			5.47667	6.87999	6.13794	5.73127
	2.5667	8.65756	4.98783	7.60416	5.23915	7.20226	2.30029	11.3386	5.31896	7.08256	3.41617	7.10852	119.891	0.0806507	0.511252	1.8895	2.30018	-2612.57	-3209.04			5.40403	6.68186	6.31928	5.86908
	2.55027	8.87844	4.83595	7.46744	4.98706	7.13182	2.35996	11.6498	5.54129	7.34662	3.49986	6.84373	122.342	0.0804415	0.510547	1.89174	2.30953	-2619.17	-3211.07			5.42155	6.52877	6.517	5.89674
	2.53763	9.01973	4.82652	7.5495	4.76476	7.26685	2.38566	12.0174	5.55942	7.76292	3.58813	6.60085	136.871	0.0796027	0.510896	1.88684	2.32184	-2625.5	-3213.07			5.46129	6.52704	6.65417	5.98397
	2.53953	9.05323	4.736	7.42233	4.44308	7.08996	2.40594	12.085	5.57055	7.84713	3.5693	6.32626	162.209	0.080382	0.511141	1.88247	2.33341	-2630.72	-3215.07			5.44292	6.31846	6.68716	5.91423
	2.50266	9.15297	4.80595	7.55508	4.62779	7.12533	2.42178	12.2571	5.57588	7.87784	3.60689	6.11247	182.195	0.0802444	0.512026	1.88078	2.33655	-2634.41	-3217.09			5.48719	6.43607	6.75159	5.86573
	2.50224	8.94183	4.82096	7.83021	4.73862	7.23708	2.43053	12.647	5.7048	8.03315	3.59501	6.047	191.022	0.0801276	0.512019	1.88044	2.34162	-2638.06	-3219.03			5.42168	6.60197	6.92744	5.89172
	2.47088	8.49153	4.8554	8.11157	5.05935	7.47465	2.46485	12.8107	5.68479	8.23204	3.64928	6.09571	192.201	0.0795358	0.511641	1.87856	2.34324	-2640.29	-3220.96			5.2726	6.88186	6.98678	5.99234
	2.49261	8.23428	4.97759	8.58983	5.27848	8.13229	2.50413	13.0464	5.63772	8.41986	3.70606	5.8809	192.464	0.0790516	0.511758	1.87134	2.33387	-2640.6	-3222.92			5.23483	7.33353	7.06276	6.00227
	2.54011	8.07996	5.20629	8.70531	5.61049	9.2402	2.62298	13.6141	5.63745	8.08707	3.77369	5.82315	194.156	0.0779208	0.511917	1.86575	2.32184	-2641.43	-3224.71			5.27546	7.852	7.29151	5.89464
	2.52745	7.80062	5.21597	8.71839	5.88471	9.90012	2.57159	13.5187	5.51167	7.8116	3.67506	5.93438	190.566	0.0776261	0.512545	1.8705	2.30986	-2641.21	-3226.38			5.18134	8.16774	7.20067	5.80701
	2.50784	7.54064	5.20864	8.64613	6.03966	10.4032	2.57463	13.4574	5.63238	7.83289	3.75591	5.832	181.242	0.0766847	0.512301	1.8697	2.30319	-2640.16	-3228.05			5.08571	8.363	7.22147	5.80693
	2.50524	7.17109	5.2343	8.70637	6.2842	10.7938	2.54717	13.7172	5.59865	7.73529	3.7665	5.77779	180.278	0.0758542	0.512107	1.86619	2.29429	-2639.88	-3229.58			4.97021	8.5948	7.28766	5.75986
	2.46624	6.96126	5.3304	8.79061	6.36296	11.3447	2.47133	13.6885	5.51084	7.669	3.66098	5.88621	186.158	0.0752489	0.512217	1.86338	2.29197	-2638.82	-3231.17			4.9193	8.83276	7.22356	5.73873
	2.45757	6.86345	5.43097	9.10168	6.43118	11.7376	2.44688	13.236	5.30777	7.77734	3.51892	5.90966	190.532	0.0756841	0.511985	1.8598	2.28147	-2636.95	-3232.86			4.91733	9.09015	6.99688	5.73531
	2.40936	7.08261	5.51795	9.05008	6.39724	11.9838	2.44091	13.231	5.27785	7.65497	3.52605	5.86149	190.036	0.0765279	0.512209	1.8518	2.27779	-2636.64	-3234.5			5.00331	9.14372	6.98324	5.68084
	2.3802	7.07177	5.515	8.95068	6.08984	11.738	2.35665	13.39	5.18015	7.48615	3.43736	5.8194	187.617	0.0768046	0.51231	1.84925	2.2816	-2636.23	-3236.23			4.98899	8.92618	6.9756	5.58097
	2.38274	7.05238	5.53304	8.72595	5.87379	11.5346	2.27342	13.7017	5.24589	7.50568	3.40783	5.68873	195.202	0.0765764	0.512863	1.83815	2.28109	-2635.2	-3238.11			4.98939	8.71144	7.07367	5.53408
	2.36006	7.2232	5.77521	8.45863	5.73962	11.3904	2.27744	13.972	5.20194	7.24346	3.40701	5.55549	212.52	0.076903	0.513411	1.83962	2.28296	-2635.42	-3239.96			5.11949	8.52956	7.15046	5.40199
	2.40318	7.49678	5.89208	8.05549	5.44019	11.2139	2.26307	14.2605	5.05561	7.14113	3.27679	5.45784	233.657	0.0772459	0.514514	1.84233	2.27991	-2635.06	-3241.92			5.26401	8.23653	7.19305	5.29192
	2.42636	7.68503	5.82686	7.65233	5.20384	11.0612	2.26771	14.4789	5.10321	7.07736	3.26635	5.45392	245.91	0.0777984	0.514986	1.84886	2.28782	-2633.82	-3243.99			5.31275	7.97246	7.28328	5.26588
	2.43703	7.8296	5.71812	7.19196	4.91663	11.0281	2.24738	14.8853	5.06596	6.81809	3.31934	5.27014	260.637	0.0772518	0.515588	1.84882	2.28987	-2634.14	-3245.98			5.32825	7.71222	7.39955	5.13585
	2.42953	7.71031	5.6138	6.70967	4.68375	10.4419	2.21329	15.0997	5.10632	6.66524	3.29814	5.1609	285.309	0.076263	0.516209	1.85601	2.29507	-2634.04	-3248.07			5.25121	7.27845	7.47309	5.04143
	2.35946	7.62833	5.52877	6.28119	4.71205	10.4178	2.15839	15.104	5.18606	6.49646	3.24535	5.06501	319.085	0.0760455	0.5169	1.86494	2.29361	-2633.08	-3250.28			5.17219	7.13702	7.48282	4.93561
	2.33388	7.48014	5.44655	6.66427	4.78231	10.438	2.12173	14.6782	4.97617	6.39221	3.12292	5.23593	344.256	0.0765751	0.516915	1.86283	2.2974	-2633.53	-3252.46			5.08686	7.29487	7.25871	4.91702
	2.29699	7.52142	5.18467	7.05607	4.78916	10.7175	2.07369	14.9699	4.93396	6.49944	3.07395	5.35745	356.022	0.0767042	0.517149	1.85849	2.2976	-2633.59	-3254.71			5.00103	7.5209	7.32585	4.97695
	2.19641	7.58885	4.97734	7.42642	5.05289	11.1491	2.01104	15.1428	4.88009	6.47028	3.05434	5.43701	351.654	0.0769054	0.516405	1.85755	2.30115	-2633.07	-3257.13			4.92087	7.87612	7.34466	4.98721
	2.14421	7.43234	4.80215	7.93819	5.16151	11.4251	2.01385	15.0948	4.95975	6.56866	3.07841	5.72091	340.197	0.0768361	0.51489	1.85223	2.30754	-2634.27	-3259.4			4.7929	8.17492	7.35613	5.12266
	2.0263	7.29001	4.55553	9.19561	5.51839	12.5189	1.96318	15.0282	4.93509	6.4953	3.06166	6.1164	331.488	0.0770019	0.513873	1.85285	2.30674	-2634.74	-3261.71			4.62394	9.07765	7.30883	5.22446
	1.98186	7.12464	4.53589	10.0495	6.00864	14.068	1.9364	15.2094	4.94994	6.402	2.94071	6.32747	312.624	0.0775428	0.512711	1.85884	2.30431	-2634.36	-3264.03			4.54746	10.042	7.36526	5.22339
	1.97067	6.93145	4.34406	10.4839	6.21824	15.1377	1.96068	15.4863	4.86594	6.42016	2.95502	6.60139	274.673	0.0773698	0.511509	1.85554	2.30067	-2635.71	-3266.2			4.41539	10.6133	7.43765	5.32552
	1.95968	7.20956	4.22945	10.6615	6.31991	15.9042	1.94524	15.491	4.87797	6.29354	2.96148	6.64505	238.063	0.0773593	0.510704	1.84965	2.29803	-2636.83	-3268.32			4.46623	10.9619	7.43806	5.30002
	1.90567	7.50753	4.2723	10.875	6.50173	16.3891	1.93303	15.6159	4.86123	6.15224	2.91469	6.50908	215.109	0.0773267	0.509572	1.8552	2.28892	-2637.17	-3270.42			4.56183	11.2553	7.47005	5.192
	1.87013	7.67763	4.36069	11.2293	6.91874	17.6408	1.92088	15.1788	4.83561	5.92205	2.84592	6.61332	196.64	0.0779806	0.509826	1.85713	2.28484	-2639.16	-3272.25			4.63615	11.9296	7.31178	5.1271
	1.92298	8.00902	4.35759	11.5641	7.19832	18.087	1.88089	14.9686	4.82295	5.95862	2.71592	6.55772	184.472	0.077939	0.510392	1.85427	2.28241	-2640.34	-3273.96			4.7632	12.2831	7.22416	5.07742
	2.0157	8.52543	4.33319	11.8255	7.3286	17.5268	1.92779	14.8042	4.83406	5.93571	2.7318	6.19768	190.44	0.0777768	0.511011	1.85642	2.27371	-2640.83	-3275.58			4.95811	12.227	7.18869	4.95506
	2.06615	9.05656	4.36975	11.1737	7.03326	16.595	1.96842	14.8257	4.90234	5.8871	2.74167	5.98461	195.789	0.0777124	0.511655	1.85389	2.2621	-2643.32	-3277.03			5.16415	11.6007	7.23214	4.87113
	2.06995	9.37778	4.53267	10.7356	6.60279	15.4453	1.95476	14.4453	4.88046	5.87342	2.69665	5.64985	197.958	0.0774381	0.512273	1.85465	2.25938	-2644.31	-3278.36			5.3268	10.9279	7.0935	4.73997
	2.09343	9.54222	4.68947	10.6303	6.36885	14.5012	1.90607	14.4336	4.87177	5.86058	2.60287	5.65413	198.389	0.0769882	0.512808	1.86044	2.25701	-2644.23	-3279.59			5.44171	10.5001	7.07048	4.70586
	2.1123	9.94908	4.751	10.447	6.13151	13.3558	1.92146	13.8302	4.83487	5.89641	2.62336	5.77592	205.781	0.0767527	0.513645	1.87553	2.2618	-2646.16	-3280.56			5.60413	9.97809	6.86218	4.76523
	2.15025	10.2468	4.79153	10.2513	5.84531	12.2468	1.92524	13.7525	4.82939	6.03076	2.66963	5.99366	219.482	0.0766935	0.513781	1.87543	2.26275	-2647.85	-3281.38			5.72954	9.4478	6.8357	4.89802
	2.107	10.3385	4.73317	9.67913	5.229	10.2016	1.94186	13.3406	4.81156	6.07017	2.73007	5.9663	231.819	0.0763593	0.512914	1.88285	2.26903	-2649.87	-3282.19			5.72621	8.36992	6.698	4.92218
	2.10145	10.2738	4.89673	9.13376	4.6848	9.37727	1.95992	12.8751	4.73409	6.46962	2.7571	6.42433	234.829	0.0764788	0.511748	1.88312	2.27136	-2655.38	-3282.73			5.75734	7.73194	6.52303	5.21702
	2.06556	10.3231	4.9882	9.47803	4.57547	8.72588	1.90926	12.2064	4.52351	6.6786	2.77233	6.88226	233.474	0.0765737	0.511198	1.88749	2.28498	-2661.02	-3283.14			5.79228	7.59313	6.21306	5.44439
	2.07169	10.554	5.08553	9.86449	4.55403	8.29523	1.88132	11.1895	4.32657	6.97871	2.78729	7.68031	231.279	0.0759662	0.510881	1.88675	2.30077	-2665.95	-3283.59			5.90375	7.57125	5.79912	5.81544
	2.06836	10.6159	5.17548	10.0659	4.60821	8.10078	1.8938	10.3039	4.15371	7.11419	2.84268	8.38615	235.444	0.0766045	0.510273	1.88242	2.31079	-2671.68	-3283.96			5.95324	7.59164	5.45046	6.11434
	2.02052	10.4964	5.18687	10.3199	4.61146	8.09777	1.87542	9.46231	4.2303	7.66177	2.79206	9.43088	252.292	0.0766248	0.509376	1.87849	2.30855	-2675.14	-3284.24			5.90128	7.67637	5.18935	6.62824
	2.05392	10.143	5.19709	10.5864	4.67706	8.37678	1.81091	9.02485	4.20049	7.84755	2.76082	9.9316	264.123	0.0767388	0.509341	1.87262	2.30637	-2680.87	-3284.65			5.79799	7.88008	5.01209	6.84665
	2.02679	9.9793	5.28033	10.7924	4.6227	8.40319	1.75612	8.53419	4.27335	7.70872	2.68226	10.5947	271.231	0.0762108	0.509439	1.87595	2.30156	-2688.94	-3284.99			5.76214	7.93944	4.85455	6.99523
	2.02175	9.83215	5.38417	10.745	4.64656	8.29206	1.74451	8.36432	4.26353	7.52415	2.65042	11.0583	273.199	0.0767825	0.509707	1.87614	2.29859	-2693.98	-3285.34			5.74602	7.89454	4.79079	7.07761
	1.95679	9.92686	5.25305	10.8807	4.53837	7.61189	1.70028	8.01358	4.2463	7.06854	2.63583	11.3959	274.53	0.0765469	0.510433	1.87835	2.29253	-2697.05	-3285.84			5.71223	7.67699	4.65339	7.03342
	1.92419	9.58828	5.17291	10.2258	4.30948	7.09838	1.61589	7.94102	4.27218	6.97822	2.58773	11.2346	281.181	0.0773622	0.511086	1.88138	2.2842	-2700.4	-3286.21			5.56179	7.21123	4.6097	6.9335
	1.87438	9.22182	5.04944	9.98339	4.16406	6.62882	1.61151	7.90254	4.27053	7.19707	2.55861	11.0146	275.94	0.077668	0.511881	1.88878	2.27722	-2703	-3286.48			5.38188	6.92542	4.59486	6.92342
	1.85516	9.07843	5.14463	10.1744	4.01827	6.15258	1.58496	7.79372	4.24668	7.20362	2.68866	10.7371	259.506	0.0779444	0.511552	1.896	2.28038	-2708.29	-3286.79			5.35941	6.78175	4.54178	6.87646
	1.83059	8.80072	5.01344	10.8722	3.92233	5.56464	1.57051	7.83998	4.1119	7.89141	2.97629	10.3475	245.985	0.0781203	0.511308	1.90297	2.2879	-2700.78	-3287.01			5.21492	6.78638	4.50746	7.07174
	1.80645	8.44863	4.91371	11.3807	3.75007	5.49823	1.60941	7.87555	3.90317	8.7578	3.21641	10.7364	236.79	0.0784764	0.510839	1.9066	2.2888	-2668.32	-3287.08			5.05626	6.87634	4.46271	7.5702
	1.83334	8.07239	4.75729	12.9261	3.68895	5.54037	1.62759	8.16086	3.73596	10.0015	3.83023	11.1153	237.055	0.0784484	0.511185	1.90926	2.294	-2584.17	-3287.14			4.88767	7.38515	4.50814	8.31569
	1.83416	7.57175	4.70458	15.772	3.65156	5.86484	1.66587	8.21689	3.67409	12.7032	4.25042	11.5961	253.175	0.0777229	0.510568	1.90923	2.3007	-2436.43	-3287.04			4.7035	8.42946	4.51895	9.51658
	1.80881	7.49211	4.70198	18.0738	3.69384	6.78064	1.7019	8.16508	3.69312	15.2996	4.99272	12.7259	264.576	0.0769838	0.50974	1.91133	2.31179	-2223	-3286.84			4.66764	9.5161	4.52003	11.0061
	1.81115	7.35026	4.59692	20.8779	3.7194	7.58551	1.7574	8.34044	3.59889	19.0665	6.0157	14.6895	263.898	0.0763667	0.508787	1.91673	2.31699	-1905.43	-3286.62			4.58611	10.7276	4.56557	13.2572

## Sheet: P207 U1-1
	Ra Li	Oi Li	Oe Li	MF Li	ICO Li	LO Li	Ra Re	Oi Re	Oe Re	MF Re	ICO Re	LO Re	EKG	Kippwinkel	Rotwinkel	Kraft x	Kraft y	Druck li	Druck re			Bauch links	Rücken links	Bauch rechts	Rücken rechts
	3.65175	14.8426	6.88744	31.7841	15.3111	15.0844	3.57766	22.1637	8.71753	19.8073	7.91121	34.0235	280.222	0.154522	0.21004	1.44824	4.22833	41	-3329.14			8.46061	20.7265	11.4863	20.5807
	3.715	16.4245	6.53448	33.4312	15.0397	15.1097	3.55214	22.78	9.26404	25.7375	9.032	39.7924	286.578	0.154702	0.209724	1.43753	4.23398	37	-3328.8			8.89132	21.1935	11.8654	24.854
	3.91786	18.0625	6.55577	35.7134	15.6814	15.5391	3.75714	24.7745	9.48688	31.8106	9.88232	44.3223	296.601	0.155055	0.209377	1.41476	4.23658	1.23633	-3328.51			9.51205	22.3113	12.6728	28.6717
	4.12094	19.4661	6.67992	38.3197	16.827	16.356	3.86996	26.7693	10.1051	35.9632	10.8641	47.7502	311.234	0.155249	0.209082	1.39486	4.24064	11	-3328.22			10.089	23.8342	13.5814	31.5258
	4.19068	20.9688	6.97204	41.0781	17.6268	16.7045	3.98089	28.8736	10.5011	38.5692	11.8232	52.7766	325.221	0.15486	0.208475	1.39021	4.25213	127.303	L			10.7105	25.1365	14.4519	34.3897
	4.33786	22.6097	7.17356	43.8521	17.9325	16.2178	4.10724	31.3622	11.2186	41.6095	12.8076	55.6593	334.186	0.154782	0.208029	1.38107	4.27402	442.454	-3327.59			11.3737	26.0008	15.5627	36.6921
	4.48295	24.0397	7.42716	45.1608	18.5867	15.5272	4.19983	33.5666	11.5941	45.2256	13.6883	57.2655	344.436	0.154721	0.20699	1.37657	4.29144	578.697	-3327.45			11.9833	26.4249	16.4535	38.7264
	4.54886	24.7358	7.73852	46.3312	19.6414	15.777	4.27696	35.6937	11.7845	46.6308	14.0133	58.573	369.929	0.154031	0.205894	1.37103	4.30524	613.407	-3327.28			12.3411	27.2498	17.2517	39.739
	4.68982	25.577	8.16856	47.2562	20.035	15.6022	4.32735	36.6074	11.5996	46.0615	14.2824	58.5661	389.518	0.153458	0.204786	1.37364	4.32371	577.628	-3327.15			12.8118	27.6312	17.5115	39.6367
	4.9827	26.6174	8.7344	47.4438	21.2633	15.3182	4.52746	37.7567	11.3071	45.7469	14.2224	56.8167	392.626	0.15278	0.204122	1.37889	4.34165	495.591	-3327.08			13.4448	28.0084	17.8638	38.9287
	5.15126	27.7148	9.42933	47.563	22.023	15.3404	4.5699	37.8219	11.0025	41.9075	13.6635	54.9314	393.141	0.152777	0.203586	1.37729	4.36055	367.784	-3326.96			14.0985	28.3088	17.7981	36.8341
	5.17626	27.6974	9.93322	47.8977	21.8147	14.6322	4.57682	36.0216	10.4584	38.7558	13.1618	52.6499	395.112	0.151734	0.20411	1.37979	4.37271	204.568	-3326.84			14.269	28.1149	17.0189	34.8559
	5.30774	27.5045	10.3333	46.2864	22.0471	14.5482	4.57434	33.6881	9.80552	36.1665	12.087	48.1897	393.744	0.15069	0.20479	1.38867	4.37621	10.539	-3326.78			14.3819	27.6272	16.0227	32.1477
	5.29359	27.1327	10.7321	43.1281	22.0625	14.4421	4.55492	30.6043	8.79863	32.8414	10.8901	44.0281	390.63	0.150141	0.204929	1.40383	4.38563	-207.774	-3326.67			14.3861	26.5443	14.6526	29.2532
	5.33336	26.7664	11.075	40.6104	21.5371	14.6599	4.49644	27.1692	7.88608	29.3409	9.48742	39.3069	390.42	0.149671	0.20528	1.42438	4.38956	-450.194	-3326.51			14.3916	25.6025	13.1839	26.0451
	5.29535	26.2891	11.24	38.0186	20.7525	15.0158	4.44285	22.8803	6.72413	24.4187	8.29556	34.1535	375.876	0.148579	0.205458	1.44189	4.38679	-698.071	-3326.41			14.2748	24.5956	11.3491	22.2892
	5.15626	25.1872	11.3325	35.1326	20.0479	16.1332	4.37069	19.3215	6.01364	21.7395	7.12328	29.1217	348.012	0.147931	0.205589	1.45674	4.38951	-948.77	-3326.3			13.892	23.7712	9.90196	19.3281
	4.92313	23.5253	11.2245	32.4064	18.6756	17.5295	4.18898	15.6778	5.55682	18.3355	6.01254	23.912	338.181	0.147845	0.205818	1.4652	4.38645	-1200.6	-3326.18			13.2243	22.8705	8.47452	16.0867
	4.79705	22.4268	11.1422	29.4474	17.1257	19.4176	4.10789	12.7354	5.11964	15.8677	5.5612	18.0635	334.413	0.147553	0.205675	1.49524	4.37546	-1434.97	-3326.08			12.7887	21.9969	7.32097	13.1641
	4.70962	20.984	11.1384	25.0301	16.1498	20.9208	4.05349	11.5298	4.87145	14.9933	5.19904	15.0965	326.677	0.147285	0.205627	1.52891	4.36927	-1652.49	-3326			12.2773	20.7002	6.81824	11.7629
	4.57892	20.2962	10.9712	21.8725	14.9118	22.204	4.0644	10.6086	4.78836	14.4011	5.05029	12.7198	313.425	0.1476	0.20578	1.56335	4.36121	-1850.77	-3325.93			11.9488	19.6628	6.48711	10.7237
	4.49754	19.466	10.8313	19.4481	14.1475	22.6232	4.06758	10.5486	5.03473	15.1621	5.00689	9.99391	304.708	0.147937	0.206214	1.58215	4.35429	-2026.16	-3325.91			11.5983	18.7396	6.55029	10.0543
	4.42651	18.6507	10.913	17.079	13.2339	23.2942	4.06333	11.2085	5.10892	14.1755	4.99015	8.91492	309.232	0.148586	0.2068	1.58148	4.34298	-2174.67	-3325.95			11.3301	17.869	6.7936	9.36019
	4.46005	18.5474	10.7908	14.7903	12.5913	23.7001	4.0963	12.8175	5.39307	13.7309	5.12598	8.14469	324.937	0.149419	0.207063	1.58929	4.33093	-2300.23	-3325.99			11.2661	17.0272	7.43563	9.00053
	4.48165	19.4783	10.7346	13.8972	12.218	23.1276	4.08826	14.4247	5.68905	13.9847	5.42533	7.82103	337.685	0.149616	0.207665	1.59934	4.31702	-2409.26	-3326.05			11.5649	16.4142	8.06732	9.07703
	4.46946	19.0651	10.5213	13.3769	11.9799	22.5422	4.10336	16.0198	5.99061	14.2491	5.56863	7.33468	346.109	0.149485	0.208241	1.61537	4.30166	-2506.3	-3326.13			11.3519	15.9663	8.70458	9.05079
	4.48778	18.5973	10.0718	12.6835	11.4435	21.2772	4.06387	16.801	6.18712	13.9553	5.59149	6.76989	350.616	0.149915	0.208392	1.61619	4.29158	-2596.59	-3326.24			11.0523	15.1348	9.01733	8.77221
	4.37722	18.9975	9.56517	12.278	10.9917	19.5714	4.06405	17.1521	6.50544	13.8797	5.69229	6.54976	346.073	0.15045	0.208274	1.61515	4.2779	-2686.89	-3326.38			10.98	14.2804	9.24054	8.70725
	4.29467	19.5056	9.08312	11.305	10.5406	17.6456	4.02309	17.3574	6.86521	13.4145	5.83497	6.53753	335.256	0.151226	0.208024	1.61165	4.27108	-2770.66	-3326.49			10.9611	13.1637	9.41522	8.59568
	4.18367	19.6308	8.52369	10.6527	10.031	16.3198	3.91953	17.7219	6.90039	13.6113	5.93464	6.65381	331.302	0.151448	0.207655	1.61371	4.2605	-2851.46	-3326.58			10.7794	12.3345	9.51394	8.73324
	4.11289	19.4909	7.82207	10.0913	10.0693	15.3867	3.93329	17.6291	7.18345	13.6356	6.00298	6.6957	322.183	0.151522	0.206939	1.61783	4.25785	-2928.51	-3326.71			10.4753	11.8491	9.58195	8.77811
	3.96316	18.9489	7.34554	9.72255	9.70545	14.1246	3.8755	16.6241	7.12977	13.9422	5.89727	7.06464	312.037	0.151914	0.20688	1.62026	4.25963	-2995.08	-3326.81			10.0859	11.1842	9.2098	8.96805
	3.98201	17.985	7.07587	9.54189	9.48731	13.223	3.84013	15.4703	7.03656	13.9353	5.85078	7.37964	304.057	0.152949	0.206145	1.61874	4.25112	-3053.52	-3326.88			9.68097	10.7507	8.78234	9.05523
	3.88537	17.4664	6.8007	9.16016	9.25882	12.9774	3.77666	14.7178	6.78294	14.2133	5.78932	7.94074	293.713	0.154418	0.206005	1.62441	4.24332	-3107.01	-3327			9.38416	10.4655	8.42581	9.31444
	3.77306	17.3202	6.94589	9.5751	9.80977	12.3477	3.77461	14.36	6.77901	15.2166	5.83118	8.35384	289.963	0.155558	0.205684	1.62225	4.22866	-3147.28	-3327.11			9.34639	10.5775	8.30453	9.80053
	3.86788	16.9443	6.89898	9.81419	10.5209	11.7819	3.73345	14.051	6.63642	15.6524	5.91425	9.12927	288.986	0.15598	0.206418	1.61503	4.21493	-3176.65	-3327.19			9.23706	10.7057	8.1403	10.232
	3.91311	16.1521	7.03647	10.2844	11.0336	12.1542	3.67997	13.67	6.24449	16.0911	5.79203	9.64752	306.941	0.156042	0.206749	1.60916	4.20035	-3201.25	-3327.32			9.03388	11.1574	7.86482	10.5102
	4.06138	15.7464	7.34053	10.583	11.6642	13.1208	3.78258	13.3412	6.02856	15.6068	5.68402	9.85246	325.913	0.156081	0.207022	1.59926	4.19049	-3218.74	-3327.47			9.04944	11.7893	7.71743	10.3811
	4.07776	16.4964	7.48533	11.0688	11.879	13.8246	3.69557	12.688	5.62842	15.823	5.52031	10.0196	351.24	0.156681	0.207415	1.57911	4.17042	-3228.97	-3327.57			9.35318	12.2575	7.33732	10.4543
	4.13433	16.8096	7.82531	11.5166	12.1266	14.6224	3.63629	12.785	5.45881	16.4958	5.61305	10.2446	370.541	0.156478	0.207798	1.54972	4.1521	-3237.64	-3327.71			9.58975	12.7552	7.29338	10.7845
	4.10327	17.4306	7.92497	11.9837	12.5568	15.666	3.58543	12.8476	5.27653	17.2486	5.63649	10.5277	386.509	0.156372	0.207781	1.53237	4.13848	-3245.48	-3327.87			9.81961	13.4021	7.23652	11.1376
	4.07223	18.0399	8.1579	12.518	12.8372	18.8407	3.58962	12.1001	5.14664	17.1706	5.69497	10.545	397.93	0.15565	0.2075	1.50355	4.12974	-3249.52	-3327.97			10.09	14.7319	6.94546	11.1369
	4.0801	18.2982	8.39518	12.523	12.832	22.8955	3.61741	11.2404	4.93907	17.7793	5.80189	10.9988	407.743	0.154825	0.207563	1.47793	4.13213	-3253.36	-3328.06			10.2578	16.0835	6.59896	11.5266
	4.00969	18.7215	8.43469	12.7889	12.5977	25.1659	3.51043	10.5017	4.64671	18.9836	5.89477	11.3399	411.128	0.154367	0.206382	1.4485	4.13757	-3255.96	-3328.19			10.3886	16.8509	6.21961	12.0728
	4.00551	18.7412	8.56399	12.72	12.4622	27.4649	3.559	10.2634	4.55736	19.9515	5.98011	11.3007	400.571	0.1544	0.206183	1.43225	4.14025	-3256.21	-3328.25			10.4369	17.5491	6.12661	12.4108
	3.94252	18.8006	8.72812	12.8365	12.5364	28.6699	3.52912	9.71348	4.52717	20.8637	6.08519	11.5334	384.617	0.15484	0.205679	1.42236	4.13725	-3256.15	-3328.29			10.4904	18.0143	5.92326	12.8274
	3.95228	18.1833	8.70956	12.7432	12.3852	28.9241	3.55389	9.52779	4.51562	21.7025	6.23457	11.8659	362.016	0.154744	0.205507	1.43022	4.14196	-3256.83	-3328.37			10.2817	18.0175	5.86577	13.2677
	3.95855	17.4774	8.65528	12.699	12.4143	29.8106	3.62658	8.82938	4.54297	22.4364	6.34091	12.4521	341.605	0.155271	0.205306	1.43895	4.14828	-3256.51	-3328.4			10.0304	18.308	5.66631	13.7432
	3.91664	16.6882	8.7018	12.0729	12.237	29.7824	3.63373	8.11232	4.79225	22.4293	6.41128	12.3934	317.335	0.15553	0.205425	1.44403	4.14615	-3256.3	-3328.41			9.7689	18.0308	5.51277	13.7447
	3.98869	16.1025	8.71827	11.4467	11.6829	28.6021	3.67528	7.85899	5.00011	22.0285	6.44936	12.2314	290.89	0.15563	0.206488	1.44597	4.14503	-3256.87	-3328.5			9.60317	17.2439	5.51146	13.5698
	4.02298	15.8857	8.40011	11.0874	11.4117	25.404	3.62727	8.00618	5.168	21.2385	6.57866	11.7654	269.43	0.155902	0.207105	1.45392	4.13901	-3256.82	-3328.53			9.43626	15.9677	5.60048	13.1942
	4.06742	15.4579	8.38386	10.4373	10.8176	23.3371	3.64653	8.06721	5.47604	20.0352	6.5612	11.1097	250.192	0.156298	0.208214	1.46529	4.12907	-3256.51	-3328.52			9.30306	14.864	5.72992	12.5687
	4.01461	15.483	8.28553	9.64871	10.168	20.3101	3.57522	7.82873	5.84929	18.4993	6.88026	10.6058	243.731	0.156779	0.208078	1.4685	4.12443	-3256.99	-3328.58			9.26105	13.3756	5.75108	11.9951
	3.94205	15.6267	7.99794	9.03294	9.40023	18.0923	3.54023	8.0069	6.15984	17.3703	6.84858	10.6081	240.883	0.156937	0.208422	1.46181	4.12506	-3257.13	-3328.61			9.18891	12.1752	5.90232	11.609
	3.89601	15.7502	8.11743	8.4336	8.85188	15.933	3.57578	7.83602	6.24804	15.7669	7.07152	10.631	239.612	0.157462	0.209011	1.45042	4.12635	-3256.82	-3328.58			9.25455	11.0728	5.88661	11.1565
	3.88176	15.9197	8.1225	7.79474	8.3423	13.4022	3.50451	8.07721	6.35159	14.2588	7.27603	10.6099	230.472	0.157189	0.209082	1.43881	4.12238	-3257.13	-3328.64			9.30797	9.84642	5.97777	10.7149
	3.93941	16.4958	8.21858	7.46249	8.13095	11.8128	3.53629	8.28873	6.59765	13.3552	7.52103	10.9178	228.001	0.156772	0.209251	1.43088	4.12351	-3257.37	-3328.65			9.55128	9.1354	6.14089	10.598
	3.82206	16.9098	8.12843	7.2083	7.69727	10.7594	3.51957	8.98526	6.7291	12.9381	7.64672	11.1428	237.275	0.156166	0.208108	1.42642	4.12312	-3257.13	-3328.58			9.62011	8.555	6.41131	10.5759
	3.71889	16.9266	8.21819	6.99541	7.34746	10.2874	3.54102	9.56057	6.97156	12.9683	7.63846	11.5236	253.438	0.155712	0.207602	1.4276	4.12042	-3257.21	-3328.59			9.62123	8.21008	6.69105	10.7101
	3.63044	17.3905	8.26425	6.6098	7.22047	10.0819	3.5316	10.0943	7.14545	12.8377	7.61884	12.0982	262.466	0.15489	0.207567	1.41877	4.12107	-3257.49	-3328.6			9.76174	7.97072	6.9238	10.8516
	3.52142	17.6342	8.17601	6.44624	7.31266	10.2434	3.61875	10.3646	7.1962	12.7017	7.35262	13.4205	272.635	0.154339	0.20754	1.40766	4.11934	-3257.32	-3328.5			9.7772	8.00076	7.05986	11.1583
	3.48071	17.8948	8.34212	6.48984	7.25448	10.5496	3.60825	10.4215	7.09284	12.6867	7.29915	14.7758	282.399	0.153675	0.207801	1.41387	4.11365	-3257.28	-3328.48			9.90587	8.09799	7.04088	11.5872
	3.55213	18.7237	8.38714	6.48343	7.38371	11.4206	3.55509	10.3411	7.0401	12.5395	7.12335	15.6775	290.042	0.152455	0.208161	1.42501	4.10898	-3257.5	-3328.5			10.221	8.42924	6.97878	11.7801
	3.51937	19.0966	8.3448	6.43754	7.46617	12.0958	3.50388	10.1683	7.048	12.1276	6.90702	16.125	311.44	0.151178	0.208982	1.44349	4.09742	-3257.42	-3328.4			10.3203	8.66652	6.90671	11.7199
	3.48792	19.3098	8.26714	6.593	7.09004	12.7883	3.51776	10.0042	6.89847	12.3551	6.79162	16.4433	328.391	0.150493	0.208952	1.45104	4.08945	-3257.28	-3328.32			10.355	8.82379	6.80681	11.8634
	3.58444	19.4458	8.29511	6.78018	7.20249	14.0453	3.50637	9.39688	6.80681	13.5934	6.74704	17.4058	329.699	0.15043	0.208457	1.44793	4.07998	-3257.41	-3328.36			10.4418	9.34265	6.57002	12.5821
	3.62774	19.8035	8.35284	7.06417	7.35549	15.0244	3.49692	9.17684	6.78992	14.2889	7.16618	18.1668	322.818	0.150551	0.208311	1.44239	4.07621	-3257.44	-3328.26			10.5947	9.81469	6.48789	13.2073
	3.70844	20.3278	8.31297	7.19366	7.46984	15.5008	3.48682	8.66511	6.61897	14.6736	7.43759	19.4858	320.865	0.150893	0.208314	1.45002	4.06828	-3257.28	-3328.14			10.7831	10.0548	6.25697	13.8657
	3.7761	21.1892	8.58215	7.46557	7.44241	16.0256	3.44645	8.436	6.28023	16.0046	7.9229	20.7176	322.023	0.151078	0.208237	1.45638	4.05524	-3257.35	-3328.16			11.1825	10.3112	6.05423	14.8817
	3.78115	20.986	8.48056	7.45303	7.5014	17.1345	3.4196	8.21104	6.31704	18.6108	8.31884	21.4291	327.245	0.150679	0.208351	1.46131	4.04741	-3257.44	-3328.09			11.0826	10.6963	5.98256	16.1196
	3.7273	20.6761	8.30142	7.49728	7.3728	17.2295	3.4329	8.17092	6.22926	19.6086	8.58582	22.4274	334.84	0.150266	0.207063	1.46064	4.03939	-3257.35	-3327.93			10.9016	10.6999	5.94436	16.8739
	3.77089	20.5564	8.1789	7.64437	7.12691	17.7915	3.43916	8.21273	6.25779	21.198	9.00343	22.8814	338.148	0.150656	0.205723	1.45048	4.04121	-3257.37	-3327.92			10.8354	10.8542	5.96989	17.6943
	3.70676	20.4448	8.21328	7.57899	7.18638	18.0947	3.39914	8.37793	6.25077	21.5451	9.41762	23.3111	337.267	0.150855	0.205485	1.45546	4.03695	-3257.51	-3327.87			10.7883	10.9533	6.00928	18.0913
	3.61642	20.3612	8.12714	7.29332	7.06033	18.1357	3.36885	8.59484	6.20852	20.9564	9.8017	22.9913	336.171	0.151403	0.205465	1.48408	4.03532	-3257.5	-3327.68			10.7016	10.8298	6.0574	17.9165
	3.49558	20.5259	7.82995	7.02797	6.79049	18.0477	3.34599	8.42973	6.13797	20.2077	9.72906	22.6526	334.525	0.151263	0.205809	1.51181	4.03215	-3257.46	-3327.59			10.6171	10.6221	5.97123	17.5298
	3.46263	20.1267	7.65925	6.67836	6.477	17.4878	3.29466	8.46335	6.05383	20.3719	9.66918	22.0853	333.245	0.150783	0.205567	1.53639	4.02507	-3257.59	-3327.54			10.4162	10.2144	5.93728	17.3754
	3.48022	19.2869	7.36223	6.38404	6.20364	17.1037	3.26913	8.99272	6.15426	19.7779	9.35515	20.9373	332.39	0.150104	0.205712	1.55115	4.03138	-3257.65	-3327.32			10.0431	9.89713	6.1387	16.6901
	3.47898	18.7193	7.20884	6.31711	6.12088	16.3976	3.29985	9.39176	6.1328	18.3321	9.07966	19.1506	333.062	0.150018	0.205169	1.57127	4.03814	-3257.59	-3327.16			9.80239	9.61186	6.27481	15.5208
	3.52665	18.5029	7.36328	6.28484	5.94814	15.8393	3.27511	9.63475	6.25126	16.4086	9.21627	16.6184	336.533	0.149532	0.205481	1.60234	4.04633	-3257.66	-3327.1			9.7976	9.35742	6.38704	14.0811
	3.54712	18.98	7.35921	5.86477	5.88531	14.8343	3.3152	9.66773	6.31138	14.0687	9.22881	15.8708	345.995	0.148877	0.205583	1.62645	4.04481	-3257.76	-3326.9			9.96211	8.86145	6.43144	13.0561
	3.5623	19.122	7.39645	5.81261	5.70803	13.9012	3.38775	9.89315	6.42651	14.0959	8.84155	14.7363	345.189	0.148102	0.205998	1.64306	4.04799	-3257.72	-3326.67			10.0269	8.47394	6.56914	12.5579
	3.63554	18.7278	7.13041	5.78554	5.45534	13.9395	3.39035	9.94723	6.44784	14.3339	8.55519	14.7569	335.505	0.147048	0.206407	1.6448	4.06018	-3257.74	-3326.57			9.83126	8.39346	6.59514	12.5487
	3.65079	18.1987	7.18362	5.90559	5.45051	13.8026	3.43112	10.1926	6.5791	14.9825	8.54286	15.0777	330.666	0.145868	0.206685	1.64762	4.06993	-3257.84	-3326.39			9.6777	8.38622	6.73427	12.8677
	3.55521	18.45	7.16127	6.01043	5.48705	14.178	3.42483	9.93705	6.71077	14.9668	8.41704	14.8775	324.924	0.145497	0.207067	1.65163	4.08704	-3257.83	-3326.12			9.72215	8.55849	6.69088	12.7538
	3.59692	18.5329	7.00797	6.3647	5.55579	14.2823	3.50404	9.51432	6.75709	16.4735	8.54737	15.1028	323.924	0.145004	0.206451	1.65873	4.1113	-3257.8	-3325.97			9.71259	8.73428	6.59182	13.3746
	3.56146	19.0112	6.9136	6.60893	5.71317	14.8702	3.45743	9.03289	6.81996	17.9652	8.87422	15.6135	323.738	0.144646	0.206114	1.66548	4.1217	-3257.88	-3325.83			9.82877	9.0641	6.43676	14.151
	3.58657	19.0727	6.78986	6.7835	5.87316	15.8177	3.45137	8.31882	6.71509	19.9554	8.86329	15.5363	312.54	0.144918	0.206511	1.66994	4.13177	-3257.91	-3325.59			9.81637	9.49147	6.16176	14.785
	3.52928	18.8069	6.53074	7.35499	5.90342	16.6716	3.41085	8.39434	7.09625	21.8361	8.79915	16.1678	295.422	0.14565	0.206716	1.67414	4.13987	-3257.86	-3325.44			9.6223	9.97666	6.30048	15.601
	3.55761	18.7391	6.28346	7.84642	6.26097	17.9004	3.3946	8.15969	7.11476	23.0641	9.01901	16.6915	290.491	0.14628	0.207122	1.66773	4.14314	-3257.91	-3325.35			9.52672	10.6693	6.22302	16.2582
	3.56972	19.0173	6.19742	8.4713	6.60655	19.5622	3.33234	7.85236	7.46375	23.9278	9.31834	16.6849	300.93	0.146923	0.207194	1.66501	4.14607	-3257.96	-3325.17			9.5948	11.5467	6.21615	16.6437
	3.52104	18.798	5.93484	9.22412	6.9788	21.3773	3.28244	7.47361	7.35723	24.7524	9.69483	16.2718	305.228	0.14773	0.207097	1.6568	4.142	-3257.9	-3324.96			9.41795	12.5268	6.03776	16.9064
	3.57	18.5828	5.72471	9.60681	7.07026	23.2614	3.27378	7.66958	7.54433	26.17	10.0557	16.4357	305.699	0.14755	0.207369	1.64048	4.14623	-3257.89	-3324.78			9.29249	13.3128	6.16257	17.5538
	3.48015	18.8423	5.68703	10.4265	7.80241	24.9928	3.2035	7.93353	7.52145	26.5267	10.2	16.3021	295.168	0.148144	0.207579	1.62813	4.14151	-3257.94	-3324.48			9.3365	14.4073	6.21949	17.6763
	3.48468	18.6338	5.73116	11.197	8.30848	27.4894	3.1962	8.28545	7.75812	27.1719	10.1225	15.8909	280.632	0.14823	0.208312	1.61975	4.14639	-3257.91	-3323.91			9.28323	15.665	6.41326	17.7284
	3.4935	18.7846	5.77517	12.1766	9.4322	30.3146	3.19536	8.72097	8.03191	27.9663	10.2063	15.8654	276.674	0.148232	0.207724	1.60344	4.15051	-3257.89	-3323.22			9.35108	17.3078	6.64941	18.0126
	3.51353	18.8284	6.16497	13.7383	11.0229	33.457	3.20683	9.88996	8.0527	28.7074	10.0999	15.0415	286.146	0.148395	0.206984	1.58001	4.16878	-3257.93	-3322.21			9.50231	19.4061	7.04983	17.9496
	3.50415	18.5218	6.53841	15.7052	13.1882	36.4309	3.18709	10.5436	8.11389	28.4095	9.7611	14.2922	299.206	0.148249	0.206683	1.55978	4.18538	-3257.93	-3320.48			9.52145	21.7748	7.28153	17.4876
	3.5048	18.567	6.84413	18.7361	15.215	39.7658	3.24078	10.9751	8.05077	29.0994	9.56352	14.2298	305.658	0.147733	0.205988	1.52935	4.20072	-3257.9	-3317.13			9.63866	24.5723	7.4222	17.6309
	3.61377	19.4907	7.2289	21.1227	17.066	41.9588	3.32032	11.5069	8.17484	29.3502	9.59997	13.4799	312.183	0.147846	0.205358	1.50404	4.21626	-3257.92	-3311.6			10.1111	26.7159	7.66734	17.4767
	3.72366	20.3703	7.66243	24.3954	20.1025	45.0145	3.39256	11.9792	8.26291	28.3546	9.19966	12.6477	319.074	0.149127	0.204506	1.48066	4.2266	-3257.94	-3303.13			10.5855	29.8375	7.87822	16.734
	3.84095	20.85	8.38013	28.8012	23.2676	47.4227	3.40408	12.2346	8.54366	27.5423	9.15324	11.9141	326.252	0.149686	0.204202	1.4544	4.23565	-3257.93	-3291.22			11.0237	33.1639	8.06079	16.2032
	3.95653	22.3999	9.12865	33.1805	27.1512	49.8625	3.53468	13.365	8.59466	27.1584	9.65048	11.7129	321.362	0.149606	0.203644	1.46177	4.24414	-3257.93	-3276.86			11.8284	36.7314	8.49812	16.1739
	4.04976	23.9854	9.60032	38.1454	30.5095	52.5128	3.71653	14.2379	8.58651	26.8787	9.89086	11.3682	319.869	0.149442	0.203136	1.4716	4.23713	-3257.91	-3259.38			12.5451	40.3893	8.84698	16.0459
	4.0489	26.0043	10.2279	40.4331	33.3177	53.7455	3.85411	14.2885	8.55217	26.6377	10.4229	10.8938	332.516	0.14918	0.203545	1.482	4.22414	-3257.93	-3239.98			13.427	42.4988	8.89826	15.9848
	4.05283	27.9387	10.5068	43.7801	35.3146	54.1811	4.05961	14.0251	8.5778	26.5908	11.2064	10.3778	356.85	0.148615	0.203136	1.49564	4.20819	-3257.92	-3219.81			14.1661	44.4253	8.88752	16.0583
	4.20973	29.6244	10.5522	45.664	37.2036	54.3906	4.30997	14.4662	8.88713	26.0251	11.948	9.8143	371.105	0.148541	0.202852	1.51365	4.19785	-3257.9	-3201.74			14.7954	45.7527	9.22111	15.9291
	4.37153	30.9659	10.6596	47.1341	39.0625	54.6257	4.5422	15.1592	9.20936	25.7548	12.4984	9.62497	377.342	0.148041	0.202711	1.53874	4.18538	-3257.94	-3187.87			15.3324	46.9408	9.63692	15.9594
	4.43043	31.5927	10.5007	48.9273	39.7224	54.1591	4.75801	15.5867	9.23246	26.632	13.2737	9.47675	380.326	0.147147	0.203149	1.55502	4.16827	-3257.99	-3179.76			15.508	47.6029	9.85907	16.4608
	4.47071	33.6848	10.1531	49.0354	39.2579	54.1599	4.94847	16.3283	9.26447	28.4321	14.1147	9.46344	376.976	0.146486	0.203009	1.56943	4.15173	-3257.96	-3178.28			16.1029	47.4844	10.1804	17.3367
	4.51451	33.9881	9.69149	48.6034	38.1589	52.7192	5.02653	16.063	9.37116	30.3808	14.5231	9.19831	379.507	0.146386	0.20257	1.57959	4.14072	-3258.01	-3182.85			16.0647	46.4938	10.1536	18.0341
	4.59601	34.1149	9.30393	47.2322	36.8374	50.4138	5.05778	15.4079	9.389	31.6157	14.8228	8.93435	376.715	0.147206	0.202802	1.58351	4.14451	-3258.16	-3192.71			16.0049	44.8278	9.95155	18.4576
	4.64438	33.9181	8.40007	46.948	35.2315	48.154	5.08163	15.0135	9.5527	31.9151	14.8946	9.14079	372.232	0.147495	0.203519	1.5805	4.1478	-3258.16	-3206.78			15.6542	43.4445	9.88261	18.6502
	4.67421	32.4186	7.6222	44.4124	32.9235	45.8164	5.03958	14.945	9.76192	33.0567	14.8697	9.50642	361.755	0.147787	0.204117	1.57616	4.15878	-3258.19	-3223.31			14.905	41.0508	9.91552	19.1443
	4.67655	30.602	7.13119	40.8377	29.5968	43.3647	4.96029	14.9347	9.78991	34.009	15.1199	9.88371	338.177	0.147786	0.204652	1.58565	4.16329	-3258.39	-3240.52			14.1366	37.9331	9.89495	19.6709
	4.55189	27.6663	6.4283	38.4547	26.8743	39.6909	4.8712	14.5514	9.74743	33.5121	14.955	10.0084	319.994	0.147676	0.205059	1.58156	4.16053	-3258.45	-3256.93			12.8822	35.0066	9.72335	19.4918
	4.46028	25.3088	6.02338	34.2199	23.6213	34.4224	4.64725	14.2329	10.1187	32.6462	14.6167	10.1286	306.034	0.147771	0.205772	1.57569	4.16371	-3258.42	-3271.15			11.9308	30.7545	9.66629	19.1305
	4.36064	21.3222	5.61269	30.1475	19.4218	28.7485	4.5874	13.5086	10.2599	31.6445	14.11	10.5213	288.916	0.148064	0.206652	1.56819	4.16566	-3258.63	-3282.36			10.4318	26.1059	9.45194	18.7586
	4.19397	18.1774	5.15679	27.1315	17.5083	24.4041	4.49322	13.2855	10.2709	28.9828	13.6083	11.6291	266.603	0.148026	0.207252	1.56229	4.17039	-3258.8	-3291.25			9.17607	23.0146	9.34985	18.0734
	4.03496	15.2529	4.76152	25.0231	15.3205	21.304	4.39135	13.2121	10.2239	26.3012	13.2055	12.6835	255.231	0.14739	0.207898	1.56053	4.17014	-3258.71	-3297.88			8.01645	20.5492	9.27577	17.3967
	3.97649	12.1339	4.70483	22.5875	13.5415	17.7541	4.34137	13.9232	10.0649	23.97	12.7258	13.0101	247.344	0.146459	0.20723	1.5713	4.17782	-3258.87	-3302.76			6.93841	17.961	9.44316	16.5686
	3.89638	10.1259	4.87087	21.4847	12.4575	15.452	4.37512	14.2561	9.81613	20.5873	12.3408	13.8597	240.89	0.145908	0.20718	1.58559	4.18471	-3259.15	-3306.59			6.29771	16.4648	9.48246	15.5959
	3.83801	9.24294	5.37421	20.4038	12.007	13.4872	4.3782	13.9825	9.82459	17.9569	11.8674	14.48	238.96	0.146163	0.20716	1.57867	4.18139	-3259.08	-3309.43			6.15172	15.2993	9.39508	14.7681
	3.76915	9.3505	6.2605	19.7024	11.7183	11.8024	4.42784	14.021	9.57964	15.8024	11.6357	14.9523	238.517	0.146161	0.206913	1.559	4.1861	-3259.14	-3311.44			6.46005	14.4077	9.34283	14.1301
	3.73725	9.50881	7.21258	19.1346	11.4924	10.5597	4.4281	13.8755	9.29304	14.5843	11.4962	14.7858	242.445	0.145844	0.206854	1.54978	4.18743	-3259.49	-3313.06			6.81954	13.7289	9.19889	13.6221
	3.82243	10.0957	8.06767	19.5524	11.5575	10.615	4.33072	14.3421	8.96714	13.1817	11.4948	14.5715	243.852	0.145628	0.206365	1.55516	4.19662	-3259.5	-3314.46			7.32861	13.9083	9.2133	13.0827
	3.9955	11.1684	8.6	19.8662	11.532	10.4956	4.30489	14.6124	8.78367	12.1488	11.624	13.7529	246.867	0.144961	0.20604	1.55136	4.20855	-3259.42	-3315.35			7.9213	13.9646	9.23365	12.5086
	4.02911	12.5599	9.11493	19.5725	11.9297	11.08	4.28937	14.9555	8.64907	11.8582	11.4297	12.9103	249.625	0.145134	0.205719	1.55665	4.20968	-3259.77	-3316.14			8.56797	14.1941	9.29798	12.0661
	3.98741	14.6811	9.36641	18.5054	11.9274	10.8309	4.19723	15.3115	8.48015	11.2484	11.36	12.2835	251.653	0.145653	0.205784	1.55663	4.20545	-3259.93	-3317.03			9.34496	13.7546	9.32963	11.6306
	3.93947	16.7115	9.51235	18.1342	11.7752	11.5411	3.99982	15.234	8.43405	10.8422	11.2964	11.1955	253.772	0.146517	0.205753	1.55637	4.19699	-3259.73	-3317.73			10.0544	13.8168	9.22262	11.1114
	3.94355	17.8549	9.40788	17.9355	11.5629	12.7691	3.97053	15.265	8.20208	10.5341	11.1169	10.2879	255.573	0.14716	0.20545	1.552	4.20714	-3259.97	-3318.29			10.4021	14.0892	9.14589	10.6463
	3.96795	18.8168	9.15944	18.4375	11.6158	13.7389	3.91387	15.1653	7.95687	11.0224	11.072	9.35684	254.851	0.147986	0.205686	1.55448	4.21672	-3260.27	-3318.99			10.6481	14.5974	9.01201	10.4838
	4.01483	19.6393	8.71933	19.1062	11.8511	15.3952	3.86342	14.821	7.59466	11.9194	11.0819	8.90453	264.511	0.148558	0.204869	1.55669	4.23374	-3260.07	-3319.58			10.7912	15.4508	8.75968	10.6353
	3.97973	21.0659	8.20203	20.1718	11.8996	16.3382	3.87939	14.4079	7.50411	12.2747	11.1682	8.5779	279.757	0.149177	0.204081	1.5569	4.24115	-3260.13	-3319.99			11.0825	16.1365	8.59715	10.6736
	3.95693	22.1331	7.94078	21.1297	12.2222	17.353	3.88693	13.8448	7.45019	12.3552	11.0779	8.41573	283.44	0.149809	0.20399	1.55985	4.23662	-3260.53	-3320.52			11.3436	16.9016	8.39398	10.6163
	3.90809	22.2781	7.44562	21.5295	12.2381	18.6416	3.89682	13.3819	7.26616	12.3007	11.1488	8.13102	286.327	0.149963	0.20407	1.55244	4.22938	-3260.42	-3321.05			11.2106	17.4697	8.18162	10.5268
	3.9514	22.0377	7.1985	22.7973	12.3928	20.6333	4.00735	12.6304	7.01308	12.9432	11.773	8.38014	291.77	0.150709	0.204056	1.53498	4.22626	-3260.26	-3321.38			11.0625	18.6078	7.88362	11.0321
	3.90998	21.4422	7.10067	23.3384	12.3308	22.5588	4.08318	12.0761	6.89032	13.5212	12.1143	8.41928	303.201	0.151111	0.204552	1.51495	4.22789	-3260.68	-3321.79			10.8176	19.4093	7.6832	11.3516
	3.83198	21.6757	6.91032	23.8729	12.5155	23.4011	4.04751	12.2197	6.87303	14.1966	12.2025	8.67756	319.883	0.151201	0.205101	1.49951	4.22168	-3260.76	-3322.28			10.806	19.9298	7.71341	11.6922
	3.80875	21.4638	6.76308	24.5384	13.0156	23.0235	4.04171	12.0473	6.79172	14.3995	12.246	8.66525	336.468	0.151246	0.205195	1.49304	4.21597	-3260.48	-3322.63			10.6785	20.1925	7.6269	11.7703
	3.7366	20.7834	6.66777	24.0592	13.1284	23.1482	3.97375	12.3432	6.70843	13.5754	12.2396	8.49051	346.105	0.151737	0.205818	1.47279	4.21015	-3260.78	-3322.98			10.3959	20.1119	7.67511	11.4352
	3.7306	19.8174	6.52012	23.5185	13.335	23.1236	3.96272	12.2835	6.57037	13.7213	12.1087	8.57825	352.171	0.151659	0.206217	1.44396	4.1996	-3261.05	-3323.43			10.0227	19.9923	7.60554	11.4694
	3.68141	18.3189	6.42241	22.6367	13.4109	22.9083	3.91227	12.3497	6.49286	13.7742	11.9238	8.67666	363.258	0.151607	0.20629	1.40845	4.19772	-3260.74	-3323.79			9.47425	19.652	7.58495	11.4582
	3.70058	16.8149	6.46655	22.7205	13.7783	21.6173	3.84137	12.6907	6.41051	13.6948	11.9514	9.11842	365.12	0.152012	0.206082	1.38301	4.20731	-3260.82	-3324.12			8.99402	19.372	7.64754	11.5882
	3.73229	15.8652	6.58741	22.4709	13.7353	20.1353	3.72704	13.2454	6.57427	13.105	11.6301	9.32909	363.494	0.152008	0.205184	1.36998	4.22005	-3261.24	-3324.51			8.72831	18.7805	7.84892	11.3547
	3.81225	14.3303	6.74299	22.873	13.5604	18.6472	3.69553	13.5597	6.53426	12.6652	11.4096	9.25612	361.53	0.151848	0.203927	1.36434	4.22482	-3260.98	-3324.87			8.29518	18.3602	7.92984	11.1103
	3.90876	12.8122	7.04932	22.7784	13.7369	17.1664	3.68489	13.5945	6.65979	12.0291	11.4245	9.05637	359.952	0.151052	0.203214	1.3521	4.23227	-3260.8	-3325.17			7.92343	17.8939	7.97973	10.8367
	3.9346	11.703	7.40927	22.595	13.6515	17.1948	3.68308	13.6771	6.51874	11.5156	11.4322	9.32559	357.796	0.150207	0.203112	1.33528	4.23539	-3261.22	-3325.48			7.68229	17.8138	7.95964	10.7578
	4.02117	10.5164	7.56966	22.7638	13.7009	15.8967	3.73836	14.137	6.64451	10.7395	11.6845	9.37327	356.271	0.149544	0.203194	1.33668	4.23415	-3261.1	-3325.8			7.36907	17.4538	8.1733	10.5991
	3.97858	9.84546	7.81421	23.6663	13.6375	14.7351	3.76489	14.6555	6.69915	10.3284	11.6755	9.70063	355.206	0.148715	0.202726	1.35791	4.24033	-3260.74	-3326.06			7.21275	17.3463	8.37318	10.5682
	3.86996	9.19744	8.21554	24.6762	13.8351	13.0642	3.7315	14.7943	6.74822	9.76813	11.4489	9.97975	344.107	0.148125	0.202685	1.37688	4.24211	-3261.12	-3326.32			7.09431	17.1918	8.42468	10.3989
	3.89339	9.1299	8.55855	25.0237	14.117	12.785	3.73173	14.4078	6.65061	9.53394	11.1694	10.3924	345.475	0.14768	0.202769	1.38456	4.2381	-3261.23	-3326.59			7.19395	17.3086	8.26338	10.3653
	3.85122	9.27023	8.7106	24.1577	13.8464	11.919	3.73814	13.5706	6.26619	9.28475	11.114	10.339	364.258	0.147094	0.203083	1.4045	4.23287	-3260.73	-3326.85			7.27735	16.641	7.85832	10.2459
	3.74719	9.23925	8.87984	23.3592	13.9647	11.6064	3.76874	13.3613	6.19694	8.92522	10.8565	10.4765	380.986	0.146651	0.203763	1.42235	4.22974	-3260.99	-3327.08			7.28876	16.3101	7.77567	10.0861
	3.80866	9.45396	8.71798	22.8848	13.6096	10.7303	3.73852	12.9553	6.12656	8.83802	10.4246	10.5843	383.411	0.146554	0.204262	1.43739	4.2262	-3261.33	-3327.33			7.32687	15.7416	7.60681	9.94897
	3.76013	10.5074	8.80516	22.779	13.4903	9.60343	3.70309	12.7039	6.1449	8.52273	10.1232	10.2336	372.57	0.146333	0.204773	1.45956	4.2279	-3260.79	-3327.57			7.69089	15.2909	7.51731	9.6265
	3.70478	11.5144	9.05719	22.4016	13.1527	8.92367	3.64976	12.004	6.07262	8.17618	9.66023	9.84735	357.111	0.146087	0.204271	1.47474	4.23117	-3260.81	-3327.76			8.09213	14.826	7.24212	9.22792
	3.71075	12.1222	9.12032	21.4965	13.1795	8.50687	3.61308	11.3328	5.91676	7.78226	9.41714	9.43287	349.278	0.146702	0.205355	1.49596	4.22869	-3261.35	-3327.95			8.31774	14.3943	6.95421	8.87742
	3.81846	13.9763	9.36659	20.3473	13.0115	8.08414	3.7102	11.5584	5.90623	7.57646	9.33036	8.9965	352.872	0.147327	0.206448	1.5054	4.22839	-3260.8	-3328.14			9.05379	13.8143	7.05829	8.63444
	3.76899	15.7373	9.54004	19.7949	12.3062	7.75426	3.71302	11.812	6.0166	7.3687	9.1204	8.47523	364.323	0.147257	0.206928	1.53352	4.23111	-3260.5	-3328.33			9.6821	13.2851	7.18052	8.32144
	3.70618	16.5809	9.76795	20.4667	12.0741	7.73619	3.6852	12.6763	6.16342	7.24281	8.86335	7.78965	361.129	0.148167	0.20728	1.56206	4.24192	-3261.17	-3328.45			10.0183	13.4257	7.5083	7.96527
	3.77334	17.5226	9.62653	20.2588	11.8106	7.78113	3.66449	13.2145	6.20584	7.24373	8.71798	7.04787	344.024	0.14862	0.206913	1.58511	4.25041	-3260.75	-3328.59			10.3075	13.2835	7.69495	7.66986
	3.709	18.1409	9.4835	19.8148	11.5928	7.71439	3.68397	14.4269	6.30466	6.90177	8.48438	6.68777	337.353	0.149365	0.207092	1.60492	4.2565	-3260.11	-3328.7			10.4445	13.0406	8.1385	7.35797
	3.63224	18.6761	9.53133	18.3213	11.0849	8.15608	3.63054	15.1072	6.35974	6.74423	8.29871	6.42062	340.109	0.149759	0.207594	1.61723	4.26289	-3260.85	-3328.78			10.6132	12.5208	8.36582	7.15452
	3.56923	19.0746	9.30255	16.7845	10.9751	8.5038	3.58792	15.5729	6.41967	6.78173	8.34147	6.11602	340.386	0.15049	0.2082	1.62564	4.26734	-3260.69	-3328.86			10.6488	12.0878	8.52682	7.07974
	3.50651	19.957	9.30079	16.7408	10.5976	8.85883	3.53317	15.7579	6.35584	6.63029	8.16216	5.93243	338.104	0.150826	0.208131	1.62918	4.27791	-3259.72	-3328.96			10.9214	12.0657	8.54897	6.90829
	3.44479	19.6279	9.00861	17.0187	10.5346	9.77649	3.49373	16.1648	6.48176	6.5112	7.96068	6.34782	339.259	0.150383	0.207818	1.63982	4.28768	-3260.45	-3329			10.6938	12.4432	8.71344	6.9399
	3.45571	19.4626	8.84757	16.5268	10.6015	11.2311	3.53755	16.7884	6.49431	6.58753	7.91356	6.7273	332.673	0.150184	0.207745	1.64175	4.30175	-3260.73	-3329.03			10.5886	12.7865	8.94008	7.07613
	3.49734	19.8507	8.42087	16.345	10.89	13.1985	3.54807	17.2041	6.44403	6.57685	7.99356	6.82785	329.5	0.14973	0.207184	1.64102	4.30721	-3259.38	-3329.12			10.5897	13.4778	9.06541	7.13275
	3.46882	20.6162	8.29075	17.2269	11.8492	15.6676	3.55664	17.8825	6.41843	6.71764	8.10219	7.11263	331.542	0.149435	0.207496	1.64536	4.30629	-3259.85	-3329.17			10.7919	14.9146	9.28586	7.31082
	3.4192	21.3915	8.39767	17.7626	12.2447	17.5898	3.51921	17.9931	6.42947	6.73017	7.95219	7.3442	330.17	0.14841	0.206516	1.64018	4.31242	-3260.65	-3329.22			11.0695	15.8657	9.31393	7.34219
	3.39462	21.9063	8.28679	18.5015	13.1293	19.0789	3.48922	17.512	6.32278	6.70547	7.61156	7.66765	330.241	0.147663	0.205891	1.62853	4.31015	-3259.07	-3329.31			11.1959	16.9033	9.10801	7.32823
	3.39678	21.2293	8.33428	19.971	13.3234	20.4125	3.57904	18.2103	6.28035	6.79332	7.27747	8.02947	329.489	0.147318	0.205462	1.6152	4.31574	-3258.94	-3329.42			10.9868	17.9023	9.35656	7.36675
	3.47809	19.9725	8.07719	21.1218	13.6287	21.6198	3.57509	19.1613	6.30468	6.99658	7.20857	8.34521	343.191	0.146971	0.204659	1.61106	4.32141	-3260.36	-3329.49			10.5092	18.7901	9.68034	7.51679
	3.48188	20.1789	8.1338	22.4827	14.1283	22.592	3.52311	19.5657	6.28778	6.96414	7.0346	8.40245	359.241	0.147593	0.205122	1.59812	4.33364	-3258.83	-3329.58			10.5982	19.7343	9.7922	7.46706
	3.46798	19.9861	8.03997	23.9455	14.6912	23.1087	3.3979	19.5702	6.20539	6.77256	6.8049	8.35843	369.579	0.148498	0.205427	1.5833	4.3449	-3257.84	-3329.69			10.498	20.5818	9.7245	7.31196
	3.48128	19.0917	8.15545	25.7567	15.0334	23.6871	3.37847	20.1248	6.20659	6.63243	6.47	8.41056	374.995	0.149498	0.206295	1.57129	4.35323	-3259.7	-3329.76			10.2428	21.4924	9.90328	7.17099
	3.58672	18.6275	8.17147	25.794	15.1931	23.0827	3.34136	20.1837	6.23276	6.51298	5.91824	8.52308	372.25	0.149885	0.206941	1.5623	4.36342	-3258.62	-3329.83			10.1286	21.3566	9.91926	6.98477
	3.63001	18.6463	7.96272	26.7632	15.2116	21.7961	3.32265	20.1527	6.07672	6.34207	5.68476	8.64901	369.55	0.151187	0.207212	1.5538	4.36549	-3256.58	-3329.92			10.0797	21.2569	9.8507	6.89195
	3.60763	18.6355	7.90913	27.3431	15.2133	21.3847	3.28924	20.3481	5.92816	6.2009	5.57091	8.53098	374.908	0.152573	0.206995	1.54516	4.36979	-3258.41	-3329.98			10.0508	21.3137	9.85518	6.76759
	3.68999	18.4029	7.64688	27.4545	15.7643	22.0244	3.24602	19.955	5.81716	5.94371	5.4633	8.37884	371.069	0.153816	0.207208	1.54347	4.37207	-3258.3	-3329.99			9.91327	21.7477	9.67272	6.59528
	3.61609	18.5025	7.75316	27.8539	16.3056	22.1753	3.13539	19.1354	5.72483	5.76437	5.1087	8.20375	363.526	0.154648	0.207725	1.53331	4.37051	-3255.33	-3330.05			9.95725	22.1116	9.33187	6.35894
	3.56933	18.5491	7.51961	27.8663	16.1267	22.1424	3.18803	18.3816	5.4969	5.64412	4.81549	8.08109	354.667	0.154676	0.207222	1.5377	4.35312	-3256.65	-3330.09			9.87936	22.0452	9.02218	6.18024
	3.53895	18.5666	7.51045	28.2443	16.3147	22.1923	3.20395	18.3418	5.39866	5.60048	4.74254	8.11547	348.353	0.154536	0.206978	1.54296	4.33415	-3257.79	-3330.09			9.87201	22.2505	8.98148	6.15283
	3.51873	18.3777	7.3881	28.7087	16.1663	22.2139	3.21226	17.4269	5.23593	5.66867	4.52995	8.66126	335.752	0.15439	0.20656	1.54513	4.3186	-3254.39	-3330.12			9.76153	22.363	8.62503	6.28663
	3.46654	18.4554	7.32597	27.4868	15.7805	22.742	3.16033	17.5275	5.33485	5.63065	4.42001	9.02944	331.989	0.154393	0.206454	1.54042	4.30763	-3254.65	-3330.15			9.74931	22.0031	8.67424	6.36003
	3.38671	17.212	7.49006	26.7632	16.0964	23.2554	3.16412	16.9327	5.40601	5.62913	4.31926	9.07156	326.387	0.154823	0.206644	1.53849	4.29542	-3257.15	-3330.13			9.36294	22.0383	8.50095	6.33998
	3.33592	16.4791	7.53504	27.1788	16.0395	23.5637	3.19252	17.4539	5.58475	5.7352	4.272	9.29483	315.548	0.154644	0.206912	1.5378	4.28452	-3254.04	-3330.14			9.1167	22.2607	8.74372	6.43401
	3.32556	16.4394	7.74843	27.7879	15.5934	23.5144	3.21094	17.6265	5.81412	5.83401	4.15555	9.40978	298.152	0.154236	0.206708	1.53742	4.2697	-3252.82	-3330.15			9.17112	22.2986	8.88384	6.46645
	3.28633	16.5541	8.13408	27.7398	15.2573	23.6055	3.30702	17.6444	5.85878	5.88679	4.06108	9.86752	290.607	0.153534	0.206482	1.53844	4.26237	-3256.17	-3330.13			9.32485	22.2009	8.93673	6.60513
	3.30287	16.3688	8.55426	28.1664	14.9441	23.3491	3.25097	18.3287	6.03904	5.87438	4.03224	10.3893	290.308	0.153192	0.206432	1.52975	4.26237	-3254.05	-3330.11			9.40865	22.1532	9.20624	6.76532
	3.30025	16.3557	8.95528	28.1728	14.6754	23.1881	3.29437	19.2157	6.33776	5.87894	3.97487	10.8345	288.95	0.153011	0.206475	1.51663	4.26089	-3251.11	-3330.11			9.53709	22.0121	9.61595	6.89609
	3.36183	15.4601	9.25179	26.6907	14.7331	21.7564	3.3137	20.4871	6.58605	5.96816	4.10069	11.378	281.062	0.15238	0.207336	1.52299	4.25922	-3254.23	-3330.05			9.35791	21.0601	10.129	7.14894
	3.35674	14.9884	9.41131	25.7562	14.698	20.9845	3.40566	20.883	6.60688	5.88789	4.18167	11.8951	275.616	0.151731	0.207612	1.52096	4.25237	-3253.58	-3330.03			9.25217	20.4796	10.2985	7.32156
	3.3505	14.4933	9.43926	25.6028	14.6954	20.3638	3.52664	21.0322	6.64884	6.10355	4.39974	12.6894	282.019	0.150739	0.208147	1.518	4.25353	-3249.2	-3330.03			9.09434	20.2206	10.4026	7.7309
	3.34386	14.2953	9.44371	24.6292	14.3822	19.5492	3.51762	20.5269	6.63717	6.28813	4.50738	14.2361	291.165	0.150218	0.208612	1.51706	4.25622	-3251.19	-3329.99			9.02762	19.5202	10.2272	8.34388
	3.32314	14.2113	9.23344	24.1566	14.2931	18.3391	3.52082	20.2745	6.75842	6.66041	4.59643	16.3518	306.666	0.150434	0.208702	1.50187	4.25886	-3252.19	-3329.95			8.92261	18.9296	10.1846	9.20288
	3.38741	13.5975	8.78408	23.3224	13.8548	17.545	3.44393	20.5348	7.00867	7.67773	5.09746	18.0686	323.766	0.150316	0.209287	1.50021	4.25703	-3243.56	-3329.95			8.58965	18.2407	10.3291	10.2813
	3.47286	13.3142	8.3507	24.3254	14.125	16.5581	3.44999	20.8079	7.33426	9.41113	5.50555	21.3778	335.796	0.150492	0.209638	1.49221	4.25063	-3042.91	-3329.81			8.37925	18.3362	10.5307	12.0981
	3.5426	12.9148	7.92059	25.1296	14.4753	15.2227	3.44113	20.7922	7.57018	10.7578	6.05767	25.0697	347.64	0.150996	0.210134	1.48574	4.25015	-2705.04	-3329.58			8.12598	18.2759	10.6012	13.9617
	3.5889	13.6916	7.39026	28.0498	14.653	14.7907	3.51447	20.2878	8.02067	14.0579	6.85358	28.5307	353.709	0.151719	0.210411	1.47394	4.25145	-2296.21	-3329.39			8.22357	19.1645	10.6076	16.4807
	3.64397	14.8358	6.87447	30.0717	14.8906	14.8517	3.54471	22.1946	8.75281	18.5013	7.71293	33.8082	356.58	0.152665	0.210448	1.45378	4.25682	-1839.07	-3329.1			8.45142	19.938	11.4974	20.0075

## Sheet: P208 U1-1
	Ra Li	Oi Li	Oe Li	MF Li	ICO Li	LO Li	Ra Re	Oi Re	Oe Re	MF Re	ICO Re	LO Re	EKG	Kippwinkel	Rotwinkel	Kraft x	Kraft y	Druck li	Druck re			Bauch links	Rücken links	Bauch rechts	Rücken rechts
	2.78313	15.186	7.91554	21.5452	4.82446	9.3599	2.89691	48.6895	9.44457	18.0413	3.98177	24.3512	401.644	0.105725	0.48828	1.16081	2.5385	40	-3231.05			8.62822	11.9099	20.3437	15.4581
	2.76978	15.3052	8.00267	21.4896	4.36119	8.96014	2.86745	51.2393	9.25683	20.9377	4.47666	28.2191	421.564	0.104978	0.488215	1.16988	2.5405	38	-3229.08			8.69255	11.6036	21.1212	17.8778
	2.81805	15.1899	7.97283	21.5519	3.97917	9.09709	2.89621	55.1039	9.12727	25.5811	5.08111	32.259	427.179	0.10458	0.488408	1.18219	2.53504	1.34058	-3227.03			8.66025	11.5427	22.3758	20.9737
	2.87459	14.9827	7.93064	22.1968	3.9178	9.20174	2.96837	58.3997	8.97495	30.16	5.55007	34.9422	430.801	0.104951	0.488196	1.20697	2.52947	11	-3224.81			8.59599	11.7721	23.4477	23.5508
	2.98675	14.8546	7.7348	22.5037	3.8091	9.42315	3.03284	63.0714	8.72534	34.7195	6.20364	36.8714	442.701	0.105667	0.488459	1.22626	2.52597	4085.71	L			8.52539	11.912	24.9432	25.9315
	3.06799	14.7578	7.61721	22.5577	3.85546	9.59025	3.0778	65.6272	8.38601	37.5293	6.79339	39.3316	450.001	0.105967	0.488871	1.22751	2.52092	4246.76	-3221.81			8.481	12.0011	25.697	27.8848
	3.191	14.4929	7.39027	22.4101	3.88475	9.83951	3.19076	67.5045	8.22997	41.959	7.22173	41.0615	444.434	0.105963	0.490112	1.23753	2.52464	4109.79	-3222.02			8.35805	12.0448	26.3084	30.0807
	3.45551	14.4136	7.2837	22.2522	3.90468	9.86726	3.27452	67.1076	7.85274	44.7745	7.61094	42.8194	446.061	0.106063	0.490538	1.25622	2.52493	3738.39	-3223.23			8.38428	12.008	26.0783	31.735
	3.87634	14.3759	7.55631	21.4678	4.02613	10.0594	3.52632	67.0933	7.71064	47.2996	7.92519	43.424	459.73	0.106223	0.490625	1.28175	2.51756	3249.96	-3224.84			8.60286	11.8511	26.1101	32.8829
	4.09243	14.5981	7.74976	20.2238	4.21597	10.3525	3.65195	66.0419	7.70197	48.7447	8.10682	43.2033	467.123	0.106297	0.490823	1.30585	2.5057	2751.14	-3226.52			8.81342	11.5974	25.7986	33.3516
	4.22006	14.4978	7.87566	18.9219	4.24707	10.4197	3.69212	61.8035	7.73399	47.4341	8.22664	43.4494	477.584	0.106154	0.490875	1.31236	2.50502	2221.3	-3228.4			8.86451	11.1962	24.4099	33.0367
	4.32087	14.6755	8.17603	17.7179	4.34372	10.5289	3.69933	56.128	8.12459	47.3643	8.70817	42.9362	487.768	0.10575	0.49064	1.31032	2.5017	1648.38	-3230.37			9.05748	10.8635	22.6506	33.0029
	4.41289	15.0601	8.57017	16.8151	4.44453	10.9747	3.75914	50.6212	8.59303	46.0393	8.94384	41.1988	484.144	0.105657	0.491363	1.31945	2.49991	998.077	-3232.14			9.34771	10.7448	20.9911	32.0607
	4.42158	15.7266	9.03325	16.4553	4.49819	11.1592	3.72954	43.9602	9.02078	44.0147	9.10257	38.6423	471.144	0.105141	0.491368	1.32198	2.49635	326.187	-3233.55			9.72713	10.7042	18.9035	30.5865
	4.42577	15.5128	9.10158	15.1423	4.53479	11.9666	3.77659	39.426	9.7071	40.8419	8.86545	36.1449	468.01	0.104861	0.491045	1.32639	2.49552	-205.425	-3234.38			9.68005	10.5479	17.6366	28.6174
	4.26849	15.312	9.08205	14.0105	4.51183	12.3444	3.64541	35.0233	10.1759	36.2068	8.59098	33.6723	453.318	0.104865	0.491558	1.33397	2.50088	-543.715	-3234.77			9.55419	10.2889	16.2815	26.1567
	4.07253	14.7988	8.85809	14.2909	4.39323	12.9902	3.59316	32.5256	10.6009	31.8606	8.16102	30.0953	421.656	0.103566	0.492179	1.33855	2.50686	-830.97	-3235.11			9.24315	10.5581	15.5732	23.3723
	4.07623	14.5753	8.79456	14.9557	4.34596	13.7951	3.58929	29.2411	10.7417	28.1241	7.70889	26.0457	394.86	0.10325	0.492985	1.3346	2.51899	-1066.84	-3235.43			9.1487	11.0322	14.524	20.6262
	4.09742	14.6126	8.63012	14.7429	4.42738	14.6807	3.64893	28.5595	10.7702	25.6846	6.98584	22.0968	375.946	0.103809	0.49279	1.33703	2.53194	-1262.89	-3235.66			9.11338	11.2837	14.3262	18.2558
	4.11248	14.765	8.64946	15.1536	4.68142	15.0542	3.59342	29.0017	10.1459	22.8578	6.14733	20.1188	361.202	0.103057	0.492555	1.34299	2.54171	-1410.38	-3235.84			9.17566	11.6297	14.247	16.3747
	4.12482	14.4358	8.49091	15.8936	4.86711	15.4667	3.63437	29.2961	9.98918	20.9953	5.38595	18.5141	349.935	0.102708	0.492786	1.33881	2.55051	-1477.8	-3235.97			9.01717	12.0758	14.3065	14.9651
	4.1747	15.2231	8.5264	15.2312	4.94948	16.1405	3.58627	28.5448	9.49917	20.2034	4.79686	16.0354	337.167	0.102603	0.493082	1.34317	2.55914	-1523.97	-3236.07			9.30806	12.1071	13.8767	13.6786
	4.14834	17.0754	8.702	15.2711	5.05307	16.5765	3.61848	29.0166	9.16012	19.9236	4.68178	14.8297	324.192	0.102501	0.493468	1.34032	2.56212	-1555.11	-3236.15			9.97524	12.3002	13.9317	13.145
	4.11287	17.9866	8.67003	14.6774	5.17182	16.8264	3.5615	28.8217	8.71718	19.3659	4.55055	14.4238	314.86	0.102109	0.492981	1.33648	2.56643	-1559.5	-3236.23			10.2565	12.2252	13.7001	12.7801
	3.99549	18.5039	8.74612	13.7896	5.18262	17.023	3.43495	28.6275	8.53288	18.8536	4.53458	13.9957	317.697	0.102226	0.491854	1.33164	2.5721	-1573.72	-3236.3			10.4152	11.9984	13.5318	12.4613
	3.90376	19.7053	8.7739	12.7912	5.11289	16.5515	3.36893	28.6195	8.43991	18.613	4.77702	14.0485	321.049	0.102021	0.491233	1.32879	2.57546	-1589.89	-3236.37			10.7943	11.4852	13.4761	12.4795
	3.72527	21.3224	8.8935	11.6284	4.88164	16.1993	3.23613	28.3402	8.9855	17.8025	4.95333	14.185	322.202	0.101717	0.490859	1.31156	2.57573	-1591.57	-3236.43			11.3137	10.9031	13.5206	12.3136
	3.58107	22.1849	8.94225	10.4348	4.61115	15.6457	3.14703	28.3553	9.61596	16.6643	5.08585	14.5682	329.311	0.101549	0.49032	1.28811	2.58173	-1606.47	-3236.51			11.5694	10.2306	13.7061	12.1061
	3.49973	22.8363	8.77816	8.51838	4.3295	15.2769	3.13638	29.5418	10.0579	15.9789	5.22402	15.1472	339.871	0.101748	0.489583	1.26926	2.58838	-1626.35	-3236.57			11.7047	9.37494	14.2454	12.1167
	3.36963	22.8167	8.6203	7.45324	4.09562	14.8199	3.03617	29.7847	10.5223	15.6038	5.20649	15.804	342.443	0.101664	0.488063	1.24398	2.59721	-1635.52	-3236.64			11.6022	8.7896	14.4478	12.2048
	3.26011	22.6179	8.48918	6.79635	3.90897	14.183	2.9019	30.2551	11.0872	14.7806	5.24666	16.8105	348.972	0.101399	0.487686	1.22659	2.60582	-1655.43	-3236.75			11.4557	8.29609	14.7481	12.2792
	3.19303	22.7351	8.28354	6.21999	3.75027	13.9853	2.90385	29.8887	11.2401	14.6694	5.44604	17.843	361.229	0.102423	0.487312	1.19806	2.61721	-1672.78	-3236.85			11.4039	7.98519	14.6775	12.6528
	3.23056	22.6506	8.06509	5.94508	3.60516	13.9529	2.90952	29.9542	11.4494	14.1468	5.43339	18.8004	373.954	0.103016	0.48743	1.16557	2.62507	-1678.04	-3236.95			11.3154	7.83439	14.7711	12.7935
	3.19358	22.1288	7.84427	6.0077	3.54416	14.0165	2.93857	30.9035	11.4919	15.1237	5.53876	19.5622	397.324	0.103149	0.488022	1.15406	2.6364	-1690.6	-3237.07			11.0556	7.85611	15.1113	13.4082
	3.17404	20.7934	7.5492	6.21556	3.51291	14.4072	2.91758	31.168	10.957	16.2944	5.35305	21.0364	421.096	0.103231	0.488674	1.14434	2.64169	-1700.19	-3237.16			10.5055	8.04522	15.0142	14.228
	3.115	19.686	7.31917	6.50976	3.44936	14.3216	2.89359	30.9975	10.4126	17.2203	5.21573	22.0539	433.617	0.102711	0.488901	1.13461	2.6457	-1698.03	-3237.24			10.04	8.09356	14.7679	14.83
	3.09503	19.1468	7.16703	6.89534	3.42818	14.4175	2.84004	31.2301	10.0891	18.5667	5.1702	23.2789	443.896	0.102827	0.488869	1.13026	2.65047	-1700.81	-3237.32			9.80297	8.24702	14.7198	15.672
	3.11091	18.8129	7.03566	7.31196	3.41599	14.2318	2.8617	30.7918	9.33239	18.867	5.04255	23.0876	460.159	0.102938	0.489186	1.12132	2.65725	-1698.44	-3237.33			9.65315	8.31991	14.3286	15.6657
	3.11182	18.5236	7.26507	7.41508	3.33968	14.338	2.90812	31.2079	8.7429	19.0846	4.91489	22.5062	470.307	0.103072	0.489203	1.11543	2.663	-1687.31	-3237.34			9.6335	8.36424	14.2863	15.5019
	3.17248	18.3943	7.44643	7.71195	3.46222	14.6301	2.88666	31.2368	8.18914	19.1001	4.89691	21.4684	466.124	0.103126	0.489561	1.10904	2.65913	-1681.96	-3237.34			9.67107	8.60144	14.1042	15.1551
	3.23818	18.019	7.53502	8.12014	3.60238	15.0157	2.93069	31.1643	7.7547	18.8055	4.74755	20.8308	447.94	0.10372	0.489977	1.09664	2.65479	-1672.65	-3237.29			9.5974	8.91274	13.9499	14.7946
	3.44973	18.1792	7.68246	8.71441	3.75983	16.0812	2.9286	30.3543	7.40819	18.8533	4.62842	20.3435	426.313	0.104132	0.48935	1.07893	2.65033	-1658.85	-3237.27			9.77045	9.51848	13.5637	14.6084
	3.53501	18.3598	7.77042	9.42036	3.88664	17.06	3.01527	29.5814	7.33155	18.8157	4.53578	18.6994	410.196	0.104963	0.489578	1.0569	2.64584	-1650.13	-3237.23			9.8884	10.1223	13.3094	14.017
	3.62904	18.6242	7.90801	9.81876	4.05758	18.463	3.096	28.9439	7.35024	18.2884	4.41675	18.0515	396.512	0.106157	0.48926	1.04388	2.6382	-1638.55	-3237.19			10.0537	10.7798	13.13	13.5856
	3.62645	18.9954	7.95056	10.269	4.19326	20.0295	3.06813	28.4315	7.01854	17.6259	4.16458	16.6382	376.651	0.106876	0.489361	1.03519	2.63218	-1624.09	-3237.2			10.1908	11.4973	12.8394	12.8096
	3.61586	18.3855	7.8092	10.7371	4.33513	20.8936	3.01481	27.3301	6.94478	17.3176	3.98543	15.8606	349.574	0.10673	0.489277	1.03782	2.63139	-1615.58	-3237.18			9.93686	11.9886	12.4299	12.3879
	3.59945	18.3501	7.56062	11.0638	4.49419	21.4277	3.0862	25.1502	6.97698	17.5775	3.86986	16.2571	324.167	0.10671	0.489163	1.04354	2.63213	-1606.04	-3237.14			9.8367	12.3286	11.7378	12.5681
	3.49006	18.1368	7.39987	11.0209	4.57762	21.0632	3.07027	23.9757	6.98912	17.6514	3.80488	16.0277	304.172	0.106763	0.488217	1.05697	2.63393	-1596.64	-3237.17			9.67558	12.2206	11.345	12.4947
	3.36611	18.5094	7.33488	10.6734	4.54104	20.5341	3.03999	22.8046	6.72852	17.6945	3.80064	15.9521	283.818	0.106883	0.488433	1.06275	2.63043	-1591.71	-3237.16			9.73681	11.9161	10.8577	12.4824
	3.28867	18.8937	7.404	9.88222	4.51823	19.5217	2.97528	21.7993	6.70512	17.462	3.8657	15.6886	263.06	0.106554	0.489609	1.06887	2.61843	-1584.97	-3237.12			9.86212	11.3074	10.4932	12.3388
	3.27206	19.8788	7.25699	8.9666	4.49476	18.1882	2.94496	21.2045	6.68932	17.2772	4.19525	15.7494	243.602	0.106233	0.489313	1.07016	2.61407	-1579.18	-3237.15			10.1359	10.5499	10.2796	12.4073
	3.23301	20.4215	7.18394	8.066	4.42193	16.3026	2.84435	19.7472	6.86126	17.1697	4.50528	15.5143	229.588	0.105507	0.490158	1.07698	2.60672	-1577.64	-3237.11			10.2795	9.59683	9.8176	12.3964
	3.32919	21.5696	7.11977	7.175	4.38745	15.334	2.86015	18.3676	6.99862	16.9084	4.70598	15.975	232.151	0.105624	0.49096	1.07581	2.58975	-1574.89	-3237.08			10.6729	8.96548	9.40879	12.5298
	3.31996	22.4784	7.30684	6.58115	4.30558	14.0545	2.82672	17.7164	7.00949	16.86	4.95862	16.0572	244.434	0.105905	0.491673	1.0803	2.56657	-1573.24	-3237.1			11.0351	8.31373	9.18419	12.6253
	3.26446	23.038	7.48435	6.155	4.16713	13.5001	2.72667	17.3833	7.13662	16.3972	5.25367	16.1769	258.133	0.106348	0.492837	1.07255	2.55845	-1573.57	-3237.04			11.2623	7.94073	9.08221	12.6093
	3.2825	23.3465	7.71834	5.74665	4.06096	13.0157	2.65803	17.0589	7.12263	16.0306	5.41291	16.4246	285.647	0.106184	0.493407	1.06239	2.55346	-1572.32	-3236.97			11.4491	7.60776	8.94652	12.6227
	3.36157	23.7859	7.50465	5.51755	4.06809	12.5697	2.64971	16.8731	7.30593	15.5548	5.5349	17.2323	323.965	0.106623	0.493858	1.05721	2.55431	-1572.07	-3237			11.5507	7.38511	8.94292	12.774
	3.45087	23.6134	7.46592	5.38696	4.09182	11.8252	2.75228	16.8734	7.29572	15.0261	5.61689	17.5994	358.432	0.107008	0.4934	1.05292	2.56481	-1573.06	-3236.92			11.5101	7.10133	8.97379	12.7475
	3.43182	23.2542	7.38799	5.25888	4.0207	11.7501	2.75378	17.1613	7.30963	14.0288	5.49873	18.5406	382.251	0.107205	0.493229	1.05264	2.56788	-1571.99	-3236.86			11.358	7.00991	9.07489	12.6894
	3.44167	22.5666	7.46942	5.373	4.00794	11.8941	2.79842	17.2824	7.43806	13.1254	5.36378	18.992	400.176	0.10788	0.492629	1.04675	2.5756	-1571.55	-3236.88			11.1592	7.09169	9.17297	12.4937
	3.36546	21.8059	7.54225	5.78148	3.85492	11.5452	2.81732	17.3265	7.47207	12.5329	5.35245	19.2024	417.91	0.108284	0.492673	1.0447	2.59645	-1571.81	-3236.79			10.9045	7.06053	9.20529	12.3626
	3.33393	21.7405	7.52859	6.19655	3.85507	11.5709	2.88451	17.2385	7.55631	13.2665	5.31192	20.8069	424.088	0.107944	0.492352	1.03805	2.60952	-1570.99	-3236.73			10.8677	7.20752	9.22645	13.1285
	3.32592	21.8094	7.30508	6.67056	3.709	11.7215	2.95251	17.4105	7.61033	14.661	5.1247	21.4534	428.264	0.107276	0.492888	1.04583	2.6246	-1571.27	-3236.75			10.8135	7.36704	9.32444	13.7463
	3.25696	21.5753	7.11396	6.94921	3.71457	12.1135	2.96616	17.4809	7.63559	14.9755	5.05691	21.454	425.032	0.10701	0.493278	1.05941	2.62942	-1572.1	-3236.64			10.6487	7.59241	9.3609	13.8288
	3.12275	21.1946	7.21745	7.08754	3.53988	12.2031	2.93624	17.2507	7.43995	14.8874	4.74622	20.9797	414.733	0.106976	0.492657	1.07618	2.64047	-1572.4	-3236.53			10.5116	7.61016	9.20897	13.5378
	2.99117	21.7633	7.26697	7.05475	3.51166	12.2348	2.80823	16.8316	7.4174	14.8819	4.45822	20.3967	394.569	0.107166	0.492978	1.10453	2.64228	-1574.15	-3236.52			10.6738	7.6004	9.01908	13.2456
	2.92802	21.5303	6.93363	7.25813	3.45192	11.8074	2.79192	16.9416	7.37504	15.0817	4.46174	20.5538	380.716	0.107763	0.492874	1.12602	2.6449	-1576.62	-3236.38			10.464	7.50583	9.0362	13.3657
	2.85827	21.6779	7.08482	7.12399	3.43383	11.255	2.74777	16.9064	7.3903	15.4879	4.41611	20.9325	360.405	0.107758	0.492414	1.14561	2.64408	-1578.82	-3236.24			10.5403	7.27093	9.01481	13.6122
	2.88048	21.7679	6.93219	6.84398	3.41338	10.648	2.73594	17.6025	7.30216	15.6674	4.4965	22.029	335.371	0.107992	0.492782	1.17087	2.6359	-1581.83	-3236.19			10.5269	6.96845	9.21352	14.0643
	2.82993	21.1134	6.65953	6.6396	3.32571	9.98135	2.66895	17.9919	7.17486	15.3086	4.46591	22.1282	312.488	0.108822	0.492576	1.18757	2.62823	-1585.22	-3236			10.2009	6.64889	9.27858	13.9676
	2.79492	21.0995	6.49583	6.05758	3.30521	9.34238	2.61107	18.6406	7.08871	14.7462	4.62996	22.5602	289.052	0.10913	0.491567	1.21169	2.62209	-1588.39	-3235.82			10.1301	6.23505	9.4468	13.9788
	2.80012	20.4883	6.16938	5.63064	3.2077	8.82898	2.6291	19.0861	7.13172	14.4575	4.89826	23.3277	267.507	0.109183	0.491966	1.22426	2.6137	-1592.29	-3235.7			9.81928	5.88911	9.61562	14.2278
	2.74206	19.6743	5.95491	5.43911	3.06176	8.22673	2.66319	19.3315	7.16009	14.2278	5.35834	23.7732	240.298	0.108681	0.491861	1.23163	2.60575	-1596.87	-3235.42			9.45708	5.57587	9.71827	14.4531
	2.72631	19.1195	5.90991	5.42522	2.94749	8.27813	2.69639	19.9767	7.22959	14.0823	5.69181	24.9179	220.579	0.108156	0.492738	1.24209	2.60004	-1601.31	-3235.11			9.25192	5.55028	9.96755	14.8973
	2.70527	18.8667	6.00308	5.3718	2.85833	7.97114	2.67328	19.782	7.19674	14.3211	6.04169	24.7934	211.693	0.107876	0.493432	1.24781	2.59028	-1606.45	-3234.87			9.19167	5.40042	9.88399	15.052
	2.71333	18.4345	5.76396	5.26965	2.78093	7.91489	2.64714	20.1773	7.1889	14.4567	6.37605	24.7085	213.614	0.107449	0.493904	1.24395	2.58476	-1611.95	-3234.43			8.97059	5.32182	10.0045	15.1804
	2.68469	18.1652	5.73565	5.36828	2.83336	7.66218	2.61683	20.0053	7.2507	14.0513	6.53964	24.1399	218.424	0.107029	0.494439	1.25043	2.58504	-1617.37	-3233.99			8.86184	5.28794	9.95761	14.9103
	2.75726	18.289	5.84081	5.44202	2.8415	7.55346	2.65061	19.7937	7.11969	14.0047	6.67442	23.3102	215.754	0.106047	0.495661	1.27501	2.57497	-1623.38	-3233.62			8.96237	5.27899	9.85466	14.6631
	2.80168	18.4867	5.84861	5.41119	2.83392	7.18113	2.69883	19.8543	7.21704	13.9249	6.8482	22.7004	222.589	0.105267	0.496109	1.28436	2.56561	-1629.45	-3233.11			9.04566	5.14208	9.92338	14.4912
	2.90528	18.918	5.84143	5.2787	2.95772	7.14353	2.78422	20.2929	7.22054	13.456	6.79321	21.997	253.501	0.104635	0.49662	1.2884	2.55356	-1634.44	-3232.63			9.22158	5.12665	10.0992	14.0821
	2.93624	19.8195	5.78169	5.0273	3.03735	6.9987	2.78745	20.7222	7.04538	13.1327	6.80346	21.695	292.07	0.104129	0.496547	1.28969	2.54964	-1639.54	-3232.29			9.51249	5.02112	10.185	13.8771
	2.93933	20.6359	5.80305	4.93672	3.05087	6.82177	2.84128	21.5887	7.01535	13.1424	6.79793	21.1006	319.766	0.103271	0.496241	1.2976	2.54095	-1644.67	-3231.85			9.79275	4.93645	10.4818	13.6803
	2.9636	21.5603	5.81413	4.74833	3.01648	6.56599	2.98315	22.3946	7.15944	13.3078	6.6607	20.7878	336.363	0.10254	0.495941	1.29528	2.53333	-1649.55	-3231.57			10.1127	4.77693	10.8457	13.5855
	2.99148	22.1479	5.92164	4.62795	3.03345	6.47691	3.01806	22.7142	7.30422	13.1166	6.56696	20.3274	351.111	0.101708	0.495399	1.29071	2.51641	-1655.53	-3231.47			10.3537	4.71277	11.0122	13.337
	2.99396	22.6282	5.78659	4.5227	3.01069	6.44083	3.06598	23.0991	7.57793	12.9927	6.73764	19.3542	357.96	0.101449	0.49381	1.27913	2.50872	-1662.03	-3231.32			10.4696	4.65807	11.2477	13.0282
	2.95275	23.4704	5.76166	4.38776	3.01771	6.42717	3.1095	24.4719	7.88767	12.6738	6.77894	19.1968	372.733	0.10151	0.492259	1.26107	2.50829	-1668.09	-3231.33			10.7283	4.61088	11.823	12.8832
	2.85113	23.6684	5.85627	4.34324	2.96921	6.5254	3.11189	25.0469	8.13923	12.6367	6.75387	18.6495	392.647	0.102314	0.490809	1.23881	2.50708	-1675.08	-3231.57			10.7919	4.61262	12.0993	12.68
	2.72006	23.2332	5.92474	4.39982	2.99065	6.58596	3.15011	25.9152	8.35911	13.0181	6.80947	18.0496	403.297	0.102666	0.490231	1.21517	2.50434	-1683.19	-3231.72			10.626	4.65881	12.4748	12.6257
	2.60963	22.3167	5.96287	4.41522	3.09721	6.60833	3.12583	25.6648	8.7988	13.2079	6.75852	17.3874	402.216	0.103937	0.490966	1.19652	2.50841	-1691.01	-3231.94			10.2964	4.70692	12.5298	12.4513
	2.5918	22.3089	6.01974	4.39296	3.09522	6.63766	3.06353	25.7003	9.18398	13.3243	6.98359	16.6856	409.164	0.104757	0.49072	1.18077	2.51419	-1699.35	-3232.27			10.3068	4.70861	12.6493	12.3312
	2.51268	22.8512	6.21583	4.5185	3.19631	6.79764	3.03699	25.7042	9.33478	13.3203	7.21947	15.4263	408.444	0.105759	0.490821	1.1668	2.51252	-1708.24	-3232.41			10.5266	4.83749	12.692	11.9887
	2.40539	23.1136	6.28231	4.55343	3.26465	6.99612	3.03363	25.6128	9.42039	13.4124	7.47216	14.7197	389.923	0.106915	0.491482	1.16223	2.51449	-1716.74	-3232.54			10.6004	4.93807	12.6889	11.8681
	2.38918	22.9786	6.3359	4.60949	3.32857	7.4188	2.94777	24.6279	9.31185	14.3924	7.69848	14.2944	377.893	0.107965	0.492818	1.15267	2.52457	-1726.88	-3232.62			10.5679	5.11895	12.2958	12.1284
	2.33771	22.5766	6.39016	4.75035	3.41895	7.90795	2.91188	23.5278	9.38601	14.754	7.82365	13.6089	370.069	0.108138	0.493872	1.1506	2.5288	-1738.83	-3232.36			10.4348	5.35908	11.9419	12.0622
	2.29894	22.2731	6.49285	4.79897	3.52751	8.16788	2.82368	22.7359	9.60383	14.5964	8.0427	13.0003	361.742	0.108644	0.49476	1.15789	2.53781	-1750.86	-3231.94			10.355	5.49812	11.7211	11.8798
	2.25729	22.7248	6.56978	4.89442	3.55206	8.93158	2.82093	22.3698	9.76311	14.5665	7.98265	12.0608	353.282	0.109111	0.494581	1.15808	2.53523	-1764.72	-3231.4			10.5173	5.79268	11.6513	11.5367
	2.24037	22.6168	6.69391	5.11449	3.53384	9.75745	2.8245	21.7917	9.73785	14.2202	7.70706	10.9294	339.649	0.108747	0.495005	1.16169	2.52817	-1780.1	-3230.33			10.517	6.13526	11.4513	10.9522
	2.19143	22.0143	6.62033	5.29463	3.49972	10.5786	2.82263	22.0418	9.54307	13.8468	7.4986	10.3922	326.462	0.108847	0.495267	1.17997	2.53175	-1795.83	-3228.93			10.2753	6.45763	11.4692	10.5792
	2.15238	21.2484	6.48551	6.19742	3.53648	11.3911	2.73567	22.5247	9.54973	14.4765	7.12161	10.5223	318.498	0.109136	0.495611	1.20531	2.54538	-1813.24	-3226.93			9.9621	7.04167	11.6034	10.7068
	2.13322	21.7464	6.62417	6.92249	3.49464	12.3516	2.72878	22.8051	9.29169	15.2425	6.67268	10.5233	318.914	0.108889	0.495282	1.23294	2.55163	-1831.85	-3223.64			10.1679	7.58957	11.6085	10.8128
	2.15371	21.394	6.72919	8.23412	3.64361	13.8641	2.75624	23.1387	9.1072	15.741	6.06668	10.2951	327.007	0.109282	0.495226	1.26044	2.54534	-1849.9	-3218.73			10.0923	8.5806	11.6674	10.7009
	2.0999	21.0353	6.75119	10.8259	3.74478	15.4073	2.71765	22.9835	8.95347	16.5758	5.43339	10.4897	334.462	0.109475	0.49509	1.28623	2.54237	-1869.75	-3212.33			9.96213	9.99268	11.5515	10.833
	2.15324	21.0619	6.76289	13.0272	4.0816	17.9852	2.69603	23.2298	8.7482	18.2461	4.93928	11.5559	336.757	0.109536	0.49553	1.30557	2.54723	-1891.75	-3203.57			9.99268	11.698	11.558	11.5804
	2.23256	21.2584	6.80497	15.7808	4.53814	19.9423	2.71909	23.5437	8.51584	20.3538	4.6506	13.4029	351.394	0.109975	0.495939	1.30925	2.5495	-1914.23	-3192.83			10.0987	13.4204	11.5929	12.8024
	2.34379	21.453	6.98496	20.5774	5.09485	22.5571	2.80435	23.1701	8.45703	24.3891	4.43119	16.0233	380.983	0.109812	0.49611	1.30664	2.54648	-1940.12	-3181.07			10.2606	16.0765	11.4772	14.9479
	2.49703	22.5239	7.40572	25.2347	5.59475	26.4442	2.90645	22.4099	8.14979	28.2463	4.39496	18.2841	395.864	0.109364	0.496046	1.29243	2.53846	-1969.11	-3169.71			10.8089	19.0912	11.1554	16.9751
	2.63935	22.7041	7.71446	30.4238	6.13829	28.7375	3.02966	21.6445	8.05013	31.1269	4.17069	19.2973	409.113	0.108929	0.495947	1.28069	2.53343	-1997.48	-3160.79			11.0193	21.7665	10.9081	18.1983
	2.77208	22.2321	7.8484	34.3475	6.85858	30.9235	3.13282	20.4747	7.9486	33.9288	4.2413	21.0043	424.713	0.108225	0.495688	1.26939	2.53641	-2026.25	-3155.29			10.9509	24.0432	10.5187	19.7248
	2.85148	21.9395	8.07576	37.9561	7.71723	33.1636	3.25824	19.9243	7.55274	36.1757	4.31211	23.2248	437.272	0.108	0.495986	1.26391	2.53387	-2053.34	-3153.8			10.9556	26.279	10.2451	21.2375
	2.9738	22.1292	8.08432	42.5612	8.35288	34.4628	3.34666	19.7365	7.15867	36.659	4.45179	24.8449	451.038	0.107231	0.495659	1.24965	2.53617	-2075.94	-3156.49			11.0625	28.459	10.0806	21.9852
	3.02569	20.9911	8.21373	45.4225	8.92439	35.8803	3.41428	19.1822	6.91258	37.4578	4.5828	25.8591	457.705	0.106818	0.495045	1.24516	2.53625	-2094.99	-3163.11			10.7435	30.0757	9.83637	22.6332
	3.04807	19.5704	8.55891	47.4872	9.48517	36.2888	3.44139	19.8796	6.72586	36.4096	4.72715	25.9311	461.844	0.106575	0.494487	1.25567	2.55354	-2109.04	-3172.44			10.3925	31.087	10.0156	22.356
	3.14837	18.1678	8.67568	47.7111	10.032	35.9822	3.5283	20.3699	6.49401	33.7302	4.80031	25.2079	466.569	0.107018	0.493811	1.26359	2.55862	-2115.09	-3183.2			9.99727	31.2418	10.1307	21.2461
	3.19731	16.606	8.84555	46.1238	10.1606	34.4966	3.52996	20.8354	6.39598	30.4246	4.80744	24.2275	458.721	0.10666	0.493937	1.2629	2.56067	-2114.24	-3193.65			9.54963	30.2603	10.2538	19.8199
	3.28811	15.2967	8.97567	43.39	10.0602	33.0514	3.56784	21.0403	6.3424	26.8008	4.82022	23.4575	449.724	0.106817	0.493377	1.25187	2.56094	-2108.45	-3202.75			9.18684	28.8339	10.3168	18.3595
	3.31917	14.5329	8.98387	40.7532	9.79418	30.6853	3.52256	21.2618	6.36335	23.2139	4.84617	22.0998	453.377	0.106761	0.493636	1.24438	2.56526	-2096.73	-3210.02			8.9453	27.0776	10.3826	16.72
	3.38576	13.9329	8.89117	35.2526	9.29957	28.3318	3.64639	21.2977	6.22886	19.195	4.93808	20.6513	446.777	0.106756	0.494009	1.23479	2.56765	-2080.95	-3215.45			8.73662	24.2946	10.391	14.9281
	3.39584	12.906	8.98437	29.9494	8.94914	24.8105	3.69845	21.537	6.16811	16.0876	4.93418	19.2407	433.149	0.106622	0.494013	1.22256	2.56501	-2060.44	-3219.13			8.42874	21.2363	10.4679	13.4208
	3.3869	12.445	9.07151	25.4187	8.35358	21.3039	3.61609	21.7685	6.09339	12.5877	4.88341	18.753	420.384	0.106253	0.494707	1.20458	2.55433	-2034.72	-3221.93			8.30112	18.3587	10.4927	12.0747
	3.4495	12.0593	9.09273	20.4676	7.6841	18.1783	3.64102	21.3749	6.09935	10.131	4.81457	18.8212	396.135	0.105791	0.494298	1.18482	2.54572	-2005.42	-3224.19			8.2005	15.4433	10.3718	11.2556
	3.45499	11.321	9.34943	15.9472	7.22984	14.4669	3.7197	21.0607	6.11572	9.27735	4.86951	19.5724	382.226	0.105313	0.494783	1.17057	2.54321	-1971.89	-3225.86			8.04182	12.548	10.2987	11.2397
	3.38409	10.9634	9.37407	13.2756	6.9266	12.242	3.694	21.4431	6.50198	8.8779	4.83365	20.1565	381.678	0.104551	0.494945	1.16243	2.54114	-1936.02	-3227.12			7.90718	10.8147	10.5464	11.2894
	3.30337	10.9824	9.60694	11.9846	6.80549	10.4411	3.64486	21.9568	6.7455	8.82206	4.69449	21.8791	382.576	0.103852	0.494972	1.17131	2.53399	-1899.4	-3228.12			7.96422	9.74373	10.7824	11.7986
	3.25521	10.736	10.0403	10.9323	6.56685	8.5686	3.55452	21.8628	7.08315	8.49316	4.60147	23.3743	384.01	0.103502	0.494839	1.17706	2.53363	-1860.31	-3228.78			8.01049	8.68925	10.8335	12.1563
	3.1994	10.6364	10.5271	10.2683	6.46729	8.19975	3.36539	22.7768	7.57024	8.34284	4.47778	24.5842	393.891	0.10344	0.494757	1.18365	2.52885	-1820.44	-3229.27			8.12098	8.31178	11.2375	12.4683
	3.16255	11.5691	10.8325	9.91395	6.15798	7.91495	3.39238	24.2044	7.77964	8.22155	4.3228	24.3724	400.827	0.103611	0.494611	1.18848	2.53327	-1780.93	-3229.68			8.52138	7.99563	11.7921	12.3056
	3.15142	12.7011	10.9457	9.42274	5.80477	7.83595	3.36206	25.8404	7.91472	8.22208	4.20279	24.3424	406.68	0.103825	0.493868	1.19016	2.52977	-1742.41	-3229.95			8.93276	7.68782	12.3724	12.2558
	3.1042	13.9264	11.0024	9.21244	5.46144	8.24671	3.244	28.3867	8.01145	8.16145	4.02201	24.8793	412.197	0.103873	0.493151	1.1904	2.52938	-1708.13	-3230.17			9.34435	7.6402	13.214	12.3543
	3.08165	14.7967	10.8884	9.25133	5.2058	9.08906	3.15187	30.4541	8.06113	8.2811	3.86803	26.1213	405.913	0.103936	0.492378	1.19716	2.52376	-1678.28	-3230.44			9.58893	7.84873	13.889	12.7568
	3.11878	15.2665	10.8681	9.13865	5.02248	9.92298	3.0654	31.153	7.97017	8.29283	3.79538	27.1447	399.208	0.104073	0.492555	1.19134	2.52171	-1650.22	-3230.68			9.75113	8.02804	14.0629	13.0776
	3.19463	16.3253	10.8813	9.93396	4.8656	10.6542	3.01992	32.0909	7.87613	8.99773	3.77766	27.0081	393.028	0.103913	0.492964	1.189	2.52089	-1626.3	-3230.93			10.1337	8.48458	14.329	13.2612
	3.17548	16.7257	10.418	11.4483	4.78618	11.2401	2.97229	32.4042	7.75404	10.308	3.77868	26.6962	375.241	0.103322	0.492784	1.18614	2.51313	-1607.16	-3231.26			10.1064	9.15818	14.3769	13.5943
	3.14403	17.1417	10.0771	13.6188	4.99866	12.3322	2.90047	31.6408	7.47851	11.5845	3.7955	26.4897	358.422	0.102683	0.492548	1.19066	2.50564	-1591.79	-3231.56			10.1209	10.3166	14.0066	13.9566
	3.14973	16.8602	9.67474	15.7399	5.09756	13.251	2.81351	30.7245	7.24864	12.6821	3.81182	27.1019	350.186	0.102154	0.492505	1.19206	2.50192	-1581.24	-3231.81			9.8949	11.3628	13.5955	14.5319
	3.10144	16.4286	9.29051	17.9536	5.38446	13.7608	2.80467	29.945	7.04077	13.7092	3.86637	26.4726	335.542	0.101008	0.493176	1.18461	2.50066	-1573.3	-3232.07			9.60685	12.3663	13.2635	14.6827
	3.04737	16.2008	8.93126	19.7841	5.60939	13.7737	2.74074	28.2783	6.80884	13.9843	3.90594	26.1193	322.429	0.100642	0.49421	1.17308	2.49815	-1567.62	-3232.27			9.39316	13.0557	12.6093	14.6698
	3.0227	15.9662	8.68711	20.706	6.00104	13.0712	2.7137	26.302	6.4681	14.1427	3.87341	25.2429	314.701	0.100576	0.494183	1.17252	2.49259	-1564.47	-3232.42			9.22533	13.2594	11.8279	14.4197
	3.00327	15.3713	8.30366	21.2804	6.28068	12.3936	2.73256	26.5501	6.28225	13.9009	3.82018	22.62	304.129	0.100508	0.493841	1.19654	2.48863	-1563.33	-3232.56			8.89275	13.3182	11.855	13.447
	2.99501	14.6776	7.91548	20.8167	6.46029	11.9523	2.74618	27.2325	5.99585	12.9484	3.82835	20.5536	303.389	0.100482	0.493896	1.2148	2.48465	-1562.96	-3232.67			8.52937	13.0764	11.9915	12.4435
	3.07163	14.1762	7.87581	20.1215	6.70233	11.6005	2.81682	27.8591	6.06528	11.7185	3.71656	19.5933	315.494	0.100578	0.493902	1.21979	2.49401	-1564.29	-3232.73			8.37454	12.8081	12.2471	11.6761
	3.06582	13.9155	7.86638	18.5204	6.63822	10.4126	2.87476	29.7045	6.30218	10.5119	3.66881	18.8241	334.888	0.101289	0.493613	1.23254	2.50521	-1565.58	-3232.82			8.28255	11.8571	12.9605	11.0016
	3.07633	13.7123	8.27045	16.9463	6.70668	9.45997	2.87278	30.4235	6.77749	9.20354	3.66178	17.8282	347.184	0.101493	0.492846	1.24696	2.50985	-1566.84	-3232.92			8.35304	11.0376	13.3579	10.2312
	3.11502	13.8881	8.6087	14.2911	6.45581	9.09481	2.95679	30.5102	7.44984	8.1791	3.78477	17.9356	353.198	0.101753	0.492258	1.26458	2.51857	-1569.16	-3233			8.53727	9.94726	13.6389	9.96648
	3.16892	13.5413	8.59053	12.3162	6.24967	8.79067	3.01864	30.6923	7.82064	7.66913	3.83814	17.559	367.056	0.101508	0.491105	1.27649	2.53091	-1570.31	-3233.12			8.43359	9.11884	13.8438	9.68874
	3.14597	13.6533	8.74966	11.3723	6.02223	8.99092	3.05019	30.913	8.09967	7.78771	4.00545	18.469	386.545	0.101544	0.49026	1.28094	2.54039	-1570.98	-3233.25			8.51631	8.79513	14.021	10.0874
	3.10844	13.5985	9.03312	11.1674	5.6803	9.10441	3.11115	30.5357	8.46823	7.82668	4.0957	19.6851	413.857	0.10149	0.488963	1.26614	2.55225	-1572.54	-3233.34			8.58002	8.65071	14.0384	10.5358
	3.0883	13.4318	9.31899	10.544	5.60914	9.02275	3.12349	30.7651	8.59058	7.86449	4.17141	21.4237	439.336	0.101153	0.488017	1.25444	2.56339	-1573.03	-3233.46			8.61304	8.39196	14.1597	11.1532
	3.11197	13.2828	9.35942	10.6711	5.40014	8.97888	3.17233	32.3031	8.75926	8.59249	4.25442	22.2114	449.332	0.100531	0.487478	1.24439	2.56656	-1573.97	-3233.61			8.58474	8.35004	14.7449	11.6861
	3.1743	13.0557	9.32689	10.7429	5.45806	9.20622	3.13464	31.6453	8.7367	8.91717	4.31779	22.1898	450.692	0.100728	0.486805	1.22621	2.57047	-1576.01	-3233.68			8.51898	8.46907	14.5055	11.8083
	3.17333	12.2584	9.2797	11.0979	5.41656	9.47282	3.10586	33.5246	8.42555	9.04611	4.29822	22.8721	451.634	0.100927	0.486875	1.22176	2.57103	-1576.77	-3233.8			8.23714	8.66244	15.0187	12.0721
	3.13647	11.6876	9.2689	10.9828	5.70988	9.60521	3.03875	35.6749	8.34135	9.10823	4.25027	22.929	451.321	0.101473	0.487569	1.21943	2.56825	-1578.46	-3233.94			8.03099	8.76597	15.685	12.0958
	3.04409	11.4488	9.52361	11.4538	5.83712	9.55429	3.0176	37.5775	8.2303	8.80004	4.19942	22.3231	449.137	0.102163	0.488772	1.2154	2.57385	-1580.78	-3233.99			8.00551	8.94841	16.2751	11.7742
	3.01009	11.0822	9.59867	11.4619	6.01953	9.54175	3.04782	37.5779	8.14178	8.65124	4.13456	20.8884	441.418	0.103248	0.489224	1.22171	2.58475	-1581.39	-3234.12			7.897	9.00773	16.2558	11.2247
	2.98759	10.6221	9.53879	10.8695	6.17032	9.69542	3.03488	39.3074	8.24483	8.47866	4.09161	19.5477	414.123	0.104653	0.490268	1.23987	2.59137	-1583.81	-3234.27			7.71618	8.91174	16.8624	10.706
	2.95954	10.2723	9.53359	10.7128	6.51573	10.0062	3.04541	40.6732	8.22813	7.94795	4.08954	18.7958	388.153	0.105647	0.491074	1.26625	2.59115	-1585.88	-3234.35			7.58848	9.07826	17.3156	10.2778
	2.95265	9.5142	9.61334	10.3693	6.64282	10.2854	3.05272	41.0669	8.05355	7.4632	3.99904	18.6491	366.166	0.106587	0.49077	1.28533	2.58629	-1586.05	-3234.5			7.36006	9.09918	17.3911	10.0371
	2.87281	9.13057	9.8241	10.1142	6.84726	10.397	3.10779	41.253	8.10663	7.13109	3.97092	17.9237	338.514	0.106827	0.490931	1.29625	2.59162	-1588.54	-3234.67			7.27583	9.1195	17.4891	9.67523
	2.83557	8.84381	9.92911	9.68905	6.82407	10.3187	3.11887	41.477	8.0034	6.75558	3.86448	17.0565	313.551	0.106717	0.491125	1.30006	2.58745	-1590.06	-3234.78			7.20283	8.94394	17.5331	9.22553
	2.74003	8.82232	10.0281	8.89398	6.65565	10.4554	3.116	39.3797	7.93905	6.26818	3.71462	16.3236	289.659	0.106142	0.491028	1.31113	2.57893	-1589.46	-3234.96			7.19683	8.66836	16.8116	8.7688
	2.74132	8.56923	10.3173	8.26358	6.51741	10.4456	3.07171	40.1813	7.84109	6.11074	3.63555	15.7431	260.635	0.105655	0.490704	1.31009	2.5726	-1592.84	-3235.11			7.20927	8.40885	17.0314	8.49648
	2.70471	8.16453	10.3737	7.2178	6.47048	10.512	3.07139	41.4241	7.90621	6.14407	3.5437	16.1495	236.697	0.105387	0.489998	1.29396	2.57317	-1593.87	-3235.21			7.08099	8.06675	17.4672	8.61244
	2.71327	8.30153	10.5363	7.19542	6.34098	10.6787	3.04512	41.6877	7.85766	6.1262	3.48059	16.2819	221.452	0.104858	0.489658	1.27173	2.5679	-1592.97	-3235.32			7.1837	8.0717	17.5302	8.62957
	2.64916	8.28136	10.3447	6.99853	6.08618	10.5745	3.01452	39.824	7.66731	6.12582	3.42652	15.0603	210.399	0.104321	0.489041	1.24736	2.56652	-1596.8	-3235.44			7.09174	7.88641	16.8353	8.20421
	2.62998	8.26893	10.0999	6.9556	5.79316	10.5158	3.00765	39.5305	7.65566	6.10856	3.37982	15.1244	206.298	0.103833	0.489661	1.24103	2.56437	-1597.07	-3235.5			6.99961	7.75486	16.7313	8.20427
	2.62264	8.6968	9.80249	6.95493	5.48687	10.9576	2.95197	39.5631	7.46572	6.36117	3.28768	15.7942	203.053	0.103235	0.489616	1.22888	2.56638	-1595.31	-3235.57			7.04064	7.79979	16.6603	8.48102
	2.64641	9.06905	9.55829	7.74113	5.46754	11.8001	2.94624	39.8565	7.69607	6.57675	3.27208	17.4634	207.663	0.103343	0.489707	1.21923	2.57232	-1599.86	-3235.66			7.09125	8.33627	16.8329	9.10407
	2.71439	9.2366	9.41526	8.35994	5.37309	12.4472	2.9273	40.8491	7.72231	6.96123	3.25357	18.5025	230.97	0.103106	0.489755	1.21052	2.5748	-1599	-3235.72			7.12208	8.72674	17.1662	9.57245
	2.73108	9.95372	8.92485	9.51032	5.37375	13.1205	2.95607	40.4911	7.66152	7.54866	3.34885	19.4465	261.847	0.102867	0.490507	1.20631	2.57006	-1596.29	-3235.82			7.20321	9.33486	17.0362	10.1147
	2.72363	10.4196	8.69481	10.3248	5.30801	13.5872	2.94701	39.3786	7.51905	8.05236	3.36773	19.9482	298.354	0.102428	0.490305	1.20439	2.56014	-1601.52	-3235.9			7.27934	9.73999	16.6149	10.4561
	2.75012	10.4831	8.46649	11.5015	5.32541	14.4568	2.9302	38.4446	7.53043	8.6095	3.40548	20.9025	341.027	0.102424	0.490862	1.20937	2.5522	-1599.32	-3236			7.23323	10.4279	16.3017	10.9725
	2.83167	10.834	8.404	12.5967	5.27137	15.7883	3.02282	38.2161	7.54811	8.9832	3.50808	21.5619	374.045	0.102827	0.491352	1.20188	2.54714	-1595.82	-3236.11			7.35655	11.2188	16.2623	11.351
	2.83455	11.129	8.26809	13.4085	5.22677	16.851	3.0719	37.7867	7.60092	9.26287	3.4942	21.7892	391.015	0.103265	0.492006	1.1913	2.54032	-1601.58	-3236.22			7.41055	11.8288	16.1532	11.5154
	2.84165	11.0655	8.04261	14.0924	5.43078	17.0841	3.08763	36.5511	7.59156	9.43255	3.56247	21.4294	407.014	0.104266	0.492493	1.18139	2.53051	-1597.88	-3236.32			7.31659	12.2024	15.7434	11.4748
	2.84576	11.0143	7.68916	15.1322	5.56592	17.8067	3.09008	36.0071	7.42446	9.73191	3.52858	20.848	417.99	0.104911	0.491798	1.18515	2.52521	-1593.24	-3236.41			7.18307	12.835	15.5072	11.3695
	2.85576	10.8721	7.64318	16.0716	5.68224	18.1633	3.08514	34.3001	7.38116	10.3286	3.48782	20.8406	412.859	0.105501	0.490458	1.19189	2.52595	-1599.85	-3236.47			7.12369	13.3057	14.9221	11.5524
	2.7965	10.7336	7.49102	17.4181	5.70013	19.2635	3.02163	33.5103	7.52484	10.2609	3.38741	20.0992	402.46	0.105815	0.49054	1.20169	2.53005	-1594.52	-3236.56			7.00704	14.1272	14.6856	11.2492
	2.78063	11.1947	7.58577	17.7175	5.63066	19.5527	3.00925	32.2431	7.34074	10.2067	3.2932	19.0175	385.794	0.105209	0.490937	1.18708	2.53706	-1589.35	-3236.6			7.18703	14.3003	14.1977	10.8392
	2.65455	11.8234	7.55936	17.7755	5.57247	19.2035	2.90899	31.5494	7.38109	9.78429	3.14763	17.7569	358.216	0.104708	0.491143	1.18211	2.54417	-1597.05	-3236.62			7.34576	14.1838	13.9465	10.2296
	2.62244	12.1788	7.66978	17.4819	5.84757	19.6427	2.86866	31.0558	7.46397	9.90401	3.06239	17.3406	331.794	0.104069	0.491196	1.17963	2.54897	-1590.38	-3236.69			7.49035	14.3241	13.7961	10.1023
	2.65082	12.3445	7.6221	17.5423	6.03694	19.7215	2.82072	30.8035	7.58159	9.74509	3.03509	16.9113	310.343	0.103277	0.490338	1.18096	2.54578	-1584.81	-3236.69			7.53913	14.4336	13.7353	9.89716
	2.63416	12.4968	7.72746	17.5939	6.19886	19.8868	2.87963	31.4364	7.74744	9.56076	2.98721	15.635	291.255	0.102857	0.490495	1.1899	2.54985	-1594.13	-3236.68			7.61948	14.5599	14.0211	9.39433
	2.63543	12.9265	8.11777	17.3683	6.21058	19.8009	2.94313	32.8255	7.84114	8.92243	2.98208	14.821	278.559	0.102499	0.491636	1.1871	2.55246	-1587.06	-3236.72			7.89324	14.4599	14.5366	8.90849
	2.71761	13.4342	8.40959	17.2927	6.12157	20.1047	2.99025	33.6357	7.82077	8.67637	2.96701	14.0566	275.146	0.10231	0.491779	1.1796	2.56114	-1582.32	-3236.67			8.18714	14.5063	14.8156	8.56666
	2.83814	14.5867	8.74843	17.4531	6.26655	20.3031	3.00249	34.3535	7.95608	8.82883	3.02434	13.4404	270.247	0.102092	0.491308	1.16626	2.56424	-1593.77	-3236.6			8.72441	14.6743	15.104	8.4312
	2.91546	14.6188	8.80993	18.2361	6.52494	21.0366	3.07552	37.1766	8.30257	8.94508	3.09373	12.9411	270.005	0.102038	0.490752	1.15666	2.56639	-1586.73	-3236.61			8.7814	15.2659	16.1849	8.32665
	3.04252	14.95	9.05213	19.2901	6.63806	21.4155	3.16634	38.3866	8.71615	9.3063	3.1145	12.1516	271.729	0.102494	0.490388	1.15558	2.57077	-1583.51	-3236.54			9.01488	15.7812	16.7564	8.1908
	3.12288	15.8207	9.23564	22.062	6.82919	21.374	3.18964	39.5977	8.79077	9.59491	3.16073	11.1317	273.79	0.102888	0.490672	1.14536	2.57061	-1598.06	-3236.47			9.39307	16.7551	17.1927	7.96243
	3.11458	16.9236	9.57574	24.1243	6.97062	21.6956	3.15191	40.475	8.78108	10.1345	3.15453	10.6061	282.757	0.103056	0.491267	1.12404	2.57796	-1591.89	-3236.48			9.87131	17.5969	17.4693	7.96504
	3.20443	17.6478	9.78163	26.4916	7.07413	22.117	3.11553	42.3901	8.91624	10.508	3.1374	11.0071	286.798	0.102952	0.491748	1.09483	2.5746	-1591.09	-3236.38			10.2113	18.5609	18.1406	8.2175
	3.20425	18.3057	9.83285	27.9678	7.30265	22.3759	3.12933	43.5108	9.21616	10.7401	3.16458	11.2414	281.674	0.103251	0.491969	1.06079	2.56852	-1610.06	-3236.31			10.4476	19.2154	18.6188	8.38204
	3.19054	18.0833	9.52703	29.5904	7.36465	21.8619	3.17119	47.2505	9.10395	10.9833	3.10251	11.5541	288.877	0.103511	0.493462	1.06383	2.56465	-1606.49	-3236.31			10.267	19.6057	19.8419	8.54664
	3.11525	17.8208	9.50283	29.8398	7.16957	21.0509	3.18287	48.3358	9.40079	11.1308	3.0296	11.923	312.483	0.103828	0.493756	1.06925	2.57168	-1609.78	-3236.22			10.1463	19.3534	20.3065	8.69447
	3.09154	17.8034	9.33674	30.7042	7.06536	20.2791	3.12349	48.1405	9.39898	11.2439	2.97378	12.4441	318.15	0.104153	0.494115	1.08574	2.56737	-1635.16	-3236.16			10.0772	19.3496	20.221	8.88727
	2.98227	17.1191	9.0441	30.1246	6.84149	19.0924	3.02705	48.6954	9.38964	11.3921	2.97987	13.112	318.062	0.104992	0.49405	1.0954	2.56508	-1638.86	-3236.19			9.71515	18.6861	20.3707	9.16133
	2.94095	16.5386	8.73215	28.648	6.71782	17.8406	3.03013	49.2543	9.54355	11.4146	2.9156	14.0007	320.907	0.105748	0.493806	1.0966	2.56489	-1651.72	-3236.07			9.40389	17.7355	20.6093	9.44366
	2.84261	16.135	8.36055	26.7992	6.2479	16.3462	2.98451	49.11	9.65054	11.3055	2.99626	14.751	320.702	0.106101	0.493458	1.10212	2.56076	-1698.36	-3236.06			9.11273	16.4645	20.5817	9.68427
	2.78117	15.6664	8.11802	24.827	5.80899	14.7591	2.95873	48.1964	9.61446	12.0463	3.0965	16.2079	333.891	0.105869	0.492725	1.11551	2.55994	-1750.46	-3236.13			8.85519	15.1317	20.2565	10.4502
	2.78227	15.2852	7.9576	23.4073	5.40988	13.0425	2.9537	46.7802	9.6717	12.7941	3.182	17.3593	362.735	0.105698	0.49189	1.13945	2.56147	-1505.38	-3235.76			8.67503	13.9532	19.8019	11.1118
	2.737	15.3869	7.99058	22.3635	5.15781	11.3752	2.91527	46.5456	9.55686	13.8404	3.31677	19.7441	385.79	0.105998	0.491294	1.15816	2.55658	-736.139	-3234.62			8.70482	12.9655	19.6726	12.3004
	2.78198	15.1911	7.89599	21.189	4.9417	10.1259	2.86213	48.2481	9.35977	15.1535	3.6415	21.5146	390.408	0.106275	0.491036	1.16471	2.5476	81.5284	-3233.03			8.62304	12.0855	20.1567	13.4365
	2.80095	15.2672	7.86757	20.6039	4.60933	9.13077	2.91286	49.9855	9.26742	18.0376	3.95871	24.2743	402.171	0.106141	0.491111	1.16627	2.54281	920.754	-3231			8.64524	11.448	20.7219	15.4235

## Sheet: P209 U1-1
	Ra Li	Oi Li	Oe Li	MF Li	ICO Li	LO Li	Ra Re	Oi Re	Oe Re	MF Re	ICO Re	LO Re	EKG	Kippwinkel	Rotwinkel	Kraft x	Kraft y	Druck li	Druck re			Bauch links	Rücken links	Bauch rechts	Rücken rechts
	1.47093	16.3276	5.49059	15.9798	4.56625	8.05868	1.44978	22.0985	1.99673	11.5821	2.2833	15.6252	362.622	0.0411695	0.30052	0.719541	2.52444	39	-1273.61			7.76305	9.5349	8.51499	9.83019
	1.52034	16.6092	5.3969	18.1463	4.40499	7.60094	1.46503	22.233	2.07012	15.4083	2.85767	18.1802	352.278	0.0417829	0.300753	0.717748	2.52169	37	-1269.87			7.84216	10.0507	8.5894	12.1487
	1.50214	16.5595	5.14157	20.8523	4.37974	7.24263	1.41953	22.7169	2.09177	19.138	3.40931	20.7288	359.661	0.0418285	0.301267	0.711295	2.51674	1.42969	-1263.58			7.73441	10.8249	8.74273	14.4254
	1.50974	16.6304	5.22492	22.645	4.50444	7.16856	1.41055	23.0002	2.15878	22.9062	4.11147	23.3188	368.337	0.0419077	0.301612	0.701036	2.53463	12	-1253.96			7.78834	11.4393	8.8565	16.7788
	1.53422	16.9883	5.23249	24.2357	4.50665	7.04668	1.43226	21.9673	2.15209	26.3249	4.77922	25.5587	361.843	0.0417484	0.302113	0.698659	2.55787	-1513.5	R			7.91835	11.9297	8.51721	18.8876
	1.54116	16.4145	5.25746	26.0894	4.48171	6.76401	1.42365	21.3269	2.13308	28.9441	5.25088	26.8433	350.744	0.0414864	0.302267	0.69951	2.58905	-1486.19	-1230.5			7.73772	12.445	8.29454	20.3461
	1.53061	15.6176	5.25362	26.9841	4.38376	6.67281	1.4361	21.1106	2.15942	30.9291	5.63559	27.3892	346.028	0.0413527	0.302609	0.703223	2.6318	-1468.52	-1214.84			7.4673	12.6802	8.23537	21.318
	1.55613	15.0236	5.1887	27.1208	4.52587	6.39969	1.49686	20.7433	2.22707	32.7086	6.0864	28.2728	345.925	0.0418822	0.301943	0.718047	2.64848	-1462.37	-1195.73			7.25613	12.6821	8.15573	22.3559
	1.6269	14.206	5.19061	26.6118	4.70612	6.19505	1.54701	20.0003	2.21581	33.543	6.37455	27.8196	352.763	0.0421606	0.301655	0.723732	2.66786	-1468.23	-1173.5			7.00785	12.5043	7.92104	22.579
	1.74468	13.2187	5.22316	24.5928	4.76997	5.96915	1.6266	18.8091	2.20874	33.7996	6.5191	27.1648	361.306	0.0420676	0.301194	0.728647	2.68842	-1483.71	-1148.93			6.72886	11.7773	7.54815	22.4945
	1.84114	12.2657	5.35866	23.1322	4.85824	5.60497	1.69271	17.5358	2.20859	33.3053	6.52777	26.119	363.07	0.0422992	0.300687	0.737519	2.69731	-1506.3	-1123.65			6.4885	11.1985	7.14569	21.984
	1.96954	10.7762	5.50399	22.0476	5.00445	5.20621	1.77279	17.055	2.24132	32.6618	6.44666	24.6337	349.919	0.0428053	0.299833	0.747511	2.69678	-1533.7	-1094.31			6.08325	10.7528	7.02304	21.2474
	2.13096	10.5532	5.90886	19.3459	5.13733	4.80039	1.89991	17.0063	2.3134	31.712	6.24237	23.0794	336.899	0.0427483	0.299449	0.753023	2.68587	-1562.1	-1061.4			6.19768	9.7612	7.07321	20.3446
	2.30404	10.206	6.2763	16.9911	5.25363	4.64276	2.03529	17.7203	2.37268	30.803	6.11425	21.5219	326.59	0.0427779	0.299444	0.751821	2.67324	-1588.97	-1029.84			6.26211	8.96249	7.37608	19.4797
	2.52708	10.0318	6.95734	15.3902	5.48873	4.43207	2.16338	18.8093	2.42762	29.3603	5.76782	19.0599	310.764	0.0429619	0.299025	0.744745	2.67731	-1613.22	-997.29			6.50539	8.437	7.80011	18.0627
	2.64034	10.01	7.49146	13.7547	5.4764	4.41744	2.2423	19.352	2.53885	27.9276	5.42097	17.3641	305.754	0.0433691	0.298736	0.739504	2.68606	-1633.69	-962.426			6.71393	7.88284	8.04438	16.9042
	2.71557	10.076	8.08422	12.7971	5.56547	4.47274	2.36092	20.3823	2.6075	27.5442	5.07644	15.7205	313.726	0.0441175	0.298426	0.730298	2.69139	-1650.18	-924.02			6.95861	7.61177	8.45025	16.1137
	2.87613	10.2651	8.66919	11.5008	5.6141	4.46007	2.51877	20.823	2.73016	27.5442	4.89655	13.9152	311.172	0.0441849	0.298131	0.722705	2.69861	-1662.39	-881.311			7.27016	7.19164	8.69064	15.452
	2.98384	10.6159	9.25122	9.74527	5.46046	4.63226	2.59511	20.5277	2.79625	26.9851	4.73393	12.2835	306.043	0.0443516	0.297307	0.707996	2.71427	-1671.05	-838.309			7.61699	6.61266	8.63969	14.6675
	3.04303	11.5831	9.45545	8.80514	5.26833	4.84748	2.64931	19.7227	2.78325	27.023	4.72152	11.5562	310.507	0.0442933	0.296853	0.699484	2.73199	-1676.55	-797.366			8.02718	6.30698	8.38508	14.4336
	3.04447	12.5379	9.67775	7.74577	5.07413	5.03242	2.67051	18.4507	2.72883	26.1304	4.53107	10.9752	326.102	0.0446689	0.296526	0.69355	2.74206	-1679.69	-758.574			8.42003	5.95077	7.95002	13.8789
	2.91454	13.7056	9.62424	7.02012	4.60963	5.27636	2.68219	16.7175	2.68544	25.4211	4.49022	10.5121	357.493	0.044256	0.296442	0.687706	2.74984	-1681.15	-727.658			8.74812	5.63537	7.36172	13.4745
	2.79768	14.7688	9.51747	6.55031	4.33323	5.51178	2.69715	15.2164	2.62555	24.821	4.31564	9.94423	388.916	0.0444413	0.296061	0.678172	2.74491	-1681.95	-708.524			9.028	5.46511	6.84638	13.027
	2.72216	15.3998	9.30244	5.99499	4.04815	5.61377	2.63056	13.514	2.61294	23.2691	4.23558	9.88513	400.734	0.0439742	0.295862	0.674031	2.74342	-1682.2	-703.796			9.14146	5.21897	6.25251	12.4633
	2.60337	16.4809	9.14999	5.54928	3.66459	5.91665	2.57606	12.9047	2.47612	21.6749	4.01597	9.5441	391.374	0.0441166	0.296313	0.67333	2.73243	-1682.32	-715.188			9.41143	5.0435	5.98564	11.745
	2.47657	17.6144	8.79551	5.09564	3.35014	6.09014	2.50548	13.0952	2.3972	19.9457	3.73532	9.123	384.048	0.0438899	0.297087	0.679312	2.71349	-1682.41	-739.706			9.62882	4.84531	5.99931	10.9347
	2.33284	18.5144	8.51924	4.72856	3.13583	6.09485	2.44099	13.4777	2.41151	18.2386	3.48485	8.53339	393.275	0.0440663	0.297971	0.680226	2.69302	-1682.42	-774.26			9.78881	4.65308	6.11007	10.0856
	2.17929	18.9479	8.23209	4.57777	2.9945	6.12819	2.33855	14.4852	2.40392	17.5419	3.23018	8.09131	417.94	0.044241	0.298385	0.681793	2.67991	-1682.5	-813.848			9.78644	4.56682	6.40921	9.62113
	2.14199	18.8719	7.97436	4.53953	2.93451	6.3495	2.244	14.9051	2.37847	16.5478	2.89463	7.48979	436.831	0.0441674	0.299037	0.673796	2.67095	-1682.61	-852.849			9.66276	4.60784	6.50919	8.9774
	2.11822	19.1537	7.93846	4.54914	2.86273	6.71355	2.16748	16.2823	2.38314	16.1582	2.67629	7.14718	437.158	0.0441365	0.299202	0.666257	2.66973	-1682.62	-883.69			9.7368	4.70847	6.94431	8.66056
	2.0747	19.2398	7.71874	4.7072	2.79737	7.01997	2.07091	17.6648	2.37048	15.5246	2.44598	6.7763	429.045	0.044208	0.299032	0.656071	2.6573	-1682.77	-907.363			9.67776	4.84152	7.36872	8.24894
	2.03336	18.6779	7.50319	4.81182	2.76614	7.52303	1.99976	19.6241	2.36892	15.6873	2.23956	6.62179	427.417	0.0443543	0.298761	0.653575	2.63774	-1682.94	-918.744			9.40481	5.03367	7.99758	8.18288
	1.9942	18.133	7.40233	5.07329	2.76231	8.3446	1.97252	20.169	2.32738	16.7172	2.15867	6.31282	428.964	0.0442385	0.298732	0.659352	2.62026	-1683.06	-918.715			9.17652	5.3934	8.15629	8.39623
	1.96189	16.9948	7.41587	5.3886	2.75917	8.94349	1.95781	21.1742	2.26876	17.9614	2.01462	6.61331	420.67	0.0438395	0.298904	0.663603	2.59749	-1683.25	-909.389			8.79086	5.69709	8.46693	8.86311
	1.96812	16.1819	7.50888	5.92889	2.76696	9.20484	1.95836	22.0479	2.29612	18.6587	1.94982	6.97185	398.389	0.0430771	0.299564	0.666775	2.57615	-1683.45	-893.758			8.55295	5.9669	8.76747	9.19345
	1.96781	15.457	7.29798	6.36619	2.70523	9.30787	1.98909	22.4798	2.34021	19.5146	1.92751	7.14605	365.291	0.0425448	0.30039	0.674037	2.53939	-1683.67	-875.145			8.24093	6.12643	8.93635	9.52938
	1.96812	14.2355	7.23806	6.58846	2.70076	9.21593	2.01663	23.1966	2.31534	19.9833	1.87912	7.3344	327.51	0.0415286	0.301595	0.680531	2.51138	-1684.12	-857.533			7.8139	6.16838	9.1762	9.73227
	1.94911	13.5713	7.29833	6.78351	2.6837	9.19757	2.03993	24.0886	2.29218	20.6467	1.895	7.62707	291.856	0.0414321	0.302577	0.686421	2.48326	-1684.61	-841.86			7.60624	6.22159	9.47359	10.0563
	1.9412	13.2198	7.42159	6.88466	2.68819	9.15048	2.07368	23.3686	2.37935	21.0135	1.96979	7.84311	266.269	0.0408884	0.303205	0.692375	2.45657	-1685.1	-830.576			7.52752	6.24111	9.27386	10.2755
	1.94791	12.5946	7.59566	6.87518	2.70814	8.56143	2.06664	23.7028	2.45101	20.6099	2.08018	8.02534	253.214	0.040578	0.304039	0.695015	2.43035	-1685.67	-823.013			7.37939	6.04825	9.40683	10.2385
	1.96837	12.5822	7.62055	6.70065	2.72558	8.11911	2.06683	23.4236	2.46858	20.2168	2.32575	8.45945	255.567	0.0408687	0.304784	0.692722	2.41095	-1686.28	-819.176			7.39038	5.84845	9.31967	10.334
	1.95018	12.246	7.6698	6.60594	2.70304	7.89025	2.06856	23.7858	2.46479	19.9651	2.50402	8.71538	264.405	0.0413336	0.304163	0.686295	2.39288	-1686.93	-816.578			7.28866	5.73308	9.43971	10.3948
	1.93868	12.0936	7.85638	6.46304	2.75821	7.73867	2.07918	23.9241	2.46447	19.9225	2.62879	9.32788	266.786	0.0413967	0.304117	0.680204	2.38534	-1687.7	-815.35			7.29621	5.6533	9.48924	10.6264
	1.95033	12.5432	8.12107	6.61318	2.74959	7.49945	2.03454	23.9324	2.49448	19.8013	2.86176	10.1248	274.943	0.0418357	0.303795	0.676072	2.3805	-1688.36	-813.447			7.53822	5.62074	9.48714	10.9293
	1.96623	13.1411	8.34125	6.45681	2.79411	7.21964	2.04733	23.8816	2.49636	19.2914	3.22489	10.7352	295.288	0.0414405	0.303794	0.679342	2.38391	-1689.03	-807.503			7.81619	5.49019	9.47508	11.0838
	1.93246	13.3415	8.29381	6.36871	2.78015	7.06577	2.04153	24.2193	2.51775	18.4235	3.55758	10.9732	317.198	0.0413116	0.304294	0.677945	2.39224	-1689.79	-800.347			7.85591	5.40488	9.59287	10.9848
	1.98178	13.6839	8.21422	6.38152	2.84109	7.01779	2.09029	23.7433	2.48328	18.0269	4.09587	11.5842	333.448	0.0410053	0.304437	0.677238	2.42397	-1690.54	-791.206			7.95997	5.41347	9.43896	11.2357
	1.98573	13.861	8.33996	6.18876	2.83938	6.89219	2.14864	23.3974	2.50921	17.3869	4.66311	11.6415	344.862	0.0403398	0.303923	0.681306	2.45608	-1691.31	-779.617			8.06224	5.30678	9.35175	11.2305
	2.02269	14.1773	8.23541	5.89456	2.84078	7.02318	2.19057	22.0533	2.5136	17.191	5.34578	11.9256	360.02	0.0397991	0.303244	0.679736	2.47137	-1692.13	-762.83			8.14513	5.25284	8.91917	11.4874
	2.0257	14.2098	8.3258	6.27618	2.86816	7.0522	2.19417	21.5688	2.47076	16.5304	5.97686	11.8754	381.766	0.0397687	0.302633	0.675985	2.48459	-1692.85	-741.927			8.18711	5.39885	8.74458	11.4609
	1.97236	13.7623	8.12528	6.10677	2.8502	6.9353	2.2527	21.1875	2.42489	15.9413	6.79634	11.5298	401.455	0.0396577	0.30233	0.667029	2.48464	-1693.52	-716.925			7.95332	5.29742	8.62169	11.4225
	2.04548	13.4247	8.10883	6.01776	2.86076	6.79571	2.30532	20.0153	2.41074	15.6314	7.0458	10.9158	400.014	0.0396929	0.302575	0.664649	2.4895	-1694.13	-689.085			7.85967	5.22474	8.24379	11.1977
	2.05651	13.411	8.0632	5.78861	2.90233	6.5952	2.33826	18.6604	2.35505	14.8163	7.63427	10.6693	389.987	0.0393994	0.302287	0.666627	2.50383	-1694.64	-655.916			7.84357	5.09538	7.78458	11.04
	2.01977	13.6102	8.11909	5.44414	2.85797	6.372	2.37208	18.3977	2.33938	14.0911	7.68639	9.71894	389.654	0.0392972	0.301382	0.671523	2.50681	-1695.1	-620.206			7.91635	4.89137	7.70304	10.4988
	2.03116	13.4804	8.02411	5.45968	2.83181	6.13041	2.39353	18.6477	2.34177	13.7678	7.63767	9.25053	400.778	0.0394621	0.301	0.673761	2.51616	-1695.44	-584.2			7.84523	4.8073	7.79433	10.2187
	2.07305	13.2748	8.01988	5.2423	2.80961	5.83448	2.41706	18.8228	2.37355	13.0049	7.42125	8.59487	406.362	0.0397028	0.301142	0.677525	2.53202	-1695.65	-553.499			7.78925	4.6288	7.87114	9.67367
	2.07988	13.5534	7.9916	4.47817	3.03915	5.68385	2.41592	18.9917	2.37496	12.7065	7.10026	8.42255	392.97	0.0397678	0.300571	0.683298	2.55038	-1695.92	-525.773			7.87495	4.40039	7.92751	9.40977
	2.13381	13.9619	8.0661	4.0122	3.12682	5.60579	2.41318	18.5675	2.45659	12.9713	6.48114	8.56714	363.534	0.0400859	0.30005	0.690442	2.56239	-1696.13	-504.329			8.05395	4.24827	7.81242	9.33985
	2.09141	13.9234	7.8973	3.91283	3.14181	5.64679	2.33006	19.2877	2.49954	12.6232	6.2086	8.90433	356.113	0.0405325	0.299015	0.698829	2.56675	-1696.32	-491.916			7.97072	4.23381	8.03909	9.24539
	2.07809	13.7398	7.87162	3.81961	3.03373	5.59847	2.26403	20.5504	2.5548	12.9568	5.71174	9.22042	379.143	0.0410152	0.298909	0.701552	2.55879	-1696.49	-486.574			7.89651	4.1506	8.45641	9.29633
	2.13572	13.669	7.77822	3.80897	2.96041	5.59064	2.17389	20.3183	2.59643	12.921	5.57331	9.63231	405.312	0.0413915	0.298796	0.703926	2.55169	-1696.59	-486.872			7.86097	4.12001	8.36288	9.37554
	2.11976	13.8093	7.69941	3.73411	2.93618	5.64268	2.02905	20.3654	2.59668	13.1991	5.40869	9.91878	405.519	0.0416746	0.299082	0.711408	2.53891	-1696.7	-491.404			7.87615	4.10432	8.33037	9.50885
	2.12436	13.9917	7.64454	4.00668	2.90922	5.89211	1.94835	21.0866	2.52089	14.1551	5.17426	10.7361	384.176	0.0423304	0.299103	0.717538	2.52914	-1696.77	-497.925			7.92021	4.26934	8.51862	10.0218
	2.15345	14.0228	7.47554	4.37971	2.76095	6.16552	1.92575	21.5669	2.5073	15.8821	5.38439	11.4232	358.773	0.0426453	0.299199	0.719174	2.52068	-1696.7	-506.974			7.88394	4.4354	8.66665	10.8966
	2.1562	13.9149	7.29377	4.47828	2.63228	6.45508	1.8477	22.0849	2.49158	16.9808	5.49417	12.5815	345.443	0.042618	0.299047	0.722238	2.50939	-1696.6	-520.121			7.78828	4.52188	8.80807	11.6855
	2.16682	13.791	7.27219	4.66207	2.51358	6.68914	1.8253	21.534	2.57242	18.1507	5.81802	13.754	337.339	0.0425314	0.298902	0.722665	2.49684	-1696.56	-530.691			7.74333	4.62159	8.64392	12.5742
	2.22566	13.7955	7.37165	4.87377	2.52219	7.18768	1.80771	20.5777	2.55262	18.8668	5.99203	15.4508	320.381	0.0428769	0.298756	0.727674	2.49652	-1696.48	-542.408			7.79761	4.86121	8.31266	13.4366
	2.19069	13.7686	7.28934	4.9579	2.47868	7.4488	1.81936	20.6073	2.59617	19.807	5.94099	16.8484	283.51	0.0436299	0.298826	0.725468	2.50031	-1696.4	-553.672			7.74955	4.96179	8.34093	14.1988
	2.23675	13.5242	7.42639	5.02238	2.45126	7.62172	1.84102	21.4371	2.62185	20.5629	5.92336	17.8968	231.548	0.0441069	0.298511	0.714995	2.50144	-1696.4	-562.664			7.72912	5.03179	8.63333	14.7944
	2.19563	13.5012	7.41736	4.93379	2.4837	7.55637	1.83413	22.0227	2.6641	20.672	6.03593	19.2381	214.664	0.0438298	0.299105	0.708893	2.49457	-1696.48	-571.624			7.70474	4.99129	8.84029	15.3153
	2.14831	13.2232	7.4676	4.71283	2.44714	7.473	1.78434	22.3469	2.70307	20.2335	5.89346	20.8123	229.746	0.0436039	0.299934	0.708878	2.4885	-1696.58	-576.101			7.61304	4.87766	8.94477	15.6464
	2.15866	13.4367	7.46588	4.75767	2.42854	7.48871	1.78559	23.4283	2.65626	20.0785	5.86998	21.9815	262.721	0.0436169	0.300122	0.697674	2.48297	-1696.68	-574.805			7.68708	4.89164	9.29005	15.9767
	2.12776	13.4229	7.18943	4.64728	2.40838	7.46992	1.78128	23.8338	2.61505	19.0862	5.53741	22.5439	294.024	0.0434583	0.299969	0.69125	2.47157	-1696.75	-573.233			7.58004	4.84186	9.41004	15.7225
	2.08317	13.4677	6.91934	4.52611	2.34075	7.17942	1.7945	24.7167	2.6213	18.7784	5.2571	23.2556	305.576	0.0436029	0.299599	0.686949	2.46246	-1696.87	-565.715			7.49006	4.68209	9.71084	15.7637
	2.07246	13.4719	6.9183	4.61082	2.32825	6.86558	1.79439	26.1791	2.55792	18.5673	5.24527	23.8236	314.588	0.0437628	0.299935	0.695365	2.45126	-1696.98	-555.139			7.48756	4.60155	10.1771	15.8787
	2.00989	13.4312	6.5709	4.6665	2.30771	6.74555	1.76748	26.1961	2.60899	17.7737	5.05295	23.7896	342.741	0.0438583	0.300257	0.700907	2.43263	-1696.92	-544.786			7.33732	4.57325	10.1908	15.5387
	2.00202	13.4575	6.37434	4.74063	2.29311	6.62309	1.79174	25.8726	2.61551	17.6672	4.84558	23.3749	389.959	0.0437236	0.300091	0.704269	2.42736	-1696.87	-529.008			7.27795	4.55228	10.0933	15.2959
	1.96496	13.5577	6.0327	4.75544	2.25721	6.6754	1.83178	26.6402	2.60628	17.5518	4.73168	22.7385	429.589	0.043933	0.299694	0.711961	2.42346	-1696.91	-517.078			7.18512	4.56268	10.3594	15.0073
	1.92171	13.5679	5.77293	4.88767	2.23461	6.44377	1.85963	27.0321	2.71901	17.3194	4.52388	21.8474	434.106	0.0444044	0.300056	0.721614	2.43463	-1697.03	-507.8			7.08751	4.52202	10.5369	14.5636
	1.87998	13.5861	5.59581	5.0614	2.18264	6.29339	1.85206	27.9949	2.77152	18.2839	4.35714	21.5174	419.19	0.0448071	0.300634	0.72433	2.45589	-1697.13	-497.181			7.02061	4.51248	10.8728	14.7195
	1.91477	13.4704	5.51384	5.20656	2.1898	6.3155	1.86974	27.9099	2.92688	18.4868	4.22015	20.6289	418.144	0.0443252	0.301309	0.722156	2.47303	-1697.23	-495.513			6.96635	4.57062	10.9022	14.4453
	1.89673	13.7845	5.31975	5.08107	2.20991	6.47435	1.88279	26.8649	3.05999	18.1606	4.09993	19.7475	440.562	0.0433406	0.301534	0.71568	2.48769	-1697.39	-497.895			7.00033	4.58844	10.6026	14.0027
	1.87759	13.7971	5.16886	5.01715	2.18724	6.5751	1.85597	27.187	3.14446	18.4766	4.13835	19.6328	445.187	0.0425626	0.302418	0.701383	2.51019	-1697.71	-500.448			6.94784	4.59316	10.7291	14.0826
	1.8354	13.8227	5.01199	4.95954	2.13113	6.50832	1.82479	28.6815	3.23021	18.4882	4.09416	19.1967	418.374	0.0424057	0.302839	0.68801	2.52478	-1697.94	-511.933			6.89004	4.533	11.2455	13.9263
	1.85593	13.604	4.89468	4.84426	2.14304	6.49271	1.77378	28.5189	3.33865	17.907	4.10545	18.5755	376.434	0.0420918	0.303063	0.66969	2.5392	-1698.13	-519.903			6.78487	4.49333	11.2104	13.5293
	1.85549	13.2148	4.72805	4.49044	2.13631	6.46016	1.71236	27.9793	3.479	16.9218	4.21418	18.2721	363.447	0.0412779	0.303374	0.66043	2.54986	-1698.39	-527.066			6.59944	4.3623	11.0569	13.136
	1.85108	12.9691	4.77744	4.18612	2.13442	6.33096	1.70802	27.2064	3.51927	15.5871	4.36017	17.2572	384.746	0.0408881	0.303352	0.656819	2.54666	-1698.6	-539.139			6.53253	4.21717	10.8112	12.4015
	1.76704	12.7874	4.68338	3.79989	2.07581	6.24514	1.66914	26.4746	3.62926	14.0133	4.50046	16.1872	404.842	0.0405248	0.303557	0.642607	2.53737	-1698.82	-542.671			6.41261	4.04028	10.591	11.567
	1.74013	12.4605	4.5754	3.57737	2.02555	6.02202	1.66615	26.7303	3.69124	12.9566	4.49987	15.4615	397.159	0.0409904	0.303945	0.638386	2.53125	-1698.96	-547.208			6.25866	3.87498	10.6959	10.9727
	1.72973	12.1893	4.50385	3.38251	2.02232	5.94372	1.69522	26.1048	3.72844	12.1492	4.40312	14.607	383.487	0.0408579	0.303173	0.638642	2.53771	-1699.14	-554.909			6.14097	3.78285	10.5095	10.3864
	1.68697	12.2794	4.56109	3.31159	1.98515	6.22817	1.66418	24.695	3.77689	11.6795	4.45383	13.5808	390.278	0.0413027	0.302183	0.644522	2.54881	-1699.36	-556.535			6.17583	3.84164	10.0454	9.90472
	1.64924	12.3499	4.45155	3.35603	1.9616	6.1553	1.6935	23.9735	3.86695	11.7858	4.42676	12.7557	401.355	0.0415274	0.302225	0.648798	2.55805	-1699.51	-566.875			6.15024	3.82431	9.84466	9.65609
	1.60045	12.7086	4.34931	3.6309	1.91565	6.34299	1.73162	23.2737	3.83862	12.5316	4.50186	11.8256	406.939	0.042057	0.301779	0.649639	2.56986	-1699.54	-577.613			6.21945	3.96318	9.61464	9.61969
	1.53569	12.4108	4.06215	3.87129	1.88735	6.72876	1.7134	22.9444	3.83959	13.265	4.60912	11.5013	393.408	0.042242	0.301507	0.653163	2.58728	-1699.51	-580.132			6.00288	4.16247	9.49914	9.79183
	1.49602	12.5973	3.73412	4.17198	1.91308	7.08395	1.79262	23.2231	3.72824	14.6017	4.52027	11.3016	356.855	0.0427413	0.301029	0.656156	2.60055	-1699.46	-585.772			5.94249	4.38967	9.58131	10.1412
	1.38245	12.7419	3.53929	4.84428	2.08354	7.90268	1.80554	22.6778	3.67681	15.6044	4.51288	11.1884	320.529	0.0432399	0.300746	0.652311	2.6027	-1699.47	-587.881			5.88788	4.9435	9.38673	10.4352
	1.34149	12.7647	3.3726	5.89456	2.50008	8.70515	1.8071	22.8453	3.64504	18.0459	4.55089	11.0843	295.833	0.0440551	0.300131	0.647357	2.59708	-1699.3	-491.704			5.82628	5.69993	9.43248	11.227
	1.28196	12.5205	3.11048	7.11497	3.10404	9.78775	1.84622	22.4468	3.54499	20.3192	4.54825	10.9756	281.376	0.0444581	0.300639	0.646196	2.59859	-1698.72	-76.8255			5.63765	6.66892	9.27934	11.9477
	1.24447	12.2872	2.95423	9.08252	3.9739	11.6863	1.84695	22.1127	3.41815	22.1728	4.67602	11.1992	287.574	0.0446675	0.300683	0.647766	2.59317	-1697.87	567.729			5.49531	8.24756	9.12594	12.6827
	1.21843	11.9703	2.96181	11.9895	5.23021	14.1586	1.90989	22.1609	3.32483	25.5274	4.59788	11.5732	300.367	0.0449868	0.301552	0.648638	2.57072	-1696.3	1340.49			5.3835	10.4594	9.13189	13.8995
	1.24645	11.8723	3.1486	12.0516	5.53539	14.3779	1.7873	22.3794	3.25321	25.4757	4.61366	11.4858	293.276	0.0446341	0.299984	0.676452	2.49934	-1696.06	1375.18			5.42245	10.6549	9.13997	13.8584
	1.25285	11.6321	3.1795	14.6963	6.95162	16.2549	1.77416	22.2082	3.29374	27.7068	4.48981	11.3367	293.679	0.0446314	0.300597	0.678673	2.47128	-1693.99	2159.98			5.35481	12.6343	9.09202	14.5111
	1.25239	11.0858	3.12304	18.3197	8.59105	18.8547	1.70766	21.7954	3.23947	29.6034	4.61712	11.2453	300.983	0.0446331	0.301179	0.679997	2.44628	-1691.6	2949.72			5.15374	15.2551	8.91418	15.1553
	1.28496	10.7798	3.20922	21.4972	9.61828	20.4568	1.71192	21.1589	3.30913	32.49	4.66094	10.8119	327.67	0.0445873	0.300679	0.685401	2.42444	-1689	3738.69			5.09134	17.1908	8.72665	15.9876
	1.28155	10.4311	3.22203	25.2385	10.651	21.9787	1.71938	20.8061	3.34368	34.0187	4.82597	10.1133	347.104	0.0444831	0.301187	0.690126	2.4158	-1686.53	4436.92			4.97823	19.2894	8.62305	16.3193
	1.33472	10.2804	3.33793	29.2102	11.5423	23.1065	1.76123	21.0047	3.59277	36.2826	5.15709	9.99691	355.837	0.0443917	0.301365	0.693866	2.39266	-1684.34	4787.06			4.98433	21.2863	8.78622	17.1455
	1.40834	10.3331	3.48882	31.0074	12.22	24.5868	1.83866	21.3703	3.73398	38.1153	5.58751	9.62839	368.903	0.0444118	0.301258	0.698455	2.36677	-1682.56	4920.95			5.07675	22.6047	8.98098	17.7771
	1.45505	10.4036	3.60705	32.1508	12.7627	24.6266	1.89866	21.1028	3.92664	39.0966	6.13481	9.13192	383.376	0.0442228	0.30109	0.705926	2.35179	-1681.58	4944.29			5.15525	23.18	8.97603	18.1211
	1.54027	10.544	3.6901	33.0264	13.1089	25.4121	2.0235	20.3027	4.1523	39.8737	6.64952	9.02094	399.479	0.0440887	0.301145	0.707517	2.34404	-1681.24	4949.98			5.25811	23.8491	8.82617	18.5147
	1.62532	10.2652	3.82041	32.7538	12.8685	24.5291	2.19298	19.9095	4.50871	39.8269	7.07146	8.76993	420.283	0.0444831	0.300826	0.709676	2.33473	-1681.34	4934.83			5.23698	23.3838	8.87039	18.5561
	1.72093	9.80969	3.91539	32.0913	12.8086	24.1943	2.38662	18.9485	4.93416	38.6627	7.86434	8.44115	420.068	0.0446301	0.302048	0.709248	2.3279	-1681.74	4923.56			5.14867	23.0314	8.75643	18.3227
	1.85821	9.17995	3.96063	30.5511	12.2247	23.2954	2.64626	18.4369	5.57288	36.7338	8.5564	8.12047	403.781	0.043921	0.303276	0.703915	2.31218	-1682.41	4908.96			4.9996	22.0237	8.88535	17.8035
	1.9659	8.80783	4.08957	27.5332	11.4364	22.0267	2.87836	17.9647	6.16021	33.8162	9.12955	7.75137	410.566	0.043322	0.304237	0.700238	2.3267	-1683.43	4863.04			4.95443	20.3321	9.00111	16.899
	2.05082	8.59645	4.17788	25.361	10.5461	19.5709	3.13035	17.0042	6.62851	29.8192	9.64923	7.42097	431.964	0.0431288	0.304705	0.701273	2.34893	-1684.6	4785.33			4.94172	18.4927	8.92102	15.6298
	2.10768	8.23784	4.37519	23.0545	9.45724	17.8138	3.23983	15.7915	7.31151	25.6412	9.92165	7.03733	436.858	0.0432329	0.304798	0.700646	2.37291	-1685.91	4633.06			4.9069	16.7752	8.78095	14.2001
	2.14737	7.7471	4.52439	20.3989	8.39754	15.3977	3.35082	16.3288	8.0249	21.0128	10.0427	6.27358	406.033	0.0433216	0.305481	0.692279	2.39046	-1687.27	4378.72			4.80629	14.7314	9.23483	12.443
	2.21608	7.94063	4.85588	19.2392	7.58157	13.326	3.48634	16.7053	8.8147	18.0246	10.4166	5.79386	376.036	0.0431244	0.306055	0.689416	2.40761	-1688.6	4046.21			5.0042	13.3823	9.66877	11.4117
	2.22658	7.9285	5.02685	17.8047	7.09806	11.3465	3.56433	17.0538	9.15168	15.068	10.3236	5.65008	374.715	0.0427387	0.305666	0.694998	2.44209	-1689.74	3671.83			5.06064	12.0831	9.92327	10.3472
	2.21595	8.01128	5.1868	15.8193	6.78771	10.0328	3.4986	16.6968	9.28075	13.4961	10.1409	5.61354	377.254	0.0433275	0.305018	0.702762	2.48428	-1690.63	3255.06			5.13801	10.8799	9.82539	9.75019
	2.2001	7.76008	5.32646	14.6326	6.61946	9.27101	3.46385	16.2819	9.37881	11.7853	9.8195	5.52587	369.863	0.0435511	0.304333	0.714448	2.50753	-1691.25	2839.35			5.09555	10.1744	9.70817	9.04354
	2.1497	7.02153	5.40335	14.3555	6.52273	8.93036	3.29175	16.8425	9.3834	10.1988	9.3615	5.72113	354.773	0.0436723	0.304691	0.721055	2.5242	-1691.69	2439.51			4.85819	9.93621	9.83922	8.42713
	2.12917	6.71088	5.35402	15.1397	6.54977	8.54536	3.30869	18.8907	9.31341	9.47463	8.86171	6.26526	334.353	0.0434055	0.304099	0.725625	2.53382	-1691.95	2116.17			4.73136	10.0783	10.5043	8.20053
	2.08887	6.67823	5.36264	15.4754	6.2903	8.25964	3.22043	20.5323	8.94396	9.10486	8.50902	7.23948	334.438	0.0435867	0.303123	0.737476	2.54291	-1692.07	1888.96			4.70991	10.0084	10.8989	8.28445
	2.02186	6.54246	5.10517	14.7672	5.77002	7.90344	3.10614	22.5158	8.47898	8.48286	7.73512	7.84156	355.714	0.0437695	0.301912	0.750025	2.5561	-1692.15	1740.5			4.5565	9.48022	11.367	8.01984
	1.96386	6.59103	5.01853	14.2466	5.16146	7.60892	2.95006	24.2376	8.24717	7.67653	6.81626	8.60231	375.047	0.0446156	0.301036	0.757359	2.56408	-1692.3	1647.11			4.52447	9.00567	11.8116	7.69837
	1.91646	6.80557	4.98486	14.1547	4.885	7.4817	2.92908	25.7844	8.0307	7.30655	6.36221	9.06765	366.317	0.0447857	0.30084	0.764507	2.55702	-1692.56	1592.14			4.56896	8.84047	12.2481	7.5788
	1.83678	7.07377	4.91699	14.0349	4.51189	7.43783	2.7537	26.7711	7.70887	6.66145	5.72025	9.43744	342.35	0.0452483	0.300575	0.76043	2.54204	-1692.89	1563.12			4.60918	8.66155	12.4112	7.27305
	1.75203	7.85417	4.92542	13.2031	4.11421	7.65452	2.65486	28.3938	7.58613	6.2591	5.2181	10.0123	331.939	0.0451662	0.30029	0.761858	2.52877	-1693.29	1554.76			4.84387	8.32396	12.8783	7.16318
	1.68123	8.85301	4.82592	12.4795	3.63413	7.95957	2.53243	29.4112	7.2178	5.82285	4.93372	10.3304	324.133	0.045173	0.301294	0.760493	2.51898	-1693.84	1544.04			5.12005	8.0244	13.0538	7.029
	1.59821	9.71655	4.6686	11.3467	3.36446	7.88192	2.46359	28.8556	7.02911	5.73939	4.73658	10.407	303.845	0.0451454	0.301515	0.756192	2.51279	-1694.47	1536.68			5.32778	7.53102	12.7828	6.96101
	1.53728	10.5436	4.47301	10.69	3.21552	8.01583	2.34093	28.4431	6.76266	5.81678	4.70693	10.2664	280.295	0.0443536	0.30189	0.744801	2.51624	-1695.11	1541.53			5.51798	7.30713	12.5156	6.93005
	1.48119	10.972	4.30683	10.1996	3.14652	8.1571	2.22718	27.6178	6.46742	6.40263	4.54773	10.5872	260.214	0.0436048	0.30296	0.736849	2.5097	-1695.77	1537.38			5.58667	7.16775	12.1041	7.17919
	1.41241	11.5704	3.97742	10.0946	2.97928	8.35039	2.06975	26.774	6.17342	6.77462	4.34871	11.2606	255.24	0.0434451	0.302936	0.731146	2.51548	-1696.41	1534.51			5.65339	7.14143	11.6724	7.46132
	1.34288	12.0904	3.69782	9.82528	2.77373	8.35308	1.98986	26.2936	5.89245	6.92217	4.30791	11.9941	273.048	0.04314	0.302449	0.739881	2.53633	-1696.99	1533.18			5.71036	6.98403	11.392	7.74138
	1.32122	12.4278	3.46069	10.7616	2.71314	8.37843	1.94618	24.2856	5.78561	7.10576	4.34566	12.099	292.453	0.0430321	0.301901	0.741481	2.54698	-1697.52	1524.56			5.73656	7.28441	10.6725	7.85015
	1.3056	12.387	3.20409	10.7606	2.7543	8.30609	1.89147	21.7561	5.70024	7.5666	4.33047	12.4554	305.379	0.0434909	0.301108	0.746133	2.56383	-1697.9	1518.23			5.63222	7.27366	9.78261	8.11748
	1.30416	12.4687	3.0201	11.2258	2.75136	8.50556	1.87469	20.9126	5.6022	7.74361	4.30014	12.4943	323.25	0.0439062	0.300586	0.751143	2.57669	-1698.22	1508.13			5.59765	7.49424	9.46315	8.17935
	1.30172	12.8158	3.00924	11.8445	2.84211	8.33646	1.86	19.4069	5.50105	8.32313	4.16703	12.4912	368.277	0.04462	0.300052	0.751156	2.58013	-1698.5	1490.83			5.70891	7.67436	8.92264	8.32711
	1.32358	13.2631	3.06643	12.2323	2.91303	8.31665	2.00556	17.8056	5.50485	8.45302	4.15472	12.057	423.605	0.0451467	0.29948	0.752512	2.57481	-1698.66	1477.85			5.88437	7.82067	8.43866	8.22157
	1.38587	13.8412	3.125	12.5927	2.85495	8.14016	2.06687	16.1051	5.6882	8.24142	4.1075	11.6738	445.464	0.0452544	0.299347	0.754459	2.5667	-1698.77	1460.57			6.11736	7.8626	7.9534	8.00758
	1.44318	14.4146	3.18822	13.0431	3.02633	8.14191	2.16472	15.5046	5.87072	8.04384	4.09206	11.316	436.215	0.0453795	0.300295	0.759761	2.55296	-1698.85	1437.65			6.34866	8.07046	7.84668	7.81731
	1.48972	14.3469	3.23774	13.1369	3.15892	7.83732	2.23404	14.8031	5.89435	8.29051	4.0361	10.9523	429.726	0.0458244	0.300993	0.764007	2.54945	-1698.86	1416.13			6.35812	8.04439	7.64383	7.75965
	1.50402	14.7596	3.41341	13.6074	3.38009	7.51481	2.38151	14.7085	6.0002	8.28021	3.993	10.529	428.647	0.0457038	0.301169	0.764166	2.55434	-1698.89	1387.61			6.55901	8.16745	7.69673	7.60074
	1.5383	15.0685	3.60277	13.8172	3.74113	7.14949	2.4071	14.2377	6.1834	8.05626	3.91668	10.53	444.232	0.0456777	0.301005	0.771503	2.56629	-1698.9	1356.46			6.73654	8.23593	7.60939	7.50097
	1.59059	14.7862	3.79951	13.7097	3.96804	7.0861	2.43986	13.8902	6.48073	7.76824	3.9045	10.6446	461.242	0.0453579	0.300895	0.771593	2.57273	-1698.86	1323.75			6.72544	8.25462	7.60359	7.43911
	1.58494	14.5844	3.93227	13.1864	4.19689	6.89696	2.34637	14.1525	6.71125	7.88848	3.967	10.5786	440.102	0.0452482	0.300151	0.769387	2.58659	-1698.9	1283.9			6.70052	8.09341	7.73672	7.47802
	1.56918	14.2147	4.10179	12.7897	4.56069	7.03539	2.32546	14.9555	6.76927	7.87674	3.91414	10.1179	397.28	0.0446563	0.299692	0.772536	2.59389	-1698.95	1238.56			6.62857	8.1286	8.01675	7.30292
	1.57441	13.5783	4.19626	12.1709	4.68085	7.33773	2.28045	15.4707	6.78839	7.74301	3.95016	9.77564	380.276	0.0442268	0.298606	0.763171	2.62392	-1698.97	1187.72			6.44965	8.06316	8.17984	7.15627
	1.57994	13.2394	4.34318	11.1839	4.74992	7.4649	2.21606	15.7402	6.92777	7.3995	4.07707	9.78566	378.612	0.0439171	0.297649	0.758102	2.65826	-1699.05	1126.34			6.38749	7.79956	8.29469	7.08741
	1.59383	12.6323	4.29413	9.89028	4.81327	7.63985	2.18097	15.8477	6.87767	6.73092	4.14694	9.85338	377.605	0.043645	0.296807	0.757315	2.68056	-1699.1	1062.74			6.17342	7.4478	8.3021	6.91041
	1.61907	11.9551	4.29653	9.78616	4.89688	7.82629	2.18197	16.416	6.81037	6.49774	4.21336	9.88939	367.475	0.0431969	0.296537	0.748902	2.6964	-1699.16	993.049			5.95691	7.50311	8.46946	6.86683
	1.58872	11.4169	4.30164	9.58157	4.93923	8.07211	2.16102	16.3811	6.73217	6.44384	4.214	9.86595	348.321	0.0430551	0.296385	0.751341	2.71638	-1699.25	917.506			5.76907	7.53097	8.42476	6.84126
	1.6138	10.733	4.20651	9.88025	4.98778	8.04556	2.17523	16.3072	6.41742	5.95879	4.07121	10.1053	327.93	0.0430253	0.296558	0.750956	2.72661	-1699.28	837.593			5.51776	7.63786	8.29994	6.71177
	1.61074	10.5585	4.12938	9.85635	4.90144	7.93541	2.15597	16.0236	6.15282	5.34914	4.165	9.86682	317.883	0.0434955	0.296485	0.742125	2.73268	-1699.36	753.874			5.43286	7.5644	8.1108	6.46032
	1.57103	10.0151	4.16963	9.62429	5.01939	7.8854	2.11501	15.4603	6.08761	5.02693	4.13334	9.36238	316.462	0.0434347	0.296703	0.735503	2.72571	-1699.48	667.447			5.25194	7.50969	7.88764	6.17422
	1.52191	9.78869	4.10279	9.98833	5.12037	7.85831	2.10602	15.1717	5.99135	4.80345	3.94671	8.82099	310.306	0.0435674	0.297117	0.727064	2.71133	-1699.56	581.146			5.13779	7.65567	7.75635	5.85705
	1.49987	9.74502	4.24451	10.368	5.16	7.82593	2.01066	15.1332	5.89826	4.69911	3.85706	8.44106	302.29	0.0430569	0.297298	0.716536	2.70312	-1699.68	494.636			5.16313	7.78465	7.68072	5.66574
	1.46699	9.35287	4.1353	10.211	5.09306	8.05001	1.991	14.5266	5.92201	4.50966	3.63703	8.15989	286.681	0.0427636	0.29739	0.707209	2.69669	-1699.82	408.255			4.98505	7.78469	7.47986	5.43553
	1.44729	9.90083	4.34436	10.2568	5.16652	8.26458	1.96602	14.1129	5.72356	3.89566	3.50834	7.63046	263.198	0.042725	0.298221	0.700684	2.68296	-1699.94	325.579			5.23082	7.89596	7.26751	5.01149
	1.43536	10.8526	4.40022	9.93147	5.11498	8.84251	1.93401	13.7234	5.65026	3.8287	3.4055	6.92591	255.974	0.0424005	0.299152	0.704389	2.6752	-1700.06	243.513			5.56272	7.96299	7.10257	4.72004
	1.44703	10.9533	4.45361	9.78833	5.30375	9.30319	1.93674	13.3505	5.58052	3.76809	3.2042	7.38131	275.07	0.0425114	0.299382	0.709665	2.66193	-1700.09	160.801			5.61797	8.13176	6.95591	4.78453
	1.471	11.3056	4.38176	10.1487	5.36003	9.84636	1.96048	13.481	5.57941	3.65457	3.00027	8.06726	301.447	0.042799	0.299436	0.713931	2.64874	-1700.1	79.416			5.71945	8.45171	7.00695	4.90737
	1.48982	11.5464	4.36084	10.4182	5.45245	10.788	1.99027	13.1034	5.5821	3.672	2.85943	8.46253	326.79	0.0428679	0.299849	0.717033	2.6429	-1700.1	2.96031			5.79903	8.88624	6.89192	4.99799
	1.51171	11.6071	4.26421	10.6117	5.82363	11.3047	2.00568	13.6861	5.52523	3.59594	2.66916	8.44039	353.211	0.0433547	0.299791	0.717427	2.63214	-1700.05	-68.2779			5.79433	9.24668	7.07233	4.90183
	1.53507	12.065	4.27028	10.7713	5.97818	12.07	2.04463	14.1815	5.40622	3.57041	2.59062	8.23245	374.781	0.0436079	0.299554	0.728061	2.61878	-1699.96	-138.582			5.95677	9.60646	7.21078	4.79783
	1.57749	12.7575	4.04154	10.9589	5.87609	12.8125	2.04887	14.1475	5.31075	3.59252	2.47453	8.31731	385.745	0.0439235	0.299181	0.733274	2.59124	-1699.81	-205.518			6.12551	9.88249	7.16903	4.79479
	1.58868	13.0011	3.97154	11.1688	5.97533	12.9762	2.05836	14.4538	5.22886	3.48458	2.31287	8.31069	390.204	0.0445887	0.298729	0.730267	2.56786	-1699.62	-270.014			6.1871	10.0401	7.24701	4.70271
	1.59171	13.1739	3.97781	11.257	6.02574	13.5498	2.06038	14.6524	5.10221	3.30602	2.20727	7.89771	385.451	0.0447315	0.298698	0.723251	2.55548	-1699.51	-328.365			6.24779	10.2775	7.27168	4.47033
	1.57212	13.3632	4.00294	11.1607	5.86303	14.0607	2.03898	14.1838	4.93594	3.30177	2.12983	7.51586	368.532	0.044367	0.298484	0.72095	2.54635	-1699.41	-383.929			6.31277	10.3615	7.0529	4.31582
	1.58265	13.6762	4.10137	10.9304	5.73023	14.2917	2.00716	13.9223	4.64091	3.27703	2.06444	7.30898	357.957	0.0443559	0.298911	0.718922	2.53781	-1699.33	-443.999			6.4534	10.3174	6.85678	4.21682
	1.56296	14.0236	4.28305	10.6664	5.47863	14.7469	1.94514	13.333	4.47956	3.37783	2.04198	7.33773	358.927	0.0444289	0.299441	0.718961	2.53369	-1699.34	-506.962			6.62322	10.2973	6.5859	4.25251
	1.5165	14.5021	4.39269	10.9104	5.39717	14.6263	1.84635	12.7498	4.39658	3.56382	1.93741	7.73228	349.761	0.0441492	0.299896	0.718138	2.53701	-1699.33	-561.859			6.80377	10.3113	6.33091	4.41117
	1.47381	14.2436	4.45621	10.747	5.51862	14.6442	1.79262	13.032	4.26466	3.70136	1.92824	7.72329	349.913	0.044145	0.300995	0.715545	2.54519	-1699.3	-615.065			6.72453	10.3033	6.3631	4.45096
	1.44749	14.4275	4.42294	10.7912	5.30198	15.2688	1.72241	13.8105	4.10911	4.11723	1.90979	8.01142	356.069	0.0434931	0.301878	0.716088	2.54747	-1699.24	-668.534			6.76599	10.454	6.54736	4.67948
	1.42038	14.8067	4.38338	10.9644	5.13668	16.1968	1.66504	14.6228	4.01171	4.3786	1.9194	8.33521	361.437	0.0432216	0.301954	0.7252	2.54192	-1698.99	-721.525			6.87016	10.766	6.76651	4.87774
	1.42997	15.0639	4.42921	11.1494	5.29625	16.3256	1.63678	15.1547	3.94623	4.65414	1.91185	8.59894	363.939	0.0430399	0.301452	0.723379	2.53251	-1698.66	-769.068			6.97436	10.9237	6.91259	5.05498
	1.39081	15.8343	4.3165	11.344	5.40682	16.4355	1.5951	15.8037	3.91003	4.94159	1.89594	8.63038	357.007	0.043007	0.300894	0.722743	2.52651	-1698.15	-811.699			7.18054	11.0621	7.10294	5.15597
	1.41452	16.6546	4.2701	11.6214	5.45593	16.7214	1.58142	16.0938	3.77291	5.21049	1.87985	8.54041	343.746	0.0428105	0.300192	0.721349	2.52192	-1697.4	-854.167			7.4464	11.2662	7.14939	5.21025
	1.44011	17.1285	4.32892	11.7749	5.42151	16.9969	1.59395	16.4526	3.658	5.22197	1.8912	8.36283	329.099	0.0425594	0.300406	0.712946	2.52116	-1696.56	-900.032			7.63252	11.3978	7.23485	5.15867
	1.46152	17.5844	4.36601	11.815	5.41775	16.8655	1.59205	16.7414	3.63166	5.56531	1.88529	8.26159	318.173	0.0426367	0.299922	0.709515	2.52395	-1695.59	-946.966			7.80399	11.3661	7.32172	5.23739
	1.46577	17.5538	4.51935	11.8314	5.64386	16.4825	1.58552	17.0122	3.61193	6.25802	1.91233	8.13175	321.094	0.0431064	0.299442	0.710978	2.53198	-1694.4	-988.42			7.84632	11.3193	7.4032	5.43404
	1.46589	17.6805	4.74316	11.7614	5.73704	15.5784	1.59478	17.831	3.59743	6.61209	1.92114	7.95344	335.052	0.0431921	0.299745	0.711703	2.52842	-1693.08	-1023.53			7.9632	11.0256	7.6744	5.49556
	1.51235	17.9261	5.05534	11.5629	5.70664	15.1663	1.56555	18.3101	3.41408	6.89877	1.88445	7.49477	339.84	0.0431205	0.300402	0.722784	2.53051	-1691.49	-1058.47			8.16459	10.812	7.76325	5.426
	1.54113	18.0231	5.31074	11.4337	5.63445	14.5949	1.57275	19.1896	3.31604	7.40193	1.8558	7.25704	334.195	0.0427018	0.301204	0.729657	2.52289	-1689.84	-1091.54			8.29165	10.5543	8.02611	5.50492
	1.55325	18.378	5.45556	11.4297	5.42466	13.9706	1.58427	21.041	3.22823	7.71976	1.84353	6.97251	314.705	0.0427268	0.301561	0.734978	2.51577	-1688.2	-1118.23			8.46225	10.275	8.61785	5.51193
	1.548	18.2736	5.61842	11.0234	5.33895	13.081	1.59634	22.6235	3.12973	8.24698	1.86215	6.76543	305.648	0.0425855	0.301044	0.740758	2.49847	-1686.72	-1141.24			8.48002	9.81443	9.11652	5.62485
	1.55274	18.1059	5.88586	11.0398	5.22918	12.4825	1.59565	23.1512	3.02411	8.26697	1.87021	6.59778	301.216	0.0417941	0.300709	0.740145	2.48912	-1685.63	-1160.24			8.51483	9.58382	9.25698	5.57832
	1.53086	18.3444	6.27436	10.929	5.05618	12.2602	1.58545	23.9569	2.9657	7.31031	1.81613	6.38763	293.991	0.0410424	0.300399	0.739779	2.47317	-1685.03	-1177.55			8.71653	9.41513	9.50269	5.17136
	1.54082	18.0435	6.45672	10.5529	4.93449	12.2893	1.6261	24.6036	2.90371	7.13734	1.81884	6.13917	283.315	0.0406416	0.301061	0.737816	2.48199	-1684.99	-1194.69			8.68034	9.2589	9.71112	5.03178
	1.50117	17.688	6.50089	10.5468	5.00024	12.1236	1.64442	24.9629	2.86665	7.1006	1.83892	5.94616	280.644	0.0402935	0.301432	0.729437	2.48813	-1685.61	-1210.36			8.56337	9.22355	9.82464	4.9619
	1.46955	16.9899	6.66513	10.1218	4.96077	11.9285	1.64626	25.0694	2.7696	6.79793	1.86321	5.76417	286.99	0.0402774	0.301111	0.729009	2.49653	-1686.49	-1223.33			8.37486	9.0037	9.82841	4.80844
	1.45568	16.1906	6.96817	9.80894	5.18108	11.4654	1.62159	24.5819	2.67683	6.68623	1.83915	5.71893	310.574	0.0401061	0.301713	0.725959	2.49469	-1687.39	-1234.55			8.20481	8.81849	9.62678	4.7481
	1.42709	15.84	7.26089	9.74173	5.23922	11.6045	1.61583	24.9518	2.60293	6.04548	1.78652	5.60573	351.457	0.0400165	0.302568	0.727669	2.5068	-1688.32	-1244.08			8.17599	8.86181	9.72351	4.47925
	1.42853	15.342	7.36625	9.51583	5.3781	11.4543	1.60228	26.3019	2.46888	5.7351	1.7393	5.41764	397.921	0.0402747	0.302935	0.728764	2.50743	-1688.77	-1251.99			8.0456	8.78274	10.1243	4.29735
	1.43198	14.8588	7.35994	9.30076	5.4407	10.9637	1.60505	26.2097	2.31767	5.6771	1.71032	5.1928	430.24	0.0407511	0.303539	0.719837	2.51756	-1688.63	-1259.74			7.88357	8.56838	10.0441	4.19341
	1.39124	15.11	7.25004	9.27097	5.44203	10.4918	1.52489	25.6369	2.16552	5.48126	1.63562	5.22063	441.139	0.0402292	0.302952	0.718583	2.50932	-1687.95	-1265.48			7.91708	8.40159	9.77576	4.1125
	1.40298	15.5169	7.26724	9.41462	5.32675	9.98553	1.53054	25.2272	2.08578	5.38196	1.58228	5.62841	431.627	0.0402007	0.302579	0.717521	2.50587	-1686.51	-1270.82			8.06236	8.2423	9.61452	4.19755
	1.41501	15.7519	6.96833	9.84532	5.17862	9.58444	1.50985	24.6629	1.97673	5.4089	1.52698	6.55066	423.807	0.0403027	0.302353	0.717259	2.51349	-1684.43	-1274.99			8.04508	8.20279	9.38315	4.49552
	1.39167	15.5636	6.56549	11.0032	4.90565	9.20266	1.49774	24.4664	1.97173	5.59684	1.54203	7.90907	428.965	0.0402901	0.30204	0.712901	2.52751	-1680.63	-1276.93			7.84024	8.37049	9.31197	5.01598
	1.39572	15.3682	6.02391	12.5158	4.83821	8.69128	1.48882	23.8002	1.99186	6.55568	1.63342	10.4801	426.674	0.0405981	0.301071	0.712753	2.53406	-1673.02	-1277.33			7.59595	8.68177	9.09361	6.22305
	1.45246	16.0069	5.82067	14.1273	4.71818	8.29226	1.48267	22.3899	1.9887	8.74956	1.94576	13.3485	397.653	0.0413363	0.300834	0.717101	2.52512	-1659.62	-1276.46			7.76	9.0459	8.62043	8.0146

## Sheet: P210 U1-1
	Ra Li	Oi Li	Oe Li	MF Li	ICO Li	LO Li	Ra Re	Oi Re	Oe Re	MF Re	ICO Re	LO Re	EKG	Kippwinkel	Rotwinkel	Kraft x	Kraft y	Druck li	Druck re			Bauch links	Rücken links	Bauch rechts	Rücken rechts
	2.23208	13.7281	8.82378	55.2532	3.52949	7.57801	2.06309	17.7947	4.64204	35.4533	3.75438	26.0677	267.344	0.0408739	0.331583	1.02932	4.00532	41	-3231.11			8.26133	22.1202	8.1666	21.7584
	2.28534	13.8614	8.94589	56.4059	3.60926	7.6274	2.07389	17.6747	4.54345	37.6769	3.86466	26.5031	261.644	0.040589	0.331934	1.0236	3.99677	40	-3227.46			8.36421	22.5475	8.09735	22.6816
	2.40064	13.8608	8.91288	57.1745	3.67748	7.54417	2.12287	17.0839	4.59354	39.8203	4.00303	26.6608	256.176	0.0405367	0.331775	1.01553	3.99416	1.354	-3223.68			8.39143	22.7987	7.93343	23.4947
	2.48031	13.4628	8.69126	57.7117	3.98743	7.56616	2.16318	17.1586	4.51811	42.9888	4.25928	27.4777	260	0.0401026	0.33111	1.0135	3.9964	11	-3219.79			8.21147	23.0884	7.94663	24.9086
	2.49612	12.7154	8.70049	58.7922	4.17621	8.12367	1.98041	17.2366	4.48021	47.2778	4.48115	27.5245	277.318	0.0396035	0.330681	0.996636	3.99797	4946.88	L			7.97067	23.6974	7.89906	26.4278
	2.79034	11.964	8.43456	59.671	4.397	8.83287	1.9407	17.9324	4.65619	50.1339	4.7282	27.2343	294.464	0.0389846	0.330592	0.975596	4.01052	4965.85	-3214.65			7.72965	24.3003	8.17644	27.3655
	3.02318	11.6042	8.55322	61.3024	4.78741	9.62533	1.95981	18.067	4.67525	54.8472	5.08847	28.166	294.195	0.0383818	0.33058	0.946274	4.03272	4959.74	-3213.77			7.72688	25.2384	8.23402	29.3672
	3.25253	11.1106	8.63463	63.123	4.95405	10.9298	2.00827	17.7497	4.67945	59.072	5.33895	29.4972	288.913	0.0382451	0.330335	0.930543	4.04743	4953.46	-3213.64			7.66591	26.3356	8.14581	31.3027
	3.48782	11.028	8.44508	62.683	5.21035	11.9254	2.05599	16.9032	4.69395	61.2536	5.65016	30.6452	295.055	0.0388575	0.330258	0.915873	4.05397	4965.32	-3213.65			7.65362	26.6063	7.88437	32.5163
	3.63394	11.0355	8.68888	62.3997	5.46601	12.3408	2.01927	16.2715	4.70591	62.4584	5.77161	30.3678	308.315	0.0393804	0.330667	0.900913	4.06458	4959.58	-3213.87			7.78609	26.7355	7.66557	32.8659
	3.73226	11.0204	8.88931	60.6827	5.40432	12.4289	2.01237	15.3778	4.58004	61.4726	5.68003	28.8994	327.54	0.0395102	0.330734	0.903394	4.07732	4956.36	-3214.6			7.88066	26.172	7.32341	32.0173
	3.80761	11.0574	8.95577	56.7288	5.23132	12.3265	1.99031	14.0338	4.5838	56.9469	5.46793	27.6625	359.987	0.039775	0.331681	0.922459	4.085	4966.58	-3215.34			7.94025	24.7622	6.8693	30.0258
	3.72102	11.3009	9.03392	52.8887	4.98049	11.943	1.92306	12.5492	4.28535	53.0162	5.26833	26.1118	389.888	0.0401347	0.331694	0.944623	4.09305	4961.69	-3216.38			8.01859	23.2707	6.25254	28.1321
	3.64584	11.3283	9.33967	47.4379	4.68475	11.426	1.85965	11.7307	4.19995	47.1405	4.87789	23.9445	395.741	0.0404116	0.331467	0.950828	4.09635	4952.57	-3217.82			8.1046	21.1829	5.93011	25.321
	3.51697	11.9629	9.58213	40.891	4.35123	10.353	1.81762	11.3494	4.18959	43.0903	4.79833	20.6412	386.581	0.0407641	0.331453	0.956535	4.09381	4925.86	-3219.29			8.35399	18.5318	5.78555	22.8433
	3.37746	12.4015	9.72937	35.541	4.10071	9.0119	1.76409	11.3087	4.11966	40.248	4.70418	17.4454	394.556	0.0407576	0.331624	0.977286	4.0981	4848.05	-3220.94			8.50278	16.2179	5.73082	20.7992
	3.1997	12.4984	10.02	31.9404	3.65896	8.16717	1.73795	11.027	4.22018	37.587	4.64264	15.6364	399.239	0.0404762	0.331876	0.997843	4.1064	4738.76	-3222.7			8.57272	14.5889	5.6617	19.2887
	3.0745	12.4825	9.99997	29.0423	3.28612	7.48175	1.76628	10.9937	4.29626	35.4504	4.87236	14.8983	398.7	0.0401898	0.332448	1.0028	4.10798	4599.96	-3224.24			8.51899	13.2701	5.68543	18.407
	2.94065	13.1351	10.0596	27.0775	3.06898	7.08153	1.74	10.8918	4.39511	36.4321	5.2238	15.2636	401.014	0.0402535	0.332662	1.00934	4.1085	4410.92	-3225.74			8.71181	12.4094	5.67563	18.9732
	2.90356	13.6137	10.019	25.7041	3.01823	6.74835	1.74558	11.1414	4.54266	37.739	5.43258	15.5747	390.185	0.0396261	0.332539	1.01797	4.10544	4202.99	-3227.09			8.84542	11.8236	5.80987	19.5821
	2.77178	13.9071	9.71173	24.8194	2.92902	6.36084	1.75858	11.2263	4.71088	39.5879	5.67515	15.6427	358.031	0.0396181	0.33281	1.02746	4.09936	3990.04	-3228.23			8.79689	11.3698	5.8986	20.3019
	2.6395	14.0118	9.59042	24.0923	2.84966	6.06179	1.73137	11.3831	4.70921	39.3035	5.60905	15.7446	313.79	0.040388	0.333281	1.05167	4.09287	3767.59	-3229.18			8.74724	11.0012	5.94121	20.219
	2.57303	14.1132	9.53629	23.1273	2.80422	5.82463	1.69679	11.739	4.80249	39.5247	5.61598	16.0939	276.158	0.0409113	0.333479	1.08348	4.08657	3544.24	-3230.02			8.74085	10.5854	6.07941	20.4115
	2.53891	14.4008	9.69967	23.3195	2.79766	5.81095	1.69917	12.1279	4.77788	40.5853	5.43792	16.7995	246.932	0.04122	0.332715	1.10512	4.079	3333.13	-3230.79			8.87979	10.6427	6.20164	20.9409
	2.52116	14.3081	9.54856	23.6251	2.86568	5.79984	1.6674	12.5475	4.79415	41.7261	5.17584	16.9439	235.894	0.0412572	0.33205	1.13187	4.06077	3137.08	-3231.44			8.79259	10.7635	6.33636	21.282
	2.52526	13.9676	9.32586	24.6216	2.88313	6.33501	1.64088	12.6218	4.74198	42.4573	4.94281	16.9315	235.31	0.0412698	0.331824	1.14465	4.04355	2958.48	-3232.05			8.60625	11.2799	6.33487	21.4439
	2.5681	13.4187	9.38725	26.0383	2.94685	6.63232	1.62232	12.9171	4.58252	42.5175	4.74569	17.148	223.625	0.0410648	0.331449	1.15325	4.03139	2791.58	-3232.66			8.45801	11.8725	6.37397	21.4704
	2.63642	13.1625	9.24789	27.1229	2.98915	7.59124	1.63731	13.5725	4.48966	42.3678	4.47306	16.979	205.791	0.0412799	0.331199	1.15498	4.02068	2610.74	-3233.12			8.34894	12.5678	6.56649	21.2733
	2.72858	12.7706	9.1394	27.4366	3.05693	8.64996	1.63969	13.9064	4.42219	41.6906	4.43834	16.7451	193.38	0.0412398	0.330092	1.14709	4.01246	2426.96	-3233.58			8.21284	13.0478	6.6561	20.958
	2.97559	12.2834	9.01411	28.6941	3.05621	9.52269	1.65081	14.2441	4.2764	40.1293	4.26475	16.2661	194.885	0.0409686	0.329323	1.14217	3.99987	2266.49	-3234.04			8.09104	13.7577	6.72377	20.2201
	2.98169	11.5356	8.68526	29.1194	3.05167	10.4556	1.64213	14.3279	4.25434	37.9204	4.14868	15.3897	210.632	0.0406922	0.328941	1.12577	3.99529	2128.01	-3234.33			7.73417	14.2089	6.74146	19.1529
	3.04194	11.0586	8.29947	30.0388	3.06881	11.5247	1.6313	14.6576	4.30035	34.6149	3.97907	14.3399	223.61	0.0402252	0.328318	1.11082	4.00701	2007.47	-3234.69			7.46666	14.8774	6.86307	17.6446
	3.09112	10.8092	7.84969	30.5726	3.09445	12.0215	1.65788	14.9225	4.35661	33.6668	3.86638	13.9043	226.273	0.0402903	0.327749	1.10254	4.02835	1901.36	-3235.01			7.25	15.2295	6.979	17.1458
	3.13534	10.9241	7.93586	31.0474	3.10055	12.382	1.69747	15.2222	4.34234	32.2416	3.82508	13.4693	222.158	0.040521	0.327288	1.09793	4.04159	1804.63	-3235.22			7.33175	15.51	7.08733	16.512
	3.08593	10.4971	7.73872	30.8178	3.04617	12.1823	1.69528	15.3199	4.29143	30.71	3.78993	13.2381	221.4	0.0404425	0.327529	1.08929	4.05195	1723.29	-3235.54			7.10726	15.3488	7.1022	15.9127
	3.11185	10.1598	7.51554	30.4992	2.98686	11.5942	1.71253	15.2078	4.29433	29.3031	3.68476	13.4287	230.315	0.0404245	0.327497	1.08567	4.06831	1653.2	-3235.75			6.92907	15.0268	7.07155	15.4722
	3.01104	10.3404	7.33486	30.0796	2.92249	10.6659	1.75731	15.4151	4.31325	28.6266	3.7753	14.0795	234.503	0.0407554	0.328496	1.07527	4.09328	1587.69	-3235.92			6.89543	14.556	7.16189	15.4938
	2.88231	10.4059	7.40603	29.4045	2.92558	9.69749	1.78642	15.5786	4.37847	27.5031	3.88958	14.0019	228.623	0.0407666	0.328574	1.07229	4.11625	1510.44	-3236.18			6.89809	14.0092	7.24783	15.1316
	2.83651	10.1994	7.467	29.2547	2.87997	8.29064	1.85946	15.3027	4.29885	26.4073	3.9497	13.9827	211.467	0.0408486	0.328901	1.06555	4.13764	1432.35	-3236.31			6.83432	13.4751	7.15367	14.7799
	2.75804	9.96569	7.60965	28.5981	2.87469	7.01622	1.89171	15.1812	4.45996	26.1665	4.15852	13.8222	195.41	0.040952	0.3294	1.06437	4.15374	1348.92	-3236.47			6.7778	12.8297	7.17763	14.7157
	2.77352	10.31	7.65045	29.2486	2.8448	5.94376	1.88295	15.4563	4.58147	25.8061	4.29175	13.9396	188.227	0.0412043	0.329781	1.05697	4.17067	1256.26	-3236.71			6.91134	12.679	7.30689	14.6792
	2.73536	10.1784	7.7291	29.3741	2.82551	5.24761	1.88444	15.771	4.66715	25.8753	4.40188	14.591	177.473	0.0408424	0.329618	1.05229	4.19718	1154.27	-3236.79			6.88094	12.4824	7.44085	14.956
	2.70161	10.5241	7.76287	30.088	2.81059	4.98005	1.87336	15.8742	4.75003	26.6174	4.43548	15.4619	165.928	0.0406959	0.329057	1.04654	4.20998	1039.42	-3236.98			6.99618	12.6262	7.49919	15.5049
	2.6967	10.7505	7.96528	31.1145	2.78316	4.82331	1.86654	15.2855	4.76402	27.2721	4.592	15.5445	157.84	0.0407926	0.328813	1.04821	4.2153	923.935	-3237.2			7.13749	12.907	7.30534	15.8029
	2.70597	10.6021	8.13686	32.1053	2.74513	4.87863	1.8793	14.9	4.66141	27.6666	4.59285	15.6892	162.623	0.0409907	0.328887	1.04245	4.21346	814.549	-3237.28			7.14832	13.243	7.14691	15.9829
	2.7239	10.8434	8.34469	32.2871	2.74366	4.9087	1.83609	14.8708	4.75262	28.4296	4.57888	15.7274	177.742	0.0414105	0.328964	1.02755	4.20092	706.016	-3237.52			7.30398	13.3132	7.15316	16.2453
	2.69871	10.7974	8.7783	32.2576	2.75596	5.04399	1.74974	14.7684	4.58397	29.1424	4.6034	15.9847	190.498	0.0417994	0.329413	1.01893	4.18241	593.732	-3237.71			7.42481	13.3525	7.03403	16.5769
	2.73329	10.8051	9.0246	31.6714	2.73314	5.31774	1.7558	14.4216	4.49488	28.6523	4.46447	16.0488	196.06	0.0412472	0.329983	1.00867	4.16426	479.914	-3237.81			7.52099	13.2408	6.89076	16.3885
	2.70834	10.7168	9.05691	32.1761	2.70969	5.44586	1.71873	14.1112	4.35626	28.4754	4.44823	15.9349	200.972	0.0417629	0.330035	0.994733	4.14239	374.82	-3238.03			7.49402	13.4439	6.72875	16.2862
	2.67374	10.5987	9.26041	31.7763	2.7609	5.57821	1.70649	13.5237	4.32953	28.486	4.53341	14.9587	213.43	0.041659	0.330164	0.977423	4.11372	291.023	-3238.17			7.51097	13.3718	6.5199	15.9927
	2.59645	10.7225	9.17743	31.0028	2.80011	5.80945	1.70325	13.3481	4.40877	28.1117	4.5613	14.4232	227.356	0.0414807	0.330051	0.955893	4.09276	216.636	-3238.24			7.4988	13.2041	6.48671	15.6987
	2.49026	10.6816	9.32421	30.7661	2.79393	5.87689	1.68839	13.5842	4.41441	28.5544	4.63836	13.8354	242.227	0.040916	0.330089	0.936595	4.06855	140.522	-3238.42			7.4987	13.1457	6.56234	15.6761
	2.3839	10.3914	9.28279	30.7776	2.80289	5.96003	1.67387	13.5052	4.42935	28.276	4.67201	13.7426	247.496	0.040886	0.329821	0.923259	4.05493	63.9885	-3238.53			7.35271	13.1802	6.53614	15.5635
	2.29814	10.5281	9.29382	30.06	2.7959	6.03664	1.66547	13.9152	4.41112	27.9027	4.61946	13.4828	240.737	0.0403964	0.32975	0.925028	4.04773	-1.23388	-3238.61			7.37335	12.9642	6.66392	15.335
	2.12079	10.3534	8.79741	30.1159	2.75103	5.95394	1.67777	14.4127	4.46236	27.8043	4.51442	12.6984	237.599	0.0399965	0.329287	0.917585	4.04352	-58.9218	-3238.74			7.09052	12.9403	6.85094	15.0057
	2.02147	10.3806	8.54232	29.8491	2.73349	6.06931	1.71028	14.5875	4.38827	28.1438	4.58921	12.2612	233.416	0.0396442	0.329398	0.916777	4.03407	-108.515	-3238.83			6.98146	12.884	6.89535	14.998
	1.96642	10.5578	8.44438	29.0998	2.72852	6.09112	1.72493	14.4027	4.38839	28.6058	4.57381	12.1466	228.611	0.0389479	0.329389	0.924703	4.03085	-155.225	-3238.91			6.98952	12.6398	6.83868	15.1087
	1.89319	10.8203	8.29153	28.3996	2.73858	5.68468	1.69395	14.3864	4.27727	28.2361	4.55611	11.7945	226.5	0.0384076	0.329616	0.933604	4.03943	-199.112	-3239			7.00166	12.2743	6.78589	14.8622
	1.82158	10.6343	8.10706	28.4287	2.68668	5.38099	1.6654	14.3279	4.17601	27.72	4.54823	11.9963	217.934	0.0381024	0.330049	0.935125	4.04352	-230.752	-3239.05			6.8543	12.1655	6.7231	14.7549
	1.82895	10.5168	7.74671	27.7491	2.69269	5.41044	1.6408	14.2516	4.15637	27.7162	4.30341	12.2988	207.19	0.0380488	0.330163	0.940725	4.05738	-252.452	-3239.03			6.69748	11.9507	6.68292	14.7728
	1.81625	10.3705	7.53492	27.3787	2.62703	5.35898	1.62756	14.2053	4.02729	27.7083	4.31038	12.4383	196.815	0.0384868	0.330137	0.944934	4.06693	-270.961	-3239.02			6.5739	11.7882	6.62005	14.819
	1.76188	10.4041	7.30901	26.5007	2.6145	5.07349	1.61453	13.9101	3.88303	27.5288	4.29074	12.7577	190.387	0.0387832	0.329918	0.957118	4.0819	-284.536	-3238.96			6.49166	11.3962	6.46922	14.8591
	1.74177	10.5077	7.2919	25.5823	2.57893	4.74369	1.59879	13.4611	3.93523	26.8165	4.21765	13.3405	189.154	0.0395265	0.330102	0.980902	4.09148	-299.725	-3238.85			6.51379	10.9683	6.33172	14.7915
	1.73639	10.4346	7.17841	24.8128	2.45045	4.55884	1.55453	13.3057	3.85403	26.5459	4.07706	13.941	197.655	0.0401416	0.329891	0.98842	4.10022	-316.7	-3238.72			6.44981	10.6074	6.23809	14.8546
	1.72541	10.2186	6.90341	25.0326	2.44937	4.51519	1.54709	13.4177	3.88848	26.4125	3.92884	14.2399	208.949	0.041033	0.329785	1.00653	4.10306	-331.346	-3238.57			6.28248	10.6657	6.28442	14.8604
	1.72173	9.87007	6.91292	25.443	2.47701	4.5704	1.56962	13.5596	3.92242	26.3836	3.77621	14.2275	215.854	0.0415834	0.329318	1.01803	4.10344	-345.609	-3238.41			6.16824	10.8301	6.35053	14.7958
	1.70854	10.0409	6.9578	24.357	2.46371	4.46569	1.60489	13.4257	4.03447	25.5052	3.75125	14.2979	210.97	0.0418624	0.329158	1.03139	4.09918	-359.914	-3238.27			6.23575	10.4288	6.35503	14.5181
	1.67111	10.4203	6.93635	23.9119	2.50027	4.36176	1.59651	13.4966	4.19903	24.4956	3.83055	14.556	202.448	0.0418601	0.329067	1.04364	4.09407	-374.179	-3238.13			6.34259	10.258	6.43072	14.2941
	1.71211	10.8488	6.8522	23.3108	2.4991	4.31383	1.61033	13.1489	4.29621	23.6066	3.81496	14.3688	200.818	0.0420789	0.329174	1.04664	4.09377	-390.803	-3237.93			6.47103	10.0412	6.35182	13.9301
	1.77635	10.908	6.75788	22.4831	2.54204	4.35892	1.60006	13.0465	4.27817	23.4412	3.86688	14.759	205.271	0.0426734	0.328948	1.03584	4.09743	-407.23	-3237.72			6.48076	9.79468	6.30826	14.0223
	1.77053	10.9929	6.66767	22.0648	2.56978	4.34118	1.60483	13.1224	4.35396	23.4451	3.94104	14.3049	207.966	0.0430879	0.329062	1.02453	4.10455	-420.077	-3237.41			6.47704	9.65857	6.36039	13.897
	1.76134	10.9199	6.62494	21.52	2.53724	4.42914	1.59298	13.2893	4.42277	22.9238	3.95678	14.1964	195.103	0.0429527	0.329213	1.0202	4.10922	-432.089	-3237.01			6.43541	9.49546	6.435	13.6923
	1.75969	11.0941	6.4563	19.7051	2.48853	4.41309	1.5831	13.3704	4.40536	22.6624	3.95906	14.3229	177.396	0.0432453	0.328825	1.00715	4.12219	-443.139	-3236.48			6.4367	8.8689	6.45297	13.6481
	1.73495	10.8348	6.42765	18.5058	2.46175	4.4829	1.56012	13.7756	4.35205	22.2039	3.93934	14.4653	183.749	0.0432725	0.32833	0.996721	4.12808	-450.54	-3235.77			6.33245	8.48347	6.56261	13.5362
	1.72868	10.8098	6.3207	18.0449	2.36823	4.7339	1.55714	13.8101	4.43199	22.0763	3.88772	14.1554	205.351	0.043137	0.327673	0.967077	4.13155	-455.739	-3234.94			6.2864	8.38234	6.59974	13.3731
	1.67073	10.9935	6.2223	16.8372	2.29405	5.04014	1.55153	14.1355	4.37149	21.6508	3.79748	13.8424	222.612	0.0432811	0.326982	0.950658	4.12807	-457.565	-3234			6.29551	8.05712	6.68617	13.0969
	1.62558	10.8103	6.17182	15.9265	2.22982	5.28089	1.54744	14.7262	4.4149	21.8165	3.76509	13.4963	229.675	0.0430625	0.326773	0.951208	4.12574	-461.137	-3233			6.20257	7.81239	6.89619	13.026
	1.60889	10.7258	6.36663	15.2559	2.18735	5.51478	1.52213	15.1043	4.4502	21.2185	3.75698	13.4598	225.42	0.0429325	0.326361	0.952735	4.12105	-464.712	-3232.06			6.23379	7.65269	7.02553	12.8117
	1.60434	10.9073	6.38558	15.4226	2.20216	5.97907	1.52909	15.0423	4.43255	20.7512	3.61867	13.2278	223.223	0.0430537	0.326344	0.954537	4.11368	-465.143	-3231.09			6.29908	7.86793	7.0013	12.5325
	1.60395	11.0454	6.49982	15.8647	2.2299	6.25501	1.53241	14.8888	4.52137	21.3591	3.60531	13.3501	234.886	0.0426951	0.327237	0.960568	4.09785	-464.298	-3230.16			6.38306	8.11655	6.98086	12.7715
	1.66953	11.4679	6.65357	16.1783	2.20024	6.57982	1.52638	14.8544	4.67043	21.4593	3.56169	13.0702	243.59	0.0423488	0.328981	0.96721	4.08166	-466.437	-3229.54			6.597	8.31944	7.01707	12.6971
	1.694	12.0548	6.73367	16.1211	2.13449	6.80378	1.53335	15.2187	4.83805	21.8293	3.58883	12.6877	233.149	0.0420844	0.330371	0.964287	4.07774	-468.318	-3229.21			6.82749	8.35311	7.19669	12.7019
	1.70713	11.9627	6.96907	16.9681	2.11855	7.17074	1.56593	15.3953	5.02424	23.1858	3.57845	12.9919	215.572	0.0423276	0.331079	0.96794	4.07683	-470.907	-3229.2			6.87963	8.75246	7.3285	13.252
	1.74317	12.2469	7.33605	18.1749	2.16485	7.71521	1.58361	15.7483	5.05771	25.0484	3.60678	13.5257	200.952	0.0422837	0.331463	0.971725	4.07713	-473.383	-3229.59			7.10872	9.35167	7.4632	14.0603
	1.78336	12.4082	7.5361	18.9995	2.14508	7.81723	1.58976	15.5745	5.07311	26.6599	3.61108	14.1888	197.511	0.0419602	0.331995	0.984422	4.07961	-474.433	-3230.2			7.24256	9.65394	7.41244	14.8199
	1.77336	12.4268	7.46504	20.1451	2.17545	7.94116	1.60373	15.8086	5.23966	27.2997	3.75527	14.7362	202.436	0.041441	0.332241	0.993394	4.07991	-477.834	-3231.06			7.22172	10.0873	7.55065	15.2637
	1.77943	12.5423	7.55085	21.6903	2.13943	8.23386	1.61602	16.3685	5.25631	30.3292	3.83162	15.5759	196.133	0.0415551	0.333067	1.00921	4.08082	-482.116	-3232.24			7.29086	10.6878	7.74695	16.5789
	1.77122	12.9603	7.73172	22.9609	2.14024	8.55242	1.62159	16.4445	5.37732	31.8237	3.96659	16.6582	182.658	0.0415884	0.332277	1.02285	4.0749	-485.989	-3233.27			7.48776	11.2178	7.81445	17.4828
	1.813	13.1173	8.08455	24.4971	2.12894	8.95967	1.64685	16.2192	5.38766	34.1119	4.10001	17.2123	176.784	0.0419264	0.330925	1.02349	4.06995	-491.524	-3234.16			7.67161	11.8619	7.75124	18.4747
	1.84758	13.399	8.15858	26.7777	2.16874	9.25968	1.64625	16.2383	5.425	36.3753	4.23602	17.872	181.771	0.0420765	0.329786	1.02223	4.05928	-496.466	-3234.84			7.80172	12.7354	7.76987	19.4944
	1.8498	13.9563	8.09132	27.7089	2.17212	9.64421	1.62321	15.8373	5.54683	37.7031	4.31349	18.5974	186.667	0.0421969	0.3296	1.02264	4.05028	-501.775	-3235.05			7.96581	13.1751	7.6691	20.2047
	1.83183	14.6432	8.06773	28.2025	2.12694	9.85765	1.63169	15.5879	5.49224	39.8032	4.46034	19.195	183.671	0.0423128	0.32959	1.0234	4.03726	-506.962	-3234.92			8.18093	13.3957	7.57061	21.1529
	1.83139	15.2999	8.21553	29.1954	2.05435	10.7057	1.62836	15.3887	5.49543	42.1477	4.5989	19.2256	175.476	0.0427032	0.328619	1.02917	4.02512	-512.759	-3234.36			8.44893	13.9852	7.50416	21.9907
	1.88964	15.8613	8.33928	30.8026	2.07379	11.1579	1.63647	14.9394	5.55617	45.1534	4.81931	18.9933	178.124	0.0427653	0.328244	1.02865	4.01734	-517.477	-3233.05			8.69673	14.6781	7.37736	22.9887
	1.91741	15.8191	8.5587	32.4193	2.10434	12.1216	1.63449	14.6757	5.48237	47.8549	4.92422	19.0448	194.18	0.0434174	0.328047	1.04245	4.01858	-522.584	-3231.12			8.76508	15.5484	7.26419	23.9413
	1.92128	15.8197	8.54186	34.0316	2.1871	13.0212	1.60369	14.7754	5.4486	52.0549	5.02272	19.2085	215.798	0.0438419	0.328378	1.06251	4.03402	-525.759	-3228.19			8.76096	16.4133	7.27588	25.4287
	1.92961	15.8951	8.64186	34.6329	2.37867	14.4584	1.59824	14.5459	5.29981	53.1868	5.0261	18.9867	234.925	0.0443196	0.328875	1.08841	4.05154	-527.177	-3223.88			8.8222	17.1566	7.14798	25.7332
	1.9533	16.0199	8.69571	35.2044	2.49888	15.4013	1.61778	14.4604	5.145	57.4091	5.02812	18.7283	248.968	0.0441006	0.329197	1.11172	4.06553	-527.745	-3217.41			8.88962	17.7015	7.07438	27.0552
	1.98999	15.9466	8.66395	37.638	2.60087	16.1446	1.65355	14.9201	5.26984	59.8466	5.15185	19.2748	253.222	0.0438901	0.329345	1.12636	4.07867	-527.234	-3208.42			8.86685	18.7945	7.28116	28.0911
	2.04548	16.1572	8.84022	39.8169	2.73801	16.9933	1.69588	14.8707	5.14686	61.1952	5.16143	19.7828	257.257	0.0436698	0.329351	1.13316	4.09808	-525.667	-3195.81			9.01431	19.8494	7.23781	28.7132
	2.07019	16.2881	8.8444	42.884	2.87007	18.5571	1.68781	14.9911	5.09925	64.5558	5.20721	20.0562	258.971	0.0437939	0.328857	1.13899	4.1147	-524.178	-3179.26			9.06756	21.4371	7.25939	29.9398
	2.07861	16.9871	9.3439	45.7889	3.00989	19.5172	1.7143	15.2364	5.07312	65.8297	5.17857	19.7004	254.144	0.0432403	0.329562	1.14119	4.13008	-523.935	-3160.01			9.46987	22.772	7.34126	30.2362
	2.17478	17.9659	9.35755	47.9183	3.27095	20.672	1.77489	15.3497	5.02242	66.9539	5.32328	19.3026	243.521	0.0428162	0.329471	1.12794	4.1352	-523.917	-3137.22			9.83273	23.9538	7.38235	30.5266
	2.21145	18.6053	9.2618	49.7535	3.58209	22.1097	1.84354	15.0643	5.01256	68.9004	5.51549	19.1683	236.543	0.0426648	0.330011	1.11334	4.13964	-524.596	-3113.3			10.0262	25.1484	7.30681	31.1947
	2.23982	19.14	9.46776	51.9465	4.01304	23.3508	1.84678	14.7769	5.02033	70.6549	5.6812	19.2199	233.754	0.0421799	0.33025	1.10026	4.14166	-525.482	-3089.54			10.2825	26.4368	7.21467	31.852
	2.25819	19.2287	9.6727	53.4296	4.45706	24.8806	1.8891	14.2039	4.99169	71.4624	6.05798	18.3535	216.276	0.0422766	0.330678	1.08817	4.14099	-525.8	-3068.58			10.3865	27.5891	7.02823	31.958
	2.27429	19.16	10.0416	53.8249	4.70958	25.432	1.8855	14.0865	4.98803	72.0446	6.28165	17.2711	203.428	0.0422265	0.330204	1.07265	4.13935	-526.441	-3051.98			10.492	27.9888	6.98667	31.8658
	2.26047	18.5029	10.2591	53.1318	4.9188	26.4672	1.91171	14.3392	5.00121	70.9294	6.49661	16.794	197.418	0.042293	0.330753	1.05881	4.13478	-528.206	-3041.22			10.3408	28.1726	7.08405	31.4067
	2.26921	17.5792	10.1238	51.0068	5.10792	26.7474	1.90758	13.9799	4.9981	69.3758	6.80648	16.6332	200.077	0.0422477	0.330133	1.04215	4.13233	-528.929	-3036.91			9.99072	27.6207	6.96185	30.9385
	2.22667	16.6077	10.1309	47.2608	5.11127	26.6642	1.88951	14.1017	5.03267	65.8992	6.99758	16.0939	205.056	0.042026	0.329115	1.02248	4.13836	-528.138	-3038.56			9.65508	26.3454	7.00797	29.6636
	2.26672	15.6606	10.095	44.3737	4.97028	26.332	1.89246	14.2944	5.18358	62.1209	7.07443	16.0387	209.081	0.0414676	0.328402	1.0083	4.14122	-527.819	-3045.64			9.34078	25.2253	7.12349	28.4113
	2.27546	14.7612	9.86559	41.3259	4.81943	24.8688	1.89298	14.3613	5.28191	59.3458	7.17438	15.1864	201.584	0.0413475	0.327101	0.997391	4.14177	-526.519	-3056.65			8.9674	23.6714	7.17872	27.2355
	2.27206	14.3638	9.91714	36.4528	4.50539	23.4395	1.85806	14.6094	5.27828	53.6941	7.05523	14.8873	192.28	0.0415563	0.326423	0.985605	4.14364	-524.846	-3069.73			8.85099	21.4659	7.24858	25.2122
	2.23957	13.6551	9.81276	31.7902	4.28796	21.8428	1.85039	14.445	5.30661	49.0066	6.77352	14.7967	198.39	0.0416019	0.325658	0.979188	4.15078	-523.283	-3083.45			8.56914	19.307	7.20065	23.5256
	2.21489	13.0659	9.43985	29.1822	4.21939	19.6896	1.86963	14.7232	5.39633	44.3954	6.49539	14.9305	212.721	0.0412729	0.325509	0.976462	4.15784	-520.01	-3097.07			8.24022	17.6971	7.32971	21.9404
	2.2036	12.8029	9.45886	27.0626	4.11638	18.292	1.83312	14.5808	5.45486	39.7439	6.05286	15.1002	223.858	0.0409429	0.325228	0.96732	4.16544	-517.102	-3109.36			8.15511	16.4903	7.28959	20.299
	2.15214	12.6149	9.33906	26.6791	3.99396	16.8085	1.82	14.3221	5.40692	38.3161	5.51472	15.1549	227.83	0.0412006	0.32546	0.956168	4.17082	-514.511	-3120.23			8.03538	15.8272	7.183	19.6619
	2.05015	12.1295	9.34932	26.3297	3.98464	15.9514	1.76237	13.5418	5.26236	37.6168	5.10001	14.9255	227.334	0.0412409	0.325818	0.959661	4.16234	-510.726	-3129.55			7.84298	15.4219	6.85549	19.2141
	1.94112	12.0285	10.0725	26.2672	3.94454	14.6864	1.71948	13.1908	4.90343	35.2022	4.55661	14.9844	231.22	0.0415017	0.326454	0.95636	4.14979	-507.553	-3137.24			8.01404	14.9661	6.60455	18.2478
	1.86084	11.8445	10.7037	26.35	3.85927	13.5365	1.65459	12.6388	4.75244	32.5752	4.06142	15.0639	240.293	0.0413394	0.327189	0.96047	4.14747	-504.378	-3143.5			8.13632	14.5819	6.34861	17.2335
	1.74915	11.5691	10.6007	26.4204	3.80268	12.4229	1.62377	12.368	4.61927	29.3845	3.86402	14.7667	251.882	0.0411357	0.328128	0.963349	4.1478	-499.752	-3148.78			7.97298	14.2153	6.20368	16.005
	1.67465	11.5461	10.4612	26.2418	3.56912	11.3391	1.57397	12.1155	4.41227	25.7176	3.65439	13.7455	253.872	0.0413659	0.328922	0.9642	4.14925	-495.561	-3152.96			7.89397	13.7167	6.03392	14.3725
	1.64273	11.5105	10.6998	25.1883	3.36939	10.4725	1.51403	11.8461	4.22724	23.1734	3.61222	12.4	240.824	0.0415341	0.328574	0.96775	4.14554	-489.964	-3156.37			7.951	13.0101	5.86245	13.0619
	1.62689	11.5092	10.8369	23.7112	3.25146	9.43977	1.51976	12.0352	4.15374	20.8219	3.70846	11.5376	230.56	0.0416779	0.328647	0.978219	4.13978	-482.872	-3159.4			7.99101	12.1342	5.90292	12.0227
	1.61632	11.3069	10.769	23.6256	3.18077	8.68519	1.55789	12.5327	4.14395	18.6128	3.87603	11.1279	232.197	0.041794	0.3281	0.996318	4.14932	-476.933	-3162.02			7.89739	11.8305	6.07819	11.2056
	1.66228	11.3116	10.6009	23.0371	3.11034	7.8769	1.59892	13.185	4.36159	16.9179	3.90746	10.9832	225.15	0.0413318	0.327595	1.00463	4.17155	-471.253	-3164.25			7.85826	11.3415	6.38183	10.6029
	1.7116	11.5319	9.92179	22.627	2.97852	7.13823	1.66241	13.7077	4.55704	16.2468	4.00355	10.9208	212.273	0.0410386	0.326783	1.002	4.1879	-466.106	-3166.29			7.72177	10.9146	6.6424	10.3904
	1.72333	11.5	9.73228	21.7474	2.93036	6.86169	1.72552	14.4481	4.72567	15.9332	4.06599	11.1812	197.911	0.0410513	0.326413	0.996223	4.20035	-462.072	-3168			7.65188	10.5131	6.96642	10.3935
	1.77651	11.4576	9.68473	21.5157	2.90059	6.58282	1.77884	15.3396	4.94739	16.6097	4.05335	11.6139	181.661	0.0407735	0.324923	0.995334	4.21202	-458.538	-3169.51			7.6396	10.333	7.35529	10.759
	1.79596	11.3154	9.16747	21.004	2.8467	6.33465	1.86237	15.7021	5.0514	17.2327	4.01493	12.3864	183.549	0.0404438	0.324286	0.994066	4.22134	-456.694	-3171.06			7.42627	10.0618	7.53862	11.2114
	1.80334	11.274	9.11893	20.6642	2.75863	6.26677	1.89067	15.906	5.08614	17.7415	3.91746	12.5094	198.056	0.0403062	0.324285	0.997459	4.22784	-456.312	-3172.38			7.39875	9.89654	7.6276	11.3894
	1.84143	11.6379	9.05449	19.9182	2.66063	6.04362	1.90303	15.7836	5.04304	18.2504	3.8312	13.0384	208.504	0.0404998	0.324603	0.993032	4.22475	-456.652	-3173.65			7.51129	9.54083	7.57656	11.7067
	1.89435	11.8963	9.2123	19.326	2.54998	6.00844	1.94142	15.6226	5.00256	19.9652	3.85918	13.2898	206.647	0.0402741	0.324832	0.99422	4.21217	-457.158	-3175.19			7.66766	9.2948	7.52219	12.3714
	1.90792	11.4333	9.45947	18.6589	2.4893	5.74545	1.92806	15.459	4.78192	21.419	3.7567	13.5119	212.655	0.0404707	0.325169	1.00112	4.20175	-457.432	-3176.65			7.60023	8.96456	7.38965	12.8959
	1.95369	11.6061	9.34832	18.3576	2.52065	5.71787	1.90753	14.455	4.67268	23.0497	3.74502	13.7063	222.957	0.0404639	0.325883	1.01554	4.1954	-457.614	-3178.19			7.63604	8.86536	7.01173	13.5003
	2.01257	11.9876	9.58335	17.9463	2.4464	5.87477	1.93017	13.9571	4.5586	25.0122	3.74436	13.8682	236.238	0.0407361	0.325997	1.02181	4.18953	-457.982	-3179.9			7.86116	8.75583	6.81531	14.2082
	2.0592	12.3526	9.92505	17.7193	2.43703	5.89375	1.94841	13.4657	4.50773	27.6434	3.84493	14.3456	246.958	0.0406752	0.326158	1.03106	4.18438	-457.757	-3181.54			8.11228	8.68335	6.64063	15.278
	2.10318	12.8258	10.2445	17.2706	2.43257	5.92257	1.9192	12.991	4.44893	30.1834	3.80814	14.4949	256.384	0.0408213	0.325748	1.04841	4.18427	-456.784	-3183.28			8.39116	8.54191	6.45303	16.1622
	2.09125	13.124	10.3398	16.9605	2.42312	6.05814	1.89955	12.6198	4.41232	32.6732	3.87557	15.3153	254.098	0.0409801	0.325252	1.06724	4.18894	-455.613	-3185.22			8.51837	8.48058	6.31055	17.288
	2.09118	13.0764	10.7901	16.4381	2.4106	6.18965	1.91205	12.1979	4.27522	33.6381	3.83671	16.3548	248.909	0.0410106	0.324658	1.07102	4.19093	-454.06	-3187.04			8.65256	8.34611	6.12838	17.9432
	2.09056	13.2376	10.8318	15.9846	2.42941	6.32129	1.93423	11.8374	4.30887	35.0646	3.91719	16.6797	251.886	0.0410898	0.324127	1.06216	4.19634	-453.141	-3188.92			8.72	8.2451	6.02682	18.5538
	2.09066	13.1984	11.144	15.6847	2.46906	6.33183	1.94712	11.3341	4.33114	36.0631	3.98258	17.0635	257.407	0.0411	0.323299	1.06165	4.19231	-452.11	-3190.91			8.811	8.16187	5.8708	19.0364
	2.08329	12.9789	11.1801	15.4849	2.49647	6.38062	1.93699	10.824	4.36194	36.0195	3.98321	17.3046	254.169	0.0406984	0.323186	1.0624	4.1831	-451.474	-3192.93			8.74743	8.12065	5.70764	19.1024
	2.13113	12.5126	11.0219	15.4347	2.47466	6.2489	1.92017	10.5424	4.2866	35.1907	3.94616	16.8278	253.059	0.0407949	0.32361	1.05825	4.1843	-450.957	-3194.94			8.5552	8.05277	5.58306	18.6549
	2.22859	12.1121	10.7614	15.5803	2.51766	6.10497	1.91468	10.625	4.31097	33.4026	3.86064	16.7	245.829	0.0403798	0.324246	1.05039	4.1776	-450.189	-3196.99			8.36738	8.06765	5.61689	17.9877
	2.275	11.507	10.5814	15.8477	2.54544	6.11769	1.94516	10.5164	4.26008	32.7405	3.89455	16.5517	231.535	0.0403942	0.324737	1.0512	4.16605	-450.342	-3199.01			8.12113	8.17029	5.57387	17.7289
	2.51198	11.1619	10.1536	15.7228	2.59609	6.19486	1.99555	10.4475	4.34956	30.9466	3.86908	16.6428	218.248	0.040464	0.325576	1.05052	4.16639	-450.634	-3200.97			7.9425	8.17125	5.59754	17.1528
	2.71571	10.9178	9.71589	15.8985	2.59161	6.03322	2.0137	10.6084	4.47865	29.9283	3.94249	16.296	208.932	0.0405855	0.325749	1.05891	4.15964	-450.023	-3202.94			7.78314	8.17445	5.70024	16.7223
	2.85609	10.6362	8.83935	15.955	2.54441	6.02843	2.00802	10.8517	4.55595	28.7134	3.89936	15.5292	210.426	0.0407851	0.326078	1.06366	4.15754	-450.676	-3204.89			7.44388	8.17596	5.80521	16.0473
	3.01037	10.446	8.584	16.0017	2.44363	6.07894	2.03267	11.5041	4.49852	27.7951	3.87015	15.1811	220.445	0.0407529	0.326517	1.07458	4.15437	-451.07	-3206.66			7.34679	8.17474	6.01175	15.6154
	3.12721	10.1937	8.13182	16.1901	2.46095	6.02023	2.0078	11.9675	4.60481	27.8924	3.82242	15.031	219.985	0.0405941	0.32713	1.08673	4.15023	-450.716	-3208.46			7.15091	8.22376	6.19338	15.5819
	3.06181	10.1854	7.61268	15.9603	2.43576	6.1078	1.97893	12.7019	4.68813	28.3686	3.9889	15.3824	207.531	0.0404376	0.326902	1.08724	4.14026	-451.472	-3210.19			6.95331	8.16796	6.45633	15.9133
	3.03364	10.3463	7.46707	16.0526	2.45692	6.18073	1.96895	13.1149	4.70471	29.9673	4.05566	15.1072	205.997	0.0400159	0.327076	1.08407	4.13134	-451.314	-3211.84			6.94901	8.2301	6.5962	16.3767
	2.96638	10.6103	7.19741	16.2752	2.46867	6.37123	1.9409	13.3339	4.60806	29.0932	3.99047	14.4449	214.064	0.0397449	0.326936	1.07885	4.12615	-450.867	-3213.57			6.92471	8.37171	6.62763	15.8429
	2.75944	10.442	7.0714	16.6049	2.47655	6.58044	1.91705	13.2536	4.59199	29.1081	4.01187	13.9905	218.988	0.0398349	0.327789	1.07462	4.11836	-451.251	-3215.27			6.75761	8.55397	6.58755	15.7035
	2.5544	10.5523	7.02257	16.8871	2.48306	6.66747	1.89737	13.3948	4.5484	28.9287	4.00738	14.0692	216.856	0.0400609	0.327717	1.06312	4.11657	-450.912	-3216.81			6.70977	8.67921	6.61353	15.6684
	2.38122	10.959	6.96794	16.5341	2.50306	6.87342	1.90545	13.7606	4.5422	28.1764	3.96112	13.9358	204.806	0.0404291	0.327855	1.05755	4.12861	-451	-3218.49			6.76939	8.63686	6.73607	15.3578
	2.30517	10.7507	6.98353	16.0446	2.49458	6.94348	1.92056	13.853	4.46241	27.0041	3.90821	13.3365	197.364	0.0404637	0.326523	1.04446	4.14338	-451.374	-3220.1			6.6798	8.49422	6.74532	14.7496
	2.18417	10.7498	6.98441	15.451	2.50837	6.77545	1.9489	13.8107	4.33946	26.9161	3.72571	12.0815	217.369	0.0406458	0.326019	1.03132	4.15444	-451.093	-3221.6			6.63944	8.24495	6.69968	14.2411
	2.13317	10.6684	6.89541	15.2625	2.5165	6.89345	1.92441	14.0593	4.22501	25.2377	3.6478	11.6381	245.862	0.041028	0.325958	1.02858	4.16851	-451.153	-3223.19			6.56565	8.22414	6.73625	13.5079
	2.08007	10.5882	6.95596	14.774	2.52153	7.30226	1.92201	14.2399	4.25808	23.7921	3.52228	11.2609	260.545	0.0415545	0.325155	1.01807	4.18646	-450.996	-3224.69			6.5414	8.19926	6.80665	12.8584
	2.05084	10.6485	7.05952	14.2062	2.55922	7.39445	1.92056	14.2857	4.25309	22.3586	3.32995	10.4378	266.789	0.0416973	0.324754	1.01557	4.19349	-450.246	-3226.03			6.58628	8.05328	6.8198	12.0421
	2.06676	10.601	6.89069	14.0632	2.56617	7.50388	1.90434	14.4277	4.21998	21.2332	3.25517	9.46971	271.301	0.041599	0.324405	1.01321	4.20154	-449.996	-3227.33			6.51949	8.04441	6.85069	11.3194
	2.02981	10.159	6.97688	13.8381	2.56481	7.70361	1.85481	14.4332	4.17663	20.5747	3.21103	8.82405	283.225	0.0409242	0.32456	1.01359	4.19989	-448.191	-3228.5			6.38858	8.03552	6.82155	10.8699
	1.9822	10.1195	6.83372	14.3163	2.64731	7.73627	1.78906	13.8933	4.12559	19.5032	3.13117	8.89732	294.117	0.0406061	0.324266	1.01275	4.20088	-447.336	-3229.49			6.3118	8.2333	6.60264	10.5106
	1.97806	10.0068	7.08783	15.0784	2.71163	8.24605	1.74711	13.6228	4.12425	18.7801	3.09024	9.20535	297.16	0.0408542	0.324005	1.00219	4.19503	-447.459	-3230.49			6.35756	8.6787	6.49806	10.3586
	1.98981	10.0949	7.18775	15.2094	2.74805	8.78617	1.73503	13.1189	4.14826	17.8846	2.98713	9.45944	287.912	0.040647	0.324233	0.996836	4.19622	-446.21	-3231.34			6.42416	8.91454	6.33405	10.1104
	1.9509	10.2199	7.06014	15.503	2.67093	8.61519	1.71697	13.2285	4.14297	18.008	2.91501	9.31066	273.782	0.0407087	0.324197	0.988722	4.19171	-446.66	-3232.03			6.41031	8.92971	6.36281	10.0779
	2.03838	10.2118	7.02622	16.2453	2.68355	8.36442	1.71587	13.4743	4.0972	18.5884	2.88365	9.12445	264.237	0.0404616	0.32519	0.984598	4.18601	-448.264	-3232.85			6.42548	9.09777	6.42914	10.1988
	2.03583	9.99317	6.81601	16.8227	2.67226	8.24654	1.68225	13.7464	4.06587	18.7803	2.77301	10.3838	256.848	0.0406965	0.326651	0.97328	4.19053	-447.349	-3233.49			6.28167	9.24718	6.49816	10.6457
	2.044	9.91137	6.80619	17.3444	2.62533	8.26293	1.65773	13.7667	4.06669	19.2527	2.73534	11.3443	254.213	0.0405363	0.327058	0.967979	4.19149	-448.03	-3234.04			6.25385	9.41088	6.49704	11.1108
	2.04901	10.3753	6.79141	17.878	2.56647	8.34051	1.63687	13.977	4.04771	19.594	2.73418	12.437	255.88	0.0404839	0.327382	0.956351	4.18282	-449.34	-3234.69			6.40525	9.595	6.55386	11.5884
	2.00253	10.7427	6.64212	17.5437	2.48778	7.96087	1.60144	14.0302	3.97461	19.5573	2.73068	12.9794	265.131	0.0404673	0.328125	0.956376	4.16878	-446.139	-3235.19			6.46246	9.33079	6.53541	11.7558
	1.9956	11.1201	6.80915	17.8265	2.41854	7.41279	1.62969	14.2493	3.90846	20.1161	2.77041	13.5496	265.744	0.0409378	0.3277	0.962337	4.14718	-445.73	-3235.62			6.64163	9.21929	6.59582	12.1453
	1.95617	11.1771	6.91963	18.2446	2.39253	7.12695	1.58974	13.8363	3.8835	20.6618	2.85071	14.3603	255.989	0.0412702	0.327481	0.967815	4.12324	-445.894	-3236.12			6.6843	9.25469	6.43652	12.6242
	1.84583	11.3578	7.10875	18.5536	2.3297	7.17479	1.52369	13.5972	3.9094	21.6642	2.94899	15.2595	256.069	0.0413052	0.326124	0.963918	4.09355	-441.426	-3236.38			6.7708	9.3527	6.34343	13.2909
	1.77382	11.6506	7.22681	19.5445	2.27279	7.13103	1.48658	13.4529	3.92759	21.0671	2.94683	15.6278	271.969	0.0415002	0.324795	0.957681	4.06647	-439.687	-3236.68			6.88374	9.64943	6.28902	13.2139
	1.72029	12.1159	7.45956	20.4026	2.31761	6.97767	1.45691	13.3848	3.96282	21.0851	2.94951	15.9929	289.416	0.0417866	0.323014	0.962488	4.04194	-440.126	-3237.02			7.09859	9.89929	6.26816	13.3425
	1.71768	12.1625	7.38816	21.2219	2.32445	6.53317	1.47957	13.1159	3.87572	21.0004	2.9009	15.767	304.59	0.0420956	0.3219	0.970894	4.02477	-435.918	-3237.23			7.08946	10.0265	6.15706	13.2228
	1.69272	11.7186	7.53097	22.4455	2.30919	6.40794	1.48167	13.2756	3.87131	21.2668	2.89532	15.6886	313.501	0.0424267	0.321139	0.988455	4.01614	-435.277	-3237.57			6.98075	10.3875	6.20953	13.2836
	1.64125	11.1645	7.45254	23.1791	2.27961	6.34973	1.4409	13.4459	3.89081	21.3073	2.87335	15.4797	310.082	0.0423482	0.321127	0.996502	4.01005	-438.319	-3237.91			6.75275	10.6028	6.25919	13.2201
	1.62247	10.8267	7.46198	23.9264	2.29651	6.39603	1.44292	13.4924	3.91848	20.7416	2.84757	15.2934	300.558	0.0419784	0.320894	1.00157	4.00958	-434.788	-3238.17			6.63705	10.873	6.28461	12.9608
	1.65386	11.1502	7.42842	23.665	2.28559	6.48082	1.45068	13.7202	3.86193	19.1695	2.78043	14.7017	298.981	0.042004	0.32178	1.01864	4.01113	-433.645	-3238.55			6.74417	10.8105	6.34428	12.2172
	1.63318	11.4447	7.41828	24.6591	2.28616	6.53969	1.45809	14.0123	3.93077	19.6326	2.73756	14.6652	301.131	0.0418067	0.322026	1.03979	4.01637	-438.91	-3238.91			6.83205	11.1616	6.46704	12.3451
	1.64125	11.5355	7.54443	25.4066	2.30373	6.52613	1.48129	14.4722	3.90191	20.068	2.79614	14.5147	298.839	0.0416081	0.322416	1.05969	4.01946	-435.327	-3239.19			6.90706	11.4122	6.61845	12.4596
	1.62012	11.5113	7.53706	24.8731	2.28292	6.55176	1.43832	14.9227	3.95947	19.1283	2.7748	13.7193	294.298	0.0413075	0.322973	1.07099	4.02197	-433.939	-3239.54			6.88949	11.2359	6.77351	11.8741
	1.61794	12.0525	7.73656	24.7242	2.29514	6.88526	1.4253	15.226	3.99984	18.1668	2.75212	13.3435	290.234	0.0407533	0.323834	1.08408	4.02462	-441.006	-3239.8			7.13568	11.3015	6.88372	11.4208
	1.63206	12.8947	7.88787	26.0546	2.33814	7.10464	1.44056	15.2296	4.07626	17.8574	2.78395	14.1391	292.506	0.0401398	0.324852	1.09873	4.02986	-435.199	-3240.09			7.47154	11.8325	6.91547	11.5935
	1.66321	13.3337	8.04938	27.4641	2.42332	7.01609	1.44318	15.2951	4.17092	18.3076	2.70218	14.224	303.828	0.0403883	0.325552	1.11262	4.04265	-433.224	-3240.46			7.68209	12.3012	6.96974	11.7446
	1.65044	13.8087	8.1661	28.9401	2.45545	6.90488	1.48131	16.0653	4.27253	18.3442	2.68473	14.483	321.194	0.0401309	0.32542	1.11638	4.05429	-442.23	-3240.68			7.87508	12.7668	7.27306	11.8373
	1.63501	14.1678	8.69468	30.5254	2.47072	6.87743	1.5052	16.4239	4.34269	18.4339	2.65017	14.4225	333.766	0.0400483	0.325684	1.12275	4.06057	-434.529	-3240.89			8.16582	13.2912	7.42392	11.8355
	1.64363	14.3055	8.71183	32.153	2.52538	6.89531	1.54922	16.9292	4.40826	18.4143	2.60649	14.821	340.402	0.0397052	0.326258	1.11783	4.06642	-432.576	-3241.14			8.22033	13.8579	7.62889	11.9473
	1.64091	14.5287	9.07893	35.4766	2.60907	6.91215	1.57852	16.8356	4.51505	19.2418	2.57189	15.524	344.58	0.0397002	0.326916	1.11739	4.0736	-442.155	-3241.32			8.41618	14.9993	7.64306	12.4459
	1.63508	14.2911	9.02858	39.2962	2.69681	6.88336	1.62111	16.8561	4.54111	20.8592	2.65331	16.5123	338.767	0.0396388	0.327219	1.10486	4.09291	-431.862	-3241.46			8.31825	16.2921	7.67278	13.3416
	1.66336	14.0173	8.88434	41.5294	2.86073	6.79884	1.66278	17.5747	4.49004	21.9598	2.66977	17.4024	321.024	0.0398287	0.326765	1.09774	4.0984	-430.568	-3241.51			8.18835	17.063	7.90917	14.0107
	1.67778	13.9954	8.85231	43.7636	2.98851	6.93632	1.67665	18.1171	4.53405	23.7873	2.78678	18.7134	303.024	0.0396721	0.326773	1.08941	4.1016	-440.896	-3241.47			8.17517	17.8961	8.10926	15.0958
	1.80359	14.237	8.9696	46.9777	3.0493	7.20613	1.74763	18.3138	4.58851	25.9845	2.86916	19.8982	286.4	0.0400017	0.327331	1.07585	4.10373	-425.87	-3241.44			8.33673	19.0777	8.21664	16.2506
	1.99522	14.1677	8.99767	49.8934	3.22052	7.34678	1.92318	18.2169	4.5877	28.655	3.09053	21.6398	275.946	0.0403656	0.327504	1.0599	4.10564	-8.95495	-3240.48			8.38687	20.1536	8.24259	17.7951
	2.10918	13.8533	9.06582	52.2292	3.33263	7.28832	2.03286	17.5541	4.50434	31.2449	3.27585	23.4116	273.187	0.0405043	0.327677	1.05142	4.09964	703.158	-3237.97			8.34277	20.95	8.03043	19.3108
	2.17297	13.6345	8.82493	53.9915	3.46	7.46434	2.03103	17.7278	4.54094	33.202	3.4962	25.1902	269.025	0.0405118	0.327683	1.03588	4.09339	1450.09	-3234.74			8.21079	21.6386	8.09991	20.6295
	2.21212	13.7487	8.82844	55.071	3.59947	7.60299	2.04196	17.9236	4.50981	34.541	3.67655	26.041	267.648	0.0404183	0.328213	1.02193	4.08244	2178.94	-3231.09			8.26307	22.0912	8.15845	21.4195

[truncated: 27 more sheets: P211 U1-1, P212 U1-1, P213 U1-1, P214 U1-1, P215 U1-1, P216 U1-1, P217 U1-1, P218 U1-1, P219 U1-1, P220 U1-1, P221 U1-1, P222 U1-1, P223 U1-1, P224 U1-1, P225 U1-1, P226 U1-1, P227 U1-1, P228 U1-1, P229 U1-1, P230 U1-1 …]
