# Supplementary material for: Influence of elastic lumbar support belts on trunk muscle function in patients with non-specific acute lumbar back pain
Source: PLoS One. 2019 Jan 24;14(1):e0211042. doi: 10.1371/journal.pone.0211042 (PMC6345453; doi:10.1371/journal.pone.0211042)
Supplement: S1 Dataset — (ZIP) [file pone.0211042.s001.zip › U1-1_Dynamik_4km_h.xlsm]

## Sheet: P201 U1-1
	Ra Li	Oi Li	Oe Li	MF Li	ICO Li	LO Li	Ra Re	Oi Re	Oe Re	MF Re	ICO Re	LO Re	EKG	Kippwinkel	Rotwinkel	Kraft x	Kraft y	Druck li	Druck re			Bauch links	Rücken links	Bauch rechts	Rücken rechts
	3.08602	59.3481	10.8833	16.8994	4.48815	18.5063	1.55747	126.612	7.68813	29.326	6.28036	31.8691	20.1355	0.038071	0.299202	0.768501	3.72901	43	4844.29			24.4391	13.298	45.2858	22.4918
	3.10176	63.6992	10.1491	21.3054	4.80773	20.248	1.65102	130.797	7.98524	36.996	7.61693	36.3617	20.2474	0.0381207	0.299972	0.76707	3.75229	43	4837.29			25.65	15.4537	46.811	26.9915
	3.11785	67.4891	9.49947	25.4514	5.07167	22.367	1.69007	134.767	8.20733	43.7564	9.44539	40.3756	20.3698	0.0380358	0.299755	0.761105	3.75765	1.31787	4822.71			26.7022	17.63	48.2214	31.1925
	3.1642	68.5427	9.03756	28.3281	5.47299	23.622	1.74442	136.264	8.45705	48.2701	11.063	43.4188	20.4806	0.0379217	0.298885	0.756178	3.7634	11	4803.34			26.9148	19.141	48.822	34.2507
	3.1548	68.7445	8.5665	31.831	5.77325	24.4159	1.79561	133.321	8.5258	52.8022	12.5996	45.648	20.537	0.037834	0.2979	0.75824	3.77297	811.48	L			26.8219	20.6734	47.8808	37.0166
	3.12195	68.4492	8.24137	33.7241	6.09812	24.2316	1.82437	131.054	8.51296	55.1122	13.8655	46.078	20.5951	0.0374857	0.297569	0.769123	3.77184	944.984	4746.12			26.6042	21.3513	47.1306	38.3519
	3.03812	65.268	8.18149	34.8561	6.16713	23.5619	1.8509	128.962	8.53868	56.7301	14.8997	46.0519	20.5462	0.0368327	0.297702	0.780494	3.76599	980.86	4706.96			25.4959	21.5284	46.4506	39.2272
	3.1228	60.7223	8.00224	35.2957	6.32791	22.2841	1.90357	121.729	8.37659	56.9961	15.4413	44.394	20.4117	0.0361691	0.297735	0.786203	3.75089	967.027	4658.87			23.9491	21.3026	44.0029	38.9438
	3.20316	55.2571	7.73601	33.9268	6.24162	20.3794	1.9255	110.022	8.16405	54.9825	16.2023	41.6701	20.1995	0.0361082	0.298017	0.786421	3.73035	928.564	4607.04			22.0654	20.1826	40.0371	37.6183
	3.19855	47.9727	7.57574	31.8064	6.25144	18.1596	1.92032	99.8645	7.897	50.5729	16.6145	38.4509	19.9479	0.0360176	0.297662	0.794523	3.71362	844.578	4555.9			19.5823	18.7392	36.5606	35.2128
	3.40242	40.6787	7.81805	29.6036	6.1053	15.678	1.96793	89.754	7.52683	45.774	16.7156	33.9442	19.7235	0.0359058	0.297303	0.799104	3.70793	700.614	4507.73			17.2997	17.129	33.0829	32.1446
	3.50468	36.8856	8.05425	26.8453	5.88031	13.3883	1.99694	81.4687	7.99633	41.0042	16.2318	29.2037	19.6032	0.0356898	0.297401	0.804827	3.71155	514.119	4462.46			16.1482	15.3713	30.4873	28.8132
	3.60628	32.4618	8.15097	23.1823	5.95916	11.0752	2.07138	73.7475	8.27671	33.6419	15.3679	25.2199	19.6054	0.0354895	0.297223	0.800289	3.72062	277.634	4419.63			14.7397	13.4055	28.0319	24.7432
	3.63371	28.9055	8.19777	19.3927	6.01455	9.39443	2.13125	61.0771	9.00265	29.1784	14.6018	21.9734	19.6733	0.0359115	0.297802	0.795002	3.72564	-4.41434	4381.89			13.579	11.6006	24.0703	21.9179
	3.62026	26.8171	8.43939	15.9981	5.93866	8.41041	2.1221	50.3229	9.20116	22.8407	13.542	18.6872	19.7831	0.0365592	0.297559	0.784732	3.73789	-300.423	4350.43			12.9589	10.1157	20.5487	18.3566
	3.50261	26.6639	8.63697	13.0302	5.79497	7.57228	2.04435	43.043	9.5914	17.483	12.8075	15.8066	19.8469	0.0371583	0.29725	0.77647	3.74527	-599.732	4326.62			12.9345	8.79916	18.2262	15.3657
	3.44795	26.9563	8.77032	9.89316	5.67763	7.10657	2.03019	36.3437	9.95533	12.9341	11.3056	12.8523	19.9428	0.037371	0.296823	0.769311	3.75657	-894.698	4312.96			13.0582	7.55912	16.1097	12.364
	3.4164	29.812	8.62439	7.15696	5.6836	7.26265	1.99044	32.6524	10.5742	10.3442	9.84285	10.2774	20.0102	0.0380518	0.296894	0.758644	3.7722	-1151.43	4307.84			13.9509	6.70107	15.0724	10.1548
	3.10015	31.3752	8.2799	5.7931	5.85331	8.44542	1.94893	33.1336	11.3135	8.53793	8.57289	8.76085	20.0333	0.0382611	0.297191	0.74405	3.77791	-1352.1	4311.35			14.2517	6.69727	15.4654	8.62389
	3.03758	31.1714	7.89817	4.89111	5.86097	9.54538	1.90114	33.3354	11.7075	7.8717	7.56172	7.84395	20.0153	0.0389691	0.297762	0.736123	3.77584	-1509.3	4324.41			14.0357	6.76582	15.648	7.75912
	2.89257	33.1426	7.76539	4.71488	5.84345	11.1343	1.77659	35.1931	11.8957	7.48957	6.92857	6.92792	19.9309	0.0395274	0.298094	0.732966	3.76942	-1611.58	4347.4			14.6002	7.23088	16.2885	7.11535
	2.87963	36.3091	7.828	4.56003	6.19263	12.9226	1.72057	35.0536	12.0248	7.66701	6.42248	6.40501	19.8137	0.039473	0.298938	0.7318	3.76656	-1665.32	4379.65			15.6722	7.89175	16.2663	6.8315
	2.88938	39.4103	7.46687	4.56634	6.68057	14.4389	1.66325	36.5466	12.248	8.27931	5.99474	5.92759	19.7185	0.0396805	0.299159	0.734301	3.75882	-1690.37	4419.17			16.5889	8.56193	16.8193	6.73388
	2.93732	42.4008	7.16906	4.40982	7.07644	15.7797	1.63976	37.5226	12.3271	8.46474	5.57471	5.4976	19.6407	0.039838	0.29929	0.73356	3.76087	-1687.43	4463.46			17.5024	9.08865	17.1632	6.51235
	2.99027	46.1006	6.85026	4.277	7.20766	17.1472	1.55052	39.8456	12.4404	8.6326	5.18777	5.2663	19.6026	0.0396908	0.299392	0.734586	3.76609	-1667.3	4506.66			18.6471	9.54396	17.9455	6.36222
	3.12461	50.0306	6.7358	4.20178	7.23403	18.0631	1.46145	42.1379	12.158	9.03223	4.60347	5.19678	19.5142	0.040244	0.299726	0.73933	3.76851	-1643.62	4549.3			19.9637	9.83299	18.5858	6.27749
	3.16133	50.9923	6.82558	4.23397	7.4446	18.7807	1.4352	43.7553	12.1287	9.09974	4.31265	4.92523	19.3689	0.0403245	0.299472	0.744448	3.7617	-1610.42	4588.87			20.3264	10.1531	19.1064	6.11254
	3.07302	50.9854	6.61275	4.20679	7.67286	19.0457	1.37519	43.1221	12.0328	9.55247	4.053	5.04454	19.2295	0.0402808	0.299188	0.745896	3.76761	-1575.45	4621.91			20.2237	10.3085	18.8434	6.21667
	2.96855	49.6606	6.34544	4.09397	7.80634	19.1	1.3774	42.1122	12.0193	9.38565	4.00914	4.9771	19.0987	0.0402519	0.298267	0.741654	3.77101	-1548.56	4647.67			19.6582	10.3334	18.503	6.12396
	2.92427	48.3646	5.98953	4.0915	7.5272	18.8176	1.35738	42.0471	11.7989	8.83507	4.01633	4.9701	18.9524	0.0406332	0.296968	0.741924	3.78523	-1526.39	4665.22			19.0928	10.1454	18.4011	5.9405
	2.81557	45.7781	5.7563	3.92559	7.35835	18.0671	1.37063	40.9051	12.1453	8.53686	4.18565	5.06278	18.8076	0.0408019	0.296184	0.749227	3.80971	-1511.45	4676.02			18.1167	9.78368	18.1404	5.92843
	2.68373	41.3914	5.52216	3.85369	7.04434	17.3347	1.36703	39.1613	12.2763	8.31658	4.3966	5.0769	18.7644	0.041448	0.295932	0.750564	3.81899	-1510.48	4680.86			16.5324	9.41093	17.6016	5.93003
	2.5322	35.1709	5.38695	3.85916	6.95108	16.3819	1.37775	37.3615	12.3993	8.20093	4.44846	5.0567	18.8759	0.041245	0.295498	0.747966	3.81971	-1519.21	4678.96			14.3633	9.06403	17.0462	5.90203
	2.39353	31.0844	5.17882	3.71407	6.75706	15.5595	1.36704	34.2381	12.4119	7.74326	4.62131	5.00817	19.1291	0.0418833	0.295342	0.741768	3.81546	-1538.28	4672.17			12.8856	8.67689	16.0057	5.79091
	2.25819	28.993	5.14936	3.4623	6.37021	14.2381	1.42175	30.1064	12.6835	7.03776	4.76294	4.86561	19.4069	0.0423503	0.294852	0.742324	3.82205	-1571.41	4660.03			12.1335	8.02354	14.7372	5.55544
	2.2546	27.3983	5.04194	3.24036	5.95802	13.0804	1.44314	28.5849	12.6724	6.00357	4.89252	4.70448	19.6572	0.0430591	0.29514	0.747722	3.82192	-1612.97	4643.17			11.5649	7.42626	14.2335	5.20019
	2.25659	25.6141	5.04364	2.98668	5.31989	11.722	1.53463	28.507	12.663	5.5545	5.09057	4.66102	19.8616	0.0432769	0.295423	0.752278	3.80531	-1658.36	4624.56			10.9714	6.6762	14.2349	5.10203
	2.32374	25.2602	5.23551	2.81915	5.03627	10.8284	1.66003	28.2129	12.8056	5.17172	5.03834	4.70595	19.9852	0.0430931	0.295325	0.748344	3.77098	-1709.22	4603.39			10.9398	6.22794	14.2262	4.972
	2.43273	25.1167	5.40222	2.77872	4.67548	10.2939	1.77938	27.8021	13.0784	5.02716	5.10067	4.72885	20.0444	0.0431847	0.295405	0.746117	3.74526	-1759.23	4580.59			10.9839	5.91603	14.2199	4.95222
	2.67903	25.4178	5.70529	2.75211	4.43025	9.49257	1.90926	27.6228	13.104	4.64934	5.02526	4.75663	20.0851	0.0433298	0.2955	0.749134	3.7223	-1808.14	4558.01			11.2674	5.55831	14.212	4.81041
	2.95282	25.5024	5.96597	2.77163	4.10503	8.76037	2.03898	28.2975	13.3758	4.60579	5.04507	4.71037	20.1333	0.0429083	0.295788	0.750176	3.7085	-1858.5	4536.91			11.4737	5.21235	14.5708	4.78707
	3.13608	25.1236	6.18896	2.84957	3.7169	7.80822	2.21101	28.3693	13.4753	4.5698	5.13968	4.71131	20.1958	0.042548	0.295745	0.747627	3.69169	-1904.71	4518.54			11.4829	4.79156	14.6852	4.80693
	3.30279	25.8393	6.46745	2.82158	3.54069	7.13154	2.33586	28.77	13.5142	4.51483	5.31683	4.73749	20.2341	0.0420838	0.295844	0.739038	3.68188	-1947.23	4501.14			11.8698	4.49794	14.8734	4.85638
	3.44101	27.234	6.98565	2.8283	3.28203	6.7844	2.4161	30.9	13.7631	4.49074	5.25348	4.63053	20.252	0.041472	0.295101	0.732935	3.67738	-1987.63	4486.35			12.5536	4.29824	15.6931	4.79159
	3.76771	29.1189	7.46456	2.81286	3.14309	6.15783	2.56428	30.5573	14.3021	4.47917	5.32849	4.51403	20.2716	0.0412458	0.295127	0.729716	3.68578	-2025.64	4473.48			13.4504	4.03793	15.8079	4.77389
	4.24505	30.1228	8.11294	2.82076	3.00727	5.69093	2.68602	28.8727	14.5177	4.38801	5.32721	4.31717	20.3062	0.0410063	0.29545	0.732884	3.6948	-2063.78	4463			14.1603	3.83965	15.3588	4.67746
	4.53692	29.9192	8.37415	2.80267	2.81933	5.39817	2.79191	28.1533	14.7242	4.24262	5.33301	4.10687	20.3381	0.0407034	0.295357	0.737308	3.69843	-2103.81	4453.48			14.2768	3.67339	15.2232	4.56083
	4.59229	30.0942	8.55067	2.80181	2.71856	4.94665	2.89487	26.5368	14.8942	4.10404	5.30946	3.97564	20.3049	0.0405817	0.295938	0.746443	3.70374	-2141.9	4444.44			14.4124	3.48901	14.7753	4.46305
	4.6119	30.1255	8.71692	2.70526	2.65767	4.7952	2.9585	24.859	14.9869	4.00112	5.38465	3.85877	20.2325	0.0405379	0.29549	0.759933	3.71641	-2179.06	4434.02			14.4848	3.38604	14.2681	4.41485
	4.78147	29.9734	8.71181	2.61148	2.58502	4.73281	3.06109	23.7148	15.4222	3.93653	5.38509	3.78878	20.1517	0.0408828	0.295702	0.771032	3.73542	-2215.4	4424.13			14.4889	3.30977	14.066	4.37013
	4.82379	29.9867	8.69422	2.5883	2.50393	4.48116	3.13306	22.423	15.7206	3.91452	5.44064	3.78477	20.0771	0.0415053	0.2961	0.785033	3.74066	-2249.3	4415.04			14.5016	3.19113	13.7589	4.37998
	4.92947	29.5035	8.6227	2.5772	2.49196	4.54949	3.18924	19.2046	16.4651	3.87526	5.56328	3.90519	19.9838	0.0418274	0.296265	0.795949	3.75059	-2278.15	4405.73			14.3519	3.20622	12.953	4.44791
	4.79725	27.807	8.56902	2.51936	2.43878	4.57196	3.24198	18.6593	16.6693	3.74805	5.63675	4.00725	19.8908	0.0424745	0.296433	0.800368	3.76648	-2305.63	4394.91			13.7244	3.1767	12.8569	4.46401
	4.78417	27.5677	8.40771	2.44534	2.31668	4.52378	3.37198	18.1534	17.4055	3.69516	5.82169	4.12462	19.8392	0.0426371	0.295812	0.80961	3.7833	-2327.48	4382.31			13.5865	3.09526	12.977	4.54716
	4.72788	28.1965	8.39348	2.43304	2.27651	4.43276	3.51905	17.571	18.199	3.63597	6.21156	4.11417	19.8611	0.0430631	0.296092	0.817729	3.80335	-2345.62	4368.39			13.7726	3.04744	13.0963	4.6539
	4.9647	28.1847	8.68296	2.41932	2.20292	4.35194	3.64311	17.5185	18.8778	3.52594	6.4624	4.02917	19.9822	0.0430987	0.295253	0.821584	3.81925	-2361.26	4354.6			13.9441	2.99139	13.3465	4.6725
	5.12506	27.8478	9.08024	2.42579	2.17534	4.16251	3.6835	17.1971	19.1561	3.46974	6.63839	4.04337	20.147	0.0428523	0.294627	0.818968	3.82506	-2376.53	4338.64			14.0177	2.92121	13.3456	4.71717
	5.09999	27.9679	9.62492	2.43265	2.168	4.11582	3.61983	16.7641	19.265	3.3194	6.54814	4.08256	20.3277	0.0427532	0.294017	0.812246	3.826	-2392.63	4323.28			14.2309	2.90549	13.2163	4.65003
	5.11795	28.0288	10.0141	2.39644	2.17375	4.06437	3.59596	16.128	19.5006	3.21642	6.67149	4.01434	20.4803	0.0430586	0.293736	0.8068	3.84804	-2410.11	4308.95			14.387	2.87818	13.0749	4.63408
	5.18405	29.4002	10.4436	2.42935	2.19001	4.05531	3.54418	15.5022	19.2799	3.17259	6.613	4.16356	20.607	0.0427431	0.293099	0.804254	3.86061	-2428.05	4295.36			15.0093	2.89156	12.7754	4.64972
	5.18117	30.5751	10.7853	2.49884	2.22736	4.19868	3.34551	15.1632	18.7839	3.27607	6.4893	4.10533	20.6661	0.0426152	0.292816	0.807841	3.86988	-2446.18	4282.44			15.5138	2.97496	12.4309	4.62357
	5.02347	31.5124	11.2642	2.51698	2.28844	4.29054	3.12991	15.2429	18.0085	3.28513	6.34736	4.06763	20.6773	0.0426661	0.292199	0.804666	3.87518	-2466.36	4270.71			15.9333	3.03198	12.1271	4.56671
	4.90922	31.6403	11.4537	2.51756	2.28961	4.43025	3.06159	15.356	17.3224	3.29471	6.12892	4.15218	20.6689	0.0421955	0.292315	0.805752	3.88371	-2489.33	4259.06			16.0011	3.07914	11.9133	4.52527
	4.65617	33.6475	11.492	2.50933	2.2957	4.58186	2.99274	14.9886	17.1866	3.28958	6.11141	4.2944	20.6722	0.0422284	0.292721	0.806229	3.8901	-2513.31	4249.18			16.5986	3.12896	11.7227	4.56513
	4.39941	34.9717	11.162	2.48968	2.33474	4.74678	2.94241	14.7644	17.171	3.26092	6.07487	4.57511	20.6994	0.0423565	0.292892	0.80317	3.89163	-2536.88	4242.15			16.8444	3.1904	11.6259	4.63697
	4.32037	36.5083	10.7905	2.49413	2.37901	4.7128	3.12456	14.2837	17.0498	3.36414	6.19968	4.93323	20.717	0.0422758	0.293099	0.804653	3.87975	-2559.01	4233.91			17.2064	3.19531	11.486	4.83235
	4.34739	38.1382	10.8883	2.53767	2.34365	4.69975	3.25056	14.1361	16.6146	3.36288	6.19865	5.09741	20.7105	0.042687	0.293398	0.807054	3.86005	-2582.44	4222.45			17.7913	3.19369	11.3338	4.88631
	4.23946	38.3123	10.5819	2.62447	2.3436	4.88786	3.33127	14.0245	16.8863	3.45693	6.19814	5.42222	20.7002	0.0426003	0.293792	0.806989	3.83766	-2606.98	4211.63			17.7112	3.28531	11.414	5.02576
	4.03616	39.3023	10.12	2.61668	2.27248	4.9682	3.431	13.9996	16.9682	3.41893	6.30495	5.97988	20.7439	0.0427782	0.293881	0.80612	3.82663	-2632.48	4199.99			17.8195	3.28579	11.4663	5.23458
	3.81441	40.4871	9.66211	2.65431	2.16805	5.02505	3.35395	13.3972	16.7532	3.45093	6.50675	6.48199	20.8241	0.0429704	0.293672	0.795798	3.81759	-2660.08	4187.09			17.9879	3.28247	11.1681	5.47989
	3.71542	42.1642	9.12273	2.70533	2.14094	5.15202	3.26251	12.9525	16.2982	3.49014	6.68208	6.94841	20.9076	0.0432999	0.293213	0.789939	3.80327	-2687.81	4175.35			18.3341	3.33276	10.8377	5.70688
	3.62165	42.2154	8.93638	2.74185	2.12082	5.31447	3.14892	12.6354	15.5194	3.5687	6.56379	7.44602	20.9974	0.0432426	0.293598	0.786266	3.78954	-2717.41	4161.7			18.2578	3.39238	10.4346	5.8595
	3.3875	42.5507	8.87404	2.79729	2.09779	5.72572	2.90133	12.134	14.5	3.64681	6.34112	7.99237	21.0966	0.0430353	0.294211	0.788717	3.78366	-2748.16	4142.75			18.2707	3.54027	9.84513	5.99343
	3.10262	42.4869	8.71736	2.83595	2.02246	5.94572	2.58064	11.7021	13.8043	3.66493	6.25076	8.75086	21.1826	0.0430634	0.29455	0.786719	3.78584	-2780.41	4125.63			18.1023	3.60138	9.36233	6.22218
	2.87784	41.8023	8.35978	2.82284	2.01015	6.42558	2.3646	10.8819	13.3228	3.70424	6.26872	9.9055	21.2184	0.0431623	0.294692	0.781462	3.78827	-2813.45	4107.89			17.68	3.75286	8.85642	6.62615
	2.65946	43.9189	8.09844	2.84422	1.97175	6.70746	2.08957	9.83367	12.6724	3.82977	6.33002	10.6254	21.15	0.0426672	0.294842	0.774242	3.79685	-2845.82	4086.75			18.2256	3.84114	8.19855	6.9284
	2.53103	46.1367	7.94663	2.89353	1.99526	6.89052	1.96954	9.47762	11.9345	3.90192	6.01915	11.3387	21.0315	0.0419146	0.295092	0.770574	3.79314	-2876.76	4064.82			18.8714	3.92644	7.7939	7.08658
	2.42309	46.1916	7.74852	2.89208	1.98643	7.32721	1.80244	9.19511	11.5987	3.96948	5.82921	12.5737	20.9359	0.0413756	0.295745	0.770491	3.78593	-2904.17	4042.77			18.7877	4.06857	7.53207	7.45747
	2.31953	46.2972	7.85006	2.92409	2.00297	7.54073	1.69201	9.07744	11.643	4.04473	5.57883	13.4431	20.8886	0.0408595	0.295787	0.767728	3.77493	-2931.73	4017.92			18.8223	4.15593	7.47082	7.68889
	2.27437	49.0951	7.80886	2.94788	2.02385	7.94433	1.57896	9.17351	11.777	4.19623	5.67561	14.2424	20.8849	0.0408706	0.295327	0.768092	3.76317	-2959.32	3993.27			19.7261	4.30535	7.50984	8.03809
	2.27958	51.7901	7.84766	3.05025	2.03007	8.40085	1.56647	9.03444	12.1144	4.45849	5.74004	14.6383	20.9409	0.0407505	0.29531	0.759145	3.74781	-2985.31	3969.5			20.6391	4.49373	7.57175	8.27893
	2.31446	53.5978	8.11195	3.07902	2.06871	9.28437	1.56535	9.06167	12.4239	4.74997	5.88256	14.7483	21.0376	0.0403359	0.295331	0.755325	3.72968	-3008.95	3944.32			21.3414	4.8107	7.68364	8.46029
	2.30333	54.1174	8.27277	3.12934	2.10151	9.66611	1.5808	9.20164	12.5334	5.00846	5.96308	15.7043	21.1909	0.0400808	0.295352	0.762086	3.72236	-3033.13	3922.49			21.5645	4.96565	7.77195	8.89195
	2.27649	52.8359	8.22137	3.11122	2.13404	9.88548	1.52477	9.42919	12.4146	5.16652	6.15373	16.5757	21.3472	0.040137	0.295474	0.767003	3.71457	-3054.98	3902.86			21.1113	5.04358	7.78951	9.29865
	2.23296	50.0923	8.40634	3.18747	2.14529	10.7137	1.51169	9.45579	12.3501	5.80707	6.42069	17.471	21.5214	0.0399203	0.29481	0.768856	3.72032	-3075.01	3882.07			20.2439	5.34881	7.77252	9.89958
	2.21994	49.2897	8.36154	3.30168	2.1439	11.3069	1.54017	9.4325	12.7617	6.16708	6.77653	17.6301	21.6319	0.0398348	0.294908	0.772295	3.71787	-3092.61	3862.69			19.9571	5.58417	7.91147	10.1912
	2.16082	49.7258	8.04949	3.38431	2.12707	11.7774	1.58147	9.41772	12.8886	6.30267	7.18636	18.0502	21.6772	0.0399119	0.294777	0.777627	3.71839	-3107.12	3846.57			19.9787	5.76293	7.96258	10.5131
	2.08679	48.4701	7.973	3.53051	2.15726	12.3057	1.57054	9.22543	12.8829	6.5345	7.54247	18.0426	21.6786	0.0399711	0.29465	0.779703	3.72608	-3117.42	3828.6			19.51	5.99782	7.89296	10.7065
	2.01182	48.1919	7.63779	3.59506	2.12525	12.7363	1.50415	9.06521	12.7588	6.75667	7.88418	18.0517	21.6576	0.0402107	0.2945	0.775996	3.73171	-3126.05	3814.36			19.2805	6.15222	7.77606	10.8975
	1.95438	48.6887	7.24298	3.72111	2.09226	13.2251	1.47058	8.73582	12.3975	7.47399	8.05686	18.3111	21.6282	0.0402065	0.294571	0.771174	3.72746	-3130.97	3802.45			19.2954	6.34617	7.53465	11.2807
	1.87697	50.3221	7.06464	3.72207	2.07043	13.4681	1.39712	8.25889	12.2126	7.69908	8.28482	17.5987	21.6045	0.0400035	0.293863	0.762002	3.72037	-3130.77	3790.09			19.7546	6.42019	7.28954	11.1942
	1.87364	52.7483	6.60098	3.76456	2.05457	13.4726	1.43197	8.18527	12.6027	7.67382	8.47496	16.1767	21.5549	0.0400313	0.293518	0.751807	3.70535	-3129.55	3782.1			20.4077	6.43058	7.40664	10.7752
	1.86868	58.3806	6.31536	3.84523	2.11219	13.1555	1.42923	8.06024	12.7124	7.41521	8.76711	14.7717	21.5006	0.0406765	0.293807	0.751352	3.69307	-3127.11	3778.16			22.1882	6.37097	7.40062	10.318
	1.92039	64.1038	6.0869	4.04459	2.28103	13.3411	1.40394	8.30843	12.4286	7.82169	8.90378	13.525	21.4716	0.0409112	0.293496	0.746967	3.68595	-3124.11	3773.88			24.037	6.55556	7.38034	10.0835
	1.99719	67.7515	5.89982	4.16543	2.44927	14.2975	1.4116	8.42461	12.082	8.09949	8.85517	12.2068	21.4451	0.0408645	0.294393	0.740846	3.67365	-3121.37	3770.43			25.2162	6.97072	7.30608	9.72048
	2.14565	71.4342	5.7976	4.41287	2.66619	14.7691	1.46636	8.53733	11.5397	8.69654	8.91191	11.6084	21.414	0.0407872	0.294155	0.738532	3.662	-3117.79	3762.38			26.4591	7.28273	7.18113	9.73894
	2.274	76.0864	5.7902	4.99036	3.00007	16.3526	1.49733	8.61524	11.4723	9.5439	8.79262	10.5076	21.2998	0.0406985	0.293993	0.734833	3.65339	-3113.62	3762.24			28.0502	8.11433	7.19495	9.6147
	2.37373	78.4253	5.69251	5.97513	3.45807	18.6272	1.56152	8.93588	11.032	10.8339	8.39426	9.53097	21.1412	0.0407295	0.293405	0.727452	3.64923	-3110.69	3745.97			28.8305	9.35346	7.17647	9.58638
	2.4315	80.7767	5.48176	7.23823	4.11467	21.1924	1.60698	9.21238	10.6546	11.8454	8.09182	8.93525	20.9499	0.0407659	0.293436	0.716555	3.64644	-3110.27	3743.87			29.5633	10.8484	7.15798	9.62414
	2.56652	82.8293	5.527	9.14729	5.24939	25.8225	1.64162	9.51791	9.99179	13.5535	7.4937	9.05274	20.6545	0.0406935	0.29371	0.71206	3.63738	-3110.98	3781.81			30.3076	13.4064	7.05044	10.0333
	2.70734	80.506	5.62641	11.0578	6.56381	29.8063	1.6726	10.0519	9.43199	15.9573	6.80751	9.83684	20.1556	0.0404891	0.293992	0.709924	3.63038	-3110.46	3872.86			29.6133	15.8093	7.05218	10.8672
	2.80706	80.5154	5.79353	14.4852	7.83161	33.4124	1.67775	10.3078	8.97444	19.0874	6.23411	10.3267	19.4842	0.0405095	0.294289	0.711656	3.62174	-3107.49	3989.27			29.7053	18.5764	6.98666	11.8827
	2.87631	78.3155	5.87263	18.2454	9.33946	36.808	1.71457	10.8383	8.79631	21.355	5.60769	11.116	18.6989	0.0405568	0.294143	0.714129	3.61744	-3102.61	4131.1			29.0215	21.4643	7.11641	12.6929
	2.8678	77.0996	5.96726	22.0817	11.2018	40.3753	1.73034	11.3587	8.74762	22.9528	5.26448	12.2853	17.8345	0.0405652	0.294729	0.717887	3.62084	-3095.39	4292.77			28.6449	24.5529	7.27889	13.5009
	2.87372	74.0543	5.9185	26.1994	12.5601	42.4596	1.74478	11.7901	8.66516	26.3074	5.0556	13.6219	16.9295	0.0406196	0.294463	0.724288	3.61845	-3083.01	4454.02			27.6155	27.073	7.40002	14.995
	2.84604	70.6399	5.86941	29.5293	13.7469	44.1404	1.7672	12.1068	8.57552	29.8558	5.07242	15.5696	15.9418	0.041022	0.294445	0.733108	3.61714	-3066.01	4620.66			26.4518	29.1389	7.48319	16.8326
	2.95922	68.4376	5.84111	32.6518	15.2623	45.5127	1.82666	12.3813	8.56516	32.4193	5.1462	17.025	14.9658	0.0412186	0.294704	0.739842	3.61465	-3046.52	4757.7			25.746	31.1423	7.59105	18.1968
	3.02006	66.5044	5.80102	35.3201	16.8614	45.8539	1.92072	12.4701	8.59086	33.6727	5.38266	18.0242	14.1718	0.0412707	0.293919	0.740147	3.60949	-3024.24	4864.29			25.1085	32.6785	7.66056	19.0265
	3.12533	65.69	5.69907	37.0068	18.0105	45.0858	2.00781	12.2725	8.64911	35.8476	5.54773	19.1484	13.6712	0.0411333	0.293277	0.742054	3.6146	-3002.59	4908.96			24.8381	33.3677	7.64312	20.1813
	3.19085	63.2802	5.50731	37.9393	18.7059	44.6331	2.10051	11.7982	8.77073	36.9003	5.83386	19.7891	13.3849	0.040959	0.2931	0.749739	3.6249	-2979.82	4949.32			23.9928	33.7594	7.55647	20.8411
	3.44677	60.5883	5.55226	37.9648	19.5567	42.7864	2.28247	11.185	8.68351	37.57	5.90886	20.5276	13.1211	0.0408262	0.292534	0.748829	3.63394	-2956.94	4952.46			23.1958	33.436	7.38367	21.3355
	3.63682	56.3357	5.49483	37.0414	19.6174	40.337	2.46934	10.4373	8.70977	37.8231	5.87962	19.956	12.8651	0.0410871	0.29217	0.752329	3.63449	-2935.26	4953.2			21.8225	32.3319	7.20546	21.2196
	3.79612	52.7162	5.69411	34.8611	19.2547	37.8843	2.57911	9.92611	8.4076	35.0309	5.80517	18.9224	12.6987	0.0407342	0.292351	0.757574	3.63637	-2915.85	4952.14			20.7355	30.6667	6.97094	19.9195
	4.11496	48.8962	5.96464	32.8689	18.4834	33.9581	2.77101	9.49077	8.451	31.8814	5.63638	17.4014	12.6787	0.0407332	0.292764	0.759685	3.64366	-2898.29	4952.63			19.6586	28.4368	6.90426	18.3064
	4.28803	42.7449	6.27588	30.2865	17.6125	30.7556	2.95372	8.82211	8.50614	29.3582	5.47346	14.999	12.7628	0.0406551	0.292505	0.758157	3.65053	-2882.42	4954.09			17.7696	26.2182	6.76066	16.6102
	4.52638	36.5448	6.79684	26.8107	15.8106	26.6699	3.02952	8.22698	8.44363	26.4024	5.20854	13.3968	12.8762	0.040884	0.292617	0.761108	3.6714	-2867.99	4953.47			15.956	23.097	6.56671	15.0026
	4.82003	29.3096	7.22425	23.118	14.2162	23.6424	3.11501	7.92314	8.3312	21.422	4.95746	11.3944	12.9508	0.0412468	0.293522	0.766284	3.68499	-2854.25	4953.95			13.7846	20.3255	6.45645	12.5913
	4.97915	24.5031	8.14268	18.7592	12.2013	18.9987	3.15642	7.8651	8.181	17.4771	4.68293	9.07488	13.0412	0.0414933	0.294297	0.768244	3.68847	-2841.24	4955.58			12.5416	16.6531	6.40084	10.4116
	5.11441	20.9381	9.02489	15.0538	9.73063	15.7857	3.06599	7.9893	7.97778	13.3258	4.34489	7.40892	13.1731	0.0412909	0.294437	0.772199	3.69921	-2827.46	4954.85			11.6925	13.5234	6.34436	8.35987
	5.58151	18.4601	10.2624	11.9751	7.76536	12.2814	3.07304	8.24949	7.81376	10.5912	4.12517	6.35133	13.3254	0.0408881	0.294528	0.772762	3.70913	-2814.6	4955.16			11.4347	10.6739	6.37877	7.02257
	5.79686	18.2206	11.567	9.27977	6.37782	9.62191	3.09458	8.5734	7.81035	8.14531	4.02545	5.00486	13.4639	0.0409339	0.294544	0.77553	3.719	-2803.94	4956.71			11.8615	8.4265	6.49278	5.72521
	6.02419	19.1655	13.3839	7.2105	5.66395	7.50353	2.98154	9.13977	7.7582	6.76459	3.86918	5.00977	13.5985	0.0408052	0.294438	0.779053	3.72792	-2795.72	4955.91			12.8579	6.79266	6.6265	5.21451
	6.05209	19.692	14.7482	5.66904	4.83801	5.6731	2.96832	10.0449	7.76369	5.47191	3.69458	5.73385	13.7241	0.0407003	0.294173	0.781458	3.73861	-2789.12	4956.01			13.4974	5.39339	6.92564	4.96678
	5.93453	21.0139	15.7995	4.79669	4.35068	4.82274	2.92427	10.8595	7.82189	4.9709	3.51678	6.86608	13.789	0.0404909	0.29385	0.785764	3.74784	-2784.59	4957.35			14.2493	4.6567	7.20187	5.11792
	5.82377	23.8752	16.6445	4.39653	4.10147	4.22712	2.87065	11.3043	7.76201	4.65029	3.44834	8.04044	13.7505	0.0401375	0.293433	0.788106	3.7656	-2784.2	4956.5			15.4478	4.24171	7.31233	5.37969
	5.57206	25.8074	16.7739	4.10051	3.93742	3.86978	2.75672	11.8566	7.77271	4.4397	3.42137	8.96676	13.6423	0.039605	0.292951	0.78485	3.77875	-2789.64	4956.38			16.0511	3.96923	7.46201	5.60928
	5.45821	27.5288	16.8269	3.86812	3.83675	3.77301	2.66494	12.48	7.81073	4.39294	3.37217	9.98238	13.59	0.0396388	0.293627	0.785702	3.79084	-2801.1	4957.59			16.6046	3.82596	7.6519	5.91583
	4.95369	28.8049	16.4642	3.70881	3.57759	3.81137	2.54097	13.0972	7.60747	4.38192	3.32682	11.1221	13.6107	0.0398658	0.294758	0.784711	3.80462	-2816.37	4956.8			16.7409	3.69926	7.74856	6.27696
	4.44448	29.5248	15.8342	3.57632	3.44246	3.9417	2.37421	13.4457	7.57641	4.39999	3.32327	11.5751	13.673	0.0395338	0.295622	0.782209	3.81489	-2834.35	4956.53			16.6012	3.65349	7.79878	6.43278
	4.08244	29.3407	14.7116	3.478	3.23948	3.98054	2.29035	13.7285	7.36599	4.32518	3.27093	12.1556	13.6793	0.0394175	0.296312	0.783801	3.81936	-2853.78	4957.55			16.0449	3.56601	7.79496	6.58389
	3.84736	29.5946	13.8555	3.34948	3.15985	3.94531	2.18923	13.3304	6.99416	4.20565	3.3933	12.1996	13.6504	0.039146	0.297082	0.783403	3.8169	-2875.2	4956.97			15.7658	3.48488	7.50459	6.59953
	3.67455	28.3114	13.3299	3.24152	2.94508	3.96411	2.11142	12.9448	6.78878	4.04378	3.40744	11.5512	13.6946	0.039478	0.297087	0.776707	3.82163	-2897.06	4956.63			15.1053	3.38357	7.28168	6.33414
	3.87154	26.9083	12.5655	3.0416	2.89069	3.86571	2.09062	12.755	6.47073	3.96836	3.44097	10.5128	13.8776	0.0399435	0.297192	0.775223	3.82863	-2916.31	4957.46			14.4485	3.266	7.10546	5.97403
	4.13047	26.2784	12.8217	2.9851	2.80706	3.80922	2.10967	12.4219	6.64197	3.86679	3.39512	9.81259	14.1629	0.0399173	0.297816	0.767054	3.83207	-2931.9	4957.19			14.4102	3.20046	7.05785	5.6915
	4.27896	25.9301	12.4321	2.97254	2.91455	3.6956	2.1931	12.2095	6.78408	3.74745	3.30959	8.60442	14.4509	0.039835	0.297431	0.764308	3.83163	-2944.96	4956.85			14.2137	3.19423	7.06221	5.22049
	4.89005	25.0383	12.4454	2.90623	2.98015	3.54546	2.42904	11.6088	7.08662	3.53534	3.18471	7.33962	14.6514	0.0395633	0.296451	0.758937	3.84298	-2956.45	4957.54			14.1246	3.14395	7.04149	4.68656
	5.75468	24.4558	12.4865	2.87156	3.13407	3.30723	2.62033	11.1262	7.18097	3.34334	3.08738	6.29249	14.8577	0.0397221	0.295985	0.758338	3.84911	-2965.52	4957.56			14.2323	3.10429	6.97584	4.24107
	6.18851	24.2297	12.6914	2.8473	3.18101	3.15142	2.75057	10.9044	7.44681	3.21322	3.01068	5.26383	15.1241	0.0396953	0.295443	0.754363	3.85178	-2972.21	4957.2			14.3699	3.05991	7.03391	3.82924
	6.73714	23.3043	13.0404	2.87001	3.35456	3.03203	2.8221	10.8776	7.91081	3.18218	2.83024	4.5246	15.3133	0.0394268	0.295206	0.750282	3.85241	-2976.2	4957.77			14.3606	3.08553	7.2035	3.51234
	7.18361	23.2022	13.284	2.92873	3.4869	2.98192	2.91296	10.994	8.18833	3.24572	2.61445	4.12711	15.4289	0.0393272	0.29539	0.750169	3.84311	-2976.95	4958.1			14.5566	3.13252	7.36508	3.32909
	7.82184	22.4465	13.9465	3.00452	3.72221	2.89586	3.01853	10.8358	8.64693	3.24472	2.44075	3.84206	15.5706	0.0392245	0.295033	0.752022	3.82477	-2977.75	4956.43			14.7383	3.20753	7.50042	3.17584
	8.73866	22.4607	15.0784	3.07595	3.86259	2.80659	3.19583	11.3421	8.91721	3.19484	2.40934	3.66907	15.7271	0.0394222	0.294449	0.755197	3.81191	-2978.14	4952.79			15.4259	3.24838	7.81838	3.09108
	9.47514	22.1758	16.1816	3.12621	3.971	2.79543	3.22661	11.6476	9.12983	3.17621	2.3471	3.40227	15.9061	0.0398163	0.294085	0.752811	3.79803	-2975.45	4948			15.9442	3.29755	8.00136	2.97519
	9.46265	23.3092	17.4121	3.19659	4.05703	2.81265	3.11439	11.949	9.39212	3.17036	2.37454	3.33053	16.1025	0.0401354	0.293853	0.751947	3.77817	-2971.55	4943.49			16.728	3.35543	8.15185	2.95848
	9.65825	24.5673	18.4283	3.25703	4.20382	2.84676	3.09223	12.8077	10.0854	3.17298	2.44327	3.22109	16.3145	0.0401223	0.29349	0.746991	3.76393	-2967	4939.13			17.5513	3.43587	8.66176	2.94578
	9.93876	25.0212	19.4369	3.29566	4.36959	2.86865	3.06238	14.0186	10.3164	3.20403	2.49401	3.1913	16.5773	0.0400062	0.293313	0.744338	3.74989	-2960.95	4935.99			18.1323	3.5113	9.13248	2.96311
	9.96998	25.9073	20.5196	3.27846	4.4324	2.94568	3.01056	14.2628	10.6173	3.17317	2.60989	3.28352	16.896	0.0401858	0.29333	0.742081	3.74426	-2956.53	4931.92			18.799	3.55218	9.2969	3.02219
	9.99372	26.385	21.5229	3.27453	4.47383	2.99707	3.04165	14.6907	10.9794	3.09989	2.7108	3.28844	17.1456	0.0404268	0.292985	0.741241	3.74458	-2952.86	4926.36			19.3005	3.58181	9.57058	3.03305
	9.74448	26.265	22.0307	3.26999	4.43518	3.20025	3.0338	15.4045	11.3961	3.12233	2.8432	3.40521	17.3057	0.0403837	0.292921	0.738123	3.75162	-2948.96	4918.43			19.3467	3.63514	9.9448	3.12358
	8.99387	26.3719	21.6421	3.37189	4.44567	3.36756	2.93714	15.9004	11.8418	3.16498	2.94071	3.64393	17.4533	0.0403909	0.293034	0.740543	3.76706	-2946.7	4900.22			19.0026	3.72838	10.2265	3.24988
	8.36024	26.3833	21.6236	3.34904	4.45424	3.5317	2.8043	16.361	12.0151	3.19056	3.0611	3.94424	17.6251	0.0398711	0.29307	0.737118	3.77433	-2945.57	4877.25			18.789	3.77833	10.3935	3.39863
	8.09024	24.7901	21.0453	3.30164	4.413	3.66155	2.76417	16.7382	11.8778	3.22676	3.11859	4.1225	17.7871	0.0396778	0.29303	0.733767	3.77996	-2943.98	4857.15			17.9752	3.79206	10.4601	3.48928
	7.85488	23.5561	21.6262	3.23828	4.43881	3.75966	2.65275	16.651	11.8226	3.28946	3.13169	4.21897	17.9008	0.0397984	0.293658	0.732342	3.78033	-2943.36	4834.72			17.6791	3.81225	10.3754	3.54671
	7.36905	23.1016	21.3766	3.26671	4.39703	3.82738	2.58592	16.7657	11.7664	3.28485	3.18097	4.39656	17.9588	0.0395852	0.293687	0.732098	3.78962	-2943.13	4810.63			17.2824	3.83037	10.3727	3.62079
	7.26093	22.2735	21.3187	3.20999	4.53039	3.93721	2.56911	17.6584	11.8113	3.32856	3.27817	4.57206	18.0312	0.0394076	0.293562	0.730318	3.80136	-2942.33	4785.07			16.951	3.89253	10.6796	3.72626
	6.77291	21.6524	21.0781	3.09697	4.56112	4.05338	2.44637	19.1578	11.6906	3.31663	3.25333	4.67451	18.1903	0.0390943	0.293241	0.728162	3.8104	-2942.71	4759.41			16.5011	3.90382	11.0983	3.74815
	6.80622	21.3077	21.0246	3.04154	4.66965	4.13428	2.31785	19.8555	11.3161	3.25561	3.24731	4.75247	18.4263	0.0386821	0.292705	0.727538	3.81472	-2942.84	4741.82			16.3795	3.94849	11.1631	3.7518
	6.72821	21.0186	21.2267	2.95916	4.72305	4.11546	2.32407	20.4952	11.0321	3.2813	3.16246	4.7943	18.704	0.0384711	0.291806	0.726518	3.81183	-2941.82	4729.07			16.3245	3.93256	11.2838	3.74602
	6.87157	20.8838	21.5955	2.92708	4.81963	4.25779	2.28738	21.4179	10.787	3.29781	3.10363	4.76166	18.9877	0.0385093	0.291777	0.727686	3.8159	-2942.22	4710.56			16.4503	4.0015	11.4974	3.72103
	6.89474	21.942	21.4751	2.88958	4.77077	4.36573	2.24089	22.3818	10.7291	3.2624	3.11143	4.78065	19.2171	0.0380847	0.291892	0.728413	3.81594	-2943.14	4690.47			16.7706	4.00869	11.7839	3.71816
	6.91696	21.6011	21.3623	2.89626	4.9359	4.57451	2.26513	22.2759	10.7283	3.26344	3.07693	4.90258	19.3779	0.038088	0.291929	0.733441	3.829	-2943.72	4669.12			16.6268	4.13555	11.7564	3.74765
	6.80717	21.2661	21.7416	2.97333	5.0571	4.83113	2.31096	22.5429	10.6277	3.30132	3.04015	4.89246	19.4937	0.0381706	0.29237	0.737947	3.83796	-2946.05	4645.89			16.605	4.28719	11.8272	3.74464
	6.66219	21.4221	21.2817	3.00726	4.89805	5.17965	2.328	21.654	10.6903	3.31773	2.90567	4.89449	19.5482	0.0381108	0.292983	0.74079	3.84527	-2948.05	4619			16.4553	4.36166	11.5574	3.70596
	6.66917	21.9668	21.284	3.12822	4.98996	5.55093	2.29023	20.8504	10.5083	3.4235	2.80237	4.91559	19.5574	0.0379808	0.293742	0.739704	3.84685	-2949.18	4588.93			16.64	4.55637	11.2163	3.71382
	6.63455	21.7447	20.5203	3.15774	5.0505	5.84266	2.18823	21.0194	10.4591	3.45842	2.71949	4.91494	19.5713	0.0380214	0.294426	0.748179	3.84284	-2952.63	4559.95			16.2999	4.68363	11.2222	3.69761
	6.35411	21.7235	20.169	3.19252	5.08237	6.03747	2.05086	21.3148	10.3826	3.52655	2.67208	4.90188	19.6148	0.0380221	0.294457	0.75598	3.83262	-2955.59	4529.01			16.0822	4.77079	11.2494	3.70017
	6.06629	21.3564	20.2659	3.34736	5.21991	6.27745	2.03593	21.6467	10.2434	3.57761	2.60233	4.82525	19.698	0.0378236	0.294093	0.761681	3.82595	-2957.3	4494.18			15.8962	4.94824	11.3087	3.6684
	6.06647	19.8217	20.4558	3.45935	5.25802	6.53144	2.03363	24.3056	10.087	3.61259	2.63291	4.77359	19.8379	0.0377733	0.293823	0.759255	3.81469	-2961.02	4451.32			15.448	5.08294	12.142	3.67303
	5.68931	19.6914	19.6738	3.50782	5.17068	7.0416	1.98461	27.1821	9.99422	3.62637	2.53315	4.87967	20.0181	0.0379337	0.293798	0.75907	3.80066	-2962.97	4411.82			15.0182	5.24003	13.0536	3.67973
	5.38378	19.3683	19.3931	3.52034	5.25273	8.02741	1.86204	29.3126	9.90711	3.68061	2.54826	4.9626	20.2353	0.0373971	0.294046	0.764267	3.78611	-2962.07	4370.97			14.7151	5.60016	13.6939	3.73049
	5.16139	18.7694	18.7129	3.53043	5.22035	9.02217	1.7855	31.5273	9.73744	3.6402	2.49923	5.17184	20.4833	0.0374597	0.293251	0.766538	3.77488	-2963.15	4334.9			14.2145	5.92432	14.3501	3.77042
	4.69852	17.7141	18.0457	3.52497	5.0285	9.77572	1.76358	33.5732	9.58542	3.63734	2.51606	5.38378	20.72	0.037358	0.293241	0.765218	3.75469	-2961.56	4294.16			13.4861	6.10973	14.9741	3.84573
	4.27277	17.505	17.8735	3.55887	4.76613	10.3639	1.7542	36.1534	9.34371	3.57298	2.49623	5.51088	20.9071	0.0374915	0.293946	0.766765	3.74813	-2956.18	4254.17			13.2171	6.22962	15.7504	3.86003
	4.05574	17.2033	17.1215	3.55985	4.72982	10.7039	1.7544	36.5325	9.3627	3.56153	2.4895	5.654	21.0203	0.0376883	0.294174	0.769418	3.74524	-2953.51	4225.66			12.7935	6.33117	15.8832	3.90167
	3.84522	17.3064	16.6918	3.54449	4.56634	11.3799	1.70364	38.1266	9.41308	3.56033	2.45629	5.88965	21.035	0.0377966	0.294666	0.775785	3.74478	-2948.64	4223.84			12.6145	6.49691	16.4145	3.96876
	3.66269	17.855	16.0812	3.58708	4.6491	12.0496	1.61672	37.425	9.44897	3.6145	2.36347	6.12943	20.9738	0.0377551	0.294239	0.785566	3.74396	-2939.2	4235.22			12.533	6.76191	16.1636	4.0358
	3.69556	18.3916	16.2704	3.57981	4.70018	13.2453	1.54639	36.4888	9.59965	3.64225	2.35486	6.54053	20.8471	0.0381148	0.294026	0.794255	3.74517	-2933.91	4260.5			12.7858	7.17508	15.8783	4.17921
	3.68881	18.5437	16.546	3.6304	4.68368	13.7928	1.50029	36.1815	9.59964	3.71179	2.33308	6.70706	20.6594	0.0380806	0.294784	0.797402	3.73813	-2926.63	4294.19			12.9262	7.36894	15.7605	4.25065
	3.67868	19.1634	17.0191	3.73639	4.75263	14.3539	1.49267	36.3908	9.78685	3.79943	2.40945	6.87091	20.4226	0.0381673	0.295789	0.80695	3.72962	-2914.72	4338.21			13.2871	7.6143	15.8901	4.35993
	3.76857	20.2553	17.5002	3.81678	4.7478	14.9712	1.44409	39.437	9.82917	3.90425	2.45455	7.29497	20.1878	0.0385742	0.29628	0.810853	3.72705	-2908	4397.72			13.8414	7.84525	16.9034	4.55126
	3.74811	21.1054	17.7954	4.01105	4.81528	15.8977	1.38943	41.6039	9.90051	4.10717	2.47836	7.80274	20.0093	0.0385609	0.29651	0.810198	3.72021	-2900.52	4458.28			14.2163	8.24133	17.6313	4.79609
	3.67238	21.9992	17.7578	4.09396	4.72045	17.0977	1.30978	43.3824	10.012	4.21054	2.56258	8.63005	19.9511	0.038933	0.296979	0.808229	3.71586	-2887.66	4507.96			14.4765	8.63738	18.2347	5.13439
	3.59925	22.0744	17.4269	4.162	4.68215	17.9	1.31977	45.8469	10.1582	4.37409	2.61487	9.58029	20.0299	0.0391799	0.29724	0.813878	3.71033	-2881.58	4546.78			14.3669	8.91471	19.1083	5.52308
	3.68209	23.1455	17.8268	4.18936	4.56481	18.5119	1.33439	47.6481	10.0431	4.45134	2.72154	10.6336	20.1726	0.0395179	0.298065	0.815232	3.70619	-2876.34	4575.82			14.8848	9.08868	19.6752	5.9355
	3.77362	23.382	17.3248	4.21911	4.53513	17.9498	1.37098	49.4127	10.325	4.67923	2.78542	12.0041	20.3862	0.0395235	0.297664	0.81586	3.69954	-2864.67	4602.43			14.8268	8.90133	20.3696	6.48958
	3.80686	24.0606	17.1936	4.24153	4.5245	18.1608	1.36969	51.2776	10.6181	4.75685	2.91951	12.8174	20.6564	0.0399734	0.297356	0.808666	3.68549	-2861.51	4626.71			15.0204	8.97563	21.0885	6.83126
	3.80274	24.4308	17.0297	4.23274	4.48176	17.717	1.37612	54.1657	10.9586	4.89949	2.97214	13.5941	20.9141	0.0400122	0.297152	0.80381	3.68143	-2859.8	4648.39			15.0878	8.8105	22.1668	7.15524
	3.80488	24.9684	17.0227	4.29116	4.5338	17.4728	1.40324	53.5112	11.2192	5.07168	3.07601	14.1971	21.1637	0.0404929	0.296451	0.805737	3.67725	-2851.37	4672.85			15.2653	8.76591	22.0445	7.44828
	3.72903	25.3063	17.4057	4.16713	4.64067	16.5206	1.42214	54.6147	11.4231	5.12078	3.1532	14.5072	21.3331	0.0406388	0.296401	0.804816	3.67886	-2851.76	4704.24			15.4804	8.44281	22.4867	7.59373
	3.73862	25.3485	17.5084	4.12199	4.72955	15.5503	1.43372	56.5165	11.3143	5.17212	3.15887	14.8305	21.4286	0.0405575	0.296113	0.801164	3.67161	-2854.85	4733.06			15.5319	8.13395	23.0882	7.7205
	3.65887	26.7493	17.1908	4.06948	4.66355	14.5453	1.41758	59.1155	11.4009	5.43659	3.23594	15.2166	21.4611	0.0407539	0.295778	0.788153	3.6702	-2848.2	4764.62			15.8663	7.75944	23.978	7.96305
	3.25417	27.263	16.7976	4.14367	4.59575	13.813	1.43098	62.0044	11.0451	5.61463	3.17732	15.2164	21.3725	0.0406677	0.295458	0.781734	3.6653	-2850.19	4797.89			15.7716	7.51748	24.8268	8.00278
	3.0736	30.4981	16.2875	4.21269	4.51532	13.6943	1.38035	66.8195	10.7775	5.98969	3.13931	15.168	21.1477	0.0405094	0.29539	0.781849	3.65875	-2855.57	4827.08			16.6197	7.47412	26.3258	8.09901
	2.95014	34.4901	16.2888	4.34336	4.55183	12.9572	1.38666	77.519	9.97202	6.33599	3.01703	15.7397	20.8818	0.0402934	0.295087	0.778637	3.65135	-2849.69	4849.49			17.9097	7.28414	29.6259	8.36424
	2.89766	36.887	15.7635	4.61045	4.6058	12.7229	1.39395	83.2666	9.43752	6.76599	2.95633	16.1525	20.6047	0.0399343	0.295434	0.780112	3.64461	-2851.95	4864.69			18.516	7.31304	31.366	8.62493
	2.87185	39.5415	14.941	5.11855	4.33374	12.2499	1.39591	89.5793	8.58116	7.51245	2.96956	17.2867	20.3259	0.0393872	0.296705	0.777421	3.64716	-2857.91	4872.03			19.1181	7.23406	33.1855	9.25623
	2.85383	43.8637	13.6065	6.12207	4.20628	12.2945	1.42238	95.0804	8.20203	9.482	3.12836	18.7168	20.1177	0.0391634	0.297865	0.773532	3.65085	-2850.93	4872.66			20.108	7.54096	34.9016	10.4424
	2.95494	47.5586	12.9612	7.59709	4.1431	13.4476	1.44897	106.457	8.00771	12.1036	3.33039	21.1126	19.9284	0.0388172	0.29844	0.773177	3.65629	-2608.38	4869.63			21.1583	8.39594	38.6377	12.1822
	3.04047	51.9054	12.2233	10.4771	4.24327	14.7349	1.47008	111.005	7.80297	16.977	4.01283	23.9943	19.853	0.0387199	0.298945	0.771896	3.6635	-2171.01	4863.95			22.3897	9.81841	40.0927	14.9947
	3.05794	56.344	11.4219	12.7319	4.25504	16.0737	1.5017	119.334	7.81238	21.9321	4.92971	27.6246	19.9386	0.0383098	0.299877	0.769489	3.68108	-1691.55	4858.35			23.608	11.0202	42.8829	18.1621
	3.07684	59.3632	10.8152	17.0014	4.51418	18.5448	1.55216	125.672	7.81884	29.382	6.2377	31.6002	20.0597	0.0380283	0.300184	0.768595	3.70695	-1196.05	4852.26			24.4184	13.3535	45.0143	22.4066

## Sheet: P202 U1-1
	Ra Li	Oi Li	Oe Li	MF Li	ICO Li	LO Li	Ra Re	Oi Re	Oe Re	MF Re	ICO Re	LO Re	EKG	Kippwinkel	Rotwinkel	Kraft x	Kraft y	Druck li	Druck re			Bauch links	Rücken links	Bauch rechts	Rücken rechts
	4.49845	6.41698	8.74935	9.61632	4.56592	6.28144	5.04157	14.9251	7.89173	9.5126	17.3801	23.7236	16.5211	0.046581	0.814622	1.04921	4.24055	43	81.9062			6.55493	6.82123	9.28614	16.8721
	4.47574	6.71572	8.0864	11.0197	4.72879	6.99061	5.03889	15.8025	7.57	11.4679	17.719	28.2385	15.5477	0.0464254	0.814635	1.05364	4.21824	30	72.0348			6.42595	7.57971	9.47045	19.1418
	4.30693	6.81875	7.47332	13.0093	5.05981	7.73601	5.01532	16.9661	7.34836	14.3627	18.3671	31.8312	14.4882	0.0458202	0.814504	1.05366	4.19747	1.12256	62.6559			6.19967	8.60169	9.77661	21.5203
	4.1463	6.97788	7.20527	15.5984	5.44758	8.86612	4.76177	17.4587	7.13158	18.2562	19.6892	34.795	13.5653	0.0449533	0.81539	1.04685	4.18429	12	54.5011			6.10981	9.97069	9.78402	24.2468
	4.016	7.17789	6.70853	18.3653	6.13548	10.3572	4.53801	17.9902	7.03127	24.9511	21.4628	37.6025	12.9006	0.0445785	0.816027	1.04342	4.17064	4915.09	R			5.96747	11.6193	9.85316	28.0055
	3.65702	7.21987	6.42544	22.3575	7.42252	12.6412	4.24761	18.9818	6.81788	31.0987	22.1294	40.0648	12.4607	0.0440453	0.816437	1.03761	4.16117	4948.73	43.3814			5.76744	14.1404	10.0158	31.0976
	3.39894	7.10729	6.40156	27.7225	8.48835	15.0196	3.49676	19.5081	6.40966	38.7457	23.4199	42.9124	12.1495	0.0438743	0.816628	1.02083	4.15311	4962.53	40.3105			5.63593	17.0768	9.80482	35.026
	3.15089	7.15921	6.3158	34.2466	9.57495	18.0964	3.3675	19.2536	6.10368	46.246	24.1828	44.9114	11.9548	0.0437449	0.816715	1.00403	4.15673	4963.43	38.4362			5.54197	20.6393	9.57492	38.4468
	3.05977	7.19188	6.43913	38.8537	10.7857	20.7961	3.16076	18.7951	5.80663	50.9974	24.374	45.6048	11.8323	0.0434743	0.816909	1.01044	4.15356	4961.67	37.6904			5.56359	23.4785	9.25416	40.3254
	3.04945	7.32016	6.5263	42.8253	12.1989	22.4934	2.89997	18.4344	5.43951	53.719	24.2618	46.0531	11.7191	0.0438144	0.816632	1.01488	4.16475	4960.83	38.2546			5.63197	25.8392	8.92463	41.3446
	3.16542	7.20367	7.00357	45.39	13.2807	23.9612	2.86935	17.6581	5.30368	56.4959	24.4365	43.8099	11.6512	0.0439242	0.816886	1.01198	4.17546	4961.66	40.2022			5.79088	27.544	8.61039	41.5808
	3.21618	7.18626	8.04639	47.3938	14.3125	25.6111	2.76843	16.6227	5.11978	58.8332	23.8927	41.4571	11.695	0.0441674	0.816995	0.999693	4.19268	4961.86	43.0132			6.14961	29.1058	8.1703	41.3943
	3.27932	7.02291	8.41034	47.3534	14.8206	27.1775	2.73071	15.701	5.01069	58.2009	22.6643	39.4791	11.775	0.0444397	0.817086	0.988361	4.20576	4961.2	47.0866			6.23752	29.7838	7.81415	40.1148
	3.15494	6.75779	8.97914	47.2483	15.5955	28.5633	2.74254	14.3043	4.66562	55.2838	21.1709	36.8503	11.7431	0.0446848	0.817762	0.972264	4.21749	4961.27	51.645			6.29729	30.469	7.2375	37.7683
	3.23548	6.58456	9.82845	45.4436	15.9999	28.945	2.73941	12.3401	4.52064	51.6935	20.1167	34.2626	11.6233	0.0450162	0.818466	0.96117	4.22518	4962.3	55.9786			6.5495	30.1295	6.5334	35.3576
	3.39349	6.32221	10.333	42.1623	16.23	28.7522	2.82989	10.7535	4.85248	46.4674	18.6114	29.7032	11.5505	0.0453932	0.817504	0.942984	4.23518	4961.77	59.7501			6.6829	29.0481	6.14529	31.594
	3.61812	6.02209	10.5462	36.1352	16.3243	27.7689	2.86074	9.99843	5.65702	39.1531	17.2973	24.4249	11.5678	0.0458773	0.817088	0.926843	4.23018	4961.13	63.1776			6.72879	26.7428	6.17206	26.9584
	3.82422	5.69151	10.6425	31.1259	16.1115	26.8392	2.94311	9.43377	7.35415	33.1685	15.9194	20.516	11.5815	0.0463109	0.817066	0.91257	4.22692	4962	65.6029			6.7194	24.6922	6.57701	23.2013
	4.60203	5.34901	10.9182	25.2772	15.7045	25.6641	3.07235	8.42602	10.2281	28.1672	14.983	16.9839	11.501	0.0463875	0.816714	0.892429	4.22078	4962.57	67.6576			6.95643	22.2153	7.24216	20.0447
	5.08746	4.93704	11.0749	21.2141	15.1476	24.2825	3.71209	7.87327	12.1996	22.9476	14.0472	14.2364	11.3526	0.046604	0.816057	0.877064	4.21765	4961.93	68.8477			7.03314	20.2147	7.92833	17.0771
	5.39971	4.58481	10.6891	16.2873	14.2628	22.3884	4.3744	7.19915	14.7119	17.2671	13.858	12.1217	11.2327	0.0466429	0.816038	0.866369	4.21946	4962.05	69.7688			6.89122	17.6462	8.76181	14.4156
	5.81404	4.65445	10.6144	13.4327	13.685	20.1654	4.88299	6.65252	16.3878	14.3102	14.1074	10.1702	11.1798	0.0466013	0.815256	0.84964	4.2144	4962.69	70.6395			7.02763	15.761	9.30776	12.8626
	6.40233	4.68785	10.0961	11.2329	12.7203	17.7817	5.94141	6.59723	18.5977	12.8242	14.1269	9.75489	11.1347	0.0468697	0.814057	0.836023	4.21556	4962.45	71.797			7.06208	13.9116	10.3788	12.2353
	6.5751	4.86772	9.42873	9.75665	11.6401	15.8956	6.57902	7.19981	19.6848	12.2799	14.3833	9.24289	11.089	0.0471501	0.81344	0.819452	4.21714	4962.13	73.4317			6.95718	12.4308	11.1545	11.9687
	6.65025	5.12582	8.84215	8.64282	10.6763	14.3251	7.20237	7.37189	20.9156	11.5713	14.7457	9.45801	11.1134	0.0471597	0.813751	0.811711	4.21249	4962.63	75.9049			6.87274	11.2147	11.83	11.925
	6.67933	5.51536	8.21043	8.35848	9.59294	12.942	7.4679	7.68121	21.7783	10.2446	14.9591	9.405	11.1382	0.0468252	0.813899	0.804989	4.21126	4962.95	78.3806			6.80171	10.2978	12.3091	11.5362
	6.66813	6.05669	7.77665	8.21597	8.75823	11.7798	7.53353	7.77252	21.6334	9.67475	15.1739	9.58269	11.0964	0.046404	0.813369	0.79748	4.2168	4962.47	81.4418			6.83382	9.58465	12.3131	11.4771
	6.25643	6.45884	7.31153	8.03551	8.14706	11.6613	7.49542	8.14392	20.6974	8.92101	15.1402	10.3696	11.1229	0.0458155	0.81285	0.791116	4.2316	4962.47	84.7556			6.6756	9.28131	12.1123	11.4769
	5.76481	6.62878	6.75867	8.08789	7.91982	11.9578	7.23392	7.96371	19.6705	8.30079	14.9748	11.114	11.2706	0.0455169	0.812938	0.783934	4.23859	4962.97	87.8167			6.38409	9.32185	11.6227	11.4632
	5.35938	6.66736	6.5629	8.04076	7.71508	12.3901	6.85178	7.90819	18.2355	8.14701	14.5839	12.0643	11.391	0.0452877	0.813328	0.775651	4.24646	4962.89	90.8497			6.19654	9.38197	10.9985	11.5984
	4.91411	6.62731	6.2818	7.93232	7.84494	13.0374	6.3237	7.93969	16.9024	8.44629	14.5918	12.4096	11.4508	0.0455189	0.81423	0.780418	4.25609	4962.66	93.8955			5.94107	9.60487	10.3886	11.8159
	4.33044	6.67223	6.24262	7.91272	7.90761	13.1812	5.54621	7.87698	15.0213	8.31885	14.0346	13.0934	11.5757	0.045459	0.814468	0.792358	4.26021	4963.03	96.7573			5.74843	9.66717	9.4815	11.8156
	4.03374	6.57112	6.30746	7.7902	8.13093	13.8302	4.82248	7.49129	13.5884	7.89328	13.9744	13.2352	11.7428	0.0452056	0.813877	0.798755	4.27297	4963.23	99.0444			5.63744	9.91711	8.63406	11.701
	3.61163	6.53838	6.35836	7.81111	8.62632	14.4831	3.96044	7.07958	12.0023	7.80025	14.1582	13.3257	11.8654	0.0448207	0.813741	0.813329	4.29116	4962.93	100.787			5.50279	10.3069	7.68077	11.7614
	3.15135	6.35121	6.53985	7.77571	9.03571	14.911	3.25696	6.56174	10.3732	7.81383	14.5279	13.7471	11.963	0.0447178	0.813302	0.829465	4.30158	4963.06	103.123			5.34747	10.5741	6.73065	12.0296
	2.82723	5.97324	6.49641	8.02357	9.32826	15.3692	2.86862	6.39406	9.15865	8.0035	14.238	13.7493	12.1006	0.0448443	0.813854	0.845803	4.30303	4963.6	104.916			5.09896	10.907	6.14044	11.9969
	2.71869	5.71777	6.3826	8.21239	9.55662	15.5631	2.63227	6.10411	7.463	9.02551	14.3894	13.7908	12.2318	0.0450548	0.814748	0.863506	4.30015	4963.47	105.79			4.93969	11.1107	5.39979	12.4019
	2.72065	5.82592	6.27675	8.10563	9.50157	15.6825	2.46486	6.11331	7.01822	9.93477	14.9841	13.7262	12.2915	0.0445515	0.814956	0.87406	4.29941	4963.38	106.942			4.94111	11.0966	5.1988	12.8817
	2.71041	5.71708	5.86514	8.27638	9.66349	16.0333	2.4248	5.98404	7.3975	11.2814	15.0276	12.8358	12.345	0.0443385	0.814564	0.879374	4.29402	4963.79	107.822			4.76421	11.3244	5.26878	13.0482
	2.67093	5.61407	5.61945	8.40341	9.49707	16.3813	2.42193	5.92252	7.32275	12.242	16.113	13.0885	12.4082	0.044053	0.814275	0.898079	4.28783	4964.02	106.433			4.63482	11.4273	5.2224	13.8145
	2.68849	5.51611	5.35687	8.713	9.65401	16.5247	2.52379	5.83669	7.76102	14.2997	16.8162	12.6765	12.4653	0.043798	0.815491	0.904996	4.28599	4963.82	104.022			4.52049	11.6306	5.37383	14.5975
	2.63595	5.31488	4.98831	8.86921	9.52037	16.9643	2.57044	5.75794	8.38851	15.8282	17.1555	12.8737	12.5351	0.0437848	0.816186	0.911868	4.26256	4964.13	102.433			4.31305	11.7846	5.5723	15.2858
	2.60629	5.19005	4.76484	8.96036	9.13596	17.0624	2.78816	5.82506	8.85372	18.5928	17.2763	13.2434	12.6115	0.0435154	0.816238	0.928283	4.25079	4964.77	99.8443			4.18706	11.7196	5.82231	16.3708
	2.52452	5.17674	4.44999	9.11339	8.90054	16.9905	3.03534	5.87379	9.93437	21.2056	17.6336	13.9912	12.7078	0.0433623	0.816396	0.955233	4.23973	4964.75	95.865			4.05042	11.6682	6.28116	17.6101
	2.49427	5.09068	4.03867	8.99601	8.73752	16.4296	3.23512	5.89105	11.2963	23.0169	17.8668	15.0855	12.856	0.0432406	0.815844	0.979675	4.23048	4964.67	92.8789			3.87454	11.3877	6.80748	18.6564
	2.48083	5.14204	3.86159	9.08946	8.34172	16.0571	3.35854	6.03245	12.5169	24.0657	18.3788	15.7986	13.078	0.0435037	0.814992	1.00057	4.22752	4965.2	90.8889			3.82815	11.1628	7.30264	19.4144
	2.38643	5.23139	3.7577	9.22996	8.06517	15.5133	3.48899	6.19242	13.1706	25.6265	18.3538	16.5702	13.3031	0.0439488	0.814418	1.02829	4.22564	4965.6	87.552			3.79184	10.9361	7.61734	20.1835
	2.34539	5.43937	3.64771	9.05201	7.76897	14.7951	3.51898	6.17033	13.563	25.9057	18.7773	17.5503	13.5036	0.0447054	0.813708	1.0675	4.21856	4965.53	84.2241			3.81082	10.5387	7.75078	20.7445
	2.30975	5.77285	3.61115	8.77417	7.62879	14.2953	3.64879	6.25272	13.761	25.4487	17.8957	17.7516	13.7402	0.0455035	0.8127	1.11962	4.21419	4965.79	83.1512			3.89792	10.2328	7.8875	20.3653
	2.27732	5.93325	3.61245	8.64666	7.20941	14.0043	3.60163	6.22918	13.6736	24.8347	17.1456	17.782	14.0164	0.0459922	0.811637	1.16207	4.20664	4966.45	81.9668			3.94101	9.95344	7.83479	19.9208
	2.24661	6.14402	3.63649	8.39502	7.13264	13.1288	3.573	6.34027	13.587	24.3477	16.2749	17.6738	14.2447	0.0465237	0.811313	1.19797	4.2082	4966.42	78.9059			4.00904	9.55214	7.83343	19.4322
	2.26075	6.27581	3.65156	8.22511	7.1067	12.8078	3.41176	6.47176	13.4511	22.6401	15.2837	17.5013	14.4989	0.0473157	0.810861	1.2145	4.20183	4964.54	77.3521			4.06271	9.37986	7.77821	18.475
	2.24797	6.46356	3.65904	8.02024	7.09735	12.7502	3.16274	6.89556	12.3972	20.1902	14.1616	17.3186	14.8158	0.0474224	0.810521	1.21776	4.20612	4957.79	77.6904			4.12352	9.28927	7.48515	17.2235
	2.21376	6.68955	3.78005	7.9143	6.79356	12.9655	2.88791	7.11492	11.0844	17.6354	13.09	16.1706	15.0972	0.0474602	0.810019	1.21844	4.21045	4942.09	76.2954			4.22778	9.22444	7.02907	15.632
	2.21656	6.82559	4.03128	7.72042	6.94992	13.49	2.70466	7.56432	9.81519	16.09	11.2453	15.0208	15.3176	0.0471627	0.809104	1.218	4.20829	4914.27	73.8972			4.35781	9.38679	6.69473	14.1187
	2.19065	6.83204	4.25222	7.43714	6.96935	13.8076	2.56492	7.84782	8.90495	13.7968	9.73324	14.0923	15.5407	0.0473724	0.809287	1.21053	4.20802	4880.07	74.1691			4.42497	9.4047	6.43923	12.5408
	2.19545	6.90319	4.26483	7.6449	6.9943	14.6141	2.47525	8.63734	7.52198	13.0203	8.92133	12.5453	15.8001	0.0469287	0.808611	1.19037	4.20852	4839.97	74.6303			4.45449	9.75111	6.21152	11.4957
	2.20212	6.8614	4.47726	7.69354	6.86403	15.3147	2.23387	9.41385	7.07754	12.3924	7.8309	12.0294	16.0761	0.0464016	0.808071	1.16174	4.21366	4793.58	72.2433			4.51359	9.95742	6.24176	10.7509
	2.19077	6.95084	4.54192	7.93938	6.87974	16.1275	2.14628	9.96775	6.30131	11.7988	7.4965	11.6176	16.3115	0.0457668	0.808397	1.14417	4.21751	4744.5	71.5351			4.56117	10.3155	6.13844	10.3043
	2.19825	7.36149	4.76891	8.3889	6.81857	16.2481	2.07078	10.5197	5.84267	12.2828	7.30595	11.3478	16.5595	0.0450849	0.808148	1.13602	4.21575	4694.18	73.44			4.77621	10.4852	6.14439	10.3122
	2.1325	7.78421	4.95191	8.53025	6.85382	16.6981	2.07934	10.9051	5.51737	12.1412	7.04909	10.8853	16.8006	0.0446668	0.808274	1.13277	4.2129	4637.07	73.0413			4.95621	10.6941	6.16725	10.0252
	2.12988	7.94699	5.13452	8.68963	6.98492	16.8761	2.08844	11.1163	5.48953	13.0173	6.86975	10.4434	17.0103	0.0447182	0.808736	1.14162	4.22101	4568.77	70.7488			5.07046	10.8502	6.23144	10.1102
	2.13692	8.25817	5.12496	8.76222	7.23689	17.3844	2.12096	11.0861	5.45635	13.75	6.83344	10.7956	17.2033	0.0448055	0.809592	1.14077	4.23318	4476.08	71.5692			5.17335	11.1278	6.22113	10.4597
	2.08425	8.5265	4.96466	8.75481	7.34953	17.4214	2.14477	11.2717	6.08112	14.3367	7.0492	10.6646	17.4176	0.0450113	0.811173	1.14347	4.24135	4372.14	73.3417			5.19181	11.1753	6.4992	10.6835
	2.08353	8.8338	4.78624	8.90241	7.56138	16.9781	2.16081	11.4982	6.27968	14.5752	7.24418	11.6237	17.6464	0.0448976	0.811026	1.13844	4.25369	4259.83	71.0072			5.23452	11.1473	6.64624	11.1477
	2.08015	8.85531	4.7381	9.11773	7.63643	16.7016	2.14417	11.6292	7.0409	15.102	7.21584	12.6955	17.8885	0.0448657	0.811317	1.13332	4.25609	4145.87	69.3593			5.22452	11.1519	6.93808	11.6711
	2.0854	9.13427	4.5344	9.21878	7.68833	16.5141	2.18302	11.6232	7.44891	16.3846	7.82007	13.6206	18.1558	0.0450058	0.811313	1.12445	4.25259	4023.93	71.6699			5.25136	11.1404	7.08503	12.6084
	2.07994	9.35732	4.51601	9.10298	7.59503	15.3128	2.21101	11.3166	8.03736	17.1165	8.11256	14.8043	18.4757	0.0452461	0.810872	1.1022	4.26222	3879.34	71.6273			5.31776	10.6703	7.18831	13.3444
	2.07474	9.64327	4.42152	8.90775	7.60102	14.5888	2.21901	10.973	8.28591	17.3321	8.79494	15.1596	18.8083	0.0455534	0.810987	1.0847	4.28159	3702.27	68.5192			5.37984	10.3659	7.15929	13.7622
	2.09885	9.57598	4.1831	8.97432	7.51075	14.1841	2.18072	11.2526	8.6509	17.493	9.22897	15.7488	19.1283	0.0454691	0.811552	1.06453	4.30235	3512.13	69.1083			5.28598	10.2231	7.3614	14.1569
	2.12793	9.67454	4.02685	8.95191	7.39714	13.8141	2.23898	11.1178	8.78614	17.143	9.62455	16.468	19.4278	0.0456721	0.811662	1.0462	4.31339	3329.07	71.4285			5.27644	10.0544	7.38098	14.4118
	2.08726	9.62369	3.89039	8.95721	7.38969	13.1299	2.24378	11.0291	8.84113	16.9604	9.81477	17.2824	19.6659	0.0456153	0.812005	1.02074	4.31224	3173.63	69.1684			5.20045	9.82559	7.37134	14.6859
	2.12818	9.80131	3.91101	8.70768	7.35261	13.0621	2.2296	10.8365	8.57091	16.2322	10.2231	18.3763	19.8207	0.0457015	0.811556	1.00923	4.31753	3034.44	67.0012			5.28017	9.70747	7.21234	14.9439
	2.12257	9.97668	3.83592	8.76442	7.07593	12.7524	2.22207	10.2974	8.41599	16.6887	10.3027	18.4936	19.9393	0.0457364	0.812274	0.998787	4.32274	2883.23	70.2099			5.31172	9.53091	6.9785	15.1617
	2.13359	10.11	3.86907	8.56174	6.87687	12.3761	2.22921	10.2663	7.76856	16.3608	10.2536	18.2528	20.0117	0.0454233	0.813758	0.98963	4.32958	2727.9	71.5911			5.37088	9.27157	6.75468	14.9557
	2.14882	9.96457	3.90529	8.58001	6.77335	12.0244	2.21362	10.6666	7.42241	15.3199	9.91073	18.5305	20.0479	0.0451784	0.81572	0.979535	4.3435	2584.83	68.5971			5.33956	9.12592	6.76755	14.5871
	2.13781	9.59028	3.87734	8.50438	6.89149	12.9859	2.17496	11.007	6.93488	15.459	10.1122	18.2615	20.0929	0.0450093	0.816548	0.973419	4.34676	2458.9	69.7223			5.20181	9.46058	6.70562	14.6109
	2.15534	9.24978	3.87995	8.9131	7.21103	14.4648	2.13976	11.4509	6.58474	15.1354	9.59988	18.6995	20.1939	0.044675	0.817071	0.967513	4.34652	2360.87	74.1323			5.09502	10.1963	6.72514	14.4783
	2.15269	9.36152	4.27737	9.1565	7.53371	16.1444	2.16668	11.4653	6.28994	15.3158	9.30221	19.4562	20.3206	0.0449034	0.816865	0.973232	4.34078	2281.43	73.2174			5.26386	10.9449	6.64063	14.6914
	2.13041	9.41127	4.33272	9.60597	8.4308	18.0084	2.14116	12.1891	5.81438	15.397	9.12141	20.0735	20.4442	0.0445844	0.816458	0.966483	4.34163	2208.35	70.8336			5.29147	12.0151	6.71487	14.864
	2.11101	9.33746	4.49361	10.1539	8.98575	19.1163	2.10991	13.1398	5.38084	15.1169	8.81063	20.0222	20.5904	0.0439655	0.815959	0.958902	4.34267	2140.55	74.2303			5.31403	12.752	6.87686	14.6499
	2.11569	8.95155	4.67349	11.3772	9.52653	19.9047	2.04206	14.7991	5.30911	14.9992	8.29916	19.464	20.7726	0.0432969	0.81598	0.947986	4.33918	2083.05	76.3851			5.24691	13.6028	7.38342	14.2541
	2.09925	8.62194	5.09395	12.3218	10.0251	20.6456	2.04815	15.8779	5.16622	15.1218	8.02854	20.3086	20.9589	0.0426326	0.815609	0.938845	4.33517	2053.64	72.3273			5.27171	14.3308	7.69742	14.4863
	2.09613	8.27791	5.28104	13.2731	10.3962	21.5047	2.05361	16.224	5.14176	15.6055	7.67244	20.0517	21.1243	0.0423608	0.814966	0.945693	4.33832	2034.85	71.1653			5.21836	15.058	7.80644	14.4432
	2.03205	8.0483	5.42338	13.4926	10.7319	21.8408	2.01693	16.2883	5.00816	15.7915	7.33959	19.4486	21.2526	0.0419782	0.814253	0.947627	4.33805	2020.03	73.5775			5.16791	15.3551	7.77114	14.1932
	2.00252	8.024	5.39824	13.7497	10.9975	21.8161	2.02267	17.1841	4.88236	15.0781	6.82674	18.7482	21.2814	0.0415901	0.81354	0.956354	4.33305	2013.32	69.8714			5.14159	15.5211	8.0297	13.551
	1.97857	7.96727	5.39208	13.9104	11.2391	22.3645	2.07934	17.9904	5.2491	14.9974	6.41698	17.8081	21.2472	0.041579	0.813272	0.953331	4.33433	2025.34	63.3913			5.11264	15.838	8.43961	13.0742
	2.01766	7.54295	5.18083	14.0719	11.2433	22.1391	2.06446	18.3067	5.39358	14.7236	6.13558	16.7786	21.1769	0.0406302	0.813093	0.952932	4.33288	2053.64	63.7392			4.91381	15.8181	8.58823	12.546
	2.04489	7.12455	5.10464	13.8647	10.8571	20.8733	2.08837	18.4123	5.71938	14.5131	6.43688	15.5322	21.1247	0.0400435	0.813192	0.949445	4.327	2095.55	64.8255			4.75803	15.1984	8.74002	12.1607
	2.09401	6.84896	4.87201	13.3881	10.5488	19.6036	2.14827	18.0514	6.09729	14.2625	6.33588	14.2449	21.0297	0.0399498	0.813474	0.954399	4.31944	2150.94	59.5212			4.60499	14.5135	8.76565	11.6144
	2.12508	6.69316	4.69174	12.2454	10.2542	18.964	2.15042	17.3687	6.45434	13.9825	6.22811	12.8017	20.8763	0.0397673	0.813657	0.967656	4.31068	2206.54	56.5113			4.50333	13.8212	8.65782	11.0041
	2.1776	6.31898	4.32783	11.3619	9.87197	17.9075	2.13575	16.7141	7.32539	13.7706	6.34324	10.3384	20.7623	0.0396807	0.813368	0.977241	4.3062	2269.67	59.5595			4.2748	13.0471	8.72507	10.1508
	2.28118	6.02843	4.08512	10.1519	10.1463	17.7209	2.16309	16.4038	8.19863	13.4527	6.47374	9.55959	20.6653	0.0397398	0.812744	0.985372	4.29563	2333.94	58.584			4.13158	12.673	8.92185	9.82866
	2.40059	5.74748	3.80972	10.1072	10.0012	17.7523	2.3548	15.8284	8.94346	13.3374	6.72118	8.48003	20.5136	0.0401997	0.812494	0.992343	4.28245	2402.28	55.8773			3.98593	12.6202	9.04222	9.51287
	2.45674	5.38413	3.77959	9.96825	10.0735	17.8287	2.40828	14.6107	9.72056	13.59	6.82352	7.54662	20.377	0.040327	0.812858	1.00558	4.27276	2475.67	61.3231			3.87348	12.6235	8.91317	9.32005
	2.533	5.02323	3.73344	9.72806	9.67483	16.9217	2.37677	13.7069	9.96058	13.2062	6.85647	7.12263	20.3116	0.0405464	0.812748	1.02342	4.25032	2539.28	114.599			3.76323	12.1082	8.68142	9.06176
	2.59431	4.89875	3.83763	9.56619	9.71816	16.5701	2.39507	13.3407	10.2577	12.9283	6.90617	6.63877	20.1829	0.0408287	0.812795	1.03024	4.22717	2589.05	368.979			3.7769	11.9515	8.66448	8.82441
	2.65645	4.66963	3.95368	9.7019	10.2179	17.1809	2.37329	12.6445	10.3119	13.1039	6.56096	6.66532	20.0448	0.0416711	0.81261	1.03692	4.21284	2624.51	686.906			3.75992	12.3669	8.44325	8.77671
	2.69633	4.45651	4.01576	11.1067	11.0484	17.8294	2.34964	12.1562	10.3157	13.5834	6.50305	6.81492	20.0018	0.0427404	0.812356	1.04357	4.20302	2651.84	1040.44			3.72286	13.3282	8.27384	8.96713
	2.69293	4.23519	4.19921	12.3223	11.9019	18.6035	2.3348	11.8923	10.33	14.0376	6.397	7.17897	20.0435	0.0432682	0.812549	1.04999	4.19859	2670.44	1409.09			3.70911	14.2759	8.1857	9.20451
	2.72703	4.26099	4.32097	13.0204	12.4909	18.9838	2.60934	11.1246	10.0254	14.3255	6.94892	7.57342	19.538	0.0444201	0.810228	1.12695	4.16186	2594.4	1403.46			3.76966	14.8317	7.91977	9.61594
	2.76386	4.2408	4.46146	14.3953	13.5013	19.9209	2.65271	10.7228	9.82934	15.042	7.2936	7.55069	19.4432	0.0444876	0.810622	1.1309	4.16196	2619.31	1780.38			3.82204	15.9392	7.73496	9.9621
	2.75949	4.40577	4.68	16.0814	14.4263	22.0327	2.62094	10.7217	9.48221	15.6526	7.62501	7.57037	19.3635	0.0443544	0.811142	1.1288	4.16962	2638.68	2178.84			3.94842	17.5135	7.60828	10.2827
	2.78687	4.5215	4.82698	20.2721	15.8644	25.5674	2.50909	10.9343	9.18523	16.1696	7.68773	7.64177	19.3238	0.0441691	0.810988	1.13305	4.17029	2652.53	2591.66			4.04512	20.568	7.54286	10.4997
	2.87319	4.68925	5.17355	25.4467	17.0948	28.0243	2.46297	11.2551	8.49374	17.0047	8.1096	7.94588	19.2488	0.0439224	0.810527	1.13362	4.16561	2661.72	3003.98			4.24533	23.5219	7.40395	11.0201
	2.90095	4.7819	5.56827	31.4717	18.8755	31.2891	2.52497	12.9247	8.02199	17.869	8.5542	8.15254	19.1566	0.0438434	0.809996	1.13341	4.15904	2666.35	3366.04			4.41704	27.2121	7.8239	11.5252
	2.94905	5.21341	6.00772	38.4124	20.7747	34.2856	2.54975	14.6603	7.43183	19.7954	8.86855	8.67701	19.1513	0.0438876	0.80989	1.1329	4.16096	2670.81	3542.56			4.72339	31.1576	8.21397	12.447
	2.99802	5.70777	6.53222	46.4026	23.0155	36.6657	2.59849	15.5908	7.16304	20.9911	9.14167	8.98219	19.1576	0.0438234	0.809609	1.12943	4.16299	2674.3	3654.12			5.07934	35.3613	8.45079	13.0383
	2.98312	5.8179	6.92865	52.6203	25.2249	39.8695	2.6055	16.1355	6.99643	22.3011	9.87896	10.002	19.129	0.0432324	0.809907	1.1369	4.16712	2677.73	3734.94			5.24322	39.2382	8.57913	14.0607
	3.00286	5.89286	7.47954	59.3074	27.6116	43.171	2.63723	16.3975	6.69482	23.5804	10.1236	10.8979	19.0963	0.0428902	0.809621	1.13415	4.1682	2681.54	3798.63			5.45842	43.3634	8.5765	14.8673
	3.07189	5.88626	7.93815	64.6773	28.4793	44.1525	2.70028	16.6123	6.43108	24.3834	10.7314	11.9596	19.0652	0.0423307	0.808959	1.1326	4.17027	2683.22	3850.43			5.6321	45.7697	8.58121	15.6914
	3.08537	5.79923	8.32166	67.8609	29.0505	44.3916	2.82793	16.5933	6.47784	25.2328	11.0931	12.8664	18.9851	0.0419688	0.808993	1.12514	4.16063	2685.44	3877.63			5.73542	47.101	8.63303	16.3974
	3.03279	5.76062	8.50278	68.7761	28.9199	43.2119	2.94391	16.2589	6.45761	26.1632	11.498	13.6725	18.8748	0.041953	0.809154	1.11995	4.15795	2688.76	3889.54			5.76539	46.9693	8.55349	17.1112
	2.9203	5.70148	8.44335	68.5227	28.5477	41.8688	2.96906	15.8436	6.74556	26.6063	12.2608	14.6504	18.7672	0.0416735	0.809683	1.10785	4.14507	2698.79	3899.67			5.68838	46.313	8.5194	17.8392
	2.9899	5.70692	8.24721	66.4622	27.7368	39.1948	3.01073	15.0844	6.99289	26.5332	13.0454	15.8487	18.642	0.0416626	0.809916	1.0918	4.13165	2710.07	3901.67			5.64801	44.4646	8.36267	18.4758
	3.03705	5.3485	8.13013	63.5353	26.4546	37.0023	3.03576	13.4944	7.6702	25.5386	14.8674	16.5385	18.5048	0.0418457	0.810573	1.06811	4.12262	2718.95	3890.15			5.50523	42.3307	8.0668	18.9815
	3.02873	4.9638	7.9216	59.061	24.6838	33.8564	2.98202	12.4494	7.94211	24.2019	16.3618	17.2227	18.4324	0.042235	0.810564	1.04253	4.11155	2732.17	3876.53			5.30471	39.2004	7.79116	19.2621
	3.13033	4.80414	7.81831	52.6625	21.5042	30.1777	3.02042	11.6626	8.34645	22.6166	17.3231	17.0342	18.3995	0.0424714	0.810505	1.02298	4.09746	2753.63	3865.51			5.25093	34.7814	7.67647	18.9913
	3.49609	4.67936	7.60192	45.2043	18.0725	23.8774	3.31062	10.9445	8.66339	20.6333	19.1625	16.5623	18.3373	0.043052	0.81086	1.00066	4.07898	2779.1	3847.67			5.25912	29.0514	7.63951	18.786
	3.68677	4.60624	7.69024	36.5657	15.8119	20.2541	3.44764	10.6763	8.76474	18.1833	20.3501	15.7664	18.2847	0.0431698	0.81116	0.985701	4.06893	2809.18	3827.68			5.32775	24.2105	7.62956	18.0999
	4.18228	4.45253	8.18075	30.6694	13.7684	17.3299	3.58837	10.1816	8.99119	16.0147	21.2025	15.5337	18.3016	0.0438187	0.811076	0.973735	4.07338	2843.25	3813.43			5.60519	20.5892	7.58705	17.5836
	4.57406	4.32832	8.69016	24.9179	11.9181	15.0512	4.00566	9.76319	9.49483	13.5649	21.6245	15.2092	18.3778	0.0441668	0.810967	0.96941	4.07552	2873.95	3801.09			5.86418	17.2957	7.75456	16.7995
	4.81308	4.15666	9.01124	21.7382	11.1133	13.7176	4.11898	9.35511	9.67192	11.5089	21.8734	14.4582	18.4959	0.0444112	0.811196	0.967991	4.08783	2903.17	3784.4			5.99366	15.523	7.71534	15.9468
	4.90508	3.98061	9.90678	19.8151	9.95223	12.2345	4.25488	8.92042	9.78957	10.0087	22.5318	13.6149	18.6401	0.0443647	0.811364	0.967195	4.10266	2938.68	3770.52			6.26415	14.0006	7.65496	15.3852
	5.17015	3.85079	10.8879	16.8196	9.20549	11.073	4.45184	8.03948	9.56962	8.50364	22.0756	13.4192	18.7657	0.0445855	0.81048	0.964652	4.10516	2982.96	3763.02			6.63627	12.366	7.35365	14.6661
	5.38075	3.7358	11.8792	15.4292	9.05818	10.2213	4.54234	7.17075	9.34092	7.91854	21.9216	13.3896	18.8131	0.0441908	0.810635	0.962284	4.11267	3028.45	3752.9			6.9986	11.5696	7.01801	14.4099
	5.40854	3.71234	12.9526	15.5352	9.07942	10.0146	4.61083	7.396	8.95369	7.58801	21.4523	14.001	18.8323	0.0441091	0.810672	0.958905	4.11899	3070.29	3740.21			7.35784	11.543	6.98684	14.3471
	5.23477	3.69657	13.5809	15.2525	9.04543	10.1405	4.44923	7.98054	8.70751	7.16023	20.0298	14.1039	18.8577	0.0440032	0.810393	0.956261	4.13869	3111.52	3732.23			7.50407	11.4795	7.04576	13.7647
	5.20945	3.68854	14.3844	15.1015	8.90801	10.3017	4.32249	9.13846	8.47138	7.10189	18.9508	15.0139	18.8845	0.044038	0.810332	0.973531	4.15835	3150.51	3726.03			7.76081	11.4371	7.31078	13.6889
	4.59058	3.88637	14.497	15.8456	8.88485	10.3815	4.10554	10.6541	8.20942	7.08333	17.9888	16.0712	18.8541	0.0437465	0.810365	0.996419	4.1735	3188.07	3714.89			7.65799	11.704	7.65636	13.7144
	4.34925	4.01274	14.6962	15.9343	8.85315	10.8625	3.71479	11.8951	7.51865	7.24654	17.4858	17.0442	18.7548	0.0434165	0.81087	1.00786	4.17777	3228.68	3703.2			7.68607	11.8833	7.70952	13.9255
	4.15116	4.21911	14.871	16.2823	8.80979	11.1046	3.6079	13.1163	7.25298	7.29907	17.105	18.1337	18.6103	0.0433738	0.810904	1.01352	4.19355	3266.03	3695.36			7.74708	12.0656	7.99239	14.1792
	3.98395	4.3833	14.8519	16.4972	8.94708	11.1145	3.33545	14.1684	6.94769	7.52597	16.2794	19.1352	18.4293	0.0431145	0.810973	1.02465	4.2036	3296.72	3684.25			7.73971	12.1862	8.15053	14.3135
	3.60427	4.68191	14.866	17.0697	9.34498	11.8691	3.09024	15.1839	6.85029	7.72753	15.7903	19.4658	18.2018	0.0426035	0.811534	1.03731	4.21465	3319.2	3668.36			7.71738	12.7613	8.37479	14.3279
	3.38211	4.7477	14.6314	17.4913	9.69701	12.2738	3.07312	16.0055	6.90193	7.8283	15.0198	19.6523	17.9874	0.0422976	0.811554	1.04531	4.22647	3335.76	3654.18			7.58708	13.154	8.6602	14.1668
	3.28286	4.9116	14.0658	17.2592	9.95719	12.448	2.99118	16.3957	6.79291	8.05663	14.6037	18.9367	17.8435	0.0423715	0.811222	1.04746	4.2324	3346.92	3639.84			7.42007	13.2215	8.72659	13.8657
	3.24879	5.13397	14.1077	16.5833	10.5284	13.0674	3.03459	16.7392	6.82705	8.07731	14.3787	18.8093	17.7328	0.042274	0.811336	1.05914	4.2345	3356.09	3619.96			7.49681	13.393	8.86693	13.7551
	3.14662	5.31771	13.9077	17.0431	11.0904	13.798	3.25808	16.706	6.998	8.37283	14.3415	18.1818	17.6788	0.0423665	0.8108	1.06912	4.24414	3362.16	3596.4			7.45734	13.9772	8.98737	13.632
	3.28943	5.49565	14.0147	16.9696	11.4188	14.5859	3.385	16.2181	6.85526	8.63588	14.7557	17.1212	17.756	0.0424199	0.810725	1.0767	4.24907	3363.39	3573			7.59992	14.3248	8.81945	13.5043
	3.46607	5.65408	14.7024	17.9141	12.1633	14.8045	3.48507	15.7191	6.78583	8.8503	14.7893	16.0673	17.9146	0.0426582	0.810712	1.09272	4.26806	3363.12	3544.97			7.94085	14.9606	8.66333	13.2356
	3.73743	5.74582	15.1317	17.2874	12.5717	15.1095	3.6589	14.8632	6.72635	9.02368	14.8616	14.9082	18.111	0.0426806	0.810805	1.10257	4.28428	3363.35	3507.45			8.20499	14.9895	8.41616	12.9311
	3.89641	5.86443	15.1941	17.4638	12.6885	15.3224	3.66275	13.8714	6.67375	8.97619	15.1035	14.1034	18.3325	0.0427128	0.811386	1.10437	4.29647	3364.98	3466.63			8.31831	15.1583	8.06931	12.7277
	4.00183	5.98275	15.3512	17.1077	13.1758	15.9903	3.73481	12.9958	6.52295	9.00611	15.5132	13.634	18.5721	0.0425293	0.81181	1.0995	4.30362	3368.62	3420.96			8.44525	15.4246	7.7512	12.7178
	4.095	6.21818	15.3152	17.2474	13.8136	16.4569	3.71677	11.8772	6.35191	8.89294	15.8342	12.6021	18.7742	0.0429298	0.812998	1.09276	4.31423	3373.47	3361.31			8.5428	15.8393	7.3153	12.4431
	4.18155	6.39656	15.1321	17.8853	14.4911	17.9387	3.705	10.942	6.13814	8.62889	16.1088	12.125	18.9088	0.043108	0.813754	1.1053	4.32789	3379.9	3294.27			8.57007	16.7717	6.92838	12.2876
	4.15465	6.4517	15.3148	18.1636	14.4998	19.0991	3.60577	10.0924	5.87623	8.51568	16.3316	11.7335	19.0003	0.0431209	0.815046	1.13599	4.33342	3383.7	3216.73			8.64038	17.2542	6.52479	12.1936
	4.04778	6.4385	15.2724	18.6214	14.9146	19.1892	3.49344	9.01129	5.73261	8.25374	16.6693	11.2827	19.0358	0.0428508	0.816384	1.14503	4.34215	3387.65	3123.11			8.58622	17.5751	6.07911	12.0686
	3.9715	6.5156	14.9648	18.9219	15.3257	18.7971	3.4305	8.1069	5.62045	7.91097	16.4655	10.7119	19.0421	0.0426156	0.816742	1.145	4.3389	3392.4	3011.7			8.48398	17.6816	5.71928	11.6961
	3.71997	6.6037	14.3455	18.9078	15.2566	19.0734	3.31559	8.06679	5.40757	7.40306	16.242	11.0428	19.0656	0.0425195	0.817109	1.13433	4.32757	3396.66	2883.75			8.22306	17.7459	5.59665	11.5626
	3.41944	6.59003	13.76	18.9183	14.9928	18.7299	3.06856	8.36183	5.2501	7.1386	15.5454	10.9673	19.0709	0.0429457	0.817715	1.12978	4.3152	3397.98	2744.54			7.92317	17.547	5.56016	11.2171
	3.25791	7.06076	13.1568	18.4173	14.5764	18.1684	2.84612	8.51965	5.00671	6.94254	14.9931	10.9046	19.0727	0.0434257	0.818143	1.11657	4.31037	3398.27	2584.46			7.82516	17.054	5.45749	10.9468
	3.13705	6.99361	12.6809	17.7914	13.8827	17.8612	2.71873	8.92316	4.96178	6.8633	14.2086	10.7592	19.0972	0.043607	0.818065	1.10734	4.30953	3397.93	2410.68			7.60386	16.5118	5.53456	10.6104
	3.02526	6.83672	11.9107	17.3468	12.7611	17.3526	2.59898	9.48387	5.47507	6.85192	13.8771	11.2184	19.1533	0.0434505	0.817888	1.0963	4.30574	3395.82	2221.42			7.25758	15.8202	5.85264	10.6491
	2.80523	6.7071	11.3879	16.0763	11.7484	15.5867	2.59528	10.049	5.62524	6.84847	13.4473	11.3168	19.2155	0.0435557	0.818191	1.09436	4.29707	3392.19	2028			6.96673	14.4705	6.08984	10.5375
	2.63194	6.68054	10.5024	15.2245	10.8158	13.5058	2.66405	10.6846	5.80761	6.73833	13.2199	11.5681	19.2697	0.043642	0.818883	1.08736	4.28463	3391.83	1827.35			6.60497	13.182	6.38543	10.5088
	2.53994	6.69952	10.0596	14.4285	9.83771	12.1173	2.72113	11.7769	5.99287	6.68921	12.1795	12.6302	19.2918	0.0437928	0.819357	1.08047	4.2695	3394.27	1634.46			6.43301	12.1278	6.8303	10.4996
	2.42903	6.51618	9.4566	13.2191	8.96087	11.1881	2.68702	13.0103	6.63903	6.54828	11.4991	13.1929	19.3249	0.0442787	0.820689	1.07882	4.26133	3395.88	1447.41			6.13394	11.1227	7.44546	10.4134
	2.33021	6.45327	9.08372	11.388	7.82059	10.1216	2.70703	13.4417	7.10601	6.3177	10.8345	12.9852	19.4068	0.0447536	0.821178	1.07732	4.27241	3399.15	1274.28			5.95573	9.77675	7.75158	10.0458
	2.38948	6.62462	8.75138	9.73941	7.28569	9.66182	2.77828	13.7809	7.70346	6.32244	10.5652	12.9498	19.5112	0.0449896	0.821105	1.07504	4.27071	3405.25	1103.63			5.92183	8.89564	8.08756	9.94581
	2.36605	6.26424	8.84093	9.1153	7.13454	9.25625	2.89996	14.0735	7.95202	6.2479	10.225	13.5603	19.6276	0.0451999	0.820804	1.07444	4.27155	3410.58	954.324			5.82374	8.50203	8.30848	10.0111
	2.36613	6.27742	8.71279	8.78661	6.82808	9.06779	2.89397	14.2899	8.06441	6.16568	10.0184	13.8466	19.7399	0.0456798	0.821006	1.07504	4.27347	3414.52	824.537			5.78545	8.22749	8.41611	10.0103
	2.32475	6.12251	8.80449	8.43557	6.74906	9.01084	2.91235	14.8425	7.79883	6.01045	9.28288	13.659	19.8291	0.0456621	0.820918	1.07959	4.26574	3421.03	707.537			5.75058	8.06516	8.51788	9.65078
	2.34464	6.14873	8.7078	8.80934	6.68513	9.63865	2.88978	15.3582	7.742	5.83262	8.89684	13.5178	19.8795	0.0458233	0.820764	1.07749	4.262	3427.82	608.32			5.73372	8.37771	8.66334	9.41574
	2.33702	6.04216	8.94493	8.90241	6.65433	10.0087	2.84213	15.6396	7.82873	5.77586	8.80074	13.5841	19.9533	0.0463004	0.820386	1.06703	4.25931	3432.62	522.898			5.7747	8.52181	8.77015	9.3869
	2.38099	5.97882	8.62905	8.63051	6.85217	10.293	2.72909	15.98	7.6637	5.54859	8.48895	12.9556	20.0324	0.0461396	0.819631	1.05614	4.26482	3434.93	453.344			5.66295	8.59191	8.79092	8.99771
	2.35106	5.81178	8.67159	8.58023	6.84844	10.7724	2.6742	15.332	6.84051	5.44151	8.39695	12.221	20.1046	0.0464695	0.818287	1.0543	4.27224	3438.54	393.875			5.61147	8.7337	8.28225	8.68649
	2.53787	5.79803	8.90929	8.35668	7.07929	11.3029	2.62194	15.1492	6.23883	5.36007	8.0835	11.8015	20.1651	0.0464874	0.817503	1.054	4.26599	3439.8	345.398			5.7484	8.91295	8.00331	8.41503
	2.60331	5.52765	8.91698	8.35229	7.22815	11.2304	2.53	14.696	5.68266	5.12627	7.92197	11.2127	20.2216	0.0464004	0.817832	1.0504	4.26864	3440.04	307.719			5.68265	8.93696	7.63623	8.08697
	2.68901	5.36737	8.95257	8.28515	7.31007	11.7695	2.43706	14.4816	5.53061	4.92522	7.77208	10.9896	20.2718	0.0460462	0.818196	1.06461	4.26199	3441.66	279.353			5.66965	9.12159	7.4831	7.89563
	2.67873	5.48557	9.10718	8.35603	7.57194	12.0934	2.40099	14.3904	5.39942	4.82903	8.03267	10.5123	20.3462	0.04597	0.818007	1.07214	4.26162	3443.87	256.653			5.75716	9.34047	7.39692	7.79133
	2.74137	5.734	9.3713	8.52135	7.84535	11.9965	2.33549	14.0239	5.40675	4.74356	8.27038	10.3573	20.4219	0.0461506	0.817305	1.07527	4.26218	3444.36	240.696			5.94889	9.45439	7.25537	7.7904
	2.7375	5.77046	9.66482	8.60783	8.23503	11.9953	2.354	13.5389	5.33583	4.65809	8.33983	10.3214	20.4306	0.0464633	0.816164	1.07715	4.26497	3445.55	230.131			6.05759	9.61272	7.07624	7.77309
	2.83249	5.91195	9.44007	9.01473	8.69199	11.8999	2.41593	13.1842	5.17317	4.62254	8.33325	10.1955	20.3927	0.0468396	0.815499	1.07481	4.27253	3447.78	221.551			6.0615	9.86886	6.92445	7.71708
	2.8144	5.9154	9.26601	9.56659	8.86542	13.3551	2.4528	12.7012	5.15112	4.82407	8.55552	9.52278	20.3383	0.0470013	0.815108	1.07837	4.27376	3447.47	212.224			5.9986	10.5957	6.76837	7.63412
	2.83956	6.11334	8.91718	10.3966	9.00454	14.2571	2.47867	13.1231	5.39913	5.0202	9.00461	9.35914	20.2582	0.0470853	0.814773	1.08837	4.28448	3443.66	202.636			5.95669	11.2194	7.0003	7.79465
	2.69495	6.14312	8.79919	11.1551	9.77447	15.9459	2.53194	13.9147	5.5274	5.26943	9.1404	9.37854	20.1043	0.0470607	0.814349	1.09504	4.29156	3440.73	192.389			5.87909	12.2918	7.32468	7.92946
	2.5811	6.44622	8.80894	12.5384	10.523	16.8389	2.51988	14.0209	5.61093	5.34579	9.246	9.45636	19.9663	0.0469315	0.813411	1.10354	4.29329	3435.05	184.675			5.94542	13.3001	7.38391	8.01605
	2.44018	6.8419	8.62844	13.5587	11.2679	17.6386	2.48501	14.3115	5.60459	5.56547	9.47096	9.71513	19.9055	0.0468635	0.813038	1.106	4.30322	3425.29	176.827			5.97017	14.155	7.46704	8.25052
	2.46508	7.00898	8.99891	15.5723	12.0548	19.3403	2.4788	14.8397	5.46541	5.79861	9.10163	10.4098	19.9002	0.0464077	0.813096	1.10352	4.30925	3411.51	170.122			6.15766	15.6558	7.59464	8.43666
	2.47093	7.05918	8.86285	17.7149	12.8293	20.5155	2.4854	15.2943	5.30088	6.25917	8.68767	11.4173	19.9065	0.0464723	0.813829	1.10612	4.32348	3395.67	165.358			6.13098	17.0199	7.69353	8.78803
	2.43936	7.24744	8.53036	19.2877	13.5091	21.9429	2.5103	15.6442	5.20699	6.61461	8.48832	12.1407	19.9317	0.0465269	0.814287	1.10523	4.33762	3375.66	161.751			6.07239	18.2466	7.78715	9.08122
	2.33107	7.36681	8.18887	21.6182	13.7086	22.7312	2.43858	16.2237	4.93447	7.38246	8.48228	12.6667	19.9873	0.0465518	0.814895	1.10751	4.35059	3352.48	158.505			5.96225	19.3527	7.86559	9.51048
	2.31466	7.46032	8.24416	22.8276	14.0678	22.9757	2.35688	16.7266	4.71886	7.6699	8.40071	13.7047	20.0126	0.0464978	0.815635	1.11847	4.35559	3329.02	156.192			6.00638	19.9571	7.9341	9.9251
	2.26245	7.44469	8.31277	23.8009	14.5309	23.5683	2.25519	16.483	4.35441	8.1118	8.20311	14.0138	20.0037	0.0463705	0.816269	1.12177	4.35568	3307.18	156.353			6.00664	20.6334	7.69753	10.1096
	2.2968	7.46065	8.47028	25.0045	14.7484	22.9368	2.19137	15.8684	4.12468	8.13418	8.25913	14.4229	19.9892	0.0463285	0.817008	1.12293	4.35928	3282.91	157.017			6.07591	20.8966	7.39481	10.2721
	2.29186	7.21533	8.72204	25.2664	14.5486	21.8391	2.14917	16.2376	3.88271	8.25045	8.4535	14.6712	19.9306	0.046374	0.817552	1.12499	4.35998	3259.3	157.489			6.07641	20.5514	7.42316	10.4584
	2.25399	6.75783	8.85934	25.352	14.1606	21.021	2.12394	16.8702	3.8855	8.15066	8.32809	15.178	19.8569	0.0465827	0.817439	1.12755	4.36844	3239.33	158.649			5.95705	20.1779	7.62656	10.5522
	2.17687	6.52943	8.80607	23.7863	13.3197	19.1841	2.0931	17.183	3.89275	8.0316	8.45077	15.0698	19.8043	0.046584	0.816747	1.13809	4.36534	3220.74	159.256			5.83746	18.7634	7.72294	10.5174
	2.14232	6.40652	8.93991	21.7895	12.3733	17.7062	2.04316	16.5358	4.07816	7.70008	8.76045	14.3069	19.7861	0.0465312	0.815813	1.14559	4.35932	3203.48	159.152			5.82958	17.2896	7.55236	10.2558
	2.16217	6.03183	8.64773	20.6726	11.3845	15.4607	1.95055	16.244	4.26002	7.43321	9.06031	13.927	19.8201	0.0459529	0.815579	1.1652	4.34092	3189.27	159.085			5.61391	15.8393	7.48486	10.1402
	2.19151	5.80465	8.94707	18.1855	10.6365	14.1607	1.97302	16.0755	4.64084	6.74393	9.08149	13.5315	19.8923	0.0459077	0.81506	1.17645	4.33149	3178.97	158.151			5.64774	14.3275	7.5631	9.78564
	2.24431	5.63388	9.2772	16.3077	9.72427	12.8979	2.06329	15.9064	5.10127	6.20377	9.34121	12.8604	19.9754	0.0456385	0.815131	1.17855	4.31579	3169.26	156.141			5.71846	12.9766	7.6903	9.46846
	2.33954	5.38989	9.62154	14.6406	8.95259	10.9365	2.26083	15.9432	5.47804	5.61121	9.64749	12.0934	20.0991	0.0453978	0.815035	1.17828	4.30625	3155.27	153.019			5.78366	11.5099	7.89402	9.11736
	2.50929	5.27077	9.83026	12.5532	7.73226	9.34889	2.46537	16.0285	6.04272	5.45178	10.1777	11.4938	20.2796	0.045738	0.814903	1.1752	4.30653	3146.21	149.388			5.87011	9.87811	8.17886	9.04109
	2.85934	5.445	10.232	10.5463	6.97046	8.64375	2.65771	15.5229	6.35454	5.40804	10.8064	11.3826	20.4162	0.0459627	0.814456	1.17017	4.302	3171.53	145.114			6.17879	8.72018	8.17839	9.19902
	3.11849	5.37111	10.0644	9.05349	5.81036	7.61868	3.15879	15.1244	6.72758	5.58884	11.4864	11.5106	20.3403	0.0464204	0.814084	1.16325	4.28941	3259.98	139.067			6.18466	7.49418	8.33694	9.52862
	3.38637	5.36228	10.011	8.12956	5.4194	6.62905	3.58151	14.5216	7.0174	5.63094	11.8881	12.0635	20.0616	0.0469261	0.813726	1.15213	4.28192	3393.85	131.438			6.25322	6.726	8.37352	9.86084
	4.02779	5.53754	9.91682	7.92976	5.07537	6.13361	4.00177	14.3127	7.24419	5.86916	12.4957	13.5476	19.6417	0.0468082	0.813648	1.1368	4.26531	3561.34	122.48			6.49405	6.37958	8.51956	10.6375
	4.30077	5.88547	9.73207	7.64913	4.7991	5.96354	4.6642	14.209	7.56987	6.28562	13.1949	15.1233	19.0443	0.0469642	0.814314	1.11373	4.2601	3751.29	112.332			6.63944	6.13726	8.81436	11.5346
	4.48455	6.03027	9.62966	7.80085	4.74573	5.8703	4.80222	14.3443	7.77707	6.73362	14.269	18.0728	18.2617	0.0467615	0.815123	1.08879	4.24822	3952.28	102.243			6.71482	6.13896	8.97454	13.0251
	4.52398	6.22114	9.20514	8.26692	4.75165	6.01599	4.9747	14.4241	7.83791	8.23365	15.8158	20.5253	17.3886	0.0467771	0.814536	1.06508	4.25015	4160.51	91.7883			6.65009	6.34485	9.07889	14.8583

## Sheet: P203 U1-1
	Ra Li	Oi Li	Oe Li	MF Li	ICO Li	LO Li	Ra Re	Oi Re	Oe Re	MF Re	ICO Re	LO Re	EKG	Kippwinkel	Rotwinkel	Kraft x	Kraft y	Druck li	Druck re			Bauch links	Rücken links	Bauch rechts	Rücken rechts
	1.38433	8.20712	7.18662	17.2972	5.78065	4.48463	2.97736	6.82918	10.1489	6.45774	5.44186	8.55767	21.3777	0.0418764	0.093551	0.697779	2.9602	42	-1159.63			5.59269	9.18749	6.65183	6.81909
	1.38311	8.02332	7.17044	18.8758	5.3686	4.87991	3.08998	6.8439	9.8005	7.90376	5.67449	9.91515	21.1123	0.0420547	0.0934706	0.696236	2.96297	37	-1144.17			5.52562	9.7081	6.57813	7.83113
	1.3878	7.83408	7.12537	20.7536	5.23351	5.21603	3.18313	6.9318	9.3896	9.49371	6.18625	11.733	20.8502	0.0425616	0.0936824	0.698389	2.96965	1.17798	-1125.47			5.44908	10.401	6.50151	9.13764
	1.38023	7.61276	7.07152	22.2427	5.00008	5.56766	3.25999	7.189	8.93229	11.2675	6.47546	12.8319	20.6073	0.0427813	0.0946395	0.703043	2.96686	11	-1102.49			5.35484	10.9368	6.46043	10.1916
	1.32968	7.22744	7.1528	23.3677	4.67822	5.79781	3.18272	7.62714	8.64731	12.8013	6.78438	13.8218	20.3949	0.0426852	0.0952792	0.704489	2.96268	3334.07	L			5.23664	11.2812	6.48572	11.1358
	1.32902	6.80325	7.37862	24.1114	4.44395	5.98278	3.12923	7.99467	8.14398	14.4154	7.07777	14.7521	20.2734	0.0427634	0.0955729	0.703803	2.94964	3693.19	-1047.22			5.1703	11.5127	6.42263	12.0818
	1.34961	6.53295	7.22596	24.7541	4.22883	6.25852	2.91498	8.29326	7.6315	15.6799	7.54775	15.5643	20.2526	0.0432021	0.095249	0.700427	2.94952	3782.07	-1013.02			5.03618	11.7472	6.27992	12.9307
	1.39186	6.15991	7.11777	24.4726	4.06101	6.43934	2.7994	8.43282	7.16525	16.5628	8.10564	16.3247	20.2333	0.0435056	0.0956655	0.697492	2.94462	3802.43	-974.646			4.88985	11.6576	6.13249	13.6644
	1.42872	5.85611	7.53578	23.9374	3.91532	6.54081	2.65372	8.65488	6.56108	17.5878	8.56843	16.6747	20.2167	0.0432947	0.0963098	0.696371	2.9384	3784.66	-935.483			4.9402	11.4645	5.95656	14.277
	1.48762	5.76564	8.06838	22.9663	3.94048	6.52188	2.58713	8.89757	6.34308	18.4264	8.87027	16.65	20.2064	0.0430747	0.0967256	0.695885	2.92904	3752.11	-896.738			5.10722	11.1429	5.94259	14.6489
	1.50463	5.65686	9.03372	21.2994	3.98175	6.52779	2.47791	9.09722	6.06582	18.489	8.91391	16.2627	20.2118	0.0430308	0.0976605	0.695243	2.92094	3689.7	-857.008			5.3984	10.603	5.88032	14.5552
	1.56304	5.58465	10.3761	19.5101	4.04064	6.79817	2.4549	9.05231	6.03194	17.9577	9.0181	15.5751	20.2319	0.0428631	0.0984309	0.694988	2.91944	3593.41	-816.393			5.84127	10.1163	5.84639	14.1836
	1.62277	5.6271	11.6225	17.2747	4.26634	7.22739	2.51685	8.82421	6.15121	17.254	8.92705	15.2516	20.2466	0.0425361	0.097626	0.690983	2.92205	3486.44	-777.744			6.2908	9.58947	5.83076	13.8109
	1.69243	5.72032	12.7501	15.6091	4.68314	7.50726	2.63561	8.55909	5.99685	16.3112	9.02536	14.617	20.2715	0.0427001	0.0975968	0.692149	2.91969	3363.04	-741.024			6.72096	9.26649	5.73052	13.3178
	1.71775	5.9076	13.5291	13.5314	5.69629	7.78261	2.76508	8.23766	5.91223	14.8315	8.90237	13.5333	20.3163	0.0425937	0.0974234	0.693278	2.92225	3206.68	-708.302			7.0515	9.00342	5.63832	12.4224
	1.73522	5.95137	13.949	11.6442	6.18417	7.85802	2.94453	7.89131	6.09921	13.4313	8.41878	12.5154	20.3767	0.0422399	0.0973237	0.703032	2.92563	3030.23	-679.186			7.21187	8.56214	5.64502	11.4552
	1.80073	6.20738	14.0519	10.1334	7.20092	8.11138	3.20294	7.71619	6.41459	12.057	8.07228	11.5627	20.4489	0.0421732	0.097051	0.708953	2.92528	2845.22	-654.542			7.35332	8.48189	5.77791	10.564
	1.81649	6.36898	13.8783	8.54137	8.27596	8.11244	3.3374	7.22391	6.99692	9.90548	7.38419	10.7726	20.5274	0.0421387	0.0968408	0.708306	2.92237	2635.35	-634.518			7.3546	8.30993	5.85275	9.35409
	1.83494	6.39907	13.6522	7.57871	8.89579	8.11923	3.50751	6.80426	7.48972	7.6121	6.78019	9.6339	20.6086	0.0419005	0.0969874	0.707021	2.9205	2406	-620.676			7.29542	8.19791	5.93383	8.00873
	1.82533	6.53208	12.8399	6.92761	9.65042	7.80573	3.68351	6.38667	7.72272	6.47248	6.23933	8.60843	20.6869	0.0418758	0.0966584	0.71087	2.92222	2184.46	-614.277			7.06575	8.12792	5.93097	7.10675
	1.76574	6.56603	11.9581	6.29844	9.95208	7.46537	3.74268	6.23839	8.31779	5.67095	5.74837	7.47715	20.7647	0.0422348	0.0965561	0.715856	2.91969	1973.86	-613.776			6.76328	7.9053	6.09962	6.29882
	1.71418	6.56953	10.6471	5.75829	10.086	7.02847	3.7596	5.97727	8.83376	4.64039	5.44085	6.66183	20.8379	0.0426314	0.0966101	0.718386	2.9141	1765.99	-617.481			6.31027	7.62425	6.19021	5.58102
	1.67832	6.37125	9.28511	5.16034	9.81071	6.67407	3.91451	5.79693	9.4319	4.01007	5.24959	5.95543	20.8906	0.0429253	0.0971965	0.715757	2.91596	1578.42	-626.348			5.77823	7.21504	6.38111	5.0717
	1.61863	6.3334	8.53233	4.83881	9.21641	6.12703	3.8951	5.64174	9.90186	3.51553	5.00644	5.31292	20.9242	0.0431751	0.0978421	0.714688	2.91669	1416.13	-640.416			5.49479	6.72742	6.47957	4.61163
	1.57127	6.36698	8.11744	4.42992	8.83653	5.64654	3.99374	5.58207	10.7323	3.23802	4.95366	4.87563	20.9327	0.0434958	0.0978759	0.711919	2.91936	1268.04	-658.22			5.3519	6.30433	6.76936	4.35577
	1.49384	6.3689	7.69882	4.10737	8.14048	5.34336	3.95284	5.38661	10.8097	3.03908	5.03639	4.48809	20.9217	0.0436664	0.097704	0.715716	2.91839	1142.67	-680.525			5.18719	5.86374	6.71639	4.18785
	1.44932	6.35382	7.57338	3.92293	7.31505	5.09173	3.89543	5.27576	10.9456	2.97409	5.20759	4.22318	20.9193	0.043732	0.0969445	0.719174	2.92514	1049.88	-705.492			5.12551	5.44324	6.70559	4.13495
	1.41145	6.3609	7.3489	3.83292	6.48595	5.00594	3.95371	5.26139	11.1172	2.9536	5.30686	4.01827	20.9196	0.0442249	0.096208	0.719287	2.93093	972.023	-731.935			5.04042	5.10827	6.77743	4.09291
	1.43018	6.3853	7.32368	3.73563	5.75283	5.00453	3.91619	5.387	11.3646	2.97916	5.46788	3.98853	20.9302	0.0436131	0.0955347	0.717807	2.92901	894.807	-758.424			5.04638	4.831	6.88925	4.14519
	1.42603	6.39841	7.39632	3.68163	5.34294	4.97676	3.7598	5.35463	11.1724	3.06481	5.53066	3.95528	20.9515	0.0431349	0.0951638	0.721991	2.93535	823.64	-784.808			5.07358	4.66711	6.76227	4.18358
	1.39136	6.37215	7.24473	3.79912	5.06591	5.08702	3.64449	5.30663	11.2528	3.13247	5.51242	4.05549	20.9934	0.0425385	0.0947454	0.72713	2.93687	750.314	-809.947			5.00274	4.65068	6.73465	4.23346
	1.39505	6.50187	7.27909	3.87291	5.24648	5.21183	3.39508	5.31785	10.826	3.34383	5.4654	4.11178	21.0683	0.0421931	0.094083	0.730796	2.92942	668.476	-833.114			5.05867	4.77707	6.51299	4.30701
	1.41385	6.39009	7.20732	3.99695	5.22018	5.46907	3.17498	5.43827	10.276	3.53123	5.35892	4.26389	21.1693	0.0418161	0.094357	0.738541	2.93187	579.461	-855.201			5.00375	4.8954	6.29641	4.38468
	1.41726	6.25718	6.9868	4.22604	5.11406	6.00304	2.9927	5.5969	9.75094	3.66899	5.32771	4.35861	21.2731	0.0410323	0.0940863	0.741768	2.93211	489.194	-874.845			4.88708	5.11438	6.11351	4.45177
	1.39555	6.07191	6.79306	4.59046	5.06275	6.60349	2.75773	5.85745	9.15114	3.96339	5.38529	4.54193	21.3685	0.0405995	0.0936722	0.751385	2.94146	388.288	-891.574			4.7535	5.4189	5.9221	4.6302
	1.35921	5.89381	6.51234	5.08726	4.9607	7.25946	2.51497	6.11216	8.29416	4.51381	5.43187	4.74512	21.4418	0.0400313	0.093603	0.757461	2.94348	278.997	-905.278			4.58845	5.76914	5.64043	4.89693
	1.31764	5.6432	6.35341	5.57588	4.86652	7.96258	2.37132	6.13319	7.83906	5.24408	5.43415	4.85357	21.4934	0.0393859	0.0936441	0.761829	2.93978	171.669	-917.216			4.43808	6.13499	5.44786	5.17726
	1.2892	5.61518	6.07879	6.38554	4.82926	8.49179	2.21733	6.09275	7.33324	6.11689	5.50786	5.01712	21.5477	0.0391271	0.0939205	0.758796	2.9347	62.9181	-930.061			4.32772	6.56886	5.21444	5.54729
	1.31227	5.49465	5.91144	7.19526	4.65293	9.04771	2.19117	6.15134	6.69806	7.26814	5.53963	5.18888	21.6024	0.0391533	0.0942498	0.758853	2.92912	-49.4836	-943.914			4.23945	6.9653	5.01352	5.99888
	1.30428	5.28642	5.85782	8.06885	4.42513	9.32515	2.23899	6.05207	6.2096	8.15229	5.62202	5.32508	21.64	0.0389538	0.0939626	0.755711	2.93126	-162.579	-958.747			4.1495	7.27304	4.83355	6.36647
	1.2955	5.23792	5.7541	8.93865	3.9492	9.58865	2.33774	5.9427	6.12377	9.2874	5.66907	5.3875	21.6713	0.0390328	0.0929942	0.74783	2.93427	-270.699	-973.311			4.09584	7.49217	4.8014	6.78133
	1.23863	5.15923	5.75214	9.5916	3.8508	9.578	2.261	5.70512	6.01479	10.2331	5.71098	5.52255	21.7255	0.0393487	0.091742	0.740366	2.93074	-377.063	-988.886			4.05	7.67347	4.66031	7.15554
	1.21772	5.03814	5.70875	10.0429	3.64804	9.50779	2.271	5.43376	5.80022	10.9778	5.60952	5.57476	21.7917	0.0396111	0.0914711	0.732243	2.9306	-476.521	-1003.14			3.98821	7.7329	4.50166	7.38736
	1.2079	5.25348	5.68287	10.3789	3.53027	9.31263	2.32399	5.20826	5.85233	11.5827	5.50932	5.69093	21.8601	0.0402457	0.0916401	0.729151	2.92934	-564.905	-1016.61			4.04808	7.74059	4.46153	7.59432
	1.20992	5.45849	5.65966	10.7413	3.4162	8.84698	2.34154	5.1345	5.82235	11.948	5.57744	5.60463	21.9427	0.0406984	0.0914712	0.725069	2.93093	-649.381	-1030.35			4.10936	7.66817	4.43279	7.71004
	1.19865	5.74598	5.49059	11.1614	3.38686	8.64209	2.29063	5.0099	5.80011	12.0353	5.5808	5.59146	22.0228	0.041187	0.0915185	0.719919	2.93352	-727.946	-1042.61			4.14507	7.73014	4.36688	7.73586
	1.18626	6.01054	5.42043	11.3057	3.32529	8.25648	2.27345	5.18011	5.61504	12.1645	5.52798	5.44717	22.0986	0.0417689	0.091168	0.716757	2.93805	-791.668	-1051.23			4.20574	7.62914	4.3562	7.71321
	1.15367	6.39668	5.47738	11.1725	3.31713	7.99164	2.20338	5.47705	5.72527	11.9189	5.4414	5.41147	22.1784	0.0420443	0.0918701	0.716889	2.93658	-843.579	-1057.86			4.34258	7.49375	4.46857	7.59058
	1.13329	6.76725	5.49197	10.7175	3.37976	7.84961	2.21111	5.82623	5.51684	11.5333	5.5365	5.39215	22.2637	0.042388	0.0918187	0.716622	2.92849	-888.52	-1062.54			4.46417	7.31562	4.51806	7.48731
	1.13897	6.96877	5.51972	10.5801	3.36418	7.53673	2.16014	6.12656	5.7842	10.862	5.58562	5.35852	22.3384	0.0421534	0.0919507	0.720561	2.92976	-922.033	-1065.05			4.54249	7.16035	4.6903	7.26872
	1.14417	7.2667	5.55576	10.4563	3.3559	7.21574	2.15106	6.44005	5.89567	10.2945	5.59581	5.23571	22.389	0.0425598	0.0925327	0.719541	2.92781	-943.494	-1065.86			4.65554	7.0093	4.82892	7.04202
	1.15051	7.31995	5.62093	10.1888	3.39159	7.00653	2.13897	6.63287	6.03874	9.82485	5.60675	5.04803	22.4136	0.0425267	0.09333	0.722073	2.92989	-959.781	-1066.53			4.69713	6.86231	4.93686	6.82655
	1.16116	7.27732	5.67595	10.1945	3.41862	6.78528	2.13822	6.58668	6.02383	9.74977	5.66481	5.09088	22.4184	0.0424608	0.0937727	0.718502	2.92719	-970.681	-1065.71			4.70481	6.79946	4.91624	6.83515
	1.16103	7.21593	5.74901	10.135	3.41397	6.53837	2.11581	6.81604	6.09056	9.73507	5.66374	5.25613	22.4044	0.0423507	0.0934895	0.72084	2.91988	-973.24	-1064.08			4.70866	6.69578	5.00747	6.88498
	1.15409	7.06759	5.93224	10.0948	3.37141	6.31604	2.12582	6.9106	6.07602	9.94816	5.69548	5.5181	22.3843	0.0420684	0.0929922	0.726867	2.91706	-973.661	-1063.03			4.71797	6.59407	5.03748	7.05391
	1.15852	6.79437	5.99985	9.91343	3.29369	6.12389	2.1366	6.81361	6.09204	9.87449	5.79	5.53428	22.3676	0.0416883	0.092475	0.728842	2.91396	-976.285	-1062.52			4.65091	6.44367	5.01408	7.06625
	1.14993	6.55278	6.02557	10.0097	3.26056	6.11085	2.12919	6.56096	6.1213	9.87183	5.81866	5.62302	22.363	0.0412889	0.0924512	0.726615	2.912	-976.703	-1061.42			4.57609	6.46037	4.93715	7.1045
	1.15	6.38808	6.28056	9.66574	3.20582	5.89732	2.06734	6.41654	6.1726	10.1405	6.00107	5.69619	22.3847	0.0413851	0.0925278	0.723968	2.91069	-975.609	-1060.27			4.60622	6.25629	4.8855	7.27924
	1.14564	6.21844	6.41481	9.78454	3.21435	5.87909	1.99096	6.39575	6.06916	10.597	6.07016	5.85637	22.4322	0.0416266	0.0927035	0.727362	2.89572	-976.068	-1058.91			4.59296	6.29266	4.81862	7.50784
	1.1386	6.02641	6.46032	9.65852	3.2476	5.88388	1.92189	6.37045	5.92373	10.9661	6.19553	5.89249	22.4985	0.0413128	0.0925002	0.725875	2.8909	-976.943	-1056.47			4.54178	6.26334	4.73869	7.68469
	1.12823	5.98391	6.50112	9.47689	3.23977	5.77306	1.86882	6.32323	5.92724	11.2413	6.31188	6.04823	22.5614	0.0412087	0.0920246	0.720592	2.88086	-976.264	-1052.93			4.53776	6.16324	4.70643	7.86715
	1.1018	5.94986	6.44346	9.54474	3.28904	5.68671	1.77227	6.28023	5.9519	11.2866	6.333	6.14705	22.6159	0.0412634	0.0922347	0.722508	2.88282	-975.993	-1049.36			4.49837	6.1735	4.66813	7.92222
	1.11392	5.88851	6.4485	9.47	3.34457	5.62159	1.73379	5.99687	6.119	11.1544	6.18231	6.24874	22.6533	0.0414538	0.0925717	0.715052	2.88668	-976.795	-1045.23			4.48364	6.14539	4.61655	7.86181
	1.11766	5.91884	6.49724	9.90594	3.43533	5.47918	1.72778	5.94489	6.19774	11.1833	6.12284	6.16535	22.6584	0.0414667	0.0931377	0.716925	2.89506	-976.821	-1040.03			4.51124	6.27348	4.62347	7.82381
	1.12726	5.95201	6.64621	10.6027	3.48588	5.32079	1.68012	6.0419	6.21716	11.2534	6.06624	6.29978	22.6349	0.0416136	0.0939471	0.715799	2.89782	-976.315	-1034.33			4.57516	6.4698	4.6464	7.87315
	1.13837	5.93399	6.71065	11.1978	3.49984	5.26168	1.75235	6.14692	6.15733	11.4673	5.85217	6.38184	22.5914	0.0414617	0.0942891	0.719198	2.90359	-976.685	-1027.99			4.59434	6.6531	4.68553	7.90043
	1.13964	5.83255	6.72479	11.6657	3.64336	5.37293	1.7541	6.03929	6.08668	11.3693	5.70507	6.59621	22.5308	0.0411381	0.0948101	0.721504	2.91054	-977.069	-1022.43			4.56566	6.894	4.62669	7.8902
	1.15992	5.95382	6.74153	11.811	3.67841	5.48507	1.79466	6.17086	6.0076	11.1712	5.51644	6.72753	22.4635	0.0406124	0.0946575	0.724493	2.92002	-976.79	-1017.37			4.61842	6.99149	4.65771	7.80507
	1.1532	5.97005	6.71525	12.4392	3.65448	5.52445	1.81145	6.27504	6.07223	11.0779	5.37535	6.76162	22.3985	0.0402517	0.0947054	0.729952	2.92255	-976.779	-1012.53			4.61283	7.20605	4.71957	7.73828
	1.15303	6.04043	6.80549	13.2022	3.64972	5.47617	1.86086	6.41859	6.15791	11.2045	5.28571	6.92572	22.3471	0.0398869	0.094859	0.728614	2.92505	-977.185	-1009.05			4.66631	7.4427	4.81245	7.80533
	1.16125	6.19307	6.9405	13.2974	3.61808	5.33063	1.87655	6.50536	6.13701	11.195	5.19995	6.83415	22.3036	0.0394985	0.0949937	0.727558	2.92808	-977.272	-1005.97			4.76494	7.41535	4.83964	7.74302
	1.15783	6.32777	7.13346	13.0074	3.70613	5.28097	1.88405	6.67474	6.10345	11.0813	5.17323	7.01896	22.2883	0.0388359	0.0945772	0.722261	2.9238	-977.086	-1003.06			4.87302	7.33149	4.88741	7.75782
	1.18478	6.42584	7.13511	12.4929	3.732	5.22413	1.89459	6.70988	6.0807	10.9317	5.12121	7.17576	22.3108	0.0383623	0.0942496	0.718762	2.92029	-977.239	-1000.75			4.91524	7.14967	4.89506	7.74289
	1.20148	6.48281	7.21667	12.623	3.85758	5.13465	1.90641	6.80434	6.14059	10.6584	5.01	7.1836	22.3675	0.0381705	0.0946532	0.718628	2.92309	-977.557	-999.781			4.96699	7.20507	4.95045	7.61733
	1.19512	6.54184	7.27144	12.2837	4.01572	5.19419	1.83054	6.74471	6.30581	10.3863	4.95124	7.41383	22.421	0.0378621	0.0949135	0.714407	2.91982	-977.543	-997.61			5.0028	7.16452	4.96035	7.58381
	1.19768	6.58723	7.22154	12.3913	4.06763	5.05148	1.81485	6.82335	6.46425	10.1839	4.93517	7.29253	22.4697	0.0377704	0.0952255	0.712482	2.91837	-977.46	-994.207			5.00215	7.17012	5.03415	7.47053
	1.18548	6.6817	7.30458	12.5541	4.139	4.81726	1.7659	6.89564	6.53812	10.1405	4.93586	7.25458	22.5061	0.0379847	0.0954112	0.710027	2.9176	-977.776	-992.494			5.05725	7.17013	5.06655	7.44366
	1.16464	6.64366	7.23498	12.3172	4.29801	4.55697	1.71919	6.82227	6.46387	9.88627	4.81497	7.1393	22.5424	0.0381949	0.0954488	0.70728	2.91991	-978.056	-989.583			5.01443	7.05738	5.00177	7.28018
	1.15524	6.60564	7.19709	11.7815	4.44677	4.37107	1.69266	7.11167	6.45333	9.49924	4.79343	6.92563	22.5742	0.0380457	0.0951836	0.70847	2.91845	-977.918	-984.139			4.98599	6.86645	5.08588	7.07276
	1.1569	6.53554	7.34287	11.6432	4.55399	4.29713	1.73071	7.18966	6.40741	9.46701	4.75999	6.72502	22.6122	0.0385033	0.0952406	0.712298	2.91902	-978.027	-979.877			5.01177	6.83143	5.10926	6.98401
	1.16286	6.56168	7.19687	11.5949	4.62724	4.11832	1.85934	7.13732	6.34021	9.72073	4.68949	6.46299	22.6518	0.0389941	0.0957135	0.716417	2.92304	-978.44	-977.022			4.9738	6.78016	5.11229	6.95774
	1.16204	6.5569	7.42111	11.4041	4.58364	3.88642	1.8983	7.08587	6.25888	9.58721	4.68296	6.2067	22.685	0.0391461	0.0953362	0.71908	2.92741	-978.465	-972.598			5.04668	6.62471	5.08102	6.82562
	1.15029	6.55143	7.18101	10.7798	4.59229	3.51778	1.95312	7.03032	6.05105	9.56767	4.64899	5.82927	22.7047	0.0396345	0.0949624	0.722684	2.92416	-978.362	-969.001			4.96091	6.29663	5.0115	6.68197
	1.17264	6.56642	7.02343	10.1571	4.5229	3.35	2.02083	7.09866	5.84346	9.37823	4.67704	5.34287	22.7157	0.0401562	0.0945709	0.72353	2.91684	-978.747	-968.013			4.92083	6.01	4.98765	6.46605
	1.22436	6.50671	6.95118	9.42193	4.57884	3.22138	2.11769	7.09077	5.62931	9.27228	4.69206	5.10751	22.7091	0.0406558	0.0941921	0.723359	2.91831	-979	-964.586			4.89408	5.74071	4.94592	6.35728
	1.26168	6.35823	6.99854	8.68314	4.61385	3.16451	2.17926	7.18644	5.58672	9.22755	4.69579	4.74406	22.6847	0.0412662	0.0940966	0.72688	2.91214	-978.813	-960.117			4.87281	5.48716	4.98414	6.22247
	1.28893	6.39323	7.14122	8.57124	4.50595	3.11856	2.27535	7.15557	5.5022	9.45418	4.59801	4.51432	22.6483	0.041532	0.0939013	0.734578	2.91741	-979.009	-961.521			4.94112	5.39858	4.97771	6.18884
	1.29749	6.20891	7.05483	8.41667	4.44428	3.05701	2.32094	7.01058	5.36494	9.76695	4.63935	4.43301	22.6104	0.0418968	0.0936974	0.738628	2.91323	-979.388	-962.637			4.85374	5.30599	4.89882	6.27977
	1.31227	6.14267	6.91058	8.01589	4.34571	2.96154	2.39043	6.99989	5.19768	9.79371	4.78247	4.20394	22.5624	0.0422813	0.093318	0.740177	2.90477	-979.272	-947.586			4.78851	5.10771	4.86266	6.26004
	1.32129	6.0819	6.80488	7.50031	4.24705	2.91773	2.40064	7.1256	5.19334	9.94541	4.89841	4.08855	22.5034	0.0425399	0.0932454	0.738765	2.89865	-979.207	-926.262			4.73602	4.88836	4.90653	6.31079
	1.32004	6.18667	6.72583	6.80597	4.17874	3.0085	2.39952	7.22367	5.40283	10.0934	4.98246	4.12684	22.4266	0.0428605	0.0938088	0.735172	2.88994	-979.364	-907.053			4.74418	4.66441	5.00867	6.40092
	1.32463	6.17366	6.85608	6.89793	4.13405	3.13865	2.40236	7.26624	5.50219	10.3306	5.04609	4.22966	22.3303	0.04257	0.0947031	0.736386	2.88612	-979.254	-875.904			4.78479	4.72354	5.05693	6.53545
	1.32433	6.12033	6.90038	7.02449	4.08659	3.49302	2.42105	7.28494	5.68554	10.6242	5.03356	4.22468	22.1978	0.0421245	0.095433	0.742278	2.88749	-978.869	-818.247			4.78168	4.86803	5.13051	6.62749
	1.31311	6.1788	6.89831	7.15759	4.03034	3.88076	2.38936	7.14901	5.80936	10.5962	5.0798	4.23121	22.0515	0.0419904	0.0960258	0.739793	2.88873	-978.901	-732.354			4.79674	5.0229	5.11591	6.63574
	1.32266	6.45307	6.89214	7.42939	4.16039	4.16501	2.42984	7.15129	5.93416	10.9173	5.15943	4.26926	21.9089	0.0418118	0.0965749	0.739099	2.88325	-978.843	-632.763			4.88929	5.2516	5.17177	6.78198
	1.33218	6.40228	6.75226	7.60131	4.20844	4.64775	2.3853	6.97998	5.98061	10.9665	5.17894	4.35965	21.7237	0.0420928	0.0975514	0.733323	2.88567	-978.348	-428.183			4.82891	5.48583	5.1153	6.83503
	1.39124	6.61072	6.83403	8.09425	4.2359	5.19514	2.33473	6.92929	6.0275	11.3396	5.09218	4.26585	21.4445	0.0420659	0.0984634	0.727824	2.8917	-977.868	-80.8864			4.94533	5.84176	5.09717	6.89921
	1.39704	6.72294	6.82044	8.60927	4.28757	5.6449	2.20827	6.79458	5.99235	11.3638	4.97962	4.31076	21.0477	0.0417557	0.0991545	0.723376	2.88805	-977.39	370.872			4.98014	6.18058	4.9984	6.88471
	1.44248	7.05031	6.90368	9.80437	4.40205	6.2854	2.11115	6.77831	6.02836	12.0252	4.76836	4.47943	20.5063	0.0416893	0.0996747	0.725514	2.8888	-976.588	890.034			5.13215	6.8306	4.97261	7.09101
	1.48502	7.18482	6.88132	11.1321	4.37507	7.05266	2.07225	6.71381	5.89393	13.0103	4.67283	4.57245	19.844	0.0415203	0.0996948	0.726927	2.89143	-975.565	1444.54			5.18372	7.51994	4.89333	7.41854
	1.47589	7.40136	6.89095	12.4724	4.44154	8.00097	2.04595	6.6599	5.87548	13.9269	4.61509	4.79504	19.0606	0.0412198	0.0999822	0.718623	2.89537	-974.534	2029.5			5.25607	8.30497	4.86044	7.77901
	1.49933	7.61057	6.95762	13.8121	4.46285	8.85216	2.01523	6.61951	5.74771	14.6231	4.49869	5.23096	18.2192	0.0414191	0.100077	0.715737	2.90011	-973.464	2601.2			5.35584	9.04236	4.79415	8.11757
	1.53034	7.78132	7.05846	15.3315	4.5511	9.66564	2.12184	6.54274	5.6431	15.392	4.45105	5.54052	17.2938	0.0410182	0.0997386	0.709333	2.89625	-972.043	3166.81			5.45671	9.84942	4.76923	8.46118
	1.53203	7.94112	7.2259	16.6794	4.52026	10.4432	2.12099	6.43242	5.65846	15.6214	4.49068	5.94223	16.3098	0.0408902	0.0991755	0.708735	2.89684	-970.739	3701.82			5.56635	10.5476	4.73729	8.68477
	1.53711	8.27818	7.29002	18.8077	4.55949	11.1765	2.20479	6.18258	5.64222	15.9252	4.44479	6.31657	15.4228	0.0405262	0.0982617	0.711049	2.89181	-969.781	4094.85			5.70177	11.5146	4.67653	8.89553
	1.58319	8.54211	7.5069	20.7134	4.69243	11.9068	2.26026	6.13159	5.86161	15.9313	4.50323	6.94111	14.7265	0.0403117	0.0982702	0.71882	2.89038	-968.907	4331.31			5.8774	12.4375	4.75115	9.12522
	1.60526	8.82262	7.65639	22.2203	4.87495	12.5374	2.42318	6.03359	6.0146	16.3938	4.61987	7.27727	14.3203	0.0407058	0.0980409	0.720339	2.89089	-968.302	4431.98			6.02809	13.2109	4.82379	9.4303
	1.61003	9.14495	7.65674	23.2483	5.07662	13.0117	2.48879	5.9953	6.18735	16.1393	4.74833	7.47161	14.2478	0.0410083	0.0975468	0.721825	2.88308	-968.308	4439.73			6.13724	13.7789	4.89048	9.45309
	1.63718	9.47898	7.84948	23.7874	5.36869	13.1569	2.59865	5.9166	6.2893	15.542	4.84942	7.70217	14.4875	0.0414828	0.0975739	0.727904	2.88545	-968.685	4349.87			6.32188	14.1043	4.93485	9.36451
	1.69806	9.76307	7.87082	23.9495	5.61089	13.0054	2.73417	5.95659	6.35464	14.8369	5.0085	7.75749	15.044	0.0422192	0.0967333	0.730247	2.8828	-969.236	4139.02			6.44398	14.1886	5.01513	9.20097
	1.73272	10.1167	7.83206	23.7209	5.8711	12.8177	2.74656	5.89195	6.34786	13.8087	5.07064	7.9313	15.8039	0.0427883	0.0959807	0.729904	2.88482	-970.206	3854.01			6.56049	14.1366	4.99546	8.93689
	1.79392	10.3115	7.81063	23.4036	6.03381	12.4117	2.76517	5.82865	6.34875	12.7251	5.1279	7.88483	16.7098	0.0428847	0.0959776	0.733883	2.88161	-971.621	3468.13			6.63869	13.9497	4.98086	8.57927
	1.83254	10.3727	7.73145	22.4154	6.16875	11.9807	2.71125	5.92805	6.49782	12.0549	5.25307	7.79395	17.6521	0.0426761	0.0965067	0.739045	2.88008	-972.918	3007			6.64557	13.5216	5.04571	8.3673
	1.85027	10.2842	7.56118	21.0351	6.22616	11.2648	2.80392	6.1207	6.58804	11.2218	5.47201	7.78662	18.5665	0.0426376	0.0967903	0.744032	2.88162	-974.108	2491.69			6.56523	12.842	5.17089	8.16013
	1.8312	10.0483	7.48055	19.4347	6.21066	10.5797	2.85487	6.15162	6.57086	9.84565	5.57469	7.76816	19.3875	0.0429627	0.0967156	0.751633	2.87865	-975.556	1978.06			6.45336	12.075	5.19245	7.7295
	1.81329	9.81412	7.48914	17.8248	6.14436	9.84913	2.86319	6.20703	6.70848	8.99329	5.89814	7.8755	20.0626	0.0424201	0.0970427	0.753728	2.87989	-976.783	1500.16			6.37218	11.2728	5.25956	7.58898
	1.77711	9.4953	7.3586	16.5939	6.05881	8.90375	2.97282	6.1361	7.11573	8.03984	6.00217	7.9056	20.5783	0.0417521	0.0975011	0.753367	2.88243	-977.522	1078.34			6.21034	10.5188	5.40821	7.31587
	1.74351	9.01825	7.214	15.0345	5.91868	8.15433	3.04251	6.08366	7.59039	7.1964	6.09527	7.99093	20.9473	0.0414947	0.0973931	0.755774	2.87952	-978.26	712.375			5.99192	9.70251	5.57218	7.0942
	1.65561	8.62781	7.18802	13.5243	6.05051	7.4252	3.2905	6.12353	7.9883	6.43263	6.18187	7.87622	21.1764	0.0408904	0.0980032	0.762809	2.87824	-978.977	412.982			5.82381	9	5.80078	6.83024
	1.61755	8.29337	6.87865	12.0205	6.38998	6.79422	3.49052	6.07047	8.14385	6.08992	6.34798	8.00957	21.2998	0.0406325	0.098476	0.765047	2.87511	-979.283	186.156			5.59653	8.40157	5.90161	6.81582
	1.62364	7.82089	6.98537	10.8167	6.48266	6.05348	3.81633	6.2148	8.32802	5.60131	6.50766	8.29094	21.3535	0.0405008	0.0983541	0.768478	2.87963	-979.437	48.5586			5.47663	7.78427	6.11972	6.79997
	1.58955	7.49139	7.00525	9.27068	6.89299	5.25366	4.0325	6.38238	8.656	5.18395	6.52298	8.55371	21.3799	0.0406715	0.0979257	0.76765	2.88339	-979.753	-22.967			5.36206	7.13911	6.35696	6.75355
	1.56231	7.23646	7.13195	8.12774	7.12007	4.73529	4.0918	6.44378	9.07261	4.57062	6.45467	8.69973	21.3912	0.0405163	0.0977656	0.770389	2.88384	-979.948	-47.4903			5.31024	6.66103	6.53606	6.57501
	1.52434	6.83728	7.17785	7.26065	7.4266	4.21289	4.12227	6.6643	9.38908	4.06822	6.25863	8.61521	21.3864	0.0402863	0.0982186	0.769887	2.88448	-980.01	-56.6773			5.17982	6.30005	6.72522	6.31402
	1.49884	6.44651	7.27638	6.53322	7.66396	3.67335	4.38021	6.74805	9.79852	3.79866	6.21624	8.47502	21.3688	0.0403046	0.0982785	0.77415	2.88336	-980.161	-63.5139			5.07391	5.95684	6.97559	6.16331
	1.50424	6.31672	7.47441	6.21922	7.93245	3.35337	4.45949	7.00052	9.68633	3.62378	6.25446	8.51497	21.3338	0.0404628	0.0985435	0.772453	2.88879	-980.382	-62.255			5.09846	5.83501	7.04878	6.13107
	1.51753	6.19416	7.52998	5.8847	8.15975	3.16209	4.36171	7.21252	9.23815	3.47379	6.34378	8.47454	21.29	0.0405122	0.0989318	0.769036	2.88948	-980.591	-58.2855			5.08056	5.73551	6.93746	6.09737
	1.48941	6.0798	7.46316	5.90288	8.07092	3.00213	4.25819	7.52432	9.1816	3.48942	6.55227	8.47436	21.2449	0.0405945	0.0988412	0.769443	2.88533	-980.714	-58.7521			5.01079	5.65865	6.98804	6.17202
	1.47158	5.9571	7.49895	5.87026	8.22222	2.75505	4.09624	7.57032	9.31726	3.46618	6.60085	8.28934	21.1969	0.0410344	0.0995337	0.772557	2.88622	-980.915	-65.7763			4.97587	5.61584	6.99461	6.11879
	1.43212	6.0104	7.33592	5.87772	8.02011	2.78776	3.85802	7.76218	9.18894	3.39593	6.66874	8.25288	21.1517	0.041771	0.100594	0.774062	2.88459	-981.221	-73.9709			4.92615	5.56186	6.93638	6.10585
	1.39794	6.16063	7.38803	6.02611	8.0213	2.79828	3.66871	7.81347	9.15767	3.40529	6.74363	7.99425	21.1332	0.0420922	0.101633	0.769563	2.88358	-981.483	-84.8008			4.9822	5.61523	6.87995	6.04772
	1.37645	6.45301	7.44726	6.16586	8.05271	2.83879	3.47344	7.88336	8.57728	3.38946	6.84425	7.93474	21.1681	0.0426945	0.102068	0.766031	2.88075	-981.335	-104.075			5.09224	5.68579	6.64469	6.05615
	1.38654	7.04637	7.53206	6.41773	7.87787	2.89496	3.2204	7.86153	8.1953	3.45015	6.82448	7.94069	21.255	0.0433969	0.101943	0.759736	2.88237	-981.48	-128.359			5.32166	5.73019	6.42574	6.07177
	1.41226	7.53566	7.90856	6.65158	7.81578	2.97998	2.91794	7.72028	7.58624	3.49754	6.72383	7.96192	21.3625	0.0442986	0.102308	0.757717	2.88031	-981.971	-152.422			5.61883	5.81578	6.07482	6.0611
	1.41563	7.89083	8.08251	6.9427	7.68914	3.17438	2.66085	7.55193	7.24778	3.60242	6.63427	7.85977	21.4651	0.0448599	0.102627	0.755805	2.87781	-981.793	-183.285			5.79633	5.9354	5.82019	6.03215
	1.3914	8.41616	8.23339	7.14547	7.67112	3.27576	2.43285	7.45329	6.91879	3.63471	6.39619	7.6303	21.5529	0.0450871	0.102434	0.753061	2.87665	-981.474	-219.776			6.01365	6.03078	5.60165	5.88707
	1.40821	9.33903	8.6298	7.26782	7.63002	3.40975	2.24487	7.27296	6.50723	3.59068	6.12709	7.53707	21.6264	0.0462146	0.101598	0.748021	2.87937	-981.976	-253.966			6.45901	6.10253	5.34169	5.75161
	1.38833	9.92769	8.83378	7.71128	7.90339	3.47159	2.18152	7.4879	6.35805	3.60955	5.71562	7.45422	21.7006	0.0467549	0.100909	0.744305	2.88593	-982.1	-288.178			6.7166	6.36209	5.34249	5.59313
	1.39689	10.2867	8.98958	8.20508	7.83963	3.6793	2.17327	7.46639	5.85104	3.78612	5.58777	7.37913	21.775	0.0469296	0.100243	0.7447	2.88836	-981.346	-326.124			6.89106	6.57467	5.16356	5.58434
	1.36448	10.5833	9.08077	8.65533	7.86193	3.87921	2.24047	7.48219	5.81599	3.88845	5.43616	7.27155	21.832	0.0473218	0.099493	0.750102	2.89024	-981.712	-364.752			7.00951	6.79882	5.17955	5.53205
	1.35907	10.5729	8.99881	9.12589	8.11316	4.19057	2.3017	7.64455	5.76417	3.96412	5.28976	7.3883	21.8598	0.047345	0.0986774	0.755277	2.89515	-982.497	-401.492			6.97693	7.14321	5.23681	5.54739
	1.3389	10.3033	8.82421	9.51287	8.15065	4.39039	2.28723	7.97477	5.70416	4.0224	5.25996	7.42328	21.8585	0.0474937	0.0975452	0.756627	2.8962	-981.665	-440.15			6.82212	7.3513	5.32205	5.56854
	1.3311	10.1362	8.51815	9.76261	8.11311	4.52928	2.31124	8.27128	5.56889	4.08881	5.21917	7.19394	21.8396	0.0470788	0.0968592	0.755943	2.8998	-981.333	-480.541			6.66182	7.46833	5.38381	5.50064
	1.32562	9.82733	8.26566	9.88309	8.00403	4.63215	2.26929	8.43612	5.62373	4.01138	5.20319	7.13991	21.8212	0.0471522	0.0962866	0.756876	2.89644	-982.619	-517.607			6.47287	7.50642	5.44305	5.45149
	1.30535	9.16143	7.98666	10.6497	8.08407	4.79103	2.31549	8.70104	5.61452	4.13906	5.10285	7.04196	21.8149	0.0468761	0.096167	0.759603	2.89859	-982.34	-558.823			6.15115	7.84161	5.54368	5.42796
	1.28985	8.40089	7.57292	11.2408	7.8603	5.03511	2.33521	8.71484	5.65712	4.23659	5.12397	6.84249	21.8162	0.0459205	0.0964075	0.762492	2.89302	-981.148	-602.66			5.75455	8.04539	5.56906	5.40102
	1.26738	7.68216	7.45695	11.4933	7.54472	5.2045	2.33766	8.80902	5.64893	4.30783	5.21135	6.80725	21.8249	0.0452495	0.0964851	0.761231	2.89626	-982.307	-642.963			5.46883	8.08083	5.59854	5.44214
	1.26235	7.09772	7.19717	11.5339	7.5176	5.30041	2.26462	8.79793	5.77901	4.28182	5.3275	6.80529	21.8439	0.0450874	0.0961943	0.758492	2.89653	-983.083	-680.986			5.18574	8.11729	5.61385	5.47153
	1.23883	6.77799	7.03101	12.005	7.07606	5.46109	2.12796	9.04797	5.61366	4.3166	5.44712	6.61576	21.8787	0.0448548	0.0965266	0.75267	2.89722	-981.491	-720.96			5.01594	8.18072	5.59653	5.45983
	1.25963	6.6585	6.86791	12.2547	6.83751	5.52411	2.04901	8.81747	5.49171	4.33431	5.47782	6.64092	21.9433	0.044416	0.0971759	0.747875	2.90295	-981.68	-762.607			4.92868	8.20544	5.45273	5.48435
	1.24264	6.50731	6.63328	12.6061	6.85136	5.64654	2.02047	8.74899	5.60912	4.33011	5.46646	6.83469	22.0416	0.0440404	0.0971744	0.746397	2.91148	-983.503	-800.065			4.79441	8.36801	5.45953	5.54375
	1.20887	6.43145	6.67576	12.8978	6.68768	5.79599	1.96517	8.88061	5.66977	4.37107	5.31253	6.80778	22.1602	0.0438171	0.097258	0.741584	2.92145	-982.344	-835.867			4.77203	8.46049	5.50518	5.49713
	1.18113	6.33082	6.64446	13.7792	6.72559	6.0211	1.89921	8.98757	5.81585	4.51333	5.25319	6.73956	22.2939	0.0437075	0.0973054	0.735067	2.92527	-981.163	-870.73			4.7188	8.84196	5.56755	5.50203
	1.16974	6.21329	6.77985	13.8906	6.55065	6.17239	1.80877	8.90829	5.93928	4.55916	5.18977	6.71567	22.4313	0.0438307	0.0971214	0.732004	2.9224	-983.177	-902.324			4.72096	8.87123	5.55212	5.4882
	1.17882	6.14926	6.61216	14.0209	6.42739	6.3359	1.7364	8.89008	6.12947	4.60464	5.07462	6.67906	22.5459	0.0445944	0.0969214	0.732323	2.92338	-983.416	-932.574			4.64675	8.92805	5.58532	5.45277
	1.19454	5.99685	6.56565	14.6307	6.19471	6.61077	1.74894	8.87203	6.40566	4.62986	4.90367	6.6257	22.6285	0.0449596	0.0967325	0.731837	2.92128	-981.202	-964.951			4.58568	9.1454	5.67554	5.38641
	1.19087	5.91973	6.56051	15.4131	6.21526	6.82083	1.75022	8.8924	6.70997	4.69252	4.71045	6.49686	22.68	0.0448521	0.0964884	0.732053	2.91664	-982.273	-995.838			4.55704	9.48305	5.7842	5.29995
	1.17021	5.66635	6.59108	15.8796	6.14557	7.13049	1.75608	8.64003	7.0758	4.85895	4.58291	6.26624	22.7041	0.0445792	0.0961159	0.732913	2.91151	-984.137	-1022.34			4.47588	9.71857	5.82397	5.23603
	1.15596	5.44989	6.66095	16.2593	6.14807	7.52597	1.73503	8.82352	7.12456	5.0461	4.50618	6.08426	22.6968	0.0440232	0.0957906	0.733164	2.89923	-981.922	-1046.49			4.42227	9.97778	5.89437	5.21218
	1.16422	5.26025	6.67337	16.5498	6.41796	7.69076	1.73612	8.69076	7.38105	5.07582	4.51101	6.02919	22.6689	0.0437566	0.0959495	0.738474	2.89015	-981.177	-1069.66			4.36595	10.2195	5.93597	5.20534
	1.17719	4.95845	6.64161	16.7307	6.43121	7.7993	1.75878	8.53416	7.40053	5.1573	4.49093	5.98742	22.625	0.0434122	0.0956959	0.741959	2.88397	-983.949	-1090.63			4.25908	10.3204	5.89782	5.21189
	1.19443	4.87606	6.67852	17.1762	6.67536	7.86231	1.7697	8.39749	7.22988	5.29188	4.41733	5.90564	22.5589	0.0428352	0.0957741	0.747156	2.88336	-983.156	-1109.97			4.24967	10.5713	5.79902	5.20495
	1.19581	4.88069	6.58355	17.4934	7.11376	7.83023	1.75345	8.40303	7.2056	5.39832	4.27702	5.81644	22.4773	0.0419761	0.0961546	0.750659	2.88924	-980.515	-1127.68			4.22002	10.8125	5.78736	5.16393
	1.18983	4.82318	6.71825	18.0144	7.28725	7.9274	1.71628	8.33738	6.95931	5.50579	4.34885	5.65111	22.4061	0.0407537	0.0957477	0.749076	2.89692	-982.78	-1142.74			4.24375	11.0763	5.67099	5.16858
	1.20277	4.69985	6.54098	17.7238	7.46203	8.0078	1.69167	8.15397	6.84942	5.54063	4.18544	5.546	22.373	0.0402958	0.0957161	0.7435	2.89305	-984.269	-1155.77			4.14787	11.0645	5.56502	5.09069
	1.19837	4.76677	6.54566	17.8068	7.43577	8.05964	1.67198	8.21425	6.7018	5.64249	4.08827	5.4326	22.3847	0.0402764	0.0958023	0.738229	2.90205	-980.938	-1167.03			4.17027	11.1008	5.52934	5.05445
	1.19405	4.80408	6.48963	17.8854	7.47443	7.94843	1.68621	8.21237	6.82295	5.66921	3.99183	5.28312	22.4298	0.0407655	0.0963056	0.730068	2.91058	-981.075	-1178.01			4.16258	11.1027	5.57384	4.98139
	1.1979	4.85096	6.46586	18.3455	7.42275	7.92327	1.69308	8.42573	6.94211	5.70245	3.85979	5.03896	22.4785	0.0414249	0.0970461	0.722922	2.91797	-984.472	-1187.46			4.17157	11.2305	5.68697	4.86707
	1.18299	5.00982	6.4282	18.5991	7.24236	8.1075	1.6936	8.40461	7.0756	5.96156	3.72147	4.98393	22.5244	0.0417352	0.0969585	0.713386	2.92686	-982.247	-1195.88			4.207	11.3163	5.7246	4.88899
	1.17546	5.11327	6.24795	18.7873	6.85065	8.30446	1.69402	8.3503	7.29705	6.05788	3.63386	4.90685	22.5579	0.0423797	0.0965107	0.704765	2.94116	-979.52	-1204.41			4.17889	11.3141	5.78046	4.8662
	1.18318	5.23734	6.06823	18.6643	6.37891	8.27066	1.69874	8.38108	7.52173	5.95166	3.52806	4.87301	22.5841	0.0426803	0.0965326	0.696708	2.953	-983.109	-1212.26			4.16291	11.1046	5.86718	4.78424
	1.19797	5.35961	6.0035	18.2126	6.02751	8.32723	1.72448	8.27256	7.83865	5.85222	3.43668	4.89659	22.5976	0.0434541	0.0968877	0.695437	2.95454	-983.636	-1218.76			4.18703	10.8558	5.94523	4.7285
	1.18978	5.51282	5.97681	17.7699	5.78452	8.43429	1.73805	8.34295	8.20584	5.8384	3.42675	4.83245	22.6015	0.0439433	0.0969353	0.697289	2.96096	-979.001	-1225.03			4.22647	10.6629	6.09561	4.6992
	1.19252	5.53765	6.06831	17.2985	5.70601	8.30957	1.71768	8.57483	8.36154	5.71577	3.48145	4.71227	22.5815	0.0440804	0.0969236	0.699789	2.96637	-980.368	-1230.38			4.26616	10.438	6.21802	4.6365
	1.19408	5.62485	6.05576	16.784	5.76872	8.21742	1.72428	8.68694	8.33475	5.67552	3.44383	4.60474	22.5351	0.0437961	0.0966723	0.701604	2.97282	-983.901	-1235.15			4.29156	10.2567	6.24866	4.5747
	1.21265	5.71765	6.07097	16.469	5.61876	8.1579	1.72409	8.81392	8.32766	5.60076	3.4709	4.63521	22.4647	0.0433617	0.0960707	0.702573	2.97595	-979.569	-1239.16			4.33376	10.0819	6.28856	4.56896
	1.21288	5.93389	6.36134	15.9385	5.56324	7.89663	1.79354	9.10912	8.45665	5.49738	3.47695	4.51961	22.3995	0.0428452	0.0954512	0.710473	2.98083	-977.264	-1243.01			4.5027	9.79946	6.4531	4.49798
	1.22311	6.13376	6.64715	15.5574	5.56898	7.58964	1.82973	9.19185	8.4444	5.26839	3.4245	4.35424	22.3453	0.0428077	0.0954497	0.717125	2.98253	-982.041	-1245.97			4.66801	9.57201	6.48866	4.34904
	1.22187	6.36635	7.07713	15.2477	5.69621	7.40901	1.8348	9.25822	8.76666	5.06473	3.44682	4.16903	22.3048	0.0428551	0.0948444	0.719929	2.98618	-980.485	-1247.58			4.88845	9.45098	6.61989	4.22686
	1.1784	6.59384	7.30387	15.5542	5.89663	7.18641	1.82845	9.2401	9.06137	5.05447	3.4601	4.05452	22.2782	0.0434958	0.0949038	0.719476	2.98194	-974.544	-1249.19			5.02537	9.54576	6.70997	4.18969
	1.19292	6.76431	7.3586	15.5272	5.95576	7.09654	1.82265	9.1617	8.9168	4.99831	3.45822	3.86903	22.2708	0.0436496	0.0948102	0.724855	2.97737	-977.491	-1250.63			5.10527	9.52651	6.63372	4.10852
	1.19103	7.00006	7.38285	15.3252	6.17256	6.84565	1.81449	8.8328	8.83099	4.91348	3.42601	3.7051	22.2796	0.0441083	0.0950634	0.724918	2.98022	-979.985	-1251.08			5.19132	9.4478	6.49276	4.01486
	1.20842	7.45093	7.46312	15.1311	6.51626	6.80904	1.86053	8.98157	9.09046	4.84511	3.46314	3.66113	22.3096	0.044837	0.0952046	0.729568	2.97456	-973.196	-1251.35			5.37416	9.48546	6.64419	3.98979
	1.21441	7.77546	7.81653	14.7971	6.61048	6.60727	1.89072	8.87636	9.33414	4.67037	3.50748	3.55037	22.3674	0.0450002	0.0954118	0.729795	2.9748	-972.385	-1251.16			5.60213	9.33827	6.70041	3.90941
	1.22933	7.8486	8.07398	14.2999	6.77089	6.28428	1.94635	8.62879	9.23176	4.59515	3.51954	3.39435	22.4398	0.0454882	0.0958231	0.729246	2.96547	-978.352	-1250.05			5.7173	9.11834	6.6023	3.83635
	1.22309	7.95903	7.94584	14.1452	7.10363	6.0162	1.97801	8.30875	9.52639	4.43634	3.53328	3.2915	22.5011	0.0455535	0.0966722	0.726143	2.95516	-974.513	-1247.82			5.70932	9.08836	6.60438	3.75371
	1.2195	7.90148	7.92375	13.5361	7.57519	5.83387	1.9704	8.11156	9.5949	4.27481	3.59529	3.38952	22.5522	0.0458757	0.0967774	0.725992	2.94629	-969.277	-1245.5			5.68158	8.98172	6.55895	3.75321
	1.25132	7.8559	7.87512	12.9996	7.96288	5.55051	2.06884	7.97597	9.3842	4.09374	3.58382	3.43726	22.5876	0.0458022	0.0972349	0.727968	2.93583	-975.427	-1242.62			5.66078	8.83767	6.47633	3.70494
	1.27345	7.91632	7.85194	12.5732	8.32132	5.17874	2.13675	7.90851	9.19799	3.98838	3.62713	3.53044	22.6025	0.0455019	0.0975044	0.727418	2.9405	-977.191	-1238.97			5.68057	8.69108	6.41442	3.71531
	1.28069	8.05695	8.08672	12.3044	8.71035	5.12465	2.26124	7.9989	9.01176	3.92661	3.78357	3.65213	22.6058	0.0452742	0.0972028	0.721316	2.94084	-970.049	-1235.17			5.80812	8.71312	6.42397	3.78744
	1.28461	8.0805	8.00674	12.2018	8.72525	4.89696	2.33055	7.9229	8.95806	3.77665	3.91011	3.75531	22.6239	0.0447096	0.0972476	0.720397	2.93929	-973.586	-1230.72			5.79062	8.60802	6.40384	3.81402
	1.26099	7.86977	8.02136	11.7495	8.71023	4.56575	2.42892	7.50474	8.92832	3.5706	4.00827	3.84806	22.65	0.0446604	0.0974727	0.715649	2.94247	-980.382	-1225.8			5.71737	8.34182	6.28733	3.80898
	1.26711	7.99164	7.93001	11.6992	8.67012	4.30881	2.42489	7.3251	9.05853	3.5451	4.20991	3.95841	22.6738	0.0443395	0.0976734	0.715008	2.93739	-974.557	-1220.04			5.72959	8.22604	6.26951	3.90447
	1.27975	8.0667	7.72715	12.0151	8.37024	4.32196	2.43627	7.1896	9.31952	3.57719	4.36491	4.25023	22.6931	0.0440476	0.097259	0.715832	2.94949	-971.174	-1213.85			5.6912	8.23576	6.31513	4.06411
	1.2831	8.10197	7.77143	12.3187	8.18542	4.30929	2.39705	7.25047	9.26543	3.71184	4.48411	4.63086	22.6975	0.0436447	0.0965585	0.713121	2.95328	-978.212	-1208.28			5.71883	8.27113	6.30432	4.2756
	1.3094	8.08747	7.63179	12.7166	7.90757	4.25146	2.50529	7.10593	9.32157	3.92771	4.63085	4.9288	22.6739	0.0432245	0.0961029	0.710877	2.95602	-975.4	-1202.38			5.67622	8.29189	6.31093	4.49579
	1.30868	8.20373	7.47128	13.2363	7.58475	4.3042	2.51558	6.97571	9.51746	4.23401	4.85252	5.35511	22.6211	0.0425674	0.0951669	0.708151	2.96232	-932.059	-1195.65			5.66123	8.37508	6.33625	4.81388
	1.32572	8.10972	7.35573	13.7613	7.20314	4.21151	2.62971	6.86809	9.76299	4.441	5.05782	5.97313	22.406	0.0422146	0.094886	0.705821	2.9657	-524.567	-1187.6			5.59706	8.39198	6.42026	5.15732
	1.31781	8.24537	7.25052	15.2448	6.67167	4.20148	2.77668	6.82285	9.95572	5.00047	5.07157	6.55981	22.1667	0.0418498	0.0944884	0.700633	2.96918	-18.0203	-1179.8			5.60457	8.70598	6.51842	5.54395
	1.32687	8.13562	7.24303	16.7867	6.08455	4.32118	2.94636	6.77106	10.2094	5.79737	5.25748	7.28922	21.9085	0.0416638	0.0940821	0.701048	2.96668	525.369	-1170.63			5.5685	9.06413	6.64227	6.11469
	1.33446	7.99372	7.1335	18.3633	5.68511	4.57791	2.9534	6.86414	9.96499	6.83789	5.50341	8.62146	21.6349	0.0416557	0.0939108	0.705516	2.96872	1076.78	-1158.4			5.48723	9.54212	6.59418	6.98759

## Sheet: P204 U1-1
	Ra Li	Oi Li	Oe Li	MF Li	ICO Li	LO Li	Ra Re	Oi Re	Oe Re	MF Re	ICO Re	LO Re	EKG	Kippwinkel	Rotwinkel	Kraft x	Kraft y	Druck li	Druck re			Bauch links	Rücken links	Bauch rechts	Rücken rechts
	3.4639	6.49837	10.6154	43.1066	7.62926	13.968	4.20451	19.926	15.5912	45.6905	9.60387	33.231	18.6209	0.059753	0.0861435	1.0596	2.39054	42	808.795			6.85922	21.568	13.2406	29.5085
	3.5549	6.41304	10.2434	47.562	7.7017	14.8838	4.14951	20.1363	15.7155	54.2464	11.2044	37.5213	17.5155	0.0588837	0.0863167	1.04842	2.38015	32	785.103			6.73713	23.3825	13.3338	34.324
	3.57131	6.18203	9.93797	53.7527	7.85576	16.6557	4.20968	19.6832	15.9598	67.063	12.4898	41.9052	16.2652	0.0592204	0.086877	1.02745	2.36533	1.1123	757.088			6.56377	26.0881	13.2842	40.486
	3.69429	6.15669	9.63969	57.6905	8.05136	18.8055	4.28637	19.3889	16.4706	76.5196	13.4818	45.9168	14.9094	0.059161	0.0874271	1.01249	2.34714	11	726.575			6.49689	28.1825	13.382	45.3061
	3.76932	6.02701	9.22704	63.4275	8.20827	20.0779	4.41826	19.2152	16.4586	83.1337	14.2616	48.9536	13.3904	0.0593802	0.0876894	1.00404	2.33623	4285.4	L			6.34112	30.5712	13.364	48.783
	3.84811	5.8107	9.00043	67.1349	8.29957	21.3366	4.49497	18.5272	16.1312	88.3617	15.075	52.3498	11.962	0.059147	0.0879604	0.991977	2.32659	4932.2	660.399			6.21975	32.257	13.0511	51.9288
	3.98324	5.78852	8.83669	70.1285	8.62486	22.1245	4.47443	17.81	15.727	89.3103	15.502	53.5984	11.3878	0.058793	0.0883981	0.980838	2.3197	4966.56	625.603			6.20281	33.6259	12.6705	52.8036
	4.111	6.21984	8.97751	71.3995	9.01113	22.627	4.33486	16.1461	15.0402	91.3814	15.8744	55.108	11.2351	0.0585812	0.0885166	0.967265	2.30938	4965.71	592.983			6.43612	34.3459	11.8404	54.1213
	4.23877	6.37944	9.25508	71.9245	9.22714	23.5352	4.26854	14.2091	14.4986	90.0643	15.7319	54.966	11.3384	0.0581184	0.0884848	0.963753	2.29135	4950.2	560.673			6.62443	34.8956	10.9921	53.5874
	4.39245	6.51468	9.65084	73.5558	9.45247	24.8055	4.27698	13.1608	13.6304	87.9332	15.3692	54.4919	11.5434	0.0577014	0.0888731	0.966484	2.29091	4958.15	530.932			6.85266	35.9379	10.356	52.5981
	4.56822	6.87186	9.90173	73.084	9.8132	25.4101	4.25489	12.313	12.9343	85.7029	14.5579	53.6065	11.8678	0.0575546	0.0888434	0.967538	2.29716	4973.23	505.715			7.11394	36.1024	9.83408	51.2891
	4.69099	6.94257	10.4522	71.8424	10.1524	24.8905	4.21626	11.847	12.5086	78.378	14.1926	52.2163	12.3845	0.0574059	0.0892545	0.974627	2.30378	4952.79	488.15			7.36191	35.6284	9.52398	48.2623
	4.73965	7.2055	11.8231	69.2919	10.5191	24.448	4.08218	11.2141	11.3649	70.5113	13.461	49.3618	13.0097	0.0574704	0.0893873	0.980667	2.32064	4899.86	479.442			7.92274	34.753	8.88706	44.4447
	4.69564	7.47017	12.2757	64.2701	11.1666	24.0473	3.87577	10.4892	10.8582	62.4094	12.5989	45.3154	13.7313	0.057496	0.0893367	0.984322	2.32806	4816.2	480.764			8.14716	33.1613	8.4077	40.1079
	4.67631	7.67751	12.431	60.3727	11.4546	24.2173	3.67591	9.64656	10.2766	53.1494	11.723	40.7792	14.6101	0.0574672	0.0892969	0.989087	2.34038	4656.66	495.312			8.2616	32.0149	7.86634	35.2172
	4.66289	7.90306	13.593	55.5777	11.9951	24.9879	3.54476	9.07969	10.0932	48.1733	10.809	36.8123	15.5613	0.0577476	0.0897103	0.996864	2.34757	4397.17	520.937			8.71965	30.8536	7.57254	31.9315
	4.65819	7.76187	14.3239	51.6104	12.1984	27.0668	3.39517	9.10821	9.84754	42.5405	10.0539	32.6989	16.4435	0.0580334	0.089223	1.00688	2.36606	4098.86	557.068			8.91465	30.2919	7.45031	28.4311
	4.92426	7.80009	14.984	47.7972	12.7337	28.2536	3.30111	9.13384	9.84285	37.6533	9.45123	28.5667	17.2054	0.0586442	0.0886669	1.01701	2.38481	3782.77	601.452			9.23613	29.5949	7.42594	25.2238
	5.15305	8.06796	15.9308	41.6941	13.306	29.7217	3.17647	9.44516	10.1592	32.3103	9.02972	23.8964	17.8916	0.0586207	0.0883308	1.01982	2.39288	3401.39	651.006			9.71726	28.2406	7.59361	21.7455
	5.23439	8.30283	16.306	35.1825	13.9157	31.2674	3.20148	9.9806	10.6258	27.1815	8.66598	19.8538	18.5232	0.0590325	0.0883109	1.03141	2.39844	2970.77	703.362			9.94775	26.7885	7.93596	18.5671
	5.26297	8.47731	16.5444	29.0347	14.52	33.7035	3.27482	11.1611	11.0334	22.4634	7.60434	15.8587	19.0836	0.0587417	0.0878437	1.04003	2.40358	2510.24	756.065			10.0949	25.7527	8.48976	15.3088
	5.31679	8.55612	15.9307	26.0009	15.5059	37.3098	3.37817	12.159	11.2888	21.3759	7.58548	13.5139	19.546	0.0590224	0.0875074	1.0544	2.40567	2058.54	805.173			9.93452	26.2722	8.94199	14.1584
	5.28266	8.55894	15.5855	24.9822	16.296	40.3412	3.36485	12.7896	11.4988	22.1065	7.9724	12.3674	19.9074	0.0590814	0.0879901	1.07048	2.40357	1600.71	845.484			9.80903	27.2065	9.21775	14.1487
	5.24449	8.47867	15.405	22.8769	16.7223	42.6641	3.41548	13.9106	12.26	24.263	8.47895	11.8864	20.1388	0.0596099	0.088566	1.08489	2.39674	1198.06	869.547			9.70938	27.4211	9.86203	14.8761
	5.25823	8.28959	14.6306	21.0207	16.9603	43.7723	3.47634	14.8803	13.0857	26.3172	9.67698	11.4824	20.2662	0.0594688	0.0884859	1.09958	2.39742	857.293	871.692			9.39282	27.2511	10.4808	15.8255
	5.22222	8.26695	13.8407	19.8624	16.917	42.6541	3.58954	15.8761	14.5831	27.5167	10.899	11.5636	20.4206	0.0593052	0.0887127	1.10963	2.39843	530.687	846.428			9.10994	26.4778	11.3496	16.6598
	5.14723	8.1273	12.669	19.6153	17.078	42.3836	3.67003	16.9521	16.5417	29.3411	12.3802	11.2307	20.6424	0.0590488	0.0894303	1.10894	2.40965	198.938	790.024			8.64783	26.359	12.3879	17.6507
	5.02047	7.84223	11.583	19.7397	16.8309	41.5555	3.76769	17.198	19.2332	30.6436	14.2973	11.1625	20.8819	0.0594215	0.089641	1.11887	2.42826	-105.967	704.907			8.14855	26.042	13.3996	18.7011
	4.85783	7.52438	10.9042	19.2459	16.2718	40.439	3.80493	17.3889	20.8287	32.0688	15.564	11.2381	21.0888	0.0594029	0.0896749	1.12325	2.44277	-388.053	590.221			7.76215	25.3189	14.0075	19.6236
	4.55769	7.46119	9.89062	18.9164	15.5933	38.4531	3.75107	16.8395	22.4864	32.5107	16.7741	11.0956	21.2729	0.0600714	0.0897364	1.1277	2.45534	-673.835	449.507			7.30317	24.3209	14.359	20.1268
	4.48387	7.29773	9.5133	17.1228	14.7864	34.7018	3.74558	16.6302	23.731	33.4541	17.6364	11.4515	21.446	0.060654	0.089602	1.12686	2.46231	-944.336	289.348			7.0983	22.2036	14.7023	20.8473
	4.77706	7.34282	9.2969	15.4548	13.5071	31.8575	3.86525	16.4598	24.5211	34.3145	18.038	11.7851	21.6357	0.0611995	0.0891642	1.12708	2.46861	-1179.78	123.223			7.13893	20.2731	14.9487	21.3792
	4.8954	7.20712	9.23923	13.4239	12.6979	29.3822	3.9543	16.0378	25.234	34.839	18.5591	12.0816	21.8744	0.0615037	0.0888831	1.12935	2.4804	-1410.19	-29.9103			7.11392	18.5013	15.0754	21.8266
	4.82386	7.22874	9.00553	12.2415	11.9705	25.8493	4.06618	15.4521	25.2227	34.4236	18.6502	12.0965	22.1462	0.0618475	0.088611	1.1261	2.49273	-1651.26	-153.822			7.01938	16.6871	14.9137	21.7234
	4.85266	7.19083	9.06683	11.6646	11.542	23.9918	4.10612	14.2611	25.5268	34.4451	18.3249	12.3499	22.4121	0.0619815	0.0883677	1.12499	2.50251	-1878.59	-241.058			7.03677	15.7328	14.6313	21.7066
	4.94625	7.20305	9.20516	11.2038	10.8861	23.8435	4.32022	13.3616	25.2436	32.7342	18.0095	12.9597	22.6	0.0623021	0.0882574	1.12743	2.51196	-2079.45	-285.981			7.11816	15.3112	14.3085	21.2345
	4.93818	7.22938	9.35031	11.0614	10.4269	25.043	4.3973	12.8222	24.2308	33.1518	17.1559	13.4862	22.744	0.0621717	0.0876489	1.13137	2.51433	-2267.02	-297.268			7.17262	15.5104	13.8168	21.2647
	4.89556	7.2771	9.40926	10.9085	10.4584	27.7724	4.35141	12.1363	23.5345	33.0701	16.4126	14.2802	22.8559	0.0623406	0.0877069	1.14327	2.51152	-2430.16	-272.917			7.19397	16.3798	13.3408	21.2543
	4.94989	7.44138	9.71149	11.0104	10.5438	30.0584	4.37621	12.0197	22.4331	32.7679	15.1424	14.3691	22.9496	0.0625045	0.087885	1.14864	2.50588	-2567.64	-217.143			7.36759	17.2042	12.943	20.7598
	5.10759	7.63744	9.73021	10.8694	10.786	32.2009	4.29486	11.6936	21.4049	32.1872	14.6455	14.4387	22.9881	0.0622814	0.0877304	1.15008	2.50472	-2683.44	-139.291			7.49175	17.9521	12.4645	20.4238
	4.95904	7.56879	9.75502	11.2301	11.3144	30.5453	4.27217	11.1857	20.8659	30.2904	14.1426	13.9139	22.9546	0.0619117	0.0879636	1.14715	2.50346	-2802.16	-46.8157			7.42762	17.6966	12.1079	19.449
	4.78217	7.62311	9.81847	11.3094	11.6064	29.6178	4.15497	10.4026	20.561	27.3459	13.713	12.892	22.8213	0.0613005	0.0880843	1.14199	2.50238	-2903.67	46.0821			7.40791	17.5112	11.7062	17.9837
	4.66278	7.72818	10.3498	11.1765	11.7516	29.48	4.04512	9.78042	20.5505	24.4879	13.1447	11.9678	22.6432	0.0608941	0.0881284	1.14024	2.49669	-2977.5	123.371			7.58024	17.4694	11.4587	16.5335
	4.69086	8.05351	10.2978	10.927	11.7349	29.7543	3.91813	9.68336	21.0564	22.6966	12.7445	11.1229	22.4939	0.0606941	0.0881821	1.14551	2.4921	-3034.45	185.925			7.68071	17.4721	11.5526	15.5213
	4.57114	8.24038	10.1546	10.8162	11.5373	29.527	3.89365	9.08596	21.249	21.7262	12.3966	10.3424	22.4483	0.0604086	0.0880095	1.15622	2.48324	-3085.73	237.133			7.65537	17.2935	11.4095	14.8217
	4.51419	8.50644	10.3254	10.4184	11.4133	28.523	3.8148	8.79858	21.4691	19.5872	12.0501	9.42074	22.5028	0.060298	0.0883753	1.15888	2.47195	-3127.72	280.156			7.78201	16.7849	11.3608	13.686
	4.52116	8.77291	10.3779	10.2113	11.2816	27.2888	3.90352	8.54635	22.5101	16.7369	11.8562	8.02032	22.6061	0.0598026	0.0886454	1.16002	2.46392	-3156.15	314.306			7.89066	16.2606	11.6533	12.2045
	4.46392	9.06414	10.2811	9.68357	11.1651	25.095	4.09577	8.57884	23.9952	15.4632	12.5109	7.66237	22.7306	0.0592264	0.0885865	1.16439	2.45999	-3181.7	345.036			7.93638	15.3146	12.2233	11.8788
	4.34797	9.18652	10.3811	9.2576	10.8733	22.543	4.27506	8.45332	25.466	13.1026	12.6955	7.09711	22.869	0.0588208	0.0886242	1.16578	2.46598	-3206.87	374.034			7.97188	14.2246	12.7315	10.9651
	4.30298	9.73052	10.8512	8.33045	9.91812	20.6442	4.51832	8.32549	26.5963	11.7882	13.1166	6.87877	23.024	0.0584901	0.0887515	1.16668	2.46669	-3219.09	398.622			8.2949	12.9643	13.1467	10.5945
	4.38498	10.258	10.9914	7.81616	9.42612	19.6288	4.79919	8.68522	27.7466	10.8994	12.8348	7.05166	23.1996	0.0590508	0.0890387	1.17292	2.46578	-3227.2	419.503			8.54481	12.2904	13.7437	10.2619
	4.4761	10.9188	11.0479	7.77584	8.91346	18.1298	5.08924	8.70336	28.543	10.5003	12.8805	6.96104	23.3595	0.0589409	0.0898325	1.1731	2.46435	-3234.39	438.85			8.81426	11.6064	14.1119	10.1139
	4.5315	11.4375	11.4859	7.94259	8.66045	17.1544	5.40845	8.84604	28.8389	9.83939	12.793	7.15352	23.4592	0.0589455	0.0902589	1.17796	2.47232	-3236.8	458.019			9.15163	11.2525	14.3645	9.92864
	4.74531	12.0901	12.193	7.72221	8.44299	16.706	5.38857	8.62375	28.7618	9.53384	12.4926	7.22046	23.4566	0.0590414	0.0902597	1.1755	2.4757	-3239.93	474.021			9.67613	10.9571	14.258	9.74898
	4.8153	12.8159	12.6453	7.7967	8.08746	16.112	5.44486	8.57708	28.2812	9.36224	12.262	7.29315	23.3499	0.059004	0.0900593	1.17603	2.48507	-3245.12	487.217			10.0922	10.6654	14.1011	9.63912
	4.95438	13.4713	12.8794	7.90324	7.638	15.1074	5.50279	8.26685	27.6601	9.17636	11.9926	7.23626	23.1748	0.0592508	0.089669	1.17759	2.4962	-3253.37	501.327			10.435	10.2162	13.8099	9.46839
	4.9436	14.077	13.3407	7.94046	7.17795	14.4269	5.33196	7.96097	27.0137	8.95455	10.9599	7.36494	22.9897	0.0591766	0.0893527	1.17159	2.49163	-3258.82	512.073			10.7871	9.84844	13.4355	9.09313
	4.94653	15.1595	13.3533	7.97898	6.99533	13.8817	5.21269	7.56021	26.1915	8.82323	10.3504	7.41147	22.8662	0.0592601	0.0892509	1.16318	2.47985	-3263.1	516.777			11.1531	9.61866	12.9881	8.86171
	5.0871	15.9293	13.513	8.19892	6.89689	13.6668	4.98859	7.124	24.8261	8.79452	9.66374	7.595	22.8592	0.0597955	0.0888852	1.15915	2.46528	-3268.82	519.855			11.5098	9.58752	12.3129	8.68442
	5.01385	16.6497	13.5611	8.54079	6.90097	13.5843	4.75713	6.48781	23.9043	8.75514	9.21454	7.70525	22.9466	0.0595163	0.0882006	1.15621	2.45252	-3276.78	522.025			11.7416	9.67536	11.7164	8.55831
	5.00751	17.1705	13.6775	8.59675	6.68702	13.1205	4.49921	6.01966	22.4335	8.75736	8.36161	7.9085	23.0531	0.0596357	0.0876013	1.15799	2.44621	-3285.14	520.204			11.9518	9.46808	10.9841	8.34249
	4.91313	17.9048	13.7563	8.42262	6.61928	13.2302	4.16639	5.65191	21.2809	8.62831	7.72454	7.97303	23.1742	0.0597355	0.0873483	1.15992	2.4297	-3297.16	514.789			12.1914	9.42404	10.3664	8.10863
	4.77751	18.9365	13.799	8.62075	6.60704	14.7256	4.0478	5.65703	21.1067	8.13747	7.25671	7.89264	23.3109	0.0597288	0.0872434	1.16155	2.42452	-3308.03	507.953			12.5044	9.98445	10.2705	7.76227
	4.78447	19.3998	13.3287	8.56472	6.63062	15.2032	3.87362	5.45618	20.4823	8.05997	6.92763	8.00717	23.4345	0.0595701	0.0871112	1.16417	2.41273	-3316.22	500.465			12.5043	10.1328	9.93738	7.66493
	4.65923	20.357	13.2741	8.44502	6.69196	16.6226	3.64946	5.30929	19.601	7.95721	6.52877	8.17663	23.5366	0.0593725	0.0867444	1.1601	2.40367	-3324.77	488.486			12.7635	10.5865	9.51991	7.55421
	4.60557	21.4028	13.109	8.32859	6.65228	17.6214	3.5807	5.13017	18.6392	7.99464	6.20571	8.45858	23.6075	0.0594763	0.0865642	1.16161	2.41209	-3333.49	474.705			13.0391	10.8674	9.1167	7.55298
	4.53549	21.7201	13.0539	8.27534	6.45606	18.0124	3.4992	5.03848	17.5474	8.0882	6.14878	9.05469	23.6233	0.0590897	0.0868782	1.17458	2.41881	-3340.03	463.726			13.1032	10.9146	8.69504	7.76389
	4.43535	21.4371	12.7999	8.03446	6.32112	17.9695	3.42731	4.88676	17.3153	8.55655	6.05205	10.2094	23.5859	0.0590136	0.0872418	1.18544	2.42016	-3345.67	452.272			12.8908	10.775	8.54313	8.27268
	4.38053	21.9661	12.893	8.21898	6.13078	18.192	3.44246	4.91347	16.9128	9.20743	5.95484	11.6417	23.5341	0.0592255	0.0871703	1.19122	2.42154	-3349.45	437.054			13.0799	10.8472	8.42291	8.93466
	4.45062	22.0442	13.1829	8.20777	6.1368	19.0574	3.42389	5.0742	15.8478	9.46575	6.02413	12.9487	23.5026	0.0595431	0.0870297	1.19006	2.41608	-3350.14	421.623			13.2259	11.134	8.11528	9.47953
	4.48721	21.7818	13.1394	8.31714	5.98676	19.8281	3.41684	5.13137	16.0496	9.88996	6.07155	13.8076	23.4703	0.0601786	0.0871077	1.18558	2.40981	-3350.35	405.893			13.1361	11.3773	8.19927	9.92302
	4.49234	21.173	12.9832	8.06841	5.72623	19.9547	3.40428	5.16409	16.363	10.1221	6.0153	14.9611	23.4151	0.0604142	0.0872458	1.18495	2.40155	-3350.95	387.971			12.8829	11.2498	8.31045	10.3662
	4.41366	21.7645	12.96	8.16712	5.59431	20.3611	3.39042	5.27554	16.6383	10.5836	6.10198	16.4829	23.3661	0.0605409	0.0882001	1.18225	2.39217	-3350.71	367.892			13.0461	11.3742	8.43474	11.0561
	4.39439	21.4279	12.6998	8.26709	5.43396	19.8489	3.43348	5.47388	16.7274	11.0979	6.13257	18.69	23.3602	0.0610223	0.0883853	1.17492	2.38631	-3348.56	349.905			12.8407	11.1833	8.54491	11.9735
	4.31519	20.4657	12.217	8.73232	5.48267	19.8732	3.45619	5.65694	17.3697	12.1022	6.21246	20.4203	23.4127	0.0615027	0.0885087	1.17275	2.3939	-3346.95	335.199			12.3326	11.3627	8.8276	12.9117
	4.27552	20.0184	12.3448	9.40179	5.38401	20.1854	3.49761	5.81917	18.0264	12.9844	6.37289	21.8259	23.489	0.0618544	0.0879706	1.1683	2.3971	-3344.98	319.037			12.2129	11.6571	9.11441	13.7277
	4.22593	19.6871	12.3356	10.2316	5.3147	21.5607	3.57101	6.17461	19.0236	13.788	6.54421	22.6078	23.5594	0.0623061	0.0872874	1.16561	2.39896	-3342.48	303.824			12.0829	12.369	9.58973	14.3134
	4.07236	18.7877	12.232	10.7064	5.18896	22.4271	3.5535	6.4555	19.8522	14.669	6.64821	22.6228	23.6042	0.0625478	0.0869099	1.15974	2.39781	-3340.43	294.467			11.6974	12.7741	9.95372	14.6467
	3.85961	18.0402	11.7912	10.9411	5.08318	22.6738	3.65421	6.47323	20.773	15.4349	6.90033	22.8587	23.6222	0.062759	0.0870234	1.15397	2.39873	-3340.29	288.391			11.2303	12.8994	10.3002	15.0646
	3.73262	18.1503	11.944	11.0444	5.08456	22.4935	3.67812	6.62539	21.1704	15.3753	7.12798	23.0944	23.6158	0.0622568	0.0872068	1.14203	2.40796	-3339.62	283.714			11.2756	12.8742	10.4913	15.1992
	3.66835	18.1494	12.0482	11.3868	4.9677	22.0869	3.76565	6.77263	21.3893	15.3463	7.1089	22.305	23.614	0.062507	0.0873322	1.13492	2.40843	-3338.37	282.75			11.2887	12.8138	10.6425	14.9201
	3.63143	17.1133	12.1647	11.5285	4.90486	21.4943	4.20995	6.96748	21.3759	15.0841	7.13203	21.1837	23.6309	0.0624906	0.0867985	1.12995	2.40867	-3337.73	285.134			10.9698	12.6426	10.8511	14.4666
	3.70379	17.1204	12.4615	11.3986	4.9415	21.5851	4.36064	7.12219	21.8558	14.854	7.15906	19.1892	23.6399	0.0623199	0.0862632	1.12665	2.39788	-3337.86	286.761			11.0953	12.6417	11.1129	13.7341
	3.79165	17.2818	12.9921	11.2272	4.94513	21.5843	4.53262	7.25724	22.1672	14.0274	7.09548	17.0917	23.6191	0.062129	0.0870347	1.12878	2.37477	-3337.61	287.673			11.3552	12.5856	11.319	12.7382
	3.8688	16.4981	13.2395	10.908	5.10866	21.3913	4.64284	7.2483	22.4217	14.1001	6.95581	15.1388	23.5419	0.0620187	0.0875261	1.12422	2.35117	-3337.71	291.207			11.2021	12.4693	11.4376	12.0649
	3.99591	16.1636	13.5669	10.3327	5.24346	20.3485	4.74866	7.17346	22.6015	13.572	6.90081	13.4328	23.4026	0.0615793	0.0880287	1.12483	2.3387	-3339.79	295.296			11.2422	11.9749	11.5079	11.3019
	3.98611	16.0785	13.9672	9.37784	5.47664	20.3594	4.78141	7.16313	21.8944	12.8423	6.83742	11.4462	23.2227	0.0612941	0.0882925	1.1327	2.32579	-3342.49	296.72			11.3439	11.7379	11.2796	10.3753
	4.05304	15.4383	14.2578	8.95465	5.62837	20.9799	4.83662	7.15721	21.127	12.0334	6.72065	9.44931	23.0357	0.0611123	0.0881484	1.13721	2.31471	-3344.88	297.183			11.2497	11.8543	11.0403	9.40113
	4.11481	15.2713	14.1831	8.99675	5.89153	21.8954	4.92788	7.19523	21.1428	12.6006	6.78408	7.44922	22.8973	0.061117	0.0881204	1.13962	2.30302	-3347.7	298.031			11.1897	12.2612	11.0886	8.94464
	4.0501	14.4018	13.8427	9.28634	6.19414	22.7178	5.08379	7.14329	21.3908	13.204	6.88641	6.4686	22.8131	0.0607471	0.088098	1.14919	2.28584	-3351.65	301.191			10.7649	12.7327	11.206	8.85299
	4.00356	14.0766	13.5838	10.3075	6.83347	25.7251	5.03222	7.03418	21.5136	15.1345	7.18457	6.07105	22.7589	0.0601834	0.0880739	1.15129	2.27118	-3354.82	313.207			10.5546	14.2887	11.1933	9.46338
	3.90249	13.5352	13.0999	11.4753	7.37832	28.9429	4.89593	7.03318	21.3667	17.6628	7.48274	5.80947	22.7134	0.0599968	0.0886083	1.15392	2.25911	-3357.3	343.775			10.1792	15.9322	11.0986	10.3183
	3.90897	13.4516	12.7172	13.6302	8.7924	32.8362	4.76773	6.79888	21.0724	21.4319	8.07998	5.72686	22.7041	0.0594117	0.0879634	1.14762	2.25723	-3361.01	388.872			10.0259	18.4196	10.8797	11.7463
	3.81478	14.3772	12.2282	17.0122	9.83167	36.503	4.70507	6.82	20.8792	27.1346	8.63417	5.82909	22.73	0.0595422	0.088172	1.14166	2.25005	-3364.69	473.894			10.1401	21.1156	10.8014	13.866
	3.55946	16.2316	11.8425	20.9767	11.4821	42.537	4.62401	6.65228	20.0834	35.0321	8.99545	6.19808	22.774	0.0596037	0.088284	1.12983	2.24054	-3366.17	603.199			10.5445	24.9986	10.4532	16.7419
	3.58936	17.4941	11.1964	27.1729	13.4497	48.5015	4.54881	6.37688	19.6419	40.9429	9.43172	7.14471	22.7842	0.0592725	0.088031	1.11583	2.23665	-3367.34	773.473			10.7599	29.7081	10.1892	19.1731
	3.54112	19.9765	11.1417	33.6302	15.2128	54.8066	4.46952	6.25981	19.4849	49.0054	9.72115	7.91424	22.7293	0.0590114	0.0882179	1.11775	2.23013	-3367.96	1000.68			11.5531	34.5499	10.0714	22.2136
	3.62081	23.2414	11.352	41.8712	17.0652	62.6347	4.37341	6.15668	19.0703	56.2823	9.82	9.16628	22.6017	0.0586754	0.0884796	1.12255	2.22054	-3368.1	1284.43			12.7381	40.5237	9.8668	25.0895
	3.70628	25.6437	11.6203	50.1139	19.1595	69.3183	4.32879	6.24979	18.5691	61.612	10.0974	10.1134	22.4365	0.0584069	0.0886921	1.12044	2.21973	-3367.51	1603.09			13.6568	46.1972	9.71589	27.2743
	3.92979	27.6494	12.328	56.233	20.8714	75.7747	4.0748	6.31472	17.7244	68.1038	10.1182	12.4165	22.2813	0.0584587	0.0889963	1.11736	2.22103	-3367.31	1926.33			14.6357	50.9597	9.37131	30.2128
	4.07727	29.7886	12.8076	61.3618	22.6759	83.1447	4.08868	5.99983	17.1156	75.5705	10.2674	13.9932	22.1732	0.0584793	0.0893379	1.11388	2.23224	-3367.5	2263.14			15.5578	55.7275	9.06803	33.277
	4.04965	31.7159	13.0608	65.6262	23.5718	87.9998	3.97368	6.05907	16.4097	81.8046	10.2132	15.8375	22.0934	0.0584816	0.0898672	1.11942	2.23859	-3367.16	2579.98			16.2755	59.066	8.81415	35.9517
	4.14592	33.2796	13.4543	68.6368	24.2431	92.0425	3.98383	5.99564	16.3221	87.183	10.2956	17.9252	22.0164	0.0581699	0.0900972	1.12649	2.24156	-3366.56	2878.82			16.9599	61.6408	8.76719	38.4679
	4.25559	33.89	13.4827	72.0754	24.8463	94.043	4.07145	5.7535	16.2209	91.8827	10.57	20.5439	21.9373	0.0577085	0.0905844	1.13026	2.25046	-3366.56	3134.47			17.2094	63.6549	8.68195	40.9989
	4.23886	34.2621	13.5835	72.7406	24.4598	94.698	4.05683	5.69895	16.4641	95.8268	10.8539	23.0109	21.8699	0.0578103	0.0912975	1.13523	2.25592	-3366.72	3348.61			17.3615	63.9661	8.73996	43.2305
	4.31036	33.7753	13.8216	71.4243	24.1533	95.5183	4.24527	5.66908	16.4369	97.5123	11.1982	24.5208	21.8229	0.0582916	0.0913896	1.13421	2.26377	-3366.47	3505.73			17.3024	63.6986	8.78374	44.4105
	4.30466	31.5183	13.651	68.9105	23.5591	92.7884	4.37287	5.67373	16.2893	96.8579	11.8377	25.8069	21.8134	0.0588672	0.0912757	1.12951	2.26452	-3366.17	3606.49			16.4913	61.7527	8.77862	44.8342
	4.46536	29.9282	13.0587	65.0614	22.3985	89.4373	4.56488	5.57148	16.184	96.8376	12.4563	27.4136	21.8256	0.0599252	0.0912739	1.12585	2.27214	-3366.33	3660.44			15.8174	58.9657	8.77345	45.5692
	4.52963	28.6359	12.3165	61.765	21.186	86.1553	4.8238	5.4334	16.9	98.4193	13.402	28.1844	21.861	0.0608437	0.0906948	1.12755	2.28461	-3366.57	3682.12			15.1607	56.3688	9.05241	46.6686
	4.7098	26.8602	11.6709	56.7114	19.4748	80.1505	5.01796	5.3745	17.7143	93.3382	13.9494	30.2612	21.8889	0.0616912	0.0901866	1.12473	2.29335	-3366.47	3672.07			14.4136	52.1122	9.36891	45.8496
	4.90617	24.3004	10.6914	52.2471	17.8451	73.9959	5.28166	5.40952	18.2211	91.7505	14.4613	31.1458	21.8932	0.0627026	0.0893717	1.12666	2.30466	-3366.38	3640.42			13.2993	48.0293	9.63743	45.7858
	5.02027	21.0678	10.1243	47.6249	16.4189	68.2956	5.40952	5.51097	19.0708	86.4888	15.2468	31.3527	21.9041	0.0635069	0.088464	1.11559	2.3225	-3366.66	3586.52			12.0708	44.1132	9.9971	44.3627
	5.07474	18.792	10.2936	43.2129	14.4373	64.442	5.56164	5.67116	20.1005	79.7862	15.7152	30.1086	21.9295	0.0639954	0.0874725	1.11696	2.33841	-3366.94	3512.92			11.3868	40.6974	10.4444	41.87
	5.1514	16.1551	10.3105	39.7233	12.868	58.5948	5.83731	6.16917	21.2858	73.9273	16.1544	27.862	21.971	0.0641557	0.0871676	1.11418	2.34333	-3366.86	3423.56			10.539	37.062	11.0974	39.3145
	5.23858	14.4377	9.85567	35.8494	11.8928	51.9802	5.86744	6.6116	23.3488	67.0615	16.9425	27.198	22.0053	0.0639354	0.086813	1.11042	2.342	-3366.88	3325.4			9.84399	33.2408	11.9426	37.0673
	5.4496	13.3089	9.30944	31.4617	10.4537	47.1623	6.00178	7.15453	24.4645	62.8972	17.325	26.0753	22.0236	0.0633077	0.0868055	1.10647	2.34163	-3367.33	3215.11			9.35598	29.6925	12.5403	35.4325
	5.9931	11.9649	9.29905	27.6489	9.32621	41.776	6.18489	7.5278	25.532	59.9021	17.4188	24.936	22.0118	0.0627554	0.0868449	1.10994	2.33977	-3367.59	3096.37			9.08567	26.2504	13.0816	34.0856
	6.02477	10.7197	9.56219	22.5596	8.25781	35.4657	6.59222	8.23109	26.1232	50.9173	17.3059	23.7788	22.0094	0.0621454	0.0868354	1.12026	2.33336	-3367.47	2976.76			8.76888	22.0944	13.6488	30.6673
	6.24897	9.91398	10.2441	18.8642	7.29867	29.0299	6.835	8.76891	26.3032	44.3978	17.4799	21.9133	22.0003	0.0611852	0.0871185	1.11861	2.31963	-3367.71	2858.54			8.80236	18.3976	13.969	27.9304
	6.28292	10.0047	10.8869	16.4719	6.96378	24.5237	6.94415	8.98656	26.5607	38.5125	17.5146	19.2435	22.0045	0.0600833	0.0878753	1.11502	2.30469	-3368.28	2743.5			9.05817	15.9864	14.1638	25.0902
	6.5421	10.0337	12.041	14.6742	6.7468	19.666	7.0255	9.56782	26.2342	32.5808	17.3253	17.2399	22.01	0.0591484	0.0888738	1.11336	2.28607	-3368.48	2634.24			9.53895	13.6957	14.2758	22.382
	6.81168	10.2713	12.6889	13.1321	6.82356	15.8407	7.38956	9.90264	25.6124	29.3897	16.8158	16.3585	22.0008	0.05881	0.0896339	1.10865	2.26704	-3368.33	2535.32			9.92395	11.9321	14.3015	20.8547
	6.93957	10.4848	13.5173	11.5548	6.71548	13.3789	7.43823	10.0865	24.5864	25.7925	15.9797	16.4954	21.9807	0.0590918	0.0899408	1.11413	2.25867	-3368.72	2445.31			10.3139	10.5497	14.0371	19.4225
	7.11112	10.5476	14.8141	9.88139	6.6183	11.4593	7.50906	9.99077	22.4959	22.3773	14.647	14.894	21.9415	0.0591388	0.0903273	1.11567	2.25785	-3369.17	2363.32			10.8243	9.31968	13.3319	17.3061
	7.31263	10.8573	16.0355	8.97758	7.18801	10.7933	7.48825	9.76206	21.4052	19.0422	13.6866	14.5005	21.9217	0.059013	0.0907344	1.11491	2.2651	-3369.15	2291.74			11.4018	8.98628	12.8852	15.7431
	7.01099	11.2853	17.5118	8.51003	7.94231	10.1828	7.25572	9.54305	19.2218	16.7197	12.2475	13.6404	21.9098	0.0590687	0.0909296	1.10016	2.26877	-3369.17	2226.41			11.936	8.87838	12.0069	14.2025
	6.97457	11.6381	18.3708	8.36192	8.71861	9.9313	6.66095	9.1063	17.3479	14.9925	11.0859	12.9398	21.909	0.0588323	0.0909452	1.09152	2.28515	-3369.67	2163.79			12.3278	9.00395	11.0384	13.0061
	6.84716	11.9522	18.9083	8.82216	9.81239	9.77596	6.43052	8.58894	15.9839	13.8834	9.92992	11.9012	21.9192	0.0589984	0.0905235	1.09411	2.30193	-3369.9	2099.51			12.5692	9.47017	10.3344	11.9049
	6.9106	12.2004	20.026	8.80859	10.7821	9.73879	6.03507	8.47679	14.4715	12.9108	8.91018	11.4478	21.9329	0.0588667	0.0902741	1.08933	2.30958	-3369.72	2032.36			13.0457	9.77648	9.66112	11.0896
	7.03177	12.3531	21.3673	8.81828	11.5442	9.65042	5.88508	8.14925	13.3834	11.8658	7.62032	10.7744	21.9683	0.0591555	0.0901233	1.08554	2.32147	-3370	1960.19			13.584	10.0043	9.13923	10.0869
	7.2446	12.324	22.0739	8.85149	12.3413	9.7055	5.58667	7.75017	12.8447	11.7272	7.1084	10.1879	22.021	0.0588809	0.0900143	1.07204	2.32588	-3370.44	1881.44			13.8808	10.2994	8.72717	9.67453
	7.67206	12.8607	22.37	8.79202	12.8177	9.64368	5.36431	7.28513	12.2004	11.1999	6.96745	9.12333	22.1024	0.0588192	0.0899372	1.05423	2.32792	-3370.45	1789.57			14.3009	10.4178	8.28329	9.09689
	8.0417	12.8717	21.9393	8.82062	13.2162	9.48211	5.08141	7.1095	12.1967	10.9419	6.9768	8.28123	22.2285	0.0588871	0.0896364	1.04389	2.33064	-3370.59	1690.77			14.2842	10.5063	8.1292	8.73332
	8.55614	12.8466	21.9853	8.8321	13.1884	9.30597	5.0045	7.04405	11.7943	10.8888	6.72811	7.57254	22.3696	0.059023	0.0893639	1.03534	2.32919	-3370.94	1584.09			14.4627	10.4422	7.9476	8.39649
	8.61579	12.6967	21.9813	8.8494	13.1719	9.37346	5.03201	7.05924	11.8441	10.701	6.60981	7.17549	22.5245	0.0593797	0.0894421	1.03341	2.32672	-3370.98	1474.03			14.4312	10.4649	7.97846	8.16209
	8.86716	12.0815	21.5841	8.84204	12.8552	9.38393	5.06939	7.02282	11.9744	10.4299	6.59428	6.95386	22.675	0.0597405	0.0892815	1.03247	2.31539	-3370.96	1364.71			14.1776	10.3604	8.02222	7.99269
	8.81249	11.6472	21.2764	8.4203	12.4336	9.36991	4.95566	7.02619	12.0457	10.2208	6.54966	7.0232	22.8248	0.0594217	0.0891815	1.02919	2.30503	-3371.26	1252.84			13.912	10.0746	8.0092	7.93122
	9.03021	11.1859	20.7775	8.3138	11.9275	9.48247	4.97796	7.11854	12.1954	10.2324	6.67913	6.80013	22.9398	0.0594564	0.0888821	1.02877	2.30552	-3371.33	1136.93			13.6646	9.90793	8.0973	7.90388
	8.92618	10.8057	20.2526	8.18876	11.4466	9.94646	4.86792	7.08027	12.2596	10.2471	6.95173	6.77336	22.9553	0.0590789	0.0891043	1.02046	2.30155	-3371.05	1023.36			13.3282	9.86059	8.06925	7.99072
	8.86859	10.6339	20.0753	8.10986	10.8217	9.93135	4.89117	7.28596	12.3851	9.91632	7.06461	6.91093	22.8966	0.0596857	0.0888376	1.01413	2.30664	-3371.37	914.453			13.1926	9.62098	8.1874	7.96395
	8.5712	10.1726	19.6488	8.24075	10.3491	10.0476	4.76116	7.4137	12.6085	9.82602	7.00625	7.36164	22.7961	0.0601832	0.0887906	1.0049	2.31198	-3371.79	808.318			12.7975	9.54583	8.2611	8.06463
	8.42654	9.74297	19.6922	8.26732	9.97779	10.4573	4.86431	7.82813	12.5106	9.74844	6.94611	7.83101	22.7109	0.0602243	0.0887622	0.991455	2.3083	-3371.24	707.241			12.6206	9.56746	8.40103	8.17519
	8.28147	9.47544	20.2217	8.24673	9.74884	10.555	4.79038	8.11596	12.6775	9.65737	6.92096	7.93824	22.697	0.0604784	0.0889233	0.981615	2.30588	-3371.07	614.088			12.6595	9.51686	8.52794	8.17219
	7.97658	9.08625	20.1552	8.10695	9.44967	10.6934	4.76747	8.498	12.8682	9.83071	6.94367	8.15059	22.7684	0.0596135	0.0896784	0.970271	2.30077	-3372.04	521.524			12.406	9.41669	8.71123	8.30832
	7.59856	8.72863	20.8614	7.955	9.12109	10.5692	4.65572	8.82996	12.8904	9.83792	7.03188	8.35907	22.8456	0.0594007	0.0899493	0.960607	2.29794	-3372.07	432.145			12.3962	9.2151	8.79202	8.40962
	7.59251	8.47161	21.9212	8.08051	8.87973	10.5166	4.66866	9.1556	13.0611	10.1492	7.0334	8.48049	22.9022	0.0594894	0.0906905	0.948311	2.29105	-3371.03	353.467			12.6618	9.15895	8.96179	8.55435
	7.36668	8.39816	21.9771	7.99578	8.91882	11.2136	4.72353	9.72468	13.7441	10.4328	7.12757	8.65653	22.9665	0.0597432	0.0916352	0.935743	2.27546	-3371.68	290.362			12.5807	9.37606	9.39743	8.73897
	7.3239	8.08664	22.2998	8.20562	8.56039	11.7384	4.71723	10.258	14.0717	10.414	6.92641	8.90235	23.069	0.0598888	0.0910846	0.938408	2.26665	-3373	241.521			12.5701	9.50146	9.68231	8.74758
	7.2187	7.81501	22.5236	8.25037	8.58	12.0515	4.67034	10.5386	14.5313	10.382	6.7275	9.05084	23.1947	0.0591455	0.0909801	0.943949	2.25241	-3371.75	201.026			12.5191	9.62729	9.91341	8.72012
	6.94528	7.50037	22.8977	8.27456	8.82887	12.3736	4.63743	10.8456	15.1999	10.6847	6.68694	8.84931	23.322	0.0588117	0.0906314	0.95884	2.24524	-3370.85	171.737			12.4478	9.82568	10.2276	8.74033
	6.72637	7.7125	23.2145	8.51632	8.73336	12.5539	4.516	11.0103	15.5316	10.7798	6.70384	8.705	23.4423	0.0584466	0.0906681	0.974315	2.23831	-3372.92	151.188			12.5511	9.93451	10.3526	8.72955
	6.49404	7.52261	23.6522	8.69587	8.79876	12.936	4.57333	11.6178	15.7007	11.0547	6.85724	8.63946	23.4946	0.0577261	0.0903725	0.984307	2.23297	-3373.53	137.942			12.5563	10.1436	10.6306	8.85048
	6.6572	7.78384	24.1737	8.5831	9.10536	13.4718	4.5604	11.8287	15.6573	11.0319	6.82348	8.86002	23.4518	0.0575099	0.0893287	0.997617	2.23478	-3370.97	136.544			12.8716	10.3868	10.6822	8.90515
	6.62948	7.6816	24.8831	8.5846	9.32673	14.4234	4.5881	12.4974	15.8208	11.1229	6.75083	9.30455	23.3678	0.0565608	0.0885755	1.00309	2.23724	-3371.37	143.72			13.0647	10.7783	10.9688	9.05942
	6.42463	7.98343	25.4024	8.35881	9.70057	15.4317	4.55747	13.0071	15.9264	10.8955	6.76571	9.30917	23.2776	0.0558774	0.0876539	1.00947	2.23878	-3374.44	158.556			13.2701	11.1637	11.1637	8.99012
	6.20811	8.11639	25.5393	8.30033	9.45843	15.8441	4.57988	13.0668	15.6534	10.7041	6.6071	9.45881	23.1685	0.0553625	0.086907	1.01694	2.24239	-3372.86	178.379			13.2879	11.201	11.1	8.92332
	6.17819	8.65179	27.0846	8.02042	9.71114	15.8539	4.65045	13.2752	15.6878	10.7584	6.72349	9.49893	23.0673	0.0550159	0.0870286	1.02135	2.24034	-3369.83	196.776			13.9715	11.1951	11.2045	8.99361
	6.14917	9.02472	27.3725	7.90826	9.50515	16.0566	4.71088	13.6643	16.5128	10.7032	6.92089	9.73726	22.9969	0.055288	0.0866017	1.02784	2.24518	-3373	214.908			14.1821	11.1567	11.6293	9.12044
	6.13617	9.25041	27.719	7.76322	9.31296	16.1829	4.80352	14.3671	16.7307	10.2781	6.90443	9.82342	22.9708	0.0551123	0.086455	1.03372	2.2373	-3375.4	233.904			14.3685	11.0864	11.9671	9.00198
	6.10064	9.25972	27.9302	7.4364	9.14487	16.0809	4.92864	15.2565	17.4359	10.2116	6.87132	9.98731	22.9458	0.0543348	0.0863977	1.03597	2.23226	-3370.94	257.024			14.4302	10.8874	12.5403	9.02342
	6.05247	9.11869	27.6409	7.15894	9.11012	16.2966	5.09772	16.0855	17.571	10.1505	6.82081	10.2418	22.9437	0.0537249	0.0867514	1.03829	2.22743	-3369.58	283.237			14.2707	10.8552	12.9181	9.07103
	5.73517	8.57562	27.1313	7.0109	8.67528	15.6064	5.11336	16.9534	17.6951	9.98316	6.7579	10.0454	22.9894	0.0535609	0.0862139	1.03011	2.22365	-3374.9	309.47			13.814	10.4309	13.254	8.92883
	5.65771	8.49627	27.3841	6.96185	8.45595	15.032	5.07111	16.966	17.5542	9.91997	6.69054	9.78322	23.0436	0.0536693	0.0859845	1.02659	2.21912	-3374.26	338.416			13.846	10.1499	13.1971	8.79791
	5.49744	8.32888	27.3757	6.88872	8.12325	15.3709	5.06843	17.1152	17.4467	9.84305	6.73383	9.87516	23.0831	0.0541898	0.0859138	1.02104	2.21733	-3368.28	368.957			13.734	10.1276	13.2101	8.81734
	5.48888	8.23286	27.5245	6.88449	7.96513	15.9343	5.09379	17.8823	17.7319	9.82558	6.79002	10.3586	23.1127	0.0550989	0.0855767	1.01867	2.22312	-3371.19	398.552			13.7487	10.2613	13.5693	8.9914
	5.27853	7.91613	26.0934	6.74786	7.51223	17.1395	5.13815	18.3491	17.9281	9.67171	6.64264	10.5003	23.1607	0.0558262	0.0851032	1.01236	2.2335	-3376.89	428.334			13.096	10.4665	13.8051	8.93823
	5.2002	7.38426	25.3216	6.7045	7.32651	17.4894	5.07147	19.2396	17.4647	9.49745	6.38552	10.4277	23.1825	0.0559326	0.0852913	1.00443	2.23874	-3371.47	459.782			12.6354	10.5068	13.9253	8.77022
	5.18517	7.38705	24.6948	6.70045	7.44674	17.6525	5.26921	19.7369	16.8505	9.51891	6.27713	10.2339	23.1674	0.0559735	0.0853231	0.993405	2.24583	-3366.95	492.748			12.4223	10.5999	13.9522	8.67663
	5.33106	7.11873	23.816	6.824	7.27994	18.1242	5.29386	20.0104	16.0415	9.47232	6.28816	10.0321	23.1083	0.0567993	0.0858942	0.979757	2.24832	-3374.5	526.673			12.0886	10.7427	13.7819	8.59752
	5.31928	7.32866	22.816	6.79605	7.12134	18.5204	5.03295	20.2196	16.3413	9.36624	6.24789	9.89054	22.9827	0.0578549	0.0856606	0.969276	2.25092	-3376.92	561.043			11.8213	10.8126	13.8646	8.50156
	5.46901	7.471	22.501	6.80883	7.12564	19.1304	5.09333	20.4988	16.5972	9.36327	6.32159	10.1467	22.7676	0.0585792	0.0856781	0.965071	2.2541	-3367.89	594.359			11.8137	11.0216	14.0631	8.61051
	5.41404	7.65383	21.5539	6.79439	7.07316	20.3035	5.06097	21.2872	16.9055	9.23275	6.33564	10.2832	22.515	0.0590154	0.0857985	0.96071	2.25999	-3368.45	626.753			11.5406	11.3903	14.4179	8.6172
	5.27898	7.81783	21.2272	6.71199	7.07617	20.1604	5.04653	21.8599	16.9769	9.15912	6.21682	10.3208	22.2966	0.0594219	0.0857126	0.953063	2.26894	-3378.14	656.752			11.4414	11.3162	14.6278	8.56557
	5.11397	7.94117	20.2836	6.70769	7.25602	19.9303	5.09402	22.6968	17.0499	9.09921	6.06921	10.0707	22.1349	0.0592036	0.0853328	0.943693	2.2805	-3374.24	685.986			11.1129	11.298	14.9469	8.41302
	5.0341	7.92531	19.5358	6.79366	7.26528	20.7657	5.02199	22.9685	16.7902	9.03106	5.97596	10.6837	22.0366	0.0587812	0.0855927	0.943629	2.28669	-3364.93	714.914			10.8318	11.6082	14.9269	8.56357
	5.02067	8.06842	18.4275	6.89432	7.30092	23.7707	5.03571	23.0575	16.6939	8.98457	5.83739	10.8803	21.9967	0.058908	0.0864957	0.952276	2.29129	-3372.81	743.333			10.5055	12.6553	14.929	8.56741
	4.88752	7.93129	17.4924	7.05173	7.07561	25.3837	4.866	23.1731	16.5887	8.82159	5.70893	11.2242	21.9707	0.0592873	0.0863736	0.954193	2.30341	-3379.73	769.505			10.1037	13.1703	14.8759	8.58489
	4.61797	7.84199	15.9958	7.11129	7.04794	27.4234	4.66907	23.1825	15.9008	8.70159	5.49167	11.4625	21.9374	0.0592741	0.0861235	0.959398	2.33119	-3368.69	794.054			9.48527	13.8609	14.5841	8.55191
	4.21902	7.92216	15.2741	7.11425	7.03365	29.5418	4.53896	22.8173	15.3612	8.53562	5.28285	11.7536	21.9245	0.0590157	0.0858732	0.965273	2.35557	-3364.72	816.485			9.13843	14.5632	14.2391	8.52403
	3.71833	8.10481	14.8831	7.55015	7.11589	30.5568	4.29348	22.264	14.838	8.6136	5.06984	12.4252	21.9783	0.0586048	0.086499	0.965611	2.3793	-3377.49	837.2			8.90207	15.0743	13.7985	8.70286
	3.58323	8.30905	14.113	8.47233	7.2866	30.5942	4.17743	21.8528	14.2758	8.56811	4.87281	12.6707	22.067	0.0585741	0.0873452	0.968317	2.40571	-3376.58	855.066			8.66842	15.4511	13.4353	8.70387
	3.5767	8.46838	12.6815	9.2225	7.4957	32.1703	4.14273	21.1133	14.0989	8.64892	4.90527	12.8611	22.1295	0.0585117	0.0883491	0.974157	2.42202	-3362.67	871.361			8.24219	16.2962	13.1183	8.80508
	3.43022	8.58884	12.4509	9.51622	7.72717	32.9024	3.91455	19.8082	13.9524	8.51049	4.93168	12.9346	22.1363	0.0583574	0.0888718	0.984616	2.43459	-3367.99	885.352			8.15665	16.7152	12.5584	8.79225
	3.37135	8.69907	12.0945	9.83692	7.71928	32.5186	3.81089	18.9137	14.2063	8.48049	4.96038	12.4285	22.0935	0.059098	0.0898292	0.997629	2.44847	-3380.01	897.63			8.05496	16.6916	12.3103	8.62313
	3.30198	8.73114	12.2154	9.81713	7.75144	30.8772	3.78458	18.1316	14.3721	8.43426	5.05624	12.0863	22.0015	0.0593461	0.0897249	0.997271	2.46657	-3369.23	908.216			8.08285	16.1486	12.0961	8.5256
	3.23633	8.81819	12.5849	9.67335	7.97308	27.7535	3.70557	16.9861	14.5969	8.62682	5.33457	11.9846	21.9027	0.0592253	0.0902179	0.997939	2.47624	-3358.58	917.963			8.21314	15.1333	11.7628	8.64868
	3.25554	8.86473	12.9576	9.72887	8.06895	26.2374	3.60869	16.0389	15.4094	8.69472	5.30624	12.112	21.8404	0.0600634	0.0901295	0.999993	2.4832	-3371.79	924.901			8.3593	14.6784	11.6857	8.70432
	3.26608	8.79877	13.2034	10.1311	8.25338	23.342	3.53476	15.5292	15.4909	8.79344	5.38055	11.7561	21.7991	0.0601068	0.09054	0.993623	2.48638	-3377.27	930.212			8.42277	13.9088	11.5183	8.64337
	3.34564	8.57455	13.5216	10.6742	8.21727	21.1055	3.54252	15.2258	15.8636	8.71264	5.57166	11.0883	21.784	0.0608757	0.0902317	0.99575	2.48724	-3361.88	933.696			8.48061	13.3323	11.5439	8.45754
	3.27865	8.29109	13.6696	10.5431	8.24598	19.0059	3.59036	14.7002	16.0438	8.86542	5.6658	10.8779	21.8094	0.0612283	0.089975	0.99618	2.47858	-3362.11	935.396			8.41312	12.5983	11.4448	8.46969
	3.21326	7.97495	13.787	10.83	8.17725	17.1583	3.54389	14.8126	16.0303	8.83101	5.61002	10.5834	21.85	0.0614152	0.0894295	0.999609	2.47341	-3377.8	933.989			8.32507	12.0552	11.4623	8.34149
	3.2023	7.62188	13.4647	11.7582	7.89174	14.5526	3.49515	15.0791	15.6004	9.12243	5.56229	10.555	21.845	0.0616383	0.0882547	0.997141	2.46316	-3369.85	930.216			8.09629	11.4008	11.3915	8.41325
	3.14094	7.31128	13.3353	13.1153	7.85824	13.3202	3.4735	15.3604	15.1256	9.86002	5.51326	10.7196	21.7938	0.0618349	0.0874202	0.993424	2.44856	-3353.41	925.913			7.92916	11.4313	11.3198	8.69762
	3.05694	6.96798	13.0928	15.0377	7.83208	11.816	3.40718	15.7935	14.6099	10.7942	5.44544	11.3424	21.7545	0.0616397	0.0867134	0.99843	2.42878	-3366.66	918.713			7.70589	11.5619	11.2702	9.19403
	3.06166	6.63258	12.5344	18.6372	7.72583	11.2723	3.36617	16.0732	14.2358	11.9254	5.36597	12.0895	21.7897	0.0614321	0.085591	1.00122	2.41546	-3379.92	908.312			7.40954	12.5451	11.2251	9.79362
	2.91816	6.44861	12.2584	21.0892	7.65401	11.285	3.32856	16.6095	13.4726	13.8506	5.58175	13.8118	21.9109	0.0608259	0.0850853	0.996645	2.3935	-3362.49	896.688			7.20838	13.3427	11.1369	11.0814
	3.01316	6.33219	11.9386	23.3684	7.45493	11.3717	3.41756	17.4187	13.3624	19.0584	5.83085	15.9533	21.9085	0.0608812	0.0840986	0.999175	2.374	-3050.04	882.428			7.09467	14.065	11.3995	13.6142
	3.06904	6.09758	11.2889	28.0577	7.41579	10.9786	3.54641	18.2407	13.233	24.9172	6.35463	18.8207	21.3864	0.0602069	0.0834979	1.00486	2.3546	-2165.16	866.341			6.8185	15.484	11.6734	16.6975
	3.12894	5.94858	10.6803	32.313	7.3576	11.4668	3.79032	19.4723	13.9575	29.1288	6.75455	21.6746	20.6007	0.0599984	0.0839034	1.01307	2.34268	-1249.88	847.341			6.58592	17.0458	12.4067	19.186
	3.21842	5.90933	9.9649	37.5289	7.30094	12.1457	3.97669	20.555	14.4903	35.616	7.82787	25.9443	19.6636	0.0597325	0.0838708	1.00996	2.3297	-304.521	825.63			6.36422	18.9919	13.0073	23.1294
	3.30577	6.01149	9.61061	43.7245	7.50816	13.8614	4.13477	20.872	15.047	42.006	9.19339	29.3192	18.7081	0.0596173	0.0842832	1.01166	2.32371	597.807	802.44			6.30929	21.698	13.3513	26.8395

## Sheet: P205 U1-1
	Ra Li	Oi Li	Oe Li	MF Li	ICO Li	LO Li	Ra Re	Oi Re	Oe Re	MF Re	ICO Re	LO Re	EKG	Kippwinkel	Rotwinkel	Kraft x	Kraft y	Druck li	Druck re			Bauch links	Rücken links	Bauch rechts	Rücken rechts
	2.3132	6.41838	4.44785	36.5147	7.99643	16.5283	2.40249	7.49635	3.9787	28.3041	5.37501	41.0725	286.698	0.134609	0.137748	0.803413	2.74829	52	-3289.74			4.39314	20.3465	4.62585	24.9172
	2.3691	6.70319	4.71409	38.3356	7.94432	17.2905	2.46742	7.38785	4.08997	33.3859	6.86226	48.0781	290.022	0.134453	0.138015	0.812886	2.7539	43	-3289.29			4.59546	21.1902	4.64841	29.4421
	2.45021	7.09027	4.97664	38.5314	7.78259	18.007	2.50114	7.36211	4.14981	37.6817	8.3622	55.0828	293.496	0.13477	0.138566	0.813388	2.75619	1.15088	-3288.72			4.83904	21.4403	4.67102	33.7089
	2.57317	7.62983	5.43871	38.7129	7.60087	18.1081	2.59936	7.31536	4.20847	41.3074	9.44499	58.7841	298.107	0.135258	0.138565	0.816489	2.76712	11	-3288.26			5.2139	21.474	4.70773	36.5122
	2.65944	8.0239	5.80536	37.9441	7.2812	17.6844	2.67144	7.40397	4.27778	43.4237	10.2288	60.8988	303.271	0.135943	0.138127	0.81231	2.78138	3210.15	L			5.49623	20.9699	4.7844	38.1838
	2.70494	8.35681	6.1929	36.4741	7.07051	16.9409	2.72876	7.7496	4.33638	44.8492	10.7036	61.819	314.375	0.136513	0.13767	0.813323	2.79309	3586.38	-3287.36			5.75155	20.1618	4.93825	39.124
	2.8092	8.65599	6.75806	33.9011	6.87108	15.662	2.81748	8.11342	4.27489	44.6175	10.8388	61.6739	329.495	0.136306	0.13741	0.82207	2.795	3750.51	-3287.08			6.07442	18.8114	5.0686	39.0434
	2.91962	8.91312	7.22719	30.8755	6.80365	14.284	2.86165	8.21321	4.19422	43.4172	10.7766	58.8717	336.712	0.136232	0.137346	0.831526	2.79979	3836.37	-3287.04			6.35331	17.321	5.08969	37.6885
	3.05419	8.9156	7.72621	28.4909	6.64742	12.9025	2.92474	8.23783	4.15118	41.0619	10.2675	55.0459	330.22	0.136603	0.137646	0.839541	2.80384	3875.43	-3286.99			6.56533	16.0136	5.10459	35.4584
	3.08823	8.94041	8.10357	25.613	6.71026	11.8353	2.94715	8.15262	4.13785	37.1093	9.73824	51.0248	326.89	0.136524	0.137665	0.837131	2.81074	3896.38	-3286.87			6.71074	14.7195	5.0792	32.6241
	3.1906	8.65073	8.4791	22.6278	7.01061	10.0142	2.99041	8.08607	4.09285	32.5651	8.57696	44.8102	329.159	0.136481	0.137709	0.827474	2.81425	3901.15	-3286.89			6.77348	13.2175	5.05644	28.6508
	3.27826	8.42002	8.74533	20.9231	7.08038	8.29896	3.03837	7.91825	4.05658	28.0898	7.23381	37.1086	329.139	0.136566	0.137804	0.823305	2.81258	3880.71	-3286.99			6.81454	12.1008	5.0044	24.1441
	3.27132	7.89413	8.75325	18.8107	7.20438	7.15267	3.04468	7.54689	3.96023	22.9065	5.85248	31.4953	329.122	0.136437	0.138061	0.818966	2.81398	3843.96	-3286.98			6.63957	11.0559	4.8506	20.0848
	3.27018	7.43085	8.6811	17.2766	7.33694	6.20416	3.02351	6.90837	3.81422	18.8992	4.94991	26.8475	330.417	0.136503	0.138587	0.807352	2.81237	3801.75	-3287.02			6.46071	10.2726	4.58204	16.8989
	3.25214	6.87542	8.43226	15.3445	7.37247	5.60563	2.98757	5.83033	3.68305	15.1994	4.18342	22.4695	325.506	0.136586	0.139714	0.797796	2.8137	3745.55	-3287.2			6.18661	9.44087	4.16698	13.9508
	3.17864	6.27949	8.05189	13.785	7.36662	5.16531	2.93058	4.97479	3.5951	12.1844	3.53631	18.7225	322.074	0.136518	0.139943	0.786964	2.81144	3672.45	-3287.32			5.83668	8.77232	3.83349	11.4811
	3.11837	5.71845	7.55677	12.2399	7.08674	4.84757	2.84874	4.16684	3.39615	10.5972	3.00769	15.9758	327.66	0.136167	0.140346	0.778932	2.81084	3596.28	-3287.38			5.46453	8.05807	3.47058	9.86021
	2.98205	5.35439	6.93293	10.6599	6.91237	4.90764	2.75434	3.65198	3.20012	9.18067	2.67064	13.0722	337.964	0.1355	0.14015	0.77511	2.80712	3517.08	-3287.55			5.08979	7.49329	3.20215	8.30785
	2.87816	4.975	6.38524	9.17123	6.47443	5.10261	2.74776	3.19091	3.03477	8.31184	2.50173	10.5302	346.552	0.134787	0.13987	0.776719	2.80617	3427.07	-3287.75			4.74613	6.91609	2.99115	7.11459
	2.7371	4.68411	5.59337	7.99839	6.0321	5.2801	2.64915	2.87308	2.87716	7.24167	2.27928	8.62515	355.153	0.134137	0.139165	0.778009	2.81242	3336.15	-3287.82			4.33819	6.43686	2.7998	6.0487
	2.62501	4.3525	5.03428	7.04902	5.65044	5.85589	2.59538	2.62065	2.83973	6.43975	2.21524	6.88808	367.601	0.133399	0.138732	0.776727	2.81626	3254.22	-3287.94			4.00393	6.18512	2.68525	5.18103
	2.53415	4.05632	4.71126	6.21515	5.27585	6.66037	2.48987	2.56141	2.82078	5.98677	2.19395	5.74637	381.118	0.133058	0.138301	0.777625	2.83435	3174.81	-3288.15			3.76724	6.05045	2.62402	4.64237
	2.47789	3.93872	4.39217	5.58205	4.96494	7.37663	2.4974	2.54026	2.79861	5.86145	2.2275	5.1337	389.181	0.132274	0.137919	0.785954	2.84661	3097.63	-3288.26			3.60292	5.97454	2.61209	4.40755
	2.44825	3.8894	4.20751	5.37041	4.4996	8.21891	2.47436	2.55379	2.78601	5.75088	2.3405	4.6393	402.827	0.13205	0.136862	0.790557	2.85746	3032.53	-3288.31			3.51506	6.02964	2.60472	4.24356
	2.41846	3.96376	4.08008	5.16379	4.22062	9.16151	2.42346	2.60158	2.77957	5.64676	2.37084	4.27657	419.882	0.131812	0.136038	0.792402	2.85721	2976.6	-3288.47			3.48743	6.18197	2.60154	4.09806
	2.36611	4.02856	3.96327	5.05801	4.14281	9.90053	2.41957	2.66324	2.78284	5.3979	2.42325	3.97547	426.089	0.131339	0.134828	0.79191	2.85947	2917.83	-3288.61			3.45264	6.36711	2.62188	3.93221
	2.31429	4.09078	3.95149	4.92187	3.86356	10.6328	2.4292	2.69596	2.80204	4.97829	2.43195	3.87868	427.106	0.131639	0.134142	0.790583	2.86512	2860.57	-3288.65			3.45219	6.47275	2.6424	3.76297
	2.2356	4.15857	3.88632	4.84884	3.73488	11.4711	2.36923	2.62972	2.83911	4.66118	2.50124	3.81609	425.928	0.131884	0.134159	0.788296	2.86539	2803.61	-3288.76			3.42683	6.68494	2.61269	3.6595
	2.17715	4.27126	3.73051	4.78471	3.69486	12.1074	2.35389	2.60714	2.81347	4.55658	2.5766	3.71977	421.78	0.132682	0.134838	0.784417	2.86395	2736.81	-3288.98			3.39297	6.86234	2.5915	3.61765
	2.13628	4.36619	3.70111	4.78071	3.62423	12.5516	2.32937	2.5864	2.76021	4.48476	2.6056	3.6251	416.114	0.133268	0.135349	0.777915	2.86072	2657.28	-3289.1			3.40119	6.9855	2.55866	3.57182
	2.15839	4.46285	3.6732	4.71275	3.53313	12.9039	2.3518	2.60256	2.71905	4.42806	2.65864	3.54018	410.68	0.133104	0.135567	0.780017	2.85568	2575.09	-3289.2			3.43148	7.04991	2.5578	3.54229
	2.18206	4.50837	3.69223	4.82059	3.48787	12.9724	2.33794	2.65713	2.73387	4.45058	2.59345	3.45663	401.412	0.133679	0.13607	0.772472	2.85436	2485.82	-3289.41			3.46089	7.09361	2.57632	3.50022
	2.21459	4.61801	3.76677	4.84305	3.53744	12.7661	2.34658	2.68294	2.75785	4.41599	2.55365	3.41001	385.884	0.134232	0.136987	0.766712	2.86093	2383.04	-3289.56			3.53312	7.04888	2.59579	3.45989
	2.24799	4.68046	3.80715	4.96674	3.61866	12.4323	2.39385	2.76349	2.76688	4.59827	2.58451	3.36749	368.531	0.134431	0.137534	0.758041	2.86256	2272.48	-3289.62			3.57853	7.00591	2.6414	3.51676
	2.2978	4.81217	3.95299	5.14382	3.71209	12.4623	2.39668	2.84732	2.83279	4.80064	2.64722	3.31636	353.251	0.135032	0.137988	0.754167	2.85724	2159.18	-3289.75			3.68765	7.10608	2.69227	3.58807
	2.32797	4.9472	4.03573	5.28853	3.8528	12.202	2.42401	2.98241	2.84986	4.88052	2.7063	3.2872	341.642	0.135167	0.138222	0.760359	2.85902	2036.56	-3289.92			3.7703	7.11443	2.75209	3.62467
	2.40718	5.09654	4.16683	5.46387	3.98685	11.5326	2.4946	3.08442	2.92858	4.86609	2.75196	3.16015	333.724	0.135394	0.138382	0.769124	2.8564	1908.71	-3289.97			3.89018	6.99446	2.83587	3.59273
	2.40581	5.05472	4.23362	5.60737	4.03599	11.0378	2.47799	3.22171	3.03133	4.96234	2.72775	3.1745	326.71	0.135323	0.138271	0.780745	2.86239	1785.34	-3290.02			3.89805	6.8937	2.91035	3.62153
	2.44788	5.07486	4.27448	5.7591	4.01701	10.1826	2.49657	3.29833	3.09006	5.11123	2.70088	3.12792	316.807	0.135288	0.138205	0.793718	2.87842	1662.14	-3290.17			3.93241	6.65292	2.96165	3.64668
	2.43556	5.10484	4.30973	5.8584	4.07999	9.59872	2.51002	3.3363	3.16128	5.28177	2.75894	3.07637	298.27	0.134818	0.138186	0.805134	2.88445	1534.83	-3290.27			3.95004	6.51237	3.00254	3.70569
	2.42067	5.16711	4.26199	5.84012	4.08992	9.1261	2.50978	3.37418	3.21377	5.48598	2.81196	3.04458	281.062	0.133977	0.137713	0.828061	2.88686	1414.19	-3290.3			3.94993	6.35205	3.03258	3.78084
	2.38443	5.11084	4.3023	5.85203	4.03507	8.56869	2.49203	3.39327	3.24027	5.4915	2.79641	2.96609	275.499	0.133351	0.137052	0.843651	2.88641	1300.94	-3290.45			3.93252	6.15193	3.04186	3.75133
	2.38897	5.02105	4.32226	5.8224	4.04495	7.94027	2.50308	3.45627	3.27595	5.56004	2.78861	2.97947	273.615	0.13346	0.13724	0.858016	2.88435	1191.86	-3290.63			3.91076	5.93587	3.07843	3.77604
	2.3797	5.0537	4.35478	5.89098	4.09911	7.18222	2.54076	3.53655	3.29696	5.5897	2.7604	2.99306	268.291	0.133456	0.137537	0.86876	2.88282	1088.07	-3290.7			3.92939	5.7241	3.12476	3.78105
	2.42277	5.12092	4.38431	5.97648	4.07922	6.43929	2.50852	3.51905	3.27984	5.73388	2.7096	3.07755	263.864	0.13377	0.138318	0.868595	2.88164	994.435	-3290.81			3.976	5.49833	3.10247	3.84034
	2.4522	5.31674	4.41104	5.99621	4.07345	6.11548	2.46924	3.57899	3.2582	5.80151	2.6439	3.13127	260.241	0.134034	0.137821	0.867054	2.87971	911.41	-3291			4.05999	5.39505	3.10214	3.85889
	2.47345	5.5028	4.55968	5.96811	4.12066	5.80465	2.52166	3.56849	3.17249	5.83612	2.64957	3.18395	254.868	0.133795	0.137636	0.864133	2.87002	834.036	-3291.1			4.17864	5.29781	3.08755	3.88988
	2.45924	5.68453	4.61406	5.94762	4.20449	5.54937	2.46805	3.61682	3.14239	5.98412	2.64479	3.21496	248.559	0.133632	0.137441	0.860876	2.86517	770.01	-3291.12			4.25261	5.23383	3.07575	3.94795
	2.48128	5.83498	4.6122	5.95361	4.26196	5.23592	2.45212	3.60271	3.11093	5.86907	2.56384	3.2204	246.364	0.133685	0.137548	0.853382	2.85723	718.092	-3291.26			4.30949	5.15049	3.05525	3.88444
	2.45951	5.87791	4.62264	5.91781	4.3003	5.1501	2.47728	3.54781	3.05733	5.73038	2.53943	3.26023	249.885	0.134116	0.13696	0.83902	2.84895	672.792	-3291.38			4.32002	5.12274	3.02747	3.84335
	2.45856	5.92244	4.56703	5.94398	4.31329	5.12815	2.48389	3.515	3.07532	5.57721	2.54116	3.24444	256.364	0.134207	0.136624	0.827074	2.85078	634.163	-3291.39			4.31601	5.12847	3.02473	3.78761
	2.4693	6.02405	4.50645	5.98173	4.36789	4.97643	2.47688	3.43833	3.03503	5.47732	2.51129	3.28426	262.718	0.134248	0.136823	0.808817	2.85543	608.651	-3291.46			4.33326	5.10868	2.98341	3.75762
	2.42014	6.01158	4.44385	5.90293	4.33523	4.81321	2.47705	3.34176	3.00053	5.45015	2.53492	3.27753	266.439	0.134235	0.136537	0.790082	2.85794	591.597	-3291.59			4.29186	5.01712	2.93978	3.7542
	2.37088	6.08113	4.43579	5.93038	4.32268	4.81433	2.48316	3.31428	2.95724	5.47099	2.61949	3.33743	271.151	0.133799	0.136484	0.783128	2.86053	577.814	-3291.62			4.29593	5.02246	2.91823	3.80931
	2.3491	6.1501	4.39566	5.93658	4.27957	4.81208	2.47071	3.22771	2.94036	5.57533	2.61438	3.36741	275.461	0.13359	0.136769	0.773375	2.86562	568.237	-3291.61			4.29829	5.00941	2.87959	3.85237
	2.3154	6.15658	4.2844	6.01656	4.28166	4.80927	2.43672	3.17977	2.9597	5.74885	2.64124	3.38251	289.413	0.133561	0.136835	0.765934	2.86526	564.115	-3291.73			4.25213	5.03583	2.85873	3.9242
	2.28248	5.96529	4.25359	6.0218	4.25469	4.79167	2.44847	3.11153	2.91858	5.80337	2.66053	3.49062	303.372	0.133916	0.136655	0.755031	2.86759	560.468	-3291.79			4.16712	5.02272	2.82619	3.98484
	2.30045	5.93698	4.25849	5.93207	4.25658	4.77798	2.45462	3.0136	2.87196	5.85961	2.76287	3.6002	309.153	0.134164	0.136826	0.751247	2.87479	556.404	-3291.74			4.16531	4.98887	2.78006	4.07423
	2.30875	6.09882	4.21844	5.97426	4.16273	4.59794	2.39327	2.95133	2.82275	6.14628	2.78466	3.88063	313.137	0.134396	0.13752	0.748254	2.88023	555.899	-3291.75			4.20867	4.91164	2.72245	4.27052
	2.26411	6.2209	4.25515	5.85873	4.12709	4.54658	2.34378	2.94397	2.79606	6.33418	2.82023	4.09253	314.39	0.134436	0.137954	0.743855	2.88843	558.186	-3291.81			4.24672	4.84414	2.6946	4.41564
	2.25071	6.31801	4.32563	5.79534	4.07987	4.59446	2.36056	2.91554	2.74997	6.55993	2.8587	4.34496	313.08	0.134413	0.137506	0.743197	2.88401	561.034	-3291.73			4.29812	4.82322	2.67536	4.58787
	2.25331	6.24117	4.29907	5.77093	4.03872	4.621	2.30397	2.85964	2.75265	6.79958	2.90268	4.70322	310.456	0.134485	0.137207	0.745213	2.88054	566.207	-3291.62			4.26451	4.81021	2.63875	4.80183
	2.25052	6.25455	4.2195	5.58052	3.99302	4.31203	2.27744	2.77864	2.75235	6.98138	3.06727	5.06079	304.848	0.134622	0.137136	0.753688	2.8766	573.29	-3291.64			4.24152	4.62852	2.60281	5.03648
	2.22335	6.24256	4.18319	5.5885	4.00491	4.08703	2.26621	2.73745	2.71894	7.31995	3.24244	5.49204	301.502	0.134668	0.137082	0.754854	2.86473	581.33	-3291.58			4.21637	4.56015	2.5742	5.35148
	2.24712	6.32099	4.23749	5.42589	3.88137	3.91996	2.2576	2.66644	2.76151	7.58565	3.4351	6.17085	294.049	0.134639	0.13697	0.753683	2.85728	590.949	-3291.41			4.26853	4.40907	2.56185	5.73054
	2.23194	6.50521	4.24961	5.41166	3.84208	3.83376	2.28427	2.61578	2.79648	7.91546	3.56018	6.92715	284.3	0.134336	0.136832	0.756702	2.8405	602.698	-3291.35			4.32892	4.3625	2.56551	6.13426
	2.22764	6.54379	4.27046	5.58765	3.72067	3.7624	2.2734	2.64264	2.88076	8.32559	3.65097	7.69777	282.5	0.134251	0.136988	0.760366	2.82097	616.087	-3291.38			4.3473	4.35691	2.59893	6.55811
	2.23555	6.40596	4.23058	5.61728	3.71011	3.80052	2.26743	2.66326	2.96393	8.55951	3.80924	8.42168	281.644	0.134362	0.136999	0.759499	2.79751	630.134	-3291.3			4.2907	4.37597	2.63154	6.93014
	2.24812	6.3652	4.17522	5.7622	3.65996	3.82815	2.27569	2.6963	3.04709	9.01004	4.02629	9.42152	276.771	0.134487	0.136381	0.767371	2.77272	642.694	-3291.22			4.26285	4.41677	2.67303	7.48595
	2.20392	6.40662	4.06252	5.82169	3.61253	3.80596	2.27685	2.65798	3.15865	9.43105	4.1813	10.2345	271.44	0.134482	0.136398	0.782385	2.75637	655.38	-3291.28			4.22435	4.4134	2.69783	7.94895
	2.1822	6.49052	4.02205	5.89163	3.58763	3.7327	2.25463	2.66796	3.24286	9.964	4.28074	11.4394	270.018	0.134801	0.1363	0.791095	2.74865	666.253	-3291.27			4.23159	4.40399	2.72182	8.56139
	2.15225	6.37491	3.94558	6.01365	3.52538	3.80378	2.2686	2.68629	3.31607	10.5029	4.34294	12.9624	278.983	0.13498	0.136276	0.802045	2.74174	677.814	-3291.11			4.15758	4.4476	2.75699	9.26942
	2.15654	6.23797	3.84448	6.1328	3.45911	3.85991	2.24738	2.68193	3.35574	10.773	4.35881	14.3113	293.407	0.135016	0.136376	0.821542	2.73672	689.567	-3291.02			4.07966	4.48394	2.76168	9.81436
	2.11576	6.09454	3.65293	6.26139	3.42114	3.87087	2.20203	2.67001	3.32619	10.9989	4.3501	15.9943	302.757	0.135113	0.136653	0.837694	2.72867	701.183	-3290.92			3.95441	4.5178	2.73275	10.4478
	2.07257	5.91421	3.56599	6.35634	3.34203	3.97258	2.20903	2.64746	3.33496	11.4837	4.47309	17.3135	312.472	0.135594	0.13708	0.852557	2.72125	713.851	-3290.54			3.85092	4.55698	2.73049	11.0901
	2.07613	5.88178	3.43357	6.35108	3.30236	4.12301	2.20436	2.63717	3.32233	11.6131	4.66298	19.0821	326.045	0.135404	0.136758	0.85991	2.70735	728.378	-3290			3.79716	4.59215	2.72128	11.786
	2.04689	5.95081	3.3855	6.60848	3.28643	4.22017	2.16293	2.61581	3.26597	12.001	4.71732	20.6682	343.759	0.135283	0.137361	0.862041	2.69577	744.196	-3289.42			3.7944	4.70503	2.68157	12.4622
	2.04904	5.79279	3.24821	6.8837	3.22982	4.22648	2.17363	2.61479	3.20628	12.4857	4.91703	21.7218	371.209	0.135214	0.138027	0.864884	2.69196	761.408	-3288.55			3.69668	4.78	2.6649	13.0415
	2.07354	5.61671	3.09891	7.10428	3.16932	4.3254	2.18147	2.62117	3.10463	12.855	4.99673	23.1841	401.107	0.135244	0.139154	0.86496	2.68572	780.211	-3287.37			3.59639	4.86634	2.63576	13.6786
	2.05907	5.58042	2.98826	7.27712	3.24006	4.47971	2.15685	2.65713	3.0201	13.3415	5.05531	23.62	421.034	0.13558	0.139977	0.869968	2.66896	800.751	-3286.23			3.54259	4.99896	2.61136	14.0056
	2.0775	5.69562	2.85604	7.45355	3.31237	4.5903	2.17042	2.70128	3.01461	13.6466	5.12277	24.4411	428.559	0.135895	0.140709	0.865201	2.66304	822.035	-3285.26			3.54306	5.11874	2.62877	14.4035
	2.08593	5.81641	2.84443	7.69522	3.28015	4.71546	2.14587	2.75609	2.95845	14.3338	5.21625	25.7269	426.806	0.135682	0.140931	0.858835	2.65437	844.536	-3284.21			3.58226	5.23028	2.62014	15.0923
	2.10965	5.75185	2.77878	7.85386	3.33394	4.80757	2.13237	2.86188	2.9585	14.8079	5.29066	26.5242	427.732	0.135689	0.141149	0.85389	2.64767	868.096	-3283.4			3.54676	5.33179	2.65092	15.5409
	2.14149	5.73266	2.68026	7.91583	3.36297	4.86315	2.13732	2.9496	2.92869	14.9498	5.17331	27.2047	426.145	0.135701	0.14104	0.842784	2.64704	889.754	-3283.06			3.51814	5.38065	2.67187	15.776
	2.12896	5.74422	2.59	7.91373	3.35472	4.78944	2.1816	3.07159	3.04952	15.3696	5.0401	26.6266	415.858	0.135807	0.140908	0.830973	2.65046	909.753	-3282.94			3.48773	5.35263	2.76757	15.6788
	2.10789	5.86083	2.45493	7.67801	3.2928	4.79131	2.15955	3.15955	3.15002	15.5518	4.8915	26.2249	402.731	0.135726	0.140473	0.820167	2.65242	926.604	-3283.13			3.47455	5.25404	2.82304	15.5561
	2.0744	6.24307	2.45162	7.40126	3.29237	4.71041	2.15545	3.27115	3.27357	15.9369	4.69091	25.8175	383.056	0.135527	0.13991	0.814251	2.64631	940.77	-3283.86			3.5897	5.13468	2.90006	15.4818
	2.09944	6.67276	2.47771	7.26843	3.27441	4.76171	2.12171	3.41181	3.36473	16.7888	4.70697	25.1796	354.506	0.134967	0.139163	0.794555	2.63978	951.493	-3284.86			3.74997	5.10152	2.96608	15.5584
	2.07289	7.03986	2.4453	7.22904	3.15544	4.72429	2.10441	3.43261	3.53097	18.0234	4.82345	24.9159	332.862	0.134288	0.138673	0.770277	2.64145	958.524	-3285.76			3.85268	5.03626	3.02266	15.9209
	2.04599	7.14737	2.45582	7.12426	3.08804	4.85979	2.10555	3.42712	3.62905	20.0078	4.93796	24.0745	325.794	0.133916	0.138736	0.756968	2.64049	960.743	-3286.56			3.88306	5.02403	3.05391	16.3401
	2.03137	7.44696	2.47745	7.1258	3.05843	5.28477	2.10909	3.44175	3.72707	22.4358	4.92234	22.6104	322.683	0.134145	0.138828	0.747435	2.64176	957.882	-3287.41			3.98526	5.15633	3.09264	16.6562
	2.02467	7.85789	2.51398	7.3176	3.11012	6.17446	2.10331	3.42636	3.78789	25.5292	4.99566	21.1916	311.563	0.133862	0.138884	0.733652	2.63444	948.651	-3287.88			4.13218	5.53406	3.10585	17.2388
	2.0037	8.73777	2.61428	7.74183	3.22491	7.00409	2.12592	3.40334	3.84206	28.8577	5.04401	20.0802	302.302	0.13385	0.139501	0.727216	2.62664	936.077	-3287.95			4.45192	5.99028	3.12377	17.994
	2.03468	9.25855	2.76194	8.41991	3.42349	8.67606	2.16534	3.3913	3.77522	32.0418	5.10719	20.0583	299.858	0.133769	0.139758	0.727106	2.62313	920.887	-3287.86			4.68506	6.83982	3.11062	19.0691
	2.04742	9.62779	2.91743	9.29236	3.72246	10.5563	2.20757	3.42222	3.77404	35.003	5.12971	20.051	297.801	0.134262	0.140483	0.723811	2.62374	904.651	-3287.26			4.86421	7.85705	3.13461	20.0613
	2.07972	9.7633	2.98859	10.3372	4.04694	12.7097	2.18746	3.39101	3.75167	37.7788	5.1434	20.1293	296.07	0.134503	0.140079	0.721121	2.62935	886.511	-3285.83			4.94387	9.03128	3.11005	21.0172
	2.05534	10.0838	3.05038	11.903	4.69034	16.8766	2.21124	3.36744	3.80873	39.9674	4.98897	20.075	296.217	0.134915	0.139635	0.726826	2.63634	866.326	-3283.59			5.06316	11.1566	3.12913	21.6771
	2.10033	10.1875	3.18452	13.5085	5.58817	20.5119	2.25082	3.41323	3.72742	41.9845	4.78807	20.2061	293.653	0.135271	0.139406	0.734955	2.64435	845.778	-3280.13			5.15745	13.2029	3.13049	22.3262
	2.14771	10.3384	3.27663	16.5551	6.7357	23.7592	2.31704	3.53739	3.87255	43.6797	4.68041	20.7004	294.19	0.135697	0.138639	0.738115	2.65689	824.879	-3274.82			5.25424	15.6833	3.24233	23.0202
	2.18755	10.3609	3.31244	19.8473	8.58127	26.8371	2.41134	3.64021	4.15516	44.4847	4.64196	21.5772	296.28	0.136152	0.138268	0.736685	2.67067	802.272	-3267.64			5.28696	18.4219	3.40224	23.568
	2.23495	10.3624	3.37835	22.7634	10.6339	30.2847	2.50402	3.8021	4.38059	45.0166	4.5653	21.6176	298.344	0.136486	0.138131	0.741464	2.68302	779.185	-3258.61			5.32523	21.2273	3.56224	23.7332
	2.29683	9.89766	3.35928	25.5011	12.803	33.9714	2.58703	4.07902	4.61713	44.4166	4.56039	21.4623	303.012	0.13655	0.137602	0.749341	2.68601	756.974	-3247.93			5.18459	24.0918	3.76106	23.4797
	2.3906	9.82425	3.31344	28.381	14.4695	36.5511	2.69453	4.40471	4.94028	43.7495	4.57892	21.699	304.214	0.136934	0.137095	0.758335	2.68982	734.664	-3234.8			5.1761	26.4672	4.01318	23.3425
	2.47008	9.93237	3.31759	30.4512	16.1291	38.2785	2.80643	4.78951	5.28739	42.7773	4.57068	21.5424	301.205	0.136769	0.136551	0.761657	2.70093	714.685	-3220.05			5.24001	28.2863	4.29445	22.9634
	2.5503	10.0749	3.33759	31.7959	17.085	38.9259	2.88318	5.34036	5.6381	41.3318	4.69653	22.2427	298.342	0.136456	0.137055	0.776574	2.722	697.495	-3205.16			5.32094	29.2689	4.62055	22.757
	2.64207	10.3457	3.42019	32.5944	17.8072	39.1349	2.97952	5.75277	6.07976	39.9788	4.87656	22.3297	299.185	0.136348	0.137636	0.800656	2.74761	684.143	-3192.29			5.46931	29.8455	4.93735	22.395
	2.69904	10.3472	3.4361	33.0054	18.1843	39.0937	3.11667	5.95427	6.37478	38.6467	5.04668	21.4858	304.599	0.135991	0.137767	0.824806	2.76378	673.634	-3183.39			5.49412	30.0945	5.14857	21.7264
	2.72361	10.79	3.52973	31.6237	18.0154	38.365	3.13379	6.14956	6.79059	36.152	5.21759	20.29	304.599	0.135253	0.138279	0.849862	2.78309	667.448	-3179.09			5.68112	29.3347	5.35798	20.5532
	2.73698	11.1971	3.55661	29.8178	17.3024	36.696	3.13146	6.32438	7.08931	33.5622	5.32945	18.7715	299.809	0.134714	0.138297	0.880582	2.81126	666.481	-3178.84			5.83023	27.9387	5.51505	19.2211
	2.73908	11.1356	3.53249	27.4612	16.0385	34.0248	3.16246	6.70106	7.57467	30.8923	5.47419	17.8161	304.235	0.134255	0.138331	0.89888	2.84035	669.166	-3182.02			5.80239	25.8415	5.81273	18.0609
	2.78229	11.047	3.54276	24.6192	14.2914	30.3589	3.19888	7.11481	8.08897	28.3085	5.67483	17.0252	317.125	0.133504	0.138674	0.917246	2.86732	673.107	-3188.84			5.7907	23.0899	6.13422	17.0029
	2.82127	10.7897	3.46747	21.2004	12.6123	26.4792	3.21827	7.38848	8.58955	25.6219	5.87081	15.5623	322.778	0.132585	0.138571	0.932667	2.88528	677.153	-3199.24			5.69281	20.0973	6.39877	15.685
	2.79032	10.2535	3.3527	18.3158	10.5377	23.0815	3.23441	7.23804	8.96122	23.3529	6.15037	14.1781	323.641	0.131572	0.13894	0.948383	2.89315	681.192	-3212.42			5.46551	17.3117	6.47789	14.5604
	2.8004	9.50805	3.22176	15.8302	9.32496	20.5819	3.27306	6.93918	9.07062	21.2693	6.2852	11.9127	320.786	0.13096	0.139295	0.955158	2.89179	684.183	-3226.61			5.17674	15.2457	6.42762	13.1557
	2.76903	8.64703	3.08302	13.4138	8.05397	17.0731	3.22573	6.7297	9.02305	18.8352	6.38615	10.5664	318.51	0.130373	0.139688	0.951788	2.89951	685.593	-3240.12			4.83303	12.847	6.32616	11.9293
	2.72536	7.74813	2.91369	11.1432	7.07177	13.2832	3.16756	6.59664	8.90293	16.3594	6.36404	9.7143	318.95	0.130276	0.139674	0.949082	2.90745	686.125	-3251.67			4.46239	10.4994	6.22237	10.8126
	2.67204	6.37947	2.59162	10.8087	7.54951	10.377	3.12529	6.35692	8.66724	14.6973	6.33089	9.23772	318.586	0.130496	0.139949	0.948754	2.91156	686.02	-3260.78			3.88104	9.5784	6.04982	10.0886
	2.60211	5.12128	2.37268	11.4807	8.66809	8.11814	3.06696	6.07451	8.26616	13.2389	6.2252	8.72853	318.431	0.129706	0.139876	0.943592	2.90706	684.334	-3268.04			3.36536	9.4223	5.80254	9.39756
	2.55727	4.43913	2.27084	11.6887	9.01295	6.62747	2.98258	5.53714	7.85354	12.3998	6.1876	8.4723	314.918	0.129367	0.14051	0.937362	2.8997	682.413	-3273.86			3.08908	9.1097	5.45775	9.01991
	2.40364	3.71928	2.16183	12.0916	9.52787	5.37859	2.83726	4.77485	7.30696	11.3691	6.14051	8.44002	305.415	0.129511	0.140667	0.931346	2.90031	681.328	-3278.38			2.76159	8.99934	4.97302	8.64989
	2.32357	3.02952	2.12965	12.3176	9.89604	4.40164	2.73056	4.17807	6.67732	10.7731	5.92128	8.76542	296.588	0.129277	0.141822	0.928174	2.90463	680.356	-3281.71			2.49424	8.87174	4.52865	8.48659
	2.28934	2.79562	2.05212	12.3065	9.98072	3.90785	2.59216	3.87562	5.98937	9.90081	5.60997	8.95423	297.752	0.129401	0.142308	0.92309	2.90919	677.765	-3284.14			2.37903	8.73169	4.15238	8.15501
	2.20807	2.71961	2.02309	12.1638	9.87605	3.67077	2.51549	3.71434	5.78856	9.12459	5.36577	9.17725	302.988	0.129129	0.1421	0.918669	2.90386	673.207	-3285.74			2.31692	8.57022	4.00613	7.8892
	2.15361	2.77463	2.02174	11.7553	9.60963	3.54268	2.46366	3.54337	5.38274	8.09979	5.0565	9.26215	305.752	0.128656	0.141902	0.92453	2.89044	667.864	-3286.52			2.31666	8.30254	3.79659	7.47281
	2.17879	2.91362	2.07111	11.2055	9.17921	3.3886	2.46136	3.49129	5.16145	7.34888	4.84903	9.5412	304.686	0.128613	0.141641	0.926931	2.88806	661.359	-3286.93			2.38784	7.92444	3.7047	7.24637
	2.20063	2.99744	2.0873	9.84915	7.92929	3.31285	2.42359	3.48754	4.9301	6.97307	4.68904	9.77307	307.15	0.128402	0.141171	0.929135	2.89118	654.579	-3287.19			2.42846	7.03043	3.61375	7.14506
	2.20339	3.03463	2.13767	8.2857	6.36058	3.2977	2.38889	3.50152	4.81393	6.29703	4.50936	10.506	308.716	0.128506	0.140639	0.938821	2.8955	649.505	-3287.26			2.45856	5.98133	3.56811	7.10413
	2.1806	3.17463	2.09145	7.21885	5.71342	3.22062	2.3811	3.51043	4.61254	5.77445	4.23845	11.2446	306.636	0.128991	0.139287	0.94476	2.89797	645.096	-3287.24			2.48223	5.3843	3.50136	7.08583
	2.20201	3.24334	2.11347	6.39546	5.10273	3.18341	2.34759	3.44858	4.34686	5.35183	3.99612	11.8675	307.345	0.12909	0.138439	0.94422	2.89369	641.898	-3287.34			2.5196	4.89386	3.38101	7.0718
	2.20744	3.38354	2.1218	5.90143	4.67771	3.09772	2.37302	3.43002	4.18622	5.27487	3.91401	12.5005	310.422	0.13031	0.137116	0.941269	2.87917	641.073	-3287.41			2.57093	4.55895	3.32975	7.2298
	2.15816	3.52928	2.14342	5.68173	4.76487	3.01579	2.36726	3.36766	4.016	5.2664	3.86205	12.9981	312.031	0.13069	0.135895	0.93688	2.86909	642.644	-3287.37			2.61029	4.48747	3.2503	7.37553
	2.17597	3.71141	2.18448	6.04343	5.18104	3.00149	2.33115	3.3253	3.90178	5.29368	3.80364	13.3481	304.136	0.131814	0.135002	0.9342	2.86157	645.828	-3287.44			2.69062	4.74199	3.18608	7.4818
	2.14984	3.9122	2.20362	6.70766	6.05421	2.92289	2.30055	3.24077	4.10729	5.48173	3.79324	13.6283	289.514	0.132668	0.134611	0.919604	2.84371	650.097	-3287.56			2.75522	5.22826	3.2162	7.63443
	2.12166	4.00404	2.2484	7.04678	6.60256	2.94833	2.30612	3.21712	4.20909	5.55695	3.74413	13.7097	277.683	0.133241	0.134589	0.905123	2.81884	656.19	-3287.6			2.79136	5.53256	3.24411	7.67025
	2.11221	4.24482	2.31399	7.17456	6.89149	2.91162	2.35889	3.18794	4.43102	5.68023	3.74192	13.6253	266.999	0.133819	0.134765	0.890376	2.8012	661.625	-3287.62			2.89034	5.65922	3.32595	7.68247
	2.13419	4.54526	2.37173	7.21373	7.17275	2.86262	2.37949	3.1698	4.64584	5.99152	3.7466	12.9243	261.914	0.13402	0.135377	0.88141	2.77822	665.075	-3287.73			3.01706	5.7497	3.39838	7.55415
	2.11	4.74048	2.4566	7.09209	7.28973	2.89999	2.39514	3.23822	4.89174	6.11425	3.68835	12.2634	265.546	0.133839	0.136283	0.869388	2.7638	668.288	-3287.78			3.10236	5.7606	3.50837	7.35533
	2.10569	4.91246	2.46544	6.99501	7.31916	2.87415	2.41053	3.28909	5.06717	6.24266	3.6872	11.6814	266.376	0.133676	0.137233	0.864839	2.75087	670.487	-3287.77			3.1612	5.72944	3.58893	7.20375
	2.11395	4.99114	2.504	6.80996	7.23893	2.85615	2.40801	3.30619	5.20506	6.29801	3.63343	10.818	262.866	0.133534	0.137438	0.85511	2.74946	670.081	-3287.83			3.20303	5.63501	3.63975	6.91646
	2.12474	5.06439	2.57686	6.54758	6.90754	2.81162	2.44415	3.44731	5.45761	6.40472	3.61666	9.98663	267.499	0.13347	0.137801	0.842474	2.74444	669.777	-3287.91			3.25533	5.42225	3.78302	6.66934
	2.11622	5.12689	2.58937	5.87008	6.36503	2.84314	2.44844	3.51974	5.60983	6.49734	3.62411	9.03996	276.979	0.13261	0.138036	0.835118	2.7476	671.048	-3287.89			3.27749	5.02608	3.85934	6.38714
	2.14104	5.11758	2.59986	5.13979	5.62502	2.87259	2.47187	3.58462	5.78596	6.46209	3.59624	8.43993	282.14	0.131856	0.13738	0.827863	2.7459	671.534	-3287.89			3.28616	4.5458	3.94748	6.16609
	2.19652	5.05988	2.55283	4.60963	4.91486	2.90979	2.46574	3.7784	6.04419	6.61925	3.65034	7.88388	283.308	0.131128	0.136824	0.817554	2.7418	670.499	-3287.94			3.26974	4.14476	4.09611	6.05116
	2.23123	5.0361	2.53802	4.34704	4.41257	2.87411	2.43396	3.8682	6.02091	6.62424	3.62718	7.4818	287.989	0.130274	0.136617	0.812886	2.7367	670.918	-3287.94			3.26845	3.87791	4.10769	5.91107
	2.22763	4.96661	2.47465	4.1769	3.90214	2.87688	2.43645	4.01326	6.21259	6.5749	3.65704	7.22901	294.143	0.129504	0.136	0.799072	2.7455	672.038	-3287.91			3.22296	3.65197	4.22077	5.82032
	2.25677	4.91017	2.53	4.07464	3.44266	2.89502	2.45598	4.09244	6.3217	6.7531	3.66464	6.91533	293.238	0.128833	0.135144	0.794656	2.74717	670.829	-3287.95			3.23231	3.47077	4.29004	5.77769
	2.30402	5.02231	2.55594	4.06238	3.05709	2.90596	2.47452	4.38762	6.52378	6.77707	3.67808	6.49755	288.208	0.128508	0.134452	0.79051	2.74917	669.652	-3287.96			3.29409	3.34181	4.46197	5.6509
	2.29019	5.08858	2.54788	4.06215	2.91166	2.97253	2.4717	4.54849	6.59751	6.8963	3.7088	6.5268	289.285	0.128152	0.134582	0.793381	2.7576	670.589	-3287.92			3.30889	3.31545	4.53924	5.71063
	2.32821	5.05873	2.5621	4.14677	2.99745	3.05689	2.44784	4.67146	6.7668	7.12357	3.72994	6.70428	286.293	0.128192	0.134103	0.799147	2.77362	670.195	-3287.93			3.31635	3.40037	4.6287	5.8526
	2.35492	5.02985	2.53909	4.24671	2.9622	3.02125	2.46621	4.95767	6.98343	7.39809	3.74832	6.5222	280.943	0.128434	0.133527	0.801879	2.79171	667.705	-3287.97			3.30795	3.41005	4.80243	5.88954
	2.36644	5.01826	2.56045	4.3135	3.01312	2.99146	2.4504	5.13402	6.88786	7.50244	3.79992	6.09247	282.455	0.128657	0.133515	0.799203	2.81466	667.526	-3287.95			3.31505	3.43936	4.8241	5.79827
	2.34395	5.00672	2.61789	4.47545	3.03231	3.00777	2.47497	5.13805	6.89586	7.75739	3.77716	5.7825	287.44	0.129	0.133585	0.801486	2.83401	668.248	-3287.93			3.32285	3.50518	4.83629	5.77235
	2.372	4.95599	2.63335	4.56892	3.0562	3.04514	2.52348	5.41704	7.0162	8.1066	3.76437	5.65405	286.808	0.129474	0.133445	0.801862	2.84973	665.913	-3288			3.32044	3.55675	4.98557	5.84167
	2.41082	4.88232	2.65901	4.71042	3.15027	3.07377	2.52158	5.56489	7.01687	8.39657	3.77444	5.53447	281.278	0.130014	0.133127	0.803683	2.8709	663.962	-3288.02			3.31739	3.64482	5.03445	5.90182
	2.43436	4.75933	2.62717	4.88603	3.13444	3.06804	2.51892	5.76257	7.05165	8.55836	3.77794	5.59845	279.742	0.130533	0.133092	0.802867	2.88787	665.061	-3288.04			3.27362	3.69617	5.11105	5.97825
	2.42947	4.55047	2.61647	5.03984	3.16215	3.06942	2.52566	5.85798	7.11369	8.75512	3.71282	5.70957	282.955	0.130568	0.133	0.797809	2.89775	664.261	-3288.14			3.1988	3.75713	5.16578	6.05917
	2.43764	4.41121	2.56787	5.06875	3.13365	3.04421	2.52005	5.99147	7.1296	8.93102	3.67101	5.38295	283.87	0.130019	0.132539	0.794182	2.89443	661.005	-3288.24			3.13891	3.74887	5.21371	5.99499
	2.4265	4.25614	2.57029	5.00609	3.04473	3.1033	2.57111	6.2784	7.24716	8.82894	3.67892	5.2393	283.117	0.12992	0.132588	0.788062	2.89056	661.014	-3288.25			3.08431	3.71804	5.36556	5.91572
	2.40787	4.11115	2.57075	4.95854	3.01787	3.2388	2.56471	6.29529	7.05841	8.8041	3.58925	5.32852	284.612	0.129537	0.133261	0.789293	2.87565	662.267	-3288.32			3.02992	3.7384	5.30614	5.90729
	2.3626	3.89476	2.59064	5.00418	2.95275	3.36109	2.54265	6.28516	6.92595	8.99967	3.51454	5.52565	286.408	0.129095	0.132797	0.796842	2.85771	659.447	-3288.42			2.94933	3.77267	5.25125	6.01329
	2.33083	3.69175	2.58372	4.99862	3.05725	3.60262	2.51681	6.36308	6.87387	8.97149	3.54265	5.67055	289.743	0.129106	0.132356	0.799743	2.84732	657.39	-3288.42			2.86877	3.88616	5.25126	6.06157
	2.28897	3.45694	2.5914	5.0163	3.20122	3.97435	2.51707	6.22877	6.62762	8.95847	3.4813	5.66572	299.911	0.129554	0.131932	0.798078	2.83146	659.58	-3288.37			2.7791	4.06396	5.12449	6.03516
	2.26185	3.28305	2.63554	4.98141	3.26451	4.33008	2.45475	6.32084	6.60663	8.88932	3.39524	5.6121	311.923	0.130396	0.132313	0.79098	2.8116	659.319	-3288.42			2.72681	4.192	5.1274	5.96555
	2.19448	3.19303	2.62176	4.92407	3.43679	4.82578	2.43781	6.28787	6.43292	8.87571	3.31915	5.6278	320.682	0.130543	0.132583	0.783851	2.79352	656.435	-3288.38			2.66976	4.39555	5.05287	5.94089
	2.21285	3.07741	2.6288	5.16336	3.59274	5.39271	2.46105	6.25646	6.28098	8.73635	3.32989	5.52646	329.758	0.130758	0.132548	0.779395	2.78008	658.067	-3288.24			2.63969	4.71627	4.9995	5.86423
	2.1653	3.03787	2.67179	5.43038	3.83654	6.07228	2.42752	6.11724	6.09028	8.76235	3.27553	5.52952	337.716	0.13123	0.133165	0.777673	2.77086	660.829	-3288.2			2.62499	5.11307	4.87835	5.8558
	2.12878	3.03778	2.68647	5.65252	4.21071	6.71586	2.35426	5.78945	5.84412	9.06442	3.21754	5.58171	342.37	0.13179	0.133121	0.773106	2.75336	658.643	-3288.26			2.61768	5.52636	4.66261	5.95456
	2.12582	3.06007	2.74017	5.9857	4.57523	7.36878	2.37471	5.75166	5.76387	9.31109	3.20977	5.46961	347.755	0.132584	0.13326	0.767558	2.7422	657.926	-3288.21			2.64202	5.97657	4.63008	5.99682
	2.16669	3.09154	2.64882	6.23886	5.04677	8.15969	2.34652	5.68336	5.71226	9.49733	3.12261	5.41044	349.349	0.133239	0.133959	0.763292	2.73085	662.17	-3288.18			2.63568	6.48178	4.58071	6.01013
	2.16112	3.11671	2.58965	6.57032	5.4676	9.07775	2.32957	5.49552	5.49592	9.85726	3.02905	5.33861	352.061	0.13357	0.134734	0.750388	2.72192	662.951	-3288.32			2.6225	7.03855	4.44033	6.07497
	2.15438	3.11256	2.5888	7.08279	5.90168	9.75347	2.3191	5.29899	5.34063	10.1674	2.96763	5.28807	355.727	0.133486	0.13553	0.747475	2.71313	660.105	-3288.41			2.61858	7.57931	4.31957	6.14103
	2.15933	3.20658	2.557	7.66745	6.39425	10.5228	2.28596	5.06792	5.13466	10.9342	2.934	5.40431	351.69	0.133144	0.135455	0.741576	2.70852	662.582	-3288.42			2.64097	8.19482	4.16285	6.42417
	2.12897	3.21451	2.58824	8.06088	6.91411	11.1421	2.22191	4.8216	4.92436	11.3484	2.82957	5.34024	346.192	0.132539	0.13595	0.758505	2.70615	665.602	-3288.59			2.6439	8.70571	3.98929	6.50606
	2.10666	3.34307	2.63849	8.68341	7.32458	12.2075	2.15123	4.64912	4.68829	11.9542	2.76436	5.4236	347.105	0.132318	0.136206	0.770884	2.69802	661.997	-3288.83			2.69607	9.40515	3.82954	6.71404
	2.09325	3.40322	2.66065	9.40805	7.71757	13.19	2.14755	4.48217	4.3833	12.564	2.68246	5.44721	349.755	0.13231	0.136003	0.785302	2.69315	660.345	-3288.9			2.71904	10.1052	3.671	6.89789
	2.10396	3.47186	2.69357	9.91353	8.15843	14.2183	2.13042	4.42321	4.18127	13.1786	2.61803	5.36065	353.922	0.132279	0.135422	0.791901	2.70173	663.945	-3288.98			2.75646	10.7634	3.5783	7.05243
	2.14867	3.53865	2.72963	10.3288	8.53088	15.2442	2.09353	4.31718	4.0215	13.6903	2.56137	5.38668	363.386	0.132021	0.135019	0.797795	2.71203	662.746	-3289.22			2.80565	11.368	3.4774	7.2128
	2.10898	3.69599	2.7953	10.7633	8.79049	16.2892	2.09624	4.22233	3.74104	14.1336	2.53602	5.53255	386.666	0.131786	0.134391	0.806828	2.73264	657.94	-3289.38			2.86676	11.9477	3.3532	7.40071
	2.11909	3.8127	2.92639	11.3648	9.16923	17.2299	2.09038	4.16544	3.60491	14.2079	2.46965	5.58791	415.294	0.131571	0.133516	0.824717	2.73752	659.365	-3289.42			2.95273	12.588	3.28691	7.42183
	2.07072	3.87176	2.92509	11.7127	9.67181	17.7506	2.08629	4.13141	3.48264	13.8233	2.45254	5.64051	430.974	0.131819	0.132846	0.838212	2.7354	661.273	-3289.64			2.95586	13.045	3.23345	7.30543
	2.13463	4.07259	3.00674	12.0698	9.93055	18.4811	2.09978	4.17826	3.29153	13.619	2.41334	5.71246	435.578	0.131941	0.132888	0.847502	2.72729	656.12	-3289.91			3.07132	13.4938	3.18986	7.24828
	2.15335	4.33952	3.06076	12.5562	10.1918	19.4778	2.11671	4.1595	3.13174	13.5067	2.38474	5.86651	440.962	0.132199	0.13319	0.851685	2.72562	654.327	-3289.98			3.18454	14.0753	3.13598	7.25263
	2.12507	4.40316	3.08037	12.7349	10.4755	20.0442	2.14969	4.18015	3.06331	13.154	2.3312	6.00083	449.565	0.132453	0.133022	0.85053	2.74443	658.299	-3290.13			3.20287	14.4182	3.13105	7.16202
	2.18458	4.52456	3.1276	12.4672	10.5406	20.0535	2.18095	4.08648	3.00377	12.5154	2.28802	6.02325	449.537	0.132112	0.133533	0.845707	2.75066	655.66	-3290.45			3.27891	14.3537	3.0904	6.94221
	2.21635	4.70717	3.19572	12.5614	10.7286	19.8809	2.20291	4.14298	2.92423	11.6342	2.24084	6.05656	440.754	0.132081	0.13431	0.849766	2.75482	648.933	-3290.63			3.37308	14.3903	3.09004	6.64387
	2.1496	4.76239	3.33613	12.7548	10.9033	19.835	2.20178	4.18577	2.76391	10.6656	2.17286	6.12464	435.321	0.132414	0.134572	0.853384	2.74745	648.551	-3290.71			3.41604	14.4977	3.05049	6.32104
	2.13672	4.81063	3.38689	12.6606	10.8785	19.5819	2.16473	4.25958	2.72771	9.71273	2.15117	6.07405	425.32	0.13276	0.135021	0.85597	2.74579	647.086	-3290.97			3.44475	14.3737	3.05067	5.97932
	2.12524	4.91428	3.46646	12.6583	10.5959	18.883	2.15309	4.53591	2.71632	8.84348	2.14214	6.06271	405.092	0.133065	0.135319	0.854899	2.75977	637.677	-3291.25			3.50199	14.0458	3.1351	5.68277
	2.09195	5.0548	3.56751	13.0154	10.1618	18.1861	2.15306	4.75259	2.71924	8.51406	2.1155	6.0977	385.41	0.133148	0.135302	0.859283	2.76699	631.538	-3291.27			3.57142	13.7878	3.2083	5.57576
	2.05711	5.05962	3.71293	14.1374	9.83262	17.131	2.16478	5.12547	2.71247	8.08142	2.09459	6.00625	372.989	0.133177	0.135231	0.863841	2.77481	630.711	-3291.35			3.60989	13.7003	3.33424	5.39409
	2.07361	5.06785	3.79093	15.1487	9.52021	15.3876	2.14782	5.46741	2.79098	7.47967	2.07547	5.97774	359.128	0.133257	0.134534	0.866222	2.7832	622.478	-3291.6			3.64413	13.3522	3.46874	5.17763
	2.12578	5.13545	3.86737	16.2412	9.14664	14.0013	2.11565	5.76874	2.79259	7.25072	2.07882	6.23267	336.65	0.133516	0.134755	0.874707	2.77981	611.663	-3291.61			3.70953	13.1297	3.55899	5.1874
	2.08839	5.20345	3.91371	17.65	8.83931	13.2212	2.07348	6.09373	2.87824	7.34808	2.06152	6.72285	312.885	0.133692	0.134583	0.876469	2.77996	609.175	-3291.5			3.73518	13.2368	3.68182	5.37748
	2.06817	5.30602	3.9435	19.1556	8.32779	12.5075	2.07209	6.29841	2.99165	7.75525	2.12483	7.73783	300.228	0.133775	0.13428	0.873789	2.78105	607.315	-3291.59			3.77256	13.3303	3.78738	5.87263
	2.07438	5.36524	3.87168	20.7177	7.8843	11.6436	2.10689	6.59509	3.03141	8.47305	2.16023	8.95994	291.454	0.134068	0.133546	0.866145	2.77974	598.121	-3291.63			3.77043	13.4152	3.91113	6.53107
	2.10279	5.40801	3.91418	22.8987	7.81513	11.2376	2.15163	6.88703	3.11881	10.0552	2.29355	11.9464	281.045	0.13429	0.133617	0.864008	2.77212	587.587	-3291.43			3.80833	13.9838	4.05249	8.09838
	2.15878	5.50628	3.96136	25.7768	7.95207	12.0841	2.15536	7.01422	3.23355	11.6329	2.40619	15.1662	271.952	0.134082	0.133713	0.864485	2.75771	550.263	-3291.36			3.87547	15.271	4.13438	9.73511
	2.18375	5.7194	4.0476	28.9744	8.00441	13.194	2.17446	7.12071	3.374	14.5154	2.7859	19.4884	271.647	0.134253	0.134192	0.860887	2.75652	730.929	-3291.22			3.98358	16.7243	4.22306	12.2632
	2.26466	5.75119	4.18687	32.009	8.00308	14.379	2.23375	7.2083	3.53753	18.5126	3.37382	26.0274	280.575	0.134571	0.13441	0.86293	2.74911	1001.22	-3290.77			4.06757	18.1304	4.32653	15.9713
	2.25842	5.85984	4.27868	34.1954	7.91348	15.5785	2.2773	7.27099	3.70877	21.9108	4.25403	32.504	293.612	0.135012	0.134854	0.859763	2.73799	1319.62	-3290.2			4.13231	19.2292	4.41902	19.5563
	2.2949	6.15719	4.44693	36.4742	7.85119	16.1843	2.37528	7.27938	3.89038	27.0752	5.15366	37.9276	298.923	0.13522	0.135224	0.851589	2.72935	1674.68	-3289.84			4.29967	20.1699	4.51501	23.3855

## Sheet: P206 U1-1
	Ra Li	Oi Li	Oe Li	MF Li	ICO Li	LO Li	Ra Re	Oi Re	Oe Re	MF Re	ICO Re	LO Re	EKG	Kippwinkel	Rotwinkel	Kraft x	Kraft y	Druck li	Druck re			Bauch links	Rücken links	Bauch rechts	Rücken rechts
	2.8967	7.0961	5.03102	34.0165	4.78833	10.3074	2.72128	9.73066	4.27242	38.1399	13.3788	31.2794	234.342	0.086181	0.498199	1.75973	2.59462	56	-3285.12			5.00794	16.3707	5.57479	27.5994
	2.95394	7.43134	4.9884	34.1257	4.75823	10.3267	2.76356	9.52689	4.32045	38.4388	13.5746	32.0753	264.788	0.0862289	0.498959	1.75468	2.58968	40	-3284.82			5.12456	16.4035	5.53697	28.0296
	3.02234	7.71887	5.08089	33.5959	4.70752	10.1229	2.7685	9.50266	4.40312	38.2571	13.3658	32.3122	284.191	0.085632	0.499306	1.74791	2.58134	1.15088	-3284.66			5.27403	16.1421	5.5581	27.9784
	3.10676	8.08104	5.314	32.4943	4.69961	9.72019	2.82946	9.42091	4.4127	37.129	13.0303	32.2847	286.993	0.0846047	0.49951	1.74431	2.57515	12	-3284.63			5.5006	15.638	5.55435	27.4813
	3.1357	8.78222	5.63848	30.6648	4.75501	9.13589	2.7906	9.24649	4.45012	35.1024	12.2676	31.7055	279.135	0.0845151	0.499047	1.73876	2.56931	312.79	R			5.85213	14.8519	5.49574	26.3585
	3.2202	9.45458	5.82049	28.0719	4.74672	8.66139	2.78748	9.16946	4.34763	32.1352	11.0984	30.9885	269.107	0.084307	0.498791	1.7355	2.56265	610.855	-3284.53			6.16509	13.8267	5.43486	24.7407
	3.42668	9.75306	6.10401	24.6017	4.737	7.797	2.89198	9.35787	4.40528	28.9018	9.89338	30.0083	265.934	0.0841207	0.49897	1.72804	2.55482	826.831	-3284.68			6.42791	12.3786	5.55171	22.9345
	3.66177	9.98202	6.29853	21.1718	4.82395	7.04184	2.98043	8.92306	4.3754	25.3442	8.70966	28.9227	261.366	0.0838355	0.498917	1.72854	2.54398	956.406	-3284.9			6.64744	11.0125	5.4263	20.9922
	3.83814	10.0774	6.56441	18.6102	4.90487	6.5633	2.9849	8.91546	4.35101	21.1122	7.50322	27.0244	251.409	0.08412	0.498595	1.73311	2.54301	1011.87	-3285.02			6.82663	10.0261	5.41713	18.5466
	3.87146	10.1117	6.68471	15.702	4.98998	6.01271	2.98473	8.81916	4.30276	17.2267	6.83508	24.7029	238.054	0.0839392	0.498384	1.73822	2.542	1031.19	-3285.17			6.88931	8.90155	5.36888	16.2549
	3.90746	10.0488	6.84352	13.8854	5.00798	5.71004	3.01933	8.99637	4.38173	15.2442	6.05539	22.5138	217.365	0.0837334	0.497768	1.74351	2.54513	1029.12	-3285.39			6.93327	8.20115	5.46581	14.6044
	3.90104	9.97335	6.8431	11.9585	4.97714	5.44613	3.05266	8.7674	4.36915	13.0643	5.62575	20.8168	189.876	0.0833562	0.497471	1.74909	2.54926	1016.08	-3285.5			6.90583	7.4606	5.3964	13.1689
	3.87673	9.95147	6.86285	10.5691	4.93242	5.25153	3.00812	8.43394	4.48554	11.6465	5.13219	18.8326	167.219	0.0835894	0.497361	1.75718	2.54638	996.782	-3285.47			6.89702	6.91769	5.3092	11.8704
	3.85219	9.40927	6.80713	9.93324	4.92604	5.05845	3.01274	7.95351	4.65881	11.0616	5.26429	17.2056	165.271	0.0829295	0.497505	1.76049	2.54467	972.399	-3285.45			6.68953	6.63924	5.20835	11.1772
	3.73795	9.12677	6.76066	9.31289	4.81791	4.94045	2.95449	7.43345	4.85128	11.1702	5.5302	15.7541	176.654	0.0829905	0.497811	1.76305	2.54498	945.456	-3285.41			6.54179	6.35708	5.07974	10.8182
	3.4612	9.06805	6.51852	8.27204	4.62299	5.06943	2.81949	6.91209	5.21433	11.4855	5.79312	14.9509	192.203	0.083044	0.49787	1.76817	2.54374	916.508	-3285.22			6.34926	5.98815	4.98197	10.7432
	3.12027	8.99331	6.36074	7.97235	4.5031	5.14753	2.63341	6.60192	5.49622	11.6892	6.23735	13.9438	209.786	0.082942	0.497745	1.76965	2.54404	884.813	-3284.98			6.15811	5.87433	4.91052	10.6234
	2.90717	9.08273	6.08416	7.81068	4.34316	5.42993	2.56313	6.04105	5.75586	12.3959	6.4947	12.811	225.855	0.0821963	0.497505	1.76824	2.53936	849.383	-3284.82			6.02469	5.86125	4.78668	10.5672
	2.76416	9.15288	5.85994	7.71605	4.27459	5.66889	2.50302	5.65361	5.85086	13.0548	6.77216	12.1115	240.632	0.0817508	0.496996	1.76618	2.53588	812.111	-3284.57			5.92566	5.88651	4.66916	10.6461
	2.60298	9.34089	5.66341	7.24275	4.21924	5.95931	2.41641	4.99558	6.11775	13.8318	6.93368	11.7297	247.016	0.0814141	0.496647	1.76776	2.53754	771.608	-3284.18			5.8691	5.8071	4.50991	10.8317
	2.54134	9.64845	5.56452	7.2087	4.15852	6.07407	2.34783	4.76737	6.19014	13.6005	7.05171	11.052	250.657	0.0814032	0.496274	1.76818	2.53853	728.182	-3283.89			5.9181	5.81376	4.43512	10.5681
	2.50786	9.91868	5.33774	7.46932	4.08244	6.3299	2.30201	4.58159	6.43247	14.0815	7.25822	10.5608	258.292	0.0816057	0.496127	1.76862	2.53901	682.688	-3283.67			5.92143	5.96055	4.43869	10.6335
	2.44988	10.2169	5.29487	8.00535	4.06884	6.60504	2.29716	4.61247	6.53289	15.2751	7.30543	9.87474	270.489	0.0818018	0.496071	1.76349	2.54236	635.41	-3283.36			5.98721	6.22641	4.48084	10.8184
	2.4526	10.4756	5.28494	8.19407	4.08793	6.85285	2.2711	4.6216	6.46518	16.0079	7.29263	9.70262	278.413	0.0818274	0.496131	1.75818	2.54205	585.769	-3283.08			6.07104	6.37828	4.45263	11.0011
	2.49328	10.5312	5.24094	8.37206	4.18065	7.15093	2.29174	4.76981	6.21168	16.3216	7.13598	9.16573	279.978	0.0816173	0.496311	1.75257	2.54929	535.625	-3282.99			6.08846	6.56788	4.42441	10.8744
	2.50819	10.6199	5.14834	8.56745	4.21308	7.36057	2.31479	4.86483	5.98009	16.5127	6.94936	8.69174	275.493	0.0815596	0.496432	1.75391	2.55199	486.097	-3282.96			6.09215	6.7137	4.38657	10.7179
	2.55218	10.6431	5.06072	8.5686	4.14146	7.34646	2.34702	4.89275	5.81846	16.0669	6.65856	8.53517	268.739	0.0819661	0.49668	1.75157	2.55609	436.382	-3282.9			6.08535	6.6855	4.35274	10.4202
	2.62777	10.6127	4.99509	8.46972	4.07006	6.91716	2.40264	5.05477	5.89818	15.65	6.66399	8.4078	264.404	0.0823765	0.496995	1.75481	2.56447	388.862	-3283.03			6.07853	6.48565	4.45186	10.2406
	2.66562	10.49	5.01365	8.47952	4.03398	6.75113	2.40724	5.49709	5.87122	15.1564	6.63166	8.18817	265.228	0.0824664	0.497704	1.75525	2.56913	343.399	-3283.27			6.05642	6.42154	4.59185	9.99206
	2.67727	10.4801	4.99477	8.39675	4.09361	6.54092	2.4203	5.78598	6.0199	14.7501	6.86124	8.18645	269.263	0.0822369	0.498111	1.7525	2.56953	298.584	-3283.42			6.05071	6.34376	4.74206	9.93261
	2.73249	10.3684	4.96599	8.11206	4.06745	6.40824	2.47676	6.10586	5.99298	14.4045	6.91373	8.16846	270.566	0.0821702	0.4984	1.75024	2.57064	256.068	-3283.53			6.0223	6.19592	4.85853	9.8289
	2.82425	10.4424	4.8884	7.71375	4.05464	6.15738	2.5687	6.50583	5.97843	13.2457	7.05811	8.16749	270.231	0.0825474	0.498628	1.75678	2.56833	214.705	-3283.78			6.05167	5.97525	5.01765	9.49045
	2.91832	10.6118	4.93056	7.63824	4.12857	5.95981	2.69297	6.88442	6.14947	12.2342	7.32643	8.0426	266.628	0.0825755	0.498866	1.76442	2.57019	175.669	-3283.95			6.15356	5.90887	5.24229	9.20107
	2.99119	10.7089	4.97194	7.40657	4.16448	5.67101	2.75667	7.23982	6.34384	11.3755	7.60775	8.03757	264.874	0.0828909	0.49853	1.77133	2.56807	135.69	-3283.96			6.22401	5.74735	5.44678	9.00693
	3.06951	10.9828	4.97313	7.47925	4.21497	5.36387	2.82705	7.55515	6.65206	10.9232	8.10572	7.89869	257.185	0.0831353	0.498534	1.76665	2.5642	95.4378	-3283.97			6.34181	5.68603	5.67809	8.97589
	3.0724	11.3589	4.98787	7.83927	4.40204	5.30472	2.87915	7.96029	6.93615	10.8338	8.44593	8.04124	252.874	0.0827893	0.499079	1.76847	2.55904	53.0242	-3284.02			6.47306	5.84867	5.9252	9.10701
	3.13385	11.8346	4.94008	7.94802	4.45924	5.32575	2.92005	8.12766	6.97976	10.6397	8.6873	7.95156	251.529	0.0825044	0.499228	1.76419	2.55193	8.10616	-3283.93			6.63618	5.911	6.00916	9.09287
	3.18457	12.2855	5.01691	8.06714	4.4593	5.48592	2.9974	8.35305	7.05276	10.7473	8.80189	8.17627	250.888	0.0823101	0.498961	1.76192	2.55324	-39.324	-3283.82			6.829	6.00412	6.1344	9.24183
	3.19277	12.5524	5.0813	8.24934	4.48362	5.59857	3.05901	8.46569	7.09548	11.0417	8.68356	8.25117	243.511	0.0819514	0.499076	1.75634	2.55005	-89.9802	-3283.85			6.94215	6.11051	6.20673	9.32547
	3.11	13.0661	5.05479	8.51416	4.47734	5.64928	3.06154	8.63058	7.07878	11.4065	8.86912	8.61649	228.738	0.0813386	0.499426	1.75713	2.55014	-144.407	-3283.88			7.07695	6.21359	6.25697	9.63069
	3.02496	13.1879	4.99928	8.97098	4.45108	5.59495	3.0239	8.92065	7.20814	12.0679	8.88253	8.74135	217.808	0.0809333	0.499208	1.7473	2.55059	-200.777	-3283.82			7.0707	6.339	6.38423	9.89727
	3.00309	13.3738	4.92249	9.56935	4.35238	5.54167	3.00625	9.08537	7.25607	12.532	8.85534	9.15182	215.247	0.0808927	0.499019	1.73844	2.55581	-260.956	-3283.82			7.09981	6.4878	6.44923	10.1797
	2.96757	13.5981	4.84278	10.1001	4.29549	5.40143	2.97829	9.30629	7.35714	12.597	8.61433	9.48279	217.481	0.0806949	0.498511	1.73293	2.55368	-325.456	-3283.91			7.13615	6.599	6.54724	10.2314
	3.03589	13.6307	4.67055	10.3288	4.24663	5.39181	2.99593	9.52225	7.25215	12.8892	8.32816	9.73036	217.839	0.0805405	0.498322	1.72761	2.55296	-393.441	-3283.9			7.11236	6.65575	6.59011	10.3159
	3.05842	13.6509	4.702	10.2683	4.17308	5.38547	2.98249	9.50249	7.17439	12.6862	8.00675	9.79692	220.617	0.0806773	0.498192	1.72942	2.55358	-463.278	-3283.86			7.1371	6.60895	6.55312	10.1633
	3.01743	13.7256	4.64589	10.615	4.22098	5.2999	2.96457	9.43126	7.37994	12.7929	7.76339	10.053	235.652	0.0812037	0.497744	1.7321	2.55604	-538.082	-3283.91			7.12963	6.71196	6.59192	10.2031
	3.01621	13.7949	4.61301	11.0595	4.18669	5.17727	2.93562	9.18732	7.78767	12.8761	7.72628	10.1147	259.743	0.0815321	0.497238	1.73546	2.55265	-616.578	-3283.94			7.14138	6.80783	6.63687	10.239
	3.0397	14.1146	4.60724	11.1274	4.14278	4.96022	2.89494	9.0605	7.90617	12.7738	7.72143	10.2067	284.042	0.0824081	0.49654	1.73815	2.55434	-700.981	-3283.88			7.25385	6.74346	6.62053	10.234
	3.11755	14.2286	4.73695	11.2799	4.12207	4.97928	2.90875	8.77978	8.00326	12.5448	7.54417	10.3728	304.967	0.0835048	0.49611	1.74227	2.55109	-788.303	-3283.89			7.36104	6.79376	6.56393	10.1539
	3.16825	14.4406	4.74033	11.4908	4.05297	4.85548	2.88009	8.57577	8.0055	12.4412	7.42127	10.3779	320.513	0.0839106	0.496478	1.7472	2.55122	-882.895	-3283.95			7.44972	6.79976	6.48712	10.0801
	3.21193	14.6667	4.78079	11.0865	4.01426	4.69671	2.90581	8.50689	8.02799	12.0404	7.16702	10.3301	324.593	0.0845911	0.496808	1.74248	2.55149	-979.097	-3283.96			7.55313	6.59915	6.48023	9.84584
	3.23178	14.9397	4.92252	10.954	3.95053	4.70526	2.95056	8.09636	7.88969	11.8805	6.92473	10.229	317.263	0.0853051	0.497889	1.74498	2.56026	-1075.96	-3283.97			7.698	6.5366	6.3122	9.67808
	3.21538	15.3333	4.99345	10.6277	3.94884	4.60468	2.91985	7.76604	8.10612	11.1349	6.86832	10.0221	306.517	0.0865747	0.498215	1.74609	2.56286	-1171.1	-3284.02			7.84737	6.39375	6.264	9.34177
	3.32208	16.1107	5.17897	10.4681	3.93645	4.47921	2.99277	7.71482	8.12019	10.7437	6.83698	9.82767	298.267	0.0877829	0.497723	1.73784	2.56659	-1264.08	-3284.07			8.20391	6.2946	6.27593	9.13613
	3.41641	16.564	5.29805	10.1157	3.92525	4.42259	3.09068	7.83103	8.06342	10.344	6.73756	9.84252	286.222	0.0885136	0.498104	1.72901	2.56818	-1355.84	-3284.07			8.42617	6.15452	6.32838	8.9747
	3.4465	16.8189	5.35614	9.60681	3.9451	4.28903	3.14058	8.04274	7.73811	9.99108	6.72258	9.69727	261.611	0.0896436	0.498572	1.72438	2.57353	-1442.53	-3284.1			8.54053	5.94698	6.30714	8.80364
	3.47931	16.8958	5.37987	9.30244	3.84843	4.16522	3.19994	8.41694	7.64301	9.50804	6.68677	9.665	228	0.0902963	0.499092	1.71907	2.57786	-1522.72	-3284.14			8.58498	5.77203	6.41997	8.61994
	3.45123	16.7599	5.34696	8.89434	3.83689	3.98331	3.22435	8.60724	7.38589	9.03486	6.52207	9.6335	197.294	0.0909677	0.499367	1.71156	2.58491	-1596.67	-3284.14			8.51935	5.57151	6.40583	8.39681
	3.45884	16.8452	5.45529	8.4653	3.85095	3.95284	3.2285	8.97516	7.41071	8.52943	6.41673	9.51988	178.498	0.0910995	0.498947	1.70879	2.58551	-1664.36	-3284.11			8.58644	5.42303	6.53812	8.15535
	3.4373	17.1501	5.53117	8.35437	3.85257	3.88529	3.19631	9.46477	7.40382	7.89408	6.41399	9.60794	174.621	0.0914946	0.498738	1.71009	2.58613	-1726.3	-3284.1			8.70618	5.36408	6.6883	7.97201
	3.39659	17.4197	5.46059	8.03294	3.81846	3.846	3.14414	9.82115	7.34122	7.40755	6.43696	9.84928	182.862	0.0911896	0.498523	1.70751	2.58543	-1783.06	-3284.06			8.75897	5.23247	6.76883	7.89793
	3.36166	17.1766	5.49037	7.94241	3.74876	3.69739	3.11681	10.2637	7.26151	7.28349	6.4933	10.3599	191.192	0.090843	0.499008	1.70469	2.58059	-1835.6	-3284			8.67622	5.12952	6.88068	8.04557
	3.27217	17.0624	5.45993	7.71045	3.68035	3.57905	3.12927	10.5534	7.10731	7.15283	6.41493	10.7126	194.126	0.0906014	0.499563	1.70806	2.57531	-1883.15	-3283.96			8.59818	4.98995	6.93001	8.09347
	3.12905	16.4985	5.40808	7.54825	3.629	3.58602	3.10749	10.7498	6.93046	6.97839	6.36432	11.0279	201.493	0.0905197	0.499759	1.71323	2.57418	-1927.07	-3283.91			8.34522	4.92109	6.92926	8.12352
	3.0927	16.4313	5.31339	7.66627	3.63088	3.6292	3.13611	11.1819	6.80296	6.85225	6.14803	11.3634	217.309	0.0899931	0.500185	1.71472	2.56808	-1968.74	-3283.84			8.27914	4.97545	7.04032	8.12124
	3.04696	16.3903	5.21512	7.68765	3.62788	3.67042	3.08896	11.751	6.64242	6.61259	6.12127	11.7152	234.215	0.0899336	0.500791	1.71818	2.56841	-2005.42	-3283.78			8.21747	4.99532	7.16078	8.14968
	3.07918	16.1172	5.07	7.63549	3.65695	3.65945	3.20572	12.1264	6.82408	6.32661	6.0767	12.0189	250.325	0.089848	0.501056	1.72216	2.56805	-2039.34	-3283.71			8.0888	4.98397	7.3854	8.14073
	3.04395	15.9889	5.11295	7.46808	3.64416	3.64272	3.20621	12.4229	6.55224	6.06742	5.9187	12.2222	268.548	0.0904789	0.501873	1.72618	2.56118	-2068.64	-3283.62			8.04859	4.91832	7.39379	8.06944
	3.04306	15.4836	5.0012	7.38352	3.56593	3.63714	3.28054	12.8991	6.64618	5.90673	6.02001	12.5881	290.249	0.0908211	0.5024	1.72624	2.55474	-2091.57	-3283.53			7.84262	4.8622	7.60861	8.17161
	3.04038	14.7729	4.95285	7.39548	3.5151	3.53067	3.35759	13.406	6.61931	5.73977	6.06199	12.7651	304.235	0.0908123	0.502355	1.72715	2.54994	-2112.24	-3283.41			7.58871	4.81375	7.79428	8.18895
	3.00331	13.8922	4.77779	7.46304	3.5434	3.49638	3.4807	13.7459	6.6689	5.67191	6.19951	12.9324	301.429	0.0909955	0.501997	1.72997	2.54969	-2128.95	-3283.24			7.22445	4.83427	7.96518	8.26792
	2.96146	13.017	4.61174	7.41859	3.48071	3.54187	3.60474	14.5372	6.80672	5.64558	6.35066	13.2358	294.903	0.0915431	0.501824	1.72938	2.5479	-2139.65	-3283.04			6.86341	4.81372	8.31621	8.41069
	3.00842	12.225	4.48902	7.37236	3.4407	3.43681	3.72676	14.7843	7.00967	5.74051	6.56094	13.5406	295.026	0.0914356	0.501984	1.72876	2.5448	-2144.9	-3282.78			6.57416	4.74996	8.50691	8.61402
	3.05622	11.5402	4.57366	7.20768	3.40303	3.42026	3.74229	14.9786	7.10979	5.70617	6.84961	13.8542	294.326	0.0916169	0.502026	1.72981	2.54349	-2145.24	-3282.43			6.39003	4.67699	8.61023	8.80333
	3.0156	10.8397	4.49666	7.16165	3.36265	3.41292	3.78635	15.4194	7.19162	5.72831	7.11239	14.0175	283.806	0.0910917	0.5017	1.72752	2.54601	-2143.54	-3281.95			6.11734	4.64574	8.79911	8.95273
	2.9408	10.0823	4.5659	7.15122	3.26783	3.49055	3.74047	16.3209	7.21439	5.79766	7.33186	14.5808	266.007	0.090804	0.501954	1.73301	2.5503	-2137.98	-3281.33			5.863	4.63654	9.09192	9.23678
	2.92676	9.26721	4.46265	6.99331	3.23289	3.5083	3.80921	16.4113	7.46676	5.86938	7.52636	15.4534	249.542	0.0903981	0.502449	1.73594	2.55505	-2130.06	-3280.4			5.55221	4.57817	9.22908	9.61639
	2.87294	8.35544	4.5627	6.86276	3.24718	3.58698	3.83138	16.6292	7.56894	5.9743	7.66269	16.2308	236.127	0.0897141	0.502973	1.73888	2.55994	-2122.49	-3279.13			5.26369	4.56564	9.34316	9.95594
	2.86911	7.72127	4.61698	6.77415	3.28926	3.63008	3.77767	16.6089	7.68497	6.15731	7.85307	17.3562	217.435	0.0895992	0.502798	1.73862	2.56606	-2114.06	-3277.65			5.06912	4.5645	9.35719	10.4555
	2.86237	7.49006	4.64508	6.68246	3.25816	3.79392	3.73174	16.77	7.70984	6.1976	8.01036	18.2787	199.383	0.0886494	0.503241	1.73803	2.57046	-2105.09	-3276			4.99917	4.57818	9.40387	10.8289
	2.86968	6.90815	4.76965	6.52946	3.29307	3.87166	3.65496	16.9128	7.73759	6.23921	8.21427	18.8352	191.185	0.0873441	0.503584	1.73882	2.57223	-2097.59	-3274.28			4.84916	4.56473	9.43511	11.0962
	2.80513	6.58569	4.8131	6.49886	3.20049	4.04194	3.54856	17.0563	7.94268	6.24551	8.18674	19.5699	186.162	0.0867218	0.503397	1.74139	2.57804	-2091.5	-3272.63			4.73464	4.58043	9.51584	11.3341
	2.71712	6.2741	4.91997	6.30173	3.13299	4.19386	3.46968	16.9687	8.08004	6.3311	8.25273	19.6761	175.499	0.0869718	0.503077	1.7452	2.5789	-2086.02	-3271.06			4.63706	4.54286	9.50615	11.42
	2.72623	6.07882	5.10801	6.29461	3.14606	4.45879	3.37784	16.6072	8.12522	6.46534	8.14252	19.9708	167.489	0.0872413	0.502604	1.7438	2.57585	-2081.25	-3269.73			4.63769	4.63315	9.37008	11.5262
	2.69365	6.14236	5.24274	6.24682	3.10949	4.66148	3.35759	16.0687	8.19226	6.71364	8.32908	20.7535	167.281	0.08717	0.501583	1.7376	2.57431	-2078	-3268.98			4.69292	4.67259	9.20617	11.9321
	2.60861	5.87174	5.24333	6.52492	3.0826	5.01485	3.21769	15.5477	8.11859	7.24705	8.33976	20.9418	172.032	0.0870632	0.500494	1.73404	2.57065	-2075.17	-3268.71			4.57456	4.87412	8.96132	12.1762
	2.54293	5.7179	5.15617	6.66044	3.0627	5.42154	3.12218	15.0134	8.00585	8.30077	8.38418	21.0501	171.822	0.0875106	0.499557	1.73415	2.56767	-2073.49	-3269			4.47233	5.04822	8.71382	12.5783
	2.45085	5.78518	5.13541	6.90026	3.02414	5.82742	2.97197	14.7267	7.89217	9.45473	8.20223	20.6372	166.616	0.0873698	0.499206	1.73799	2.56426	-2073.04	-3269.65			4.45715	5.25061	8.53028	12.7647
	2.37327	5.78996	5.03265	7.27818	3.16804	6.49887	2.83616	14.4271	7.71583	10.8409	7.95763	20.6936	161.608	0.0878023	0.498905	1.73692	2.56046	-2072.81	-3270.69			4.39863	5.64836	8.32638	13.164
	2.3308	5.92062	4.89281	7.97249	3.31307	7.31695	2.73462	13.9347	7.40278	12.4302	7.83304	20.6904	161.862	0.0874499	0.499045	1.73886	2.56224	-2073.85	-3271.78			4.38141	6.20083	8.02403	13.6512
	2.30511	5.88825	4.85143	9.13302	3.7312	8.48487	2.65239	13.5654	6.90065	14.4558	7.66063	20.2039	169.802	0.0873501	0.499203	1.73651	2.56244	-2076.86	-3272.86			4.34826	7.11636	7.70614	14.1068
	2.22864	5.87332	4.61293	10.5334	4.22293	10.2275	2.60209	13.1735	6.57064	16.7242	7.57137	20.5967	179.509	0.0868979	0.4994	1.73164	2.56649	-2082.13	-3273.89			4.2383	8.32792	7.44873	14.9641
	2.2363	5.78908	4.43188	14.595	5.16106	12.4692	2.55067	12.6941	6.18993	18.5549	7.40643	20.6426	187.707	0.0858973	0.499492	1.73323	2.56582	-2090.14	-3274.52			4.15242	10.7418	7.14491	15.5347
	2.25265	5.6876	4.14811	18.1681	6.59002	16.5295	2.4316	12.0539	5.80399	20.3986	6.99228	19.8434	195.164	0.0855678	0.499776	1.73143	2.56805	-2101.73	-3274.4			4.02945	13.7625	6.76315	15.7447
	2.26954	5.91075	4.07551	22.4343	9.18552	19.8295	2.41216	11.4407	5.39241	21.8541	6.61411	19.746	201.532	0.0849008	0.499432	1.73709	2.56684	-2116.56	-3273.4			4.08527	17.1498	6.4151	16.0714
	2.31985	6.03869	3.95407	27.6761	11.3652	24.9197	2.41808	10.9929	5.03405	23.7354	6.21111	19.6256	203.725	0.0843863	0.499392	1.74384	2.56848	-2133.38	-3270.37			4.1042	21.3203	6.14833	16.5241
	2.39822	6.21375	4.03822	33.6289	13.8689	32.2288	2.4077	10.6424	4.86632	25.1371	6.03406	19.5688	208.249	0.0842373	0.499328	1.7445	2.57274	-2153.14	-3263.38			4.21673	26.5755	5.97214	16.9133
	2.50648	6.29228	4.1281	38.9464	16.0748	37.5143	2.42092	10.0294	4.9102	26.7075	5.87101	19.2153	216.522	0.0842922	0.499189	1.75016	2.57939	-2175.92	-3251.27			4.30895	30.8452	5.78685	17.2646
	2.5771	6.26246	4.14409	43.5898	17.8143	41.3884	2.47364	9.59873	5.16224	27.7757	5.72978	18.8985	227.609	0.0845726	0.499121	1.75104	2.57827	-2200.98	-3232.94			4.32788	34.2642	5.74487	17.468
	2.63404	6.2607	4.18281	47.117	18.8638	45.9121	2.52044	9.30055	5.37982	28.5665	5.52567	19.0264	233.152	0.0844134	0.499081	1.75033	2.57675	-2229.28	-3206.06			4.35918	37.2976	5.73361	17.7062
	2.51721	6.08139	4.48105	46.0386	19.5168	46.5391	2.53776	9.79351	5.34116	28.4075	5.69573	19.6739	227.072	0.0855573	0.499247	1.80049	2.54107	-2269.79	-3208.74			4.35988	37.3648	5.89081	17.9257
	2.57762	6.19873	4.4778	50.0811	20.427	49.6921	2.60837	9.49002	5.88825	28.2881	5.43268	19.754	238.882	0.0854178	0.499	1.80352	2.54144	-2299.45	-3172.42			4.41805	40.0667	5.99555	17.8249
	2.60165	6.23632	4.47924	51.4549	20.7479	51.3759	2.65651	9.55612	6.34874	29.0006	5.36388	19.9891	252.729	0.0853308	0.498843	1.8031	2.53997	-2326.59	-3129.27			4.43907	41.1929	6.18712	18.1178
	2.65537	6.34806	4.58146	51.6137	20.6095	50.61	2.6859	9.60599	6.53282	28.6272	5.44516	20.2406	265.676	0.0855536	0.498677	1.80024	2.54099	-2354.35	-3082.64			4.5283	40.9444	6.2749	18.1043
	2.68389	6.60899	4.62148	50.0955	19.7449	50.2012	2.69681	9.73501	6.82336	27.5544	5.41724	20.4586	268.61	0.0859537	0.499347	1.79331	2.5408	-2381.04	-3036.79			4.63812	40.0138	6.41839	17.8101
	2.71229	6.87854	4.62918	47.2705	18.386	47.0903	2.69653	9.79868	7.23309	26.0032	5.43073	20.215	259.741	0.0855358	0.499683	1.78588	2.53574	-2406.69	-2995.59			4.74	37.5823	6.5761	17.2163
	2.75074	7.32366	4.61833	43.2708	16.1856	42.9181	2.84583	10.125	7.60335	24.4238	5.55358	19.8557	252.806	0.0855814	0.499968	1.77467	2.53293	-2431.27	-2962.33			4.89758	34.1248	6.85807	16.611
	2.80015	7.66827	4.69942	37.9902	14.0801	38.4065	2.87356	9.98551	7.81595	21.9366	5.71092	19.7847	251.754	0.0852744	0.499735	1.76636	2.53002	-2454.31	-2938.51			5.05595	30.159	6.89167	15.8107
	2.80999	7.92213	4.7254	32.8178	11.7817	33.8881	2.93674	9.78365	7.87704	19.8208	6.06577	19.6843	264.338	0.0850017	0.499594	1.76775	2.52892	-2476.52	-2924.43			5.15251	26.1625	6.86581	15.1903
	2.83503	7.95605	4.71912	28.1583	10.0546	27.7936	3.07036	9.80436	8.04478	17.3583	6.37634	19.592	280.006	0.0849152	0.499111	1.77059	2.52754	-2497.67	-2921.09			5.17006	22.0022	6.97316	14.4422
	2.8716	7.8797	4.76483	20.3179	8.08308	20.8924	3.22716	9.87284	8.00235	15.1036	6.78896	19.1935	284.487	0.0849469	0.499305	1.76889	2.53065	-2519.59	-2929.46			5.17204	16.4311	7.03411	13.6954
	2.8589	7.74281	4.70169	15.8966	6.53533	15.7135	3.36019	9.91188	8.10434	12.403	7.02268	18.9282	274.957	0.0846217	0.499522	1.76528	2.5319	-2543.58	-2947.22			5.10113	12.7152	7.12547	12.7846
	2.89592	7.49272	4.6816	12.024	5.42366	11.9607	3.45895	10.1597	8.41467	10.4885	7.17513	18.48	258.215	0.084303	0.500578	1.75924	2.53032	-2567.12	-2970.31			5.02341	9.80279	7.34445	12.0479
	2.88416	7.16791	4.7269	9.89208	4.47487	8.48809	3.53703	10.3798	8.36812	10.0063	7.36455	18.0118	254.629	0.0845757	0.500862	1.75901	2.53078	-2591.08	-2994.8			4.92632	7.61835	7.42833	11.7942
	2.86671	6.81406	4.74154	9.32187	4.03461	6.86525	3.53256	10.6496	8.52219	9.81189	7.49398	17.5039	266.219	0.0845128	0.501295	1.76254	2.52936	-2617.63	-3018.67			4.80744	6.74057	7.56811	11.6033
	2.7901	6.31283	4.68138	9.1858	3.77059	6.29338	3.47646	10.465	8.39918	9.81963	7.53594	16.9155	281.912	0.0845523	0.501377	1.77753	2.52738	-2644.57	-3040.71			4.59477	6.41659	7.44687	11.4237
	2.71053	5.86492	4.75812	10.038	3.68603	5.91488	3.47741	10.4761	8.29004	10.23	7.51458	16.6031	298.046	0.0844314	0.502135	1.78619	2.52167	-2670.52	-3060.65			4.44452	6.54629	7.41451	11.4492
	2.67387	5.4423	4.75386	11.2761	3.79387	5.85027	3.36393	10.3839	8.10429	10.5975	7.26553	16.2201	312.026	0.0846663	0.502543	1.79249	2.52758	-2694.92	-3079.37			4.29001	6.97341	7.28404	11.361
	2.64298	5.2549	4.95478	12.3395	3.96368	5.87218	3.20944	10.1931	7.77757	10.7731	6.98133	15.6581	318.277	0.0846224	0.502934	1.79433	2.52379	-2715.49	-3097.2			4.28422	7.39179	7.06005	11.1375
	2.58595	5.20191	5.15706	13.1192	4.03991	5.83997	3.01038	10.0224	7.49192	10.7186	6.43072	14.6525	308.503	0.0848772	0.503321	1.79757	2.52044	-2730.79	-3114.12			4.31497	7.66636	6.84156	10.6006
	2.51032	5.24536	5.50557	13.4982	4.04085	5.80059	2.81497	10.3481	6.9743	10.6138	6.09112	14.0211	287.007	0.0851241	0.503867	1.80362	2.52524	-2738.7	-3130.07			4.42042	7.77989	6.71247	10.242
	2.44975	5.3645	5.71419	13.479	4.08717	5.80311	2.63183	10.6265	6.45304	10.38	5.62741	13.757	266.882	0.0851603	0.503458	1.81002	2.53184	-2739.57	-3144.34			4.50948	7.78977	6.57047	9.92144
	2.45993	5.33204	6.02212	13.3056	4.13954	5.7184	2.55635	10.6052	6.11523	9.8876	5.27416	13.2792	256.473	0.0855994	0.502952	1.80372	2.53187	-2733.37	-3156.76			4.6047	7.72119	6.42558	9.48032
	2.44674	5.25801	6.27631	13.0243	4.24287	5.65268	2.49601	10.6628	5.50546	9.17405	4.95465	12.843	247.605	0.0860514	0.502433	1.79903	2.53577	-2720.3	-3167.6			4.66035	7.63994	6.22141	8.99056
	2.48391	5.26257	6.47752	12.5505	4.33841	5.53473	2.41668	10.9712	5.0973	8.5215	4.72826	12.5324	231.599	0.0859973	0.502413	1.79561	2.53748	-2699.05	-3176.88			4.74133	7.47455	6.16171	8.59406
	2.50528	5.44427	6.66049	11.9305	4.32112	5.44675	2.34528	11.305	4.91282	7.849	4.41481	11.9355	214.758	0.0863673	0.502398	1.78942	2.54148	-2671.36	-3184.61			4.87001	7.23279	6.18768	8.06645
	2.55224	5.60881	6.80285	10.7923	4.32439	5.41267	2.3568	11.4933	4.81211	7.01848	4.20095	11.3866	202.392	0.0862224	0.501725	1.77992	2.54482	-2640.22	-3190.86			4.98796	6.84312	6.22075	7.53534
	2.5992	5.94016	6.84798	9.94958	4.3562	5.18841	2.35315	11.6024	4.69131	6.77444	4.0496	11.066	196.494	0.0860361	0.501028	1.77564	2.54869	-2611.03	-3196			5.12911	6.49806	6.21563	7.29668
	2.61362	6.38466	6.69965	9.31889	4.43631	5.12389	2.36981	11.6679	4.62865	6.56705	3.93638	10.8428	193.176	0.0856962	0.5009	1.77021	2.54556	-2581.65	-3200.24			5.23264	6.29303	6.22212	7.11542
	2.68097	6.87823	6.47195	8.96526	4.66632	4.99711	2.42451	11.7163	4.66536	6.32517	3.87102	10.4596	194.066	0.0863873	0.500358	1.76126	2.54678	-2557.25	-3203.73			5.34372	6.20956	6.26872	6.88527
	2.76843	7.77734	6.36141	9.02676	4.88175	4.83532	2.55908	11.2415	4.61432	6.41546	3.85864	9.99761	208.883	0.0861299	0.500061	1.76255	2.54869	-2539	-3206.88			5.63573	6.24794	6.13831	6.75724
	2.98674	8.60547	6.1898	8.97532	4.98826	4.89905	2.59787	10.9395	4.57738	6.36813	3.79848	9.6008	228.7	0.0863161	0.499916	1.76528	2.55072	-2524.75	-3209.76			5.92734	6.28754	6.03824	6.58914
	3.06991	9.36408	6.13057	8.9454	5.07107	4.8197	2.61766	10.7132	4.51421	6.42809	3.90131	9.28173	245.122	0.0867068	0.500165	1.76149	2.55236	-2515.4	-3212.39			6.18819	6.27872	5.94834	6.53704
	3.07134	10.0316	6.27697	8.7234	5.1841	4.82237	2.60586	10.4967	4.56599	6.36519	3.92253	8.90498	258.006	0.086376	0.499277	1.7569	2.55739	-2511.92	-3215.05			6.45997	6.24329	5.88951	6.39757
	3.14635	10.5526	6.27561	8.33926	5.21663	4.80822	2.64149	10.5456	4.52786	6.42183	3.93171	8.79506	266.658	0.0864466	0.498823	1.75437	2.55918	-2514.1	-3217.79			6.65817	6.12137	5.90497	6.38287
	3.13225	11.0642	6.43629	8.02199	5.37379	4.68168	2.67484	10.3879	4.50379	6.36206	3.93156	8.85135	269.645	0.0863121	0.498591	1.75412	2.56374	-2518.29	-3220.44			6.87758	6.02582	5.85552	6.38166
	3.14187	11.2211	6.43387	7.85454	5.34431	4.51252	2.65495	10.3942	4.51634	6.29888	4.08442	9.00367	268.582	0.0860362	0.498427	1.75815	2.56497	-2523.18	-3223.19			6.93229	5.90379	5.85517	6.46232
	3.12548	11.1862	6.56249	7.93435	5.31771	4.49413	2.63542	10.3364	4.59588	6.36827	4.15478	9.36559	268.275	0.0855931	0.498494	1.75855	2.5705	-2529	-3226.08			6.95807	5.9154	5.85589	6.62955
	3.05527	11.1026	6.68394	8.11797	5.28325	4.53278	2.63958	9.84444	4.4425	6.4895	4.15689	9.49052	270.745	0.0849851	0.499117	1.76047	2.56857	-2533.56	-3228.95			6.94727	5.978	5.64217	6.7123
	3.00866	10.6057	6.8952	8.26514	5.23495	4.80811	2.59401	9.87589	4.47236	6.63868	4.1464	9.4653	276.529	0.0846818	0.499598	1.76092	2.56547	-2537.54	-3231.72			6.83653	6.10273	5.64742	6.75013
	2.89248	10.182	7.06158	8.47371	5.32332	4.94163	2.59161	9.98068	4.42197	6.82517	4.16706	9.54885	277.625	0.0840419	0.500472	1.76142	2.56462	-2541.03	-3234.51			6.71201	6.24622	5.66475	6.84703
	2.86181	9.71727	7.26441	8.76451	5.32803	5.11785	2.64875	10.0148	4.46678	6.95109	4.10327	9.575	272.33	0.083468	0.500353	1.76289	2.55712	-2542.65	-3237.22			6.6145	6.40346	5.71012	6.87646
	2.90173	9.2837	7.23358	8.95292	5.42353	5.22817	2.72927	10.0005	4.53187	7.14269	4.07861	9.53	264.8	0.0828449	0.501557	1.76991	2.54721	-2543.96	-3239.77			6.473	6.53487	5.7539	6.9171
	2.85821	8.88992	7.33025	9.13902	5.53015	5.41645	2.73971	10.1648	4.67388	7.33598	4.10959	9.32738	264.865	0.0820131	0.502457	1.77231	2.53971	-2545.58	-3242.19			6.35946	6.69521	5.85947	6.92432
	2.98552	8.4332	7.34875	9.25139	5.52987	5.73933	2.74278	10.2747	4.78037	7.55842	4.13623	9.3212	268.834	0.0816857	0.504027	1.77046	2.52681	-2547.29	-3244.58			6.25582	6.8402	5.93263	7.00528
	3.04745	8.19201	7.6186	9.28568	5.70958	6.18736	2.7392	10.4979	4.91699	7.717	4.01552	9.31898	273.572	0.0813648	0.504759	1.7673	2.52005	-2549.21	-3246.71			6.28602	7.06087	6.05136	7.01717
	3.11977	8.22568	7.6997	9.29585	5.90227	6.80882	2.79688	10.6797	5.01714	7.95464	4.0564	8.98739	277.568	0.0814141	0.50463	1.76255	2.50727	-2551.04	-3248.66			6.34838	7.33565	6.16456	6.99948
	3.15819	7.93398	7.80718	9.29546	5.96347	7.35481	2.76411	10.9029	5.14856	8.20232	4.12622	8.92105	279.339	0.0812221	0.504482	1.7625	2.49951	-2553.02	-3250.57			6.29979	7.53792	6.27186	7.0832
	3.21018	7.76109	7.53122	9.41863	6.04834	7.86084	2.77681	11.2311	5.24033	8.26147	4.10076	8.92064	275.487	0.0811846	0.504991	1.76551	2.49337	-2555.07	-3252.45			6.1675	7.77594	6.41607	7.09429
	3.17165	7.58974	7.40508	9.40441	6.01174	8.63488	2.77261	11.6328	5.32277	8.21324	4.06746	8.87504	267.433	0.0808424	0.505942	1.76968	2.48989	-2557.24	-3254.08			6.05549	8.01701	6.57605	7.05191
	3.1626	7.34505	7.29128	9.32301	6.08246	9.33228	2.72924	11.9906	5.29871	8.37692	4.01955	9.09753	259.281	0.0814456	0.506381	1.77394	2.48583	-2559.91	-3255.73			5.93298	8.24591	6.67286	7.16467
	3.14439	7.20565	7.1638	9.21469	6.04226	9.85951	2.70858	12.1669	5.30716	8.36655	3.96534	9.28356	255.569	0.0815136	0.506054	1.77087	2.48483	-2562.87	-3257.4			5.83795	8.37216	6.72754	7.20515
	3.15144	7.09621	6.95881	8.91653	5.97778	10.1988	2.70142	12.3825	5.29014	8.17729	3.90661	9.66334	253.549	0.0821144	0.50519	1.7665	2.47838	-2565.86	-3258.9			5.73549	8.36436	6.79136	7.24908
	3.01995	7.01459	6.67867	8.72004	5.98948	10.3144	2.66537	12.448	5.26586	8.09242	3.78241	9.70465	250.434	0.0819656	0.504676	1.77361	2.47493	-2568.62	-3260.25			5.57107	8.34129	6.79308	7.19316
	3.00689	6.87223	6.3376	8.51072	5.92715	10.6054	2.68474	12.5794	5.16903	8.13839	3.75989	9.6151	249.302	0.0826218	0.504431	1.77804	2.47556	-2571.25	-3261.72			5.40558	8.34775	6.81105	7.17113
	3.0426	6.84931	6.10795	8.07453	5.87795	10.7142	2.64702	13.0679	5.15442	7.97841	3.68	9.54888	250.276	0.0831159	0.504948	1.7752	2.47289	-2574.03	-3263.11			5.33329	8.22221	6.95644	7.0691
	3.03438	7.02002	6.07226	7.69041	5.7721	10.7121	2.62079	13.5144	5.09009	7.75872	3.63047	9.61823	253.082	0.083439	0.504904	1.77049	2.47683	-2576.12	-3264.29			5.37555	8.05819	7.07509	7.00247
	3.02387	7.29587	6.14633	7.35643	5.64411	10.6154	2.574	13.3811	4.96074	7.7348	3.64191	9.86423	250.681	0.0840399	0.504535	1.76131	2.47757	-2577.78	-3265.44			5.48869	7.87198	6.97193	7.08031
	2.99709	7.67287	6.23769	7.06711	5.58794	10.6171	2.5287	12.9987	4.95197	7.61348	3.65165	10.4616	245.983	0.0848818	0.504485	1.75103	2.48321	-2579.35	-3266.75			5.63588	7.75737	6.82646	7.24222
	2.98879	7.97244	6.27472	6.89951	5.43986	10.3904	2.48778	13.1755	4.93802	7.36094	3.62745	10.5238	242.423	0.0854275	0.504042	1.74184	2.49424	-2580.7	-3267.87			5.74532	7.57659	6.8671	7.17072
	3.01907	8.44625	6.25681	6.68388	5.41728	10.324	2.42927	13.3741	4.82472	7.14225	3.60537	11.022	242.211	0.0861642	0.504305	1.73435	2.50361	-2581.18	-3268.84			5.90738	7.47504	6.87602	7.25655
	3.00729	9.04477	6.26703	6.80166	5.52067	10.7325	2.3655	13.4817	4.67426	7.09726	3.62331	11.0855	247.801	0.0861925	0.50484	1.73248	2.51323	-2581.73	-3270.02			6.10636	7.68493	6.84048	7.26869
	2.99766	9.371	6.26606	6.57848	5.40683	11.1564	2.33483	13.6342	4.53252	6.92596	3.60779	11.3215	249.323	0.0866977	0.504729	1.73066	2.52801	-2582.42	-3271.25			6.21158	7.71391	6.83385	7.28508
	2.94073	9.79181	6.3973	6.45915	5.37284	11.436	2.32486	13.8355	4.46866	6.61025	3.56484	11.8119	240.984	0.0863731	0.504974	1.72901	2.5363	-2582.88	-3272.3			6.37661	7.75601	6.87635	7.32901
	2.84969	10.0019	6.50136	6.4417	5.13951	11.9542	2.29646	13.4742	4.36939	6.34681	3.50285	12.192	225.977	0.0860833	0.504683	1.73919	2.54286	-2583.22	-3273.42			6.45098	7.84512	6.71336	7.34724
	2.78745	10.3085	6.53247	6.37193	5.1279	12.3394	2.27907	13.3965	4.31697	6.1675	3.47916	12.877	211.525	0.0859217	0.504516	1.74287	2.54426	-2583.9	-3274.7			6.54282	7.94642	6.66417	7.50789
	2.77863	10.4516	6.38506	6.30797	5.18784	12.8699	2.2348	13.6805	4.29319	5.96945	3.41946	12.8248	197.703	0.0852467	0.503862	1.75206	2.54935	-2584.75	-3275.79			6.53842	8.12192	6.73617	7.40456
	2.74858	10.4507	6.21453	6.2579	5.33855	13.5598	2.25812	13.8904	4.28584	5.92444	3.34729	12.5059	186.112	0.0845407	0.503342	1.75803	2.54571	-2584.72	-3276.72			6.47127	8.38542	6.81144	7.25921
	2.72467	10.4763	6.23669	6.4007	5.58593	14.2014	2.29968	13.9906	4.31406	5.94236	3.28126	12.7532	181.252	0.0838806	0.503101	1.76748	2.53903	-2584.85	-3277.75			6.47923	8.72936	6.86812	7.32561
	2.66947	10.5799	6.20428	6.57743	5.80831	14.9624	2.28096	13.9766	4.30909	5.92508	3.25502	12.604	180.084	0.0835604	0.502831	1.7736	2.53445	-2585.24	-3278.81			6.48455	9.11603	6.85554	7.26136
	2.70052	10.6738	6.3187	6.707	6.07597	15.6842	2.26921	13.7591	4.26346	5.87264	3.18287	12.9321	175.317	0.0831986	0.502806	1.77668	2.53098	-2585.01	-3279.57			6.56435	9.48906	6.76394	7.3292
	2.78556	10.7388	6.29255	6.89077	6.27674	16.0783	2.26179	13.4809	4.22019	5.9048	3.21789	13.192	167.538	0.0829497	0.502788	1.77712	2.52668	-2583.86	-3280.26			6.60565	9.74859	6.6543	7.43823
	2.8069	10.7333	6.279	6.96598	6.4009	16.2754	2.25456	13.0613	4.20687	5.9267	3.18915	13.4803	158.018	0.0826856	0.502192	1.77622	2.51947	-2583.14	-3281.05			6.6064	9.88077	6.50759	7.53206
	2.84504	10.9598	6.39659	7.03299	6.67101	16.2582	2.23768	12.8863	4.25838	5.99751	3.16483	13.5555	150.418	0.0828017	0.501685	1.7709	2.51673	-2582.36	-3281.57			6.73382	9.9874	6.46079	7.57262
	2.88761	11.2087	6.39522	7.34396	6.82026	16.3847	2.21867	12.6752	4.27208	5.96794	3.13715	13.2754	151.087	0.0828769	0.500814	1.7684	2.51397	-2580.77	-3281.88			6.83053	10.183	6.38866	7.46016
	2.89134	11.3231	6.42253	7.70766	6.81757	15.8578	2.17034	12.1398	4.28347	6.02131	3.07833	13.9151	158.549	0.0831928	0.500607	1.7686	2.51011	-2578.97	-3282.32			6.87898	10.1277	6.19787	7.67159
	2.94936	11.6995	6.54944	7.93639	6.78973	15.3281	2.14811	11.8315	4.26323	5.94871	3.10014	14.8298	169.276	0.0834392	0.499684	1.77146	2.50833	-2577.7	-3282.75			7.06611	10.0181	6.08095	7.95956
	2.96996	11.9781	6.47007	8.13906	6.70247	14.628	2.14499	11.2783	4.2184	5.94515	3.05021	15.4534	179.936	0.0832544	0.499623	1.7735	2.51111	-2575.51	-3282.94			7.13938	9.82318	5.88056	8.14959
	2.96853	12.3281	6.49379	8.2303	6.5066	13.6358	2.14276	10.6342	4.21682	6.0468	2.99431	15.9095	183.401	0.0833538	0.499096	1.77189	2.50869	-2572.8	-3283.15			7.26348	9.45756	5.66458	8.31688
	2.93688	12.3798	6.44195	8.2025	6.2623	12.4379	2.14709	10.193	4.29253	6.14726	3.01413	15.9438	186.383	0.0834661	0.498959	1.77418	2.50727	-2570.91	-3283.5			7.25288	8.96757	5.54421	8.36841
	2.91135	12.7926	6.38442	8.5375	6.20233	11.6809	2.12363	9.71493	4.33949	6.38979	2.95367	15.9083	198.537	0.0837364	0.499224	1.76907	2.5097	-2569.65	-3283.73			7.36277	8.80692	5.39268	8.41725
	2.93862	13.043	6.28475	8.92375	6.04444	10.9076	2.08153	9.08615	4.29032	6.36999	2.98495	16.6307	224.892	0.0842105	0.499433	1.76903	2.51711	-2567.98	-3283.84			7.42214	8.62528	5.15267	8.66187
	2.86142	12.7986	6.23485	9.00869	5.79169	9.94271	2.04817	8.48631	4.20945	6.34247	2.93852	17.5329	249.613	0.0842931	0.499577	1.77065	2.52645	-2567.14	-3284.16			7.29828	8.24769	4.91464	8.93797
	2.80415	12.6965	6.25152	9.11751	5.57458	8.79274	2.01007	7.69821	4.0803	6.35679	2.96288	18.3407	269.622	0.0844225	0.500013	1.76361	2.52817	-2567.73	-3284.53			7.25072	7.82828	4.59619	9.22011
	2.7975	12.7266	6.31711	9.30477	5.46237	8.04698	2.01258	7.35587	3.95812	6.43243	2.97532	18.5135	285.326	0.0840215	0.500219	1.75991	2.53038	-2568.81	-3284.74			7.28041	7.60471	4.44219	9.30709
	2.75823	12.4306	6.38268	9.23247	5.27416	7.24173	2.02097	6.94431	3.91266	6.45733	3.04401	19.1607	296.196	0.0837898	0.500514	1.75718	2.53516	-2570.75	-3285.01			7.19051	7.24945	4.29265	9.554
	2.74341	12.1692	6.51807	9.42256	5.0355	6.79225	2.00549	6.69505	3.9384	6.34528	3.11514	20.3101	298.837	0.0836865	0.500252	1.75954	2.54365	-2574.43	-3285.46			7.14358	7.08343	4.21298	9.92351
	2.71663	11.6178	6.47676	9.61341	4.88437	6.40697	1.99057	6.67399	3.91129	6.32533	3.21035	21.3514	295.62	0.0837505	0.499736	1.75867	2.5463	-2579.19	-3285.76			6.93706	6.96825	4.19195	10.2957
	2.72188	11.1675	6.46478	9.56309	4.62436	5.8564	1.98755	6.71872	3.81947	6.19104	3.37701	22.6305	290.269	0.0842752	0.499368	1.75763	2.54468	-2583.53	-3285.92			6.78472	6.68128	4.17524	10.7329
	2.73966	10.3712	6.44473	9.57661	4.44363	5.221	1.98622	6.961	3.75492	6.2383	3.50348	23.8067	280.762	0.0840647	0.499009	1.75788	2.54255	-2588.03	-3286.2			6.51853	6.41375	4.23405	11.1828
	2.75487	9.99531	6.56881	10.0998	4.2607	4.92917	2.02063	7.24932	3.74463	6.75702	3.71517	24.3011	262.814	0.0842305	0.498723	1.76039	2.53985	-2592.47	-3286.48			6.43966	6.42988	4.33819	11.5911
	2.74382	9.72038	6.47635	11.2081	4.02777	4.81946	2.03869	7.83874	3.72096	8.03265	4.02892	25.3073	236.022	0.0843081	0.498335	1.76126	2.5432	-2594.71	-3286.52			6.31352	6.68512	4.53279	12.4563
	2.75945	9.09318	6.55611	12.793	4.13328	5.00004	2.05563	8.4758	3.74866	9.89107	4.36495	26.3255	209.91	0.0843463	0.498616	1.76421	2.55214	-2595.64	-3286.51			6.13625	7.30878	4.76003	13.5272
	2.75269	8.55143	6.49213	14.2741	4.13508	5.27605	2.08271	8.8546	3.81398	11.7314	5.02871	27.1717	197.4	0.0846435	0.498445	1.76452	2.55183	-2597.48	-3286.61			5.93208	7.89509	4.91709	14.6439
	2.72408	8.05771	6.2592	16.7506	4.22281	5.77258	2.14803	9.1017	3.79818	14.717	5.99921	27.3662	193.647	0.0855611	0.497928	1.76442	2.55769	-2595.52	-3286.55			5.68033	8.91534	5.01597	16.0275
	2.72375	7.45067	5.84771	19.3104	4.31357	6.45429	2.19642	9.47555	3.7495	17.9799	7.13455	27.4503	189.068	0.0864032	0.498244	1.76219	2.56119	-2580.4	-3286.34			5.34071	10.0261	5.14049	17.5216
	2.69847	7.08382	5.68166	22.3022	4.41858	7.30209	2.29813	9.9463	3.77916	21.7609	8.30831	28.1521	184.009	0.0864781	0.498496	1.76066	2.57064	-2539.77	-3286.2			5.15465	11.3409	5.3412	19.4071
	2.73684	6.71597	5.45116	25.8522	4.58938	8.08023	2.40077	10.2799	3.92054	25.8312	9.79807	28.5802	181.405	0.0867636	0.498269	1.76205	2.57957	-2433.11	-3286.1			4.96799	12.8406	5.53374	21.4032
	2.72022	6.69536	5.34652	28.9658	4.73846	9.0142	2.49773	10.2638	3.96241	29.2787	11.087	29.1086	184.422	0.0868126	0.497512	1.76818	2.5894	-2252.3	-3285.82			4.9207	14.2395	5.57464	23.1581
	2.7219	6.6366	5.15825	31.7438	4.80752	9.68654	2.57642	10.4741	4.02649	32.6402	12.1188	29.3812	190.294	0.0865218	0.497616	1.76954	2.59757	-1985.81	-3285.5			4.83892	15.4126	5.69234	24.7134
	2.80682	6.76262	5.09016	32.9057	4.86532	10.0455	2.67134	10.2331	4.12308	35.8243	13.112	30.6543	206.912	0.0860609	0.498237	1.7658	2.59671	-1636.24	-3285.3			4.88653	15.9388	5.67583	26.5302

## Sheet: P207 U1-1
	Ra Li	Oi Li	Oe Li	MF Li	ICO Li	LO Li	Ra Re	Oi Re	Oe Re	MF Re	ICO Re	LO Re	EKG	Kippwinkel	Rotwinkel	Kraft x	Kraft y	Druck li	Druck re			Bauch links	Rücken links	Bauch rechts	Rücken rechts
	4.87437	22.6743	9.55765	36.6517	14.9424	14.0978	5.69956	23.1124	13.18	37.9927	14.7652	64.5598	371.532	0.115736	0.219107	1.07151	5.18065	44	-3327.11			12.3688	21.8973	13.9973	39.1059
	5.07448	23.1309	9.07357	39.2757	15.8059	15.4407	5.99649	24.9164	13.8978	43.9234	16.3124	67.7633	374.477	0.116209	0.219019	1.07494	5.20204	40	-3326.87			12.4263	23.5074	14.9369	42.6664
	5.24244	24.0795	8.74241	43.5724	16.9399	16.637	6.30757	28.279	14.3053	47.8538	17.4993	72.7698	374.911	0.116264	0.219504	1.08426	5.22569	1.11792	-3326.54			12.6881	25.7164	16.2973	46.041
	5.39707	24.5706	8.92242	45.6229	18.168	17.2453	6.33136	32.1924	14.7868	53.1456	18.4417	76.3288	373.924	0.117241	0.220037	1.10167	5.24286	11	-3326.15			12.9634	27.0121	17.7702	49.3054
	5.69136	25.9796	9.01309	46.8863	19.8292	17.5672	6.37072	35.5959	14.7053	55.8667	19.6738	78.1353	369.69	0.117679	0.220114	1.11138	5.25778	218.141	L			13.5614	28.0942	18.8906	51.2253
	6.01778	27.3476	9.5922	47.1905	21.0726	17.807	6.5278	37.5675	14.6686	57.8709	20.0337	77.5322	361.885	0.117763	0.220218	1.12485	5.26325	595.388	-3325.56			14.3192	28.6901	19.588	51.8123
	6.21886	27.2649	10.1382	47.2784	21.2825	17.7822	6.52411	38.4141	14.338	58.3404	19.8593	73.8827	349.337	0.118092	0.219981	1.13612	5.25926	742.538	-3325.29			14.5406	28.781	19.7587	50.6941
	6.41489	27.6991	10.473	45.8241	21.3172	17.2015	6.51387	40.0267	14.6261	57.2929	19.2421	70.6306	326.07	0.118694	0.219657	1.14987	5.25685	778.09	-3325.11			14.8623	28.1143	20.3889	49.0552
	6.63725	28.9857	11.1262	44.2949	21.6044	16.9917	6.57734	41.6585	14.8925	53.1431	18.5189	66.1298	301.738	0.119812	0.219579	1.15376	5.24856	740.881	-3325.06			15.583	27.6303	21.0428	45.9306
	6.73407	29.7546	11.9852	42.8708	22.4868	17.5266	6.57486	42.6982	14.3543	48.9274	17.2917	60.0948	286.34	0.120283	0.21966	1.15506	5.23351	656.889	-3324.95			16.158	27.6281	21.2091	42.1047
	6.74771	29.8009	12.7873	41.191	22.7469	17.9673	6.42915	42.8442	13.9206	44.7288	15.8423	55.2903	272.424	0.11957	0.220005	1.14999	5.21739	537.81	-3324.81			16.4453	27.3017	21.0646	38.6205
	6.78612	29.9477	13.6932	37.6792	22.8916	18.2678	6.17073	40.7062	13.0964	40.6446	14.2551	48.0518	267.861	0.119252	0.221183	1.14144	5.19141	377.148	-3324.81			16.809	26.2795	19.9911	34.3171
	6.80697	30.5146	14.2522	34.9211	22.7389	18.782	6.10198	37.2137	11.9501	34.7713	12.8724	39.3691	276.713	0.11867	0.221535	1.1371	5.17992	181.143	-3324.82			17.1913	25.4807	18.4219	29.0043
	6.67231	29.4377	15.1109	31.7644	21.5854	19.1841	5.99352	33.7274	11.1117	29.9365	10.8304	30.7321	298.794	0.118121	0.221714	1.13626	5.16675	-44.0426	-3324.75			17.0736	24.178	16.9442	23.833
	6.47084	27.5766	15.2192	28.9734	21.3601	20.5936	5.71247	30.4075	10.2226	24.4953	9.4368	23.1944	318.573	0.117599	0.222125	1.13423	5.15082	-293.955	-3324.78			16.4222	23.6424	15.4475	19.0421
	6.26406	27.6235	15.3465	25.3548	21.477	22.4663	5.50402	27.0161	9.12536	20.3342	8.02605	18.5889	325.855	0.116893	0.223041	1.14405	5.13882	-572.641	-3324.9			16.4113	23.0994	13.8818	15.6497
	6.0385	27.8023	15.6455	23.0828	21.5266	24.6829	5.29891	21.7326	7.89979	16.0343	7.54105	16.2291	332.616	0.115986	0.223532	1.1575	5.12314	-857.644	-3324.94			16.4955	23.0974	11.6438	13.2681
	5.83368	27.7357	15.9337	21.2866	21.1539	26.9281	5.14435	17.4182	6.77968	13.6315	7.07775	14.4533	342.004	0.114598	0.223971	1.16701	5.11052	-1135.69	-3324.97			16.501	23.1229	9.78074	11.7208
	5.69406	26.5109	16.0112	19.0912	20.8122	30.3399	5.00572	13.4796	5.97674	11.3333	6.9484	12.56	348.607	0.113652	0.224092	1.17996	5.11034	-1403.45	-3325.15			16.0721	23.4144	8.15404	10.2806
	5.51818	25.9045	15.7253	17.2659	20.961	31.9587	4.75492	9.73833	5.42611	9.09582	6.73755	11.6297	351.852	0.112677	0.223558	1.18594	5.10864	-1663.95	-3325.32			15.716	23.3952	6.63979	9.15437
	5.4187	25.375	14.9699	15.8142	20.8277	32.0456	4.61204	8.1771	5.47191	7.88615	6.62638	10.5265	353.134	0.112393	0.222098	1.18915	5.10651	-1900.47	-3325.4			15.2546	22.8958	6.08701	8.34634
	5.33998	24.1163	14.6274	14.6101	20.6667	32.0724	4.72679	7.82886	5.82535	7.23104	6.81658	9.68245	348.21	0.11174	0.221799	1.19887	5.09708	-2113.33	-3325.57			14.6946	22.4497	6.127	7.91002
	5.34068	25.7011	13.8114	13.9896	20.9231	32.4467	4.83179	8.14691	6.51762	6.64085	6.82966	9.03495	336.243	0.111442	0.221607	1.21663	5.08837	-2305.85	-3325.79			14.9511	22.4531	6.49877	7.50182
	5.38698	27.2305	13.2249	13.2249	20.2438	31.5453	5.04744	8.82141	7.45931	6.43411	6.94671	8.69042	324.017	0.11165	0.220765	1.24036	5.08408	-2476.63	-3325.92			15.2808	21.6713	7.10939	7.35708
	5.35042	27.3446	12.7059	12.5578	19.6327	30.545	5.13997	9.60288	8.26833	6.31322	7.00743	8.40019	318.513	0.11198	0.220323	1.24604	5.07928	-2615.21	-3326.03			15.1337	20.9118	7.67039	7.24028
	5.42466	26.2239	12.1807	12.1298	19.47	28.8899	5.2835	10.6234	8.99425	6.18705	6.9754	7.85603	311.236	0.11177	0.220164	1.24981	5.07537	-2741.08	-3326.22			14.6098	20.1632	8.30037	7.00616
	5.54544	25.3073	11.3747	11.2704	19.1832	27.4795	5.41622	11.7125	9.7212	6.01916	6.8733	7.21976	305.339	0.111802	0.220109	1.25572	5.07149	-2845.45	-3326.35			14.0758	19.311	8.94996	6.70407
	5.5227	26.328	10.3953	10.907	18.8099	24.231	5.5016	12.5798	10.3812	6.07881	7.04712	6.90354	306.135	0.111965	0.220137	1.26089	5.05943	-2936.28	-3326.41			14.082	17.9826	9.48755	6.67649
	5.55689	27.1196	9.56188	10.455	17.9783	21.0161	5.68261	13.4504	10.8703	6.10455	7.01839	6.61749	316.937	0.112008	0.220577	1.2634	5.05217	-3012.71	-3326.5			14.0794	16.4831	10.0011	6.58014
	5.58024	27.6876	9.20041	9.84527	17.3087	19.3282	5.86966	13.6581	10.976	6.34236	7.13616	6.60776	329.814	0.11202	0.221258	1.25989	5.05341	-3078.3	-3326.6			14.1561	15.494	10.1679	6.69543
	5.61653	28.1742	8.79886	9.32991	16.5731	18.7341	5.80149	13.6264	11.008	6.79324	6.86614	6.69712	331.279	0.111995	0.221393	1.25416	5.05896	-3132.67	-3326.65			14.1965	14.8791	10.1453	6.7855
	5.56745	27.0475	8.34904	9.29579	15.7574	18.0805	5.57344	13.6321	10.7989	7.49472	6.87377	6.82512	328.412	0.111947	0.221814	1.24584	5.06944	-3172.35	-3326.7			13.6546	14.3779	10.0015	7.06454
	5.58684	25.4681	8.23399	9.31979	15.4329	18.2164	5.40033	13.6157	10.622	8.28426	7.01159	7.43332	329.876	0.111733	0.222058	1.24222	5.07436	-3202.9	-3326.79			13.0963	14.3231	9.87932	7.57639
	5.63217	24.669	8.18917	9.97232	15.424	17.8906	5.23858	13.2199	10.1406	9.07652	7.0231	8.91498	330.436	0.111724	0.221946	1.24799	5.08212	-3225.32	-3326.88			12.8301	14.429	9.533	8.3382
	5.51169	23.9889	8.0833	10.2995	14.966	18.1084	5.09	12.4058	9.66904	10.2953	6.97838	10.1812	332.268	0.111677	0.221353	1.24931	5.09691	-3239.61	-3326.94			12.528	14.458	9.05495	9.15162
	5.35761	22.6407	7.92293	10.8665	15.133	18.5318	4.91893	11.1721	8.99148	11.3512	6.90688	10.9257	331.78	0.112055	0.220792	1.26036	5.10782	-3248.77	-3327.04			11.9738	14.8438	8.36083	9.72792
	5.34299	20.6658	7.9518	11.3312	15.4674	19.5324	4.749	10.6168	8.4761	12.2781	6.71534	11.6289	333.465	0.111878	0.220084	1.2748	5.12191	-3254.08	-3327.14			11.3202	15.4437	7.94731	10.2074
	5.27011	19.144	8.20829	11.696	15.4603	20.7931	4.56964	10.0514	7.9454	14.4696	6.61317	12.9263	339.454	0.112085	0.219364	1.29708	5.13288	-3257.85	-3327.23			10.8741	15.9831	7.52214	11.3364
	5.10449	17.4868	8.39597	12.177	15.6403	22.2443	4.23848	9.73368	7.5982	15.1501	6.42137	14.6297	338.29	0.112352	0.218417	1.31905	5.14003	-3258.16	-3327.33			10.3291	16.6872	7.19012	12.0671
	5.07026	16.2025	8.46944	12.592	15.9108	22.9859	4.10627	9.45445	7.20506	16.0427	6.40411	16.119	349.091	0.112821	0.217558	1.33498	5.1442	-3257.21	-3327.39			9.91406	17.1629	6.92192	12.8553
	5.03539	15.1053	8.64106	12.9165	15.8801	24.0457	4.11267	9.13803	6.92948	16.2823	6.28444	17.2705	374.37	0.113142	0.217465	1.34658	5.14922	-3258.43	-3327.44			9.59392	17.6141	6.72673	13.2791
	5.01132	14.5057	8.66219	13.1284	16.2117	24.1041	4.04753	8.3052	6.57299	16.0446	6.08541	17.7971	386.117	0.113286	0.217502	1.35159	5.15105	-3259.15	-3327.5			9.39306	17.8147	6.30857	13.309
	4.9277	14.3231	8.52992	12.8793	16.006	24.2969	4.051	7.76545	6.30512	15.89	5.92951	17.8269	393.971	0.112865	0.217156	1.36338	5.15102	-3257.89	-3327.54			9.26023	17.7274	6.04052	13.2155
	4.97292	14.5396	8.60755	12.6341	16.1184	24.156	4.0949	7.36439	6.21837	15.07	5.75374	17.7203	399.48	0.11279	0.217107	1.37409	5.14298	-3257.77	-3327.55			9.37336	17.6362	5.89256	12.848
	4.96022	14.8103	8.59997	12.2018	15.7578	23.3311	4.03906	6.99803	6.22866	14.4342	5.82584	17.6981	413.717	0.11266	0.217668	1.37397	5.14037	-3259.04	-3327.6			9.45682	17.0969	5.75525	12.6527
	4.86588	14.8899	8.44382	11.6997	15.1707	22.8724	4.03697	6.7165	6.18917	14.0655	5.88196	17.8223	414.983	0.113232	0.217971	1.37121	5.12972	-3258.86	-3327.68			9.39986	16.5809	5.64755	12.5899
	4.80757	14.9586	8.28086	11.1902	14.579	21.536	4.02138	6.46062	6.16945	12.5678	5.84486	17.4881	405.022	0.113635	0.21806	1.36198	5.12626	-3257.85	-3327.7			9.34902	15.7684	5.55048	11.9669
	4.92381	14.964	8.15548	10.3383	13.9641	20.4194	4.08469	6.42878	6.31636	11.4848	5.91373	16.8241	402.383	0.113109	0.218197	1.36892	5.12692	-3258.42	-3327.73			9.34778	14.9073	5.60994	11.4076
	4.89009	15.2856	8.19434	9.60888	13.2934	19.8555	4.11614	6.24315	6.37356	10.2984	6.10596	15.8442	395.958	0.112883	0.218754	1.37086	5.12762	-3259.13	-3327.82			9.45669	14.2526	5.57761	10.7495
	4.89399	15.4114	8.1842	8.98979	12.9899	19.0127	4.10673	6.38184	6.45631	9.36911	6.22132	16.236	388.059	0.112248	0.218322	1.36292	5.12301	-3258.49	-3327.87			9.49653	13.6641	5.64829	10.6088
	4.85791	16.0082	8.10531	8.31591	12.3531	19.1545	4.13411	6.69643	6.59093	8.71321	6.38302	16.5301	390.744	0.111934	0.217954	1.35035	5.12608	-3258.15	-3327.86			9.65715	13.2745	5.80716	10.5421
	4.79695	15.8407	8.1373	7.85535	11.927	18.9449	4.15198	7.04768	7.02736	8.02238	6.51979	16.8385	393.83	0.11167	0.217887	1.33861	5.12745	-3258.95	-3327.91			9.59166	12.9091	6.07568	10.4602
	4.70334	15.8678	7.9913	7.36905	10.9956	18.7209	4.0523	7.5968	7.2776	7.64254	6.79765	17.1822	387.413	0.110912	0.217417	1.33039	5.13447	-3259.08	-3327.98			9.52082	12.3618	6.3089	10.5408
	4.61494	15.956	8.0461	7.1146	10.1939	18.2531	4.04627	8.03487	7.66973	7.5282	6.96093	18.5297	364.22	0.110755	0.216105	1.33375	5.13907	-3258.4	-3327.96			9.539	11.8539	6.58362	11.0063
	4.59897	16.2663	8.14167	6.73392	9.46863	18.0978	4.0615	8.40378	8.05737	7.2156	7.0866	19.528	349.463	0.110138	0.215079	1.33606	5.14749	-3258.67	-3327.92			9.66896	11.4335	6.84088	11.2767
	4.64918	16.2492	8.15491	6.5027	8.85607	18.3617	4.06082	8.92639	8.39205	6.99672	7.3288	20.0899	348.845	0.109758	0.214783	1.33789	5.15065	-3259.31	-3327.95			9.68443	11.2402	7.12642	11.4718
	4.55306	16.4384	8.19394	6.26051	8.42878	17.4663	4.07981	9.31169	8.69764	6.92003	7.47132	21.4439	359.154	0.110061	0.21429	1.33245	5.15835	-3259.02	-3327.92			9.72848	10.7185	7.36304	11.9451
	4.56278	16.5566	8.12908	5.89506	7.9372	16.6423	4.11209	9.85024	9.09804	6.67631	7.89315	22.7306	367.121	0.110196	0.213822	1.32101	5.158	-3258.69	-3327.83			9.7495	10.1582	7.68679	12.4333
	4.55204	17.3967	8.11192	5.73516	7.49279	15.7014	4.10908	10.1528	9.4958	6.52605	8.03703	24.3908	364.912	0.110441	0.213465	1.31892	5.15705	-3259.13	-3327.81			10.0202	9.64312	7.91923	12.9846
	4.59217	17.6186	8.26544	5.59827	7.31239	14.3537	4.16345	10.6455	9.67317	6.45067	8.31081	25.2533	351.857	0.110982	0.213932	1.32041	5.14554	-3259.3	-3327.8			10.1587	9.08813	8.1607	13.3383
	4.68065	18.02	8.22286	5.63173	7.23758	13.3664	4.22739	10.8206	9.6254	6.6567	8.61415	27.1763	337.287	0.111651	0.214256	1.31721	5.1393	-3258.83	-3327.72			10.3078	8.74525	8.22447	14.149
	4.79086	18.7643	8.23048	5.59306	7.1789	12.5392	4.2096	10.6897	9.51058	6.67322	8.84381	29.0165	324.769	0.112401	0.214489	1.31792	5.1288	-3258.75	-3327.63			10.5952	8.43706	8.13661	14.8445
	4.79847	19.1963	8.14322	5.66097	7.32273	11.8586	4.25486	10.326	9.19564	7.10838	8.82136	30.1467	320.747	0.112884	0.21562	1.31046	5.12107	-3259.07	-3327.63			10.7127	8.28078	7.92551	15.3588
	4.83297	19.6193	8.26276	5.71273	7.59783	11.3757	4.31025	10.0392	9.14138	7.50199	8.99054	31.0579	313.13	0.113451	0.216697	1.30985	5.11869	-3258.89	-3327.57			10.905	8.22876	7.83026	15.8502
	4.75725	20.374	8.3003	5.74299	7.69688	11.076	4.42217	9.71532	9.04139	7.96623	9.05623	33.3225	301.963	0.11379	0.218265	1.30376	5.11398	-3258.47	-3327.45			11.1438	8.17196	7.72629	16.7816
	4.63518	21.4306	8.30877	5.84551	7.65672	11.1689	4.30569	9.52975	8.92179	8.17035	9.11474	34.348	283.522	0.113974	0.219325	1.30886	5.10091	-3258.59	-3327.41			11.4582	8.2237	7.58575	17.211
	4.59102	21.9059	8.25353	5.89717	7.6215	12.1551	4.14657	9.2086	8.76029	8.55216	9.09249	35.5585	258.774	0.113854	0.220195	1.30831	5.09116	-3258.72	-3327.39			11.5835	8.55792	7.37182	17.7344
	4.57768	21.7193	8.04335	6.00434	7.64258	12.7539	4.14911	9.23369	8.41877	9.10892	9.24465	36.1176	247.481	0.113565	0.220974	1.30649	5.08288	-3258.41	-3327.29			11.4468	8.80028	7.26719	18.1571
	4.49163	21.6914	7.85557	6.15961	7.44903	13.3902	4.0346	8.82577	8.1755	9.40751	9.3368	36.5011	244.106	0.113451	0.22083	1.30758	5.07896	-3258.26	-3327.2			11.3462	8.9996	7.01196	18.4151
	4.54416	21.8696	7.79856	6.13092	7.29869	14.5089	4.00243	8.74098	8.30239	9.66681	9.31397	36.3112	243.217	0.112941	0.221941	1.32693	5.06888	-3258.51	-3327.17			11.4041	9.31285	7.01526	18.4307
	4.42354	21.9554	7.96565	6.2824	7.3437	15.2567	4.04665	8.89087	8.53392	10.5492	9.65767	37.3171	246.933	0.112757	0.222767	1.32654	5.05815	-3258.5	-3327.08			11.4482	9.6276	7.15714	19.1746
	4.45579	21.6964	7.9304	6.22566	7.23159	15.8326	4.03519	9.33906	8.69562	10.7504	10.0001	37.4244	250.836	0.112413	0.222819	1.31844	5.05018	-3258.24	-3326.92			11.3608	9.76328	7.35662	19.3916
	4.40498	21.9946	7.98358	6.40392	7.06899	16.7714	3.95671	9.65258	8.77177	10.7616	10.0899	36.6807	252.295	0.111922	0.222879	1.311	5.04837	-3258.33	-3326.8			11.461	10.0814	7.46035	19.1774
	4.51827	22.2989	7.98349	6.43417	7.04875	17.3312	3.8324	9.85129	8.8775	10.7573	10.1122	34.8345	260.012	0.111541	0.222183	1.30741	5.05103	-3258.55	-3326.71			11.6002	10.2714	7.52039	18.568
	4.63523	21.6525	8.15504	6.41015	7.10013	17.7441	3.90669	10.1399	9.07925	10.7647	10.1565	33.5916	276.42	0.110969	0.221901	1.30399	5.05072	-3258.4	-3326.52			11.4809	10.4181	7.70862	18.1709
	4.64081	20.6598	8.39835	6.45508	7.03964	17.7079	3.97686	10.4158	9.19545	10.6281	10.3113	32.3443	294.677	0.110167	0.22185	1.31293	5.04824	-3258.28	-3326.32			11.233	10.4009	7.8627	17.7613
	4.67627	20.166	8.65197	6.33243	6.81797	17.889	4.01811	10.2007	9.34284	10.585	10.5763	32.0704	306.432	0.109469	0.222031	1.31355	5.0493	-3258.48	-3326.17			11.1647	10.3465	7.85387	17.7439
	4.6522	19.6685	8.70735	6.20355	6.79578	17.8347	4.04043	10.3788	9.53128	10.7716	10.7841	30.8941	313.403	0.108598	0.221609	1.31026	5.04809	-3258.56	-3325.98			11.0094	10.278	7.98351	17.4833
	4.70568	19.3172	8.604	6.24618	6.73258	17.3706	4.10223	10.4319	9.52884	11.2015	10.8422	29.5509	325.35	0.108053	0.220724	1.29797	5.04647	-3258.33	-3325.73			10.8756	10.1164	8.02098	17.1982
	4.76397	18.6987	8.3942	6.22908	6.54448	17.8546	4.18358	10.43	9.77627	11.1907	10.525	28.4861	336.734	0.107738	0.220549	1.29236	5.04656	-3258.37	-3325.55			10.619	10.2094	8.12995	16.7339
	4.83574	18.4535	8.4468	6.21047	6.41091	17.9689	4.24189	10.3555	9.82024	11.562	10.5487	27.0145	344.88	0.106974	0.219945	1.29539	5.04716	-3258.62	-3325.42			10.5787	10.1968	8.13921	16.3751
	5.02235	17.7624	8.31676	6.13059	6.38783	18.6189	4.27392	10.3139	10.1382	13.0355	10.703	27.0585	357.188	0.106596	0.219766	1.30386	5.03908	-3258.53	-3325.21			10.3672	10.3791	8.24201	16.9324
	5.05612	16.9063	8.31498	6.24853	6.54988	18.5554	4.28695	10.6509	10.2461	14.3102	10.856	26.7598	371.88	0.10625	0.220147	1.3134	5.02958	-3258.35	-3325.02			10.0925	10.4513	8.39464	17.3087
	5.08891	17.0232	8.1472	6.44895	6.48779	18.9369	4.29644	10.4887	10.3158	15.327	11.2246	25.7863	379.599	0.105645	0.219847	1.32077	5.03035	-3258.53	-3324.9			10.0864	10.6245	8.36699	17.446
	5.09303	17.7851	7.90459	6.73153	6.75747	19.5905	4.3048	10.2491	10.249	16.9882	11.595	25.0996	380.907	0.105873	0.219736	1.31675	5.03356	-3258.66	-3324.81			10.2609	11.0265	8.26763	17.8943
	5.07235	18.564	7.7419	7.17201	7.17672	21.509	4.25852	10.3352	10.1819	19.0033	11.7494	24.8141	388.2	0.10591	0.219104	1.31585	5.03812	-3258.45	-3324.66			10.4594	11.9526	8.25856	18.5223
	5.17671	18.7694	7.85757	7.59123	7.56177	23.2745	4.25074	10.0289	10.2422	21.0333	11.784	23.9221	399.977	0.105467	0.219129	1.32759	5.04587	-3258.45	-3324.52			10.6012	12.8092	8.17393	18.9131
	5.13976	18.821	8.22392	8.28331	8.23095	26.5311	4.19151	9.98309	10.4657	23.4868	11.8868	23.6275	407.643	0.105235	0.218854	1.33968	5.06096	-3258.72	-3324.44			10.7282	14.3484	8.21342	19.667
	5.15688	19.325	8.48129	8.84792	9.24377	29.921	4.16795	10.3018	10.5345	26.0148	12.1925	22.0401	413.904	0.105048	0.217675	1.35113	5.07945	-3258.65	-3324.2			10.9877	16.0042	8.33476	20.0825
	5.00965	19.9487	8.72981	9.40918	10.514	32.046	4.18182	10.5497	10.6073	27.3955	12.5944	20.8752	411.513	0.105195	0.217152	1.35887	5.08778	-3258.45	-3323.74			11.2294	17.3231	8.44628	20.2884
	4.97993	20.6751	8.91764	10.1315	11.4921	35.0887	4.2752	10.5068	10.4668	29.0282	12.8843	19.5712	414.905	0.105341	0.216631	1.35739	5.10011	-3258.62	-3323.11			11.5242	18.9041	8.41625	20.4946
	4.95164	21.7972	9.09377	11.3543	13.4383	37.6584	4.31421	10.1498	10.499	31.8497	13.0667	18.9713	404.437	0.105259	0.216202	1.35544	5.11103	-3258.75	-3322.18			11.9475	20.817	8.32099	21.2959
	4.98918	22.4684	9.91468	12.3371	15.2258	42.6084	4.33631	10.1879	10.7185	34.2733	12.6343	18.4688	393.127	0.105157	0.216365	1.35704	5.12176	-3258.57	-3320.84			12.4574	23.3904	8.41424	21.7921
	5.00966	22.562	11.2216	14.2588	17.4118	46.7205	4.39891	10.4435	10.9303	35.3167	12.4982	17.1996	387.787	0.104973	0.215847	1.35885	5.13124	-3258.53	-3319.07			12.9311	26.1304	8.59089	21.6715
	5.07309	23.2817	12.2951	17.9015	20.9791	51.8224	4.41369	10.7204	11.0721	35.7692	12.285	15.8807	375.792	0.104885	0.216208	1.35786	5.13311	-3258.77	-3316.82			13.55	30.2343	8.73537	21.3116
	5.13061	24.3646	12.8791	21.4949	24.4883	54.4092	4.4547	10.9944	11.0054	36.1562	12.0746	15.6342	365.734	0.105182	0.216358	1.35516	5.14556	-3258.73	-3313.41			14.1248	33.4642	8.81816	21.2883
	5.09531	24.6301	13.4691	24.3466	27.778	56.2973	4.46229	11.0556	10.8307	36.7366	12.1012	14.6996	361.473	0.105432	0.216486	1.35282	5.14999	-3258.54	-3307.82			14.3982	36.1406	8.78288	21.1791
	5.07652	24.6887	14.3479	28.6007	31.987	58.0742	4.45629	11.1138	10.7385	36.7878	11.9129	14.6814	351.5	0.105245	0.216706	1.35311	5.15521	-3258.69	-3298.86			14.7044	39.554	8.76953	21.1274
	5.19106	25.2092	15.5682	32.859	35.9805	62.0216	4.43795	11.2186	10.9065	37.4786	11.7395	14.9457	335.532	0.104481	0.21757	1.35095	5.17045	-3258.82	-3285.98			15.3228	43.6204	8.85433	21.388
	5.33784	25.357	16.6051	38.292	39.0593	65.9424	4.47509	11.7519	10.858	37.2641	11.6352	14.9241	323.549	0.104256	0.2179	1.35175	5.18178	-3258.66	-3268.16			15.7667	47.7646	9.02833	21.2745
	5.45239	25.1165	17.2939	42.402	42.9371	69.1151	4.63824	12.072	10.9096	36.103	11.5599	14.5663	326.462	0.103752	0.218062	1.34777	5.19228	-3258.66	-3245.87			15.9543	51.4848	9.20663	20.743
	5.49951	25.0041	17.9521	46.6982	46.2813	69.6278	4.69521	12.6856	10.9254	34.744	11.7067	14.4811	329.81	0.10375	0.218088	1.34947	5.19707	-3258.84	-3222.15			16.1519	54.2024	9.43541	20.3106
	5.63032	26.5558	17.509	49.7088	48.4855	71.068	4.95561	13.7627	10.9132	36.5978	12.5234	14.7849	331.579	0.104398	0.218249	1.35369	5.20321	-3258.8	-3197.27			16.565	56.4208	9.87719	21.302
	5.66715	27.71	16.7907	52.4634	48.899	69.6733	5.172	13.899	10.9417	37.3484	13.3278	15.1184	343.577	0.105008	0.218256	1.35567	5.21716	-3258.71	-3173.3			16.7226	57.0119	10.0042	21.9315
	5.77705	29.5541	16.8232	54.6143	50.3605	68.4995	5.4012	14.0948	10.9818	39.5456	14.06	15.1482	361.726	0.105749	0.21818	1.35424	5.22415	-3258.83	-3152.84			17.3848	57.8248	10.1593	22.9179
	5.94327	32.0627	16.3866	54.5669	50.1078	67.505	5.49884	14.6141	11.1943	39.2511	14.9508	15.0378	382.977	0.105646	0.218845	1.35673	5.22849	-3258.92	-3137.91			18.1309	57.3932	10.4357	23.0799
	6.00497	34.6707	16.101	53.9059	48.5194	64.7048	5.70089	14.9226	11.3399	38.7643	15.9651	15.2954	385.616	0.106396	0.219297	1.36648	5.22988	-3258.84	-3130.02			18.9256	55.71	10.6545	23.3416
	6.06973	37.2082	14.8221	52.5618	46.3426	61.0855	5.88486	15.2314	11.4905	39.0898	16.8185	15.5344	383.639	0.106941	0.219163	1.36406	5.22399	-3258.92	-3129.99			19.3667	53.3299	10.8689	23.8142
	6.05485	38.5341	13.6971	50.8444	44.5581	55.6627	6.03304	15.393	11.6745	39.1137	17.1621	16.1543	382.991	0.107382	0.218438	1.3532	5.2209	-3259.07	-3137.4			19.4287	50.3551	11.0335	24.1434
	6.12665	39.5286	12.7687	48.3532	40.9829	52.0475	6.05211	15.3777	11.4682	39.4349	17.6578	16.9376	374.522	0.107745	0.218431	1.34175	5.22187	-3259.05	-3151.54			19.4747	47.1279	10.966	24.6768
	6.17911	39.6467	11.6893	45.5173	36.7781	47.5165	6.13104	15.1869	11.4815	39.3606	18.1977	17.8232	372.694	0.107871	0.218232	1.32926	5.2227	-3259.1	-3169.83			19.1717	43.2706	10.9331	25.1272
	6.1344	39.3206	10.8515	42.2983	33.6915	41.8714	6.08625	14.4282	11.6793	38.5581	18.3934	18.3573	368.33	0.107382	0.218736	1.31767	5.22144	-3259.28	-3190.81			18.7688	39.2871	10.7313	25.103
	5.99048	38.243	9.93337	37.9905	30.1646	37.2499	6.17426	14.258	11.7544	38.5649	18.5937	20.5583	355.186	0.106903	0.218568	1.31253	5.2168	-3259.31	-3212.48			18.0556	35.135	10.7289	25.9057
	5.97057	36.615	8.88798	32.676	25.5738	33.1059	6.26194	13.6655	12.067	36.9487	18.4931	21.8986	333.46	0.106099	0.218784	1.30498	5.20782	-3259.33	-3233.4			17.1579	30.4519	10.6648	25.7801
	5.86933	33.2066	8.31641	29.1211	22.4359	28.4292	6.27524	13.1168	12.3372	36.5996	18.0603	22.7391	297.49	0.105952	0.218866	1.28707	5.19793	-3259.53	-3251.21			15.7974	26.6621	10.5764	25.7997
	5.72356	29.1742	7.57906	25.9075	19.9531	25.1397	6.09463	12.5634	12.3815	35.4357	17.5116	23.9056	277.886	0.10516	0.219259	1.25933	5.19292	-3259.62	-3266.15			14.159	23.6668	10.3465	25.6176
	5.48983	24.5634	7.20067	23.0716	17.2302	21.4877	6.04439	12.2413	12.2604	33.6928	16.791	26.3154	264.862	0.105191	0.219145	1.2337	5.18663	-3259.56	-3278.38			12.418	20.5965	10.182	25.5997
	5.28103	20.9793	6.81495	19.4494	15.0005	18.8669	5.97295	11.2769	12.3507	31.5039	16.365	27.8608	254.257	0.105238	0.22026	1.22018	5.18196	-3259.73	-3287.81			11.0251	17.7723	9.86684	25.2432
	5.08257	18.0862	6.69412	17.8847	13.5318	15.5661	5.90414	10.788	12.5125	29.3974	15.8721	28.479	255.591	0.105585	0.22062	1.20561	5.17762	-3259.96	-3295.05			9.95431	15.6608	9.73489	24.5828
	4.95494	15.778	6.62381	15.5993	11.6539	13.8006	5.88687	10.6092	12.485	27.4806	15.1301	29.4184	261.76	0.105985	0.221379	1.1975	5.17849	-3259.89	-3300.64			9.11892	13.6846	9.66037	24.0097
	4.8942	13.7931	6.87361	14.8128	10.7472	12.5151	5.92405	10.8642	12.3029	25.1176	14.2232	29.299	270.363	0.106031	0.221775	1.18976	5.18379	-3259.92	-3305.01			8.52031	12.6917	9.69707	22.8799
	4.85485	12.7959	7.69911	13.5067	10.2499	11.4875	5.83216	11.2565	12.3216	22.0503	13.5237	28.8802	276.673	0.10627	0.221861	1.18193	5.1838	-3260.24	-3308.12			8.44995	11.748	9.80343	21.4847
	4.84558	12.1644	8.57469	13.1181	10.1536	10.7184	5.52095	12.4754	11.9225	19.5579	12.889	27.3968	283.274	0.107074	0.221906	1.16807	5.18777	-3260.32	-3310.52			8.52822	11.33	9.97294	19.9479
	4.90203	12.5587	9.5904	12.7276	9.71455	10.2545	5.57152	13.4429	11.7419	17.0693	12.7563	26.0582	293.028	0.107744	0.221386	1.15949	5.19329	-3260.21	-3312.43			9.01705	10.8989	10.2521	18.6279
	5.03062	13.7036	10.4596	12.6933	10.0139	9.83453	5.64433	14.4032	11.7033	15.0264	12.4411	24.6556	312.604	0.108276	0.221221	1.1479	5.20202	-3260.45	-3313.82			9.73128	10.8473	10.5836	17.3743
	5.19277	14.7092	11.5709	13.718	10.4019	9.91764	5.6151	14.8927	11.4321	13.4229	12.7109	22.402	335.834	0.108457	0.221267	1.13521	5.20576	-3260.77	-3314.83			10.491	11.3459	10.6467	16.1786
	5.31305	16.0155	12.6566	14.5818	11.0449	10.3536	5.66368	15.9525	11.1831	12.4244	12.4557	20.1984	353.359	0.109045	0.220586	1.11654	5.20168	-3260.66	-3315.76			11.3284	11.9935	10.9331	15.0262
	5.39075	17.2456	14.1242	15.3557	11.7287	10.8927	5.68041	16.8195	10.8705	11.7814	12.4756	18.0988	364.188	0.109064	0.220267	1.10382	5.19341	-3260.65	-3316.7			12.2535	12.659	11.1235	14.1186
	5.41895	18.1321	14.75	16.2736	12.3954	11.1709	5.70345	18.0419	10.8355	11.5079	12.2658	16.1353	365.009	0.110039	0.219077	1.09014	5.19164	-3261.02	-3317.5			12.767	13.28	11.527	13.303
	5.43286	19.6266	14.9918	16.746	12.9696	11.6436	5.6179	18.3123	10.4423	11.2178	12.236	15.1148	352.114	0.110411	0.218068	1.07921	5.18379	-3261.14	-3318.19			13.3504	13.7864	11.4575	12.8562
	5.37251	21.0787	14.9834	17.7117	13.4457	12.4202	5.56671	17.7138	10.053	11.2006	12.0064	13.1822	338.329	0.110627	0.217788	1.0742	5.17854	-3260.95	-3318.94			13.8115	14.5259	11.1112	12.1297
	5.32799	21.8089	14.707	18.8566	14.1643	13.0312	5.54607	16.8338	9.7698	10.9478	11.8885	12.804	332.994	0.110922	0.217291	1.06605	5.17741	-3261.11	-3319.6			13.948	15.3507	10.7166	11.8801
	5.19708	22.8379	14.2454	20.4773	14.9547	14.784	5.38623	16.2742	9.23135	11.0482	11.5621	12.7506	327.393	0.111229	0.217418	1.06575	5.17763	-3261.38	-3320.11			14.0935	16.7386	10.2973	11.787
	5.10585	23.7265	13.9543	21.277	15.1531	16.8721	5.35581	15.4597	8.56464	11.0931	11.5259	12.4862	314.682	0.112008	0.217107	1.074	5.17244	-3261.23	-3320.59			14.2622	17.7674	9.79338	11.7017
	5.03971	24.9817	13.0594	21.2824	15.0237	18.4334	5.18185	14.8453	8.17793	10.9755	11.1123	12.3946	289.916	0.112716	0.216083	1.08525	5.17657	-3261.04	-3321.13			14.3603	18.2465	9.4017	11.4941
	4.93865	24.9802	12.1367	20.7278	14.7354	19.8662	5.03918	13.7161	7.69297	11.1412	11.2193	12.7159	273.651	0.112784	0.216032	1.09698	5.18665	-3261.24	-3321.6			14.0185	18.4431	8.81608	11.6921
	4.83291	25.7317	10.7128	20.4075	14.3855	20.4713	4.8938	12.5088	7.39183	11.2065	11.1686	12.5095	259.755	0.112776	0.215961	1.11001	5.1963	-3261.32	-3321.98			13.7591	18.4215	8.26482	11.6282
	4.67591	26.064	9.91799	20.5486	13.8637	21.0904	4.70071	11.0267	6.92788	11.4573	11.3593	12.311	247.39	0.112512	0.216121	1.11519	5.1883	-3261.06	-3322.38			13.5526	18.5009	7.55177	11.7092
	4.63248	25.6091	9.29736	19.816	12.9877	21.9008	4.6188	9.95101	6.85169	11.6285	11.1897	12.2987	243.991	0.112828	0.216287	1.10869	5.1889	-3260.97	-3322.8			13.1797	18.2348	7.1405	11.7056
	4.6539	23.996	8.65033	19.019	12.5321	22.5379	4.5842	9.86889	6.67832	11.5911	11.1063	12.54	244.451	0.11358	0.216476	1.10596	5.18376	-3261.16	-3323.15			12.4334	18.0297	7.0438	11.7458
	4.70567	22.9251	8.39232	17.9911	11.9117	22.4699	4.59266	9.25494	6.46459	11.7983	10.7313	12.8688	249.581	0.113736	0.217041	1.11173	5.18195	-3261.16	-3323.41			12.0077	17.4576	6.77073	11.7995
	4.65672	21.2979	8.31401	16.9882	11.2324	22.3342	4.61602	8.58416	6.33353	11.7535	10.4316	12.927	251.767	0.114199	0.217186	1.11221	5.17999	-3260.93	-3323.79			11.4229	16.8516	6.51124	11.704
	4.53455	19.9886	7.87384	15.6361	10.7102	21.6287	4.5079	8.45561	6.25291	11.6726	10.2964	13.0849	252.79	0.114441	0.216836	1.10877	5.17759	-3260.97	-3324.15			10.799	15.9917	6.40547	11.6847
	4.52437	18.4728	8.22504	15.3654	10.6339	20.3273	4.43158	8.02512	6.19587	11.6694	10.2305	13.2144	256.909	0.114204	0.217558	1.1001	5.17161	-3261.2	-3324.42			10.4074	15.4422	6.21753	11.7048
	4.46787	16.8333	8.27918	14.714	10.3918	19.1757	4.37834	8.09141	6.14665	11.5223	9.89589	12.9878	262.283	0.113987	0.217932	1.10183	5.16876	-3261.24	-3324.68			9.86013	14.7605	6.20547	11.4687
	4.38987	14.7851	8.52809	14.1572	10.0743	18.2121	4.39041	8.33013	6.0956	11.3617	9.56621	12.8457	268.482	0.114487	0.218476	1.10478	5.15807	-3261.06	-3324.96			9.23435	14.1478	6.27205	11.2579
	4.4229	13.249	8.81452	13.3631	10.0208	17.2041	4.33505	8.47444	5.98956	11.0505	9.27172	12.8877	276.962	0.114154	0.218758	1.11839	5.16722	-3261.23	-3325.19			8.82881	13.5294	6.26635	11.07
	4.41697	12.6166	9.34312	12.8559	10.3747	16.6099	4.24884	8.4227	5.87437	10.7808	9.24757	12.7884	289.233	0.11374	0.218958	1.13813	5.17588	-3261.56	-3325.37			8.79223	13.2801	6.18197	10.9389
	4.29155	12.2999	9.94382	12.4497	10.4807	15.2732	4.12008	8.35587	5.90954	10.4788	9.25819	12.694	307.443	0.113519	0.21922	1.14684	5.19027	-3261.52	-3325.58			8.84509	12.7346	6.1285	10.8103
	4.13209	11.9523	10.2214	12.1877	10.9452	14.6591	3.91212	8.70508	6.01281	9.93243	9.23883	12.0752	327.388	0.11298	0.219892	1.15578	5.19084	-3261.31	-3325.84			8.76861	12.5973	6.21	10.4155
	4.14424	11.0859	10.3308	12.1917	11.1182	13.8617	3.74234	8.80504	6.02434	9.53925	9.26036	12.0265	347.424	0.112648	0.22075	1.16116	5.19187	-3261.59	-3326.02			8.52032	12.3906	6.19057	10.2754
	4.13149	9.96163	10.5472	11.9945	11.2905	12.8792	3.70666	8.68215	6.05605	8.91131	8.96977	11.9363	365.599	0.111692	0.221582	1.17509	5.19074	-3261.97	-3326.17			8.21345	12.0547	6.14829	9.93914
	4.11105	9.36122	10.6421	11.9537	11.5467	12.9911	3.69694	9.19347	6.06644	8.64204	8.75018	11.8798	370.716	0.1115	0.221602	1.1889	5.1932	-3261.62	-3326.35			8.03811	12.1638	6.31895	9.75736
	4.12723	9.33491	10.8353	12.1226	11.7786	13.1834	3.66651	9.71459	6.12643	8.47517	8.83116	11.8153	367.424	0.111724	0.221681	1.19591	5.18766	-3261.33	-3326.53			8.09915	12.3616	6.50251	9.70722
	4.21852	9.77291	10.9152	12.269	11.9553	13.0643	3.67346	9.89491	6.17759	8.09831	8.75609	11.4843	365.003	0.111579	0.221243	1.19607	5.1882	-3261.82	-3326.67			8.30222	12.4295	6.58199	9.44624
	4.18767	10.2835	10.8989	11.6952	12.2583	12.5716	3.59536	10.1399	6.17786	7.61925	8.65331	11.3907	368.172	0.111686	0.221249	1.19456	5.18172	-3261.98	-3326.81			8.45671	12.175	6.63769	9.2211
	4.14571	10.136	10.7383	11.5267	12.3018	11.9768	3.58211	10.8668	6.09843	7.22591	8.43024	11.4015	367.826	0.111626	0.221361	1.19509	5.18584	-3261.22	-3326.98			8.33998	11.9351	6.8491	9.01922
	4.14019	10.2045	10.4974	11.4897	12.1061	11.5795	3.53179	11.52	6.09775	7.22763	8.30925	11.2597	358.613	0.111075	0.221155	1.18908	5.18556	-3261.12	-3327.1			8.2807	11.7251	7.04986	8.93218
	4.23541	10.9121	10.5531	11.2498	11.694	11.4074	3.61058	11.7904	6.12685	7.28845	8.2521	11.0446	348.215	0.111157	0.220716	1.18616	5.19114	-3261.81	-3327.18			8.56686	11.4504	7.17596	8.86173
	4.17459	11.8842	10.7274	11.3176	11.7632	11.6433	3.61171	12.07	6.04752	7.19848	8.03729	10.7354	340.586	0.111212	0.220095	1.18276	5.19344	-3261.44	-3327.23			8.92871	11.5747	7.24306	8.65707
	4.18719	12.5302	10.8333	11.2341	11.5362	11.8356	3.62771	12.5616	6.01118	7.06672	7.92377	9.96687	322.883	0.111551	0.219252	1.17961	5.19595	-3260.39	-3327.28			9.18355	11.5353	7.40017	8.31912
	4.1966	13.798	10.7357	10.7463	11.1143	12.2171	3.67768	12.7711	5.98469	6.83865	7.88316	9.44693	308.707	0.112032	0.218695	1.1734	5.20145	-3260.9	-3327.33			9.57677	11.3592	7.47782	8.05625
	4.17304	15.0717	10.7056	10.2002	11.1338	12.4466	3.59608	12.8677	5.93663	6.60014	7.78469	8.95726	304.273	0.112541	0.218416	1.17468	5.20076	-3261.66	-3327.35			9.98343	11.2602	7.46682	7.7807
	4.10742	15.5735	11.1871	9.57565	11.0039	12.3147	3.51823	13.1481	5.92364	6.50806	7.45997	8.7039	305.405	0.113463	0.218808	1.17016	5.20295	-3260.49	-3327.39			10.2893	10.9647	7.53	7.55731
	4.05805	16.6634	11.8659	9.41931	10.9275	13.0604	3.60309	13.4436	5.85555	6.43668	7.39934	8.65554	310.727	0.11406	0.219327	1.15563	5.20081	-3259.74	-3327.41			10.8625	11.1357	7.63408	7.49719
	4.05806	18.2772	12.0844	9.59563	10.8664	14.6003	3.57442	13.98	5.87995	6.36395	7.34047	8.43439	313.285	0.114857	0.218908	1.14889	5.19151	-3261.01	-3327.43			11.4732	11.6874	7.81144	7.3796
	4.15091	19.9898	12.6196	9.96839	11.3877	16.4028	3.63569	14.1513	5.774	6.24657	7.25584	8.43635	322.628	0.1161	0.217768	1.14618	5.18011	-3261.1	-3327.46			12.2534	12.5863	7.85367	7.31292
	4.02812	21.0382	12.744	10.3265	11.4742	18.9085	3.56755	14.244	5.76372	6.12977	7.07699	8.12414	331.858	0.116687	0.216992	1.14597	5.17823	-3259.32	-3327.51			12.6035	13.5697	7.85841	7.1103
	4.0417	21.7793	12.5214	10.5849	11.6583	20.9702	3.5751	14.8672	5.8717	6.04852	6.80595	8.21419	330.498	0.117204	0.2165	1.1566	5.18495	-3259.61	-3327.58			12.7808	14.4044	8.10468	7.02289
	4.1433	23.0231	12.4106	11.3134	12.3195	23.4361	3.56911	15.2643	5.88376	5.91791	6.71249	8.42508	330.725	0.118024	0.216776	1.16519	5.18364	-3261.21	-3327.66			13.1923	15.6897	8.23905	7.01849
	4.26915	23.8891	12.508	11.8526	12.9683	24.9006	3.63248	16.034	6.12603	5.84752	6.51517	8.81211	328.657	0.118667	0.216582	1.17996	5.1794	-3259.94	-3327.73			13.5554	16.5738	8.5975	7.05827
	4.44943	24.9839	12.4854	12.5773	13.3052	25.9604	3.72852	16.4587	6.26538	5.77304	6.34943	9.02619	328.781	0.118446	0.215853	1.18837	5.17822	-3258.22	-3327.81			13.9729	17.281	8.81752	7.04955
	4.58801	25.9968	12.31	13.5492	13.7608	27.0113	3.82757	16.6576	6.47148	5.6331	6.17678	9.219	332.533	0.118494	0.215398	1.19405	5.17793	-3259.77	-3327.89			14.2983	18.1071	8.98555	7.00963
	4.63712	25.4808	12.0251	14.4088	14.5586	28.0386	3.90319	16.8108	6.757	5.55157	6.04405	9.39112	330.207	0.118549	0.21491	1.19389	5.17744	-3260.54	-3327.96			14.0477	19.002	9.157	6.99558
	4.67389	25.3377	11.886	15.5923	15.4952	30.1469	3.93596	17.5883	6.90447	5.5994	5.95655	9.5341	320.091	0.118384	0.214801	1.19219	5.17867	-3257.77	-3328.03			13.9659	20.4115	9.47623	7.03002
	4.59843	24.725	11.9146	17.3076	16.1315	32.4744	3.95242	18.1286	6.99766	5.56522	5.69886	9.61003	323.426	0.118054	0.215417	1.19601	5.17962	-3257.17	-3328.1			13.746	21.9712	9.69289	6.95804
	4.71183	24.6524	11.8807	18.7556	17.1892	32.9406	3.94628	18.5002	6.95627	5.5449	5.61325	9.60745	345.73	0.117618	0.215789	1.19687	5.1766	-3259.54	-3328.18			13.7483	22.9618	9.80091	6.92187
	4.83147	24.087	12.1483	21.0942	18.6104	33.8999	3.96142	20.0027	7.0628	5.6052	5.54084	9.90989	365.32	0.11715	0.216103	1.1922	5.16476	-3258.42	-3328.25			13.6889	24.5348	10.3423	7.01864
	4.88094	23.4545	12.6675	23.2687	19.1795	35.4812	4.11825	21.4968	7.07963	5.78188	5.52598	10.1434	373.175	0.116592	0.216201	1.18488	5.15251	-3255.27	-3328.27			13.6676	25.9765	10.8982	7.15041
	4.84639	22.591	12.9811	24.8273	20.1175	36.1752	4.10801	22.5605	6.93255	5.85966	5.48831	9.97993	377.548	0.116019	0.21623	1.16669	5.14322	-3256.67	-3328.3			13.4728	27.04	11.2004	7.1093
	4.82289	21.6866	13.8186	26.4969	21.2939	37.6076	4.1047	23.0569	6.83215	6.10168	5.29875	9.93232	376.945	0.115436	0.216646	1.15664	5.13246	-3258.47	-3328.36			13.4427	28.4662	11.3312	7.11092
	4.83949	21.1073	14.352	27.6633	22.2644	38.1829	4.12582	23.7232	6.76567	6.3028	5.16385	9.99697	375.72	0.114373	0.216822	1.15041	5.12837	-3255.25	-3328.38			13.4329	29.3702	11.5382	7.15454
	4.90447	20.7046	14.672	29.6168	23.3861	38.5057	4.10086	24.3015	6.65164	6.33009	5.01919	10.1207	375.905	0.11331	0.21729	1.15133	5.12108	-3253.7	-3328.4			13.427	30.5029	11.6847	7.15666
	4.92126	20.2179	15.1482	30.798	23.3732	38.0417	4.09278	24.6898	6.62031	6.36941	4.94607	10.2232	390.703	0.11243	0.217979	1.15868	5.11493	-3256.97	-3328.43			13.4291	30.7376	11.801	7.17957
	5.04874	19.495	15.5425	31.6838	23.8021	37.3322	4.11488	25.0581	6.69663	6.67254	4.98327	10.345	398.77	0.111508	0.218566	1.15971	5.10912	-3256.65	-3328.47			13.3621	30.9394	11.9565	7.33359
	5.07173	18.9839	16.0167	31.5421	23.5639	35.9611	4.19295	25.4737	6.88599	6.77055	5.00018	10.7243	390.163	0.110903	0.219359	1.15836	5.10587	-3252.56	-3328.44			13.3574	30.3557	12.1842	7.49835
	4.95195	18.7368	16.6095	30.2135	22.8275	33.1922	4.17452	24.617	7.15057	6.79598	5.05203	11.0679	374.003	0.110667	0.220054	1.15371	5.11146	-3253.77	-3328.42			13.4328	28.7444	11.9807	7.63865
	4.83202	18.8649	16.6943	28.8933	22.4686	30.3329	4.0901	23.4494	7.6668	6.89045	5.09299	12.1686	352.622	0.110609	0.220567	1.14653	5.12106	-3257.2	-3328.45			13.4637	27.2316	11.7354	8.05069
	4.68492	18.7791	16.7862	27.4687	21.805	27.6042	3.99023	22.6185	7.95798	7.07546	5.37966	13.8638	339.687	0.110293	0.221218	1.14214	5.12784	-3254.38	-3328.48			13.4167	25.6259	11.5222	8.77298
	4.70553	18.3433	16.2441	26.3332	20.8506	24.6368	3.99693	22.0133	8.14502	7.18001	5.66684	16.2612	336.019	0.110041	0.22118	1.13459	5.14076	-3251.61	-3328.42			13.0976	23.9402	11.3851	9.7027
	4.62312	18.1834	16.3228	25.0548	19.318	22.1178	3.95646	21.6813	8.58876	7.39903	6.14487	18.0464	334.724	0.110649	0.220676	1.13378	5.14442	-3254.96	-3328.42			13.0431	22.1635	11.4088	10.5301
	4.51691	18.1806	16.2	24.0707	17.6043	19.7883	4.00457	21.1751	9.07971	7.71304	6.40882	20.6511	338.932	0.111034	0.22096	1.13607	5.15286	-3255.57	-3328.45			12.9659	20.4877	11.4198	11.591
	4.43833	18.5556	15.8584	22.9095	16.6953	17.9568	4.13049	20.4762	9.48158	8.17277	6.7071	24.3041	335.392	0.111751	0.221167	1.13309	5.15495	-3250.47	-3328.42			12.9508	19.1872	11.3628	13.0613
	4.39822	18.657	15.3659	21.6718	15.4953	15.6417	4.22554	20.2398	10.1385	8.46388	7.0286	28.4378	320.209	0.112572	0.220121	1.12636	5.15816	-3250.76	-3328.37			12.807	17.603	11.5346	14.6434
	4.29961	19.0438	14.5955	22.0329	14.7418	14.0657	4.41312	20.1413	10.8148	9.50946	7.35921	32.9259	309.333	0.112506	0.219418	1.11977	5.16052	-3254.78	-3328.39			12.6463	16.9468	11.7897	16.5982
	4.34659	19.2721	13.5161	23.0606	13.7935	12.6887	4.59569	20.4035	11.3776	11.0778	7.97716	38.1029	311.275	0.112828	0.218862	1.11203	5.16174	-3250.87	-3328.4			12.3783	16.5143	12.1256	19.0526
	4.33533	19.3022	12.7264	25.2242	13.4008	12.5672	4.78241	21.163	11.9742	13.8985	9.07103	43.4183	319.697	0.11318	0.218549	1.10356	5.17449	-3183.3	-3328.29			12.1213	17.0641	12.6399	22.1293
	4.47275	20.071	12.0925	27.4556	13.5278	12.6804	5.00621	22.5266	12.7188	17.5183	10.5812	48.7016	333.393	0.113653	0.217982	1.09265	5.1934	-2898.34	-3328.1			12.2121	17.8879	13.4172	25.6004
	4.50831	20.9519	11.4336	30.8279	13.6617	12.7858	5.21889	23.7154	13.0748	22.8206	11.7915	53.4598	349.792	0.113845	0.218416	1.08471	5.20764	-2519.68	-3327.93			12.298	19.0918	14.003	29.3573
	4.59859	20.8546	10.5234	34.1807	14.2858	12.983	5.36229	24.0953	13.2301	30.3338	12.9876	58.136	359.754	0.113401	0.219282	1.08741	5.22944	-2083.38	-3327.65			11.9922	20.4832	14.2292	33.8191
	4.81183	20.7558	9.66376	36.0796	14.7285	13.5036	5.54796	25.5258	13.4974	36.8852	14.5051	63.1469	359.422	0.113403	0.219674	1.09276	5.24859	-1631.09	-3327.29			11.7438	21.4373	14.857	38.1791

## Sheet: P208 U1-1
	Ra Li	Oi Li	Oe Li	MF Li	ICO Li	LO Li	Ra Re	Oi Re	Oe Re	MF Re	ICO Re	LO Re	EKG	Kippwinkel	Rotwinkel	Kraft x	Kraft y	Druck li	Druck re			Bauch links	Rücken links	Bauch rechts	Rücken rechts
	3.1059	17.9422	9.90753	19.0929	7.54841	7.36654	3.66227	62.5192	11.2931	19.5072	9.07895	28.6525	437.837	0.0577573	0.50366	1.51176	2.93039	42	-3228.81			10.3185	11.336	25.8249	19.0795
	3.12592	17.3117	9.49914	21.0997	7.1654	7.80631	3.63355	65.7199	11.4405	24.7296	10.0441	33.9853	438.918	0.057685	0.503817	1.52607	2.92689	36	-3226.51			9.97892	12.0238	26.9313	22.9196
	3.08472	16.7365	9.06115	23.8341	6.71889	8.54359	3.64699	70.0277	11.0831	30.7012	10.9866	37.6028	441.744	0.057274	0.503669	1.53555	2.92394	1.15845	-3224.13			9.62746	13.0322	28.2526	26.4302
	3.11907	16.1665	8.52597	25.9132	6.60441	9.22738	3.66707	71.8582	10.7603	39.663	11.8839	40.483	438.434	0.057053	0.503894	1.54485	2.91796	11	-3221.6			9.27051	13.915	28.7619	30.6766
	3.24717	15.7809	8.5932	27.5253	6.39903	9.79359	3.67059	73.3943	10.3217	45.1653	12.3277	43.402	427.616	0.0564631	0.503913	1.54617	2.91625	4458.7	L			9.20709	14.5726	29.1289	33.6317
	3.48847	15.2594	8.54425	29.2102	6.35071	10.6515	3.72928	75.6242	9.95683	50.4701	12.629	45.5985	410.538	0.0564297	0.503538	1.5469	2.917	4943.14	-3217.15			9.09737	15.4042	29.7701	36.2325
	3.75727	15.0639	8.47808	30.1153	6.27922	11.2944	3.90574	80.3524	9.92417	56.5753	12.9676	48.0695	394.122	0.056469	0.502802	1.53764	2.92357	4952.48	-3216.58			9.09975	15.8963	31.3941	39.2042
	4.02931	14.6066	8.49489	30.8081	6.29784	12.2631	4.03689	81.5778	9.69569	62.6956	13.3286	50.555	378.746	0.0568653	0.502505	1.53031	2.92954	4909.26	-3217.05			9.0436	16.4563	31.7701	42.1931
	4.28251	14.158	8.48785	30.1918	6.22062	13.2185	4.2046	81.2141	9.48591	66.465	13.5968	50.8465	367.34	0.0576348	0.502403	1.51983	2.93946	4725.31	-3218.32			8.97611	16.5436	31.6349	43.6361
	4.53356	13.8942	8.61624	29.6648	6.31149	14.401	4.32337	79.6167	9.46954	67.0966	13.5814	51.1817	360.168	0.0582136	0.502476	1.51069	2.94327	4437.93	-3219.95			9.01467	16.7924	31.1365	43.9532
	4.69752	13.8296	8.73534	28.0182	6.69181	15.5122	4.40038	76.0853	9.0533	66.6614	13.483	50.2934	357.647	0.0587458	0.502523	1.49943	2.9452	4079.79	-3221.86			9.0875	16.7407	29.8463	43.4793
	4.9495	14.0279	9.04692	26.112	6.97879	16.6226	4.55485	72.031	8.95393	65.6645	13.1932	49.7291	355.566	0.0591924	0.502699	1.48846	2.94757	3642.84	-3224			9.34142	16.5711	28.5133	42.8623
	5.03265	14.6129	9.37688	24.4354	7.23049	17.6814	4.53599	68.4204	9.03558	62.3802	12.8755	48.2499	348.217	0.0594628	0.502645	1.47542	2.94939	3144.87	-3226.25			9.67414	16.4491	27.3307	41.1686
	5.14115	15.0137	9.55778	22.7066	7.42338	18.8775	4.57894	64.5355	8.93865	59.1694	12.6072	47.0146	345.869	0.0603771	0.501926	1.46243	2.95895	2579.57	-3228.51			9.90422	16.3358	26.0177	39.5971
	5.10567	15.846	9.81127	20.0765	7.45715	20.0024	4.57287	57.2853	8.95634	54.8218	12.1869	44.3011	347.944	0.060425	0.502059	1.45065	2.96341	1939.31	-3230.62			10.2543	15.8454	23.6049	37.1033
	4.92982	16.2481	10.1012	17.6145	7.34185	20.4796	4.42523	46.3305	8.98746	49.7181	11.6517	41.5651	353.146	0.061184	0.502331	1.43314	2.9637	1267.38	-3232.24			10.4264	15.1453	19.9144	34.3116
	4.79102	16.2373	10.3755	15.2198	7.20592	20.2549	4.33339	38.9263	8.98636	42.6774	10.6458	37.229	360.298	0.0612203	0.502655	1.43339	2.96388	642.737	-3233.29			10.4679	14.2269	17.4153	30.184
	4.69187	16.7114	10.7929	13.5805	7.23187	20.0154	4.32434	31.9228	9.08602	36.5865	10.0201	33.254	358.386	0.0611597	0.502986	1.43799	2.96497	134.646	-3234.02			10.732	13.6093	15.1111	26.6202
	4.51271	16.9182	10.7367	11.1698	7.08778	19.3617	4.31336	26.538	9.08055	31.5209	9.28198	29.5434	353.235	0.0610621	0.502725	1.44325	2.96571	-279.286	-3234.59			10.7226	12.5398	13.3106	23.4487
	4.33544	17.2509	10.8241	9.64641	6.86844	18.8874	4.25167	24.2542	9.22758	25.8876	8.62015	25.7884	348.639	0.0610376	0.502677	1.44961	2.96311	-629.703	-3235.03			10.8035	11.8008	12.5778	20.0987
	4.13629	17.0553	10.7814	8.24666	6.6362	18.3293	4.17174	21.4952	9.37914	20.79	8.03398	22.2308	342.954	0.0607254	0.503379	1.45994	2.97131	-909.644	-3235.41			10.6577	11.0707	11.682	17.0183
	4.01785	17.0686	10.6184	6.95304	6.44919	17.1803	4.14677	20.9024	9.64462	16.6358	7.21185	19.9102	336.514	0.0604931	0.504113	1.4638	2.97756	-1129.42	-3235.76			10.5683	10.1942	11.5646	14.586
	3.8701	16.9253	10.4803	6.43699	6.46138	16.2102	4.12477	21.2669	10.0971	13.6773	6.9068	15.836	327.686	0.0602882	0.504805	1.46876	2.98106	-1276.96	-3236			10.4252	9.70285	11.8296	12.14
	3.80517	16.7305	10.5705	6.12036	6.7002	15.7115	4.1698	21.2998	10.7387	11.7506	6.87558	13.8622	319.894	0.0600255	0.506253	1.49084	2.97793	-1353.1	-3236.15			10.3687	9.51068	12.0694	10.8295
	3.76515	18.0495	10.4685	6.15718	7.01551	15.4329	4.27466	21.6688	10.9118	10.7295	6.93221	12.074	315.134	0.0594773	0.506857	1.50466	2.98143	-1406.45	-3236.34			10.761	9.5352	12.2851	9.91191
	3.75741	18.6862	10.0048	6.06388	7.17019	16.1348	4.27242	21.494	11.2478	10.1984	6.95288	10.6279	311.406	0.0594612	0.507005	1.50998	2.98839	-1452.9	-3236.52			10.8161	9.78961	12.3381	9.25972
	3.7352	19.5594	9.81083	6.01777	7.37626	16.446	4.24604	21.8	11.6589	10.0927	7.01046	10.3393	311.169	0.059519	0.508258	1.52572	2.9906	-1468.77	-3236.6			11.0352	9.94666	12.5683	9.14747
	3.6396	20.7285	9.82006	6.04309	7.46238	17.3592	4.16561	22.9338	12.1992	10.1491	7.19575	10.4283	306.739	0.0594581	0.509237	1.53333	2.99268	-1476.1	-3236.71			11.3961	10.2882	13.0995	9.25771
	3.55552	20.6906	9.5734	5.98338	7.38966	18.368	4.01751	23.2291	12.5583	10.3994	7.08298	10.2678	294.106	0.0591263	0.508429	1.5382	2.99403	-1498.39	-3236.9			11.2732	10.5804	13.2683	9.25007
	3.5546	21.2118	9.58835	5.95034	7.19901	20.2693	3.94295	23.4943	12.8552	10.6319	6.9382	10.7681	286.977	0.059224	0.507496	1.54148	2.98885	-1515.45	-3237.01			11.4516	11.1396	13.4308	9.44605
	3.54593	21.0387	9.47928	6.05123	7.07795	21.7643	3.91125	26.5274	12.4085	11.0993	6.64292	11.2338	293.718	0.0590025	0.507083	1.55612	2.98316	-1515.5	-3237.09			11.3546	11.6312	14.2824	9.65869
	3.60884	21.0614	9.18758	6.68206	6.78588	22.8772	3.89625	30.8776	12.0551	11.749	6.06614	12.0074	307.87	0.0594432	0.50652	1.57183	2.97725	-1523.73	-3237.25			11.2859	12.1151	15.6097	9.94082
	3.57257	20.6499	8.93962	7.36183	6.38311	23.4748	3.7587	35.3985	11.5044	12.2889	5.62373	12.6435	327.6	0.0597798	0.505576	1.57378	2.97783	-1537.06	-3237.38			11.054	12.4066	16.8872	10.1854
	3.54392	19.5325	8.62332	8.23557	6.038	24.0549	3.60168	38.5286	11.0714	12.5069	5.17025	13.2039	343.533	0.0601019	0.50544	1.57818	2.97406	-1534.02	-3237.41			10.5666	12.7762	17.7339	10.2937
	3.44761	18.5924	8.44187	9.40888	5.78309	24.8954	3.41596	41.2368	10.5796	12.8366	4.68816	14.0007	349.323	0.0607909	0.504754	1.57084	2.969	-1528.02	-3237.48			10.1606	13.3625	18.4108	10.5085
	3.3236	17.3993	8.49578	11.0096	5.5537	25.6087	3.17106	42.7776	9.97335	13.4819	4.5073	14.4465	353.873	0.0611424	0.503801	1.58051	2.96632	-1535.33	-3237.57			9.73956	14.0573	18.6407	10.8119
	3.27605	16.1723	8.56398	12.0267	5.26928	25.8214	3.08669	45.148	9.23303	14.1334	4.14339	15.4939	367.778	0.0618551	0.503284	1.5882	2.96647	-1537.72	-3237.56			9.33745	14.3725	19.1559	11.2569
	3.21368	15.7804	8.54523	12.5973	5.17803	24.7647	3.03118	46.4324	8.62801	14.4755	4.19087	15.9254	378.936	0.0620469	0.503504	1.59599	2.96236	-1528.32	-3237.53			9.17976	14.18	19.3639	11.5306
	3.13821	15.2075	8.14184	12.9199	5.08595	23.3332	2.94045	46.7825	8.06243	14.7862	4.22738	16.1217	381.162	0.0626947	0.503141	1.60403	2.95893	-1527.17	-3237.55			8.82918	13.7797	19.2618	11.7118
	3.04208	15.1255	8.04186	13.2345	4.90377	21.9256	2.85126	43.8287	8.11445	14.884	4.29038	16.6289	382.291	0.0631438	0.503396	1.60682	2.95076	-1529.94	-3237.53			8.73648	13.3546	18.2648	11.9344
	2.94751	15.376	8.07272	12.8076	4.9093	20.8465	2.7602	41.0597	8.07146	14.5103	4.50722	17.0071	379.799	0.0631906	0.502577	1.60207	2.94557	-1521.12	-3237.46			8.79873	12.8545	17.2971	12.0082
	2.88046	15.5025	8.01857	12.3884	4.84177	19.5658	2.6592	37.8473	7.95265	14.1894	4.62075	17.625	366.909	0.0633009	0.502376	1.59901	2.9383	-1511.58	-3237.44			8.80052	12.2653	16.153	12.1451
	2.90554	16.2288	8.28388	11.95	4.9389	18.4169	2.65723	36.2052	8.20888	14.1836	4.67328	17.475	347.404	0.06303	0.501946	1.59352	2.92954	-1511.22	-3237.45			9.13942	11.7686	15.6904	12.1106
	2.98916	16.9604	8.29529	11.0016	5.00084	17.7995	2.71801	34.4391	8.31817	13.8776	4.66989	17.3364	329.585	0.0625353	0.502127	1.58804	2.92471	-1505.88	-3237.41			9.41495	11.2673	15.1584	11.9613
	3.03134	17.0779	8.11353	10.3663	5.03235	16.9678	2.80565	32.0768	8.29861	13.0075	4.48126	16.4957	320.548	0.0623072	0.501565	1.57435	2.92509	-1495.08	-3237.39			9.4076	10.7888	14.3937	11.3282
	3.06968	17.3171	7.77622	10.1777	5.15101	16.7557	2.80923	29.6	8.09159	12.3507	4.3815	15.1256	308.963	0.0620355	0.501801	1.55362	2.91433	-1491.3	-3237.43			9.38766	10.6948	13.5003	10.6193
	3.13423	17.257	7.61958	9.897	5.48664	17.8458	2.86932	28.4492	8.0616	11.6183	4.19544	14.456	296.023	0.0620592	0.502365	1.53362	2.91009	-1490.37	-3237.45			9.33694	11.0765	13.1267	10.0899
	3.18915	17.3472	7.68073	10.4167	6.03566	19.0217	2.95233	27.3408	8.03654	11.6071	4.18703	13.9826	285.152	0.0619811	0.501937	1.5044	2.90962	-1484.18	-3237.43			9.40569	11.8247	12.7765	9.92558
	3.26904	17.2007	7.65236	11.1059	6.40397	19.8429	2.98312	26.1038	7.78677	11.8778	4.11282	13.1751	273.68	0.0617145	0.502396	1.48075	2.91236	-1480.86	-3237.48			9.37402	12.4509	12.2912	9.7219
	3.24446	17.0176	7.68358	11.8195	6.90114	20.3677	2.99003	25.3142	7.47101	12.2348	3.97005	12.7563	269.84	0.0613894	0.503083	1.47462	2.91147	-1484.22	-3237.53			9.31522	13.0295	11.9251	9.65373
	3.24724	17.13	7.95636	11.7816	7.31311	21.2062	3.04821	25.1021	7.41922	12.3707	3.86369	12.0758	277.4	0.0613167	0.50277	1.47471	2.90994	-1485.45	-3237.51			9.44455	13.4336	11.8565	9.4367
	3.20641	16.9141	7.90878	11.9003	7.539	21.8797	3.08773	24.2367	7.21715	12.1619	3.89683	11.823	293.386	0.061495	0.502031	1.47354	2.90356	-1485.35	-3237.51			9.3431	13.773	11.5139	9.29388
	3.21857	16.9029	7.94935	12.1344	7.64181	22.1368	3.13912	23.4299	6.89428	11.9922	4.00477	11.2688	301.061	0.0612903	0.501096	1.48091	2.89919	-1489.22	-3237.53			9.35695	13.971	11.1544	9.08858
	3.22766	17.4966	7.97438	11.9485	7.67519	22.3842	3.13473	22.6454	6.92493	11.7989	4.13611	11.3514	307.4	0.0614692	0.500719	1.48316	2.89222	-1492.07	-3237.5			9.56623	14.0026	10.9017	9.09546
	3.21605	18.2551	8.08096	11.48	7.71383	21.7862	3.11846	21.4235	7.06492	11.6187	4.17774	12.1233	316.149	0.0612842	0.50019	1.49328	2.89267	-1491.44	-3237.44			9.8507	13.66	10.5356	9.30657
	3.23509	18.5344	8.09389	10.9301	7.29995	20.4401	3.16183	20.6055	7.15019	11.5536	4.34442	12.3495	324.795	0.0611977	0.499841	1.50855	2.8901	-1491.93	-3237.43			9.95445	12.89	10.3058	9.41585
	3.21497	19.028	8.24946	10.2148	6.86255	18.8808	3.15353	20.1064	7.31843	11.2111	4.47263	12.5767	336.302	0.0613082	0.499973	1.52594	2.89056	-1493.9	-3237.4			10.1642	11.986	10.1928	9.42015
	3.16165	19.5525	8.46473	9.32815	6.64502	17.3339	3.19611	19.782	7.51955	10.4947	4.78985	12.4683	345.876	0.061033	0.499372	1.53968	2.88805	-1493.02	-3237.33			10.393	11.1023	10.1659	9.25095
	3.21234	20.2021	8.37708	8.45194	6.1556	15.8858	3.21445	19.8682	7.88849	9.73568	5.13182	12.1767	356.42	0.0611714	0.499031	1.56181	2.90167	-1491.45	-3237.28			10.5972	10.1645	10.3237	9.01474
	3.22613	20.3628	8.28462	8.21546	5.70464	15.0939	3.22837	19.2511	7.95857	9.43064	5.33055	12.1122	374.438	0.0601748	0.498679	1.59059	2.91437	-1491.19	-3237.25			10.6245	9.67133	10.146	8.9578
	3.17834	20.8715	8.01853	7.84486	5.2053	13.3468	3.26656	18.8285	8.255	9.30354	5.54248	12.4374	395.714	0.0600219	0.498924	1.6171	2.93289	-1489.66	-3237.18			10.6894	8.79899	10.1167	9.09447
	3.14544	20.8379	8.11201	7.32854	4.96221	12.3286	3.25247	18.5478	8.47948	9.54683	5.76106	13.7735	424.056	0.0599215	0.499008	1.63594	2.94575	-1488.68	-3237.11			10.6985	8.20644	10.0933	9.69381
	3.14958	21.3424	8.19239	7.34403	4.75567	11.0312	3.323	18.4636	8.60138	10.1143	6.05035	14.916	447.06	0.0601697	0.498859	1.66291	2.95407	-1490.29	-3237.08			10.8948	7.71031	10.1293	10.3602
	3.20185	21.9791	8.31087	7.35518	4.63214	10.789	3.44737	18.7203	8.58248	10.2725	6.51173	15.6783	458.74	0.0610831	0.498417	1.69577	2.96259	-1491.83	-3237.02			11.1639	7.5921	10.25	10.8208
	3.13175	21.8474	8.29827	7.35135	4.69481	10.8302	3.42866	18.9739	8.59686	10.3821	6.69125	16.2226	469.993	0.0614735	0.49864	1.7309	2.96758	-1492.82	-3236.92			11.0925	7.62545	10.3332	11.0987
	3.11391	21.4079	8.07074	7.38049	4.63676	10.8939	3.48095	19.4519	8.25127	10.6461	6.88689	16.8762	487.85	0.0620001	0.498644	1.75648	2.97378	-1495.41	-3236.83			10.8642	7.63705	10.3947	11.4698
	3.05268	21.1023	8.07727	7.357	4.54099	10.8704	3.5001	19.4028	8.22909	10.8592	7.00977	17.8936	513.419	0.0624047	0.499246	1.78553	2.97832	-1498.45	-3236.75			10.7441	7.58948	10.3773	11.9208
	2.94626	20.66	7.98937	7.1761	4.56154	11.0117	3.5145	19.623	7.86799	10.7575	6.91486	18.302	533.867	0.062855	0.500007	1.81986	2.97421	-1500.29	-3236.64			10.5319	7.58312	10.3352	11.9914
	2.88096	20.5344	8.05838	6.97162	4.51187	10.8865	3.36412	20.276	7.60614	10.587	6.99242	18.6664	547.41	0.0638893	0.501203	1.84803	2.97538	-1502.41	-3236.54			10.4912	7.45668	10.4154	12.082
	2.83119	19.7954	7.93032	6.6731	4.61968	10.9151	3.29249	20.3271	7.75531	10.4073	6.99729	18.7023	555.032	0.0638802	0.502413	1.87641	2.96991	-1505.23	-3236.43			10.1856	7.40263	10.4583	12.0356
	2.77187	19.5392	7.64761	6.4999	4.80351	10.9102	3.31652	20.4163	7.50924	9.8488	7.18599	18.3032	559.081	0.0643299	0.503383	1.89903	2.96691	-1506.04	-3236.28			9.98624	7.40455	10.414	11.7793
	2.65612	18.6605	7.36425	6.23744	5.05903	11.0396	3.19892	20.1406	7.62334	9.23593	7.09054	17.4293	555.953	0.0641211	0.504341	1.92514	2.97119	-1506.46	-3236.08			9.56028	7.44535	10.321	11.2519
	2.52431	18.2011	7.2419	5.60852	5.25446	10.869	3.15048	19.7504	7.78201	8.80722	7.04082	17.0419	541.191	0.0637738	0.504864	1.93001	2.97836	-1508.47	-3235.87			9.32243	7.244	10.2276	10.9633
	2.51392	19.244	7.19932	5.39701	5.22376	10.6022	3.18494	20.3553	8.10078	8.49092	7.23836	16.6062	522.116	0.0635307	0.505263	1.92957	2.98222	-1509.61	-3235.64			9.65242	7.07431	10.547	10.7785
	2.59325	19.6317	7.16678	4.97896	5.16786	10.2089	3.15207	20.3339	8.37277	8.03669	7.58907	16.6073	502.271	0.0628373	0.505948	1.92933	2.98283	-1510	-3235.31			9.79723	6.78524	10.6196	10.7444
	2.63109	19.8698	6.93487	4.74406	4.96582	9.87439	3.19136	21.3247	8.58526	7.95445	7.9142	16.803	483.6	0.0629784	0.506514	1.91724	2.98623	-1511.72	-3234.95			9.81192	6.52809	11.0338	10.8906
	2.69768	19.6691	6.98407	4.57386	4.87142	9.46608	3.21971	22.1438	8.85911	8.00471	8.44969	18.0786	462.268	0.062834	0.506514	1.90604	2.98911	-1513.48	-3234.5			9.78362	6.30378	11.4076	11.511
	2.74736	19.3013	7.09541	4.54715	4.83532	9.03475	3.32599	23.4838	9.14448	8.48185	9.05813	19.4066	431.215	0.0634487	0.506194	1.88475	2.99796	-1514.04	-3233.95			9.7147	6.13907	11.9848	12.3155
	2.7893	19.7527	7.2155	4.48341	4.80911	8.92169	3.34739	25.3345	9.17707	8.95935	9.36854	20.5273	405.053	0.0634537	0.505927	1.86893	3.00167	-1514.79	-3233.37			9.91917	6.0714	12.6197	12.9517
	2.84359	20.5814	7.1947	4.64014	4.71529	8.69516	3.36482	26.7004	9.48937	9.23548	9.61398	20.7054	393.499	0.063015	0.506027	1.8399	3.00128	-1516.63	-3232.81			10.2066	6.01686	13.1849	13.185
	2.89991	21.3492	7.29164	4.74624	4.67874	8.33251	3.49007	28.2326	9.66331	9.29729	9.92413	21.4724	389.891	0.0632265	0.505694	1.80971	3.00322	-1517.62	-3232.28			10.5136	5.91916	13.7953	13.5646
	2.93424	21.8668	7.21335	4.92296	4.80733	8.48868	3.51887	29.9206	9.83019	9.80462	10.0714	23.004	400.31	0.0630649	0.506359	1.7914	2.99659	-1518.35	-3231.83			10.6715	6.07299	14.4232	14.2933
	2.93909	22.256	7.37317	5.03854	5.01549	8.6591	3.5532	31.5288	10.1094	9.7935	9.90413	23.2205	407.122	0.0633152	0.507164	1.76641	2.98902	-1519.22	-3231.46			10.8561	6.23771	15.0638	14.3061
	2.93141	23.1307	7.49024	5.165	5.38825	9.08538	3.66715	32.614	10.3425	9.94787	9.79861	23.5353	408.129	0.0633052	0.507442	1.74119	2.99027	-1519.47	-3231.23			11.1841	6.54621	15.5412	14.4273
	2.91633	23.6783	7.77111	5.30648	5.71188	9.13297	3.74384	33.5626	10.6881	10.6334	9.76112	23.6687	412.476	0.0631209	0.507385	1.71825	2.98654	-1518.62	-3231.11			11.4552	6.71711	15.9982	14.6877
	2.90165	24.1439	7.83196	5.36486	6.12456	9.21516	3.84577	34.4348	11.0566	10.9667	9.82744	22.6314	417.345	0.0628113	0.507308	1.70155	2.97489	-1518.47	-3231.16			11.6258	6.90153	16.4457	14.4751
	2.8991	24.7361	8.01065	5.37494	6.24676	9.11583	3.95004	34.418	11.1516	11.5252	9.67014	21.3193	423.583	0.0625647	0.507226	1.68618	2.95952	-1519.45	-3231.41			11.882	6.91251	16.5065	14.1715
	2.87067	25.6269	8.01707	5.45802	6.51847	9.36684	4.05237	34.0332	11.5169	11.9172	9.85062	20.2498	433.982	0.062891	0.507213	1.65336	2.95194	-1520.27	-3231.74			12.1716	7.11445	16.5342	14.0059
	2.79433	25.5841	8.16252	5.44377	6.73075	9.77516	4.14987	34.4553	11.8098	12.1155	9.92982	19.8055	444.675	0.0627511	0.5073	1.63704	2.9353	-1521.32	-3232.14			12.1803	7.31656	16.805	13.9503
	2.78834	25.5088	8.16288	5.34967	6.85816	9.89154	4.29788	34.9459	12.4379	11.9685	10.2103	18.5526	450.765	0.0629306	0.507548	1.61617	2.91915	-1522.92	-3232.45			12.1533	7.36646	17.2272	13.5771
	2.76055	25.4746	8.21847	5.29701	7.02006	10.0047	4.45236	34.6245	12.8485	12.1634	10.5375	16.8589	460.281	0.0630086	0.506996	1.5979	2.91374	-1524.96	-3232.73			12.1512	7.4406	17.3085	13.1866
	2.70581	25.2847	8.12875	5.2893	7.28922	10.2904	4.46715	33.4506	13.4323	12.3584	11.2056	15.6942	474.314	0.0632632	0.506116	1.58797	2.90547	-1527.04	-3232.94			12.0398	7.62296	17.1167	13.0861
	2.6884	25.263	8.03649	5.2841	7.57665	10.7545	4.38014	32.1186	13.5244	12.3636	12.0354	14.655	481.844	0.063361	0.505512	1.58049	2.89175	-1530.04	-3232.94			11.996	7.87177	16.6744	13.018
	2.67975	25.6205	7.97417	5.33633	7.73635	11.6076	4.37127	30.7339	13.97	12.6851	12.4272	13.4727	477.089	0.0634441	0.504813	1.56711	2.88077	-1533.49	-3232.82			12.0915	8.22675	16.3584	12.8617
	2.67383	26.2989	7.96866	5.44849	7.85811	13.2502	4.30729	29.76	14.3296	12.9595	12.661	12.4432	471.041	0.0635318	0.50463	1.55598	2.88022	-1536.57	-3232.57			12.3138	8.85228	16.1323	12.6879
	2.67336	26.4024	7.95296	5.7281	7.97106	14.9223	4.25374	28.186	14.5748	13.1096	12.9026	11.7405	475.467	0.0643537	0.504347	1.54878	2.87762	-1540.1	-3232.02			12.3429	9.54051	15.6715	12.5842
	2.72469	26.9014	7.98613	5.95582	8.06585	17.0943	4.10077	27.1185	14.4359	13.6524	13.123	10.8303	483.893	0.065073	0.504051	1.53948	2.87461	-1544.53	-3231.15			12.5374	10.372	15.2184	12.5352
	2.75088	28.0484	8.35756	6.4798	8.15628	18.9527	4.02127	26.2305	14.2744	14.5569	13.3299	9.90722	481.041	0.0655257	0.503931	1.53748	2.88004	-1550.38	-3229.86			13.0523	11.1963	14.842	12.598
	2.74475	28.5924	8.73654	7.68493	8.18503	21.6767	3.78846	24.0935	13.6983	16.07	13.0052	9.18449	468.595	0.0660821	0.50364	1.53783	2.88257	-1557.51	-3227.89			13.3579	12.5156	13.8601	12.7532
	2.75732	28.5217	9.09777	9.49064	8.52274	23.9387	3.61607	23.4928	13.1186	18.0502	12.5271	8.96498	456.426	0.0665475	0.503176	1.5314	2.89597	-1566.09	-3224.8			13.4589	13.984	13.4092	13.1808
	2.73595	28.638	9.62678	11.9788	9.11333	26.3475	3.57747	23.2203	12.7324	19.2717	11.7596	8.79992	442.549	0.0662595	0.503032	1.53099	2.90798	-1577.11	-3220.12			13.6669	15.8132	13.1767	13.2771
	2.7651	28.8677	9.99445	14.8814	9.67884	29.6613	3.5913	23.7414	12.3358	21.5762	10.752	8.91194	428.356	0.0666018	0.503253	1.53677	2.91552	-1588.71	-3213.71			13.8758	18.0738	13.2228	13.7467
	2.82367	28.3244	10.2769	20.1281	10.418	33.1076	3.62702	24.6935	11.3606	23.1264	9.82861	9.18087	419.163	0.0666652	0.503685	1.5411	2.93227	-1602.6	-3204.4			13.8083	21.2179	13.227	14.0453
	2.97861	28.2436	10.3989	24.916	11.5967	36.3663	3.73405	24.9448	11.0571	25.6133	9.06353	9.42469	408.777	0.0668936	0.503271	1.55401	2.94104	-1619.27	-3192.68			13.8737	24.293	13.2453	14.7005
	3.09777	28.099	10.7322	30.904	12.5799	39.906	3.76539	25.4009	10.5049	28.944	8.06054	9.89111	398.676	0.0660089	0.503354	1.56388	2.952	-1637.97	-3179.38			13.9763	27.7966	13.2237	15.6319
	3.14666	28.0658	10.9804	36.6461	13.547	42.0748	3.96421	25.905	10.231	32.4028	7.16071	10.9212	390.292	0.0654656	0.503155	1.58087	2.96344	-1658.81	-3165.82			14.0643	30.756	13.3668	16.8283
	3.21164	27.7591	11.115	42.8336	14.5292	43.1024	4.10317	26.0076	9.91418	35.1918	6.45039	12.5288	385.718	0.0651037	0.503315	1.59331	2.96944	-1681.2	-3153.22			14.0286	33.4884	13.3416	18.057
	3.33805	29.1498	11.3425	49.0339	15.1946	44.4468	4.16667	26.431	9.66662	37.3694	6.02884	13.8609	382.381	0.0646759	0.503335	1.60525	2.97149	-1705	-3142.91			14.6101	36.2251	13.4214	19.0864
	3.52139	29.5407	11.5055	53.1146	15.6548	46.5507	4.34265	26.782	9.55848	38.7506	5.80597	15.0985	373.865	0.0646688	0.503655	1.61721	2.97317	-1729.59	-3136.24			14.8559	38.44	13.5611	19.885
	3.65873	30.0975	11.8468	55.5886	15.8389	46.705	4.43588	26.3863	9.32494	39.9253	5.57668	16.5302	363.613	0.0646523	0.504	1.62879	2.97444	-1754	-3133.42			15.201	39.3775	13.3824	20.6774
	3.81207	30.0033	12.2012	56.6052	16.3044	46.3201	4.51993	26.7552	9.16809	40.3229	5.79419	18.0192	357.925	0.0642867	0.503984	1.64535	2.9773	-1777.12	-3134.98			15.3389	39.7433	13.4811	21.3788
	3.87691	30.1557	12.3564	56.3769	16.0758	45.1447	4.4938	25.9006	8.93581	39.2142	6.16993	19.9735	358.536	0.0639783	0.503935	1.64837	2.98015	-1798.1	-3140.91			15.463	39.1992	13.1101	21.7859
	3.99183	29.553	12.6148	55.7993	15.5793	43.8231	4.53577	25.1715	8.6686	37.8223	6.32607	20.8526	366.96	0.0639536	0.504786	1.65027	2.99046	-1814.67	-3150.07			15.3866	38.4006	12.792	21.667
	4.11933	28.429	12.9892	53.3073	15.0009	41.1112	4.61495	24.56	8.53441	35.0824	6.42275	21.483	380.086	0.0634134	0.505548	1.65321	3.00124	-1827.27	-3161.61			15.1792	36.4732	12.5698	20.996
	4.15419	25.8018	13.0696	49.0741	14.6347	39.3479	4.52928	23.0956	8.13546	30.8766	6.40734	21.3566	381.986	0.0633551	0.505863	1.65862	3.00991	-1832.86	-3174			14.3418	34.3522	11.9201	19.5469
	4.23654	23.2638	13.3771	45.0793	14.3147	37.7278	4.5052	22.2439	7.85116	26.943	6.49694	21.4475	374.213	0.0631824	0.505169	1.66462	3.01564	-1830.18	-3186.11			13.6258	32.3739	11.5334	18.2958
	4.26739	20.8091	13.7156	38.8691	14.0167	35.1802	4.52421	21.2895	7.6051	23.3996	6.67356	21.17	374.186	0.0629103	0.504547	1.66027	3.02403	-1819.7	-3196.67			12.9307	29.3553	11.1396	17.081
	4.27259	18.3785	13.4116	33.6867	13.4054	31.5075	4.49286	20.4828	7.4323	19.8542	6.86167	20.4685	387.657	0.0624631	0.503825	1.66231	3.02347	-1802.88	-3205.15			12.0209	26.1999	10.8027	15.7281
	4.20733	15.6487	13.3638	29.3087	12.6578	28.7818	4.39274	20.2256	7.44456	16.7216	6.76842	20.0744	400.146	0.0628424	0.503249	1.66168	3.02478	-1780.89	-3211.82			11.0733	23.5828	10.6876	14.5215
	4.19572	14.023	13.5143	25.4461	11.8875	26.1514	4.355	18.8515	7.49158	13.6239	6.62009	19.0676	398.33	0.0630182	0.5021	1.65297	3.02354	-1754.52	-3216.76			10.5777	21.1617	10.2327	13.1039
	4.17322	12.8156	13.7749	20.2173	11.2353	23.2446	4.30841	18.7697	7.75501	11.9032	6.34446	17.951	392.662	0.0632419	0.501332	1.63937	3.02051	-1725.98	-3220.31			10.2546	18.2324	10.2777	12.0662
	4.02323	11.8748	13.9086	15.2479	10.9531	20.1706	4.17898	19.1854	8.07973	10.0736	6.19912	17.4786	389.111	0.0635347	0.500684	1.63718	3.01134	-1695.05	-3223.07			9.93557	15.4572	10.4814	11.2504
	3.98355	11.5154	14.0994	11.7119	10.427	17.6559	4.09151	20.0175	8.26454	9.03081	6.21722	17.6434	382.41	0.0640828	0.499567	1.63494	2.99901	-1663.98	-3225.15			9.86613	13.2649	10.7912	10.9638
	4.0608	11.2564	14.7342	9.83273	9.88638	15.267	4.07058	21.7828	8.77049	7.76644	6.22594	18.052	375.08	0.064326	0.498379	1.63956	2.99058	-1634.49	-3226.46			10.0171	11.662	11.5413	10.6815
	4.12804	10.7931	15.0847	8.20014	9.09989	12.918	4.07719	22.3228	9.2	7.20306	6.22537	17.9824	370.277	0.0642061	0.498659	1.64236	2.98632	-1608.72	-3227.36			10.002	10.0727	11.8667	10.4703
	4.22651	11.5939	15.0983	6.66051	8.51157	10.7838	4.00935	23.1195	9.71004	6.94477	6.09377	17.9627	361.486	0.0638692	0.499331	1.63354	2.98537	-1586.06	-3228.19			10.3062	8.65195	12.2796	10.3337
	4.27102	12.6053	15.7733	5.82913	7.75765	9.45033	4.0265	23.5672	9.88483	6.6637	5.89092	19.0427	348.407	0.0635622	0.499613	1.62204	2.98488	-1566.81	-3228.78			10.8832	7.67904	12.4928	10.5324
	4.26004	13.8198	15.6956	5.39712	7.1701	7.98387	4.07358	25.9486	10.1077	6.55362	5.87489	19.7755	330.976	0.0635611	0.499544	1.60677	2.98853	-1550.96	-3229.16			11.2585	6.85036	13.3766	10.7347
	4.30509	15.071	15.5049	5.24315	6.59937	6.73327	4.05028	27.7002	10.1648	6.52449	5.85347	21.207	313.826	0.0635401	0.499995	1.59493	2.98835	-1537.46	-3229.67			11.627	6.19193	13.9718	11.195
	4.24741	15.6961	14.9825	5.26058	6.22822	6.1849	4.01718	28.8194	10.0277	6.94513	5.99873	22.9186	302.886	0.0632886	0.49983	1.58495	2.98983	-1526.93	-3230.2			11.642	5.89123	14.2881	11.9542
	4.19708	16.7401	14.6169	5.33915	5.85299	6.06172	4.03024	29.3321	9.95618	7.31499	6.12323	24.1968	290.082	0.0632036	0.499869	1.56434	2.99957	-1518.37	-3230.47			11.8514	5.75129	14.4395	12.545
	4.13685	17.9911	14.1692	5.76043	5.76017	6.09294	4.04499	29.3869	9.84719	7.66773	6.04978	25.5067	272.636	0.062926	0.500574	1.54001	3.01067	-1512.03	-3230.75			12.0991	5.87118	14.4264	13.0747
	4.08547	18.8912	13.4576	6.66736	5.60995	6.4339	4.11576	29.3242	9.57011	8.58687	6.024	26.7378	259.936	0.0626291	0.501446	1.51198	3.0243	-1508.6	-3231.18			12.1448	6.23707	14.3367	13.7829
	3.91505	19.5963	12.6635	7.59011	5.72586	7.09045	4.02347	28.7415	9.23081	9.52427	6.07839	27.8595	254.023	0.0628177	0.501966	1.48844	3.03669	-1506.05	-3231.44			12.0583	6.80214	13.9986	14.4874
	3.73156	19.1261	11.9772	9.16909	6.05101	7.66812	4.00488	27.9781	8.8098	10.6156	6.12909	28.6292	244.003	0.0631585	0.501844	1.46703	3.04094	-1504.38	-3231.56			11.6116	7.6294	13.5976	15.1246
	3.63935	18.9312	11.1721	11.3719	6.25615	8.54256	3.84706	27.9288	8.54118	11.3098	6.07481	28.9879	228.962	0.063014	0.502268	1.4478	3.04381	-1503.56	-3231.85			11.2476	8.72355	13.439	15.4575
	3.53711	18.7451	10.8011	12.5838	6.71773	9.10512	3.72965	26.5048	8.13178	11.8638	6.05714	29.5927	218.294	0.0626649	0.50229	1.42352	3.04725	-1502.97	-3232.14			11.0278	9.46888	12.7887	15.8379
	3.42332	18.5876	10.7107	13.5356	7.43839	9.43509	3.60724	26.4829	7.73385	12.4429	5.98245	29.2638	219.885	0.0625262	0.501981	1.40568	3.05117	-1502.42	-3232.19			10.9072	10.1364	12.608	15.8964
	3.36495	18.7952	10.8048	13.9489	8.00694	9.88702	3.53472	26.6193	7.4838	12.4662	5.60652	28.2115	222.197	0.0620152	0.502044	1.39212	3.05002	-1502.96	-3232.28			10.9883	10.6143	12.5459	15.4281
	3.32497	18.4212	10.8892	14.295	8.55081	10.2314	3.43364	27.0977	7.21094	12.5424	5.39363	27.1217	222.269	0.0614418	0.501742	1.39123	3.05055	-1504.27	-3232.54			10.8785	11.0258	12.5808	15.0192
	3.3175	17.3929	11.2948	14.5035	8.72895	10.1378	3.38142	27.5389	7.00522	12.3222	5.24883	25.7336	229.803	0.0613945	0.502064	1.39648	3.04837	-1504.51	-3232.59			10.6684	11.1234	12.6419	14.4349
	3.21243	16.3624	11.1883	14.0879	8.75757	9.98494	3.27969	27.8852	6.99677	11.4086	5.08116	24.1027	250.274	0.0614575	0.501638	1.39718	3.04314	-1504.88	-3232.53			10.2544	10.9435	12.7206	13.5308
	3.2059	15.6139	11.3659	13.3584	8.5879	9.74025	3.26018	28.5173	7.08673	10.7296	4.95349	23.7527	279.182	0.0616609	0.501363	1.41072	3.03726	-1506.49	-3232.73			10.0619	10.5622	12.9547	13.1453
	3.19795	15.2961	11.5043	11.9538	8.20849	9.19943	3.31797	29.7759	7.16229	9.8156	4.91391	23.2977	304.739	0.0614111	0.501254	1.42791	3.03297	-1506.83	-3232.95			9.99945	9.78724	13.4187	12.6757
	3.13869	14.346	11.8527	10.4391	8.17169	8.78842	3.36706	29.8972	7.35303	9.3517	4.97989	22.9528	327.335	0.0613526	0.501029	1.44378	3.0267	-1506.44	-3232.95			9.77912	9.13305	13.5391	12.4281
	3.19297	13.663	12.6083	9.18496	8.08385	8.7131	3.37505	29.7322	7.47538	9.20264	5.07702	22.6015	349.36	0.060903	0.501118	1.45172	3.02558	-1508.74	-3233.04			9.82144	8.66064	13.5275	12.2937
	3.22883	12.8446	13.2797	7.91073	7.74447	8.72329	3.37605	29.5403	7.87151	8.56765	5.00628	22.645	370.854	0.0608233	0.501608	1.47432	3.01952	-1510.92	-3233.33			9.78436	8.12616	13.5959	12.073
	3.31091	11.6312	13.9777	7.58368	7.50704	8.36912	3.43234	29.8518	8.22959	8.43317	4.94888	22.3879	385.612	0.0607817	0.501399	1.49609	3.01441	-1509.91	-3233.44			9.63995	7.81995	13.8379	11.9233
	3.35906	11.2334	14.1685	6.95321	7.38091	8.14696	3.52543	30.0899	8.71752	8.17482	5.14054	22.0056	399.792	0.0608155	0.501264	1.52204	3.006	-1510.36	-3233.47			9.58699	7.49369	14.111	11.7737
	3.33708	11.103	14.3596	6.27289	7.50742	8.03353	3.50242	30.3964	8.96263	7.87737	5.30527	21.9157	412.649	0.0608231	0.500618	1.55087	3.00411	-1513.54	-3233.75			9.59987	7.27128	14.2872	11.6995
	3.34082	10.8275	15.2281	6.10082	7.64825	7.77613	3.56088	30.1733	8.98033	7.74532	5.66305	21.2994	410.066	0.0611179	0.500275	1.58273	3.00347	-1513.15	-3233.94			9.79882	7.17507	14.2382	11.5693
	3.28253	10.2814	15.417	6.02326	7.87398	7.78337	3.53187	30.9755	9.01079	7.43675	5.81337	20.6717	395.283	0.0613097	0.499854	1.61337	3.00705	-1511.51	-3233.94			9.66031	7.22687	14.506	11.3073
	3.29776	9.5745	15.6475	5.84373	8.07725	7.87758	3.46535	31.2309	9.15261	7.10731	5.98141	19.8368	380.685	0.0615993	0.499333	1.64138	3.00401	-1514.41	-3234.04			9.50657	7.26619	14.6163	10.9752
	3.26528	9.22324	15.5804	5.60614	8.10857	7.76656	3.41832	32.9793	9.41882	6.64148	6.01544	18.7055	368.655	0.061809	0.498742	1.66475	2.99505	-1515.67	-3234.31			9.35631	7.16042	15.2721	10.4541
	3.2324	9.1786	15.0994	5.26047	8.18902	7.50634	3.43569	35.1365	9.46879	6.50317	6.0734	17.5812	355.03	0.061974	0.498186	1.68429	2.99337	-1511.97	-3234.41			9.17014	6.98528	16.0137	10.0526
	3.17938	9.03869	14.9382	5.10831	8.20273	7.77191	3.37722	35.8548	9.23875	6.30212	6.21586	17.4943	343.798	0.0621907	0.497892	1.70154	2.98962	-1512.66	-3234.43			9.0521	7.02765	16.1569	10.0041
	3.08944	8.80245	14.643	4.792	8.11461	8.02352	3.3613	38.3559	8.96995	6.17132	6.45819	17.7744	336.38	0.0627732	0.49699	1.73259	2.98508	-1517.2	-3234.66			8.84495	6.97671	16.8957	10.1346
	3.12757	8.33921	14.5848	4.79788	7.89825	8.42631	3.32421	39.6107	8.57629	5.97102	6.41556	18.1727	328.032	0.0631923	0.496479	1.75039	2.97619	-1514.8	-3234.87			8.68385	7.04082	17.1704	10.1864
	3.11788	8.41382	13.9212	4.6616	7.8109	8.87338	3.2305	40.1953	8.5205	5.89275	6.19759	17.4461	320.305	0.0636091	0.49625	1.75395	2.96366	-1511.81	-3234.9			8.48428	7.11529	17.3154	9.84548
	3.11585	8.42186	13.557	4.62094	7.58714	9.40846	3.20553	41.5332	8.45359	5.93219	5.89291	17.004	318.57	0.0639036	0.496444	1.7537	2.94416	-1516.6	-3235.05			8.3649	7.20551	17.7308	9.60969
	3.07618	8.45272	13.4711	4.58709	7.39271	9.52383	3.24109	41.5862	8.41616	6.03916	5.91815	16.7204	330.344	0.0641773	0.496648	1.74928	2.9285	-1517.6	-3235.29			8.33335	7.16788	17.7478	9.55923
	3.02492	8.64775	13.5303	4.71963	7.22238	9.64336	3.19768	42.8648	8.14378	5.99604	5.75759	16.6526	356.392	0.0641694	0.496742	1.74851	2.92142	-1511.61	-3235.35			8.40099	7.19512	18.0687	9.46873
	3.02294	8.86112	13.7754	4.68655	7.10099	9.93661	3.16854	42.195	7.84283	5.99586	5.62424	16.3256	390.539	0.0645702	0.497162	1.74471	2.91888	-1513.65	-3235.33			8.55315	7.24138	17.7355	9.31522
	3.0053	8.82662	13.9505	4.74003	7.09124	9.99758	3.17132	41.5993	7.86945	5.7644	5.38533	16.0528	430.022	0.0649235	0.497711	1.74064	2.92113	-1519.35	-3235.48			8.59414	7.27628	17.5467	9.06749
	2.94727	9.13154	13.8725	4.7757	6.9232	9.84572	3.1539	40.067	7.99015	5.88735	5.22466	15.6873	466.107	0.0651205	0.497867	1.72372	2.9178	-1513.87	-3235.61			8.65043	7.18154	17.0704	8.93311
	2.96579	9.29836	13.9094	4.72415	7.02357	10.2764	3.13586	38.3702	7.89915	5.97157	4.9811	15.088	485.333	0.0651811	0.498794	1.70367	2.91877	-1510.15	-3235.57			8.72453	7.34139	16.4684	8.68023
	2.94438	9.65171	13.5876	4.70125	7.07061	10.4672	3.11091	38.0634	7.91989	6.34265	4.87893	14.978	493.041	0.0648329	0.499656	1.6951	2.92796	-1517.93	-3235.62			8.72789	7.41302	16.3647	8.7332
	2.90811	9.93526	13.5584	4.66373	7.1903	11.0167	3.17647	36.9439	7.90069	6.80721	5.0242	15.461	497.565	0.0650453	0.500142	1.69149	2.93513	-1518.01	-3235.78			8.80058	7.62357	16.007	9.09749
	2.87459	10.2263	13.5873	4.82285	7.3955	11.3094	3.13427	36.4754	7.74702	7.23668	5.03122	15.7394	501.593	0.0648249	0.500406	1.68316	2.94727	-1509.01	-3235.81			8.89609	7.84258	15.7856	9.33577
	2.93291	10.8482	13.2922	4.92403	7.4049	11.5511	3.1208	36.9726	7.92497	7.47134	4.92751	15.9051	496.563	0.0648204	0.500173	1.65863	2.96215	-1513.31	-3235.8			9.02444	7.96001	16.0061	9.43465
	2.98822	11.2883	12.9424	5.19888	7.42976	11.8466	3.09914	36.1128	8.04137	7.62846	5.03576	15.8395	487.545	0.0645622	0.500448	1.63585	2.9774	-1520.63	-3235.96			9.07296	8.1584	15.7511	9.50123
	3.09204	11.6996	12.3368	5.69153	7.60819	12.2008	3.14461	36.2612	8.05063	7.69574	5.07062	16.1685	479.383	0.0646458	0.500706	1.61446	2.98627	-1512.52	-3236.09			9.0428	8.50017	15.8188	9.64495
	3.06396	12.3285	11.915	6.18938	7.70951	12.6886	3.12357	37.135	8.22642	8.20619	5.11703	16.5944	464.203	0.0644956	0.500966	1.59554	2.99177	-1509.03	-3236.07			9.10248	8.86249	16.1617	9.97253
	3.11145	12.6831	11.6041	6.57709	8.00118	13.7105	3.18595	37.1996	8.39128	8.49388	5.26957	17.2599	454.714	0.0644252	0.500226	1.57107	3.00075	-1520.24	-3236.15			9.13289	9.42958	16.2589	10.3411
	3.16844	13.5857	11.3649	7.32096	8.20861	14.7969	3.22878	36.6936	8.56964	9.30949	5.28436	18.2098	447.343	0.0647584	0.499645	1.55213	3.00249	-1518.71	-3236.31			9.37302	10.1088	16.164	10.9346
	3.2235	14.0108	11.1342	8.33037	8.21268	16.0266	3.25566	37.3409	8.74212	9.99379	5.38985	18.7182	452.784	0.0649295	0.499442	1.54547	3.00469	-1507.61	-3236.32			9.45615	10.8565	16.4462	11.3673
	3.33951	14.3829	11.0671	9.89958	8.48684	17.1554	3.22685	37.4661	8.78121	10.842	5.38349	19.2144	471.988	0.0644106	0.498903	1.54022	3.00681	-1514.7	-3236.3			9.59649	11.8473	16.4914	11.8133
	3.38538	15.1029	10.7445	11.3135	8.99219	18.4139	3.26492	38.1282	9.00553	11.9762	5.45339	19.0752	484.076	0.0646045	0.49903	1.52481	3.00217	-1522.94	-3236.4			9.74425	12.9065	16.7995	12.1683
	3.41018	15.8703	10.8118	13.1979	9.16318	19.7688	3.32948	38.6298	9.29725	12.8736	5.27853	19.2214	491.35	0.0646231	0.499634	1.51835	2.99449	-1511.02	-3236.45			10.0307	14.0433	17.0855	12.4578
	3.51735	17.0784	11.1147	14.8361	9.47051	21.4555	3.43429	38.9767	9.61567	13.5731	5.19888	19.5709	489.343	0.064906	0.499832	1.51039	2.99074	-1507.93	-3236.39			10.5702	15.254	17.3422	12.781
	3.59328	17.9819	11.3426	17.1839	9.60631	22.6572	3.40058	39.5923	9.66989	14.3128	5.11648	19.8461	483.105	0.0652642	0.500226	1.49827	2.99156	-1521.71	-3236.41			10.9726	16.4825	17.5542	13.0918
	3.69214	18.5289	11.1925	19.3759	9.78665	23.5657	3.44607	40.7239	9.96648	14.7589	4.94469	19.7475	480.309	0.064767	0.501245	1.49672	2.98978	-1517.31	-3236.46			11.1378	17.5761	18.0455	13.1504
	3.7904	19.1429	11.2814	21.4392	9.76596	24.4279	3.46429	41.8318	9.96844	15.0352	4.79359	19.0579	483.95	0.0641876	0.502075	1.51073	2.99127	-1504.06	-3236.4			11.4049	18.5443	18.4215	12.9622
	3.80566	19.6669	11.3948	23.3044	9.71997	25.2893	3.4879	44.7604	9.8864	14.97	4.68809	18.3507	482.241	0.063534	0.502238	1.5197	2.99777	-1514.45	-3236.34			11.6225	19.4379	19.3782	12.6696
	3.82265	19.8545	11.696	25.3885	9.7139	25.2272	3.48962	47.5084	10.008	15.0076	4.52219	17.4709	465.815	0.0632318	0.501792	1.51866	3.0005	-1523.5	-3236.36			11.791	20.1099	20.3353	12.3336
	3.75772	20.0075	11.9127	26.4078	9.39176	25.0005	3.55363	49.4875	10.0505	14.4789	4.32373	16.6765	441.976	0.0629001	0.500624	1.52586	3.01174	-1509.14	-3236.32			11.8927	20.2667	21.0305	11.8264
	3.80809	20.2883	12.0352	27.3524	9.25862	24.1638	3.53343	51.8283	9.95635	13.5382	4.11792	16.0863	419.753	0.0623008	0.499198	1.53603	3.02247	-1508.81	-3236.22			12.0439	20.2583	21.7727	11.2475
	3.77532	19.9845	12.0787	28.3487	9.01788	23.6446	3.48803	53.0654	9.85168	12.8009	3.96906	15.8077	402.695	0.0615942	0.499007	1.53733	3.03018	-1526.15	-3236.2			11.9462	20.3371	22.135	10.8592
	3.73832	19.4797	12.1675	28.3735	8.82614	22.3199	3.53137	54.8024	9.79193	12.1867	3.81494	15.1283	394.354	0.0605493	0.498579	1.53877	3.03122	-1520.64	-3236.17			11.7951	19.8399	22.7086	10.3767
	3.73276	19.8123	12.6314	28.3469	8.57351	21.0494	3.60386	56.2004	9.87673	11.6347	3.89387	14.2231	381.163	0.0598425	0.498156	1.54129	3.03702	-1508.65	-3236.08			12.0588	19.3233	23.227	9.91723
	3.71841	20.1504	13.1974	27.3194	8.6434	19.7622	3.57565	58.3492	9.68407	11.2778	3.95518	13.2335	364.954	0.0595717	0.498057	1.5439	3.04139	-1525.87	-3236.02			12.3554	18.575	23.8696	9.48885
	3.615	20.1701	13.3247	26.6097	8.74239	17.8949	3.56423	59.8957	10.0145	10.8104	3.88829	12.6936	352.978	0.0591741	0.498466	1.54367	3.04642	-1536.84	-3236.01			12.3699	17.749	24.4915	9.13074
	3.553	20.0557	13.2745	25.736	8.92549	15.3343	3.53139	59.0263	10.3368	10.1608	3.93436	12.0242	348.814	0.0589399	0.498875	1.53733	3.04866	-1524.48	-3235.94			12.2944	16.6653	24.2982	8.70647
	3.56614	20.6214	13.2437	23.9951	9.04418	13.3447	3.59262	57.4873	10.6698	9.65496	4.13564	11.7353	353.322	0.0586443	0.499758	1.52872	3.04844	-1530.15	-3235.87			12.4771	15.4613	23.9166	8.50864
	3.51518	20.2717	13.1879	21.969	8.93998	11.4837	3.59302	56.8484	11.1875	9.14267	4.35802	12.0166	363.809	0.0586509	0.500643	1.52049	3.05093	-1554.32	-3235.85			12.3249	14.1309	23.8763	8.50576
	3.45374	20.0844	12.9871	20.0594	8.71752	9.90549	3.64155	56.7828	11.6447	9.23028	5.03787	13.0636	381.285	0.0588115	0.501463	1.52177	3.04931	-1554.48	-3235.83			12.1751	12.8941	24.023	9.11059
	3.43098	20.025	12.8035	18.5735	8.86491	8.81698	3.69052	57.4205	11.9555	9.78276	5.77405	15.2328	406.405	0.0587954	0.501793	1.52879	3.04627	-1497.18	-3235.71			12.0865	12.0851	24.3555	10.2632
	3.38917	19.5783	12.3145	17.4044	8.77229	7.95189	3.66778	59.5686	11.9525	10.9697	6.44522	17.332	429.18	0.058715	0.502481	1.53408	3.03382	-816.089	-3234.69			11.7607	11.3762	25.063	11.5823
	3.30204	18.8116	11.4055	16.8711	8.58032	7.48519	3.6893	60.7409	12.0215	12.1695	7.47952	20.2454	443.577	0.058276	0.503019	1.53262	3.02455	-74.5805	-3233.11			11.1731	10.9789	25.4839	13.2981
	3.21049	18.262	10.6227	18.2852	8.2063	7.11612	3.73213	62.4282	12.1878	14.3418	8.06961	24.6229	450.061	0.0580056	0.503353	1.52334	3.0159	679.994	-3231.21			10.6984	11.2025	26.1161	15.6781
	3.18601	17.3789	10.0542	19.0411	7.83009	7.19491	3.73213	65.171	12.001	19.8814	8.82692	28.3061	452.25	0.0581121	0.503754	1.53061	3.00293	1430.67	-3229.08			10.2064	11.3554	26.968	19.0048

## Sheet: P209 U1-1
	Ra Li	Oi Li	Oe Li	MF Li	ICO Li	LO Li	Ra Re	Oi Re	Oe Re	MF Re	ICO Re	LO Re	EKG	Kippwinkel	Rotwinkel	Kraft x	Kraft y	Druck li	Druck re			Bauch links	Rücken links	Bauch rechts	Rücken rechts
	1.21087	11.0293	5.96592	16.9751	4.3023	5.68229	1.69004	33.6663	3	18.9114	4.4488	24.4121	361.173	0.0530836	0.32851	0.965868	3.08856	42	-331.58			6.06869	8.98657	12.7854	15.9241
	1.21478	10.5588	5.52486	17.1815	4.10068	5.20199	1.75894	32.6947	3.08994	21.9439	5.05412	25.9112	367.366	0.0529918	0.328453	0.956272	3.09379	37	-311.757			5.76615	8.82806	12.5145	17.6364
	1.29531	10.5049	5.02841	16.5071	3.92114	4.93246	1.88083	31.4723	3.20404	24.7653	5.77276	27.2486	360.19	0.0531848	0.327886	0.944175	3.09748	1.18506	-284.272			5.60953	8.45358	12.1857	19.2622
	1.40153	10.5124	4.78085	16.2725	3.74729	4.74122	1.92853	30.8048	3.18788	27.3174	6.50398	28.765	355.683	0.0536979	0.327483	0.933743	3.10663	12	-254.627			5.56493	8.25367	11.9737	20.8621
	1.52154	10.5664	4.68955	16.0666	3.81464	4.82773	2.11908	29.7299	3.26138	29.723	7.16411	30.2152	371.591	0.0543198	0.326648	0.921759	3.1198	-1445.99	R			5.5925	8.23631	11.7034	22.3674
	1.67597	10.6339	4.99917	15.7393	3.9733	4.7962	2.24078	27.4189	3.28163	31.0824	7.62466	31.1791	401.988	0.0546108	0.325939	0.922214	3.13488	-1417.45	-193.26			5.76969	8.16961	10.9804	23.2954
	1.84799	10.7276	5.16645	14.9109	4.14276	4.6671	2.35653	26.067	3.23766	31.1921	7.91193	30.8123	422.211	0.0545431	0.325444	0.922649	3.14432	-1396.55	-163.061			5.91402	7.90693	10.5537	23.3055
	2.05769	10.6567	5.45383	13.6964	4.46349	4.38855	2.46875	23.7382	3.21832	31.731	8.12508	30.5992	423.395	0.0549899	0.324429	0.924449	3.1556	-1385.11	-135.179			6.05606	7.51615	9.80843	23.4851
	2.26512	10.5632	5.88162	12.3525	4.84605	4.24205	2.62201	21.9502	3.27499	31.3815	8.38541	30.8633	405.538	0.055243	0.324081	0.927327	3.15955	-1384.74	-110.211			6.23665	7.14688	9.28241	23.5434
	2.60062	10.3417	6.34367	11.2984	5.29908	4.088	2.79229	20.0751	3.29553	30.5223	8.74405	30.05	383.567	0.0553976	0.324384	0.925404	3.16502	-1394.66	-89.242			6.42865	6.89516	8.72099	23.1054
	2.84587	10.1159	6.67943	10.1845	5.54855	4.00175	2.89911	17.1547	3.2739	29.1746	8.72373	29.151	373.389	0.0554659	0.324972	0.935425	3.16383	-1412.92	-73.4813			6.54706	6.57826	7.77589	22.3498
	3.01315	9.93297	6.99006	9.27638	5.73432	3.87949	2.98123	14.7303	3.3114	27.516	8.68314	27.7843	380.296	0.0552159	0.32587	0.937914	3.16059	-1437.37	-60.2571			6.64539	6.29673	7.00766	21.3278
	3.1686	9.90076	7.36989	8.36344	5.90705	3.67687	3.01029	13.0701	3.34029	24.8117	8.33497	25.4202	390.777	0.0545696	0.326933	0.937747	3.15613	-1464.41	-49.6477			6.81308	5.98245	6.47356	19.5223
	3.22204	9.39167	7.57781	7.92282	5.86842	3.37544	2.93663	11.5509	3.44434	22.3421	7.99746	22.2675	386.67	0.0543728	0.328162	0.943721	3.14738	-1492.88	-40.7971			6.73051	5.72223	5.97728	17.5357
	3.23003	9.62085	7.84253	7.12926	5.78072	3.31773	2.92364	10.3533	3.55195	20.1656	7.67246	20.1691	362.582	0.0545856	0.329025	0.943148	3.14034	-1520.58	-34.0799			6.8978	5.40923	5.60964	16.0024
	3.27512	9.71863	8.21777	6.28282	5.59151	3.30295	2.95725	9.81647	3.5826	18.6689	7.34552	18.0575	335.593	0.0543787	0.330063	0.937227	3.12754	-1546.92	-28.2568			7.07051	5.05909	5.45211	14.6906
	3.241	9.98232	8.45771	5.79127	5.26927	3.45187	2.89955	9.29599	3.59797	15.6552	6.90779	15.5174	318.263	0.053701	0.331132	0.940272	3.11901	-1571.4	-23.5165			7.22701	4.83747	5.2645	12.6935
	3.16478	10.3138	8.71875	5.43545	4.97065	3.52769	2.82242	8.98045	3.52005	13.5567	6.18141	13.2065	325.605	0.0536757	0.332196	0.948987	3.10718	-1593.82	-22.6079			7.39912	4.6446	5.10764	10.9815
	2.95461	10.715	8.76924	5.0116	4.53473	3.82722	2.68441	8.8706	3.54515	11.7258	5.54406	11.0662	345.454	0.0529802	0.332619	0.950778	3.10191	-1613.3	-28.3661			7.47961	4.45785	5.03339	9.44535
	2.7891	11.0902	8.87902	4.6711	4.22693	4.33281	2.53862	8.77845	3.59575	10.3158	5.08139	9.27564	360.742	0.0525866	0.332527	0.957268	3.09514	-1629.36	-44.5193			7.58612	4.41028	4.97094	8.22428
	2.64283	11.6437	8.84154	4.31821	3.96143	4.84068	2.54169	8.54955	3.56779	9.7819	4.63092	8.09311	371.008	0.0525614	0.332295	0.963834	3.09714	-1641.76	-67.0578			7.70936	4.37344	4.88634	7.50198
	2.51554	12.0404	8.81073	4.0439	3.72941	5.37786	2.56316	8.77148	3.41685	9.40656	4.22416	7.24976	376.582	0.0526185	0.332494	0.966079	3.10201	-1650.76	-93.796			7.78887	4.38372	4.91717	6.96016
	2.45975	12.4115	8.72166	3.86735	3.57674	5.76633	2.56541	9.31114	3.29413	9.19524	3.82977	6.71591	378.36	0.0526716	0.332281	0.962928	3.10662	-1657.17	-122.109			7.86431	4.40347	5.05689	6.58031
	2.32312	12.8398	8.44249	3.74944	3.40323	6.15758	2.6062	9.54799	3.26404	9.146	3.66974	6.41664	379.96	0.0524409	0.332439	0.967323	3.11492	-1661.66	-146.01			7.86845	4.43675	5.13941	6.41079
	2.16355	13.445	8.32569	3.66914	3.29515	6.73064	2.63653	10.6487	3.27381	9.04653	3.37976	6.18685	381.926	0.0525138	0.332483	0.963937	3.12544	-1664.69	-159.616			7.97809	4.56498	5.51968	6.20438
	2.1209	14.1804	8.233	3.57193	3.18691	7.34215	2.75483	11.5281	3.25395	9.00155	3.18404	6.14916	381.478	0.0519094	0.332429	0.95192	3.13639	-1666.78	-163.171			8.1781	4.70033	5.84562	6.11158
	2.13367	14.9138	8.08791	3.57606	3.10544	7.82329	2.84817	12.2599	3.20874	9.69606	3.14589	6.03611	377.314	0.051642	0.33219	0.93873	3.14434	-1668.37	-147.918			8.37847	4.83493	6.1056	6.29269
	2.06073	15.2565	7.89687	3.5592	3.03618	8.53161	2.97555	13.102	3.04943	10.5679	3.00948	5.96723	374.918	0.0517868	0.331881	0.929581	3.15263	-1669.75	-108.169			8.40471	5.04233	6.37565	6.51489
	1.97946	15.4895	7.64796	3.65217	2.9239	8.90517	3.01933	13.8103	2.91668	11.6891	2.91622	5.94601	381.607	0.0519517	0.331898	0.92095	3.15548	-1670.87	-47.1137			8.37232	5.16041	6.58211	6.85045
	1.96343	15.8391	7.5483	3.88828	2.9041	9.48659	3.06424	14.3525	2.91019	12.6182	2.85522	6.06598	386.473	0.0518142	0.331118	0.920453	3.14419	-1671.9	28.9775			8.45026	5.42633	6.77563	7.1798
	1.94801	16.1093	7.30074	4.05704	2.87438	10.0274	3.14845	14.3022	2.96619	13.7973	2.88922	6.19679	378.273	0.0519016	0.331002	0.918256	3.12732	-1673.04	113.426			8.45267	5.65293	6.80562	7.62777
	1.95425	16.0393	7.20789	4.22321	2.90853	10.3925	3.20354	14.5483	2.92788	14.4928	2.91696	6.41149	371.572	0.0516672	0.329502	0.922103	3.11963	-1674.02	202.127			8.40049	5.84141	6.89323	7.94041
	1.95342	15.4441	7.00169	4.30365	2.8917	10.7059	3.20317	14.3859	2.76686	15.3746	2.87956	6.77912	383.431	0.0516949	0.328592	0.924613	3.10343	-1674.98	285.64			8.13307	5.96707	6.78531	8.34442
	1.90904	14.8691	6.69392	4.35608	2.79585	10.9777	3.20082	13.7215	2.61844	16.0744	2.96564	7.08368	403.714	0.0520449	0.32821	0.928276	3.08684	-1675.99	361.555			7.824	6.04321	6.51358	8.70789
	1.8903	14.0535	6.52213	4.45807	2.73408	11.161	3.13848	13.3534	2.52205	16.9279	2.98687	7.26226	411.375	0.0519167	0.328041	0.937614	3.0692	-1677.03	431.494			7.48866	6.11771	6.33798	9.05901
	1.87322	13.7	6.61184	4.47802	2.70831	10.9693	3.03689	13.0374	2.59414	16.9947	3.18784	7.6091	401.525	0.0519486	0.328	0.948663	3.05643	-1677.91	483.417			7.39502	6.05187	6.2228	9.26388
	1.89078	12.8971	6.58913	4.39297	2.75315	11.0306	2.9974	12.6653	2.63234	16.0358	3.37936	7.74576	382.424	0.0524578	0.327678	0.95484	3.05114	-1678.91	524.044			7.12565	6.05891	6.09834	9.05365
	1.90668	12.0714	6.63836	4.23446	2.77423	10.8069	2.96616	12.5193	2.62947	15.8331	3.51951	7.78612	364.579	0.0527006	0.328071	0.959794	3.05175	-1679.95	553.633			6.87214	5.93854	6.03832	9.04624
	1.94527	11.5161	6.75864	4.06188	2.68432	10.4702	2.85809	12.7318	2.6461	15.0512	3.6389	7.94279	354.845	0.0527873	0.328676	0.963339	3.05611	-1680.89	573.005			6.74001	5.7388	6.07868	8.87762
	1.96318	11.3139	6.80372	3.92504	2.71823	10.3535	2.8542	13.1041	2.73092	14.5277	3.86819	8.1465	355.161	0.0530282	0.329118	0.957951	3.06258	-1681.78	588.321			6.69361	5.6656	6.22975	8.84748
	1.95904	11.0321	6.7041	3.68334	2.68248	10.1227	2.75378	13.0781	2.75427	13.4994	4.13262	8.50997	355.851	0.0526974	0.330142	0.953856	3.05686	-1682.78	601.767			6.56509	5.49618	6.19538	8.71401
	1.95411	10.927	6.68276	3.56679	2.68326	9.81562	2.60918	13.4673	2.9205	12.9768	4.29333	8.82926	347.829	0.0523663	0.33058	0.95747	3.06909	-1683.65	614.361			6.52131	5.35522	6.33234	8.69979
	1.96843	11.2064	6.80534	3.39873	2.75817	9.68116	2.59302	14.8706	2.98707	12.0609	4.46419	9.42986	337.009	0.0522558	0.330105	0.963268	3.09256	-1684.51	623.697			6.66005	5.27935	6.81689	8.65164
	1.97201	11.138	6.80832	3.3754	2.73691	9.61465	2.52999	16.3576	3.01489	11.72	4.59116	9.76688	335.832	0.052343	0.329838	0.969784	3.11523	-1685.48	631.83			6.63943	5.24232	7.30084	8.69269
	1.96751	11.2449	6.61774	3.35075	2.67636	9.74758	2.50416	17.5927	2.97407	11.6894	4.66156	10.1835	342.66	0.0522991	0.329957	0.971986	3.1251	-1686.51	642.474			6.61006	5.25823	7.69031	8.84481
	1.95632	11.756	6.62938	3.31649	2.61573	9.49874	2.55506	18.715	3.06297	11.972	4.94833	10.9206	347.163	0.0520786	0.330098	0.971956	3.12311	-1687.36	650.239			6.78058	5.14365	8.11099	9.28031
	1.90972	12.0365	6.4655	3.34341	2.57184	9.43022	2.50546	19.7484	3.07152	12.5248	5.10332	11.18	341.924	0.0523113	0.330014	0.969892	3.12663	-1688.2	656.946			6.80389	5.11516	8.44178	9.60272
	1.86945	11.8787	6.44629	3.32098	2.56147	9.32548	2.53388	20.3021	3.04012	12.6094	5.29145	11.5937	329.48	0.0520935	0.329867	0.970291	3.12582	-1689.06	665.918			6.73147	5.06931	8.62535	9.83152
	1.81366	11.9892	6.40321	3.41287	2.53435	9.20308	2.55562	20.2851	3.04014	12.9715	5.41796	12.2571	316.875	0.0521566	0.330738	0.973119	3.13496	-1689.82	672.327			6.73534	5.0501	8.62695	10.2155
	1.7708	12.6127	6.38933	3.43863	2.5378	9.15424	2.65092	20.5915	3.04966	13.4873	5.72859	12.6507	315.102	0.0525678	0.331695	0.979345	3.14194	-1690.53	673.547			6.92429	5.04356	8.76404	10.6222
	1.73654	12.8662	6.29191	3.48506	2.47937	8.8889	2.64743	20.5012	3.12997	14.1282	6.11814	12.6067	322.254	0.0525983	0.331351	0.978118	3.14752	-1691.28	678.124			6.96489	4.95111	8.75953	10.951
	1.72124	12.7336	6.0518	3.44952	2.41897	8.7201	2.71744	20.135	3.19057	14.5211	6.6025	12.7317	324.186	0.0529056	0.332296	0.968016	3.14228	-1692.02	684.071			6.83554	4.86286	8.68099	11.2851
	1.69595	12.871	5.87381	3.52367	2.39561	8.2679	2.77085	20.1684	3.33646	15.0389	7.04136	13.1255	318.867	0.0532818	0.333251	0.963286	3.12979	-1692.68	684.776			6.8136	4.72906	8.75857	11.7352
	1.66835	12.9652	5.78841	3.69925	2.36926	7.68518	2.73526	19.3319	3.43704	15.7931	7.35463	13.319	307.675	0.0532273	0.333615	0.949097	3.13024	-1693.28	685.158			6.80732	4.58456	8.50141	12.1556
	1.68801	12.6835	5.61367	3.85607	2.33464	7.59717	2.73164	18.7439	3.5319	15.8498	7.63649	13.7332	294.953	0.0529247	0.333369	0.948711	3.13248	-1693.85	690.208			6.66173	4.59596	8.33581	12.4065
	1.7077	12.5156	5.39591	4.02032	2.29858	7.42417	2.73773	17.6886	3.66543	15.7202	7.9614	13.9303	287.755	0.0527633	0.33317	0.942018	3.1391	-1694.4	691.372			6.53975	4.58102	8.0306	12.5373
	1.70044	12.3778	5.11604	3.95133	2.23908	7.17136	2.61266	17.676	3.71819	15.5274	8.06234	13.6764	286.58	0.0526531	0.333062	0.936067	3.13571	-1694.88	688.534			6.39808	4.45392	8.00228	12.422
	1.69625	12.2068	5.00116	3.96256	2.17746	6.84939	2.49859	17.7238	3.84871	15.5325	8.12845	13.4935	285.448	0.0532548	0.332379	0.930652	3.12414	-1695.4	691.157			6.3014	4.3298	8.02369	12.3848
	1.67068	11.6092	4.86613	3.92414	2.12124	6.58998	2.44341	17.358	3.77832	15.7161	7.93743	13.7031	278.444	0.0536199	0.33153	0.923963	3.10827	-1695.84	693.954			6.04869	4.21179	7.85991	12.4522
	1.65804	11.0177	4.7502	3.89639	2.09241	6.46553	2.34933	17.0414	3.85224	15.566	7.58981	14.0133	264.534	0.0542706	0.331087	0.924764	3.09141	-1696.13	690.382			5.80864	4.15144	7.74766	12.3897
	1.65907	10.8414	4.6331	3.8576	2.0539	6.33111	2.21904	16.2811	3.7729	15.4558	7.30986	14.4737	256.037	0.0544712	0.330363	0.92894	3.07271	-1696.35	689.523			5.7112	4.08087	7.42434	12.4131
	1.71183	10.1982	4.59295	3.72078	2.04731	6.46673	2.15648	16.2349	3.65522	14.6223	7.13418	15.1635	263.774	0.0551023	0.329199	0.925445	3.05786	-1696.46	693.456			5.50099	4.07827	7.34887	12.3067
	1.71178	9.71707	4.56244	3.59216	2.04945	6.57765	2.04664	16.2185	3.5648	14.5158	6.82333	15.708	283.973	0.0553286	0.328791	0.93193	3.03894	-1696.57	691.07			5.33043	4.07309	7.27665	12.349
	1.6863	9.76628	4.45406	3.58469	2.05613	6.52596	1.92591	16.4342	3.45485	14.9448	6.63214	16.197	304.979	0.0554492	0.329091	0.927077	3.02237	-1696.53	686.656			5.30222	4.0556	7.27164	12.5913
	1.67793	9.40732	4.50165	3.45509	2.07804	6.57602	1.84171	16.5436	3.39022	15.7114	6.24979	16.8517	316.411	0.0559485	0.328849	0.925613	2.99845	-1696.55	689.759			5.19564	4.03638	7.25852	12.9376
	1.6569	9.22746	4.4827	3.54939	2.08719	6.55721	1.8193	16.5842	3.29236	16.0244	6.29256	17.834	331.447	0.0555754	0.328916	0.92612	2.97463	-1696.49	690.659			5.12236	4.0646	7.23195	13.3836
	1.65913	9.00776	4.38524	3.59775	2.07622	6.61871	1.73603	17.1032	3.26371	15.7531	6.16445	19.0698	361.286	0.0550265	0.329175	0.923957	2.96271	-1696.38	684.994			5.01737	4.09756	7.36764	13.6625
	1.69413	9.13882	4.27798	3.68053	2.06765	6.71884	1.67501	18.2395	3.19047	15.5899	6.21697	19.3945	402.37	0.0546196	0.329185	0.918001	2.94451	-1696.31	685.803			5.03698	4.15568	7.70165	13.7338
	1.66347	9.18568	4.29049	3.72545	2.07179	6.95715	1.64287	20.2184	3.06368	15.4067	6.08427	19.7378	434.023	0.0539056	0.329159	0.911557	2.93468	-1696.24	690.204			5.04655	4.25146	8.30833	13.7429
	1.64948	9.03316	4.35249	3.82341	2.07497	7.06106	1.5783	21.6493	3.10819	15.2993	5.94178	19.9961	447.498	0.0537586	0.327942	0.916665	2.93689	-1696.22	686.171			5.01171	4.31981	8.77861	13.7457
	1.6334	9.23927	4.21851	3.90489	2.0703	7.1704	1.58019	22.579	3.15522	15.5656	5.8373	19.763	440.65	0.0535553	0.328405	0.919756	2.92983	-1696.22	683.706			5.0304	4.38187	9.10481	13.722
	1.63803	9.45521	4.16288	3.92658	2.06771	7.21539	1.56824	24.6587	3.21166	15.649	5.90344	20.1057	416.911	0.0542083	0.328751	0.923992	2.92745	-1696.32	689.686			5.08537	4.40323	9.81285	13.8861
	1.62742	9.4645	4.11726	4.02072	2.06169	7.50202	1.57023	25.774	3.28822	15.8562	6.00213	20.578	391.789	0.0543725	0.328423	0.924343	2.9336	-1696.37	689.512			5.06973	4.52814	10.2108	14.1454
	1.68293	9.55595	4.1403	4.09928	2.0806	7.57387	1.63763	26.9814	3.38833	16.3892	6.22773	21.1821	387.089	0.0548399	0.328462	0.934058	2.93769	-1696.33	684.679			5.12639	4.58458	10.6691	14.5997
	1.68937	9.73823	4.14516	4.25479	2.07238	7.68633	1.6469	28.1539	3.487	17.03	6.30471	21.1095	394.972	0.0554769	0.328574	0.937641	2.94089	-1696.39	690.008			5.19092	4.67116	11.0959	14.8147
	1.7078	9.72671	4.16699	4.46747	2.10292	7.90857	1.65733	28.8759	3.60814	17.8596	6.36921	21.1097	390.342	0.0561583	0.329276	0.947558	2.94614	-1696.42	694.793			5.2005	4.82632	11.3804	15.1128
	1.70154	9.87441	4.24441	4.5469	2.09207	8.05078	1.67448	28.9243	3.77867	18.416	6.43674	21.252	364.847	0.0569149	0.330107	0.946583	2.95326	-1696.44	689.465			5.27346	4.89658	11.4592	15.3683
	1.69168	10.1677	4.20049	4.51996	2.09693	8.0767	1.73533	30.0921	3.85273	18.5366	6.52904	21.1455	335.735	0.0577309	0.330571	0.937963	2.95882	-1696.5	690.227			5.35328	4.89786	11.8934	15.4037
	1.7021	10.2002	4.21512	4.46324	2.11359	8.06842	1.77917	30.7917	3.8959	18.3924	6.59955	20.9155	323.929	0.0578785	0.331827	0.932187	2.96227	-1696.62	697.454			5.37248	4.88175	12.1556	15.3025
	1.70113	10.0291	4.21747	4.52312	2.07627	7.88293	1.85125	30.4413	3.97598	17.9968	6.64591	20.186	331.833	0.0584998	0.332161	0.920537	2.97872	-1696.66	694.328			5.31589	4.82744	12.0895	14.9429
	1.71658	9.99468	4.23889	4.63713	2.07519	7.76613	1.94966	30.6761	3.96303	18.3356	6.48255	19.4765	338.744	0.0589132	0.332013	0.928537	2.98919	-1696.71	690.219			5.31672	4.82615	12.1963	14.7649
	1.65037	10.0014	4.24824	4.67284	2.04709	7.59856	1.99693	31.3921	4.01132	18.1405	6.29953	18.2412	337.223	0.059293	0.332518	0.932787	3.00145	-1696.86	697.274			5.30001	4.77283	12.4668	14.2271
	1.6218	9.90741	4.24684	4.61012	2.07856	7.51042	2.0342	31.1958	4.08012	17.3284	6.12989	17.173	334.392	0.0595495	0.332662	0.928746	3.00545	-1697	697.891			5.25868	4.73303	12.4367	13.5438
	1.61349	9.70015	4.31614	4.53036	2.04489	7.32839	2.08675	32.2033	4.28785	16.3393	6.2007	15.6263	329.026	0.060015	0.332614	0.931427	3.00593	-1697.04	689.994			5.20993	4.63455	12.8593	12.7221
	1.56654	9.46904	4.26156	4.36332	2.0482	7.16406	2.16256	32.2948	4.43296	15.1786	6.14109	14.3379	315.307	0.0597052	0.332867	0.936927	3.00687	-1697.24	692.913			5.09905	4.52519	12.9634	11.8858
	1.54484	9.30007	4.27706	4.19913	2.06636	7.09362	2.27055	33.2209	4.60481	14.0917	6.30386	12.9771	299.396	0.0598451	0.332373	0.943092	3.00158	-1697.41	697.68			5.04066	4.45304	13.3654	11.1242
	1.50372	9.00533	4.37822	4.04895	2.06784	7.11763	2.2759	33.629	4.76328	13.3467	6.24887	11.7858	300.204	0.0596029	0.332752	0.945366	3.00161	-1697.44	689.318			4.96242	4.41147	13.5561	10.4605
	1.42986	9.14694	4.32371	3.9417	2.07522	7.29407	2.29766	33.6049	4.79138	12.95	6.22132	10.598	318.338	0.0594516	0.33298	0.958417	2.99565	-1697.48	685.109			4.96684	4.437	13.5646	9.92311
	1.38495	9.46373	4.34304	3.72947	2.11097	7.67286	2.27833	33.3257	4.92107	12.0899	6.27253	9.80402	341.998	0.0595879	0.333184	0.961447	2.99602	-1697.59	690.106			5.06391	4.50443	13.5084	9.38881
	1.33512	9.85787	4.27183	3.56756	2.16807	8.02204	2.26641	32.201	5.02288	10.8258	6.34947	9.34691	358.541	0.059654	0.332922	0.953591	2.98346	-1697.63	683.99			5.15494	4.58589	13.1634	8.84073
	1.27095	10.3316	4.20315	3.51686	2.25178	8.49738	2.18745	31.143	5.00436	10.8456	6.4603	8.87407	361.59	0.0595212	0.332274	0.951572	2.98341	-1697.6	674.281			5.26856	4.75534	12.7783	8.72667
	1.22068	11.0507	4.16121	3.71133	2.38511	9.27764	2.13017	29.6671	4.88067	11.6772	6.47999	8.60056	355.441	0.05898	0.331921	0.955142	2.98929	-1697.64	677.71			5.47752	5.1247	12.226	8.91926
	1.17414	11.647	4.21456	4.01244	2.66928	9.96858	2.08973	27.2683	4.69041	12.7925	6.29645	8.47558	349.622	0.0584121	0.331732	0.954306	2.99378	-1697.69	677.464			5.67855	5.5501	11.3495	9.18819
	1.16984	12.2155	4.2655	4.55828	2.93835	11.0939	2.01861	24.745	4.41831	13.7325	6.21403	8.41979	345.192	0.0583867	0.33163	0.951927	3.00198	-1697.49	666.93			5.88361	6.19685	10.394	9.45544
	1.16594	12.6253	4.19301	5.69931	3.3513	12.4024	1.99441	21.2608	4.20227	15.0527	5.85793	8.23992	348.395	0.0583508	0.331343	0.957681	3.00771	-1697.36	677.131			5.99476	7.151	9.15249	9.71684
	1.26975	13.1427	4.23532	7.18167	4.21488	14.0775	2.06559	19.4184	4.03285	16.4376	5.75825	8.21754	357.252	0.0581845	0.330091	0.961449	3.00722	-1697.21	736.141			6.21593	8.49135	8.50562	10.1378
	1.31234	13.396	4.35081	8.94746	5.34205	16.5156	2.03787	18.3475	3.87719	18.3666	5.54661	8.24457	357.091	0.0579907	0.329194	0.964087	3.00233	-1696.48	1156.74			6.35306	10.2684	8.08751	10.7193
	1.34909	13.4368	4.49694	11.4486	7.19599	18.3525	2.12712	16.2712	3.74067	20.9519	5.38271	8.26341	337.831	0.0577597	0.329226	0.970015	2.99771	-1695.19	1660.46			6.42762	12.3324	7.37966	11.5327
	1.43576	13.4648	4.59691	14.0162	8.68236	19.9219	2.21552	14.8447	3.56743	22.933	5.26894	8.18895	308.185	0.0576879	0.328841	0.977128	2.99872	-1693.49	2171.3			6.49916	14.2068	6.87588	12.1303
	1.49124	12.9924	4.82549	16.4055	10.0207	21.0864	2.29879	13.2333	3.4809	24.1159	5.07214	7.87305	299.895	0.0578453	0.328737	0.975462	3.00182	-1691.4	2670.15			6.43639	15.8375	6.33767	12.3537
	1.42825	12.8898	4.98513	16.5389	9.77593	20.3761	2.23545	12.34	3.47252	23.934	5.06262	8.05364	418.86	0.0555635	0.328827	0.932162	3.0685	-1691.48	2639.09			6.4344	15.5636	6.016	12.3501
	1.47432	12.4255	5.1084	19.5368	11.0141	22.0655	2.27579	11.4659	3.47157	25.6457	4.91437	7.75768	425.302	0.0560529	0.328962	0.926722	3.09212	-1689.16	3132.27			6.33606	17.5388	5.73775	12.7726
	1.5679	12.0802	5.28711	21.5452	11.9304	23.4774	2.30226	10.685	3.65111	26.6486	4.7606	7.40931	432.597	0.0559295	0.32937	0.926045	3.10841	-1686.82	3645.42			6.31174	18.9843	5.54612	12.9395
	1.60621	12.1103	5.35414	23.9467	13.2641	24.9613	2.37493	10.0541	3.81078	27.8154	4.95451	7.31283	427.892	0.0555698	0.329589	0.925002	3.12989	-1684.44	4169.02			6.3569	20.724	5.41328	13.3609
	1.67445	11.764	5.43894	26.4944	14.0128	25.5488	2.45346	9.48224	4.14322	28.5828	5.1738	7.04415	404.07	0.0554384	0.330086	0.92605	3.14465	-1682.02	4647.73			6.29247	22.0186	5.35964	13.6003
	1.74862	11.1523	5.50465	27.9561	14.7864	25.8884	2.50137	9.69763	4.47511	28.6956	5.58883	6.726	370.976	0.0553931	0.32995	0.93167	3.16133	-1679.9	4917.53			6.13519	22.8769	5.55803	13.6701
	1.87454	10.8261	5.47438	28.5473	15.0879	25.3974	2.67163	10.3314	4.79218	28.4897	6.05278	6.4049	346.103	0.0556124	0.32988	0.93198	3.1767	-1678.35	4954.9			6.05836	23.0109	5.93175	13.6491
	1.98677	10.3474	5.40356	29.0498	15.2917	25.6071	2.78061	10.5706	5.19557	27.5516	6.63701	6.14239	326.843	0.055748	0.329246	0.930355	3.19043	-1677.22	4948.96			5.91258	23.3162	6.18225	13.4437
	2.14924	9.90351	5.23358	28.8988	15.0442	25.2182	2.92632	10.5931	5.71503	27.033	7.21113	5.91557	312.201	0.0560637	0.329149	0.933524	3.19599	-1676.61	4943.38			5.76211	23.0537	6.41149	13.3866
	2.32146	9.83041	5.19532	28.1869	14.5642	24.3669	3.07485	10.9223	6.17604	26.1874	7.97639	5.59717	305.809	0.0558668	0.328555	0.931871	3.19944	-1676.38	4950.38			5.7824	22.3727	6.72438	13.2536
	2.4147	9.3109	5.08368	27.2318	14.2452	23.1812	3.2556	10.9786	6.59311	24.9319	8.64635	5.47298	295.901	0.0554081	0.328981	0.942203	3.20147	-1676.34	4951.2			5.6031	21.5527	6.94245	13.0171
	2.55736	8.5814	5.15149	25.2681	13.4946	22.051	3.42597	11.3313	7.04173	23.5283	9.36754	5.32321	278.491	0.0554623	0.328949	0.950825	3.20839	-1676.5	4943.26			5.43008	20.2712	7.26633	12.7397
	2.5918	7.8225	4.97239	23.2575	12.4157	20.2611	3.54118	11.5687	7.4721	21.3965	9.6995	5.15938	271.028	0.0552602	0.329014	0.956943	3.20576	-1677.03	4932.75			5.1289	18.6448	7.52734	12.0851
	2.63871	7.19048	4.87968	20.8393	11.2889	18.6895	3.60086	11.9409	7.93171	19.2432	9.8279	4.93092	287.054	0.054975	0.329695	0.971664	3.20053	-1677.83	4912.33			4.90296	16.9392	7.8245	11.334
	2.67348	6.56452	4.73228	18.7135	10.0924	16.6155	3.66078	12.6847	8.43067	17.1617	10.0142	4.85083	316.243	0.0546991	0.330949	0.984747	3.19444	-1678.81	4848.73			4.65676	15.1405	8.25873	10.6756
	2.67909	5.76137	4.83339	16.7801	8.80721	14.7105	3.64114	15.0147	8.64744	14.7815	9.96011	4.71004	334.03	0.0539443	0.331717	0.99414	3.19245	-1680.03	4748.31			4.42462	13.4326	9.1011	9.81722
	2.65062	5.36829	4.83954	14.3719	7.38261	12.4475	3.55072	16.7323	8.81328	13.0517	9.92084	4.63424	336.048	0.0537298	0.332181	1.00638	3.20393	-1681.41	4600.85			4.28615	11.4007	9.69877	9.20225
	2.59202	4.95299	4.82398	12.0992	6.17798	10.8356	3.4941	18.5083	8.93879	10.7819	9.75304	4.69297	335.327	0.0534427	0.33259	1.01705	3.20742	-1682.71	4385.8			4.123	9.70426	10.3137	8.40932
	2.50909	4.78337	4.691	10.0349	5.3088	9.80083	3.40816	19.8206	8.95567	9.51756	9.31014	4.77756	349.187	0.0533377	0.333322	1.02291	3.20462	-1684	4107.25			3.99449	8.38149	10.7282	7.86842
	2.38666	4.62577	4.54353	8.90842	4.45019	8.49983	3.22727	21.1388	9.05924	8.27531	8.60181	4.96435	369.336	0.0529122	0.333772	1.03038	3.19497	-1685.32	3809.5			3.85199	7.28614	11.1418	7.28049
	2.31598	4.58519	4.37144	7.99629	3.81872	7.68663	3.17616	22.5594	8.98699	7.61934	8.08694	5.17242	388.392	0.0523978	0.333703	1.0401	3.17872	-1686.47	3491.81			3.75754	6.50054	11.5742	6.95956
	2.2437	4.78712	4.28585	7.15649	3.56308	7.37974	3.04272	23.8988	8.78153	7.0502	7.64707	5.52166	396.955	0.0525945	0.332659	1.041	3.17204	-1687.36	3169.35			3.77222	6.0331	11.9077	6.73964
	2.1138	4.90796	4.17943	6.52093	3.22233	7.23709	2.92628	25.2552	8.45692	6.53913	7.15116	6.20834	393.562	0.0530558	0.332213	1.03676	3.15474	-1688.17	2856.2			3.73373	5.66011	12.2128	6.63288
	2.01446	5.22633	4.05771	6.29451	3.00129	7.41507	2.89702	26.0083	8.18853	6.12175	6.6919	7.08544	382.732	0.0535477	0.331259	1.02943	3.14118	-1688.88	2573.48			3.76617	5.57029	12.3646	6.63303
	1.91949	5.53498	3.90304	6.42832	2.90332	7.43016	2.84758	27.0915	8.08413	5.83651	6.21164	7.67015	378.394	0.0539899	0.330778	1.02324	3.10946	-1689.45	2324.74			3.78584	5.58727	12.6744	6.57276
	1.81231	5.85856	3.80244	6.4574	2.89369	7.53898	2.80273	30.1632	7.96896	5.37003	5.69289	8.97524	393.944	0.0540423	0.330424	1.01085	3.07867	-1690.06	2128.16			3.82443	5.63002	13.645	6.67939
	1.73321	6.21314	3.86922	6.64429	2.83896	7.54961	2.79774	33.1476	7.77093	5.13355	5.24009	10.9193	412.551	0.0540803	0.32973	0.997725	3.05606	-1690.8	1995.88			3.93852	5.67762	14.5721	7.09765
	1.67597	6.35971	3.87038	6.90907	2.81731	7.78041	2.7504	35.0109	7.62868	4.94322	4.96156	12.3789	421.039	0.0545547	0.328955	0.984318	3.03439	-1691.49	1896.6			3.96869	5.8356	15.13	7.42791
	1.60415	6.52235	3.89112	7.44737	2.68686	8.06885	2.73845	36.4261	7.31329	4.74337	4.65638	13.8716	423.909	0.055371	0.328196	0.978267	3.02597	-1692.17	1809.69			4.00587	6.0677	15.4926	7.75713
	1.59245	6.72184	3.80956	8.13184	2.54431	8.55657	2.7345	36.6912	7.02339	4.61918	4.34771	14.9861	426.117	0.055894	0.327967	0.971699	3.0288	-1692.94	1747.56			4.04128	6.41091	15.483	7.98432
	1.55661	6.80661	3.81446	9.23227	2.51458	8.93783	2.74214	36.288	6.89413	4.71652	4.17971	16.0079	430.228	0.055657	0.328538	0.962699	3.02802	-1693.65	1696.36			4.05923	6.89489	15.3081	8.30136
	1.55075	6.86518	3.8189	10.0241	2.54509	9.07173	2.65953	35.3377	6.73204	4.76488	3.97881	16.6644	429.862	0.0554215	0.328854	0.963667	3.02918	-1694.23	1643.55			4.07828	7.21365	14.9098	8.46935
	1.50226	6.75358	3.80195	10.718	2.57929	9.14924	2.56927	34.3055	6.50119	4.87495	3.90429	17.5277	418.338	0.0550614	0.327696	0.953431	3.03253	-1694.77	1601.76			4.01926	7.48218	14.4586	8.76898
	1.4528	6.66932	3.79578	10.7027	2.48415	9.21265	2.49745	31.5342	6.08108	4.98109	3.87102	18.1492	407.469	0.0544963	0.327817	0.954318	3.03627	-1695.28	1568.36			3.97263	7.46651	13.3709	9.00044
	1.46573	6.44466	3.93345	11.0028	2.54976	9.38396	2.46544	27.4563	5.74493	5.17192	3.83421	17.8669	402.249	0.0542784	0.327863	0.95451	3.04455	-1695.6	1530.47			3.94795	7.6455	11.8889	8.95769
	1.49203	6.45798	3.94747	11.0025	2.6183	9.31532	2.42365	23.6373	5.48291	5.41633	3.82192	17.2394	402.616	0.0540372	0.32876	0.958516	3.05887	-1695.82	1494.51			3.96582	7.64537	10.5146	8.82587
	1.50686	6.4808	4.12603	10.55	2.82199	9.09469	2.40514	20.6678	5.32387	5.52442	3.83063	16.5729	399.657	0.0536817	0.328967	0.971357	3.06242	-1696.06	1467.72			4.0379	7.4889	9.46562	8.64264
	1.4405	6.40905	4.24643	10.1905	3.05267	8.73134	2.30706	17.592	5.09058	5.53165	3.77489	15.9639	384.898	0.0534119	0.329731	0.971761	3.06294	-1696.17	1435.15			4.03199	7.32485	8.32987	8.42348
	1.43906	6.49491	4.38292	9.3131	3.258	8.41856	2.26173	14.8536	5.01822	5.52762	3.70102	15.3682	369.973	0.0542475	0.32988	0.975853	3.06251	-1696.2	1396.74			4.10563	6.99655	7.37784	8.19894
	1.45283	6.57314	4.47425	8.43394	3.40008	8.18838	2.30448	13.4611	4.95298	5.54176	3.58908	14.6852	367.103	0.0548402	0.329201	0.970166	3.05961	-1696.29	1364.46			4.16674	6.67413	6.90617	7.93869
	1.48642	6.65401	4.72495	7.94922	3.67635	7.82967	2.3079	12.295	4.92242	5.50394	3.54518	14.2728	375.69	0.0552652	0.329999	0.969057	3.05997	-1696.39	1332.98			4.28846	6.48508	6.50845	7.77399
	1.54865	7.01109	4.91345	7.37984	3.96478	7.80394	2.30444	11.7003	5.07479	5.51171	3.36789	13.3638	388.039	0.0562901	0.330253	0.96487	3.06559	-1696.43	1294.23			4.49106	6.38285	6.35984	7.41448
	1.57159	7.41377	4.96946	7.35544	4.11197	7.68363	2.35191	11.1825	5.26274	5.55232	3.2148	13.0126	386.182	0.0570974	0.329923	0.953669	3.07264	-1696.53	1258.42			4.65161	6.38368	6.26573	7.2599
	1.58108	7.81316	5.04065	6.8403	4.32077	7.5588	2.34468	11.2905	5.36701	5.50137	3.12528	13.0192	368.133	0.0576371	0.329524	0.954426	3.08652	-1696.69	1225.39			4.81163	6.23996	6.33405	7.21529
	1.5971	8.05245	4.9735	6.68257	4.36899	7.58739	2.39379	10.9743	5.34588	5.68198	2.96359	13.0888	338.136	0.0583308	0.329041	0.942162	3.103	-1696.8	1184.89			4.87435	6.21299	6.23798	7.24478
	1.64745	8.703	4.83046	6.91063	4.29253	7.78079	2.40983	10.8574	5.34362	5.97476	2.84797	13.3325	306.403	0.0588902	0.328746	0.924728	3.12099	-1696.89	1142.61			5.0603	6.32798	6.20361	7.38509
	1.67232	9.42594	4.7671	7.12577	4.49585	7.87725	2.46198	11.0604	5.35385	6.16586	2.80575	13.5365	286.618	0.0586011	0.328255	0.911663	3.13676	-1697.05	1107.06			5.28845	6.49962	6.29208	7.50271
	1.67573	9.58121	4.6704	7.43687	4.71649	8.03969	2.4471	11.1468	5.41375	6.02807	2.72568	13.494	277.897	0.0581223	0.329235	0.902488	3.14676	-1697.16	1072.81			5.30911	6.73102	6.33589	7.41592
	1.6628	9.66542	4.63412	7.6911	4.88673	8.22507	2.45353	11.157	5.46672	6.02809	2.65628	13.5199	265.803	0.0577891	0.329358	0.907323	3.15953	-1697.19	1034.31			5.32078	6.9343	6.35908	7.40141
	1.63809	9.6461	4.66877	7.9283	4.84282	8.31089	2.4869	11.5551	5.30041	5.85763	2.62382	13.3386	241.337	0.0574431	0.328835	0.909452	3.17713	-1697.27	1000.74			5.31765	7.02733	6.44748	7.27333
	1.57812	9.46795	4.7015	8.28373	4.85585	8.4851	2.44405	12.2436	5.26318	5.52421	2.57524	13.013	215.398	0.057634	0.3286	0.918348	3.20024	-1697.36	967.133			5.24919	7.20823	6.65027	7.03748
	1.55954	9.03151	4.83172	8.44189	4.87934	8.61471	2.3823	12.4004	5.12493	5.29761	2.5466	12.5488	213.408	0.0577323	0.328148	0.922839	3.20917	-1697.36	932.708			5.14092	7.31198	6.63587	6.79765
	1.51789	9.09163	4.88006	8.64856	5.04117	8.80907	2.38843	12.6267	4.97429	4.96632	2.52379	12.3203	236.001	0.0575143	0.328575	0.925346	3.20628	-1697.39	902.289			5.1632	7.4996	6.66314	6.60348
	1.49058	8.87367	5.12327	8.68189	5.26539	8.78497	2.37187	13.6668	4.93124	4.15964	2.52878	11.8369	266.041	0.056906	0.329162	0.932288	3.20421	-1697.5	876.318			5.16251	7.57741	6.98997	6.17511
	1.48608	8.11806	5.25568	8.46265	5.44208	8.71422	2.32974	14.0491	4.88467	3.7897	2.53141	11.0334	292.574	0.0571172	0.328404	0.938243	3.20212	-1697.56	848.062			4.95327	7.53965	7.08785	5.78483
	1.45486	7.77178	5.27587	8.12152	5.29227	8.81936	2.26921	14.2951	4.74749	3.6078	2.54216	10.3749	311.871	0.056981	0.328083	0.943225	3.19738	-1697.62	819.303			4.83417	7.41105	7.10395	5.5083
	1.43792	7.71526	5.42258	8.01579	5.20116	8.82876	2.18625	14.6487	4.56866	3.50654	2.56005	10.1346	325.262	0.0572372	0.327696	0.950932	3.19295	-1697.75	796.01			4.85859	7.34857	7.13453	5.40039
	1.43829	7.76856	5.35927	7.89762	5.34194	9.15339	2.11043	14.7205	4.40979	3.50403	2.5225	9.89554	333.254	0.0573484	0.327497	0.970199	3.1778	-1697.84	776.07			4.85537	7.46432	7.08025	5.30736
	1.46912	7.86703	5.45777	7.52584	5.51622	9.25243	2.12268	14.5303	4.2899	3.55082	2.49281	9.8347	344.132	0.0570087	0.327807	0.98615	3.15189	-1697.85	756.179			4.93131	7.4315	6.98096	5.29278
	1.44554	7.88988	5.43594	7.14298	5.66897	9.36623	2.08439	14.5438	4.13436	3.49142	2.4663	9.79548	368.629	0.0571652	0.327811	0.992114	3.13428	-1697.89	741.706			4.92379	7.39273	6.92084	5.25107
	1.43492	7.89391	5.45563	7.19542	5.6737	9.68222	2.08744	14.5033	4.02759	3.50187	2.40247	10.0628	397.877	0.0575604	0.327866	1.001	3.1215	-1697.93	728.136			4.92815	7.51711	6.87278	5.32238
	1.4038	7.89741	5.2483	7.6502	5.67676	9.92623	2.13838	14.2737	3.96609	3.55133	2.37749	10.165	415.784	0.0574667	0.327234	1.00633	3.10451	-1697.87	714.07			4.84984	7.75107	6.79273	5.36462
	1.38198	8.22061	4.98887	8.12052	5.44616	10.6296	2.17661	14.3874	3.80804	3.84313	2.32795	10.5547	407.355	0.0575307	0.326866	1.00637	3.08828	-1697.8	703.021			4.86382	8.06542	6.7907	5.57527
	1.35536	8.54039	4.88996	8.38369	5.40733	11.4388	2.26879	14.4025	3.67947	3.9864	2.32838	11.2806	388.164	0.0576089	0.3272	1.00903	3.07765	-1697.74	695.343			4.92857	8.40995	6.78359	5.86513
	1.32646	8.7024	4.75221	8.79963	5.46816	12.7668	2.34542	14.1861	3.59843	4.11045	2.27153	11.8741	373.226	0.05753	0.327272	1.015	3.05819	-1697.63	687.051			4.92702	9.01154	6.70997	6.08535
	1.27652	9.12797	4.63965	9.45134	5.50805	13.9568	2.38677	14.3202	3.50841	4.19632	2.22836	12.4004	357.831	0.0576924	0.327511	1.00623	3.053	-1697.53	676.363			5.01471	9.63874	6.73847	6.27502
	1.21479	9.3771	4.56313	9.73793	5.55392	15.0132	2.39966	14.4637	3.35887	4.34405	2.23229	12.7315	346.853	0.0580252	0.327807	0.994589	3.05005	-1697.52	667.818			5.05167	10.1017	6.74075	6.43596
	1.18971	9.32552	4.49301	10.3277	5.69412	15.8475	2.46058	14.5573	3.25768	4.55527	2.23932	12.8531	339.74	0.0581452	0.32749	0.986259	3.04652	-1697.54	659.254			5.00275	10.6231	6.75851	6.54923
	1.20375	9.67502	4.56151	10.6161	5.76913	17.2716	2.49887	14.5385	3.21424	4.81438	2.25315	12.6025	324.418	0.0579429	0.327233	0.986466	3.0417	-1697.54	649.248			5.14676	11.2189	6.75053	6.55669
	1.21109	9.74042	4.71407	10.8063	5.96148	18.7822	2.49545	14.8998	3.12731	4.84536	2.19782	12.4283	298.782	0.0574945	0.327118	0.989587	3.04007	-1697.58	637.481			5.22186	11.85	6.84084	6.49048
	1.20717	9.93523	4.92101	10.4239	6.09932	19.5758	2.44655	14.4142	2.98777	4.78705	2.1857	11.9159	276.675	0.0575713	0.327188	0.999294	3.04243	-1697.55	625.318			5.35447	12.033	6.61619	6.29623
	1.21568	10.4179	5.16521	10.5011	6.30961	20.144	2.42264	13.95	2.92833	4.54858	2.15688	11.3406	280.797	0.0572512	0.326764	1.00753	3.04266	-1697.38	609.262			5.59961	12.3182	6.43366	6.01534
	1.24919	11.1862	5.36102	10.4714	6.58058	20.2015	2.3893	14.0466	2.89886	4.57597	2.16458	10.7565	304.859	0.0564358	0.326588	1.00757	3.04543	-1697.12	587.555			5.93214	12.4178	6.44493	5.83234
	1.28758	11.7969	5.53412	10.4606	6.75656	20.2282	2.31744	14.6593	2.87574	4.81088	2.16266	10.0571	322.854	0.0556234	0.325762	1.00335	3.04635	-1696.82	562.595			6.20621	12.4818	6.61748	5.67689
	1.28856	12.1115	5.74973	10.3855	6.87725	20.2662	2.27176	15.0082	2.79173	5.01051	2.15054	9.43518	329.385	0.0551654	0.325721	1.00564	3.04664	-1696.39	533.375			6.38327	12.5096	6.69057	5.53208
	1.30862	12.7738	5.86462	10.4062	6.91801	20.2886	2.22368	15.309	2.75814	5.15759	2.11945	8.8798	323.642	0.0542264	0.326225	1.00767	3.04964	-1695.85	497.04			6.64901	12.5376	6.7636	5.38561
	1.32051	13.0169	6.03155	10.3756	6.9165	20.6338	2.1028	15.8617	2.71244	5.08801	2.11535	8.92841	313.312	0.0539025	0.325971	1.0081	3.05446	-1695.24	456.923			6.78964	12.642	6.89232	5.37726
	1.32625	13.3766	6.18746	10.4682	6.85698	20.1019	2.04584	16.4496	2.68064	5.09201	2.1517	8.83738	307.307	0.0540262	0.326547	0.996574	3.06783	-1694.48	413.967			6.96343	12.4757	7.05869	5.36036
	1.36534	13.6437	6.35025	10.4154	6.75565	18.6641	2.02631	17.0558	2.74618	5.12699	2.14549	8.7344	311.307	0.0539877	0.326648	0.986247	3.07889	-1693.59	368.368			7.11975	11.945	7.27608	5.33562
	1.38215	14.0361	6.56569	10.7391	6.80005	18.781	1.98331	17.9436	2.74517	5.21359	2.19659	8.59807	321.113	0.053971	0.327517	0.980779	3.08168	-1692.62	318.596			7.32797	12.1067	7.55736	5.33608
	1.38139	15.0182	6.66687	10.9619	6.77816	18.5374	1.89342	19.0212	2.71691	5.53812	2.19594	8.44264	322.528	0.0537653	0.327988	0.976458	3.08371	-1691.55	268.346			7.68881	12.0925	7.87718	5.39223
	1.35329	15.8115	6.8279	11.2289	6.63822	18.2491	1.82738	19.1124	2.67469	5.71629	2.15397	8.27956	314.606	0.0544844	0.328474	0.97885	3.08334	-1690.16	219.725			7.99758	12.0387	7.87149	5.38327
	1.39883	16.4058	7.02616	10.9099	6.43592	17.6392	1.81774	20.7146	2.66988	5.50792	2.13371	8.07019	306.92	0.0543513	0.328386	0.982476	3.09048	-1688.56	169.068			8.27693	11.6617	8.40075	5.23727
	1.42411	17.3445	7.47711	10.9836	6.24589	17.1507	1.77183	23.1492	2.66737	5.47215	2.08516	7.75477	306.501	0.0546629	0.328919	0.979764	3.09306	-1686.82	118.661			8.74858	11.4601	9.19613	5.10402
	1.43631	18.2879	7.73439	10.9558	6.21989	16.2145	1.72265	24.2982	2.60543	5.40627	2.04695	7.13523	315.144	0.0551805	0.32909	0.972984	3.10356	-1685.02	70.6615			9.15287	11.1301	9.5421	4.86282
	1.445	18.6988	8.1675	11.0242	6.20326	15.1447	1.71642	26.1761	2.55978	5.45159	1.9845	6.63537	326.858	0.0555513	0.328907	0.968667	3.10832	-1683.31	23.879			9.43708	10.7907	10.1507	4.69048
	1.44175	18.7795	8.38636	10.5745	6.19373	14.8104	1.63893	27.3044	2.44141	5.24928	1.93246	6.39601	340.415	0.0551164	0.328504	0.978419	3.10446	-1682.11	-22.2781			9.53589	10.5262	10.4616	4.52592
	1.43186	18.6998	8.76013	10.2245	6.23849	13.8007	1.60292	29.3309	2.38004	5.12568	1.84839	6.18881	356.245	0.0551071	0.328339	0.983036	3.09543	-1681.42	-66.4665			9.63061	10.0879	11.1046	4.38763
	1.43123	18.4953	9.1295	10.0859	6.28577	12.9643	1.61729	32.1126	2.3403	4.96436	1.79407	6.10053	364.778	0.0553196	0.328065	0.984877	3.09516	-1681.08	-104.659			9.68535	9.77866	12.0234	4.28632
	1.43299	17.6883	9.48739	9.89489	6.36056	12.2202	1.6119	34.1103	2.3464	4.4573	1.73862	6.05336	352.551	0.0552669	0.328115	0.981373	3.09355	-1681.13	-144.189			9.53623	9.49187	12.6895	4.08309
	1.44191	16.8495	9.79523	9.75159	6.43696	11.6103	1.62178	35.8814	2.3993	4.558	1.70867	5.99346	329.256	0.0545724	0.327471	0.977816	3.09462	-1681.52	-183.742			9.36223	9.26629	13.3008	4.08671
	1.4318	16.2876	9.71525	9.72191	6.71452	10.9822	1.66445	36.5818	2.42212	4.59385	1.68852	6.15296	316.927	0.0542089	0.326632	0.975826	3.0998	-1682.19	-219.693			9.14487	9.13955	13.5561	4.14511
	1.41713	14.9785	9.60958	9.90988	6.63125	10.2602	1.68469	38.0803	2.43056	4.60728	1.7233	6.38166	312.177	0.0542218	0.325907	0.975288	3.09987	-1682.9	-252.076			8.66841	8.93378	14.0652	4.23741
	1.40966	14.0171	9.53105	10.1444	6.62355	9.81331	1.71898	39.0801	2.49628	4.58153	1.73373	7.26714	307.353	0.0539591	0.325712	0.981519	3.09527	-1683.48	-280.474			8.31927	8.86043	14.4318	4.52747
	1.41094	13.6549	9.47627	11.0796	6.52569	9.38381	1.69223	40.2034	2.52661	4.82158	1.75113	8.71985	307.604	0.0540556	0.32584	0.979822	3.09231	-1683.23	-306.192			8.18071	8.99638	14.8074	5.09752
	1.3791	13.132	9.18904	12.2955	6.41544	8.79874	1.68986	40.3107	2.56194	5.05075	1.84984	10.4969	310.466	0.0538066	0.326148	0.978112	3.09032	-1681.89	-329.716			7.90006	9.16989	14.8542	5.79916
	1.34168	12.7831	8.78033	12.7197	6.28783	8.13938	1.68803	38.7868	2.64299	5.45369	2.02139	12.3081	300.667	0.0532899	0.326386	0.980507	3.09041	-1678.61	-347.841			7.63503	9.04895	14.3726	6.59439
	1.32898	12.3906	8.07746	12.8797	5.91283	7.47458	1.64301	38.2154	2.71216	6.93732	2.25319	14.4227	283.864	0.052496	0.326854	0.977606	3.0812	-1672.68	-359.453			7.26567	8.7557	14.1902	7.87106
	1.29952	11.5593	7.63108	13.6754	5.55682	7.00762	1.64374	37.5424	2.75351	9.02078	2.53924	17.2548	285.376	0.0525338	0.326997	0.978874	3.07888	-1662.33	-360.268			6.82996	8.74661	13.9799	9.60495
	1.26907	11.1517	7.04771	15.3178	5.06524	6.28134	1.61998	36.5491	2.8683	11.9785	3.26534	20.178	310.793	0.0531438	0.327983	0.975585	3.08268	-1647.17	-355.971			6.4895	8.88813	13.6791	11.8073
	1.22455	11.1339	6.60367	16.672	4.64405	6.10617	1.65166	35.323	2.97257	15.7768	3.85973	22.3779	340.176	0.0529453	0.32849	0.97177	3.0828	-1623.95	-346.07			6.32069	9.14073	13.3158	14.0048

## Sheet: P210 U1-1
	Ra Li	Oi Li	Oe Li	MF Li	ICO Li	LO Li	Ra Re	Oi Re	Oe Re	MF Re	ICO Re	LO Re	EKG	Kippwinkel	Rotwinkel	Kraft x	Kraft y	Druck li	Druck re			Bauch links	Rücken links	Bauch rechts	Rücken rechts
	2.50177	14.469	9.29405	65.2264	4.25532	9.0298	2.18343	19.7082	5.03753	45.0473	4.59548	32.8265	335.962	0.0429081	0.266526	1.25211	3.92194	41	-3228.83			8.75494	26.1705	8.97638	27.4898
	2.63361	15.018	9.03787	66.2096	4.37488	8.81847	2.20488	19.078	4.94776	49.402	4.81353	33.0657	346.611	0.0432094	0.266686	1.27992	3.91083	40	-3225.31			8.89649	26.4676	8.74356	29.0937
	2.71763	15.5029	8.75191	66.3871	4.55332	8.72816	2.2296	18.9104	4.86561	52.082	5.01686	32.7771	354.857	0.0436537	0.26707	1.304	3.90345	1.20703	-3221.82			8.9908	26.5562	8.66853	29.9587
	2.84021	15.4683	8.59138	64.8808	4.72112	8.76907	2.19836	18.7007	4.78502	56.2364	5.29027	31.9727	355.038	0.0438751	0.266638	1.32612	3.88789	11	-3218.4			8.96664	26.1237	8.56135	31.1665
	3.20532	15.1561	8.51208	62.738	4.98045	8.9496	2.09193	18.1849	4.73442	58.0739	5.38991	30.7974	348.348	0.0441036	0.266796	1.33532	3.87152	4762.02	L			8.95783	25.556	8.3371	31.4204
	3.4549	14.7688	8.54896	60.0945	5.19214	9.25009	2.01934	18.6247	4.72642	59.4727	5.37019	29.8391	343.757	0.0447652	0.266704	1.33823	3.85584	4959.59	-3212.84			8.92423	24.8456	8.45684	31.5607
	3.78348	14.0291	8.59449	60.2352	5.37672	9.52149	1.96883	18.4932	4.72252	60.8417	5.63341	29.3606	343.191	0.0449563	0.266286	1.3471	3.84669	4970.42	-3212.1			8.80235	25.0445	8.39487	31.9452
	4.09557	13.8137	8.67255	61.8259	5.72243	9.87685	1.97531	18.065	4.75653	61.8624	5.83687	29.9982	338.679	0.0450685	0.266455	1.34478	3.84012	4957.52	-3211.86			8.8606	25.8084	8.26562	32.5658
	4.3026	13.3429	8.67894	62.0091	6.08816	10.5123	2.02412	17.568	4.96552	62.0047	6.03594	29.547	340.737	0.0454119	0.266329	1.34488	3.83487	4956.24	-3212.11			8.77482	26.2032	8.18588	32.5292
	4.51823	12.6989	9.23697	60.3774	6.24398	11.2009	2.08283	17.3163	5.21809	61.5037	6.13714	28.9809	367.982	0.0453946	0.266568	1.33584	3.83279	4967.2	-3212.67			8.81803	25.9408	8.20574	32.2073
	4.67737	11.8448	9.67643	58.8404	6.41094	11.995	2.10539	16.5797	5.15944	60.0862	6.07457	27.7951	405.883	0.0449088	0.266535	1.3207	3.83516	4961.57	-3213.41			8.73285	25.7488	7.94817	31.3186
	4.76631	11.2001	10.286	57.1402	6.58796	12.8261	2.10566	15.0305	5.21329	57.3229	5.89021	26.2403	436.2	0.0446201	0.266826	1.3201	3.8407	4953.08	-3214.53			8.75081	25.5181	7.44981	29.8178
	4.78556	11.2072	10.8428	54.9735	6.59375	13.6786	2.12563	14.3789	5.20866	53.9903	5.7532	24.5117	462.944	0.0445385	0.266734	1.32353	3.85139	4951.97	-3216.01			8.94521	25.082	7.23773	28.0851
	4.78077	10.9046	11.4089	53.167	6.56857	13.6597	2.1126	12.9275	5.07975	51.1607	5.68018	23.1808	497.973	0.0438158	0.266491	1.32546	3.87125	4917.97	-3217.59			9.03141	24.4651	6.70662	26.6739
	4.82017	10.7814	12.1871	51.4358	6.34687	13.8905	2.08131	11.7823	5.12495	46.1317	5.49453	21.3579	532.764	0.0432224	0.26651	1.32624	3.88279	4840.53	-3219.4			9.26288	23.8911	6.32952	24.328
	4.6786	10.6466	12.4962	45.7705	5.94003	13.9061	2.08452	11.7883	5.02388	41.0812	5.31148	18.4334	564.012	0.0432173	0.266686	1.33347	3.89719	4748.48	-3221.38			9.27377	21.8722	6.29889	21.6087
	4.51297	10.3219	12.6256	40.9228	5.49584	13.9261	2.05669	11.9418	4.83688	34.6255	4.97154	15.148	600.352	0.0428244	0.266661	1.33798	3.90203	4624.31	-3223.34			9.15348	20.1149	6.27845	18.2483
	4.26694	10.0194	12.388	37.6644	5.16309	13.8845	2.02699	12.2119	4.5143	29.8316	4.63731	12.5594	633.548	0.0427198	0.266276	1.34141	3.90966	4451.56	-3225.16			8.89143	18.904	6.25106	15.6761
	4.0434	9.74288	12.4562	33.9206	4.76101	13.334	2.01645	12.7035	4.45163	27.8606	4.51535	10.5996	647.485	0.0424338	0.26579	1.34328	3.9092	4281.36	-3226.95			8.74748	17.3385	6.39051	14.3252
	3.88406	9.75716	11.9798	29.9589	4.25941	12.5915	2.09735	12.94	4.37967	26.8039	4.57563	9.41382	636.126	0.0428171	0.265122	1.33627	3.91017	4116.01	-3228.51			8.54033	15.6033	6.47234	13.5978
	3.69398	9.6227	11.6118	27.9612	3.90351	11.769	2.21072	12.9389	4.38121	27.6658	4.67428	9.0926	618.76	0.0424704	0.264319	1.33737	3.91013	3932.68	-3229.69			8.30951	14.5446	6.51028	13.8109
	3.32149	10.1454	11.2249	25.7664	3.51736	10.8965	2.29264	13.3521	4.45019	29.4905	4.85181	8.97948	600.974	0.0424226	0.264483	1.34538	3.90095	3764.66	-3230.68			8.23061	13.3934	6.69831	14.4406
	2.8836	10.5019	10.5602	23.1937	3.39394	10.3585	2.35028	13.618	4.52392	31.9668	4.92837	9.06458	574.779	0.0426636	0.264825	1.35158	3.89055	3625.34	-3231.49			7.98188	12.3154	6.83072	15.3199
	2.56648	10.6639	10.0859	21.9623	3.35831	10.22	2.33291	13.7051	4.59994	33.3343	4.84502	9.28532	540.96	0.0426503	0.26511	1.33956	3.87896	3496.85	-3232.03			7.7721	11.8469	6.87931	15.8215
	2.35478	10.9186	9.90891	19.5425	3.29967	9.49033	2.32338	13.8302	4.60339	33.268	4.82756	9.39357	506.281	0.0425783	0.265437	1.32977	3.87646	3390.11	-3232.48			7.72742	10.7775	6.91898	15.8297
	2.33842	11.2505	9.65936	18.287	3.30637	8.90122	2.27146	13.6449	4.63224	34.3704	4.91866	9.34767	472.723	0.0427043	0.266272	1.32243	3.87053	3319.86	-3232.91			7.74944	10.1649	6.84952	16.2122
	2.35308	11.6394	9.31994	16.6379	3.32072	8.48577	2.19109	13.3493	4.68116	34.3545	4.98465	9.68818	430.034	0.0427533	0.266541	1.31737	3.86695	3249.09	-3233.23			7.77081	9.48145	6.7405	16.3424
	2.42515	12.0777	9.32574	15.8502	3.32472	8.21341	2.11224	13.3551	4.90455	33.7583	5.04312	9.83747	374.471	0.0426345	0.266399	1.32041	3.8643	3154.76	-3233.52			7.94287	9.12945	6.79062	16.213
	2.45702	12.2347	9.58763	15.559	3.20521	7.86187	1.9951	13.5538	5.14351	32.8803	5.06835	10.1429	332.377	0.0422443	0.266041	1.32364	3.86987	3057.5	-3233.91			8.09313	8.87537	6.89746	16.0305
	2.57028	12.1639	9.5894	15.4386	3.14542	7.48708	1.87456	13.7665	5.26073	31.3633	5.07884	10.2254	309.559	0.0424528	0.26623	1.32538	3.88296	2958.02	-3234.28			8.10787	8.69035	6.96725	15.5559
	2.66365	11.8405	9.50307	15.4281	3.06598	7.13986	1.72917	13.8043	5.34871	29.8392	5.01783	10.0036	296.053	0.0425025	0.265603	1.33775	3.89072	2842.06	-3234.56			8.00239	8.54464	6.96071	14.9535
	2.70383	11.51	9.0951	15.7972	2.97912	6.83556	1.65044	13.9795	5.3939	28.1177	4.89907	10.0041	288.133	0.0422387	0.265209	1.3495	3.89982	2714.66	-3234.89			7.76964	8.53731	7.00795	14.3403
	2.81892	11.4607	9.0041	16.4734	2.92324	6.61339	1.61092	14.0576	5.42952	27.9314	4.81393	10.2346	286.3	0.0421172	0.264563	1.36362	3.90628	2584.13	-3235.26			7.76125	8.67001	7.03268	14.3266
	2.93634	11.2826	8.76027	17.8405	2.82235	6.367	1.66184	13.9051	5.48855	27.5592	4.82377	10.4262	283.055	0.0417258	0.263973	1.37715	3.91757	2424.15	-3235.57			7.65974	9.00995	7.01849	14.2697
	3.00916	11.2242	8.43146	19.232	2.75648	6.33382	1.6818	13.9356	5.45295	26.5572	4.83623	10.4608	265.952	0.0417009	0.263561	1.38374	3.92494	2245.69	-3235.88			7.55495	9.44076	7.02344	13.9514
	3.14487	10.9992	8.2636	20.6526	2.66229	6.21191	1.71868	14.0975	5.33099	26.0677	4.64327	10.779	243.306	0.0416471	0.263541	1.39001	3.93767	2068.47	-3236.21			7.46924	9.84225	7.04907	13.83
	3.32042	11.0441	8.02819	22.3277	2.65515	6.22535	1.73772	14.2406	5.22798	25.3302	4.51343	10.971	238.29	0.0415255	0.263625	1.39514	3.95089	1892.62	-3236.43			7.46425	10.4027	7.06878	13.6049
	3.47746	11.0282	7.93245	23.9864	2.64231	6.18512	1.80582	14.412	5.07188	25.3548	4.5045	11.0862	240.823	0.0416412	0.263212	1.39585	3.95691	1715.23	-3236.61			7.47937	10.9379	7.09656	13.6485
	3.75695	11.0559	7.88582	26.7596	2.65711	6.14437	1.82088	14.8658	5.1226	25.3221	4.53148	11.5358	236.062	0.0416754	0.262652	1.38763	3.96861	1549.23	-3236.84			7.56624	11.8537	7.26978	13.7964
	3.83293	11.258	7.90729	28.2179	2.68678	5.83673	1.86051	14.88	5.23826	25.9146	4.60189	11.8623	225.016	0.0419197	0.2631	1.38381	3.98658	1406.13	-3237.05			7.66606	12.2471	7.32627	14.1263
	3.84497	11.3465	7.91686	29.8888	2.68693	5.73696	1.86407	15.3	5.29757	25.9084	4.73245	12.2665	215.322	0.0421854	0.263269	1.37702	4.00031	1270.53	-3237.18			7.70278	12.7709	7.4872	14.3024
	3.82994	11.3924	7.77449	30.5433	2.65635	5.449	1.85996	15.3149	5.28596	25.8179	4.77458	12.719	206.069	0.0426583	0.26381	1.37605	4.01331	1159.65	-3237.32			7.66562	12.8829	7.48693	14.4371
	3.78647	11.2988	7.69066	31.0353	2.63636	5.3642	1.86903	15.2454	5.38045	25.3435	4.83289	12.975	196.327	0.0430085	0.26335	1.37403	4.02572	1076.3	-3237.46			7.59199	13.012	7.49828	14.3838
	3.59662	11.1414	7.62341	31.4948	2.63587	5.14977	1.87682	15.4207	5.49888	24.5643	4.92874	13.0406	194.43	0.0428867	0.262644	1.37894	4.04185	1009.81	-3237.54			7.45381	13.0935	7.59881	14.1779
	3.48869	10.9604	7.37001	31.5626	2.59413	4.78197	1.86972	15.5123	5.49463	24.2837	5.15917	13.0084	199.8	0.0429501	0.262965	1.38353	4.04391	948.648	-3237.62			7.27305	12.9796	7.62556	14.1504
	3.32429	10.7673	6.99434	30.8466	2.61481	4.65973	1.87294	15.6252	5.53028	24.102	5.05771	12.8726	211.371	0.0431014	0.263378	1.38442	4.04317	906.169	-3237.75			7.02865	12.707	7.67615	14.0108
	3.08029	10.7563	6.95536	29.8512	2.57916	4.57461	1.87478	15.2579	5.54851	23.3885	4.98578	12.7572	216.384	0.0432157	0.2636	1.38423	4.04383	869.122	-3237.85			6.93064	12.335	7.56039	13.7105
	2.88551	10.7469	7.01559	28.7679	2.52554	4.27291	1.87146	15.0023	5.37194	22.1202	4.87476	12.1599	229.436	0.0431248	0.263018	1.38775	4.03518	838.722	-3237.92			6.88266	11.8555	7.41524	13.0516
	2.89026	10.8182	6.88725	27.7532	2.47699	4.1428	1.89685	14.3754	5.36654	20.5883	4.80393	11.6671	253.118	0.0436101	0.262745	1.38235	4.03074	815.236	-3238.04			6.86524	11.4576	7.21292	12.3531
	2.83473	10.9193	6.95701	26.328	2.50597	4.01614	1.88945	14.311	5.51554	19.3949	4.75517	11.1673	276.691	0.0430012	0.263006	1.36913	4.02142	795.52	-3238.18			6.90366	10.95	7.23867	11.7724
	2.76121	11.3848	6.97639	25.9032	2.50374	3.8467	1.83797	13.8983	5.56287	19.3405	4.7281	10.7001	290.235	0.0427231	0.263158	1.36408	4.01001	770.312	-3238.28			7.04079	10.7512	7.09971	11.5896
	2.77002	11.504	7.17319	24.9253	2.42893	3.67355	1.8218	13.4871	5.69514	19.2228	4.67534	10.1767	295.131	0.0425008	0.263105	1.35486	3.99829	744.219	-3238.41			7.14906	10.3426	7.00135	11.3583
	2.71836	11.4868	7.10931	24.2991	2.46144	3.47357	1.7752	12.9591	5.66918	18.3789	4.45667	9.75403	294.962	0.0423208	0.263613	1.34001	3.9897	721.654	-3238.55			7.10481	10.0781	6.80115	10.8632
	2.62876	11.7343	7.20743	24.3805	2.46427	3.26813	1.69755	12.6237	5.59004	17.7594	4.28642	9.05997	289.344	0.0420738	0.263953	1.32759	3.98594	695.738	-3238.64			7.19017	10.0376	6.63711	10.3686
	2.56843	11.7994	7.21254	24.0128	2.46392	3.0669	1.67973	12.8267	5.60915	16.9572	4.20516	8.52535	282.684	0.0420538	0.26479	1.312	3.9842	669.463	-3238.7			7.19347	9.84786	6.7052	9.89589
	2.41777	11.5814	7.10108	23.7492	2.51785	2.93162	1.61719	12.9152	5.46437	16.4145	4.03061	8.3736	284.481	0.0419488	0.265374	1.2941	3.98041	638.475	-3238.8			7.03342	9.73288	6.66559	9.60622
	2.273	11.6029	7.07399	23.6125	2.53854	2.81771	1.59749	12.8617	5.3141	15.9817	3.92986	7.9522	287.169	0.0417946	0.266184	1.27803	3.97829	601.143	-3238.84			6.98329	9.65625	6.5911	9.2879
	2.13946	11.5153	6.99998	23.7931	2.51004	2.77228	1.55799	13.0607	5.01486	15.2444	3.77483	7.51575	281.247	0.041471	0.266497	1.26607	3.9805	560.467	-3238.81			6.88491	9.69179	6.54452	8.84498
	2.01964	11.0707	6.98012	23.4318	2.48383	2.76259	1.58757	13.3918	4.82358	13.7643	3.66488	6.81714	274.012	0.0412438	0.266482	1.24742	3.99271	526.234	-3238.79			6.69014	9.55939	6.601	8.08212
	1.89326	10.8028	6.79355	22.2154	2.48304	2.73536	1.56235	13.557	4.59815	12.2672	3.43741	6.505	281.486	0.0413632	0.266958	1.22821	3.9937	496.358	-3238.72			6.49655	9.14458	6.57249	7.4032
	1.80593	10.7877	6.71411	21.2686	2.43127	2.78094	1.60113	13.3044	4.50673	11.6877	3.32542	6.17526	283.43	0.0415792	0.267368	1.207	3.99451	465.184	-3238.56			6.4359	8.82695	6.47077	7.06279
	1.75631	10.6683	6.60035	20.4253	2.36036	2.87488	1.59207	13.1954	4.48485	11.1273	3.31507	6.02658	283.275	0.0417908	0.267005	1.19233	3.99158	432.482	-3238.4			6.34166	8.55352	6.42409	6.82299
	1.71662	10.6638	6.50196	19.8665	2.29346	2.96272	1.54701	13.4175	4.34359	10.6414	3.32343	6.1429	287.534	0.0416743	0.266222	1.18362	3.98949	400.879	-3238.27			6.29412	8.37423	6.43603	6.70259
	1.65812	10.5875	6.42013	19.115	2.27383	3.02139	1.56104	13.5248	4.27879	10.1666	3.28116	5.87262	289.063	0.0414515	0.265624	1.18364	3.98352	367.161	-3238.12			6.22191	8.13675	6.45489	6.44012
	1.64394	10.7321	6.33761	18.4108	2.24178	3.16111	1.55202	13.5183	4.20327	9.38769	3.26031	6.13283	282.58	0.041017	0.265294	1.18055	3.9861	334.753	-3238.03			6.23789	7.93789	6.42452	6.26028
	1.60771	10.6545	6.22449	18.0913	2.25183	3.27571	1.50475	13.6424	4.17355	8.93758	3.18105	6.29594	272.51	0.0408703	0.265288	1.175	3.99041	303.553	-3238.03			6.16222	7.87294	6.44024	6.13819
	1.58364	10.5522	6.02265	17.3275	2.22836	3.32506	1.48805	13.9972	4.15517	8.8554	3.17702	6.51058	266.136	0.0409944	0.266104	1.17881	3.99505	272.62	-3237.97			6.05283	7.62698	6.54682	6.181
	1.60626	10.8266	6.0346	17.2449	2.19802	3.32754	1.48096	14.2211	4.07739	8.60126	3.15613	6.7898	256.604	0.0403847	0.267196	1.1923	3.99874	240.956	-3237.86			6.15583	7.59015	6.59314	6.1824
	1.62372	10.8195	6.07804	16.5117	2.17621	3.41916	1.41782	14.3765	4.05775	8.26144	3.17318	7.21426	247.115	0.0404012	0.267016	1.2048	4.00344	211.151	-3237.79			6.17374	7.36904	6.61736	6.21629
	1.64045	10.9406	6.08269	15.4216	2.17404	3.44112	1.42569	14.5359	4.10347	8.01703	3.12037	7.97244	250.362	0.040101	0.267145	1.2117	4.01289	185.566	-3237.69			6.22124	7.01226	6.68836	6.36995
	1.6438	10.8475	6.21343	14.0655	2.1961	3.49112	1.45671	14.5016	4.16141	7.95969	3.09957	8.68994	253.716	0.0402145	0.267439	1.21577	4.01523	161.823	-3237.45			6.2349	6.58423	6.70658	6.58307
	1.66755	10.6898	6.25262	12.865	2.16947	3.52681	1.45809	14.4958	4.28693	7.87379	3.1783	9.31762	253.426	0.0398234	0.268159	1.22308	4.02051	140.856	-3237.1			6.20332	6.18708	6.74693	6.78991
	1.64802	10.4051	6.27783	12.102	2.09853	3.51903	1.47337	14.4465	4.34087	7.50908	3.37995	9.85111	256.599	0.0397281	0.267925	1.23364	4.01555	123.562	-3236.59			6.1103	5.90653	6.75358	6.91338
	1.68778	10.2	6.34188	10.5161	2.06101	3.54514	1.492	14.5706	4.48253	7.60076	3.47673	10.2848	259.891	0.0397281	0.268131	1.24454	4.00949	109.887	-3235.77			6.07657	5.37408	6.84836	7.12077
	1.70683	10.4753	6.44137	9.49439	2.0288	3.59818	1.55493	14.8461	4.72749	8.25312	3.767	10.8626	254.668	0.0394868	0.26753	1.25749	4.00397	98.0625	-3234.7			6.20784	5.04046	7.04284	7.62757
	1.69553	11.1715	6.50215	8.72292	2.00653	3.82975	1.58644	15.0247	4.93397	8.69743	4.04915	11.6375	246.221	0.0395581	0.266718	1.26506	4.00003	89.317	-3233.46			6.45638	4.85307	7.1817	8.12802
	1.68753	11.4435	6.52964	8.10926	1.99721	4.06034	1.609	15.5622	5.18289	9.44309	4.27904	11.752	249.007	0.0400387	0.266792	1.27264	4.00191	81.1123	-3232.02			6.55356	4.72227	7.45137	8.49136
	1.69664	11.8473	6.65107	7.80224	2.00219	4.40399	1.67293	15.9224	5.38715	9.77759	4.53636	12.1625	256.254	0.0402666	0.266916	1.28097	4.00144	72.909	-3230.48			6.73168	4.73614	7.66084	8.8255
	1.72923	12.1055	6.72759	7.5378	1.98063	4.71815	1.70407	16.2757	5.43637	10.0354	4.70472	12.3552	249.707	0.0402482	0.266887	1.28713	3.99827	65.7814	-3229.19			6.8541	4.74553	7.80539	9.03178
	1.7217	12.4882	6.74104	7.37155	1.94114	4.95431	1.71988	16.4863	5.67072	10.6912	4.83917	12.3314	237.297	0.0400294	0.267131	1.29888	3.99355	61.7059	-3228.32			6.98363	4.75567	7.95899	9.28724
	1.74564	12.9656	6.76301	7.20272	1.92461	5.3314	1.7405	16.6428	5.78604	11.31	4.94375	12.4251	224.561	0.0400343	0.267158	1.3081	3.99262	58.4923	-3227.84			7.15808	4.81957	8.05645	9.55962
	1.7835	13.7783	6.91132	7.09314	1.90056	5.56855	1.75549	16.8238	5.8693	12.5091	5.04194	12.3385	216.65	0.0402673	0.266797	1.31437	3.99349	56.3962	-3227.87			7.49105	4.85408	8.14952	9.96319
	1.79598	14.6204	7.18147	6.7594	1.90092	5.86889	1.71736	16.8705	5.9893	13.8818	5.04067	12.2075	213.025	0.0403811	0.266671	1.32203	3.99019	52.2051	-3228.44			7.86594	4.84307	8.19239	10.3767
	1.79111	15.1583	7.45712	6.49027	1.8914	6.23273	1.73016	16.9765	6.15685	15.3925	5.24504	12.1179	214.518	0.040564	0.266186	1.32851	3.98991	47.8799	-3229.46			8.13551	4.87147	8.28784	10.9185
	1.8245	15.578	7.64464	6.62838	1.88784	6.67917	1.77275	17.1135	6.12326	17.1988	5.26081	12.1958	215.559	0.0408153	0.265786	1.3299	3.99642	43.3708	-3230.75			8.34905	5.06513	8.3365	11.5518
	1.85606	16.3423	7.72445	7.28134	1.88289	7.54666	1.77648	16.9834	6.17873	19.7005	5.33749	12.6563	210.771	0.0407346	0.266417	1.34006	4.00443	39.0324	-3232.27			8.64093	5.5703	8.31287	12.5648
	1.84628	16.9398	7.95713	8.85913	1.91044	8.53056	1.74443	17.4073	6.23674	22.2319	5.30913	12.9001	199.943	0.0409421	0.266605	1.34439	4.019	35.1316	-3233.75			8.91442	6.43338	8.46284	13.4804
	1.86384	17.1231	8.07696	10.2764	1.90375	9.36179	1.74961	17.8358	6.32386	24.7788	5.31885	12.9027	195.053	0.0414364	0.26668	1.34488	4.02926	30.2629	-3234.82			9.0213	7.18063	8.63644	14.3334
	1.8585	17.4756	8.45036	12.0311	1.9374	10.4521	1.73128	17.9486	6.42161	27.8938	5.25774	13.1851	197.936	0.0414536	0.266528	1.34077	4.03357	24.7385	-3235.57			9.26148	8.14019	8.7005	15.4456
	1.86202	17.9843	8.76808	13.9238	2.00238	11.4689	1.73579	17.8714	6.4616	30.504	5.26364	14.1448	205.559	0.0414914	0.267244	1.34123	4.04089	18.8159	-3235.88			9.53812	9.13169	8.68958	16.6375
	1.86778	18.2554	8.95948	16.9221	2.03574	12.6881	1.7375	17.4772	6.51964	33.6102	5.28669	15.3511	210.445	0.0411532	0.268155	1.33341	4.04707	12.5165	-3235.63			9.69422	10.5487	8.57813	18.0827
	1.87159	18.2307	8.99534	20.3686	2.13973	14.1243	1.73925	17.2285	6.35916	36.8621	5.08758	16.0164	207.785	0.0409169	0.268615	1.32427	4.06054	4.64763	-3234.92			9.6992	12.2108	8.4423	19.322
	1.86861	18.5579	9.31726	24.9571	2.23909	15.8343	1.66894	16.9713	6.1711	41.5533	5.0475	16.6512	204.747	0.0408092	0.268573	1.31283	4.06208	-3.53713	-3233.63			9.91458	14.3435	8.27044	21.084
	1.88783	18.7174	9.76104	29.7761	2.42389	18.0689	1.671	16.1999	6.12249	46.4626	5.07935	16.7984	205.567	0.0403032	0.268135	1.30646	4.05522	-11.086	-3231.52			10.1221	16.7563	7.99781	22.7801
	1.88995	18.2069	9.94015	33.7128	2.49631	19.925	1.66867	15.7191	6.09983	51.8574	5.13088	16.7051	197.752	0.0395486	0.267821	1.30671	4.05079	-19.905	-3228.35			10.0123	18.7113	7.8292	24.5644
	1.90503	18.595	9.98968	38.9138	2.65742	21.6335	1.68076	15.1578	6.06004	55.7487	5.08158	16.8094	191.371	0.0390925	0.268159	1.31016	4.03751	-29.9463	-3223.67			10.1632	21.0683	7.63288	25.8799
	1.90715	19.0517	10.2034	42.5935	2.96824	23.9082	1.69752	14.8691	5.98619	60.2612	5.09599	16.7678	188.861	0.0391906	0.268417	1.30799	4.03699	-41.8244	-3217.09			10.3874	23.1566	7.51759	27.375
	1.93475	18.9582	10.2057	46.896	3.16791	25.966	1.70764	14.8406	5.86936	65.6672	5.20327	17.2867	182.787	0.0390526	0.268839	1.30717	4.03873	-54.9449	-3207.44			10.3662	25.3433	7.47253	29.3857
	2.00683	18.5451	10.1536	49.733	3.46578	27.0047	1.73283	14.7996	6.08673	71.0338	5.30965	17.1907	170.816	0.0392055	0.268415	1.3052	4.03946	-70.0158	-3193.35			10.2352	26.7345	7.53973	31.178
	2.04704	18.3549	10.2385	52.8476	3.74764	28.1393	1.74704	14.6771	6.26353	75.9402	5.55654	17.0797	158.614	0.0392106	0.268395	1.30316	4.0412	-85.557	-3175.07			10.2135	28.2449	7.56257	32.8588
	2.0741	18.1251	10.1279	55.6525	4.00154	29.7565	1.78916	14.4388	6.40315	78.4883	5.71193	17.2595	155.422	0.0397082	0.268893	1.30563	4.04173	-101.162	-3153.27			10.109	29.8035	7.54371	33.8199
	2.11576	17.9077	10.0501	56.8423	4.18412	29.8874	1.8459	14.5622	6.43066	82.1866	5.81958	17.5291	156.829	0.0401354	0.268951	1.30189	4.0408	-118.076	-3130.69			10.0245	30.3046	7.61292	35.1784
	2.12207	18.4	10.0604	58.9229	4.41469	30.491	1.90495	14.877	6.3765	84.3994	6.01049	17.5326	158.991	0.040547	0.268902	1.29037	4.04349	-136.09	-3106.95			10.1941	31.2762	7.71949	35.9808
	2.20169	18.915	10.4027	60.4954	4.69683	31.1611	1.96117	14.9179	6.49761	86.1333	6.20711	17.8024	164.004	0.0409777	0.268836	1.27262	4.0448	-156.995	-3084.46			10.5065	32.1178	7.79224	36.7143
	2.24209	18.3801	10.6818	60.0139	4.90568	31.1424	1.95467	14.6435	6.48346	86.1533	6.64464	18.3608	167.32	0.0410939	0.26897	1.26731	4.04438	-177.84	-3064.63			10.4347	32.0207	7.69388	37.0529
	2.34212	18.3542	10.7566	59.4825	5.22558	30.911	1.97524	14.1649	6.50288	85.3478	6.98403	18.1743	172.344	0.0417371	0.268822	1.26017	4.04434	-198.727	-3048.59			10.4843	31.8731	7.54769	36.8353
	2.37631	18.5094	10.8181	58.2614	5.58164	31.0917	2.00662	13.916	6.78378	83.2948	7.4016	17.8173	179.176	0.0420357	0.268743	1.24895	4.03982	-218.907	-3038.44			10.568	31.6449	7.56879	36.1712
	2.43987	18.1442	10.6535	56.2204	5.64529	31.938	2.02451	13.9256	6.7904	78.7959	7.65731	17.6385	190.885	0.0423727	0.268224	1.24329	4.03202	-237.623	-3034.88			10.4125	31.2679	7.58016	34.6972
	2.50761	17.6044	10.3679	52.5025	5.59745	31.401	2.05623	14.1902	7.41724	74.7737	7.83725	16.8191	202.07	0.0422565	0.2679	1.23587	4.01826	-254.758	-3037.39			10.16	29.8336	7.88789	33.1433
	2.54897	17.1889	10.1394	48.7846	5.54064	30.4843	2.06645	14.0368	7.58771	69.1899	7.92826	16.0811	208.083	0.0422861	0.267364	1.24099	4.00557	-270.674	-3044.74			9.95909	28.2699	7.89699	31.0664
	2.54925	16.3468	9.73396	43.9762	5.44271	29.4267	2.04581	13.6026	7.70243	63.5943	7.9326	15.2015	209.336	0.0419563	0.267237	1.24287	3.99536	-284.221	-3055.92			9.54332	26.2819	7.78363	28.9095
	2.54095	14.9336	9.12677	37.1829	5.28527	27.9889	2.04275	13.989	7.79504	57.3333	7.92201	14.2511	204.254	0.0414092	0.267544	1.24429	3.98693	-294.795	-3069.78			8.8671	23.4857	7.94225	26.5021
	2.50618	14.0492	8.50329	33.1927	5.00903	26.3502	2.06152	14.0783	7.75805	50.893	7.69127	13.7169	199.286	0.040864	0.26738	1.25106	3.98481	-302.656	-3084.45			8.35289	21.5173	7.96596	24.1004
	2.43011	13.6539	7.94959	28.4565	4.59214	24.8167	2.03107	14.0485	7.79113	44.4995	7.36713	13.1667	197.582	0.0404685	0.267097	1.24759	3.98723	-308.592	-3099.36			8.01121	19.2884	7.95689	21.6778
	2.32453	12.5054	7.50162	24.2701	4.13209	22.818	1.96253	14.037	7.75181	40.2404	6.98952	13.1923	192.449	0.0397342	0.267202	1.24839	3.98965	-311.188	-3113.51			7.44384	17.0734	7.91711	20.1407
	2.22405	12.0073	7.12182	20.3376	3.70348	19.7356	1.91423	13.8586	7.48413	37.4919	6.5855	13.6749	187.621	0.039201	0.267422	1.24514	3.99733	-311.886	-3126.42			7.11774	14.5923	7.75233	19.2508
	2.09765	11.6468	7.17345	18.3146	3.31747	16.5047	1.8536	13.2467	6.85764	34.2046	6.09062	13.4578	190.929	0.0389035	0.267279	1.24692	4.00927	-310.578	-3137.87			6.97265	12.7123	7.31932	17.9177
	2.00298	11.7674	7.24698	18.3902	3.10717	14.8849	1.80648	12.6525	6.29411	32.245	5.66144	13.3543	196.746	0.0386921	0.267591	1.25347	4.0268	-308.423	-3147.51			7.00578	12.1274	6.9177	17.0869
	1.9404	11.8885	7.63922	19.2804	3.01766	13.2962	1.79608	12.3447	5.94376	30.3501	5.17317	13.3562	204.98	0.0385655	0.268369	1.25447	4.04817	-305.113	-3155.44			7.15603	11.8648	6.69484	16.2932
	1.92733	12.4099	8.03883	20.6931	2.90916	11.7929	1.7407	11.796	5.4895	28.357	4.71998	13.8891	208.772	0.0387554	0.26827	1.27467	4.06526	-300.304	-3161.87			7.45867	11.7984	6.34207	15.6553
	1.91831	12.5237	8.70774	21.7809	2.90478	10.3075	1.68857	11.0793	5.25038	26.7413	4.49954	14.1886	213.138	0.0389636	0.268032	1.28897	4.08287	-293.281	-3167.03			7.71658	11.6644	6.00607	15.1432
	1.90276	12.6061	9.14068	22.4839	2.97394	8.91838	1.68203	11.5695	5.11369	25.2109	4.34646	13.6236	220.473	0.0387446	0.268329	1.30513	4.08866	-286.363	-3171.09			7.88319	11.4588	6.12174	14.3937
	1.95224	12.5989	9.43753	22.6336	2.95618	8.00667	1.72688	12.3501	5.07692	21.8175	4.14125	12.9986	229.245	0.0392123	0.268218	1.31351	4.09858	-278.213	-3174.39			7.99621	11.1988	6.38465	12.9858
	1.97589	12.3619	9.87814	23.0869	2.89445	7.14205	1.74866	13.2927	5.01126	18.9978	3.9581	11.7711	239.964	0.0397448	0.268349	1.31731	4.1061	-271.415	-3177.21			8.07196	11.0411	6.68422	11.5757
	1.99544	12.0892	10.1184	23.2749	2.91882	6.574	1.77947	13.9241	4.89955	17.2793	3.85737	11.0157	257.38	0.0400847	0.269063	1.32482	4.11794	-267.234	-3179.6			8.06767	10.9226	6.86772	10.7175
	2.05959	12.1318	10.0792	22.5625	2.91866	6.2252	1.81315	14.8137	4.79553	16.0498	3.85427	10.8935	266.354	0.0404593	0.269437	1.32964	4.12252	-264.633	-3181.55			8.09022	10.5688	7.1408	10.2659
	2.06165	11.7817	9.87144	21.9542	2.89762	6.03411	1.79085	15.4389	4.81238	14.553	3.8597	10.4787	261.622	0.0406769	0.269067	1.34171	4.1197	-262.476	-3183.16			7.90493	10.2953	7.34736	9.63046
	2.03482	11.4906	9.82116	21.2164	2.87668	5.62788	1.81375	15.8663	4.90951	13.5391	3.86348	10.1714	242.984	0.0411646	0.268585	1.34664	4.12498	-261.121	-3184.52			7.78221	9.90698	7.52985	9.19131
	2.01809	11.4837	9.63176	19.9114	2.87539	5.38297	1.87174	16.3074	5.05811	12.9244	3.85603	9.92745	233.269	0.0415065	0.268414	1.3488	4.12446	-261.148	-3185.73			7.71119	9.38991	7.74576	8.90263
	2.01896	11.3644	9.3807	18.7974	2.81811	5.06077	1.8895	16.2484	5.11596	12.9502	3.84801	9.78363	228.982	0.0420324	0.268414	1.35091	4.12162	-259.937	-3186.84			7.58803	8.89211	7.75129	8.86061
	1.96435	11.2019	9.13793	18.1834	2.78372	4.91044	1.88467	15.7763	5.00726	13.1535	3.93903	9.58779	222.858	0.0423426	0.268215	1.35841	4.11121	-259.585	-3188.03			7.43474	8.62585	7.55607	8.89344
	1.94981	11.2004	9.25135	17.3876	2.77089	4.67918	1.92005	15.2904	4.96496	13.1137	3.93915	9.50732	217.718	0.0422448	0.268182	1.37119	4.09766	-260.976	-3189.09			7.46719	8.27923	7.3918	8.85339
	1.97021	11.3606	9.1542	16.7309	2.72793	4.60995	1.94442	14.7524	4.94362	13.2393	3.92404	9.91543	211.401	0.0424	0.267813	1.37579	4.07622	-260.534	-3190.25			7.49499	8.02291	7.21347	9.02624
	1.91535	11.2836	9.57949	16.255	2.73938	4.5758	1.91878	14.4957	4.93312	14.2529	4.04389	10.1873	199.714	0.0424747	0.267916	1.38222	4.05814	-259.011	-3191.48			7.59282	7.85673	7.11588	9.49468
	1.93493	11.3066	10.2108	16.2225	2.69827	4.50109	1.96001	14.1538	4.94547	14.9791	4.14468	10.4987	188.913	0.0429048	0.267952	1.38211	4.0504	-258.175	-3192.77			7.81743	7.80728	7.01977	9.87416
	2.00391	11.3613	10.9717	16.1184	2.71362	4.52043	1.97618	13.8162	4.99633	16.4272	4.13271	10.8422	188.084	0.0430441	0.267148	1.38668	4.03865	-257.496	-3194.16			8.1123	7.78416	6.92957	10.4674
	2.04927	11.4697	11.9717	15.451	2.72228	4.60372	1.98968	13.5836	4.8658	17.6464	4.22565	10.7852	201.717	0.0430621	0.266845	1.39608	4.02582	-255.445	-3195.68			8.49689	7.59232	6.81304	10.8858
	2.06415	11.236	13.6914	15.5512	2.70089	4.75614	1.96825	13.0588	4.76957	18.5145	4.37067	11.005	221.652	0.0427288	0.266785	1.40305	4.0211	-255.365	-3197.33			8.99717	7.6694	6.59886	11.2967
	2.11312	11.2905	15.2863	15.402	2.70768	4.8812	1.979	12.8044	4.68732	18.7553	4.46209	11.0016	242.714	0.0424278	0.266436	1.40646	4.01352	-256.291	-3198.92			9.56331	7.66364	6.49023	11.4063
	2.16698	11.1875	16.8766	15.4967	2.75798	5.26589	1.98146	12.6584	4.73418	19.2795	4.5569	11.0493	251.89	0.0422345	0.266679	1.41027	4.01128	-255.079	-3200.61			10.077	7.84019	6.45802	11.6286
	2.23086	11.1991	18.7322	15.3378	2.80347	5.56265	2.00072	12.5847	4.69071	20.2615	4.74202	10.7996	248.219	0.0426506	0.266348	1.41777	4.01458	-253.768	-3202.32			10.7207	7.90129	6.42536	11.9344
	2.30539	11.1877	19.6664	15.2027	2.85703	5.66115	2.07642	12.4795	4.66657	20.3398	4.8514	10.4338	244.917	0.0426754	0.265693	1.42964	4.01952	-254.69	-3203.97			11.0532	7.90695	6.40751	11.875
	2.34044	11.1609	20.6897	15.0195	2.86705	5.80597	2.10478	12.1776	4.68282	20.5793	4.88939	10.0627	246.596	0.0425482	0.265465	1.44076	4.03126	-253.986	-3205.66			11.397	7.89752	6.32172	11.8438
	2.37872	11.0251	21.1485	15.0861	2.9096	6.00646	2.14733	12.414	4.70091	20.7937	4.92757	9.5476	245.815	0.0424438	0.265634	1.44133	4.03656	-252.113	-3207.37			11.5174	8.00071	6.42075	11.7563
	2.477	11.0268	21.5993	15.1446	2.99626	6.20638	2.23217	12.7564	4.66657	20.8676	4.95759	8.7451	236.671	0.0422911	0.266291	1.42934	4.03322	-253.753	-3208.95			11.701	8.11576	6.55171	11.5234
	2.62426	10.9143	21.4132	14.9351	3.00708	6.23376	2.30238	12.9138	4.75585	20.7014	4.82822	8.57093	225.963	0.0422818	0.26696	1.41459	4.03551	-255.24	-3210.4			11.6506	8.05866	6.65735	11.3669
	2.89386	10.9087	20.6891	14.2413	2.99011	6.28798	2.38818	13.2791	4.74189	21.3367	4.67584	8.34988	206.184	0.0426453	0.267444	1.40409	4.03713	-254.097	-3211.88			11.4972	7.83981	6.80306	11.4541
	3.26323	10.9882	20.0078	13.5756	2.98781	6.13504	2.40659	13.3923	4.83003	22.16	4.60463	8.17126	180.192	0.0428943	0.267419	1.3971	4.03607	-256.286	-3213.33			11.4197	7.56615	6.87632	11.6453
	3.57286	10.6467	18.8843	13.5772	2.95552	6.10227	2.43212	13.4506	4.79995	22.0931	4.65122	8.01095	166.124	0.0433793	0.267799	1.38937	4.03211	-260.207	-3214.66			11.0346	7.545	6.89421	11.5851
	3.96711	10.6069	17.6411	13.5765	2.88025	6.07919	2.43762	13.6603	4.79734	22.3943	4.37329	8.07644	160.446	0.0432001	0.268031	1.37923	4.02493	-259.97	-3216.01			10.7384	7.51198	6.96509	11.6147
	4.33947	10.7052	16.7015	13.8233	2.82856	6.17406	2.39053	13.6662	4.70578	23.0104	4.25023	8.0278	167.553	0.0431837	0.267742	1.36684	4.01337	-260.546	-3217.36			10.5821	7.60865	6.92084	11.7628
	4.57799	10.5647	15.3351	13.6598	2.73706	6.0244	2.35132	13.8067	4.70713	23.4046	4.17024	8.13497	175.561	0.0432028	0.267412	1.36036	4.01038	-265.591	-3218.56			10.1593	7.47375	6.95504	11.9033
	4.59208	10.3716	14.3682	13.281	2.60687	5.88898	2.28603	13.6614	4.63577	24.1366	4.0239	8.16101	181.861	0.0430082	0.26706	1.36375	4.01043	-266.545	-3219.91			9.77729	7.25894	6.86107	12.1072
	4.53036	10.2799	13.2326	12.5822	2.53248	5.87076	2.22703	13.5164	4.57453	24.3611	4.05322	8.16947	195.837	0.0434292	0.26611	1.37198	4.00502	-264.545	-3221.33			9.34759	6.99517	6.77264	12.1946
	4.37917	10.2429	12.2487	12.3391	2.53751	5.97507	2.19784	13.5348	4.56903	24.1879	4.03743	7.75969	217.904	0.0431092	0.264542	1.38517	4.00364	-268.625	-3222.69			8.9569	6.95056	6.76723	11.995
	4.03263	9.8854	11.5074	12.1703	2.44808	6.12624	2.15689	13.6749	4.56306	23.448	3.95573	7.42404	241.121	0.0428668	0.263886	1.39563	4.00416	-270.463	-3224.04			8.47513	6.91486	6.79828	11.6093
	3.73063	10.1521	10.6829	11.97	2.43239	6.2231	2.08891	13.9132	4.45886	22.9072	3.77129	7.39331	257.14	0.0424194	0.263442	1.40919	4.00956	-267.238	-3225.39			8.18854	6.87516	6.82032	11.3573
	3.31147	10.1156	10.3447	11.6308	2.46698	6.381	2.02084	13.8931	4.52469	22.5218	3.70018	7.06745	266.177	0.0424309	0.263512	1.42025	4.01458	-269.847	-3226.75			7.92394	6.82627	6.81288	11.0965
	2.78124	9.63728	9.74084	11.0735	2.489	6.30448	1.99568	13.7981	4.47171	21.547	3.64429	6.83036	273.313	0.0426848	0.263628	1.42535	4.01438	-274.353	-3227.99			7.38645	6.62233	6.75515	10.6739
	2.46189	9.83475	9.48672	10.6472	2.51216	6.3372	1.97811	14.1529	4.46149	20.1748	3.53469	6.50622	271.553	0.0428389	0.264333	1.42731	4.01739	-270.886	-3229.15			7.26112	6.49887	6.86417	10.0719
	2.1856	9.92627	9.31106	10.226	2.49677	6.29629	1.95193	14.4809	4.44304	18.0553	3.48455	6.49574	259.379	0.0423738	0.264337	1.42667	4.02248	-270.389	-3230.09			7.14098	6.33969	6.95861	9.34519
	2.07227	9.86422	9.31333	9.9087	2.46596	6.33134	1.91915	14.8696	4.41017	16.186	3.38062	6.49902	250.89	0.0423242	0.264711	1.4234	4.03831	-276.684	-3230.86			7.08327	6.23533	7.0663	8.68854
	1.95766	10.0338	9.16775	9.75662	2.38776	6.5378	1.83721	14.9774	4.34297	14.9782	3.27343	6.70077	244.33	0.042695	0.265178	1.41327	4.04725	-274.828	-3231.55			7.05306	6.2274	7.05251	8.31746
	1.92211	10.3013	9.19723	9.67834	2.34769	6.77136	1.75975	15.55	4.25719	14.4898	3.20473	6.8244	229.339	0.0434229	0.265098	1.40051	4.05374	-271.163	-3232.2			7.14022	6.2658	7.18897	8.17298
	1.83596	10.6143	8.92061	9.45284	2.32759	7.07294	1.71817	15.4177	4.22925	13.5595	3.11574	6.74859	214.04	0.0438964	0.26469	1.3828	4.05515	-277.311	-3232.74			7.12364	6.28446	7.12171	7.80793
	1.81241	10.6569	8.70774	9.30689	2.21539	7.03763	1.68876	15.4765	4.18822	12.9142	3.03231	6.75292	214.924	0.0445412	0.264105	1.365	4.06356	-278.164	-3233.18			7.05903	6.18664	7.11784	7.56647
	1.80266	10.9815	8.72895	9.07763	2.12878	6.92814	1.65662	15.8698	4.07593	12.2806	2.89881	6.85601	226.767	0.0446852	0.263702	1.35875	4.06658	-271.426	-3233.64			7.17102	6.04485	7.20079	7.34515
	1.78065	11.1678	8.71835	9.20782	2.07251	6.94544	1.617	15.9695	4.03823	11.9711	2.82453	6.90373	232.087	0.0446369	0.263197	1.34764	4.07547	-275.13	-3234.02			7.22226	6.07525	7.20825	7.23312
	1.81978	11.033	8.51901	9.31586	2.02754	7.10128	1.5868	15.8963	3.95278	11.1839	2.75584	7.06437	244.295	0.0448364	0.263248	1.33583	4.08318	-279.909	-3234.43			7.12394	6.14822	7.14528	7.00137
	1.82731	11.662	8.17353	9.34427	1.99144	7.16093	1.54888	15.3243	3.96472	10.7117	2.67491	6.8833	270.539	0.0450537	0.263174	1.33174	4.08688	-273.139	-3234.98			7.22096	6.16555	6.94595	6.75664
	1.79681	11.936	8.2386	9.18673	2.00952	7.22571	1.5402	15.3481	4.06998	9.98442	2.6012	6.74277	291.139	0.0451135	0.263053	1.32284	4.09344	-273.552	-3235.5			7.32379	6.14065	6.98609	6.4428
	1.76421	12.2093	7.90782	8.79897	1.97222	7.07672	1.5296	15.0644	4.17291	9.39508	2.61234	6.69995	299.846	0.0448924	0.263541	1.31701	4.1005	-282.38	-3235.93			7.29376	5.9493	6.92229	6.23579
	1.74398	11.9842	7.88545	8.64856	1.97137	6.6649	1.53121	14.7947	4.10275	9.13402	2.55981	6.80789	301.963	0.044559	0.263764	1.3112	4.10669	-277.973	-3236.43			7.20453	5.76161	6.80954	6.16724
	1.73781	12.1976	8.16395	8.96308	2.03772	6.26392	1.48859	15.0914	4.12251	8.82361	2.52785	7.0825	297.677	0.0445382	0.264182	1.30429	4.11513	-273.41	-3236.89			7.36644	5.7549	6.90085	6.14465
	1.75528	12.6079	8.23519	9.30335	2.07781	6.10957	1.48325	15.0838	4.19687	8.42086	2.50934	7.42075	288.682	0.0441398	0.264714	1.29894	4.12643	-282.533	-3237.26			7.53278	5.83024	6.92131	6.11699
	1.75006	12.9426	8.37885	9.37997	2.13068	6.0066	1.46446	15.1624	4.16554	8.28241	2.48064	7.66099	282.017	0.0439051	0.264719	1.29017	4.13685	-282.038	-3237.66			7.6905	5.83908	6.9308	6.14134
	1.71402	13.1395	8.3178	9.47895	2.15897	5.93721	1.46129	15.099	4.2473	8.16076	2.43105	7.86155	285.764	0.043727	0.265787	1.27492	4.14547	-273.444	-3238.17			7.72376	5.85838	6.93587	6.15112
	1.73014	13.1911	8.52496	9.65538	2.23083	5.77289	1.45487	15.4642	4.36321	7.70243	2.37585	8.15972	286.542	0.0437986	0.266171	1.2731	4.15003	-279.378	-3238.63			7.81541	5.88637	7.09409	6.07933
	1.82477	13.1417	8.54642	9.9127	2.26407	5.56556	1.45387	15.5051	4.28134	7.31628	2.33161	8.51886	274.306	0.0432726	0.266549	1.26802	4.14546	-283.724	-3239.01			7.83762	5.91411	7.0801	6.05558
	1.88034	13.3195	8.78507	10.2801	2.34448	5.30396	1.46898	15.9525	4.3508	7.13386	2.31252	9.20112	274.407	0.0430339	0.266684	1.2619	4.14365	-272.337	-3239.51			7.99498	5.97619	7.25741	6.21584
	1.98982	13.4567	8.80786	10.5057	2.32773	5.07649	1.4761	16.3241	4.41589	6.94654	2.29939	9.87328	297.708	0.0427179	0.266386	1.25781	4.14234	-272.741	-3239.91			8.0848	5.96997	7.40536	6.37307
	2.02109	13.5226	8.89773	10.5362	2.29776	4.99398	1.49984	16.4774	4.5549	6.79272	2.25978	10.1714	327.031	0.0418821	0.266361	1.24819	4.14117	-281.926	-3240.36			8.14713	5.94266	7.5107	6.40796
	2.04774	13.5008	9.11505	11.2205	2.38904	4.98162	1.49965	16.8005	4.5793	6.79485	2.24358	10.2917	345.281	0.0415423	0.265634	1.24917	4.12868	-273.429	-3240.91			8.22118	6.19704	7.6265	6.44338
	2.04952	13.7121	9.14176	12.1247	2.40304	5.04411	1.53433	17.3504	4.66271	6.79503	2.22149	10.5263	350.494	0.041255	0.265435	1.23973	4.11706	-268.018	-3241.39			8.30113	6.52395	7.84914	6.51428
	2.04447	13.9128	9.11558	13.1675	2.48828	5.06858	1.52076	17.2596	4.73407	6.81799	2.20558	10.7997	353.186	0.0411923	0.264297	1.23412	4.11182	-278.504	-3241.8			8.35763	6.9081	7.83813	6.60777
	2.06731	14.2136	9.54495	14.5376	2.52982	5.11808	1.54472	17.3453	4.70946	7.05364	2.26637	11.2915	352.312	0.0407994	0.263847	1.22689	4.1006	-275.601	-3242.21			8.60864	7.39516	7.8665	6.87049
	2.03152	14.3027	9.62185	15.9248	2.54729	5.08678	1.53492	17.8652	4.77452	7.22788	2.31312	11.4861	348.482	0.0408503	0.263992	1.22853	4.10153	-265.153	-3242.58			8.65203	7.85297	8.05823	7.00903
	1.97221	14.1355	9.73884	17.8382	2.68494	5.21715	1.54684	18.5384	4.81911	7.6279	2.28018	11.7786	341.176	0.0407453	0.263123	1.23638	4.10169	-274.969	-3242.86			8.61553	8.58009	8.30147	7.22888
	1.90579	13.9484	9.92665	21.2338	2.80724	5.61735	1.54932	18.8689	4.81174	8.05679	2.25908	12.1516	322.802	0.0406124	0.26312	1.2399	4.09785	-280.528	-3243.1			8.59361	9.88612	8.40999	7.48917
	1.8512	14.1926	10.0633	25.777	3.00443	6.05111	1.57512	19.2167	4.76911	8.70188	2.29636	12.9934	296.995	0.0409542	0.263966	1.23528	4.08515	-269.839	-3243.27			8.70237	11.6108	8.52032	7.9972
	1.85294	14.499	10.0781	31.0179	3.12678	6.38087	1.60298	19.2918	4.78657	9.71877	2.38005	14.1254	267.373	0.0411758	0.26455	1.23282	4.08052	-273.631	-3243.16			8.81003	13.5085	8.56045	8.74141
	1.83806	14.4813	10.2189	36.9013	3.28978	7.20668	1.65081	19.5228	4.91014	11.6744	2.48725	15.9737	245.64	0.0409917	0.265219	1.22729	4.06886	-285.685	-3243.05			8.84607	15.7992	8.69458	10.0451
	1.85787	14.2193	10.4299	42.6098	3.41547	7.57522	1.70082	19.7121	4.94033	13.0707	2.59994	18.186	239.198	0.0410305	0.265612	1.22743	4.05123	-274.777	-3242.86			8.83567	17.8668	8.78442	11.2855
	1.87759	13.8845	10.2793	47.4259	3.5499	8.07259	1.71613	20.2205	5.02549	15.1824	2.73278	20.1474	239.843	0.0411939	0.266058	1.23314	4.03	-271.171	-3242.51			8.68046	19.6828	8.98737	12.6875
	1.89041	13.2463	10.1927	51.3174	3.67938	8.46811	1.76042	20.2315	5.15793	17.3464	2.91162	22.8262	242.543	0.0417038	0.266206	1.23168	4.00605	-280.707	-3242.09			8.44315	21.155	9.04994	14.3614
	1.93033	13.5394	10.009	57.5816	3.75144	8.86438	1.84725	20.3399	5.12987	20.3785	3.16989	25.8341	243.314	0.0419797	0.266978	1.22504	3.98606	-275.329	-3241.64			8.4929	23.3991	9.10568	16.4608
	2.16708	13.7218	9.85997	62.0781	3.8156	9.1222	2.06772	20.5341	5.29195	24.6948	3.5599	28.0926	249.979	0.0421103	0.267324	1.22105	3.96343	-230.925	-3241.13			8.58295	25.0053	9.29791	18.7824
	2.28197	13.936	9.85805	64.5584	3.92517	9.3001	2.13351	20.4422	5.2726	30.0386	3.84147	29.9464	270.008	0.0423392	0.267836	1.22653	3.94351	371.478	-3238.91			8.692	25.9279	9.28278	21.2755
	2.40178	14.2314	9.62138	65.0685	4.14005	9.36338	2.22153	20.4375	5.22889	34.7361	4.17596	31.3349	296.422	0.0426772	0.267965	1.2296	3.92361	995.962	-3235.9			8.75151	26.1907	9.29598	23.4157
	2.44657	13.8518	9.53533	65.056	4.19352	9.22612	2.23127	20.1904	5.13831	40.8949	4.3847	32.5147	318.59	0.0430489	0.267558	1.24275	3.90157	1643.73	-3232.5			8.61123	26.1586	9.18665	25.9314
	2.50437	14.1972	9.35387	65.2071	4.32187	9.14631	2.20721	19.7265	4.9891	45.6383	4.62458	33.4567	332.91	0.0435142	0.267643	1.26977	3.88726	2260.7	-3228.93			8.68515	26.2251	8.97428	27.9065

[truncated: 27 more sheets: P211 U1-1, P212 U1-1, P213 U1-1, P214 U1-1, P215 U1-1, P216 U1-1, P217 U1-1, P218 U1-1, P219 U1-1, P220 U1-1, P221 U1-1, P222 U1-1, P223 U1-1, P224 U1-1, P225 U1-1, P226 U1-1, P227 U1-1, P228 U1-1, P229 U1-1, P230 U1-1 …]
