# Supplementary material for: Influence of elastic lumbar support belts on trunk muscle function in patients with non-specific acute lumbar back pain
Source: PLoS One. 2019 Jan 24;14(1):e0211042. doi: 10.1371/journal.pone.0211042 (PMC6345453; doi:10.1371/journal.pone.0211042)
Supplement: S1 Dataset — (ZIP) [file pone.0211042.s001.zip › U1-1_Dynamik_5km_h.xlsm]

## Sheet: P201 U1-1
	Ra Li	Oi Li	Oe Li	MF Li	ICO Li	LO Li	Ra Re	Oi Re	Oe Re	MF Re	ICO Re	LO Re	EKG	Kippwinkel	Rotwinkel	Kraft x	Kraft y	Druck li	Druck re			Bauch links	Rücken links	Bauch rechts	Rücken rechts
	3.10635	72.4159	9.87778	20.6359	4.08373	16.8142	1.83843	141.665	10.433	41.6639	13.9956	43.0764	19.7375	0.0480743	0.263415	1.02269	3.48151	49	4868.38			28.4667	13.8446	51.3121	32.912
	3.17231	72.9979	9.80938	23.0623	4.16617	17.0671	1.88113	139.323	10.4008	46.7241	16.1018	46.312	19.4947	0.0480027	0.263461	1.02702	3.46028	45	4860.21			28.6599	14.7652	50.5351	36.3793
	3.31877	73.5992	9.77572	25.1642	4.30384	17.1085	1.95639	136.291	10.4114	52.2951	18.4734	48.469	19.2615	0.0481874	0.262797	1.02598	3.44433	1.09229	4851.64			28.8979	15.5255	49.5528	39.7458
	3.47322	74.4579	9.81075	26.5748	4.53224	16.8244	2.00354	131.99	10.1644	57.3363	20.6546	49.7339	19.0902	0.0480579	0.262723	1.026	3.42834	11	4841.44			29.2473	15.9771	48.0527	42.575
	3.53611	72.0559	9.7368	27.3218	4.60573	16.3347	2.02473	123.418	9.76797	61.774	22.2669	50.1486	18.9831	0.0483824	0.262642	1.02575	3.42126	508.131	L			28.4429	16.0874	45.0702	44.7298
	3.7173	70.1159	9.66124	27.5104	4.7972	15.5654	2.03375	115.081	9.64032	63.1669	23.3368	49.3857	18.9608	0.0484781	0.262587	1.02566	3.41606	868.759	4816.89			27.8315	15.9577	42.2517	45.2964
	3.79737	67.1751	9.60903	26.699	4.85746	14.8534	2.04379	109.229	9.29332	62.4293	23.8608	48.5331	19.0783	0.0488031	0.262478	1.02197	3.40912	943.075	4802.96			26.8605	15.47	40.1887	44.941
	3.88348	62.5453	9.39013	25.0606	4.85816	13.0718	2.0324	101.239	8.81102	60.4809	23.8874	45.9464	19.1999	0.049029	0.262753	1.01508	3.40736	943.187	4788.19			25.273	14.3302	37.3608	43.4382
	4.01696	58.5598	9.19082	22.8494	4.84027	11.4991	2.0413	89.6319	8.40335	58.6355	23.4684	42.5453	19.27	0.0490366	0.262756	1.01648	3.40762	896.253	4772.15			23.9225	13.0629	33.3588	41.5497
	4.1534	53.9755	9.00489	20.5289	4.86116	10.202	2.02529	79.2947	8.08127	55.3371	22.7901	38.9345	19.256	0.0489458	0.262715	1.01829	3.41129	820.856	4758.03			22.3779	11.864	29.8004	39.0206
	4.38237	48.8469	8.85879	18.3386	4.86077	8.89318	2.08357	70.3825	7.69759	51.464	21.8843	33.5402	19.2064	0.0488327	0.262861	1.01702	3.41419	717.915	4746.6			20.696	10.6975	26.7212	35.6295
	4.41328	43.0406	8.76581	15.2719	4.76596	8.30161	2.07876	62.0254	7.99598	45.2428	20.4041	29.7287	19.1815	0.0488792	0.263122	1.01731	3.41811	568.537	4736.23			18.7399	9.4465	24.0334	31.7919
	4.38429	37.6601	8.49894	12.3929	4.71409	8.02062	2.0801	53.7159	8.36219	38.2092	18.8307	25.1266	19.1412	0.0491334	0.263062	1.01268	3.42935	373.291	4727.24			16.8478	8.37586	21.3861	27.3888
	4.32017	33.4665	8.22993	10.2697	4.68678	8.08614	2.09909	49.098	9.20595	30.0996	17.1435	21.6383	19.0262	0.0490614	0.262802	1.0067	3.44774	151.83	4721.6			15.3389	7.68086	20.1343	22.9605
	4.20616	29.5316	7.92719	8.09575	4.7197	8.25093	2.18738	43.2681	10.4098	21.9925	15.8214	17.7521	18.8896	0.0493764	0.262623	0.998372	3.46566	-88.3107	4718.85			13.8883	7.02213	18.6217	18.522
	4.31059	26.458	7.75632	6.85912	4.62633	8.90449	2.2337	37.0497	12.4161	16.9662	14.7123	13.8833	18.7889	0.0493361	0.262407	0.991147	3.47873	-341.323	4720.56			12.8416	6.79665	17.2332	15.1873
	4.36732	25.6233	7.77765	5.75639	4.75577	9.67845	2.35074	30.9887	13.6853	13.9928	13.6772	11.6275	18.7847	0.0494429	0.262121	0.985663	3.49137	-585.793	4727.58			12.5894	6.73021	15.6749	13.0991
	4.31877	26.6741	8.15043	4.97392	5.10666	10.6518	2.43456	28.2572	15.0879	11.3492	12.9566	9.87381	18.8771	0.0493611	0.262386	0.972324	3.5094	-799.975	4737.31			13.0478	6.91079	15.2599	11.3932
	4.27803	28.0255	8.24735	4.46336	5.85429	11.6974	2.443	25.9509	16.0476	9.97847	12.3917	8.96022	19.0551	0.0488873	0.262463	0.959491	3.52293	-992.676	4749.19			13.517	7.33834	14.8138	10.4435
	4.07002	30.4523	8.20989	4.26803	6.70497	12.5738	2.39076	24.985	16.6568	9.3656	11.5542	8.20426	19.2355	0.0487727	0.26211	0.954657	3.54027	-1157.91	4762.41			14.2441	7.84894	14.6775	9.70803
	3.96887	33.845	8.09441	3.85357	7.69878	13.4549	2.32644	24.3194	16.836	9.29814	10.7062	7.60216	19.3895	0.0487992	0.2623	0.94646	3.55387	-1278.38	4775.91			15.3027	8.33573	14.494	9.20218
	3.90693	37.0591	8.08586	3.69787	8.84092	14.4031	2.2969	24.8848	17.1888	9.51996	9.4978	7.11167	19.5232	0.0494958	0.262209	0.939993	3.56466	-1347.19	4789.46			16.3506	8.98063	14.7902	8.70981
	3.94621	39.9961	8.18731	3.60284	10.2767	15.8974	2.23544	25.7799	17.1183	9.88313	8.52849	6.51233	19.691	0.0498738	0.262178	0.928935	3.56271	-1380.48	4803.3			17.3765	9.92565	15.0446	8.30798
	4.00097	44.1618	8.36709	3.56033	11.451	16.997	2.12212	26.0047	16.6731	10.5434	7.48128	6.06652	19.8488	0.0498618	0.26214	0.920171	3.56137	-1384.34	4816.25			18.8433	10.6694	14.9333	8.03041
	3.97357	47.8061	8.39898	3.56461	12.8842	17.9982	1.99185	25.8146	16.0963	11.6132	6.46608	5.74599	19.9813	0.0500233	0.262162	0.918255	3.56244	-1360.6	4826.93			20.0595	11.4823	14.6342	7.94175
	3.82181	50.5491	8.26832	3.61319	13.8348	19.1496	1.81948	27.3955	15.4386	12.2948	5.99161	5.60468	20.0859	0.0499693	0.261869	0.914736	3.56962	-1323.75	4834.28			20.8797	12.1992	14.8845	7.9637
	3.66359	51.6096	7.94744	3.63422	14.5809	19.6559	1.60824	30.1582	14.6506	12.5397	5.63274	5.4914	20.1609	0.0501219	0.261149	0.912127	3.57495	-1293.46	4840.22			21.0735	12.6237	15.4724	7.88794
	3.55899	51.3899	7.38245	3.62325	14.7809	20.3804	1.5101	30.7482	14.003	12.7607	5.51437	5.42221	20.2036	0.0503581	0.261694	0.909974	3.58482	-1264.48	4846.47			20.7771	12.9282	15.4204	7.89909
	3.48623	50.3928	7.13164	3.62366	15.2974	20.4082	1.41923	31.5484	13.7617	12.8374	5.38331	5.29876	20.1771	0.0504547	0.262025	0.902933	3.59061	-1236.61	4850.56			20.3369	13.1097	15.5765	7.83981
	3.37397	49.1269	6.74308	3.65641	15.587	20.4012	1.34552	32.0818	13.4547	12.4396	5.35633	5.19045	20.1124	0.0504749	0.262634	0.902329	3.59199	-1220.81	4854.48			19.748	13.2149	15.6273	7.66213
	3.26368	48.1966	6.55374	3.66245	15.7109	20.1402	1.26471	30.8959	13.225	11.9749	5.54599	5.31951	19.9998	0.0502107	0.262281	0.899183	3.59673	-1218.98	4857.67			19.338	13.1712	15.1285	7.61348
	3.15467	45.2679	6.43156	3.57087	15.373	19.7751	1.26012	29.7428	12.8618	11.4846	5.61803	5.32587	19.8902	0.0498673	0.262386	0.90434	3.60421	-1223.41	4858.18			18.2847	12.9063	14.6215	7.47616
	3.03442	40.2062	5.96954	3.45558	15.0219	19.5968	1.25161	28.959	12.7267	10.6321	5.6897	5.40679	19.8268	0.0493486	0.262652	0.911133	3.61044	-1235.49	4857.05			16.4034	12.6914	14.3124	7.24285
	3.04641	35.4109	5.86357	3.38469	14.4568	19.1614	1.24441	27.9723	12.1492	9.44409	5.62421	5.40271	19.8044	0.0487628	0.262625	0.909842	3.6178	-1264.22	4854.38			14.7736	12.3343	13.7887	6.82367
	2.97226	30.2546	5.81776	3.31976	14.2851	18.1785	1.2456	26.1533	11.6829	8.39439	5.69027	5.36779	19.7791	0.0483944	0.263204	0.913381	3.63103	-1308.79	4851.62			13.0149	11.9278	13.0273	6.48415
	2.92251	26.0654	5.83357	3.26926	13.8762	17.3799	1.29154	22.5227	11.3383	7.8163	5.66389	5.28062	19.7098	0.0479824	0.264004	0.911404	3.63904	-1360.79	4847.3			11.6072	11.5084	11.7175	6.2536
	2.92342	23.5834	6.08193	3.26229	13.5315	16.3696	1.35139	18.8527	11.2865	7.22522	5.75455	5.23429	19.6307	0.0472631	0.264166	0.906761	3.64472	-1419.91	4842.19			10.8629	11.0545	10.4969	6.07135
	2.99355	21.4203	6.05642	3.25654	12.879	15.6631	1.47898	16.6683	11.2321	6.23167	5.83867	5.12547	19.559	0.0465412	0.26415	0.910383	3.65656	-1492.11	4836.54			10.1568	10.5996	9.79311	5.73194
	3.11289	19.5334	6.1548	3.16336	12.2281	14.804	1.63465	15.6677	11.89	5.80474	5.96003	5.12041	19.5286	0.0464241	0.263633	0.912595	3.67071	-1567.45	4830.95			9.60037	10.0651	9.73077	5.62839
	3.13359	17.0968	6.10324	3.0928	11.2127	14.2563	1.76419	15.8332	11.894	5.389	6.20886	5.01012	19.5495	0.0462162	0.263747	0.915632	3.68287	-1644.36	4824.82			8.77789	9.52061	9.83046	5.53599
	3.35711	16.4356	6.11383	3.07244	10.7266	13.5659	1.91507	16.203	12.2265	5.07475	6.41616	4.75474	19.5733	0.0461302	0.263993	0.918616	3.69566	-1726.71	4819.94			8.6355	9.12164	10.1149	5.41522
	3.46924	16.6131	6.19323	3.06892	10.2591	12.4741	2.04715	16.0762	12.6399	4.90654	6.41552	4.57451	19.5265	0.0463252	0.26376	0.918223	3.71081	-1812.52	4816.59			8.75851	8.60072	10.2544	5.29885
	3.44219	17.5812	6.27684	3.08117	9.64259	11.7342	2.14894	15.9832	13.1126	4.59016	6.55826	4.13539	19.4247	0.0468809	0.263736	0.915006	3.72725	-1894.05	4814			9.10008	8.15264	10.4149	5.09461
	3.43842	18.1289	6.20855	3.04272	8.60467	10.7552	2.23875	16.1085	13.6334	4.49859	6.72791	3.91467	19.3502	0.0466676	0.263643	0.91178	3.73034	-1971.42	4810.85			9.25861	7.46754	10.6602	5.04706
	3.47627	18.839	6.38345	2.91918	7.68848	9.77662	2.30224	16.1241	13.9375	4.39855	6.8132	3.75092	19.3228	0.0469507	0.263494	0.910744	3.73539	-2044.81	4808.19			9.56623	6.79476	10.788	4.98756
	3.60696	20.8369	6.57537	2.88279	6.91522	9.05072	2.38588	16.1531	14.2475	4.46195	6.80749	3.59195	19.2969	0.0473479	0.263096	0.916775	3.74116	-2116.1	4806.05			10.3397	6.28291	10.9288	4.9538
	3.74133	22.6744	6.92374	2.80047	6.34851	8.36624	2.3842	16.2014	14.5421	4.58305	6.82059	3.54895	19.2537	0.0482344	0.262683	0.915024	3.74312	-2179.51	4803.55			11.1131	5.83841	11.0426	4.9842
	3.83494	25.3886	7.12568	2.78505	5.77376	7.69782	2.37904	16.1213	14.8137	4.67043	6.97419	3.50359	19.2122	0.0486335	0.262198	0.912215	3.74106	-2240.06	4800.35			12.1164	5.41887	11.1047	5.04941
	4.05223	28.5637	7.51098	2.69946	5.39832	7.39118	2.41252	15.1404	15.0287	4.67213	6.93991	3.44619	19.219	0.0485009	0.261713	0.908218	3.74003	-2302.41	4797.52			13.3756	5.16299	10.8606	5.01941
	4.05652	31.6883	7.79975	2.64288	4.91951	7.10714	2.42024	15.1475	15.364	4.62535	6.86543	3.50909	19.3563	0.0482366	0.261503	0.904694	3.73996	-2364.43	4794.86			14.5149	4.88984	10.9772	4.99996
	3.98136	33.4806	7.82255	2.60641	4.51649	6.77793	2.36451	15.2571	15.6337	4.6222	6.78884	3.51912	19.595	0.0480771	0.261803	0.897978	3.73914	-2423.29	4790.62			15.0948	4.63361	11.0851	4.97672
	3.95229	36.2227	8.12639	2.56499	4.34131	6.50412	2.33646	15.3868	15.7166	4.6475	6.90938	3.50661	19.8746	0.0480058	0.262135	0.895414	3.73861	-2480.53	4785.6			16.1005	4.47014	11.1466	5.02116
	3.97648	38.7127	8.35961	2.52005	4.1266	6.32267	2.30696	15.3856	15.8278	4.67764	6.69754	3.51127	20.1586	0.047837	0.262204	0.891896	3.73722	-2536.15	4780.09			17.0163	4.3231	11.1734	4.96215
	3.96937	41.9989	8.37462	2.5159	3.98645	6.31638	2.27111	15.6062	16.0729	4.62804	6.78004	3.56692	20.4183	0.0476235	0.262009	0.896685	3.72662	-2587.4	4773.87			18.1143	4.27291	11.3167	4.99167
	3.91122	44.8393	8.24391	2.49325	3.82665	6.31035	2.22025	16.6196	16.0066	4.52991	6.80498	3.6556	20.6874	0.0475417	0.261712	0.896575	3.71866	-2637.27	4765.79			18.9981	4.21008	11.6155	4.99683
	3.78351	45.5223	8.22736	2.49136	3.71555	6.35682	2.28278	17.353	16.0757	4.33262	6.94399	3.80836	20.9395	0.0473408	0.261212	0.898541	3.71925	-2687.44	4757.13			19.1777	4.18791	11.9038	5.02832
	3.71574	45.4718	8.08443	2.5046	3.66471	6.34526	2.29892	17.9011	16.5451	4.15379	6.88561	3.8831	21.1375	0.0470582	0.261178	0.905065	3.72259	-2737.26	4749.3			19.0906	4.17152	12.2484	4.97417
	3.69598	46.8104	8.08005	2.54391	3.57401	6.41782	2.33538	17.9698	16.6858	4.12492	6.90166	3.98114	21.2634	0.0466934	0.261952	0.913569	3.72113	-2782	4740.71			19.5288	4.17858	12.3303	5.00257
	3.62224	47.9245	8.02868	2.61383	3.54293	6.50791	2.32419	18.0252	16.8292	4.03542	6.85475	4.00975	21.3263	0.0469709	0.262118	0.917459	3.72144	-2821.88	4731.26			19.8585	4.22155	12.3929	4.96664
	3.59212	49.1416	8.12265	2.6821	3.47658	6.77045	2.39396	17.7739	17.6541	3.98332	7.07677	4.11081	21.3422	0.0470933	0.261645	0.918896	3.72066	-2857.46	4723.44			20.2855	4.30971	12.6073	5.05697
	3.69739	50.8227	8.12242	2.73517	3.31571	6.79686	2.3987	17.6405	17.5923	3.93066	7.09211	4.26196	21.3282	0.0473939	0.26127	0.927024	3.71114	-2888.96	4716.52			20.8809	4.28258	12.5438	5.09491
	3.71595	51.2986	8.11045	2.81369	3.30855	6.75727	2.43734	17.5578	18.2697	3.92321	7.17426	4.44627	21.2657	0.0473172	0.260725	0.930262	3.70621	-2916.34	4709.65			21.0417	4.29317	12.7549	5.18125
	3.71498	51.6947	8.22868	2.79375	3.20885	6.67753	2.50215	17.2193	18.3944	4.06671	7.16096	4.63128	21.1783	0.047408	0.260483	0.934444	3.70416	-2942.12	4703.35			21.2128	4.22671	12.7053	5.28632
	3.71655	52.6457	8.41097	2.85274	3.10011	6.62632	2.53801	16.4741	18.6062	4.09938	7.25925	4.87115	21.0651	0.0473285	0.261054	0.93509	3.69996	-2967.06	4699			21.5911	4.19306	12.5394	5.40993
	3.67233	55.0719	8.4696	2.89763	3.02188	6.68228	2.52649	16.1401	18.6191	4.0636	7.1056	5.0546	20.9222	0.0469901	0.260724	0.934997	3.6941	-2988.07	4695.96			22.4046	4.2006	12.4286	5.40793
	3.66112	57.8922	8.57697	2.93689	2.97972	6.69654	2.50482	15.3964	18.5364	4.02362	7.00655	5.33464	20.7895	0.0468901	0.261538	0.937206	3.6765	-3005.96	4692.27			23.3768	4.20439	12.1459	5.45494
	3.58664	62.3767	8.86288	2.97233	2.94742	6.92228	2.44541	15.2597	18.3193	3.95588	6.97618	5.81121	20.7012	0.0471093	0.261458	0.939123	3.66863	-3022.56	4688.92			24.9421	4.28068	12.0081	5.58109
	3.5224	65.3125	9.00388	3.03946	2.95331	6.96634	2.35267	14.554	17.7065	3.9383	6.97204	6.44525	20.6516	0.0468007	0.261729	0.93816	3.66126	-3037.74	4686.87			25.9463	4.3197	11.5377	5.7852
	3.55201	69.9109	9.08786	3.09929	2.87021	6.82251	2.24662	13.7899	16.5418	3.988	6.98415	7.06651	20.6325	0.0464594	0.261828	0.945694	3.64478	-3052.94	4683.41			27.5169	4.264	10.8595	6.01289
	3.4477	71.9547	9.06819	3.14503	2.80398	6.94569	2.19313	13.4007	16.432	4.01741	6.81311	8.47011	20.6375	0.0463603	0.261686	0.944287	3.63303	-3066.69	4679.04			28.1569	4.29824	10.6753	6.43355
	3.25852	73.4773	9.12923	3.17073	2.79836	7.27446	2.16806	12.7647	15.9697	4.04273	6.86082	9.61623	20.6509	0.0461852	0.262468	0.948898	3.62059	-3081.84	4675.18			28.6217	4.41451	10.3008	6.83993
	3.15737	76.8107	9.01042	3.28304	2.75874	7.59754	2.12225	12.2177	15.6591	3.94071	7.07511	11.8831	20.6434	0.046389	0.263041	0.945675	3.60862	-3097.97	4670.91			29.6595	4.54644	9.9997	7.63296
	3.07824	78.495	8.83367	3.32227	2.73902	8.04359	2.05212	11.9395	15.1264	4.02314	7.0228	13.666	20.6116	0.0463072	0.263114	0.949217	3.59877	-3112.51	4663.53			30.1356	4.70163	9.70598	8.23733
	3.06155	78.1491	8.72863	3.36415	2.69678	8.37967	2.03534	11.1961	14.4722	4.11375	7.24201	15.5255	20.5685	0.0462069	0.263272	0.94822	3.58512	-3125.22	4653.97			29.9798	4.81353	9.23454	8.96041
	2.98839	78.9889	8.4585	3.38327	2.65328	8.97356	1.99541	10.7573	14.0069	4.5027	7.38744	17.442	20.5205	0.0462082	0.263454	0.94984	3.57877	-3137.76	4644.52			30.1452	5.00337	8.91987	9.77739
	2.91338	77.8262	8.17129	3.45271	2.62745	9.62164	1.96151	10.3454	13.3853	4.79317	7.59511	18.8021	20.4678	0.0461464	0.263673	0.950234	3.57053	-3149.4	4634.23			29.637	5.23393	8.56408	10.3968
	2.80436	73.8754	7.6853	3.52371	2.60965	10.497	1.92132	10.0249	13.2219	5.10493	7.86098	20.5707	20.4563	0.0466774	0.263501	0.952557	3.56597	-3159.33	4620.91			28.1217	5.54346	8.38937	11.1789
	2.61226	71.347	7.36516	3.61724	2.61795	11.4347	1.8638	9.93425	13.0409	5.65531	8.02512	22.1334	20.4915	0.0470391	0.263641	0.952495	3.56374	-3168.22	4606.4			27.1081	5.88996	8.27964	11.938
	2.42889	70.1647	7.11923	3.64859	2.60308	12.2198	1.80835	9.77409	12.372	6.37224	8.15106	23.2652	20.5601	0.0473438	0.263436	0.954866	3.55984	-3177.16	4591.03			26.5709	6.15715	7.9848	12.5962
	2.36189	71.0238	6.78601	3.7367	2.66357	13.3004	1.76781	9.76269	12.144	7.10485	8.21438	24.3421	20.6131	0.0477524	0.262841	0.952865	3.55462	-3183.69	4574.32			26.7239	6.56688	7.89149	13.2205
	2.21789	68.8997	6.45366	3.74595	2.66969	14.1993	1.68302	9.72131	11.2187	7.53802	8.06229	24.5016	20.6339	0.0476406	0.262425	0.953985	3.55717	-3187.86	4556.78			25.8571	6.87166	7.541	13.3673
	2.1624	66.723	6.15518	3.76675	2.73456	15.3224	1.61627	9.31007	10.7715	7.83972	8.09001	25.1951	20.6337	0.0475715	0.26159	0.950534	3.55971	-3191.28	4541.54			25.0135	7.27459	7.23262	13.7083
	2.07862	66.2458	5.98857	3.90694	2.81447	16.4091	1.5509	9.28432	10.4318	8.53434	8.15057	26.2118	20.6722	0.0478157	0.261275	0.942642	3.56764	-3195.01	4527.27			24.771	7.71016	7.08902	14.2989
	1.99706	67.2084	5.68759	4.11002	2.96161	17.764	1.51819	9.13064	10.4216	9.41088	8.17021	26.0877	20.7617	0.0478066	0.26083	0.938289	3.56501	-3198.48	4512.54			24.9644	8.27853	7.02347	14.5563
	1.95986	66.4121	5.57822	4.23636	3.12455	19.063	1.48201	9.07313	10.2959	10.0135	8.02949	26.2333	20.8665	0.0478841	0.26035	0.930439	3.56855	-3201.64	4497.19			24.6501	8.80797	6.95036	14.7588
	1.99415	67.1723	5.60211	4.40402	3.28391	20.3623	1.48482	9.41243	10.3326	10.5372	7.93869	25.4275	20.9368	0.0474381	0.259847	0.920755	3.56536	-3205.02	4483.35			24.9229	9.35008	7.07662	14.6345
	2.00129	67.9518	5.55263	4.45431	3.41644	21.0381	1.47692	9.64411	10.1997	10.8945	7.65875	24.0505	20.9499	0.0475224	0.259653	0.911464	3.56174	-3207.72	4470.23			25.1686	9.63627	7.1069	14.2013
	2.02817	66.4795	5.48811	4.60003	3.56326	21.5853	1.50131	9.76385	10.0663	11.0771	7.56184	22.7712	20.9198	0.0476599	0.260021	0.901133	3.55597	-3209.69	4457.77			24.6653	9.9162	7.1105	13.8034
	2.03419	64.8454	5.4962	4.73026	3.68301	22.3648	1.48181	9.77471	9.8932	11.7933	7.68791	21.2657	20.8601	0.0473546	0.261017	0.896858	3.55708	-3212.02	4447.61			24.1253	10.2594	7.04991	13.5823
	2.03177	65.0104	5.51051	5.01537	3.9271	22.6913	1.45852	9.73785	9.73241	11.9347	7.80748	20.0118	20.7606	0.0471687	0.261827	0.892096	3.55364	-3214.54	4440.27			24.1842	10.5446	6.97626	13.2513
	2.0488	67.9996	5.55164	5.38545	4.32496	23.1968	1.46684	9.91634	9.95951	12.1943	7.98104	18.405	20.5909	0.0469207	0.26294	0.887607	3.5507	-3216.1	4434.31			25.2	10.9691	7.11423	12.8601
	2.07666	70.0394	5.56155	6.02205	4.82957	24.2376	1.4686	10.0785	10.1212	12.4742	7.70209	16.0301	20.3841	0.0469027	0.263707	0.887768	3.53889	-3217.24	4428.78			25.8925	11.6964	7.22274	12.0688
	2.14412	72.5189	5.62483	6.53547	5.38872	25.1994	1.4699	10.0474	10.2736	12.2791	7.65695	14.1401	20.2022	0.0470375	0.263905	0.884341	3.53102	-3217.99	4419.77			26.7626	12.3745	7.26363	11.3587
	2.20066	73.7771	5.71726	7.22896	6.21776	26.1457	1.45503	10.0786	10.2255	12.5128	7.52911	12.9184	20.1233	0.0472897	0.264149	0.883662	3.52412	-3217.74	4419.68			27.2317	13.1975	7.25305	10.9868
	2.19701	76.6194	5.69176	8.27188	7.0615	28.4944	1.46581	10.2166	10.2347	12.8017	7.41797	11.5657	20.1694	0.0472786	0.264583	0.883004	3.51427	-3217.02	4409.2			28.1694	14.6092	7.30571	10.5951
	2.29417	78.8495	5.68949	10.3787	8.23645	31.0986	1.50113	10.2516	10.2404	13.4032	7.21146	11.2376	20.2275	0.0473698	0.264363	0.880539	3.50635	-3216.06	4407.01			28.9444	16.5712	7.33102	10.6174
	2.32986	80.4477	5.97992	13.4669	9.85239	35.9583	1.54944	10.364	10.4052	14.5951	7.06425	11.0365	20.1927	0.0475796	0.264417	0.87942	3.50147	-3215.54	4402.8			29.5858	19.7592	7.43955	10.8986
	2.50447	83.5736	6.11555	16.1891	11.1517	39.7943	1.70056	10.8905	10.403	16.0797	6.80838	11.1824	20.0424	0.0482039	0.263943	0.883086	3.49328	-3214.35	4384.59			30.7312	22.3784	7.66469	11.3568
	2.67415	87.0255	6.32812	20.6407	13.1669	42.9708	1.8359	11.2984	10.5228	18.372	6.5839	11.6014	19.7776	0.0489872	0.263878	0.8835	3.48545	-3212.65	4409.72			32.0093	25.5928	7.88571	12.1858
	2.8037	87.4045	6.46278	24.1561	15.4724	46.1103	1.91046	11.4828	10.4834	20.6984	6.16156	11.9356	19.4484	0.0495261	0.263329	0.885929	3.48337	-3210.26	4443.34			32.2237	28.5796	7.95888	12.9318
	2.8772	86.8295	6.4367	28.6456	17.2194	49.8579	1.9786	11.5705	10.1649	23.0093	6.06775	12.724	19.0313	0.0502979	0.262976	0.890351	3.48668	-3204.67	4494.07			32.0478	31.9076	7.90467	13.9337
	2.97051	83.6201	6.43618	32.5434	18.8027	51.7708	2.03699	11.7493	9.81498	25.6934	5.6655	12.9618	18.4799	0.050648	0.262848	0.893248	3.49874	-3197.47	4555.92			31.0089	34.3723	7.8671	14.7736
	3.0892	81.9218	6.31425	35.0352	20.058	53.532	2.10751	11.9409	9.30575	27.5541	5.31885	13.4356	17.7569	0.0512797	0.26291	0.893015	3.51207	-3186.36	4611.02			30.4418	36.2084	7.78471	15.4362
	3.22222	80.3438	6.23605	37.8014	21.1942	54.6463	2.17755	11.849	9.25159	28.4766	5.33077	13.4573	16.9027	0.0522301	0.263211	0.896792	3.52543	-3169.99	4674.95			29.934	37.8806	7.75938	15.7549
	3.29835	78.3264	6.29659	39.0711	21.5438	53.9553	2.25021	11.7625	9.20689	29.3443	5.27153	13.3876	16.0069	0.0525807	0.263963	0.89948	3.54282	-3148.67	4734.9			29.3071	38.1901	7.73985	16.0012
	3.39543	74.9408	6.08311	39.5034	21.9274	51.6032	2.29161	11.6682	8.78989	30.0515	5.30964	13.4656	15.1282	0.0528911	0.264294	0.904379	3.55584	-3120.38	4798.79			28.1398	37.678	7.58322	16.2756
	3.43233	71.3961	5.92723	39.5365	22.024	49.0793	2.29488	11.4295	8.9402	30.1541	5.39865	13.0112	14.2679	0.0529755	0.264813	0.906204	3.57331	-3085.56	4872.62			26.9186	36.8799	7.55487	16.188
	3.50587	65.7231	5.8916	37.9199	21.646	46.1292	2.30803	11.3949	8.77416	29.5348	5.52274	12.3566	13.4726	0.0531001	0.265374	0.90718	3.59002	-3046.52	4915.54			25.0402	35.2317	7.49236	15.8047
	3.58874	61.043	5.95688	36.3384	20.6784	43.4802	2.36497	11.1887	8.90894	28.1635	5.41152	11.5445	12.7882	0.0535976	0.265206	0.910335	3.6041	-3003.09	4943.56			23.5295	33.499	7.48753	15.0398
	3.71997	57.7845	6.25674	33.8275	19.6266	39.3192	2.41896	10.7805	8.85277	26.8577	5.56001	10.3329	12.2992	0.0538532	0.265436	0.909592	3.61495	-2958.92	4951.53			22.5871	30.9245	7.35074	14.2502
	3.93329	55.322	6.67685	30.9939	18.8314	35.2903	2.51023	10.6198	8.90816	24.9046	5.78509	9.22903	12.0626	0.0534019	0.265996	0.911092	3.62508	-2914.21	4952.11			21.9774	28.3719	7.34605	13.3062
	4.06289	51.144	7.27247	28.0582	18.1786	32.0807	2.60586	10.296	9.13975	23.0009	5.93052	8.14407	11.98	0.0533438	0.265791	0.919277	3.632	-2869.52	4951.6			20.8265	26.1058	7.34721	12.3585
	4.23069	46.5252	8.03378	24.6134	17.3215	27.6903	2.70361	10.0407	9.20632	20.9331	6.10111	7.42082	11.998	0.0528984	0.26573	0.923582	3.63668	-2828.37	4952.82			19.5966	23.2084	7.31686	11.485
	4.55119	40.4556	9.61703	21.2254	16.4625	23.6958	2.76005	9.75661	9.26139	19.1072	6.1014	6.60605	12.0902	0.0525202	0.265187	0.927776	3.64384	-2790.2	4953.4			18.2079	20.4612	7.25935	10.6049
	4.86797	38.7322	10.4014	18.2224	15.4705	20.0886	2.88057	9.6904	9.28366	16.8514	6.1018	5.66394	12.2478	0.0521862	0.265096	0.929731	3.64859	-2758.58	4953.06			18.0005	17.9272	7.28488	9.53906
	5.14805	35.0754	11.8009	15.5007	14.2573	17.2959	3.00065	9.63872	9.31724	14.3801	5.98879	5.03919	12.5081	0.051663	0.26487	0.9306	3.65578	-2734.04	4953.6			17.3415	15.6846	7.31887	8.46938
	5.54937	31.903	13.0795	13.2785	13.0991	15.5753	3.04067	9.33706	9.28826	12.4088	5.78224	4.72529	12.832	0.0514612	0.264529	0.934591	3.6612	-2716.47	4954.9			16.844	13.9843	7.222	7.63879
	5.88852	29.4712	14.1002	11.5248	12.4113	13.58	3.0915	9.3101	9.28398	10.2736	5.74529	4.50457	13.1947	0.0506928	0.264381	0.937642	3.66039	-2706.36	4955.15			16.4866	12.5053	7.22853	6.84117
	6.09458	27.8758	15.4215	9.80438	11.6551	11.6163	3.17237	9.48637	9.37565	8.98577	5.6269	4.44755	13.5554	0.0498806	0.264281	0.94048	3.66441	-2705.77	4955.02			16.4639	11.0253	7.3448	6.35341
	6.09911	26.0701	16.6889	8.55583	10.5705	10.6331	3.12439	9.77128	9.44649	7.65863	5.39716	4.56582	13.886	0.0495887	0.263843	0.947931	3.66703	-2713.84	4955.95			16.286	9.91982	7.44738	5.87387
	6.08475	25.0823	18.1571	7.39976	9.3003	9.04679	3.04984	10.4258	9.41581	6.50574	5.18388	4.59589	14.2119	0.0490329	0.264272	0.954075	3.66783	-2731.3	4957.24			16.4414	8.58228	7.63047	5.4285
	6.07171	24.9689	19.0562	6.2782	8.10558	7.42885	2.94245	10.9931	9.46952	5.78137	4.91182	5.06914	14.5531	0.0485859	0.264549	0.961714	3.66693	-2757.85	4957.04			16.6989	7.27088	7.8017	5.25411
	6.00222	24.5854	19.9604	5.45545	7.1726	6.53383	2.8631	11.8642	9.46674	5.33707	4.73534	5.48641	14.863	0.0486473	0.265249	0.96688	3.66163	-2793.46	4956.8			16.8494	6.38729	8.06466	5.18627
	5.92678	24.71	20.5522	4.8142	6.52316	5.80573	2.7563	12.9412	9.52267	4.86025	4.58932	6.7141	15.105	0.0484306	0.265093	0.975854	3.66172	-2834.93	4957.91			17.063	5.71436	8.40671	5.38789
	5.7131	24.8953	20.6461	4.35073	5.69221	5.42873	2.60469	13.8467	9.39623	4.59132	4.58431	8.23342	15.2317	0.0487328	0.264991	0.980922	3.6544	-2879.18	4958.46			17.0848	5.15722	8.61587	5.80302
	5.31941	24.6302	20.6571	4.15036	5.26906	5.17223	2.45078	14.517	9.41578	4.24083	4.61284	9.14172	15.2708	0.0483092	0.264784	0.984635	3.64979	-2925	4957.79			16.8689	4.86388	8.79453	5.99847
	4.9405	25.5515	20.6156	3.92685	4.94604	5.07923	2.31491	15.8107	9.34159	4.10571	4.62279	10.1092	15.2736	0.0484427	0.264695	0.982964	3.63342	-2969.28	4957.8			17.0359	4.65071	9.15573	6.27922
	4.44048	25.0619	20.247	3.81127	4.58218	5.02431	2.14528	17.0276	9.05072	3.94391	4.63434	11.151	15.2873	0.0486923	0.265098	0.980997	3.61776	-3010.15	4958.73			16.5831	4.47259	9.40786	6.57641
	4.18658	25.4115	19.9903	3.62009	4.38429	4.94077	2.00466	18.0018	8.833	3.81862	4.73446	12.0361	15.316	0.048958	0.265618	0.980647	3.60229	-3045.91	4958.68			16.5294	4.31505	9.61317	6.86307
	3.99688	24.5786	19.1264	3.46916	4.17607	4.9131	1.99538	18.6578	8.521	3.72728	4.93561	12.8157	15.3213	0.0490234	0.265168	0.981818	3.58769	-3075.51	4957.93			15.9006	4.18611	9.72473	7.15953
	3.86433	25.203	18.5223	3.40148	3.95206	4.8592	1.95167	18.7659	8.17393	3.70593	4.98205	13.3685	15.2884	0.0488132	0.264467	0.980296	3.57925	-3098.21	4958.27			15.8632	4.07091	9.63051	7.35218
	3.6142	25.3833	17.1023	3.33186	3.78579	4.78551	1.95158	18.507	7.94009	3.65226	5.20084	13.7332	15.267	0.0486	0.263621	0.981124	3.5732	-3115.55	4958.97			15.3666	3.96772	9.46624	7.52876
	3.31762	25.0695	15.9657	3.25158	3.66017	4.73078	1.94709	18.3649	7.51269	3.62196	5.391	13.6686	15.2714	0.0481826	0.263218	0.979456	3.56285	-3129.65	4958.45			14.7843	3.88084	9.27488	7.56052
	3.23215	25.2191	15.0864	3.20186	3.68359	4.65286	1.93727	17.9016	7.39919	3.61378	5.53795	12.7501	15.272	0.0476558	0.263155	0.977546	3.55757	-3140.56	4958.11			14.5126	3.8461	9.07936	7.30061
	3.33727	25.2541	14.7762	3.13481	3.73805	4.47534	1.9716	17.3995	7.1105	3.49922	5.65546	12.3957	15.3133	0.0474543	0.263221	0.979054	3.54773	-3149.94	4958.91			14.4559	3.78273	8.82719	7.18345
	3.56072	24.936	14.4112	3.05298	3.87682	4.39712	2.13258	16.6012	6.88414	3.4014	5.7259	11.8395	15.469	0.0471258	0.264132	0.985858	3.5502	-3157.52	4959.19			14.3026	3.77564	8.53932	6.98894
	4.05397	24.5901	14.5142	2.95223	4.02376	4.27547	2.25254	15.5614	6.74637	3.33186	5.89565	10.7783	15.7709	0.0466165	0.263905	0.991351	3.55438	-3163.38	4958.72			14.3861	3.75049	8.18677	6.66861
	4.77196	24.6781	14.7353	2.87893	3.99437	4.15751	2.40231	14.5698	6.79714	3.29752	6.00443	9.73916	16.1605	0.0462483	0.263446	0.993401	3.55974	-3167.79	4958.85			14.7285	3.67694	7.92309	6.34704
	5.1549	24.3246	14.7665	2.9007	4.11476	3.98362	2.54853	13.6024	6.80551	3.26196	5.85365	8.98929	16.5679	0.045642	0.263102	0.993966	3.56081	-3173.65	4959.58			14.7487	3.66636	7.65215	6.03497
	5.70351	23.7182	14.9557	2.83636	4.20949	3.88349	2.65954	13.1315	7.02915	3.18162	5.64682	8.06536	16.9407	0.0454977	0.263105	0.991111	3.5636	-3178.88	4959.76			14.7924	3.64311	7.60674	5.63127
	6.11821	22.6284	15.5645	2.85616	4.42112	3.80901	2.72975	12.7856	7.15668	3.11576	5.51495	7.29675	17.2355	0.045246	0.263249	0.992255	3.56661	-3181.69	4959.25			14.7704	3.69543	7.55734	5.30915
	6.56128	22.0515	16.5084	2.8444	4.62557	3.76279	2.77051	12.3762	7.3875	3.0436	5.28301	6.27553	17.4692	0.0452612	0.263074	0.992492	3.5717	-3182.33	4959.24			15.0404	3.74425	7.51142	4.86738
	6.84604	21.2988	17.2033	2.88364	4.73105	3.69214	2.7897	12.0191	7.6373	2.96737	5.11545	5.6527	17.702	0.0448243	0.263208	0.998445	3.57896	-3183.24	4958.83			15.116	3.76894	7.48204	4.57851
	7.22415	20.6796	18.1441	2.88847	4.82331	3.62708	2.78793	12.0025	7.86576	2.96582	5.00311	5.21262	17.9249	0.0448337	0.262914	1.00897	3.5814	-3182.63	4955.48			15.3493	3.77962	7.55207	4.39385
	7.38913	20.3939	18.3107	2.96784	4.7777	3.58651	2.69808	11.9946	8.11443	3.03767	4.81444	4.8948	18.0865	0.044856	0.262798	1.01172	3.58426	-3180.92	4949.08			15.3646	3.77735	7.60235	4.24897
	7.50136	19.6692	18.6294	3.00807	4.80187	3.55427	2.62196	12.0555	8.41252	3.04229	4.47878	4.73484	18.186	0.0446127	0.262589	1.00803	3.58212	-3179.64	4940.77			15.2667	3.78807	7.69665	4.0853
	7.38332	18.9734	18.9138	3.07369	4.87708	3.59531	2.51496	12.3215	8.51985	3.03071	4.10024	4.6114	18.2654	0.0445008	0.262773	1.0061	3.57986	-3178.87	4916.22			15.0902	3.84869	7.78545	3.91412
	7.23618	18.5529	19.3577	3.09907	4.94385	3.68653	2.35257	12.4212	8.98808	3.07793	4.10555	4.66257	18.3642	0.0444332	0.262556	1.00645	3.58512	-3175.61	4876.27			15.0489	3.90982	7.92063	3.94868
	7.02633	18.3941	19.7083	3.13977	4.94379	3.73428	2.25125	14.1158	9.14712	3.11896	4.1145	4.91063	18.489	0.0442302	0.263467	1.0043	3.58601	-3171.67	4826.66			15.0429	3.93928	8.50471	4.04803
	6.89731	18.7141	20.1985	3.19761	5.03457	3.78592	2.15991	15.6377	9.4065	3.20251	4.06852	4.95314	18.6681	0.0444645	0.263649	0.996606	3.59093	-3169.5	4761.72			15.27	4.00603	9.06804	4.07473
	6.58144	19.0124	20.7213	3.20864	5.03536	3.87784	2.05441	18.0178	9.8389	3.30119	3.99257	5.02244	18.8794	0.0449456	0.263836	0.995771	3.58725	-3167.47	4689.38			15.4384	4.04061	9.97036	4.1054
	6.49932	19.1977	21.1531	3.19171	5.07085	3.91643	2.00065	21.6226	10.1219	3.40625	3.93108	5.09358	19.1053	0.0456867	0.264017	0.98766	3.58669	-3163.15	4611.8			15.6167	4.05966	11.2484	4.14363
	6.28871	19.4007	21.645	3.21113	5.0971	4.11415	1.93722	25.9042	10.1509	3.54695	3.7848	5.24147	19.3392	0.0460753	0.264355	0.97224	3.58623	-3159.61	4528.22			15.7781	4.14079	12.6641	4.19107
	6.24032	19.6595	21.9787	3.1747	5.12782	4.42962	1.90573	30.2635	10.425	3.643	3.73365	5.42824	19.5773	0.0456893	0.264584	0.959644	3.58285	-3159.66	4446.31			15.9595	4.24404	14.1981	4.26829
	6.08754	19.7713	22.1834	3.13875	5.05361	4.88765	1.84905	32.6279	10.4573	3.70488	3.71341	5.65164	19.8294	0.0457913	0.264626	0.951693	3.58401	-3158.99	4360.37			16.0141	4.36	14.9781	4.35664
	5.78689	19.9871	22.397	3.12529	5.06455	5.176	1.8004	36.4388	10.7223	3.81073	3.71511	6.03302	20.0848	0.0458698	0.2651	0.93883	3.5871	-3156.17	4273.79			16.057	4.45528	16.3205	4.51962
	5.72213	20.3337	22.2905	3.13558	5.11332	5.37647	1.79379	40.0041	10.5246	3.94315	3.60166	6.24154	20.3401	0.0462297	0.266047	0.928838	3.59225	-3155.84	4193.58			16.1154	4.54179	17.4408	4.59545
	5.59963	20.7103	22.0339	3.17723	5.18729	5.58287	1.77999	44.0258	10.5711	4.06155	3.60709	6.64246	20.5507	0.046221	0.26606	0.920741	3.5989	-3158.19	4122.97			16.1146	4.64913	18.7923	4.77037
	5.54908	20.5524	22.1311	3.17569	5.23466	5.83664	1.77133	45.68	10.5556	4.17863	3.64422	6.5898	20.7091	0.0464493	0.26616	0.919539	3.60223	-3158.05	4068.3			16.0775	4.749	19.3357	4.80422
	5.57451	20.8325	21.9138	3.19108	5.31779	6.02796	1.74174	47.8448	10.238	4.19942	3.67202	6.7602	20.8112	0.0460952	0.266558	0.916637	3.60792	-3156.7	4031.82			16.1069	4.84561	19.9415	4.87721
	5.47212	20.9135	21.9261	3.28731	5.49635	6.39323	1.74152	48.1428	9.97556	4.21388	3.68003	6.94752	20.8737	0.0457887	0.266556	0.915825	3.60911	-3159.51	4006.17			16.1039	5.05896	19.9533	4.94714
	5.36209	21.0726	21.9403	3.34385	5.44561	6.79756	1.71723	48.7652	9.79379	4.15492	3.72985	7.15512	20.8814	0.0455483	0.266439	0.915118	3.61051	-3162.58	3999.79			16.125	5.19567	20.0921	5.0133
	5.37345	21.0054	21.9435	3.42017	5.53652	7.16113	1.72991	49.6591	9.64152	4.14519	3.84581	7.32824	20.8442	0.0453868	0.265851	0.917656	3.61653	-3161.12	4000.03			16.1074	5.37261	20.3435	5.10641
	5.25837	21.6472	21.9529	3.52787	5.60366	7.35047	1.70041	49.1605	9.46695	4.12272	3.84845	7.44168	20.7418	0.0453068	0.265269	0.917958	3.62451	-3160.28	4006.01			16.2862	5.494	20.1093	5.13762
	5.20519	22.0632	22.0968	3.62204	5.64284	7.4625	1.67472	48.8163	9.34839	4.16788	3.85966	7.39247	20.6043	0.0454542	0.264707	0.922868	3.62846	-3163.83	4026.79			16.4551	5.57579	19.9465	5.14
	5.06892	21.9258	22.3332	3.72723	5.66169	7.73514	1.66128	47.5068	9.2815	4.13946	3.78585	7.38037	20.4827	0.0453187	0.263621	0.92898	3.6256	-3165.38	4061.32			16.4426	5.70802	19.4832	5.10189
	5.03439	21.7519	23.1513	3.74721	5.68635	8.13653	1.66625	44.8144	8.98217	4.12673	3.61861	7.24214	20.451	0.045636	0.26333	0.934647	3.62649	-3162.39	4100.14			16.6459	5.8567	18.4876	4.99582
	4.86306	21.8522	23.3273	3.77585	5.66826	8.45822	1.63607	46.3393	8.71293	4.03371	3.45778	7.37167	20.5208	0.045428	0.2627	0.935298	3.62386	-3162.73	4136.59			16.6809	5.96744	18.8961	4.95439
	4.73719	21.7529	23.4559	3.84025	5.7685	9.15442	1.62164	48.7932	8.61544	4.09226	3.3662	7.70163	20.6326	0.0452768	0.26228	0.936957	3.62203	-3166.27	4176.06			16.6487	6.25439	19.6768	5.05336
	4.66664	21.732	23.6574	3.83361	5.76172	9.78111	1.59339	51.6707	8.42987	4.11294	3.23205	7.88343	20.7774	0.0452916	0.262414	0.935431	3.62046	-3164.22	4216.05			16.6853	6.45881	20.5646	5.07614
	4.50433	22.0514	23.489	3.84634	5.88367	10.9643	1.60694	54.1924	8.4204	4.163	3.20127	8.041	20.938	0.0456223	0.262367	0.937956	3.62591	-3159.26	4245.45			16.6816	6.89811	21.4066	5.13509
	4.40226	21.903	23.3145	3.91384	5.92822	12.2335	1.60487	54.5288	8.24863	4.22104	2.97349	8.048	21.1085	0.0459872	0.262515	0.935364	3.62584	-3160.16	4272.47			16.5399	7.35851	21.4608	5.08084
	4.27672	21.9634	22.6988	3.96052	6.19033	13.2443	1.58661	54.0493	8.24035	4.21599	2.85988	8.20159	21.2584	0.0464176	0.263164	0.939191	3.62867	-3161.42	4301.85			16.313	7.79837	21.2921	5.09249
	4.1866	21.1949	22.0506	3.9861	6.24007	14.4877	1.57997	56.5061	8.17508	4.20917	2.80052	8.38747	21.3451	0.0462437	0.263306	0.940031	3.63611	-3155.81	4336.71			15.8107	8.23794	22.0871	5.13239
	4.05926	21.0219	21.156	4.00734	6.32327	15.4534	1.56042	59.1526	8.07397	4.23353	2.76068	8.62394	21.373	0.0464864	0.263379	0.941546	3.64716	-3150.11	4375.79			15.4124	8.59467	22.929	5.20605
	3.91748	20.8409	20.2247	4.07544	6.43993	16.4636	1.52388	62.8771	8.14777	4.20742	2.72117	8.99766	21.4155	0.0469335	0.26361	0.942825	3.65462	-3150.01	4412.46			14.9944	8.99298	24.1829	5.30875
	3.86445	20.6135	19.5992	4.17415	6.46448	17.9205	1.49833	63.4685	8.14241	4.2782	2.73618	9.76493	21.5248	0.0472455	0.263952	0.942339	3.66412	-3144.74	4446.28			14.6924	9.5197	24.3698	5.5931
	3.79299	21.0688	19.0704	4.22311	6.47541	18.6998	1.47378	64.1666	8.19176	4.29411	2.67851	10.2372	21.7017	0.0476521	0.264218	0.940987	3.67716	-3131.64	4480.78			14.6441	9.79943	24.6107	5.7366
	3.63483	20.9403	18.6267	4.32411	6.48865	19.611	1.46432	65.0811	8.30591	4.32509	2.66958	10.8712	21.8727	0.047751	0.264423	0.942074	3.68872	-3121.8	4517.83			14.4006	10.1413	24.9504	5.95528
	3.50947	20.8996	18.0453	4.46763	6.55102	20.7763	1.43412	64.625	8.339	4.40905	2.63695	11.7038	21.9745	0.0477768	0.264949	0.937823	3.70437	-3114.14	4555.48			14.1515	10.5983	24.7994	6.24994
	3.48777	21.1291	17.6612	4.64077	6.56804	21.3783	1.44859	65.7945	8.58982	4.49379	2.64647	12.6773	21.9796	0.04785	0.265596	0.936162	3.7094	-3096.95	4598.06			14.0927	10.8624	25.2776	6.60584
	3.41203	21.078	17.6409	4.75883	6.32153	21.4394	1.45682	67.9397	8.47268	4.69182	2.6402	14.0299	21.9049	0.0479295	0.265675	0.934997	3.71307	-3075.05	4641.24			14.0436	10.8399	25.9564	7.12064
	3.39661	21.4093	17.3703	5.01859	6.24476	21.7541	1.4507	68.6383	8.49556	5.09022	2.67463	15.8071	21.7955	0.0485706	0.265783	0.937438	3.71056	-3061.04	4679.65			14.0587	11.0058	26.1949	7.85731
	3.29548	22.2287	17.1942	5.13454	6.00432	22.5015	1.45634	70.0482	8.86868	5.60031	2.76211	18.3791	21.6465	0.0487504	0.265691	0.9352	3.71412	-3047.03	4714.3			14.2395	11.2135	26.7911	8.91385
	3.22865	22.7991	17.2359	5.31899	5.82947	23.306	1.4707	70.4357	9.04299	6.08286	2.87679	20.8159	21.4642	0.0487418	0.265821	0.930091	3.71882	-3023.97	4749.47			14.4212	11.4848	26.9831	9.92519
	3.12611	23.62	16.922	5.47332	5.63375	23.4878	1.47168	72.2191	9.47541	6.5193	2.99686	22.9457	21.2249	0.0482871	0.26595	0.931422	3.7209	-3003.47	4786.44			14.5561	11.5316	27.7221	10.8206
	3.10752	23.73	16.399	5.62617	5.47914	23.7312	1.49416	75.0824	9.73251	6.97053	3.10116	24.9271	20.958	0.0478783	0.266024	0.934306	3.71935	-2993.02	4818			14.4122	11.6122	28.7697	11.6663
	3.08119	24.9583	15.8203	5.74746	5.27207	23.4701	1.51981	76.0331	9.58812	7.51847	3.25496	26.776	20.7203	0.0478362	0.266468	0.930754	3.72011	-2980.45	4841.6			14.6199	11.4966	29.047	12.5165
	3.08109	26.0485	15.7366	5.88402	5.0045	23.0012	1.51795	78.6019	9.57345	8.00248	3.41376	28.1934	20.5135	0.0478607	0.266814	0.934778	3.71408	-2963.04	4862.97			14.9554	11.2966	29.8978	13.2032
	3.01159	27.3287	15.0627	5.9114	4.82681	23.3877	1.51976	85.7675	9.42506	8.35258	3.5324	29.8841	20.3572	0.047968	0.266471	0.933973	3.71239	-2954.78	4877.19			15.1343	11.3753	32.2374	13.923
	2.98095	28.7852	14.3677	5.9837	4.65123	23.5416	1.50055	91.6036	9.5862	8.82547	3.66967	31.1218	20.2438	0.0480863	0.266663	0.935275	3.70965	-2953.89	4884.24			15.378	11.3922	34.2301	14.539
	2.95636	32.5883	13.7776	6.21608	4.5959	22.8598	1.53318	99.5481	9.64897	9.23479	3.9375	31.6703	20.1765	0.0479455	0.266147	0.935976	3.71175	-2944.47	4888.32			16.4408	11.2239	36.9101	14.9475
	2.90378	36.727	13.193	6.72325	4.53495	22.183	1.53949	104.786	9.60075	9.73633	4.13774	31.6807	20.1612	0.0478571	0.266177	0.945182	3.70085	-2933.24	4891.45			17.608	11.1471	38.6422	15.1849
	2.83559	39.7017	12.4446	6.86931	4.35833	20.8252	1.53555	111.28	9.57332	10.5934	4.5963	31.2476	20.1787	0.0474905	0.266323	0.953577	3.68602	-2935.06	4891.21			18.3273	10.6843	40.7963	15.4791
	2.83089	44.1788	11.8719	7.44041	4.22199	19.684	1.56461	120.561	9.44443	12.1616	5.2135	31.8067	20.2098	0.0481735	0.26617	0.960294	3.66376	-2938.41	4890.42			19.6272	10.4488	43.8568	16.3939
	2.85087	50.9781	11.3441	8.22798	4.15815	19.1649	1.58591	129.57	9.43495	15.126	5.93259	32.0298	20.2065	0.0483823	0.265673	0.971718	3.63614	-2931.06	4888.75			21.7244	10.517	46.8635	17.6961
	2.90946	55.3679	10.8151	9.72734	3.9405	18.8684	1.63845	136.293	9.56569	20.2114	7.27323	33.5038	20.1095	0.0484262	0.265095	0.981205	3.60614	-2812.52	4886.2			23.0308	10.8454	49.1657	20.3295
	2.92118	59.9397	10.219	12.0759	3.92092	17.9584	1.70228	140.878	9.80403	25.3399	8.49267	35.2742	19.8881	0.0485137	0.264518	0.989925	3.57713	-2455.85	4881.82			24.36	11.3184	50.7947	23.0356
	2.99124	64.2977	9.93152	15.0607	3.93807	18.2886	1.75878	142.698	10.1923	31.2661	9.90579	37.6273	19.6246	0.04825	0.263852	0.99998	3.54919	-2055.55	4877.07			25.7401	12.4291	51.5498	26.2664
	3.05575	68.867	9.69492	18.3961	4.07771	17.7427	1.82068	144.722	10.3425	36.373	11.7221	40.3516	19.3487	0.0482167	0.263102	1.00688	3.51982	-1630.43	4872.95			27.2059	13.4055	52.295	29.4822
	3.07192	71.5809	9.49391	20.604	4.12233	17.6319	1.83927	145.012	10.4585	41.2978	13.4945	42.8452	19.1004	0.0482177	0.263182	1.01267	3.48769	-1214.8	4866.59			28.0489	14.1194	52.4365	32.5458

## Sheet: P202 U1-1
	Ra Li	Oi Li	Oe Li	MF Li	ICO Li	LO Li	Ra Re	Oi Re	Oe Re	MF Re	ICO Re	LO Re	EKG	Kippwinkel	Rotwinkel	Kraft x	Kraft y	Druck li	Druck re			Bauch links	Rücken links	Bauch rechts	Rücken rechts
	5.8285	7.92322	11.1177	23.2	9.51389	12.3867	8.43751	20.6108	14.0066	23.4616	32.6007	41.5774	17.1793	0.036526	0.760846	1.17753	4.42695	41	1000.52			8.28982	15.0335	14.3516	32.5465
	5.6354	8.54062	10.7737	26.9261	10.054	14.293	8.38236	20.2742	13.6062	28.3078	33.4682	44.501	15.9654	0.0365491	0.760841	1.16792	4.41376	32	999.469			8.31656	17.0911	14.0876	35.4257
	5.29651	9.4821	10.17	30.5106	11.1068	16.6482	7.92753	20.7097	13.6633	34.3083	33.9593	47.672	14.7219	0.0363968	0.761591	1.165	4.40404	0.999023	998.119			8.31621	19.4218	14.1002	38.6465
	5.10436	9.8106	9.56659	34.4025	12.2598	18.8095	7.38561	21.4181	13.1323	39.8138	33.943	50.1316	13.5406	0.0361993	0.761186	1.16927	4.3847	12	996.886			8.16052	21.824	13.9787	41.2961
	4.63836	10.1635	9.21032	40.055	13.6026	21.7782	6.8644	22.6806	12.9165	45.428	34.0996	52.4144	12.607	0.035943	0.761119	1.17622	4.36838	4729.36	R			8.00407	25.1453	14.1538	43.9807
	4.47365	10.3233	9.04677	44.9027	15.3789	25.4139	6.62588	23.9214	12.5133	48.7944	33.8141	53.8548	11.9795	0.0357258	0.761118	1.18962	4.35021	4931.41	994.406			7.94791	28.5652	14.3535	45.4878
	4.43242	10.6287	9.49984	51.4976	17.7724	28.2099	6.18201	24.3053	11.9683	51.5529	33.7109	54.1264	11.6337	0.0357811	0.761583	1.20272	4.33041	4961.84	992.89			8.18699	32.4933	14.1519	46.4634
	4.33089	10.7714	9.76236	56.9944	19.1632	30.8251	5.55002	24.0885	11.3435	54.7014	34.0261	53.517	11.3877	0.0359072	0.76261	1.21327	4.31102	4963.58	991.955			8.28822	35.6609	13.6607	47.4148
	4.35045	10.6432	10.457	59.8917	21.3207	33.1906	5.25106	23.6942	10.7212	57.6434	33.4483	52.8927	11.2182	0.0362904	0.762557	1.22413	4.29297	4962.48	991.496			8.48355	38.1343	13.2221	47.9948
	4.37911	10.559	11.4443	62.5795	23.3571	35.0427	5.05828	22.3738	9.77848	59.2793	32.102	51.9945	11.1632	0.0359224	0.762734	1.2319	4.27674	4959.87	991.31			8.79416	40.3264	12.4035	47.7919
	4.46222	10.2611	13.5846	61.9215	25.1048	37.1787	4.60374	21.3584	9.2962	58.4448	31.1436	49.9856	11.1157	0.0359273	0.762189	1.23972	4.2742	4960.46	991.417			9.43596	41.4017	11.7528	46.5247
	5.28575	9.96899	15.8043	61.1542	26.3579	38.1117	4.32223	20.662	9.0195	56.9408	29.7107	47.4426	11.03	0.0360572	0.762017	1.25323	4.27237	4962.82	991.61			10.353	41.8746	11.3346	44.698
	6.47925	9.11702	18.8461	58.9176	27.3319	38.5485	4.35566	18.9209	8.73046	53.4351	28.3953	43.8606	10.968	0.0366875	0.76143	1.25557	4.27183	4962.21	992.071			11.4808	41.5993	10.669	41.897
	7.8778	8.62645	20.8743	56.11	28.4205	38.4706	4.61031	16.3106	8.75627	49.8214	28.0161	40.6507	10.9662	0.0371562	0.761843	1.25875	4.28188	4959.74	992.981			12.4595	41.0004	9.89238	39.4961
	8.94074	8.23783	22.6582	52.2772	28.9069	37.1367	5.01902	13.9548	8.95942	45.3692	27.8003	36.1281	10.9396	0.0377909	0.762646	1.26236	4.29492	4960.31	993.651			13.2789	39.4402	9.31106	36.4326
	11.0143	7.7938	23.8189	47.5846	28.8462	35.087	5.64869	11.7496	9.10802	41.7157	27.129	32.0653	10.9102	0.0381098	0.762413	1.25705	4.30835	4962.86	993.887			14.209	37.1726	8.83544	33.6367
	12.761	7.35498	24.005	41.2053	28.4108	33.3274	6.47235	10.5784	10.0861	37.1428	26.7403	28.2052	10.9418	0.0381239	0.761701	1.25597	4.3261	4962.71	994.319			14.707	34.3145	9.04564	30.6961
	14.6408	7.10154	24.6741	32.1173	28.3095	31.2513	8.21254	10.3253	12.1612	32.32	25.9848	24.7694	11.0197	0.0383367	0.760311	1.25687	4.33704	4960.15	994.58			15.4722	30.5594	10.233	27.6914
	16.3206	6.91139	24.6966	26.3359	28.0336	29.0805	9.53404	10.5386	14.3878	26.0761	26.0178	21.7362	11.0164	0.038444	0.760051	1.24763	4.34428	4960.55	995.047			15.9762	27.8167	11.4868	24.61
	17.9269	6.77518	24.8819	20.1349	27.3573	26.811	10.897	10.963	16.9563	20.6104	26.4028	19.4221	10.9494	0.0385726	0.759585	1.24109	4.35117	4963.28	995.751			16.528	24.7677	12.9388	22.1451
	19.1846	6.82003	24.2552	16.7221	26.4256	24.3248	12.2417	11.8728	19.7224	16.6226	27.0494	18.1656	10.9568	0.0386274	0.760635	1.23666	4.35429	4963.44	996.491			16.7533	22.4908	14.6123	20.6126
	19.7174	6.63655	22.9414	13.3955	25.3691	22.2993	13.3692	12.5223	21.7039	14.2118	27.7629	16.9954	11.0461	0.0388766	0.760935	1.23069	4.35513	4960.9	997.699			16.4318	20.3546	15.8651	19.6567
	20.3798	6.60569	20.8349	11.8465	24.4709	19.8832	14.5523	13.2631	23.4432	12.839	29.1305	16.9185	11.1316	0.0388085	0.761422	1.23229	4.35317	4960.69	998.945			15.9401	18.7335	17.0862	19.6293
	20.4296	6.68908	18.896	11.3397	22.7484	17.7305	15.4272	14.1848	25.1347	11.9793	29.7014	16.6015	11.2048	0.0389868	0.76198	1.22927	4.35291	4963.58	999.805			15.3382	17.2729	18.2489	19.4274
	20.1012	6.72648	16.6084	10.6956	21.7095	16.911	16.366	14.6229	26.7889	11.3	29.581	16.658	11.3045	0.0390851	0.76157	1.22343	4.35173	4963.98	1000.74			14.4787	16.4387	19.2593	19.1797
	19.1124	6.94949	14.6723	10.3956	20.6135	16.26	16.4665	15.0477	28.8643	10.5536	30.4297	17.2442	11.3894	0.0388752	0.761577	1.22296	4.34803	4961.21	1002.24			13.5781	15.7564	20.1262	19.4091
	17.8468	7.11953	13.945	10.4014	19.4824	15.8012	16.58	15.3152	30.0141	10.4801	31.1388	17.7526	11.3934	0.0389326	0.761771	1.22376	4.34995	4961.04	1003.96			12.9705	15.2284	20.6364	19.7905
	16.9661	7.32503	12.4531	10.4718	18.54	15.6169	15.9086	15.2862	30.4524	10.2828	31.5459	18.4722	11.3683	0.0387575	0.76206	1.22934	4.35258	4963.77	1005.59			12.2481	14.8762	20.5491	20.1003
	15.2332	7.41164	11.787	10.5723	17.1576	15.6619	15.1025	15.0147	30.2877	10.1629	31.7304	18.5094	11.4164	0.0385536	0.762141	1.23308	4.35946	4964.16	1006.56			11.4773	14.4639	20.1349	20.1342
	13.4366	7.51439	10.5378	10.3057	16.6935	16.3373	13.9535	14.4865	29.3089	9.94531	31.4075	18.238	11.5332	0.0390302	0.76218	1.23877	4.36743	4961.43	1007.53			10.4963	14.4455	19.2496	19.8636
	12.359	7.45465	9.85355	10.6698	16.6781	16.8186	13.3079	13.6812	27.7284	9.72692	30.8409	18.002	11.6338	0.0393362	0.761779	1.2355	4.3717	4961.17	1008.94			9.88906	14.7222	18.2392	19.5233
	11.8304	7.54376	9.77308	10.7703	16.5731	17.4684	12.7928	13.1928	26.3935	10.1347	30.5052	17.8049	11.6964	0.0398931	0.761673	1.22825	4.38	4964.02	1009.68			9.71574	14.9373	17.4597	19.4816
	10.4502	7.54346	9.77182	11.1106	16.9844	18.9878	12.1036	12.1923	24.6712	10.4321	28.712	17.6986	11.7254	0.0399444	0.761353	1.21732	4.39436	4964.38	1010.19			9.25515	15.6942	16.3224	18.9476
	9.51828	7.40183	9.54114	11.4121	18.1896	20.015	11.1698	11.4028	22.8584	11.1549	27.9453	17.7101	11.7281	0.0398996	0.760572	1.20876	4.41096	4961.86	1011.26			8.82042	16.5389	15.1437	18.9368
	8.67141	7.26102	9.35733	11.9004	20.0179	21.3268	9.83699	10.8795	21.1949	11.5847	27.3126	17.9868	11.7386	0.0395915	0.75977	1.20351	4.4213	4961.6	1012.75			8.42992	17.7484	13.9705	18.9613
	8.49883	7.13794	9.31496	12.2401	21.4269	22.3679	9.30021	10.182	18.277	12.856	26.1959	17.7001	11.7922	0.0397714	0.7595	1.19763	4.43455	4964.4	1013.48			8.31724	18.6783	12.5864	18.9173
	8.49896	7.18073	9.38665	12.7087	23.3624	24.0528	8.57442	9.60883	15.9624	13.4012	25.0713	17.0545	11.9086	0.0395235	0.759618	1.18638	4.43939	4964.99	1013.24			8.35545	20.0413	11.3819	18.509
	8.35037	7.05941	9.18388	12.8892	25.1993	25.6339	7.66385	9.22603	13.8354	14.3946	24.2843	16.261	12.077	0.0391442	0.760086	1.17025	4.44751	4962.34	1013.23			8.19789	21.2408	10.2418	18.3133
	8.50061	6.95503	9.17272	13.1573	26.8723	26.2416	7.39679	8.98772	12.4948	16.5885	23.4861	16.6193	12.2346	0.0390533	0.760198	1.16205	4.44991	4962.15	1013.66			8.20946	22.0904	9.62643	18.898
	8.36715	6.7457	9.03572	13.9522	28.0701	26.5087	6.64897	9.04779	11.6599	18.8671	23.9417	17.0064	12.3439	0.0388566	0.760598	1.15182	4.45229	4964.95	1013.05			8.04952	22.8437	9.11887	19.9384
	8.15735	6.5415	8.75782	13.9691	28.4246	26.7487	6.48684	9.1731	10.8163	20.4508	24.4471	17.1488	12.4509	0.0391331	0.760903	1.15858	4.45623	4965.59	1011.3			7.81889	23.0475	8.8254	20.6822
	7.65136	6.34444	8.4067	14.09	28.8831	26.6592	5.92275	9.24645	10.3761	21.7309	24.6529	18.5368	12.574	0.0385727	0.760945	1.17521	4.4601	4963.13	1009.96			7.4675	23.2108	8.51511	21.6402
	7.2821	5.94102	7.86209	14.0287	28.7269	25.7729	5.87509	9.25104	11.3604	22.9337	25.8044	19.4936	12.7315	0.0382963	0.760621	1.19193	4.45902	4962.89	1009.33			7.0284	22.8428	8.82884	22.7439
	6.17229	5.76804	7.58549	14.1227	28.1902	25.406	5.17252	9.30123	12.094	26.3618	25.971	20.5625	12.9502	0.0382575	0.760454	1.20891	4.45179	4965.77	1007.95			6.50861	22.573	8.85593	24.2984
	5.95686	5.62572	7.29685	14.0992	26.9228	24.7177	5.05897	9.21337	12.7268	28.0646	26.8154	21.288	13.1684	0.0380612	0.760893	1.22369	4.4541	4966.56	1005.6			6.29314	21.9132	8.99972	25.3893
	5.73008	5.4813	6.94195	14.3641	26.058	24.2573	5.11858	9.76692	13.4548	28.8229	27.2291	22.0022	13.328	0.0378452	0.760856	1.23171	4.44776	4964.4	1003.99			6.05111	21.5598	9.44678	26.0181
	5.19364	5.22972	6.45653	14.184	24.3208	23.092	5.04095	9.87819	13.8258	29.5778	27.9173	22.8506	13.48	0.037723	0.760404	1.23555	4.44827	4964.01	1003.7			5.62663	20.5322	9.58163	26.7819
	4.92592	5.10821	6.18416	14.1827	22.4746	21.1767	5.39274	9.7866	14.425	29.863	29.0064	22.9923	13.6979	0.0379951	0.759644	1.24752	4.45069	4962.58	1002.64			5.4061	19.278	9.86812	27.2872
	4.26569	5.12673	5.66661	13.9342	20.7608	20.3454	5.67594	9.95954	14.9878	28.5885	29.2101	23.26	14.0037	0.0380777	0.75923	1.26772	4.44191	4945.03	1000.7			5.01968	18.3468	10.2078	27.0195
	4.04552	5.24261	5.37023	13.3281	18.4244	19.3352	5.76106	9.94792	15.6384	27.6573	28.88	23.3184	14.3371	0.038005	0.758282	1.29441	4.44377	4908.12	1000.07			4.88612	17.0292	10.4491	26.6186
	3.94708	5.55838	5.34639	13.0893	17.5262	18.3658	5.7653	9.88261	16.0884	26.6411	28.5926	23.6138	14.6266	0.0378042	0.757612	1.31111	4.44208	4845.25	1000.81			4.95062	16.3271	10.5788	26.2825
	3.51244	5.80476	5.71436	12.7407	16.8724	17.6915	5.81841	9.80218	16.2178	25.5647	27.6171	23.4189	14.9232	0.0377108	0.756722	1.33652	4.43964	4736.45	1000.61			5.01052	15.7682	10.6128	25.5336
	3.51179	6.03477	5.94567	12.5849	16.7534	17.7393	5.70387	10.0617	15.7878	24.1334	26.1182	22.5518	15.2416	0.037932	0.756135	1.35589	4.43674	4605.36	998.904			5.16408	15.6925	10.5178	24.2678
	3.50796	6.30998	6.09298	12.411	16.6691	17.8286	5.3673	10.296	15.1949	20.7178	25.3169	21.1222	15.6262	0.0380504	0.755444	1.37854	4.43624	4445.31	998.199			5.30364	15.6362	10.2861	22.3856
	3.63229	6.53814	6.19741	12.1779	17.0312	18.7043	5.29002	10.4817	14.6691	19.009	24.7769	20.4487	16.0599	0.0381026	0.754875	1.40694	4.43007	4248.26	999.117			5.45594	15.9711	10.1469	21.4115
	3.89737	6.76317	6.39773	11.9382	16.8807	19.1903	5.15064	10.5549	14.0105	17.1367	24.3171	19.6131	16.5577	0.037856	0.754689	1.43582	4.42784	4000.45	998.99			5.68609	16.0031	9.90534	20.3556
	3.99375	6.90002	6.56954	11.6275	17.2221	19.2869	4.93101	10.9263	13.6685	15.5192	23.1251	18.9017	17.137	0.0375657	0.75448	1.46178	4.42376	3684.67	997.316			5.82111	16.0455	9.84194	19.182
	4.01035	7.188	7.04587	11.2385	18.1348	19.8708	4.43216	11.2482	13.1055	13.2282	21.0779	18.1484	17.7853	0.037528	0.754412	1.48699	4.41743	3284.21	996.807			6.08141	16.4147	9.59528	17.4848
	4.00071	7.37351	7.62708	10.8001	18.7404	19.8623	4.03961	11.2708	12.5811	11.9919	19.3656	16.6195	18.4393	0.0378078	0.754121	1.50832	4.41452	2825.09	998.012			6.33377	16.4676	9.29717	15.9923
	3.99536	7.39921	8.13164	10.5632	20.3336	20.2336	3.78788	11.652	11.9431	10.6656	17.7829	15.4238	19.0855	0.0382248	0.754358	1.52744	4.40868	2319.84	997.951			6.50874	17.0435	9.12764	14.6241
	3.93793	7.35449	8.89351	10.5064	21.1834	21.4741	3.50739	12.5922	11.5086	9.68843	16.3627	14.452	19.7289	0.0378855	0.754861	1.54346	4.40436	1787.68	995.921			6.72864	17.7213	9.20273	13.501
	3.97725	7.50108	9.1489	10.8794	21.3326	22.3384	3.34572	13.3158	10.5448	8.90702	15.8851	13.4386	20.3132	0.0381037	0.75578	1.55305	4.40318	1259.1	995.316			6.87574	18.1835	9.06875	12.7436
	3.91549	7.59443	9.42604	11.1805	21.6038	23.1007	3.1533	13.4933	10.2893	8.82426	15.3229	12.6419	20.8133	0.0376262	0.756415	1.56778	4.40526	724.126	996.988			6.97866	18.6283	8.97864	12.263
	3.85515	7.64343	9.46791	11.3967	22.3052	23.8161	3.07157	14.0511	10.1826	8.8856	14.701	12.5382	21.2477	0.0374526	0.756407	1.56187	4.40232	169.373	997.235			6.98883	19.1727	9.10175	12.0416
	3.6269	7.56189	9.5521	11.8161	23.387	23.6164	3.0072	14.3629	9.92993	9.3381	13.4022	12.3116	21.6248	0.0374738	0.756599	1.5531	4.3987	-391.483	995.158			6.91363	19.6065	9.10002	11.684
	3.55354	7.84442	9.62716	12.0563	23.739	23.0582	2.81846	14.2885	10.0682	9.62441	12.5543	12.9891	21.9158	0.0377059	0.756609	1.54948	4.3964	-910.283	994.514			7.00837	19.6178	9.05837	11.7226
	3.26555	7.97996	9.50098	12.243	23.6146	23.7573	2.77399	14.1729	10.1188	9.78968	12.8342	13.641	22.0827	0.0376016	0.756953	1.53733	4.39561	-1379.99	996.328			6.9155	19.8716	9.0219	12.0883
	3.22132	8.06681	9.23198	12.5393	23.471	23.3651	2.79204	14.1571	10.1849	10.5478	13.722	14.0575	22.1517	0.0377405	0.75702	1.52659	4.39409	-1792.74	996.55			6.84004	19.7918	9.0447	12.7758
	3.19107	8.16234	8.80396	12.8531	23.2523	23.2918	2.75044	14.1291	10.2142	11.2715	14.172	14.9109	22.1881	0.0374411	0.757244	1.52346	4.3917	-2131.08	994.341			6.71912	19.7991	9.03124	13.4515
	3.15568	8.57117	8.52927	12.8929	21.8603	23.106	2.76895	14.0382	10.4143	12.4445	15.9357	16.1821	22.2309	0.0370899	0.75738	1.52317	4.39011	-2410.11	993.852			6.75204	19.2864	9.07382	14.8541
	3.20858	9.01218	7.71633	13.0812	20.8132	22.6381	2.73462	13.7663	10.368	13.2059	17.6174	18.5049	22.3359	0.0371982	0.757262	1.52834	4.39238	-2638.36	996.206			6.6457	18.8442	8.95633	16.4427
	3.22526	9.33108	7.22984	13.0214	20.097	22.0508	2.72045	13.7252	11.0148	14.2731	18.7362	20.4516	22.5058	0.036937	0.756933	1.53294	4.3931	-2824.08	996.775			6.59539	18.3898	9.15349	17.8203
	3.26619	9.41775	6.68089	12.8555	19.5452	21.7388	2.71717	13.3792	11.409	14.9841	20.1291	23.0184	22.6782	0.0371296	0.75722	1.54047	4.39109	-2971.49	994.634			6.45495	18.0465	9.16843	19.3772
	3.28133	9.45821	6.24023	12.8138	19.0718	20.6695	2.67118	13.0194	11.7134	15.8588	21.5113	24.7166	22.8384	0.0374443	0.757887	1.55382	4.39261	-3074.91	994.634			6.32659	17.5184	9.13468	20.6956
	3.34277	9.68099	5.81998	12.7354	17.9869	20.5924	2.67748	12.7105	12.4667	16.8618	22.1523	26.1075	22.964	0.0376735	0.758334	1.57479	4.39173	-3140.47	997.866			6.28125	17.1049	9.28488	21.7072
	3.36359	9.77859	5.49082	12.3116	16.8432	20.817	2.70664	12.8524	12.6481	17.3739	22.7043	27.2277	23.0431	0.0380991	0.758443	1.58745	4.39352	-3172.21	999.063			6.211	16.6573	9.40238	22.4353
	3.29642	9.8007	5.6196	12.3707	16.6502	20.9897	2.72898	12.9875	12.8284	18.3525	23.0345	27.2381	23.0883	0.0384967	0.758422	1.59713	4.39188	-3186.09	997.376			6.2389	16.6702	9.51495	22.875
	3.34228	9.77666	5.49012	12.3578	15.9058	21.1314	2.78733	13.8366	13.2588	19.5507	23.1927	27.2398	23.1293	0.0385928	0.758197	1.60096	4.39454	-3183.85	998.02			6.20302	16.465	9.96093	23.3277
	3.33465	9.766	5.44267	12.3506	16.3609	21.467	2.79739	14.5256	13.5341	20.3423	23.2953	27.4687	23.1508	0.0386125	0.758146	1.59295	4.41055	-3167.69	1001.74			6.18111	16.7262	10.2857	23.7021
	3.24132	9.78362	5.55607	12.7079	17.7109	21.9497	2.84766	15.5443	13.687	20.3824	22.8756	26.8924	23.0951	0.0386933	0.758192	1.58175	4.42684	-3140.4	1002.95			6.19367	17.4562	10.693	23.3834
	3.24763	9.54996	5.71332	13.2237	19.4781	22.4345	2.93539	16.2692	13.5809	20.0794	21.7929	25.5702	22.9836	0.0387214	0.758591	1.57159	4.4348	-3111.95	1000.39			6.17031	18.3788	10.9285	22.4808
	3.27851	9.33393	6.42307	14.0797	20.78	23.2551	2.93886	16.6495	13.1352	19.6875	20.5432	24.3507	22.8685	0.0387348	0.758787	1.56191	4.44729	-3083.86	1000.02			6.34517	19.3716	10.9078	21.5271
	3.33698	9.16205	6.78772	14.8572	21.8911	24.681	3.01575	17.4126	12.5025	19.7619	19.1243	22.6045	22.7936	0.0388234	0.7586	1.54734	4.45538	-3053.14	1002.75			6.42892	20.4765	10.9769	20.4969
	3.36006	9.10909	7.23188	15.902	22.8114	27.1796	3.10986	18.541	12.2675	20.2053	17.5027	20.865	22.7633	0.0386377	0.758867	1.54058	4.46332	-3020.11	1002.49			6.56701	21.9644	11.3061	19.5243
	3.501	8.92589	7.5457	16.7434	24.2191	29.637	3.06734	19.2526	11.956	21.1318	16.5552	18.7518	22.7548	0.0386237	0.759142	1.53302	4.47574	-2988.58	998.504			6.65753	23.5332	11.4253	18.8129
	3.6167	8.59397	7.83149	17.4696	26.1265	30.6827	3.07857	20.218	11.7924	21.6085	15.3504	16.9537	22.7992	0.0383991	0.759652	1.5219	4.48596	-2958.03	997.113			6.68072	24.7596	11.6963	17.9709
	3.67649	8.29496	8.1412	17.5331	27.7547	30.5649	3.11157	21.0141	11.746	20.7672	14.4363	15.9696	22.8749	0.0383222	0.760135	1.51364	4.49313	-2926.41	998.902			6.70422	25.2842	11.9572	17.0577
	4.05523	8.06694	8.56476	18.1752	29.5559	30.7513	3.09969	21.3553	11.3646	19.9165	13.0984	14.6732	22.9193	0.0385798	0.760634	1.5024	4.50297	-2893.96	997.569			6.89564	26.1608	11.9398	15.8961
	4.26222	7.87225	9.11158	18.2698	30.3138	30.9888	3.13566	21.3787	10.639	18.8362	12.1504	13.7245	22.9048	0.0385938	0.761518	1.50132	4.50173	-2864.34	992.983			7.08202	26.5242	11.7178	14.9037
	4.36833	7.42745	9.43888	18.157	31.0539	31.3404	3.09754	21.6042	10.4233	18.6199	11.2652	12.363	22.8402	0.0385711	0.761773	1.49687	4.4947	-2836.15	991.234			7.07822	26.8504	11.7083	14.0827
	5.10963	7.15192	9.55919	17.768	31.302	31.3863	3.05209	21.4381	10.5141	18.4616	10.9875	11.5467	22.7577	0.0385715	0.761893	1.49042	4.48827	-2807.25	993.248			7.27358	26.8188	11.6681	13.6652
	5.83424	6.7032	9.54457	17.4793	30.7208	31.2678	3.15084	21.4753	11.0094	18.0823	10.6795	10.5831	22.664	0.0387504	0.761966	1.47938	4.48018	-2780.44	992.883			7.36067	26.4893	11.8785	13.1149
	6.15208	6.5527	9.4528	17.2908	30.7597	30.7424	3.27	21.2975	11.2939	18.725	10.9338	9.64083	22.541	0.0386867	0.761908	1.47019	4.47743	-2754.57	989.54			7.38586	26.2643	11.9538	13.0999
	6.54917	6.43912	9.2447	17.0958	30.6056	29.7687	3.31817	20.782	12.2608	19.1861	11.1013	9.11119	22.4212	0.0384919	0.761842	1.44454	4.48011	-2731.08	990.195			7.411	25.8234	12.1203	13.1329
	6.75357	6.18826	9.08355	16.9157	30.4316	28.0683	3.48564	20.2921	12.2823	18.7471	11.4207	8.46792	22.3614	0.0387619	0.761348	1.43009	4.48711	-2705.59	991.089			7.34179	25.1385	12.02	12.8786
	6.77864	6.04223	9.03313	18.0849	29.82	26.9547	3.52185	19.5327	12.2923	18.4972	11.5571	8.39027	22.3026	0.0385538	0.760826	1.41145	4.48788	-2677.4	1097.63			7.28467	24.9532	11.7823	12.8148
	6.92495	6.30163	8.87339	18.7104	29.4365	26.8213	3.54135	18.1288	12.2029	19.0748	12.0009	8.62339	22.2386	0.0385739	0.760335	1.39459	4.49311	-2651.61	1290.42			7.36666	24.9894	11.291	13.233
	6.88909	6.49496	8.62538	20.2375	29.1227	26.3056	3.56122	17.1848	12.0989	19.5629	12.9756	8.67582	22.1781	0.0385665	0.760198	1.37522	4.49585	-2627.58	1520.73			7.33648	25.2219	10.9483	13.7381
	7.10403	6.44425	8.44156	23.1792	29.292	26.9816	3.64782	16.7379	12.2091	20.7083	13.7896	8.89561	22.1256	0.0387279	0.759329	1.3547	4.49441	-2602.98	1773.44			7.32994	26.4843	10.865	14.4645
	7.26662	6.4064	8.13488	27.041	29.7358	28.3156	3.73411	15.8434	12.1856	21.6056	14.9097	9.48165	22.0908	0.0388614	0.758933	1.34153	4.50549	-2578.98	2026.91			7.2693	28.3642	10.5877	15.3323
	7.68067	6.16719	8.49726	27.1709	28.3095	28.6357	4.08209	15.9434	12.4227	21.0559	14.4051	10.3125	22.068	0.0405184	0.760337	1.37758	4.54691	-2516.53	2024.88			7.44837	28.0387	10.8161	15.2578
	7.97579	6.14859	8.60726	30.66	28.5635	29.9995	4.28897	15.2893	12.307	21.8841	14.9328	10.8516	22.0121	0.040664	0.759965	1.37395	4.55609	-2493.15	2285.75			7.57721	29.741	10.6284	15.8895
	7.498	6.27811	8.36618	35.555	30.071	31.6594	4.29229	15.0552	11.931	23.8118	16.0462	11.0803	21.9164	0.0402664	0.759387	1.37908	4.56143	-2468.93	2569.46			7.38076	32.4285	10.4262	16.9794
	7.16527	6.54327	8.49865	38.9735	31.3803	33.3466	4.27138	14.9918	11.6065	24.8815	17.4272	11.8809	21.7914	0.0400565	0.759465	1.37498	4.55903	-2447.45	2856.77			7.40239	34.5668	10.2899	18.0632
	6.86527	7.03582	8.80403	43.6066	33.519	33.8429	4.25761	15.5824	10.5406	26.0029	18.6029	12.5958	21.6799	0.0402495	0.759674	1.38072	4.55485	-2430.22	3141.13			7.56837	36.9895	10.1269	19.0672
	6.66928	7.8454	9.29227	49.0385	34.7564	36.3331	4.12019	16.8641	10.296	26.9891	19.0047	13.5669	21.5524	0.0399298	0.759835	1.37949	4.54659	-2416.82	3429.33			7.93565	40.0427	10.4268	19.8535
	6.90129	8.99807	9.92414	54.1203	36.2276	38.6736	4.10224	17.6307	9.91178	28.598	19.4942	14.2562	21.4537	0.0397199	0.759933	1.37702	4.54612	-2406.23	3625.26			8.60783	43.0071	10.5482	20.7828
	6.77979	9.9362	10.6977	62.5861	37.4946	42.0321	4.10063	18.2415	9.48555	28.9557	19.6457	15.3391	21.412	0.0393667	0.760773	1.37513	4.54424	-2397.42	3726.49			9.1379	47.371	10.6092	21.3135
	6.69029	10.2978	11.0413	68.6987	37.6916	44.8814	4.01839	18.278	9.18385	29.6627	20.0204	16.4757	21.381	0.0387972	0.761434	1.37563	4.53941	-2387.8	3793.72			9.34315	50.4239	10.4934	22.0529
	6.47363	10.386	11.4298	71.9149	39.2281	45.1689	3.87684	17.9531	8.91299	30.1296	20.9823	17.727	21.3362	0.0384392	0.761623	1.36973	4.53367	-2376.09	3839.51			9.42981	52.104	10.2476	22.9463
	6.3647	10.408	11.7305	73.9477	39.8896	46.2003	3.68439	17.5221	8.56812	30.2547	21.2024	18.1851	21.264	0.0382299	0.762289	1.35454	4.5193	-2363.8	3872.63			9.50108	53.3458	9.92489	23.2141
	5.87198	10.4559	11.7063	74.5603	39.3166	45.621	3.49664	17.7362	8.50906	29.8416	22.3405	18.7503	21.2052	0.0381131	0.762353	1.34264	4.50833	-2354.19	3893.88			9.3447	53.166	9.91397	23.6441
	5.79028	10.3721	11.8884	72.6763	38.9384	44.4276	3.59335	17.68	8.8113	28.8924	24.2921	19.0503	21.1467	0.0380483	0.762112	1.33345	4.5028	-2345.02	3901.18			9.35025	52.0141	10.0282	24.0783
	5.79217	10.2158	12.0117	71.1022	38.2397	42.8283	3.67591	17.3524	9.67996	27.787	24.8992	19.3166	21.0635	0.0375651	0.761852	1.32636	4.50526	-2334.19	3898.23			9.33991	50.7234	10.2361	24.0009
	5.98011	9.7567	11.8831	68.6818	36.9963	41.7435	3.95492	17.5036	10.9004	26.5103	27.1515	20.3234	20.9732	0.037241	0.761352	1.31944	4.50908	-2319.41	3891.98			9.20664	49.1405	10.7863	24.6617
	6.32956	8.94128	11.951	64.5013	35.2758	38.8103	4.73383	17.3429	12.5276	24.8131	28.9226	20.6249	20.9337	0.0369578	0.760848	1.30579	4.51109	-2299.23	3883			9.07395	46.1958	11.5348	24.7869
	6.46707	8.05587	12.2086	59.2041	33.2005	36.3624	6.17996	16.0888	13.858	22.1862	30.6091	21.2583	20.9331	0.036998	0.760287	1.29843	4.50995	-2277.05	3867.69			8.9105	42.9223	12.0423	24.6846
	7.90143	6.95015	12.2645	51.7386	30.8757	31.7075	7.40828	15.3737	15.0744	20.4581	31.7336	21.3126	20.9196	0.0372594	0.759608	1.28795	4.50477	-2253.38	3847.17			9.03871	38.1073	12.6188	24.5014
	9.07277	6.35091	13.0156	42.2402	29.3559	26.8787	8.94967	15.1523	16.5616	18.4377	32.7547	20.6919	20.8977	0.0370427	0.758641	1.28754	4.50885	-2229.23	3828.78			9.47978	32.8249	13.5545	23.9614
	10.2518	5.99665	13.7313	34.2735	26.6709	24.6008	9.99297	15.1486	17.8311	15.7886	33.9495	19.9718	20.9049	0.0372232	0.758335	1.28478	4.51288	-2203.48	3813.97			9.99326	28.5151	14.3242	23.2367
	10.9378	5.88474	14.6218	27.4707	24.3377	21.1453	10.6884	15.5355	18.7812	13.3994	35.7307	19.758	20.9516	0.0370703	0.7574	1.27749	4.52163	-2173.2	3797.14			10.4814	24.3179	15.0017	22.9627
	11.7889	5.64196	15.6876	21.8798	23.5184	18.4224	11.4732	15.5296	19.2837	12.2174	37.3174	19.3463	21.0053	0.0369219	0.756982	1.26486	4.52474	-2138.39	3778.62			11.0395	21.2735	15.4289	22.9604
	13.1656	5.63011	17.3496	19.2192	21.9914	16.6178	12.3613	15.3046	19.771	10.6129	37.4589	19.4577	21.0338	0.0366719	0.757232	1.26175	4.52419	-2101.29	3764.15			12.0484	19.2761	15.8123	22.5098
	13.9436	5.5547	18.9677	16.3387	21.2401	15.579	13.2495	15.8438	19.6288	9.78867	37.8811	19.6822	21.0368	0.0367103	0.757825	1.26114	4.51764	-2066.95	3754.46			12.822	17.7193	16.2407	22.4507
	15.3449	5.5302	20.3434	13.4075	19.7456	14.6344	13.9995	15.468	19.4547	8.83936	36.8378	19.2369	21.0154	0.0365722	0.757648	1.25283	4.50719	-2035.17	3743.9			13.7395	15.9292	16.3074	21.638
	16.1497	5.52291	22.1453	13.0507	19.9937	14.3928	14.5455	14.6921	18.6516	8.11033	35.6495	19.0518	20.926	0.0365114	0.75834	1.25452	4.49964	-2006.61	3731.38			14.606	15.8124	15.9631	20.9372
	16.7578	5.51987	24.068	12.9176	20.5924	14.2218	14.2878	13.8242	17.8905	7.52253	34.8871	18.4777	20.7879	0.0364872	0.758733	1.25799	4.48948	-1980.45	3721.93			15.4485	15.9106	15.3342	20.2958
	16.6334	5.72871	25.1671	12.7002	21.1424	14.7945	14.2048	14.2134	16.7269	7.15754	34.8587	18.8551	20.6582	0.036743	0.75861	1.26166	4.4842	-1955.62	3716.01			15.8431	16.2124	15.0484	20.2904
	16.3191	5.77052	25.614	12.7335	22.5259	14.7217	13.0805	15.3879	15.7265	7.01956	34.3807	18.6461	20.6	0.0370532	0.759203	1.26142	4.48005	-1934.8	3708.2			15.9012	16.6604	14.7316	20.0155
	15.9661	5.90627	26.4707	12.3642	22.7162	14.9608	12.0979	15.8146	14.6895	7.03303	33.1933	19.075	20.5978	0.0372358	0.759761	1.25969	4.46967	-1917.87	3697.76			16.1144	16.6804	14.2007	19.7671
	15.5689	6.08007	26.0761	12.4446	22.9846	14.5236	11.4206	15.8342	14.566	7.35984	31.546	19.6991	20.5902	0.0375925	0.760427	1.26212	4.45579	-1906.36	3688.52			15.9084	16.6509	13.9403	19.535
	15.0628	6.31186	25.9165	12.569	22.8218	14.5959	10.7558	16.2752	13.9761	7.61389	30.897	21.8603	20.6052	0.0375848	0.76084	1.26721	4.45139	-1899.24	3681.24			15.7637	16.6622	13.669	20.1237
	14.4731	6.30956	25.2524	12.9215	23.2503	14.646	10.3561	16.2881	13.5569	7.75867	30.5404	22.7171	20.6761	0.0376426	0.761041	1.27692	4.45126	-1895.29	3670.93			15.345	16.9393	13.4003	20.3387
	13.8906	6.26614	24.2874	12.9336	23.3208	14.3407	9.58992	15.9078	12.7579	8.01885	29.7486	23.1458	20.7781	0.0378105	0.760696	1.28124	4.45054	-1889.44	3655.97			14.8147	16.865	12.7519	20.3044
	12.4523	6.27703	23.0045	13.0583	23.0894	14.5442	8.94715	15.7121	12.3098	8.25455	29.4649	23.8691	20.9092	0.0381514	0.760796	1.29825	4.45621	-1884.13	3641.62			13.9113	16.8973	12.323	20.5295
	11.4623	6.41512	22.1702	12.7849	22.429	14.4558	8.33782	15.8524	11.7112	8.49558	29.0905	24.1984	21.076	0.0384766	0.760996	1.30544	4.4554	-1878.62	3628.17			13.3492	16.5566	11.9672	20.5948
	9.84864	6.53269	20.2863	13.2747	21.9446	14.8687	7.45292	16.028	11.6861	8.69967	29.0085	24.7269	21.2598	0.0386225	0.760749	1.30729	4.45533	-1874.47	3610.46			12.2226	16.696	11.7223	20.8117
	8.35927	6.46268	19.0344	14.1742	22.1005	14.7052	6.59219	16.1567	11.8181	8.98728	30.1084	25.3603	21.4085	0.0386584	0.760973	1.31377	4.45051	-1869.98	3587.37			11.2855	16.9933	11.5223	21.4853
	7.44178	6.65054	17.4111	15.061	21.355	14.9312	6.21884	15.7665	11.7203	9.29382	30.8215	26.6482	21.4844	0.0391554	0.760486	1.31768	4.44295	-1864.63	3562.39			10.5011	17.1157	11.2352	22.2545
	6.53356	6.91435	15.8481	16.0923	21.17	14.4188	5.95555	15.1878	12.0702	9.65721	32.1955	26.5734	21.5269	0.0394007	0.760401	1.32746	4.4383	-1858.89	3535.6			9.76533	17.2271	11.0712	22.8087
	5.87868	7.0026	14.8287	16.6422	21.2968	14.8386	5.80979	15.1378	11.4196	9.6427	33.4828	26.5828	21.557	0.0394019	0.759693	1.33327	4.44222	-1851.76	3502.39			9.23667	17.5925	10.7891	23.2361
	5.27346	6.96697	14.5152	18.0758	21.8858	15.5154	5.60123	14.9447	10.9828	9.65787	33.8728	25.6763	21.5547	0.0394266	0.759594	1.33439	4.43377	-1844.27	3460.96			8.91853	18.4924	10.5096	23.069
	4.45227	7.02901	14.2272	19.7133	22.0724	15.967	4.9562	14.4332	10.4449	9.66497	33.9948	24.726	21.535	0.0395683	0.759402	1.3231	4.42525	-1838.11	3411.46			8.56951	19.2509	9.94478	22.7952
	4.07364	7.16955	14.5133	22.1894	22.9617	16.6019	4.55438	13.9729	10.3141	9.80059	34.3569	24.1139	21.534	0.0395315	0.759721	1.31392	4.41642	-1835.26	3354.58			8.5855	20.5844	9.61379	22.7571
	3.90127	7.44933	14.9054	23.8519	24.4154	16.9384	4.32203	13.7201	10.1558	9.84134	34.9458	23.331	21.535	0.0396164	0.760165	1.30204	4.40733	-1832.41	3284.06			8.75202	21.7352	9.3993	22.706
	3.80837	7.60734	14.5414	25.3257	25.6131	17.449	4.34246	13.1542	9.77286	9.82885	35.2748	22.6302	21.5058	0.039514	0.76066	1.28907	4.40162	-1828.96	3193.42			8.65238	22.7959	9.08983	22.5779
	4.20419	7.6436	14.8466	26.2775	26.6557	17.7747	4.30186	12.5758	9.48007	9.61993	34.4077	21.7269	21.4662	0.0394017	0.761548	1.27577	4.39914	-1827.28	3088.17			8.89814	23.5693	8.78592	21.9182
	4.22245	7.6841	14.6736	26.7022	27.039	18.7167	4.26565	12.3152	8.59611	9.5376	33.0635	20.7056	21.4777	0.0392785	0.762707	1.26544	4.40194	-1826.59	2962.7			8.86006	24.1527	8.39233	21.1022
	4.30745	7.49677	14.9804	27.0256	27.5271	20.0008	4.17292	12.6107	7.98532	9.26519	31.0097	18.899	21.5345	0.0388079	0.763488	1.25218	4.40143	-1824.84	2819.13			8.92822	24.8512	8.2563	19.7246
	4.36033	7.13143	16.1355	26.8046	28.2981	21.2585	3.97533	13.1191	7.11862	8.83227	28.49	17.8208	21.6131	0.0381934	0.763951	1.24477	4.40574	-1822.53	2658.61			9.2091	25.4537	8.07102	18.381
	4.35907	6.92599	16.8543	26.6635	28.11	21.802	3.84587	13.1233	6.78311	8.53118	25.6552	16.3186	21.7496	0.0378064	0.764613	1.24255	4.40902	-1822.92	2486.13			9.3798	25.5251	7.91744	16.835
	4.46333	6.90476	17.5902	26.1636	28.0482	21.6063	3.65108	13.3722	6.76662	8.24714	23.7733	15.1319	21.901	0.0377378	0.765027	1.23933	4.41928	-1824.27	2315.1			9.65276	25.2727	7.92997	15.7174
	4.55187	7.02353	17.9753	25.1626	27.7165	21.5409	3.62405	14.0027	6.73588	7.9471	21.8107	14.5431	22.045	0.0374247	0.765386	1.2405	4.43507	-1823.74	2142.05			9.85024	24.8067	8.12089	14.767
	4.62678	6.89944	17.8776	23.0804	26.6305	20.7285	3.51137	14.9223	6.78138	7.41415	20.0116	13.9208	22.19	0.037464	0.764967	1.24204	4.44817	-1821.59	1968.01			9.80127	23.4798	8.405	13.7822
	4.66832	6.69895	17.7326	21.4499	25.1464	19.9057	3.43053	15.4693	7.38708	7.18958	17.8312	13.8755	22.3349	0.0372128	0.764557	1.2483	4.46164	-1820.56	1802.89			9.69997	22.1673	8.76229	12.9654
	4.67425	6.52741	17.4476	20.0702	23.9335	18.9663	3.41222	16.175	7.68152	6.90363	16.7734	13.2925	22.4548	0.0372326	0.763731	1.25298	4.4683	-1821.06	1650.05			9.54974	20.99	9.08958	12.3232
	4.39366	6.71548	16.9708	18.4563	22.6792	18.6779	3.38267	16.9009	8.40435	7.26386	16.3963	12.8316	22.5244	0.0369976	0.76332	1.25522	4.47228	-1820.92	1510.02			9.35998	19.9378	9.56264	12.1639
	4.48485	6.63779	16.5293	17.4521	21.4622	18.0797	3.32169	17.4178	8.97539	7.23336	16.6902	12.8462	22.515	0.0364789	0.762777	1.24739	4.47599	-1820.6	1388.08			9.21732	18.998	9.90495	12.2566
	4.33136	6.64893	15.9729	16.7416	20.478	16.7929	3.19411	17.5796	9.46339	7.50083	17.3036	13.738	22.4422	0.0362388	0.762846	1.24135	4.47799	-1822.97	1286.04			8.98439	18.0042	10.079	12.8475
	4.10651	6.76444	14.8631	16.0728	19.0413	15.6208	3.1029	17.1703	10.1149	7.63809	17.5125	14.6176	22.304	0.0363046	0.762801	1.24095	4.47927	-1824.78	1205.04			8.57801	16.9116	10.1294	13.2561
	4.00679	6.93486	14.1057	14.3763	18.1216	14.6391	3.10488	17.1539	10.8584	7.86144	18.0862	15.2117	22.1319	0.0360821	0.762911	1.23644	4.4823	-1824.42	1139.71			8.3491	15.7123	10.3724	13.7198
	4.03918	7.09526	12.8577	13.3775	16.6373	13.1226	3.10681	17.7251	11.4944	8.04982	18.3515	15.9999	22.0122	0.0356334	0.763216	1.23403	4.48307	-1823	1086.82			7.99739	14.3791	10.7754	14.1337
	3.88843	7.22153	11.8027	12.8642	15.9308	12.693	3.12063	18.0513	12.1385	8.28326	18.778	16.9286	21.9736	0.0353153	0.763863	1.22781	4.47577	-1821.73	1044.07			7.63756	13.8293	11.1035	14.6633
	3.72851	7.28831	11.1032	12.5779	16.4633	12.3812	3.19837	18.6979	12.6136	8.26919	19.4372	18.0607	21.9651	0.034925	0.76482	1.2302	4.47339	-1820.51	1013.73			7.37333	13.8075	11.5033	15.2557
	3.6015	7.21152	10.7226	12.2392	16.2224	12.4512	3.25393	19.1746	12.6961	8.5042	20.1782	18.6512	22.0021	0.0345636	0.765259	1.22561	4.46377	-1817.55	990.64			7.17853	13.6376	11.7082	15.7779
	3.54655	7.1282	10.2382	12.0279	17.1717	12.6157	3.25296	19.0305	13.0338	8.53912	20.4858	19.1857	22.1038	0.0344681	0.766142	1.2285	4.46447	-1813.96	973.475			6.97098	13.9384	11.7724	16.0702
	3.5803	6.77597	10.1144	12.0871	17.6774	12.9084	3.1947	18.7785	12.6767	8.26319	20.3891	19.4304	22.2272	0.0345374	0.76659	1.23077	4.46747	-1811.66	963.83			6.82355	14.2243	11.55	16.0276
	3.52388	6.72063	9.99431	11.7582	18.5021	12.9299	3.1467	19.1775	12.6027	8.18438	20.3692	19.8729	22.3507	0.0351687	0.767494	1.2455	4.46967	-1808.19	960.614			6.74628	14.3967	11.6423	16.1422
	3.49878	6.8794	10.0412	11.2713	18.4813	12.9136	3.15351	19.1633	12.6186	7.64425	19.9901	19.4712	22.498	0.0356984	0.767209	1.25043	4.47909	-1802.32	960.663			6.80646	14.222	11.6452	15.7019
	3.58871	6.97937	10.0592	11.1227	18.8024	12.8532	3.21653	19.6387	12.5726	7.55684	19.8441	19.1058	22.6514	0.0363806	0.767084	1.25123	4.48013	-1797.56	960.656			6.87576	14.2594	11.8093	15.5023
	3.70757	7.1739	9.90233	11.5615	20.2491	14.0274	3.2395	19.8518	12.361	7.47712	19.2609	18.9039	22.7458	0.0368093	0.767325	1.24107	4.48025	-1793.27	959.996			6.92793	15.2794	11.8174	15.214
	3.85255	7.26372	10.1858	12.0362	21.4988	15.8499	3.18242	19.4905	11.9273	7.32083	18.8426	19.0622	22.7621	0.0375208	0.767356	1.23264	4.48275	-1789.23	959.418			7.10069	16.4616	11.5334	15.0752
	3.97737	7.26712	10.526	12.8126	22.8356	16.8341	3.31304	19.1361	11.5987	7.09277	17.9702	18.327	22.7303	0.0383768	0.767027	1.22709	4.48487	-1784.76	959.381			7.25682	17.4941	11.3493	14.4633
	4.24236	7.4381	10.7092	13.1369	23.3289	19.005	3.26073	18.3342	11.3462	7.03313	16.65	17.3932	22.6431	0.0387445	0.766702	1.21894	4.48695	-1781.02	959.142			7.46322	18.4903	10.9804	13.6921
	4.54967	7.58898	10.9599	13.5751	23.6873	20.2092	3.36461	18.5466	10.7583	6.63086	15.5357	16.0456	22.463	0.0390445	0.766852	1.20978	4.49097	-1778.53	959.537			7.69952	19.1572	10.8898	12.7374
	4.80939	7.78687	12.1614	14.4556	23.7088	21.0093	3.42133	18.5291	10.1522	6.39627	14.8128	15.247	22.2643	0.0387133	0.766079	1.19578	4.48583	-1775.34	960.705			8.25254	19.7246	10.7009	12.152
	4.95909	8.13829	13.0221	15.2911	24.1199	21.9524	3.48433	19.1185	9.71654	6.51843	14.2687	14.9137	22.1525	0.0385158	0.765451	1.18352	4.48293	-1771.39	961.139			8.7065	20.4544	10.7731	11.9003
	5.21363	8.92854	14.0917	15.9332	24.6858	22.9898	3.58462	18.5838	9.19759	6.79877	13.3208	14.2733	22.1193	0.0379188	0.7648	1.1633	4.48013	-1770.49	961.556			9.41129	21.2029	10.4553	11.4643
	5.78945	9.17549	14.6783	17.8249	25.3901	23.8286	3.56774	18.2004	8.31314	6.97434	12.9709	13.7562	22.139	0.0374172	0.76518	1.14965	4.47534	-1770.79	962.465			9.88109	22.3479	10.0271	11.2338
	6.12368	9.41428	15.6121	19.146	26.1932	24.6073	3.64544	18.5201	8.02144	7.23963	12.8015	13.4496	22.2182	0.0371471	0.764647	1.13324	4.46653	-1772.16	964.046			10.3834	23.3155	10.0623	11.1636
	6.3899	9.59396	16.6212	20.8077	26.1668	25.0709	3.81695	18.6067	7.1965	7.75993	12.8007	13.3528	22.3395	0.036725	0.764175	1.13508	4.46297	-1772.55	966.166			10.8683	24.0151	9.8734	11.3045
	6.52099	9.79902	17.3043	22.7442	26.5663	24.8716	4.0723	18.7805	6.64266	8.01553	12.7649	12.9249	22.4652	0.0361353	0.763871	1.12612	4.46354	-1777.03	968.543			11.2081	24.7274	9.83181	11.2351
	6.60995	9.96803	17.9961	23.8002	25.98	24.7953	4.1117	18.7907	6.46033	8.0238	13.0861	13.5136	22.5523	0.0355622	0.763581	1.12576	4.46523	-1782.71	970.649			11.5247	24.8585	9.78759	11.5412
	6.40899	9.81548	18.4772	24.9287	25.501	23.7456	4.2132	18.8064	6.06529	8.18976	13.9574	13.7631	22.6099	0.0354342	0.763839	1.12515	4.46736	-1788.02	972.581			11.5672	24.7251	9.69498	11.9701
	6.29403	9.66139	18.7567	25.1237	24.8902	22.7835	4.15925	17.9117	6.04775	8.30873	14.0884	14.3187	22.6087	0.0353666	0.763807	1.13059	4.47394	-1793.88	974.506			11.5707	24.2658	9.37289	12.2386
	6.3591	9.56454	18.7926	25.2769	24.1171	22.0365	4.43542	18.1588	6.14399	8.31565	14.7869	15.4116	22.5778	0.035445	0.763871	1.13771	4.48807	-1801.94	976.618			11.5721	23.8102	9.5794	12.838
	6.54883	9.42324	18.4051	25.2962	22.9481	20.8362	4.54564	18.6679	6.21551	8.25587	15.4381	16.2277	22.5388	0.0360526	0.764062	1.13663	4.49608	-1809.76	979.622			11.4591	23.0268	9.80968	13.3072
	6.55304	8.67868	18.4483	25.3248	21.9819	19.5149	4.72566	19.0769	6.24911	8.11977	16.4344	17.0876	22.4635	0.0362242	0.763804	1.14302	4.5052	-1814.79	982.7			11.2267	22.2739	10.0172	13.8806
	6.2111	8.28691	18.2867	24.5412	20.9758	18.3862	4.85011	19.5931	6.34012	7.87766	17.8366	18.0321	22.3479	0.0362288	0.763949	1.14703	4.51031	-1817.72	985.579			10.9282	21.3011	10.2611	14.5821
	6.24563	7.9817	17.8251	23.3562	19.6649	17.194	4.97939	19.101	6.46278	7.78354	19.0609	19.0101	22.2654	0.0357514	0.76409	1.15913	4.51453	-1821.53	988.142			10.6841	20.0717	10.181	15.2849
	5.8626	7.57434	16.7815	22.0846	17.9371	15.6461	5.13054	19.098	7.13038	7.35271	20.0061	20.1899	22.2698	0.0358104	0.763694	1.16867	4.51922	-1825.54	990.622			10.0728	18.556	10.453	15.8496
	5.75566	7.26484	16.3973	20.3374	16.2209	14.018	5.27378	19.9619	7.55902	7.20946	21.2143	21.4973	22.3338	0.0357101	0.763377	1.18042	4.51064	-1824.57	993.093			9.80592	16.8588	10.9316	16.6403
	5.93752	6.86213	15.5063	19.317	14.2502	12.2366	5.72824	20.2631	8.846	7.34231	22.5586	23.5243	22.3942	0.0358691	0.762913	1.19128	4.50471	-1815.79	995.591			9.4353	15.2679	11.6124	17.8084
	6.22463	6.82773	15.1064	18.2649	12.6952	11.6795	6.62281	20.2548	9.37993	7.39837	23.8314	24.1936	22.4371	0.0355174	0.762499	1.20291	4.50034	-1757.7	997.514			9.38627	14.2132	12.0858	18.4745
	6.33331	6.9332	14.8077	17.3169	11.7416	11.0125	7.28564	21.1521	10.3254	7.61973	24.7195	25.9448	22.4062	0.0354003	0.762322	1.2107	4.49408	-1573	998.766			9.35806	13.357	12.9211	19.428
	6.67642	6.95087	14.4445	17.4274	11.0909	10.7084	7.92053	20.8986	10.7312	8.07719	25.7669	27.5559	22.1883	0.0356048	0.761822	1.20911	4.482	-1235.11	999.7			9.35727	13.0756	13.1834	20.4667
	6.64135	7.09021	13.7401	17.3084	10.8314	10.2443	8.08252	20.2367	11.4068	8.64972	27.2072	29.3418	21.7469	0.035517	0.761489	1.20927	4.47111	-756.042	1000.36			9.15721	12.7947	13.242	21.7329
	6.52465	7.15231	12.9607	17.2512	9.92349	9.89847	8.41338	20.2535	12.2328	10.1143	28.2218	31.6359	21.0787	0.0356983	0.761611	1.20437	4.45674	-94.5457	1001.22			8.87921	12.3577	13.6332	23.324
	6.29272	7.25317	12.3719	18.2196	9.59452	9.80681	8.53268	20.259	12.7495	11.7486	29.3248	34.7009	20.3105	0.0358669	0.761036	1.20063	4.45001	581.989	1001.53			8.63926	12.5403	13.8471	25.2581
	6.1304	7.47474	11.908	19.0511	9.27057	10.4586	8.58842	20.4037	13.4254	14.9146	30.215	36.4361	19.4115	0.0360742	0.760627	1.18893	4.4441	1261.1	1001.65			8.50438	12.9267	14.1392	27.1886
	5.97136	7.70801	11.6872	20.2745	9.42449	11.2136	8.44865	21.2149	13.8679	18.1546	31.9747	39.1036	18.33	0.0365466	0.760996	1.18702	4.43922	1944.19	1001.26			8.45552	13.6375	14.5105	29.7443

## Sheet: P203 U1-1
	Ra Li	Oi Li	Oe Li	MF Li	ICO Li	LO Li	Ra Re	Oi Re	Oe Re	MF Re	ICO Re	LO Re	EKG	Kippwinkel	Rotwinkel	Kraft x	Kraft y	Druck li	Druck re			Bauch links	Rücken links	Bauch rechts	Rücken rechts
	1.31413	9.74961	6.95311	19.7134	4.67539	5.33625	2.91147	8.49364	8.94193	11.5435	5.47565	15.8125	21.3277	0.0392699	0.0415482	1.20837	2.73531	42	-1125.67			6.00562	9.90833	6.78235	10.9439
	1.31961	9.29807	6.82299	20.2148	4.42375	5.43155	2.83488	8.50988	8.77535	13.1989	5.92643	17.2625	21.101	0.0393834	0.0415749	1.21413	2.73316	35	-1122.12			5.81356	10.0234	6.7067	12.1293
	1.34597	8.8782	6.75532	20.3111	4.11927	5.55471	2.80001	8.64789	8.52046	14.489	6.49141	18.3819	20.8555	0.0394119	0.0416517	1.22198	2.73548	1.04053	-1118.6			5.65983	9.99504	6.65612	13.1208
	1.37685	8.45253	6.73808	20.515	4.04371	5.60116	2.71445	8.76587	8.26836	15.837	7.05529	19.0801	20.5661	0.0400513	0.0419293	1.2284	2.73667	11	-1115.27			5.52249	10.0533	6.58289	13.9908
	1.3767	8.0709	6.67978	20.5315	4.03384	5.50637	2.62807	8.74855	8.17248	17.1338	7.60041	19.3532	20.2716	0.0403033	0.0418895	1.23602	2.73404	3116.45	L			5.37579	10.0239	6.51637	14.6958
	1.3857	7.90954	6.86043	20.2559	4.27331	5.4242	2.48722	8.74135	7.98594	17.734	8.13898	19.4549	19.9838	0.0405539	0.0420759	1.23595	2.73112	3595.37	-1105.68			5.38522	9.98447	6.40484	15.1093
	1.44522	7.73537	7.30661	19.8034	4.49287	5.18119	2.45694	8.66368	8.03008	18.4003	8.45316	19.1653	19.8731	0.0405921	0.0421233	1.23638	2.7331	3762.72	-1100.92			5.49573	9.82584	6.38356	15.3396
	1.44538	7.90473	7.58672	18.9743	4.64987	4.99239	2.36063	8.52762	7.68814	18.4225	8.68844	18.6061	19.8127	0.0410371	0.0422475	1.23901	2.73524	3812.12	-1096.98			5.64561	9.53886	6.19213	15.239
	1.45572	8.42899	7.90582	17.6665	5.14475	4.77225	2.32547	8.62023	7.9592	18.0157	8.87359	17.7525	19.7815	0.041068	0.0422906	1.23964	2.74058	3810.77	-1092.58			5.93018	9.19449	6.30164	14.8806
	1.4844	9.3416	8.69137	16.1804	6.01569	4.61346	2.30426	8.58561	8.11736	17.5504	8.86346	16.8944	19.7779	0.041626	0.0419687	1.23793	2.74539	3774.04	-1086.88			6.50579	8.93653	6.33574	14.4361
	1.50586	10.0697	10.6276	14.6184	6.63246	4.4028	2.33397	8.47115	8.40067	16.7134	8.72945	15.5581	19.8003	0.0419198	0.0420624	1.23402	2.74685	3718.7	-1080.48			7.40104	8.55123	6.40193	13.667
	1.51647	10.7694	12.5256	13.1023	6.98687	4.3276	2.36323	8.26393	8.70776	15.6201	8.43409	14.301	19.8546	0.0420778	0.041973	1.22734	2.73901	3631.5	-1073.81			8.27051	8.13894	6.44497	12.7851
	1.52645	11.234	13.7244	11.2313	7.52724	4.32307	2.53903	8.02516	9.05894	14.3567	8.15063	13.0489	19.9523	0.0423611	0.0415391	1.22148	2.7371	3502.68	-1066.13			8.82826	7.69387	6.54105	11.8521
	1.58396	11.6137	15.4343	9.87515	7.921	4.41173	2.73323	7.81728	9.34936	12.9239	7.76559	11.9832	20.0883	0.042498	0.0414883	1.21477	2.73585	3339.63	-1058.11			9.54397	7.40263	6.63329	10.8909
	1.6433	11.7649	16.8293	8.87206	8.24129	4.67742	2.90289	7.6507	9.57541	11.2811	7.25659	11.0619	20.2257	0.0422173	0.0411993	1.21348	2.73708	3149.75	-1051.72			10.0792	7.26359	6.70967	9.86652
	1.68241	11.8362	17.3691	8.40251	8.41369	4.95334	3.18675	7.33733	10.0413	10.1213	6.70706	9.97095	20.3615	0.0419923	0.0407991	1.2188	2.7372	2925.84	-1047.27			10.2959	7.25651	6.85512	8.9331
	1.68412	11.8141	17.8383	7.911	8.84457	5.37358	3.49235	7.02957	10.1764	8.52165	6.26869	9.26158	20.4798	0.041652	0.0408228	1.22086	2.73978	2664.32	-1045.06			10.4455	7.37638	6.89944	8.01731
	1.7054	11.5611	18.2354	7.34238	9.46049	5.83392	3.74302	6.60674	10.51	7.41999	6.00627	8.28344	20.5668	0.0414586	0.0408089	1.22412	2.74089	2386.36	-1044.85			10.5006	7.5456	6.95324	7.23657
	1.76272	11.2194	18.3702	7.28038	9.89846	6.0412	4.03327	6.22626	10.403	6.47178	5.61973	7.36472	20.6236	0.0410245	0.0404818	1.22574	2.74128	2115.41	-1046.34			10.4508	7.74001	6.88752	6.48541
	1.76632	10.5186	18.0722	7.08888	10.1561	6.37084	4.19677	5.85186	10.6741	5.62925	5.29119	6.75039	20.6747	0.0408374	0.0403952	1.22189	2.74169	1852.64	-1050.75			10.1191	7.87194	6.90758	5.89028
	1.77199	9.68801	16.9438	6.8717	10.1767	6.60079	4.33531	5.43944	10.8083	5.11194	4.87558	6.00488	20.7295	0.040895	0.040171	1.21844	2.74186	1594.92	-1056.61			9.46792	7.88307	6.86101	5.3308
	1.75525	9.08489	15.9743	6.67636	10.2882	6.79814	4.3661	4.98381	11.3618	4.55362	4.61416	5.51202	20.7948	0.0411749	0.0402435	1.21671	2.74025	1364.27	-1062.89			8.93815	7.92089	6.90391	4.89327
	1.73568	8.41344	14.8062	6.39992	10.0548	6.93844	4.30411	4.84195	11.6561	4.31128	4.29026	5.08749	20.8656	0.0411136	0.0403761	1.20943	2.74067	1166.74	-1069.36			8.31843	7.79773	6.93404	4.56301
	1.68176	8.04655	13.3358	6.04162	9.86897	7.21893	4.18145	4.7004	11.8257	4.11589	3.92514	4.55632	20.9562	0.0412042	0.0403845	1.20799	2.74258	984.787	-1075.99			7.68802	7.70984	6.90253	4.19912
	1.59538	7.7446	12.3301	5.69406	9.72381	7.31378	4.032	4.67892	12.3247	3.95828	3.75743	4.03824	21.051	0.0416563	0.0403503	1.20323	2.74662	828.801	-1082.4			7.22337	7.57722	7.01187	3.91798
	1.56677	7.30378	11.7391	5.36497	9.4331	7.34771	3.84832	4.73379	12.5458	3.89156	3.70505	3.68131	21.1615	0.0416007	0.0402799	1.19706	2.7498	703.509	-1086.76			6.86989	7.38193	7.04264	3.75931
	1.50414	7.15244	11.2223	5.08979	9.0305	7.25686	3.55001	4.7154	12.876	3.83479	3.62988	3.44412	21.2897	0.0420083	0.0397686	1.18916	2.75261	605.866	-1088.98			6.6263	7.12571	7.04715	3.63626
	1.43237	7.22685	11.0716	4.77521	8.07341	7.23473	3.36588	4.59415	12.9342	3.69696	3.72155	3.34019	21.4514	0.0425049	0.0398871	1.18019	2.74871	513.51	-1091.04			6.57695	6.69445	6.96473	3.58623
	1.34725	7.27273	11.2079	4.32113	7.44111	7.32884	3.0397	4.40939	12.8895	3.60251	3.76417	3.30132	21.6219	0.0428719	0.040299	1.17309	2.74121	423.953	-1092.52			6.60928	6.36369	6.77954	3.556
	1.32887	7.16841	11.1487	4.17372	6.70966	7.49452	2.86998	4.3751	12.5774	3.58243	3.75753	3.3311	21.8024	0.0433415	0.0403751	1.16953	2.73687	330.588	-1092.92			6.54867	6.12597	6.60749	3.55702
	1.2749	7.33269	10.9972	4.14674	6.18357	7.4243	2.62271	4.30391	12.2362	3.5195	3.89622	3.53196	21.9557	0.0438307	0.0404808	1.16426	2.73439	237.059	-1092.9			6.53495	5.9182	6.3876	3.64923
	1.24304	7.60243	10.9375	4.15624	5.67485	7.38118	2.43413	4.28091	11.5379	3.45853	3.92812	3.59785	22.0869	0.0439754	0.04088	1.16028	2.73819	132.754	-1093.08			6.59434	5.73742	6.0843	3.6615
	1.22204	7.87849	10.6885	4.17222	5.46848	7.43857	2.22945	4.25376	11.1065	3.41176	3.88732	3.57867	22.1976	0.0444754	0.0412015	1.15932	2.73495	24.7519	-1093.64			6.59636	5.69309	5.86324	3.62592
	1.17658	7.92176	10.455	4.13419	5.41402	7.42335	2.11139	4.29804	10.677	3.41681	3.91647	3.76637	22.2885	0.0448336	0.041339	1.15513	2.73677	-77.4399	-1093.2			6.51779	5.65719	5.69549	3.69989
	1.16679	8.29728	10.2826	4.06091	5.18756	7.54379	2.02628	4.33732	9.70609	3.35993	3.87066	3.82393	22.3796	0.0451622	0.0415797	1.15061	2.73357	-179.358	-1091.83			6.58222	5.59742	5.35656	3.68484
	1.14991	8.57772	10.0769	4.05433	5.06254	7.80237	1.90739	4.43504	9.56669	3.53771	3.94101	3.89536	22.4854	0.0458882	0.0419869	1.14791	2.72983	-290.48	-1091.43			6.60151	5.63974	5.30304	3.79136
	1.15636	8.60253	9.61102	4.24326	5.04498	8.18566	1.76668	4.62184	9.02201	3.7707	3.87858	4.00312	22.5829	0.0458603	0.0424408	1.15311	2.72709	-396.671	-1089.76			6.45664	5.82464	5.13684	3.88413
	1.13834	8.58381	9.08699	4.55238	4.9283	8.39846	1.74742	5.10081	8.86273	4.06047	3.85307	4.05397	22.6545	0.0459578	0.0426708	1.15222	2.73029	-490.347	-1085.48			6.26971	5.95971	5.23699	3.98917
	1.13245	8.66799	8.75821	4.72822	4.73328	9.18251	1.75171	6.09123	8.68903	4.39575	3.90635	4.1701	22.7007	0.0461541	0.0430651	1.1535	2.7362	-577.097	-1080.7			6.18622	6.21467	5.51065	4.1574
	1.1195	8.60442	8.26932	4.83683	4.6657	9.77346	1.72216	7.24284	8.37179	5.0199	4.00723	4.10738	22.717	0.0461074	0.0435206	1.15492	2.74539	-656.54	-1077.29			5.99774	6.42533	5.77893	4.37817
	1.11441	8.3955	7.72982	5.08844	4.65075	10.5439	1.71006	8.22349	8.10034	5.63465	4.03169	4.16567	22.7207	0.0454799	0.0431929	1.15312	2.74711	-728.107	-1073.33			5.74658	6.76102	6.0113	4.61067
	1.11205	7.98272	7.48456	5.40018	4.45754	11.0129	1.68724	9.0772	7.85219	6.44698	4.11379	4.17446	22.7124	0.0452	0.0430643	1.15259	2.753	-785.181	-1067.48			5.52644	6.95689	6.20554	4.91174
	1.10111	7.71495	7.28188	5.57862	4.37195	11.484	1.6711	9.9132	7.81897	7.20899	4.21164	4.32187	22.6932	0.0449555	0.0432845	1.15901	2.74949	-833.207	-1060.5			5.36598	7.14485	6.46775	5.2475
	1.08451	7.42523	7.0905	5.818	4.26886	11.9454	1.63584	10.4552	7.96685	8.01477	4.30038	4.35875	22.6604	0.044504	0.0433886	1.16568	2.74432	-874.447	-1053.33			5.20008	7.34408	6.68595	5.55797
	1.06795	7.0759	6.81735	6.15142	4.30867	12.172	1.62275	10.6209	7.89795	8.7516	4.3362	4.44248	22.6157	0.0448774	0.0438379	1.1714	2.74543	-905.264	-1045.06			4.98707	7.54403	6.71386	5.84343
	1.04688	6.90367	6.55893	6.4475	4.16316	12.3038	1.61515	10.7536	7.59606	9.62991	4.45305	4.52556	22.566	0.0447252	0.0439305	1.17756	2.74755	-923.585	-1034.24			4.83649	7.63814	6.65492	6.20284
	1.03453	6.87295	6.36924	6.88511	4.05364	12.2795	1.57568	10.7215	7.20289	10.271	4.47464	4.56663	22.5251	0.0449149	0.0437361	1.18005	2.74776	-937.536	-1025.06			4.75891	7.7394	6.50003	6.43741
	1.04111	6.69588	6.09357	7.01399	3.82422	12.195	1.49953	10.4995	7.05527	10.9588	4.42555	4.52554	22.5101	0.0449108	0.0432086	1.17689	2.75083	-951.992	-1017.15			4.61019	7.67774	6.35143	6.63663
	1.03128	6.81369	5.83797	7.30568	3.74175	11.6434	1.46401	9.95945	6.87182	11.4205	4.4356	4.44409	22.5357	0.0446857	0.0430642	1.18276	2.75036	-961.47	-1009.35			4.56098	7.56361	6.09843	6.76672
	1.031	7.03927	5.74279	7.55317	3.64276	11.1995	1.41732	9.07538	6.87594	11.4189	4.42093	4.45358	22.5896	0.0449232	0.0435159	1.18952	2.74788	-965.123	-1000.02			4.60435	7.46515	5.78955	6.76446
	1.01132	7.37902	5.64003	7.76222	3.52733	10.6013	1.39925	8.42378	6.73794	11.4095	4.39749	4.48868	22.6488	0.0448618	0.0440206	1.19433	2.74923	-968.141	-992.094			4.67679	7.29695	5.52032	6.76523
	0.996247	7.42676	5.45004	7.68452	3.55168	10.0929	1.39746	7.8686	6.78536	11.1757	4.45149	4.51368	22.7088	0.0450098	0.0440052	1.20108	2.75002	-972.016	-987.6			4.62435	7.10969	5.35047	6.71362
	1.01207	7.42838	5.45197	7.77907	3.44599	9.34904	1.39807	7.24814	6.75933	10.6992	4.37314	4.43535	22.7645	0.0452396	0.0438227	1.201	2.75803	-973.983	-983.669			4.6308	6.85803	5.13518	6.50258
	1.03621	7.79825	5.61113	7.98527	3.36589	8.69111	1.42219	7.09476	6.65674	10.5376	4.34787	4.3548	22.8116	0.0450956	0.0439137	1.20226	2.76437	-973.776	-980.508			4.8152	6.68076	5.05789	6.41344
	1.04606	7.96503	5.74428	7.98192	3.30267	8.06128	1.44285	7.19211	6.72304	9.94005	4.27868	4.40501	22.8596	0.0451148	0.0432843	1.20039	2.76786	-974.109	-979.362			4.91846	6.44862	5.11933	6.20792
	1.058	8.03762	5.7449	7.97298	3.33532	7.46707	1.44129	7.28005	6.71728	9.35176	4.12537	4.51708	22.9075	0.0450138	0.0433549	1.19886	2.771	-975.158	-980.256			4.94684	6.25846	5.14621	5.99807
	1.06806	8.30118	5.92897	7.62131	3.27153	6.9607	1.45681	7.504	6.80759	8.99358	4.13289	4.70768	22.9407	0.0454805	0.0432749	1.20234	2.77183	-975.361	-981.078			5.0994	5.95118	5.25614	5.94472
	1.07661	8.50059	6.08413	7.57345	3.21422	6.67978	1.45762	7.87341	6.8438	8.4111	4.10082	4.94141	22.965	0.0452797	0.0435793	1.2112	2.76868	-974.553	-980.852			5.22044	5.82248	5.39161	5.81778
	1.07101	8.621	6.17376	7.34095	3.1598	6.37722	1.45	8.18446	6.86533	7.93915	4.1031	5.25555	22.9775	0.0452747	0.0431008	1.21326	2.76589	-974.557	-981.126			5.28859	5.62599	5.49993	5.76593
	1.07885	8.66545	6.32832	7.20141	3.14424	6.27624	1.48957	8.30266	6.94427	8.04745	4.01286	5.40735	22.9906	0.0454853	0.0429469	1.21465	2.76185	-975.38	-982.494			5.35754	5.54063	5.57883	5.82255
	1.07366	8.67858	6.73124	7.19021	3.16116	6.20222	1.50926	8.28464	6.94768	8.13068	3.95563	5.67715	22.9998	0.0457326	0.0427386	1.2167	2.76173	-975.578	-982.096			5.49449	5.51787	5.58053	5.92116
	1.09249	8.79278	6.97375	7.38036	3.06805	6.07449	1.55185	8.28398	6.81793	8.68091	3.82447	6.18074	23.0082	0.0455602	0.042466	1.21493	2.7577	-974.996	-979.696			5.61967	5.50763	5.55126	6.22871
	1.0951	8.78695	7.35461	7.51881	3.01347	6.18663	1.5757	8.15087	6.62527	9.15149	3.85951	6.6926	23.0274	0.0455413	0.0424493	1.21712	2.74804	-975.013	-977.829			5.74555	5.57297	5.45061	6.56787
	1.09696	8.51084	7.56992	7.88838	3.0384	6.38859	1.58345	7.93659	6.61324	9.54276	3.88514	7.26514	23.0561	0.0454256	0.0420662	1.21773	2.73946	-975.801	-976.887			5.72591	5.77179	5.37776	6.89768
	1.12841	8.41237	7.91899	8.18259	2.97551	6.57463	1.59586	7.91761	6.70948	10.0376	3.95272	7.80286	23.0941	0.0451912	0.0421823	1.21606	2.72961	-975.966	-975.246			5.81992	5.91091	5.40765	7.26439
	1.15553	8.25965	8.09034	8.66914	2.93744	6.72884	1.62485	7.72592	7.0132	10.6119	4.06221	8.29828	23.1377	0.0448256	0.0414986	1.21713	2.72635	-975.583	-971.909			5.83517	6.11181	5.45466	7.65747
	1.16944	7.92279	8.22983	9.39635	3.14088	6.84192	1.62717	7.45375	7.2158	11.1613	3.99571	9.26008	23.1756	0.0442919	0.0411647	1.20946	2.72297	-975.673	-969.301			5.77402	6.45972	5.43224	8.13903
	1.19112	7.74671	8.30307	10.2214	3.2395	6.84726	1.6517	7.10705	7.28432	11.6283	3.93465	9.95985	23.2158	0.0438969	0.0410802	1.20739	2.71777	-976.282	-967.938			5.74697	6.76938	5.34769	8.50762
	1.21715	7.36798	8.36604	10.9056	3.31376	6.77041	1.64471	6.92181	7.32924	12.1779	3.91608	11.0046	23.2414	0.0439329	0.0411454	1.20907	2.71679	-976.485	-966.118			5.65039	6.99661	5.29858	9.03286
	1.23211	7.26533	8.22773	11.7465	3.38091	6.85298	1.62291	6.7713	7.37285	12.521	3.89624	11.9274	23.2683	0.0435419	0.0412292	1.20657	2.71475	-976.189	-963.233			5.57506	7.32679	5.25569	9.44819
	1.24601	7.07063	8.21225	12.7706	3.42225	6.93894	1.57154	6.83786	7.52709	12.4865	3.89536	12.5972	23.2923	0.043008	0.0409926	1.21135	2.71474	-976.34	-960.835			5.50963	7.71058	5.31217	9.65967
	1.25759	7.14384	8.19459	13.8508	3.53353	7.14933	1.55931	6.87866	7.61309	12.3773	3.91569	12.8494	23.2904	0.0431427	0.0405982	1.21265	2.71299	-976.82	-959.968			5.532	8.17788	5.35035	9.71414
	1.27644	7.07043	8.16992	14.4209	3.67637	7.18561	1.5556	6.85504	7.76902	12.4831	3.89281	13.156	23.263	0.0436502	0.0401408	1.21145	2.71498	-976.956	-958.368			5.5056	8.42763	5.39322	9.84399
	1.27141	7.02973	7.98894	14.7102	3.85076	7.29932	1.52468	6.55934	7.87589	12.3397	3.90193	13.1743	23.195	0.0440016	0.0399868	1.21308	2.72368	-976.785	-954.73			5.43003	8.6201	5.31997	9.80529
	1.25991	7.09588	8.00699	15.3799	4.00322	7.34991	1.5088	6.5321	7.70592	12.7165	3.82635	13.2967	23.1067	0.044408	0.0397272	1.21802	2.72223	-976.919	-951.032			5.45426	8.91101	5.24894	9.94649
	1.24705	7.28404	7.84964	15.4453	4.0616	7.41168	1.50567	6.78004	7.59296	12.6479	3.8265	13.3606	23.0207	0.0445166	0.0395886	1.22306	2.71503	-977.324	-948.533			5.46024	8.97287	5.29289	9.94498
	1.24755	7.18953	7.92616	15.2378	4.0015	7.39982	1.52242	7.01241	7.41426	12.6564	3.82087	12.8631	22.9421	0.0447844	0.0393393	1.22374	2.70824	-977.499	-945.259			5.45441	8.87972	5.31636	9.78014
	1.24021	7.20529	7.99112	14.8191	4.00219	7.37794	1.51167	7.01221	7.27878	12.5151	3.88638	12.4073	22.862	0.0446821	0.0387494	1.22083	2.71244	-977.393	-939.867			5.47887	8.73306	5.26755	9.60293
	1.23589	7.12471	8.08789	14.2417	3.97178	7.36592	1.53357	7.03072	7.30547	12.3031	4.00819	11.8816	22.7757	0.044402	0.0385472	1.2239	2.70814	-977.478	-934.284			5.48283	8.52646	5.28992	9.39763
	1.23261	7.03023	8.18055	14.1739	4.00112	7.07228	1.53478	7.00803	7.13021	12.1348	4.02854	11.0053	22.6895	0.0445878	0.0379608	1.222	2.70198	-977.829	-930.329			5.48113	8.41577	5.22434	9.05623
	1.21744	7.01861	8.38584	13.4909	4.00678	6.80175	1.52868	6.98635	7.10484	11.9851	4.09437	10.3291	22.6116	0.044617	0.0376855	1.21966	2.69764	-978.029	-926.551			5.54063	8.09981	5.20662	8.80285
	1.20908	6.88557	8.48082	12.6065	3.95564	6.58581	1.51557	6.95755	7.11798	12.2928	4.08437	9.82748	22.5523	0.0445431	0.0379752	1.21555	2.69224	-977.983	-920.525			5.52516	7.716	5.19704	8.73487
	1.18196	6.97215	8.4448	11.6306	3.79303	6.23723	1.54805	6.98474	7.23428	11.9013	4.01016	9.2538	22.5325	0.0441197	0.0386877	1.21779	2.68507	-978.06	-915.076			5.53297	7.22027	5.25569	8.38841
	1.17588	6.94699	8.48129	10.7458	3.7178	5.95118	1.55904	7.02083	7.42647	11.763	4.01839	8.73806	22.535	0.0434806	0.0391913	1.22085	2.67754	-978.407	-912.981			5.53472	6.80493	5.33545	8.17315
	1.17212	6.8444	8.40482	9.69352	3.61133	5.44139	1.56452	7.04389	7.79965	11.3479	4.07827	8.02918	22.5526	0.0433564	0.0397041	1.22058	2.67321	-978.675	-911.303			5.47378	6.24875	5.46935	7.81847
	1.14493	6.71834	8.4442	8.92614	3.58603	4.89442	1.58294	7.06906	8.07918	11.1474	4.06059	7.22607	22.5681	0.0432119	0.0398857	1.21832	2.67066	-978.619	-908.047			5.43582	5.8022	5.57706	7.47801
	1.15102	6.69175	8.49444	8.4492	3.54002	4.7584	1.61821	6.92777	8.34452	11.0168	4.13666	6.7306	22.5806	0.0430664	0.0397797	1.21832	2.67581	-978.608	-906.103			5.44574	5.58254	5.63017	7.29469
	1.17776	6.75742	8.36813	8.33974	3.49278	4.51587	1.70099	6.93728	8.86283	11.2039	4.07572	6.24284	22.5852	0.043165	0.0397979	1.21924	2.67587	-978.931	-907.456			5.43444	5.44946	5.8337	7.17415
	1.19625	6.83758	8.37019	7.90647	3.52637	4.50065	1.75155	6.89204	9.00464	11.0926	3.98636	5.67858	22.5829	0.0431401	0.0400119	1.21697	2.68111	-979.154	-908.049			5.46801	5.31116	5.88274	6.91918
	1.23017	6.85971	8.33373	7.31041	3.59311	4.48288	1.81165	6.76727	9.29501	11.1308	3.98544	5.35172	22.5522	0.0428448	0.0405378	1.21479	2.68547	-979.003	-906.864			5.47454	5.1288	5.95798	6.82265
	1.26111	7.04961	8.21798	6.65563	3.69454	4.61871	1.83815	6.56111	9.66936	11.1663	3.87092	4.95451	22.4959	0.0429166	0.0412379	1.2081	2.68448	-978.933	-907.38			5.50956	4.98963	6.02288	6.6639
	1.31624	7.21897	8.13696	6.48132	3.82376	4.91526	1.95104	6.35042	9.8597	11.0749	3.7953	4.53049	22.4249	0.0429177	0.0417417	1.20627	2.69176	-979.189	-911.038			5.55739	5.07345	6.05372	6.46689
	1.35616	7.32121	8.28182	6.73274	3.92456	5.66105	1.96103	6.2807	9.73353	10.8713	3.8089	4.27281	22.3558	0.0428248	0.041577	1.1977	2.69752	-979.296	-918.235			5.65307	5.43945	5.99175	6.31768
	1.43326	7.49012	8.27664	6.90839	3.97848	6.47394	2.00651	6.31001	9.73698	10.8262	3.72138	4.20326	22.2303	0.0430038	0.0412901	1.19429	2.70016	-978.941	-866.986			5.73334	5.78694	6.01784	6.25028
	1.53701	7.47811	8.38173	7.72207	4.12436	7.08962	2.12542	6.08345	9.56107	10.9181	3.66307	4.12593	21.9684	0.0432794	0.0414845	1.19387	2.7047	-978.548	-673.599			5.79895	6.31202	5.92331	6.2357
	1.65976	7.74862	8.68123	8.50779	4.39696	8.12847	2.27495	6.08136	9.46756	10.9058	3.62857	4.19847	21.5124	0.0432141	0.0416529	1.19239	2.70914	-978.158	-320.623			6.02987	7.01107	5.94129	6.24428
	1.75265	7.89611	8.64088	9.98426	4.7083	9.11546	2.37052	6.01433	9.30644	10.874	3.51382	4.24603	20.8303	0.0433615	0.0421329	1.19385	2.70641	-977.259	188.177			6.09655	7.93601	5.8971	6.2113
	1.86502	8.19331	8.7848	10.954	4.93425	10.5741	2.40067	6.14949	9.11912	10.8855	3.45578	4.41642	20.0247	0.0432643	0.04218	1.19498	2.70425	-975.784	736.679			6.28105	8.8208	5.88976	6.25257
	1.89066	8.49422	8.87539	13.016	5.10278	11.8579	2.40901	6.16859	9.20597	11.2324	3.45448	4.59177	19.1248	0.0435128	0.0418362	1.19391	2.70227	-974.413	1321.45			6.42009	9.99223	5.92786	6.42621
	1.9126	8.8072	9.01375	14.9535	5.38979	13.1948	2.44863	6.0065	8.83847	11.4726	3.39819	4.78798	18.1457	0.0435562	0.04134	1.19788	2.7034	-973.232	1927.11			6.57785	11.1794	5.76454	6.55291
	1.92035	8.84909	9.24011	17.1136	5.66916	14.1703	2.4543	5.9396	8.57034	11.7063	3.34192	4.98763	17.0862	0.0438301	0.0413335	1.20355	2.70124	-971.646	2551.6			6.66985	12.3177	5.65475	6.67863
	1.92129	9.0705	9.30605	19.8583	5.94006	14.9692	2.42288	5.80861	8.51809	12.013	3.37736	5.19918	15.9975	0.043889	0.0413069	1.20642	2.69513	-969.799	3147.04			6.76595	13.5892	5.58319	6.86318
	1.91359	9.23751	9.23635	21.7995	6.09303	15.5202	2.45022	5.65009	8.40482	12.3048	3.35055	5.34462	14.8172	0.0442222	0.0411406	1.20222	2.68856	-968.22	3748.78			6.79582	14.4709	5.50171	6.99998
	1.88468	9.29601	9.32767	23.3399	6.35601	16.0381	2.41965	5.45106	8.38261	12.4892	3.32833	5.61369	13.6606	0.044096	0.0413474	1.19332	2.6809	-967.024	4275.47			6.83612	15.2447	5.41777	7.14376
	1.82887	9.493	9.24918	24.7889	6.48105	16.6854	2.30815	5.32635	8.37771	12.6163	3.29029	5.75144	12.7364	0.0442919	0.0413548	1.18543	2.67231	-965.814	4640.05			6.85701	15.9851	5.3374	7.21934
	1.7957	9.8257	9.23235	26.2524	6.57631	16.8842	2.22439	5.21468	8.73782	12.6862	3.2305	5.87903	12.1621	0.044134	0.0413484	1.18135	2.66552	-964.774	4834.12			6.95125	16.5709	5.3923	7.26526
	1.74326	9.94381	9.17957	27.3434	6.69838	16.9101	2.19736	5.19906	9.20935	12.6364	3.27006	5.88566	12.018	0.0440098	0.0413954	1.17513	2.6567	-964.614	4902.38			6.95555	16.984	5.53526	7.26403
	1.74146	10.1636	9.1223	28.0097	6.80093	16.3928	2.28912	5.03963	9.89068	12.2357	3.31933	5.73714	12.2061	0.043827	0.0417508	1.16773	2.65363	-965.053	4901.97			7.00911	17.0678	5.73981	7.09739
	1.77781	10.3792	9.11697	27.5949	6.81601	15.9889	2.39548	5.37426	10.5213	11.623	3.36103	5.60996	12.7423	0.0435854	0.0422861	1.16748	2.65627	-965.585	4770.75			7.09131	16.7999	6.097	6.86465
	1.80023	10.3957	9.02926	26.7997	6.78484	15.0416	2.45016	5.9252	11.1855	11.0641	3.46824	5.4562	13.5249	0.0434565	0.0421727	1.16769	2.65037	-966.422	4544.93			7.07508	16.2087	6.52028	6.66286
	1.81115	10.6817	8.94409	25.9142	6.59985	14.055	2.46875	6.32348	11.6636	10.4104	3.53289	5.40724	14.4042	0.0431378	0.041957	1.16987	2.64856	-967.841	4243.55			7.14566	15.523	6.81861	6.45016
	1.81437	10.8337	8.86633	23.9477	6.40262	13.0723	2.53827	6.55243	12.0299	9.69237	3.63711	5.41314	15.3623	0.0428317	0.0418353	1.17088	2.64641	-969.528	3820.47			7.17147	14.4742	7.04019	6.24754
	1.83637	10.7171	8.71203	22.5996	6.23851	12.1092	2.57866	6.87258	12.4852	9.24811	3.75799	5.5026	16.321	0.0424103	0.0417961	1.17567	2.64343	-970.972	3344.61			7.08851	13.6491	7.31213	6.16957
	1.86235	10.6167	8.529	20.9025	5.95759	10.9548	2.73965	7.07348	12.7473	8.8069	3.82709	5.63285	17.2928	0.0419672	0.0417858	1.17961	2.64444	-972.42	2792.56			7.00267	12.605	7.52013	6.08895
	1.91206	10.2822	8.24034	18.9649	5.71834	9.88399	2.93422	7.23164	12.8078	8.17254	3.95528	5.86019	18.2328	0.0413795	0.0415936	1.18364	2.64679	-974.159	2187.59			6.81153	11.5224	7.6579	5.996
	1.88503	9.82697	7.77627	17.1076	5.4872	8.77153	3.18862	7.21216	12.6353	7.46035	4.1828	6.29098	19.1113	0.0414592	0.0416979	1.18345	2.6468	-975.862	1533.63			6.49609	10.4554	7.67871	5.97804
	1.84904	9.31618	7.8345	14.8998	5.11381	7.7627	3.34124	7.21783	12.4265	6.99211	4.34741	6.5808	19.8629	0.0415754	0.0419909	1.18821	2.64971	-977.133	876.943			6.33324	9.25877	7.66186	5.97344
	1.76851	8.72246	8.0101	13.02	4.90611	6.81906	3.37987	7.1985	11.7892	6.58916	4.50301	6.8537	20.4273	0.0416315	0.0422215	1.18692	2.65038	-978.072	288.416			6.16702	8.24839	7.45585	5.98196
	1.68982	8.19483	8.57406	11.7927	4.59337	6.03851	3.52396	6.90939	11.3257	6.20618	4.56804	7.06762	20.832	0.0419693	0.0420016	1.18083	2.65363	-978.985	-215.842			6.1529	7.47487	7.25301	5.94728
	1.63296	7.77416	9.05678	10.7789	4.4704	5.70405	3.63743	6.67038	10.73	5.89031	4.66311	7.30442	21.1328	0.0424318	0.0426925	1.17866	2.65262	-979.698	-626.735			6.15463	6.98446	7.01259	5.95261
	1.57234	7.22282	10.1261	9.72863	4.28649	5.30174	3.77641	6.48854	10.3585	5.6872	4.77858	7.42659	21.3679	0.0430542	0.0427457	1.17219	2.65362	-980.026	-945.711			6.30709	6.43895	6.87447	5.96412
	1.52842	6.93924	10.8063	9.20822	4.13259	5.07435	3.93606	6.51787	10.0484	5.34496	4.94166	7.37331	21.5508	0.0431784	0.0423739	1.16805	2.65768	-980.183	-1156.49			6.42466	6.13839	6.83412	5.88664
	1.46595	6.78356	11.4094	8.52961	3.97183	4.68895	3.97082	6.54047	9.62188	4.87566	5.04408	7.30546	21.7072	0.0436356	0.0422538	1.16482	2.66233	-980.486	-1304.62			6.55298	5.73013	6.71106	5.74173
	1.38768	6.83922	12.221	7.91694	3.85528	4.38017	3.90186	6.69113	9.53373	4.45954	5.20413	7.26164	21.8151	0.0438092	0.0420155	1.16221	2.66639	-980.88	-1371.48			6.81596	5.38413	6.7089	5.64177
	1.31998	6.78811	12.6591	6.91769	3.74712	3.97843	3.88486	6.6842	9.69967	4.05407	5.1991	7.14839	21.8828	0.044075	0.0415623	1.16048	2.66923	-981.019	-1365.69			6.92239	4.88108	6.75624	5.46719
	1.25187	6.77832	13.3047	6.43079	3.73669	3.6038	3.85279	6.85744	9.45181	3.84481	5.2692	6.96944	21.9269	0.0440787	0.041226	1.16332	2.67294	-980.974	-1331.16			7.11162	4.59043	6.72068	5.36115
	1.23347	6.74089	13.5749	6.02926	3.76219	3.41311	3.81044	7.09382	9.59585	3.67766	5.34276	7.06766	21.9771	0.0442136	0.0409777	1.16431	2.66982	-981.166	-1295.21			7.18308	4.40152	6.83337	5.36269
	1.23581	6.69702	13.4972	5.66417	3.73603	3.16707	3.73514	7.15752	9.64005	3.59905	5.37605	7.16579	22.0357	0.0440412	0.0406579	1.16808	2.66347	-981.609	-1256.63			7.14336	4.18909	6.84424	5.3803
	1.21907	6.45046	12.9619	5.46977	3.78448	3.06028	3.59179	7.30695	9.85531	3.57115	5.52413	7.3197	22.1029	0.0436716	0.0406936	1.16856	2.65882	-981.751	-1226.02			6.87713	4.10484	6.91801	5.47166
	1.22243	6.32857	12.6023	5.23175	3.74881	2.96342	3.496	7.4099	10.1718	3.49453	5.56993	7.45066	22.1655	0.0433711	0.0401458	1.16963	2.66018	-981.609	-1213.5			6.71776	3.98133	7.0259	5.50504
	1.22486	6.26251	11.7893	5.02129	3.82424	2.89142	3.31176	7.41604	10.963	3.52846	5.55313	7.63614	22.2245	0.0431704	0.0400552	1.16905	2.66269	-981.782	-1206.17			6.42555	3.91232	7.23028	5.57257
	1.20719	6.20805	11.3233	4.79772	4.05484	2.84172	3.11208	7.23247	11.5015	3.41718	5.56396	7.88993	22.266	0.0435404	0.039679	1.16911	2.66605	-982.236	-1196.11			6.24616	3.89809	7.282	5.62369
	1.19839	6.16238	10.9465	4.73835	4.42852	2.8026	2.98126	7.1479	11.8692	3.44928	5.62925	8.03694	22.2817	0.0435855	0.0398543	1.16831	2.66505	-982.255	-1186.71			6.10241	3.98982	7.33278	5.70515
	1.16992	6.35994	10.3167	4.55796	4.88279	2.72617	2.7918	6.91035	12.1085	3.44535	5.61063	8.2415	22.2831	0.0438843	0.0396734	1.16861	2.66598	-981.908	-1186.82			5.94884	4.05564	7.27022	5.76583
	1.16088	6.69481	10.161	4.46289	5.27332	2.76757	2.65097	6.72871	12.4131	3.39801	5.58014	8.25566	22.275	0.0442888	0.0399221	1.1639	2.6654	-981.937	-1189.79			6.00556	4.16792	7.26425	5.7446
	1.13523	7.56087	9.85017	4.4836	5.6714	2.77639	2.38175	6.47937	12.6113	3.28653	5.58169	8.34823	22.2568	0.0446489	0.0399981	1.15634	2.66717	-982.415	-1188.77			6.18209	4.31046	7.15747	5.73882
	1.13463	8.66796	9.58805	4.63153	6.32651	2.8378	2.17525	6.21161	12.5631	3.21488	5.56023	8.4688	22.223	0.0449095	0.0401877	1.15368	2.66384	-982.354	-1178.71			6.46355	4.59861	6.98332	5.74797
	1.1376	9.46178	9.92736	4.69284	6.9324	2.88428	2.06479	6.08684	12.2481	3.14151	5.54525	8.50463	22.1859	0.0452222	0.0399826	1.15484	2.65869	-981.748	-1163.35			6.84224	4.83651	6.79989	5.73046
	1.12348	10.4064	10.0662	4.85594	7.32313	2.84694	1.94642	6.17139	12.1399	3.11958	5.47921	8.54363	22.146	0.0454061	0.0394092	1.15498	2.6587	-981.831	-1144.03			7.19871	5.00867	6.75257	5.71414
	1.11436	11.5879	9.98847	5.18573	7.92473	2.948	1.85561	6.13624	11.8068	3.06292	5.39021	8.21864	22.1085	0.045426	0.0392015	1.15892	2.65429	-982.489	-1125.86			7.56356	5.35282	6.59955	5.55726
	1.10484	12.2011	9.9838	5.57737	8.3796	3.08004	1.80713	6.26896	10.9711	3.02237	5.45492	8.1497	22.0714	0.045049	0.0396884	1.1572	2.6436	-982.31	-1113.26			7.76326	5.679	6.34908	5.54233
	1.10081	12.6386	9.89201	6.07924	8.69952	3.24203	1.79853	6.66582	10.3574	3.05461	5.41138	7.91097	22.051	0.0450247	0.0402305	1.16012	2.63964	-981.596	-1107.48			7.87715	6.00693	6.27393	5.45899
	1.10222	12.9962	9.95041	6.53262	8.73043	3.40693	1.77769	7.10655	9.43334	3.03362	5.25611	7.66737	22.0575	0.0448397	0.0403198	1.16575	2.63107	-981.816	-1104.71			8.01626	6.22333	6.10586	5.31904
	1.11043	13.1552	9.78829	6.96019	8.84866	3.60002	1.77756	7.47675	8.70757	3.07487	5.2005	7.42733	22.0745	0.0445756	0.0403033	1.16672	2.62748	-982.725	-1102.83			8.01796	6.46962	5.98729	5.23424
	1.10548	13.1053	9.71846	7.61807	8.93504	3.69351	1.73822	7.85359	8.07512	3.10004	5.04909	7.20863	22.0932	0.0440351	0.0403432	1.17254	2.62381	-982.451	-1106.77			7.97642	6.74887	5.88897	5.11926
	1.11403	12.9595	9.57847	8.17939	8.79132	3.72878	1.74296	8.55934	7.7197	3.14188	5.05628	6.98488	22.1017	0.043707	0.0400815	1.1743	2.62223	-981.539	-1115.16			7.884	6.89983	6.00733	5.06101
	1.12152	12.5164	9.37584	8.40471	8.47542	3.83308	1.68479	9.19787	7.55024	3.154	4.89495	6.53622	22.1088	0.04336	0.039939	1.16964	2.62644	-981.917	-1123.88			7.67124	6.9044	6.1443	4.86173
	1.12322	12.1276	9.04987	8.65248	8.30546	3.92472	1.65549	9.69771	7.50161	3.14794	4.61958	6.16286	22.1165	0.04304	0.0399631	1.1664	2.62816	-982.99	-1132.97			7.43355	6.96089	6.28494	4.64346
	1.11887	11.8581	8.92245	8.74729	7.97176	3.98664	1.62638	10.2994	7.54291	3.15558	4.56857	6.02136	22.1358	0.043011	0.0403899	1.15785	2.63254	-982.548	-1141.07			7.29981	6.9019	6.48957	4.58184
	1.13555	10.9711	9.1669	9.40803	7.48583	4.29427	1.65421	10.5025	7.72437	3.24266	4.3789	6.00532	22.1534	0.042772	0.0408369	1.15612	2.64154	-981.36	-1146.77			7.09119	7.06271	6.62702	4.54229
	1.14297	10.4584	8.97372	9.99078	6.96408	4.54811	1.61278	10.7857	7.93283	3.31732	4.12217	5.82792	22.1685	0.042763	0.0412991	1.15917	2.64599	-982.049	-1149.21			6.85837	7.16766	6.77712	4.42247
	1.13214	9.94181	8.74378	10.2771	6.58152	4.82755	1.56727	10.8239	8.16034	3.40254	4.01646	5.75303	22.1791	0.0426472	0.0414134	1.16135	2.65014	-983.349	-1150.08			6.60591	7.22872	6.85052	4.39068
	1.11461	9.41678	8.53455	10.6128	6.29351	5.14016	1.51147	10.6657	8.26359	3.45659	3.9167	5.7186	22.1822	0.0427245	0.0416817	1.16474	2.66226	-982.567	-1150.98			6.35531	7.34882	6.81358	4.36396
	1.08906	9.0661	8.46105	10.8761	5.95517	5.28855	1.49141	10.8605	8.36708	3.55802	3.78042	5.73423	22.196	0.0428188	0.0418035	1.17166	2.66716	-981.17	-1152.04			6.2054	7.37326	6.90634	4.35756
	1.08507	8.80094	8.25395	11.1898	5.76346	5.57219	1.49797	10.8096	8.56227	3.63371	3.67573	5.70591	22.2396	0.0429808	0.0418925	1.17472	2.67028	-982.237	-1150.48			6.04665	7.50849	6.9566	4.33845
	1.0782	8.61043	8.01629	11.6183	5.6207	5.84243	1.5011	10.4991	8.59116	3.79525	3.48191	5.72058	22.3162	0.0432935	0.0419463	1.17838	2.66634	-983.803	-1147.85			5.90164	7.6938	6.86379	4.33258
	1.06071	8.5327	7.98653	12.0802	5.54946	6.02708	1.49545	10.0869	8.67451	3.97205	3.42408	5.72077	22.4039	0.0432554	0.0415266	1.18543	2.66876	-982.536	-1145.96			5.85998	7.8856	6.7523	4.3723
	1.0475	8.17718	7.81907	12.339	5.7089	6.29688	1.47485	9.52394	8.88527	4.1	3.40203	5.65139	22.482	0.0434122	0.041326	1.19301	2.6699	-980.972	-1142.96			5.68125	8.11491	6.62802	4.38447
	1.05005	7.88722	7.45104	12.7747	5.79839	6.49525	1.46312	8.96333	9.02609	4.3031	3.33228	5.64987	22.5547	0.0434126	0.0409056	1.20319	2.66997	-982.525	-1139.25			5.46277	8.35612	6.48418	4.42842
	1.04698	7.85147	7.22782	13.1716	5.91605	6.48335	1.44453	8.8197	9.12889	4.48276	3.19556	5.69611	22.6072	0.0434728	0.0402549	1.2084	2.66974	-984.163	-1135.88			5.37542	8.52366	6.46437	4.45814
	1.03666	7.67898	7.36064	13.815	6.04897	6.9663	1.43472	8.46063	9.37034	4.61472	3.16791	5.67287	22.6465	0.0433375	0.0396593	1.21394	2.66982	-982.133	-1134.45			5.35876	8.94341	6.42189	4.48517
	1.05595	7.57245	7.33531	15.0795	6.14254	7.4084	1.45338	8.22085	9.39954	4.94958	3.08146	5.7468	22.6757	0.0433624	0.0390868	1.20959	2.66517	-980.452	-1132.89			5.32124	9.54347	6.35792	4.59261
	1.08361	7.56663	7.43818	15.8157	6.18723	7.79452	1.4838	8.11137	9.4868	5.20063	3.06713	5.84554	22.6932	0.0431278	0.0388042	1.20759	2.66917	-982.75	-1129.44			5.36281	9.93249	6.36066	4.70444
	1.08754	7.48928	7.54494	16.5089	6.15247	8.43276	1.47241	7.99316	9.29777	5.51057	3.03043	5.99507	22.6858	0.0432593	0.0385798	1.19926	2.67385	-984.304	-1126.11			5.37392	10.3647	6.25445	4.84536
	1.102	7.27956	7.4157	16.7393	6.03395	9.00613	1.45262	7.85764	9.18643	5.69835	3.05592	6.09013	22.6503	0.0433722	0.0380809	1.20031	2.68351	-981.456	-1124.12			5.26576	10.5931	6.16556	4.94813
	1.09281	7.16833	7.3574	17.7592	6.0671	9.60863	1.45774	7.98024	9.06493	6.02719	3.06738	6.24017	22.5888	0.0436885	0.0380295	1.19907	2.6903	-979.919	-1121.61			5.20618	11.145	6.16764	5.11158
	1.11586	7.0757	7.30125	18.4654	6.1104	10.2963	1.4806	7.96942	9.30762	6.44749	3.00424	6.28639	22.5263	0.0437783	0.0384157	1.19795	2.69387	-983.161	-1118.02			5.16427	11.624	6.25255	5.24604
	1.13181	6.95897	7.27022	19.227	6.15871	10.8773	1.52163	7.95608	9.3124	6.80272	3.05908	6.37354	22.4613	0.0438364	0.0388453	1.19574	2.69656	-984.453	-1114.94			5.12033	12.0877	6.26337	5.41178
	1.14115	6.80265	7.28572	19.8295	6.1491	11.3261	1.57483	7.973	9.30042	6.9471	3.04138	6.36391	22.4004	0.0440464	0.0395039	1.18957	2.69963	-980.567	-1113.68			5.07651	12.4349	6.28275	5.4508
	1.15154	6.67566	7.13627	20.1415	6.06033	11.7211	1.58925	7.94849	9.12438	7.15672	3.11524	6.35712	22.3336	0.0441783	0.0398109	1.1811	2.70295	-979.436	-1111.23			4.98782	12.641	6.2207	5.54303
	1.14085	6.63451	7.1413	21.0693	5.97171	11.79	1.58231	7.96769	8.90352	7.38996	3.07336	6.30438	22.2629	0.0443452	0.0396793	1.17619	2.70708	-983.587	-1106.87			4.97222	12.9437	6.15117	5.58923
	1.13443	6.52062	7.2315	21.5628	5.92879	11.84	1.59351	7.92502	9.21217	7.54415	3.06795	6.12585	22.202	0.0444217	0.0398419	1.17818	2.70369	-983.983	-1103.68			4.96218	13.1105	6.24356	5.57932
	1.13074	6.55803	7.30403	22.167	5.8458	11.9108	1.60673	7.65872	9.3412	7.52487	3.00052	6.11063	22.1544	0.0446121	0.0399212	1.18189	2.69665	-978.935	-1102.06			4.9976	13.3078	6.20222	5.54534
	1.15268	6.75676	7.51384	22.6464	5.95124	11.7182	1.63566	7.68833	9.48532	7.57037	2.9779	5.92283	22.1339	0.0448117	0.0394795	1.18779	2.69402	-978.607	-1100.59			5.14109	13.4386	6.26977	5.49037
	1.16266	6.70606	7.67403	22.7983	5.9126	11.5667	1.64835	7.59086	9.66434	7.59744	2.92694	5.73374	22.136	0.0446485	0.0395389	1.1875	2.69171	-983.521	-1097.8			5.18092	13.4259	6.30118	5.41937
	1.17125	6.74813	7.91603	22.5651	5.81712	11.4022	1.65784	7.39316	10.1286	7.48676	2.92281	5.52345	22.131	0.0444137	0.0392128	1.1919	2.69218	-982.448	-1096.45			5.27847	13.2615	6.39322	5.31101
	1.16006	6.70029	8.11936	22.8371	5.78347	11.2085	1.62511	7.3227	10.481	7.41024	2.94068	5.36289	22.1257	0.0443907	0.0392925	1.1952	2.6902	-976.541	-1096.64			5.32657	13.2763	6.47627	5.23794
	1.17029	6.78442	8.4734	23.1814	5.72952	10.9572	1.62574	7.26084	10.6668	7.21985	2.98315	5.17961	22.1264	0.0441	0.0389829	1.20081	2.68444	-977.339	-1095.26			5.47604	13.2894	6.51781	5.12754
	1.1668	6.95867	8.90335	23.4401	5.73667	10.541	1.60304	7.19619	10.8037	7.2647	2.9479	5.00062	22.135	0.0443522	0.0382493	1.20583	2.67897	-982.414	-1093.17			5.67627	13.2392	6.53431	5.07107
	1.16925	7.06246	9.24068	22.8572	5.77899	10.1534	1.61047	7.2817	10.9088	7.08187	2.88394	4.83134	22.1306	0.0441104	0.0385688	1.21132	2.67575	-979.5	-1092.94			5.82413	12.9299	6.60032	4.93238
	1.18221	7.26118	9.49303	22.7597	5.97338	9.88997	1.61233	7.19591	11.2955	6.85966	2.93681	4.83959	22.0978	0.0439527	0.0386596	1.21287	2.67345	-972.427	-1093.94			5.97881	12.8743	6.70124	4.87868
	1.17937	7.62813	9.83261	22.7464	6.3551	9.52751	1.55294	7.26951	11.3154	6.8402	2.92906	4.71553	22.0502	0.0438054	0.0390408	1.21427	2.67985	-974.258	-1093.5			6.21337	12.8763	6.7126	4.82826
	1.19595	7.68244	9.92476	22.968	7.06962	9.32377	1.53629	7.23725	11.4889	6.952	2.97506	4.53993	21.9846	0.0434682	0.038824	1.21172	2.6867	-978.796	-1092.52			6.26771	13.1205	6.75413	4.82233
	1.17054	7.7768	10.097	22.8731	7.4968	8.96544	1.53493	7.11429	11.7131	6.8493	2.98006	4.43235	21.9109	0.0434579	0.0387742	1.2078	2.68606	-973.793	-1093.14			6.34812	13.1118	6.78745	4.7539
	1.15957	8.08055	10.1464	23.1677	8.00499	8.65025	1.53359	7.15496	11.8517	6.7513	3.0391	4.21243	21.8381	0.0430179	0.0388998	1.21052	2.6834	-967.04	-1094.88			6.46217	13.2743	6.84677	4.66761
	1.12924	8.19338	10.1356	22.8317	8.22944	8.21315	1.53336	7.21157	11.8887	6.46058	3.07327	4.03568	21.7711	0.042485	0.0391961	1.2091	2.68578	-971.087	-1095.53			6.48607	13.0914	6.87788	4.52318
	1.10964	8.34953	9.92815	22.1313	8.24688	7.71292	1.52048	7.15619	11.7485	6.09096	3.05502	3.87911	21.7038	0.0420495	0.0388763	1.21099	2.68606	-976.367	-1096.61			6.46244	12.6971	6.80839	4.34169
	1.10525	8.60735	9.90464	20.8945	8.30692	7.22389	1.54854	7.19289	11.6936	5.77572	3.08581	3.77797	21.6347	0.0421047	0.0385584	1.20502	2.69075	-970.966	-1098.9			6.53908	12.1418	6.81167	4.21317
	1.11273	8.74364	9.81888	20.2938	8.28445	6.80579	1.58389	7.1995	11.5249	5.49683	3.1242	3.80008	21.5746	0.0416505	0.0385736	1.20201	2.69236	-966.027	-1101.5			6.55842	11.7947	6.76945	4.14037
	1.11048	8.99076	9.89639	20.0436	8.26638	6.1675	1.78074	7.33535	11.4059	5.38235	3.20544	3.85638	21.5477	0.0416147	0.0381553	1.20353	2.69442	-972.378	-1102.66			6.66588	11.4925	6.84067	4.14806
	1.0986	9.19384	9.72759	19.3036	8.08483	5.81829	1.94485	7.63913	11.1169	5.22453	3.27523	3.83044	21.561	0.0415301	0.0381327	1.20439	2.69703	-977.427	-1103.93			6.67335	11.0689	6.90028	4.11007
	1.11197	9.36287	9.47983	18.4377	7.84371	5.48501	2.15263	7.98222	11.0115	5.03633	3.39886	4.15142	21.6151	0.0413337	0.0382882	1.20865	2.69592	-971.521	-1107.1			6.65156	10.5888	7.04879	4.19554
	1.11693	9.73003	9.45831	17.5869	7.44449	5.01429	2.37099	8.05718	10.9198	4.73164	3.49801	4.52711	21.6947	0.0409192	0.0385718	1.21461	2.69644	-968.644	-1111.04			6.76842	10.0152	7.11599	4.25225
	1.13003	10.0827	9.16248	17.1805	6.808	4.74853	2.49926	8.04596	10.8303	4.82845	3.64386	5.0706	21.7906	0.0402747	0.0392205	1.21609	2.698	-975.289	-1113.71			6.79173	9.57902	7.12519	4.5143
	1.15817	10.4766	8.98252	16.8905	6.28065	4.51129	2.65332	8.09248	10.7422	5.15612	3.78153	5.95222	21.8878	0.0399763	0.039527	1.21296	2.69998	-977.014	-1116.64			6.87242	9.22748	7.16267	4.96329
	1.19561	10.6347	8.84744	16.537	5.96434	4.40658	2.80823	8.21182	10.3734	5.5874	3.96814	7.53834	21.9738	0.0401341	0.0396487	1.20948	2.69624	-969.323	-1120.22			6.89257	8.9693	7.13114	5.69796
	1.19794	10.8618	8.71676	16.7399	5.70767	4.51858	2.88912	8.29022	9.8189	6.06066	4.2504	8.98166	21.9414	0.0401239	0.0394438	1.21127	2.69897	-759.783	-1122.87			6.92549	8.9887	6.99941	6.43091
	1.24301	10.8103	8.34118	17.0899	5.40441	4.63478	3.06496	8.60787	9.73671	7.02038	4.46214	10.7914	21.7979	0.0401909	0.0398265	1.20979	2.69705	-339.11	-1123.6			6.79816	9.04302	7.13651	7.42463
	1.26317	10.7049	7.99856	17.9468	5.16377	4.87942	3.12975	8.61581	9.56991	8.68295	4.68902	12.4913	21.622	0.040779	0.03992	1.21513	2.69926	124.825	-1123.37			6.65553	9.32999	7.10516	8.6211
	1.28101	10.2337	7.39176	18.7451	4.9476	5.03067	3.09783	8.62673	9.51724	10.1324	5.02349	14.0201	21.4209	0.0406531	0.0403965	1.21643	2.70212	605.454	-1123.54			6.30217	9.57444	7.0806	9.72531
	1.29487	10.0368	7.17728	19.3875	4.73194	5.21191	3.06231	8.45441	9.36779	11.548	5.53309	15.7466	21.1965	0.0404376	0.0402388	1.21913	2.69942	1105.33	-1122.34			6.16964	9.77713	6.9615	10.9426

## Sheet: P204 U1-1
	Ra Li	Oi Li	Oe Li	MF Li	ICO Li	LO Li	Ra Re	Oi Re	Oe Re	MF Re	ICO Re	LO Re	EKG	Kippwinkel	Rotwinkel	Kraft x	Kraft y	Druck li	Druck re			Bauch links	Rücken links	Bauch rechts	Rücken rechts
	4.39836	5.92302	10.5923	61.706	10.1274	13.3041	4.54123	26.5614	15.8387	76.567	16.9415	62.5051	18.1492	0.103404	0.0484818	1.19708	2.8599	47	-352.946			6.97122	28.3791	15.6471	52.0045
	4.51614	5.76992	10.4705	68.4125	9.91617	14.5927	4.58723	26.7448	15.224	86.3979	18.3451	66.4927	17.0448	0.102936	0.0482552	1.19013	2.84978	29	-408.195			6.91886	30.9738	15.5187	57.0786
	4.59036	5.71656	10.5133	73.6776	9.6958	16.0908	4.52116	26.5816	14.7395	92.9254	19.5444	70.3011	15.8513	0.102817	0.04753	1.18022	2.85205	1.03174	-455.615			6.94007	33.1547	15.2808	60.9236
	4.70108	5.77324	10.5929	76.2835	9.39093	17.8191	4.51755	26.1487	14.5618	99.0146	20.348	73.5193	14.4108	0.102599	0.0471867	1.17711	2.85815	11	-501.748			7.02241	34.4978	15.076	64.294
	4.67855	6.05501	10.8147	80.8974	9.05971	19.4017	4.451	25.0092	13.8797	101.621	20.9076	74.9136	12.8483	0.102464	0.0476321	1.17179	2.86734	4093.84	L			7.18276	36.4529	14.4466	65.8142
	4.62424	6.34324	11.3795	84.1713	8.83912	21.0725	4.32146	22.7783	13.4357	103.169	20.7675	75.5628	11.0721	0.102457	0.0476521	1.16639	2.88153	4889.41	-575.643			7.44901	38.0277	13.5118	66.4997
	4.50219	6.8024	11.2179	85.0398	8.71984	21.6999	4.19332	21.1541	12.8755	102.864	20.285	73.2448	10.318	0.101906	0.0479903	1.16032	2.89067	4960.91	-603.333			7.50749	38.4865	12.741	65.4648
	4.43138	6.86057	12.0769	85.8712	8.72036	22.1677	3.94778	18.6857	12.1134	97.8352	19.4588	69.5507	9.97648	0.101721	0.0479492	1.16594	2.90103	4978.22	-628.309			7.78963	38.9197	11.5823	62.2816
	4.44983	7.1615	13.5582	83.5158	9.18913	22.3389	3.84136	15.4221	11.1367	91.7502	17.7856	64.3462	9.89817	0.101307	0.0479938	1.16887	2.90628	4959.54	-648.336			8.38984	38.348	10.1334	57.9607
	4.56707	7.24594	14.9912	80.4477	9.83112	22.4671	3.74181	12.2885	10.6323	82.3612	16.0993	58.0877	10.0218	0.101304	0.0485106	1.17321	2.90686	4944.3	-660.909			8.93475	37.582	8.88754	52.1827
	4.66742	7.49594	17.2786	75.2375	10.7439	22.518	3.61471	11.0764	10.3007	69.9773	14.1369	51.4934	10.2628	0.101428	0.0490456	1.17756	2.90095	4962.21	-665.361			9.81399	36.1665	8.33062	45.2025
	4.69143	7.66232	19.6375	69.5697	11.723	22.354	3.49445	10.0705	9.92333	60.4511	12.3	46.091	10.634	0.101116	0.0493522	1.18164	2.89913	4974.98	-655.047			10.6638	34.5489	7.82941	39.614
	5.05546	7.95824	21.5825	64.639	12.6739	22.2483	3.41112	9.2802	9.87944	49.9769	10.6747	40.1484	11.1358	0.100486	0.0499066	1.18522	2.88797	4959.02	-629.552			11.5321	33.1871	7.52359	33.6
	5.39203	8.32985	23.7162	60.0271	13.3055	21.3472	3.3619	9.44869	9.63036	41.7943	9.38632	32.9242	11.7258	0.100299	0.0506453	1.19197	2.87439	4950.2	-587.682			12.4794	31.5599	7.48032	28.035
	6.46429	8.90787	25.1127	52.4517	13.8199	20.1371	3.55686	9.27683	10.0585	32.3322	7.91569	27.5128	12.3449	0.0999711	0.0507931	1.20372	2.8676	4966.47	-529.659			13.495	28.8029	7.63073	22.5869
	7.46811	9.99272	25.4959	41.8438	14.3818	18.8525	3.56666	9.36208	10.3033	24.9077	7.08406	21.8853	13.0269	0.099693	0.0511747	1.21714	2.86048	4974.44	-456.126			14.3189	25.026	7.744	17.959
	8.3501	11.138	26.2655	35.064	14.5531	18.0378	3.74501	9.65286	10.5523	17.7324	6.75593	17.7813	13.7579	0.0996833	0.0506915	1.22699	2.85595	4960.12	-371.85			15.2512	22.5516	7.98338	14.0899
	8.75048	11.568	26.1532	26.546	15.5012	17.1503	3.73568	9.48508	10.8926	14.8637	6.61599	15.6847	14.4849	0.0995568	0.0507262	1.22574	2.84332	4954.76	-281.621			15.4906	19.7325	8.0378	12.3881
	9.03258	11.7656	25.3556	21.6368	15.9486	17.9102	3.77457	9.38502	11.3988	12.716	6.69649	13.7049	15.1528	0.0996695	0.0501151	1.23266	2.83883	4967.01	-192.769			15.3846	18.4985	8.18614	11.0391
	9.13909	11.9216	23.881	16.4836	16.645	18.8929	3.76414	9.60418	12.3666	11.4755	7.1179	12.4939	15.7582	0.0996055	0.0498505	1.24095	2.83606	4965.06	-113.454			14.9806	17.3405	8.57831	10.3624
	9.15443	11.8184	22.2266	14.5007	16.842	20.8991	3.74559	9.85297	12.8858	10.6867	7.51641	11.1962	16.282	0.0994238	0.0498279	1.25131	2.82871	4938.06	-48.0267			14.3998	17.414	8.82811	9.79976
	9.08908	11.861	20.8964	13.2779	17.3075	22.9797	3.76912	10.0738	13.7006	9.6889	7.9634	10.3116	16.7091	0.0996421	0.0490362	1.26431	2.81947	4912.93	-2.0909			13.9488	17.855	9.18117	9.32129
	8.8353	11.6295	18.2868	12.4678	17.2479	25.3194	3.78762	10.4065	14.2966	9.3726	8.52173	9.8974	17.0334	0.0994597	0.048622	1.27197	2.80509	4878.24	16.0583			12.9172	18.345	9.49691	9.26391
	8.4165	11.3019	16.1917	11.633	17.5714	27.1145	3.82772	10.8623	14.9088	9.06593	9.25294	9.47301	17.265	0.0997498	0.047912	1.28609	2.78439	4807.3	0.590585			11.97	18.773	9.8663	9.26396
	7.59373	10.7999	14.1801	11.4829	17.8801	27.5583	3.68518	11.9204	16.6456	8.91519	10.4432	9.14621	17.4519	0.0999605	0.0474297	1.29453	2.7726	4710.65	-52.075			10.8579	18.9738	10.7504	9.50153
	6.45571	9.54266	12.6806	11.092	17.7404	27.9938	3.65672	12.3759	17.8092	8.90788	11.8754	8.86724	17.6113	0.0999737	0.0470264	1.29667	2.7567	4607.43	-137.641			9.55967	18.9421	11.2806	9.88349
	5.59293	8.27589	11.0111	10.4818	17.7641	27.9745	3.53384	12.491	19.3923	9.07985	13.1484	8.39587	17.7622	0.0996934	0.0468209	1.29892	2.74646	4494.25	-242.299			8.29332	18.7401	11.8057	10.208
	4.98189	7.37262	10.2792	10.2118	17.1153	27.4775	3.56807	13.0778	20.5939	9.20398	14.1717	8.16452	17.9727	0.0992349	0.0465577	1.29911	2.73281	4328.57	-355.547			7.54458	18.2682	12.4133	10.5134
	4.20821	6.48311	9.60105	9.9471	16.9948	26.4853	3.69833	13.3665	21.691	9.24962	15.1643	7.84438	18.278	0.0992142	0.0463358	1.30271	2.71669	4111.58	-472.204			6.76413	17.8091	12.9186	10.7528
	3.98515	6.16391	9.32846	9.47256	16.403	25.0471	3.88452	13.9743	21.8806	9.44676	15.6694	7.55377	18.6604	0.0991766	0.045657	1.31258	2.70525	3865.33	-580.621			6.4925	16.9742	13.2465	10.89
	3.91824	5.91603	8.7894	9.05406	15.6419	22.1178	4.11399	14.1379	22.4153	9.4099	15.9263	7.14475	19.1778	0.100262	0.0448904	1.32312	2.70327	3563.4	-682.726			6.20789	15.6046	13.5557	10.827
	4.00406	5.75897	8.37638	8.54778	14.9298	19.9759	4.4333	14.214	22.9147	9.47305	16.0935	6.85875	19.811	0.100606	0.0446063	1.33764	2.71016	3193.78	-773.945			6.04647	14.4845	13.854	10.8084
	4.05657	5.82555	8.18239	8.26909	14.4679	16.7365	4.58281	14.0476	23.0468	9.77842	16.1979	6.46447	20.4921	0.101319	0.0445147	1.34944	2.71813	2796.85	-846.798			6.0215	13.1579	13.8924	10.8136
	4.22611	5.84151	8.19592	8.01158	14.0207	14.042	4.75276	13.6327	22.8501	10.003	16.1165	6.19899	21.1591	0.101553	0.0447538	1.36466	2.72884	2374.97	-893.794			6.08785	12.0248	13.7452	10.7728
	4.51477	5.80765	8.22547	7.86918	13.9207	13.1662	5.01967	12.9451	22.0032	10.1324	15.8452	6.0573	21.758	0.101789	0.0447239	1.3744	2.73768	1908.54	-918.212			6.18263	11.652	13.3226	10.6783
	4.69225	5.67218	8.46582	7.82479	13.76	12.8281	5.09677	12.6194	21.2026	10.0511	14.9306	5.93659	22.2984	0.102645	0.0448631	1.38344	2.74244	1411.78	-924.807			6.27675	11.471	12.9729	10.3061
	4.80803	5.65039	8.73486	7.74598	13.4358	12.9259	5.19449	11.9309	19.8557	9.71963	14.0429	5.96721	22.811	0.103277	0.04464	1.38997	2.7428	894.941	-917.13			6.39776	11.3692	12.327	9.90992
	4.77561	5.7185	8.85082	7.54213	13.0589	13.3686	5.08027	11.3849	18.7973	9.62519	13.3933	5.93017	23.2834	0.103847	0.0440754	1.39964	2.74844	376.852	-902.093			6.44831	11.3232	11.7541	9.64956
	4.8082	5.86295	9.21319	7.55904	12.5376	13.7291	5.03609	10.7676	18.1563	9.63916	12.4704	5.91661	23.6848	0.104028	0.0442377	1.40033	2.75034	-133.948	-884.754			6.62812	11.2752	11.32	9.34205
	4.7465	5.96204	9.49685	7.51646	12.2113	14.0514	4.95201	9.91094	18.8958	9.47005	11.8554	5.86786	24.0021	0.104147	0.0441065	1.39861	2.74807	-666.875	-865.97			6.73513	11.2597	11.2529	9.06444
	4.72903	6.03544	9.7968	7.54334	11.9175	14.8156	4.78982	9.54996	19.1325	9.49198	11.4324	5.98868	24.1965	0.103684	0.0445861	1.39558	2.75042	-1140.64	-844.81			6.85375	11.4255	11.1574	8.97101
	4.67931	6.03465	10.3422	7.82275	11.6916	15.2587	4.54121	8.94319	19.756	9.41553	10.9639	6.16082	24.2941	0.103413	0.0448948	1.37613	2.73715	-1540.42	-822.627			7.01873	11.591	11.0801	8.84676
	4.67165	6.17347	10.7558	7.84932	11.5313	15.7409	4.34017	8.29528	20.1541	8.82281	10.5843	6.32819	24.3493	0.102617	0.044993	1.35828	2.72411	-1915.57	-803.315			7.20029	11.7072	10.9298	8.57844
	4.57624	6.26728	11.3379	7.81349	11.0586	15.8042	4.2391	7.80057	20.5353	8.39863	10.5841	6.51161	24.3983	0.102193	0.0447336	1.33855	2.71343	-2252.09	-786.074			7.39382	11.5587	10.8583	8.49812
	4.38034	6.48048	11.494	7.86363	10.2293	15.7277	4.02314	7.06846	21.8769	8.15364	10.9931	6.7863	24.4123	0.102202	0.0445295	1.3295	2.70848	-2535.91	-767.04			7.45162	11.2736	10.9895	8.64434
	4.35	6.6915	11.8731	7.82834	10.1387	15.524	3.88411	6.91758	22.9291	7.99854	11.6114	6.98276	24.3654	0.102319	0.0444155	1.32127	2.7123	-2762.85	-746.97			7.6382	11.1637	11.2436	8.86423
	4.2888	6.99323	12.2777	7.87615	9.95262	15.1652	3.87685	6.83915	24.8646	7.98379	11.8606	7.0372	24.2662	0.102451	0.044351	1.32623	2.72298	-2955.19	-727.353			7.85323	10.998	11.8602	8.96053
	4.27046	7.27754	12.6279	7.86258	9.55404	14.9241	3.99908	6.91398	26.4408	7.80301	12.0349	7.22978	24.1434	0.102314	0.0445854	1.32028	2.73379	-3112.84	-709.314			8.05864	10.7802	12.4513	9.02257
	4.30278	7.64459	13.1418	7.88293	9.24049	14.9685	4.07342	6.95119	27.5216	7.62193	12.411	7.24291	24.0391	0.102536	0.0447172	1.32164	2.74938	-3209.7	-689.146			8.36305	10.6973	12.8488	9.09195
	4.41235	7.73974	13.3825	7.83244	8.878	14.65	4.06226	7.37253	27.5838	7.5762	12.5568	7.2892	24.0048	0.103158	0.0446723	1.32185	2.75746	-3259.19	-667.821			8.51152	10.4535	13.0062	9.14074
	4.47771	8.28853	13.4169	7.85484	8.50809	14.4765	4.12836	7.60054	28.4343	7.45623	12.6474	7.3659	24.015	0.103812	0.04474	1.32553	2.77018	-3300.72	-646.882			8.72771	10.2798	13.3877	9.15651
	4.52253	8.72989	13.6255	7.75736	8.0523	14.2975	4.18933	7.75447	29.452	7.40932	12.8172	7.41578	24.0641	0.104531	0.0443054	1.33811	2.78933	-3339.47	-625.627			8.95931	10.0357	13.7986	9.21411
	4.69985	9.33513	13.8356	7.73201	7.46685	13.6813	4.34542	8.07631	30.1846	7.34957	12.9051	7.38146	24.1284	0.104988	0.044643	1.34805	2.8106	-3357.11	-602.816			9.29021	9.62673	14.2021	9.21204
	5.10285	10.2768	14.3166	7.53026	7.23073	13.7196	4.33822	8.07275	30.6818	7.26179	12.5964	7.39332	24.2114	0.105258	0.0456616	1.36512	2.82366	-3357.25	-579.942			9.89873	9.49354	14.3643	9.08383
	5.2651	11.1875	14.7577	7.40162	6.84818	13.5395	4.45605	8.41568	31.216	7.26719	11.8538	7.14298	24.3155	0.105664	0.0458581	1.37328	2.83643	-3362.68	-559.148			10.4035	9.2631	14.6959	8.75466
	5.72273	12.3094	15.0411	7.42792	6.51556	13.6764	4.54417	8.65472	31.5212	7.18348	11.4307	7.05861	24.4212	0.10647	0.0460292	1.38074	2.84061	-3373.83	-540.811			11.0244	9.20662	14.9067	8.55759
	5.90436	13.1052	15.3358	7.57569	6.3308	13.8824	4.53694	8.77392	30.7838	7.23551	11.1699	7.04137	24.5103	0.106592	0.0463007	1.3791	2.84621	-3376.98	-523.367			11.4485	9.26297	14.6982	8.48227
	6.1211	14.7892	15.7701	7.62162	6.29327	13.8029	4.56335	9.00075	30.9163	7.40713	10.5652	7.09812	24.5422	0.10647	0.0464865	1.37762	2.84899	-3371.93	-508.306			12.2268	9.23927	14.8268	8.35681
	6.35082	16.8285	15.9042	7.79666	6.27475	13.9002	4.54458	8.94104	30.6979	7.54708	10.0257	7.15141	24.515	0.106328	0.0462589	1.37765	2.84477	-3372.93	-499.059			13.0278	9.32386	14.7278	8.2414
	6.63521	18.7121	16.6087	7.93337	6.15449	15.1748	4.61362	8.57484	30.28	7.6064	9.80901	7.53097	24.4195	0.106119	0.0463047	1.37737	2.85012	-3378.88	-493.047			13.9853	9.75422	14.4895	8.31546
	6.68516	19.8439	16.9255	7.81196	6.03099	15.7722	4.60885	8.36765	28.9264	7.50159	9.56734	7.55267	24.2727	0.10577	0.046147	1.37192	2.84894	-3376.92	-489.431			14.4849	9.87172	13.9676	8.2072
	7.17915	20.7357	17.7621	7.85545	5.95255	15.5913	4.60993	8.2383	27.9456	7.45706	9.26296	7.71318	24.0909	0.105978	0.0466848	1.36161	2.84823	-3368.49	-489.05			15.2257	9.79977	13.598	8.1444
	7.69323	21.8129	18.3802	7.75931	5.96078	15.7577	4.56074	8.083	26.23	7.44085	8.95838	7.92743	23.9079	0.106229	0.0467167	1.35791	2.85662	-3366.19	-491.683			15.9621	9.82592	12.9579	8.10888
	7.70263	22.7613	18.3351	7.73702	5.88927	15.9308	4.52203	8.01787	25.3746	7.3519	8.64884	8.13187	23.7312	0.106763	0.0469466	1.35309	2.87048	-3366.44	-495.743			16.2664	9.85237	12.6382	8.0442
	7.63003	23.7863	18.4269	7.71784	5.88002	16.4239	4.44463	7.62763	24.4556	7.31334	8.54826	8.69736	23.5584	0.106332	0.0468291	1.34949	2.87426	-3359.3	-500.687			16.6144	10.0073	12.176	8.18632
	7.23794	24.7111	18.2024	7.53845	5.72368	16.8531	4.39912	7.37273	23.2332	7.22449	8.38462	9.62858	23.4012	0.105802	0.0470338	1.3494	2.88313	-3349.53	-507.257			16.7172	10.0384	11.6683	8.41256
	7.08725	25.4549	17.8527	7.46303	5.71042	17.298	4.28189	7.07483	22.2285	7.15475	8.1584	10.8407	23.2693	0.105679	0.0474746	1.35046	2.8874	-3345.54	-516.046			16.7983	10.1571	11.1951	8.71795
	7.06882	25.5544	17.3958	7.26239	5.53755	17.6935	4.18611	6.78948	20.6787	6.95341	8.00459	12.1413	23.155	0.105432	0.0477759	1.3543	2.8914	-3343.98	-524.77			16.673	10.1645	10.5514	9.0331
	6.7827	24.9239	16.8996	7.08252	5.49358	17.4681	4.14239	6.8694	19.9641	6.75903	7.62671	13.4547	23.0579	0.105056	0.048259	1.34844	2.89041	-3337.01	-531.697			16.2021	10.0147	10.3253	9.28015
	6.73789	24.6278	16.3173	7.13222	5.38745	17.001	4.0306	6.8647	19.1419	6.70655	7.40607	14.8063	22.984	0.104405	0.0486554	1.34305	2.89401	-3328.95	-539.919			15.8943	9.84021	10.0124	9.63963
	6.75511	24.112	15.8836	7.11356	5.39588	15.7149	4.05013	6.91591	19.2199	6.73321	7.1182	16.3608	22.937	0.10342	0.0490647	1.33983	2.89327	-3328.09	-549.85			15.5836	9.40812	10.062	10.0707
	6.26725	23.4297	15.0145	7.16269	5.31887	16.4609	3.92763	6.85486	18.8914	6.87486	6.88485	17.9112	22.912	0.102957	0.0487797	1.33649	2.89601	-3330.09	-560.198			14.9038	9.64749	9.8913	10.557
	5.62315	22.8237	14.025	7.49085	5.2108	17.2099	3.96459	6.7843	19.4027	7.14873	7.41738	19.249	22.8862	0.102607	0.0484113	1.33158	2.89422	-3327.83	-569.025			14.1573	9.97053	10.0505	11.2717
	5.34399	22.4516	13.7277	7.72698	5.06538	17.1462	3.8844	6.64359	21.1007	7.39838	7.52162	20.3838	22.878	0.101271	0.0480499	1.32437	2.88732	-3325.55	-579.132			13.8411	9.97953	10.5429	11.7679
	5.16697	21.2791	13.4225	7.89128	5.14927	17.5495	3.89359	6.75851	22.5766	7.37563	7.93447	21.8969	22.8843	0.100352	0.047651	1.32345	2.87505	-3328.75	-588.781			13.2895	10.1967	11.0762	12.4023
	4.92771	19.5507	13.3771	8.20794	5.27883	17.5841	3.9679	6.86855	23.8235	7.59664	8.2588	22.968	22.9089	0.0996238	0.0474159	1.31545	2.86811	-3333.13	-596.88			12.6185	10.357	11.5533	12.9411
	4.7957	18.2692	13.3255	8.66623	5.27819	17.8506	4.08856	7.04568	24.9728	7.87214	8.9325	23.1973	22.953	0.0998544	0.0471938	1.31604	2.86815	-3333.31	-602.726			12.1301	10.5983	12.0357	13.334
	4.59245	17.0766	13.5053	8.87174	5.20423	18.1507	4.14917	7.21859	26.6063	8.03516	9.2794	23.1303	23.0251	0.100244	0.04717	1.31474	2.87721	-3332.72	-608.414			11.7248	10.7422	12.658	13.4816
	4.41024	16.314	13.3936	9.15268	5.16129	18.5857	4.30975	7.24342	27.8901	8.44224	10.1079	22.1948	23.1064	0.100564	0.0474823	1.32489	2.88762	-3336.01	-614.108			11.3726	10.9666	13.1478	13.5816
	4.10054	14.9419	13.7702	9.26291	5.12363	18.1916	4.40621	7.41051	29.1183	8.5859	10.6221	21.1072	23.1568	0.101259	0.0482239	1.34059	2.89196	-3339.05	-617.426			10.9375	10.8594	13.645	13.4384
	3.78306	14.2336	14.5243	9.44928	4.98098	17.8148	4.47995	7.42567	30.1515	8.72076	10.9611	19.812	23.1848	0.102121	0.0489976	1.35827	2.89423	-3337.94	-612.642			10.847	10.7484	14.019	13.1646
	3.67041	13.6331	14.8903	9.41853	4.98088	17.3689	4.70241	7.61938	30.6828	8.63305	11.0534	18.409	23.19	0.101996	0.0495726	1.37689	2.89214	-3336.06	-604.124			10.7313	10.5894	14.3349	12.6985
	3.52834	13.1081	15.8947	9.09347	4.97723	16.744	4.93347	7.72103	30.8774	8.48762	11.1413	16.8784	23.2055	0.101891	0.0498317	1.39412	2.88993	-3337.28	-595.791			10.8437	10.2716	14.5106	12.1691
	3.67763	12.2335	17.0603	9.00349	4.98457	16.3276	5.22971	8.03251	30.2542	8.58866	11.1097	15.306	23.2137	0.10231	0.0503992	1.41131	2.88627	-3338.57	-585.42			10.9905	10.1052	14.5055	11.6681
	3.88339	11.8816	17.7264	8.76228	4.9364	15.5715	5.40913	8.07066	29.4105	8.82003	10.903	12.7555	23.2424	0.101819	0.0506634	1.42463	2.88986	-3337.25	-576.976			11.1638	9.75674	14.2968	10.8262
	4.05974	11.4386	18.7862	8.61587	4.7776	14.7845	5.46894	8.04089	28.9549	8.90426	11.0512	10.5984	23.2596	0.101755	0.0508746	1.43593	2.89039	-3337.09	-567.647			11.4282	9.39267	14.1549	10.1846
	4.11122	10.8262	19.3037	8.30737	4.71604	13.5465	5.63283	8.00686	28.1514	9.13552	11.0857	9.01864	23.2339	0.10142	0.0506902	1.44381	2.87895	-3340.42	-559.119			11.4137	8.85663	13.9303	9.74663
	4.22774	10.5025	19.5001	8.35681	4.75807	13.6084	5.86474	7.91206	27.1932	9.28946	11.1265	7.27369	23.1689	0.100882	0.0499594	1.44481	2.86971	-3344.15	-551.377			11.4101	8.90776	13.6567	9.2299
	4.26935	10.0799	19.7089	8.30585	4.94024	14.7077	5.83945	7.68949	26.4191	9.73945	10.9282	6.34205	23.0951	0.100226	0.0493939	1.44209	2.857	-3346.13	-540.726			11.3527	9.31794	13.316	9.00324
	4.29763	10.0891	19.4758	8.67557	5.27513	17.1021	5.84129	7.54871	26	10.6777	11.3416	6.00007	23.0402	0.0995294	0.0483937	1.43561	2.83928	-3349.06	-530.452			11.2875	10.3509	13.13	9.33979
	4.30727	10.3481	18.9952	9.69894	5.7084	19.5115	5.78169	7.37507	25.4809	12.1377	12.0578	5.54792	23.0411	0.0990079	0.0476398	1.43033	2.82373	-3354.57	-524.131			11.2169	11.6396	12.8792	9.91446
	4.25562	10.8427	18.3944	11.3502	6.8981	23.4144	5.62274	7.14132	25.7109	14.8879	12.7916	5.57209	23.0788	0.0987469	0.0473	1.42306	2.81184	-3360.26	-513.596			11.1642	13.8876	12.825	11.0839
	4.18862	12.0312	16.7855	13.2157	8.10728	27.2803	5.35804	6.79634	25.2654	19.2444	13.1157	5.8823	23.1191	0.0988922	0.047037	1.41952	2.80435	-3363.8	-491.638			11.0018	16.2011	12.4732	12.7475
	4.02177	13.1761	15.2781	17.2688	10.0206	32.6755	5.20568	6.3127	25.5766	25.7048	13.7636	6.66289	23.1193	0.0991146	0.0467905	1.40823	2.80273	-3366.51	-430.604			10.8253	19.9883	12.365	15.3771
	3.8919	15.5008	13.8521	22.341	12.4201	39.7076	4.99575	5.99928	25.4888	33.9902	14.0247	7.89388	23.0724	0.0995241	0.0467936	1.38823	2.80027	-3370.17	-326.316			11.0816	24.8229	12.1613	18.6363
	3.80627	20.7226	12.3995	29.015	14.3255	46.4392	4.78499	5.61846	24.9079	42.0803	14.5721	9.09618	23.0146	0.0995765	0.0470467	1.36973	2.79304	-3372.8	-173.969			12.3095	29.9266	11.7704	21.9162
	3.76065	24.8175	11.8304	38.1547	16.4251	54.432	4.58669	5.50258	24.8042	51.9309	14.7512	11.4641	22.9506	0.099435	0.0475377	1.35843	2.79012	-3373.11	27.2787			13.4695	36.3373	11.6312	26.0487
	3.72415	29.4892	11.639	48.8869	18.732	62.409	4.35519	5.31444	24.3912	58.8895	14.7548	13.0664	22.89	0.0997469	0.0480272	1.3519	2.79058	-3372.53	311.459			14.9508	43.3426	11.3536	28.9036
	3.59832	33.438	12.0517	60.6703	21.2553	72.7397	4.25777	5.263	23.5676	65.4749	14.7323	15.593	22.8184	0.0995903	0.0483063	1.346	2.7957	-3373.08	654.555			16.3627	51.5551	11.0295	31.9334
	3.69886	36.5669	12.0688	68.0526	23.6328	81.9777	4.26703	5.24103	22.5384	72.2888	14.1923	17.4111	22.7071	0.0995044	0.0485322	1.34093	2.79816	-3373.71	1049.2			17.4448	57.8877	10.6822	34.6307
	3.91251	40.4282	12.6903	75.5399	26.0722	93.5997	4.24036	5.12446	22.0437	80.6168	13.6292	20.0067	22.5281	0.0988688	0.0488445	1.33639	2.80684	-3372.73	1479.51			19.0103	65.0706	10.4695	38.0843
	4.07887	42.5989	13.3192	82.8924	27.8154	102.579	4.13388	5.08092	20.6813	88.0379	12.9367	22.9542	22.3052	0.0982766	0.0492981	1.32599	2.8096	-3371.41	1902.2			19.999	71.0957	9.96536	41.3096
	4.30665	43.2944	13.8643	89.4602	28.8179	108.702	4.22967	5.14197	19.2237	94.9945	12.5208	25.4248	22.0544	0.0976362	0.049417	1.3381	2.82112	-3371.55	2316.61			20.4885	75.6599	9.53177	44.3134
	4.46762	43.9359	14.1714	93.7468	29.085	112.516	4.2845	5.18274	17.7191	100.999	12.2872	27.7688	21.8103	0.0972193	0.0498621	1.35227	2.82935	-3372.19	2701.06			20.8583	78.4493	9.06212	47.0183
	4.81116	42.7678	14.3539	95.2677	28.8708	113.083	4.50225	5.28637	16.7673	103.5	12.4121	28.9378	21.5782	0.0968103	0.050013	1.37144	2.84012	-3371.48	3034.85			20.6443	79.0738	8.85196	48.2833
	4.97741	40.1006	14.2699	94.6392	28.5051	111.334	4.64196	5.30818	16.0738	104.672	12.0306	31.5393	21.3588	0.0962444	0.0500103	1.38158	2.84784	-3370.22	3323.79			19.7826	78.1594	8.67466	49.4141
	5.08271	38.2755	13.7816	90.5528	27.5269	107.577	4.83315	5.35459	15.0615	101.909	12.1983	32.3064	21.1696	0.0959999	0.05051	1.38934	2.85243	-3370.37	3548.26			19.0466	75.219	8.41643	48.8046
	5.19903	35.2207	13.0991	82.9959	26.0027	103.309	4.93998	5.38935	15.2985	100.044	12.2497	33.0635	21.0406	0.0954596	0.0507736	1.39732	2.85446	-3371.3	3691.08			17.8396	70.7692	8.54259	48.4525
	5.1828	32.2507	12.2864	76.1903	24.0446	95.1001	4.98347	5.39536	16.2936	95.6089	12.9478	32.9551	20.984	0.095448	0.0512013	1.39781	2.86135	-3371.1	3766.34			16.5733	65.1117	8.8908	47.1706
	5.16934	29.5623	11.8726	68.9998	21.3129	84.8195	5.05117	5.39536	16.5494	90.2939	13.3492	32.486	21.0091	0.0948557	0.0515507	1.39822	2.86854	-3370.04	3792.25			15.5347	58.3774	8.99865	45.3764
	5.22595	24.5551	11.1686	60.5697	18.376	72.0545	5.13987	5.46399	17.9663	82.0185	14.0647	31.6063	21.1024	0.0946578	0.051786	1.39314	2.874	-3370.22	3791.92			13.6499	50.3334	9.5234	42.5632
	5.26959	21.2896	11.1664	49.0656	14.8182	58.4899	5.2493	5.77522	18.99	75.2047	14.4507	29.3303	21.2377	0.0945561	0.0516785	1.39131	2.88316	-3371.54	3774.24			12.5752	40.7912	10.0048	39.6619
	5.31797	18.5002	11.1355	39.0843	12.2613	43.6197	5.32749	6.06471	21.2362	63.0951	15.3104	27.1845	21.4033	0.0937667	0.0512659	1.38289	2.88569	-3371.64	3741.67			11.6512	31.6551	10.8761	35.1967
	5.44331	16.5525	11.5629	27.8433	9.93299	31.5153	5.58497	6.42018	23.3613	50.2362	16.1002	25.0272	21.5866	0.0930832	0.0507528	1.37403	2.89212	-3370.53	3696.03			11.1862	23.0972	11.7888	30.4545
	5.8208	15.9407	11.8069	20.7846	8.17674	21.4521	5.97505	7.72482	26.4509	37.8609	17.1048	23.2968	21.78	0.0923233	0.0502473	1.36377	2.89533	-3370.61	3641.59			11.1895	16.8045	13.3836	26.0875
	6.04979	14.7313	12.1624	15.1306	6.48564	15.8426	6.69112	9.06756	28.0639	28.9587	17.666	21.0008	21.9783	0.0920574	0.0498988	1.35815	2.89779	-3372.34	3579.04			10.9811	12.4863	14.6075	22.5418
	6.54701	13.7161	13.5316	13.4495	5.71679	13.1897	7.66119	10.3581	30.8111	23.8082	18.4156	18.8199	22.1513	0.0923166	0.0494082	1.3514	2.89426	-3372.74	3510.45			11.2649	10.7853	16.2768	20.3479
	7.05508	13.445	14.3253	11.4574	5.19409	11.4634	8.22371	12.4501	32.8612	19.8	19.4535	17.5699	22.2797	0.0925271	0.0494973	1.34764	2.89559	-3371.3	3434.23			11.6085	9.37161	17.845	18.9411
	7.4214	12.6949	14.7798	9.71638	4.76748	10.1588	9.07937	13.731	34.2394	17.0315	19.7238	16.6329	22.346	0.0927972	0.0497771	1.34685	2.89154	-3371.37	3355.49			11.6321	8.21421	19.0166	17.7961
	7.84005	12.1254	14.8917	9.15478	4.75497	9.20082	9.61142	14.7564	34.028	15.0859	19.6695	16.0403	22.3638	0.0934803	0.0498064	1.34511	2.88923	-3373.44	3275.91			11.619	7.70352	19.4653	16.9319
	7.95765	12.5275	14.6826	8.31705	4.77834	8.65774	10.0142	14.9838	33.7354	14.3525	19.5037	15.698	22.3185	0.0935858	0.0492394	1.33387	2.88235	-3373.83	3194.9			11.7226	7.25104	19.5778	16.5181
	8.23759	12.6936	15.1973	8.00217	5.08124	8.26543	10.3273	15.0819	33.0702	13.7631	19.2263	15.85	22.2439	0.0940728	0.0488207	1.33115	2.87602	-3371.95	3116.2			12.0428	7.11628	19.4931	16.2798
	8.2565	12.6213	15.7195	7.86975	5.58166	8.12706	10.4625	15.0584	31.5849	13.1421	18.2874	16.3567	22.1377	0.0940978	0.0488591	1.3282	2.85991	-3371.95	3039.38			12.1991	7.19282	19.0353	15.9287
	8.1946	12.4886	16.3088	7.82151	6.29783	8.21509	10.3174	14.8518	28.9657	12.7429	17.0789	16.344	21.9764	0.0940142	0.0487322	1.33494	2.8406	-3374.51	2971.26			12.3307	7.44481	18.045	15.3886
	7.88805	12.2633	17.0744	8.04176	7.61767	8.35409	9.90832	14.2007	26.3595	12.1456	15.83	16.7412	21.7652	0.0941797	0.0485174	1.34448	2.82146	-3374.81	2909.99			12.4086	8.00451	16.8228	14.9056
	7.70061	12.1652	18.3669	8.33217	9.77323	8.49324	9.38499	13.109	24.4157	11.1144	14.7508	16.6952	21.5241	0.0939555	0.0487305	1.34809	2.81188	-3372.17	2855.98			12.7443	8.86621	15.6366	14.1868
	7.43731	12.1346	20.4344	8.31947	11.4546	8.49227	8.54113	11.6773	20.6295	10.5925	13.6445	16.439	21.3358	0.0931594	0.0490859	1.34991	2.80692	-3372.21	2809.36			13.3354	9.42212	13.616	13.5586
	7.32438	12.1455	22.2719	8.44941	13.5498	8.6386	7.78272	10.2963	17.1259	10.2518	11.9027	15.9751	21.2493	0.093087	0.048661	1.3501	2.80592	-3375.37	2769.41			13.9139	10.2126	11.735	12.7099
	7.40827	12.0899	25.1093	8.62435	14.9774	8.64286	6.93318	8.59817	14.6078	10.0776	10.7036	15.0937	21.2811	0.0929224	0.0487112	1.34231	2.80162	-3375.35	2729.7			14.8691	10.7482	10.0464	11.9583
	7.72667	12.1972	27.6263	8.80517	15.9765	8.74844	6.13334	6.82651	12.7124	10.0566	10.5385	14.8865	21.462	0.0928589	0.0484932	1.33916	2.792	-3372.06	2689.87			15.8501	11.1767	8.5574	11.8272
	8.24024	12.0196	29.2564	8.98786	16.7381	8.77301	5.42212	6.4012	11.8326	9.91732	10.0535	14.2326	21.7996	0.0929635	0.0484936	1.33915	2.78587	-3372.57	2648.75			16.5054	11.4996	7.88532	11.4012
	8.80115	12.3273	30.6068	9.13789	17.6452	8.78638	4.90116	6.24668	11.4285	9.88488	9.66357	13.2781	22.2224	0.0926663	0.0484026	1.33109	2.77568	-3376.37	2605			17.2451	11.8565	7.52545	10.9422
	9.3126	13.2394	32.9401	9.16814	18.0747	8.6054	4.71776	6.0028	11.5652	9.81346	9.44114	11.8759	22.6585	0.0928024	0.0482584	1.32313	2.78985	-3375.77	2552.58			18.4974	11.9494	7.4286	10.3768
	9.6971	13.6276	33.9965	9.38301	18.3339	8.42151	4.47552	6.09742	11.1764	9.69967	9.03788	10.6888	23.0629	0.0927617	0.0480723	1.3091	2.80143	-3371.83	2490.14			19.1071	12.0462	7.24979	9.80879
	10.1027	13.9726	34.5455	9.12968	18.1821	8.22956	4.54059	6.16063	11.1644	9.55275	8.63731	9.56784	23.46	0.0928884	0.0478178	1.29882	2.81884	-3372.9	2413.33			19.5403	11.8471	7.28853	9.25263
	10.3633	14.2794	34.1774	8.76289	17.4032	8.17672	4.40316	6.32676	11.4072	9.39961	8.35149	8.77459	23.8058	0.0937163	0.0473931	1.28842	2.83928	-3377.43	2323.17			19.6067	11.4476	7.37903	8.8419
	10.5471	14.1492	33.2597	9.20387	16.5209	8.49348	4.42935	6.35913	11.3656	9.36433	8.09726	8.43048	24.0855	0.094294	0.0468526	1.26962	2.85013	-3376.07	2218.21			19.3187	11.4061	7.38468	8.63069
	10.6388	13.4571	31.749	9.08751	14.9977	8.7487	4.38823	6.38638	11.2275	9.44693	8.08011	8.0796	24.2884	0.0948203	0.0464607	1.27345	2.8585	-3371.38	2096			18.6149	10.9446	7.33402	8.53555
	10.4218	13.1622	29.8194	9.01289	14.1898	8.79689	4.37189	6.40718	11.0909	9.4215	8.01891	7.86459	24.4262	0.0955461	0.0462527	1.28929	2.86859	-3373.49	1956.4			17.8011	10.6665	7.29	8.435
	10.0371	12.6832	28.0639	9.21308	13.7135	9.03765	4.43031	6.50126	11.4301	9.33278	7.72785	7.76948	24.4641	0.0955533	0.0461283	1.30661	2.87817	-3378.63	1800.82			16.9281	10.6547	7.45389	8.2767
	9.59125	12.0504	27.1994	9.00159	12.9597	9.09712	4.37323	6.74755	11.8271	9.35236	7.58878	8.13078	24.4096	0.0955193	0.046179	1.31538	2.88202	-3376.03	1625.02			16.2804	10.3528	7.64929	8.35731
	9.32748	11.3785	26.3032	8.90425	12.1678	9.26914	4.26857	6.85097	11.7351	9.40888	7.41225	8.78855	24.3079	0.0956562	0.0459836	1.3282	2.8848	-3371.03	1438.35			15.6697	10.1137	7.61822	8.53656
	9.17641	10.4112	24.3214	8.68631	11.2652	9.444	4.18086	6.9561	11.9972	9.44577	7.57148	9.3343	24.211	0.0960068	0.0456609	1.33783	2.88749	-3374.11	1236.64			14.6363	9.79852	7.71138	8.78385
	8.64203	9.93042	23.3199	8.37958	10.3593	9.70305	4.15494	7.13954	12.804	9.20446	7.23585	9.60977	24.1427	0.0964507	0.0459455	1.3427	2.89701	-3378.82	1029.28			13.9641	9.48064	8.03281	8.68336
	7.96761	9.0828	21.827	8.2317	9.60812	9.9251	4.22868	7.65667	13.1865	9.18545	7.23251	10.0093	24.0864	0.0967436	0.0458792	1.34802	2.89488	-3374.19	811.75			12.9591	9.25497	8.35729	8.80908
	7.45117	8.5613	21.4844	7.94231	9.21262	9.97542	4.34292	7.89641	14.0913	9.11209	7.36665	10.1365	24.0255	0.0969024	0.0456011	1.35306	2.89093	-3367.96	596.457			12.499	9.04345	8.77687	8.87173
	7.12421	8.25147	21.4481	7.43363	8.80834	9.86601	4.23393	8.39881	14.9073	8.96753	7.36639	10.3674	23.9936	0.0970289	0.0452864	1.35172	2.89288	-3370.87	389.793			12.2746	8.70266	9.18002	8.90045
	7.14426	8.19586	22.001	7.29451	8.66462	9.40106	4.21845	8.52715	15.9172	8.92426	7.32666	10.5525	23.9465	0.0973258	0.0446811	1.34638	2.8936	-3372.97	189.69			12.4471	8.4534	9.55426	8.93447
	7.35722	7.89545	23.1475	7.02833	8.75583	9.3504	4.32201	8.75658	16.5214	8.79045	7.19528	10.6297	23.9237	0.0976285	0.0442835	1.34166	2.89692	-3362	3.50525			12.8001	8.37819	9.86667	8.87182
	7.31545	7.94217	23.6403	6.52009	8.68571	9.39664	4.27573	8.98153	16.6796	8.67544	7.08062	10.8302	23.9597	0.0976861	0.044441	1.34147	2.89385	-3352.09	-163.433			12.966	8.20081	9.97894	8.8621
	7.13041	8.03794	24.8851	6.44471	8.83387	9.40869	4.27854	9.41752	16.8759	8.59213	7.07797	10.7567	24.058	0.0983043	0.0445324	1.34303	2.88566	-3353.72	-311.731			13.3512	8.22909	10.1906	8.80894
	6.66447	7.94573	26.6216	6.26939	8.94464	9.48098	4.31857	9.88255	17.3472	8.58588	6.9823	10.3173	24.1631	0.0987556	0.0449127	1.34166	2.8754	-3352.65	-439.225			13.7439	8.23167	10.5161	8.62849
	6.2589	8.29745	27.6106	6.27605	9.08239	9.77571	4.42189	10.3598	17.4257	8.51429	6.93221	9.5891	24.2542	0.0993647	0.0449128	1.34812	2.8651	-3339.06	-548.001			14.0557	8.37805	10.7358	8.3452
	6.22101	8.62803	28.8086	6.25058	9.11553	9.72737	4.5439	10.867	17.1336	8.45032	6.82113	9.18352	24.3407	0.0997208	0.0443123	1.35608	2.85438	-3328.79	-634.766			14.5525	8.36449	10.8482	8.15165
	6.43805	8.74167	30.6931	6.21406	9.11476	9.70921	4.62173	11.1658	17.4994	8.35254	6.55423	8.71711	24.4359	0.100329	0.0442579	1.37013	2.83645	-3331.48	-703.732			15.2909	8.34601	11.0956	7.87463
	6.54736	8.85774	31.1358	6.31351	8.98479	9.58715	4.69505	11.7999	17.39	8.41132	6.14885	8.17416	24.505	0.100189	0.0441837	1.37628	2.82241	-3330.48	-759.654			15.5136	8.29515	11.295	7.57811
	6.64515	8.89235	31.4403	6.3253	9.0198	9.86666	4.88457	12.791	18.2345	8.31191	6.01877	7.8071	24.5264	0.100714	0.0439574	1.38699	2.80285	-3316.66	-803.57			15.6593	8.40392	11.97	7.37926
	6.85127	8.76701	31.4714	6.33074	8.79021	10.1369	5.11627	13.7543	18.0809	8.21151	5.93838	7.8004	24.502	0.100583	0.0432762	1.39798	2.78963	-3311.54	-831.454			15.6965	8.41928	12.3171	7.31676
	6.93029	9.36968	31.3496	6.40307	8.38803	10.287	5.35216	14.9101	18.9303	8.41147	5.94895	7.66989	24.4192	0.100804	0.0428369	1.40427	2.77366	-3321.93	-846.581			15.8832	8.35938	13.0642	7.34344
	6.97699	9.67384	31.9125	6.40415	8.15607	10.1593	5.5535	15.5115	19.8655	8.44658	6.04917	7.52441	24.2592	0.101243	0.0426059	1.41205	2.76355	-3324.03	-850.443			16.1878	8.23985	13.6435	7.34006
	7.03612	9.85991	31.5374	6.45205	7.61747	10.4719	5.71848	16.0277	20.3875	8.69295	6.09262	7.49239	24.0444	0.101923	0.0424668	1.41475	2.7553	-3312.92	-849.335			16.1445	8.18047	14.0446	7.42598
	7.22265	10.0283	30.4332	6.49231	7.2275	10.8135	5.86972	16.413	20.7551	8.7116	5.93617	7.80097	23.8206	0.10289	0.0423272	1.40648	2.74584	-3313.25	-838.1			15.8947	8.17777	14.3459	7.48291
	7.22102	9.98328	30.0395	6.51617	6.95625	11.2647	5.88107	17.0893	21.5064	8.76857	5.89604	8.20109	23.623	0.103513	0.0429455	1.40171	2.72555	-3327.15	-819.716			15.7479	8.24571	14.8256	7.6219
	7.25497	9.7272	29.2994	6.42857	6.86642	11.6715	6.02048	17.5226	21.9766	9.04995	5.93934	8.76779	23.4393	0.10388	0.0431952	1.39726	2.70828	-3328.39	-795.154			15.4272	8.32216	15.1732	7.91903
	7.53979	9.62541	28.8392	6.47813	6.73404	11.9514	6.24417	18.2924	22.244	9.12906	6.27173	9.12577	23.2596	0.104397	0.0430042	1.3897	2.70468	-3318.38	-758.845			15.3348	8.38786	15.5935	8.17552
	7.83863	9.45053	28.9584	6.45438	6.53693	12.6902	6.25693	19.0975	22.081	9.13228	6.46835	9.31265	23.105	0.104605	0.0429137	1.38185	2.69655	-3322.78	-713.958			15.4159	8.56052	15.8118	8.30443
	7.84584	9.62832	29.4168	6.40828	6.53248	13.0731	6.36001	19.5353	21.5014	9.17881	6.547	9.49726	22.9746	0.10485	0.0431464	1.37732	2.70141	-3338.84	-667.053			15.6303	8.67127	15.7989	8.40769
	7.31561	9.5021	28.7235	6.30548	6.62941	13.4543	6.21508	19.8625	21.3806	9.12767	6.71865	9.63379	22.8302	0.105003	0.0430166	1.37548	2.70995	-3337.35	-618.773			15.1804	8.7964	15.8194	8.49337
	6.98101	9.00333	27.8132	6.2319	6.87883	14.1841	6.04461	20.2996	20.5062	9.0321	6.81452	9.94091	22.6718	0.10541	0.0435563	1.37204	2.72448	-3324.78	-573.61			14.5992	9.09829	15.6168	8.59584
	7.02448	8.6139	26.5525	6.3134	7.07367	15.5241	5.8559	20.9592	19.6327	8.89489	6.76024	10.0876	22.5396	0.105666	0.0435896	1.36056	2.74117	-3330.72	-524.751			14.0636	9.63706	15.4826	8.58092
	7.12139	8.72189	25.9478	6.2937	7.39113	16.5495	5.75955	21.5826	19.2948	8.82529	6.71283	10.3657	22.436	0.105626	0.0437941	1.35627	2.75956	-3345.62	-477.74			13.9304	10.0781	15.5457	8.63461
	6.84086	8.51757	24.9283	6.38328	7.53133	18.4191	5.70726	21.6541	18.3393	8.72376	6.76403	10.5042	22.3585	0.105292	0.0436922	1.36135	2.78408	-3340.05	-430.786			13.4289	10.7779	15.2335	8.664
	6.52485	8.5931	23.9438	6.48318	7.89198	19.7211	5.61347	21.8663	17.6034	8.7358	6.68014	10.9213	22.312	0.105144	0.0434276	1.36031	2.8135	-3328.17	-381.493			13.0206	11.3654	15.0277	8.77909
	6.28651	8.78073	22.8101	6.71137	8.13171	21.885	5.35893	22.4572	17.2216	8.52994	6.69719	11.0687	22.3182	0.104892	0.0432762	1.3629	2.83663	-3336.95	-329.857			12.6258	12.2427	15.0126	8.76529
	5.90076	8.7778	21.3265	6.67582	8.68414	23.1788	5.0628	22.1575	16.8343	8.55382	6.50008	11.4099	22.3394	0.104481	0.043505	1.37004	2.8615	-3349.83	-278.922			12.0017	12.8462	14.6849	8.82127
	5.49144	9.0539	19.9026	6.76153	9.22036	24.5902	4.87683	21.249	16.4505	8.44014	6.35342	11.7643	22.3393	0.104181	0.0435803	1.38298	2.88556	-3339.56	-224.967			11.4827	13.524	14.1921	8.85261
	5.06583	9.27078	18.3184	6.82221	9.50472	25.536	4.52132	21.1166	16.0057	8.43132	6.25315	12.0066	22.3159	0.103475	0.0443271	1.3887	2.90296	-3325.95	-171.268			10.885	13.9543	13.8812	8.89702
	4.79587	9.38397	17.937	6.97011	9.92997	26.966	4.34024	20.9248	15.7391	8.424	6.00739	12.1857	22.3196	0.10306	0.0452296	1.39643	2.91028	-3335.92	-116.38			10.7056	14.622	13.6681	8.87235
	4.54523	9.71129	17.7009	7.07887	10.1771	27.5024	4.24983	20.4601	15.4752	8.22202	5.75124	12.0989	22.3266	0.10257	0.0453502	1.40132	2.91435	-3346.63	-65.7408			10.6525	14.9195	13.3951	8.69072
	4.29219	9.81703	17.3152	7.03183	10.2642	27.2118	4.07338	19.8268	15.0813	8.0858	5.65983	11.9686	22.3141	0.102028	0.0457381	1.40841	2.91449	-3331.08	-17.2367			10.4748	14.8359	12.9938	8.5714
	3.73916	9.85805	17.1898	7.11351	10.2975	26.3196	3.92086	19.3539	14.6928	7.93701	5.54981	11.7337	22.2935	0.101993	0.0458989	1.41192	2.91384	-3315.86	28.7332			10.2623	14.5768	12.6558	8.40684
	3.65041	9.98144	17.2813	7.04737	10.4553	25.2701	3.73396	19.0549	14.7243	7.7088	5.50134	11.2423	22.2856	0.101578	0.04589	1.41469	2.91409	-3325.8	71.2785			10.3044	14.2576	12.5044	8.15082
	3.61374	9.89011	16.9443	6.96331	10.3328	23.9541	3.64004	18.3451	14.5962	7.56722	5.75908	10.7698	22.2612	0.101197	0.0462884	1.41341	2.90836	-3332.01	105.491			10.1494	13.7501	12.1938	8.03205
	3.61509	10.0278	16.5441	6.83276	10.1025	21.8875	3.49241	17.6699	15.6926	7.51289	6.01085	10.6209	22.1624	0.100843	0.0460656	1.41112	2.90675	-3312.3	134.599			10.0623	12.9409	12.285	8.0482
	3.43203	10.1411	15.8189	6.78752	9.63922	20.3735	3.38639	17.4124	15.6246	7.381	6.48895	10.4936	22.0559	0.100745	0.0460445	1.40411	2.90639	-3297.97	154.14			9.79734	12.2668	12.1411	8.12119
	3.38019	9.82702	15.2297	6.799	9.19728	18.6902	3.36715	17.3598	16.6375	7.43126	6.82406	10.9389	21.9817	0.100165	0.0464095	1.38896	2.91098	-3307.89	165.333			9.47898	11.5622	12.4548	8.39808
	3.42876	9.70595	14.8997	6.87418	8.79367	16.3237	3.47333	17.0665	17.7273	7.44667	7.58857	11.2001	21.9519	0.0998948	0.0466928	1.37877	2.91246	-3311.49	171.217			9.3448	10.6639	12.7557	8.74511
	3.46977	9.43645	14.3518	6.97037	8.213	13.3605	3.61915	16.4717	17.9801	7.57538	7.96249	11.7113	21.957	0.0996295	0.0464829	1.36449	2.92018	-3295.67	170.975			9.086	9.51462	12.6903	9.08305
	3.51865	9.03966	13.7227	7.26804	7.76895	11.0094	3.72105	15.8382	18.7001	7.73295	8.25028	12.8244	21.9872	0.0990372	0.0467304	1.35041	2.92971	-3288.65	164.121			8.76032	8.68212	12.7531	9.60256
	3.4538	8.85291	13.4084	7.71867	7.60821	9.85846	3.70343	15.2995	18.6939	8.23972	8.24607	13.8752	22.0344	0.0990006	0.0469976	1.33492	2.94157	-3298.02	151.413			8.57169	8.39511	12.5656	10.1203
	3.42378	8.43628	12.9325	8.21573	7.45985	9.01341	3.76218	14.7685	18.5498	8.74415	8.32268	15.072	22.0549	0.0981975	0.0471868	1.31641	2.95373	-3294.16	132.048			8.26418	8.22966	12.3601	10.7129
	3.40298	8.3878	13.009	9.13292	7.66507	8.18967	3.85562	14.668	18.5361	9.51061	8.49685	16.9516	22.0348	0.0979254	0.0479346	1.29425	2.96333	-3272.03	104.282			8.2666	8.32922	12.3533	11.653
	3.40962	8.09789	12.5722	10.491	8.06964	8.03254	3.9327	15.0753	18.2144	10.0561	8.61764	18.8549	22.0303	0.0976658	0.0486769	1.27127	2.97759	-3261.67	69.3932			8.02657	8.86438	12.4075	12.5096
	3.50154	7.58869	12.4215	13.6384	8.65557	8.02609	3.95641	15.5404	17.4792	11.8017	8.6667	21.1708	22.083	0.0971232	0.0492808	1.25062	2.98423	-3265.11	26.8136			7.83725	10.1067	12.3253	13.8797
	3.6766	7.2184	12.0241	19.6093	9.34927	8.16315	4.10716	16.2969	17.0015	14.4421	8.97199	23.8582	22.1617	0.0970702	0.0491292	1.24357	2.98551	-3249.23	-21.2671			7.63971	12.3739	12.4685	15.7574
	3.7912	6.9147	11.7009	27.0215	9.81432	8.63111	4.27131	18.0199	16.5736	19.9759	9.66438	26.9455	22.2483	0.0966236	0.0487334	1.23673	2.98171	-3221.02	-75.6477			7.46892	15.1556	12.9549	18.8619
	4.00607	6.50305	11.6854	34.495	10.1713	9.48266	4.18738	19.2369	16.0158	26.5291	10.2152	33.0358	21.8711	0.0974032	0.0482924	1.22713	2.97256	-2634.23	-133.89			7.39817	18.0496	13.1467	23.26
	4.00069	6.23887	11.7241	41.9258	10.4	10.5563	4.30194	21.5509	16.4038	35.8971	11.3953	39.3816	21.1151	0.0977449	0.048373	1.21707	2.97017	-1805.1	-194.063			7.3212	20.9607	14.0855	28.8913
	3.98363	5.86356	11.81	49.4131	10.5165	11.7191	4.36643	23.3428	15.7938	47.1608	12.9673	46.3892	20.2042	0.098212	0.0486943	1.20976	2.96433	-935.746	-254.878			7.21906	23.8829	14.501	35.5058
	4.09385	5.625	11.8276	57.5409	10.5294	12.9874	4.44187	25.4635	15.5792	59.3122	14.8693	52.6052	19.2441	0.0984113	0.0485214	1.20177	2.95836	-99.6189	-313.239			7.18214	27.0192	15.1615	42.2622
	4.19564	5.52011	11.4101	64.0648	10.4506	14.1733	4.46248	26.5885	15.4723	72.507	16.8857	58.3849	18.1761	0.0982898	0.0485541	1.19275	2.95993	748.492	-373.04			7.04193	29.5629	15.5078	49.2592

## Sheet: P205 U1-1
	Ra Li	Oi Li	Oe Li	MF Li	ICO Li	LO Li	Ra Re	Oi Re	Oe Re	MF Re	ICO Re	LO Re	EKG	Kippwinkel	Rotwinkel	Kraft x	Kraft y	Druck li	Druck re			Bauch links	Rücken links	Bauch rechts	Rücken rechts
	2.8246	8.28285	5.78457	30.8557	6.23668	7.9093	2.67217	8.7051	4.63254	27.0121	9.73181	51.8473	322.348	0.128939	0.154132	0.877379	3.00756	42	-3289.64			5.63067	15.0006	5.3366	29.5304
	2.91436	8.36379	5.92768	31.3059	6.14464	8.6415	2.75465	8.77648	4.7242	31.9913	10.9302	56.9378	322.587	0.129103	0.154456	0.876552	3.00668	35	-3289.24			5.73528	15.364	5.41844	33.2864
	2.96624	8.38294	6.06355	31.5769	6.13797	9.24461	2.79297	8.72142	4.813	35.2467	12.0149	61.4073	323.754	0.129057	0.155214	0.879345	3.00489	0.991211	-3288.77			5.80424	15.6532	5.44247	36.223
	3.07186	8.45419	6.34788	31.3107	6.1677	9.77344	2.84027	8.70147	4.80697	37.7129	12.835	63.7086	328.463	0.129049	0.156145	0.887205	3.01359	11	-3288.22			5.95798	15.7506	5.44957	38.0855
	3.14424	8.67038	6.61665	29.9294	6.31482	10.1479	2.98547	8.83935	4.85045	40.0611	13.2724	64.9851	328.874	0.129617	0.156697	0.886716	3.00885	3145.19	L			6.14376	15.464	5.55842	39.4395
	3.21842	8.86386	6.81164	28.9968	6.88329	10.2733	3.06534	8.87422	4.93927	41.4588	13.6208	65.5395	320.854	0.12966	0.156675	0.88232	3.01296	3500.43	-3287.42			6.29797	15.3844	5.62628	40.2064
	3.28814	9.05875	7.13833	28.0782	7.48278	10.0646	3.14143	8.9705	4.872	41.7912	13.6042	64.3578	307.683	0.129533	0.156494	0.884088	3.02036	3739.04	-3287.16			6.49508	15.2085	5.66131	39.9177
	3.35012	9.29988	7.59769	26.4313	8.09326	9.79612	3.20439	9.01327	4.79672	41.4486	13.3672	62.198	298.919	0.129747	0.156426	0.886351	3.03137	3838.01	-3286.95			6.74923	14.7736	5.67146	39.0046
	3.40657	9.43809	8.15526	24.8599	9.02665	9.50059	3.26491	8.93659	4.65692	40.312	12.7751	58.4357	292.299	0.129698	0.156761	0.889039	3.04211	3880.78	-3286.89			6.99998	14.4624	5.61947	37.1743
	3.60382	9.55134	9.1279	23.3546	9.49417	8.99518	3.39641	9.15938	4.61208	38.1135	11.9725	54.0275	285.283	0.129782	0.156279	0.888565	3.05236	3893.77	-3286.97			7.42768	13.948	5.72262	34.7045
	3.67629	9.77485	9.64112	22.0496	10.2086	8.49765	3.47541	9.15594	4.60322	35.4376	10.963	47.6651	279.52	0.129985	0.155707	0.881293	3.05649	3894.76	-3287.06			7.69742	13.5853	5.74486	31.3552
	3.73901	9.6899	10.1201	20.4847	11.3862	7.65075	3.58041	9.05288	4.60728	30.5133	9.83543	41.3814	275.491	0.130577	0.154827	0.873003	3.06083	3888.07	-3287.05			7.84966	13.1739	5.74686	27.2434
	3.80904	9.48684	10.5225	19.6264	12.1031	7.04725	3.63196	8.93598	4.53393	25.7966	8.55345	34.7181	277.942	0.130954	0.154022	0.858536	3.07087	3865.54	-3287.1			7.93947	12.9256	5.70063	23.0227
	3.78584	9.12022	10.6029	19.022	12.704	6.46268	3.62695	8.75372	4.46609	22.4126	7.19208	29.2311	281.644	0.131782	0.15311	0.845763	3.07822	3823.91	-3287.3			7.83632	12.7296	5.61559	19.6119
	3.6945	8.65868	10.5463	18.8656	13.7397	5.8252	3.54186	8.39856	4.23887	18.5694	6.15514	23.9954	282.701	0.132245	0.152374	0.832966	3.09085	3769.17	-3287.48			7.63315	12.8102	5.3931	16.24
	3.62602	8.08185	10.5279	18.2951	14.3265	5.59269	3.4775	8.08437	4.04099	15.3089	5.13073	18.7227	288.953	0.132775	0.152798	0.82088	3.10021	3706.57	-3287.54			7.41192	12.7381	5.20095	13.0541
	3.52639	7.39635	10.3608	17.7877	14.5752	5.77716	3.44384	7.51977	3.86646	13.5394	4.45953	15.5507	299.465	0.133222	0.152848	0.810704	3.1084	3628.87	-3287.65			7.09453	12.7134	4.94336	11.1832
	3.43943	6.63004	10.0542	17.2643	14.6098	6.24231	3.4181	6.76037	3.72125	12.7515	4.30122	13.486	312.835	0.133614	0.153579	0.80042	3.10374	3536.62	-3287.89			6.70789	12.7055	4.63324	10.1796
	3.29203	5.86116	9.52704	16.4751	14.2463	7.11906	3.30497	5.84997	3.59094	11.9209	4.35655	11.0124	323.505	0.134058	0.153052	0.79026	3.09974	3437.78	-3288.1			6.22675	12.6135	4.24863	9.09659
	3.07613	5.09825	8.61516	15.371	14.1786	8.40886	3.17409	4.72544	3.40847	11.2054	4.22989	9.77417	334.108	0.13418	0.152675	0.781078	3.09688	3340.52	-3288.18			5.59651	12.6528	3.76933	8.40314
	2.88469	4.34213	7.90243	14.2244	14.1003	9.78781	3.12034	4.253	3.22624	10.7905	4.22028	8.70568	341.797	0.133933	0.152772	0.774888	3.09171	3238.52	-3288.29			5.04308	12.7042	3.53319	7.90549
	2.73807	4.02721	7.2115	13.3678	13.4178	11.7432	3.08202	3.8318	2.97463	10.1901	4.26465	7.65086	349.272	0.133584	0.152906	0.774049	3.08923	3130.78	-3288.52			4.65893	12.8429	3.29615	7.36853
	2.5996	3.83399	6.52802	12.442	12.8333	13.2383	2.99142	3.71647	2.83316	9.54381	4.28241	6.50458	354.931	0.133828	0.153024	0.781234	3.08897	3023.24	-3288.72			4.32054	12.8378	3.18035	6.77693
	2.52003	3.67382	6.1622	11.5512	12.4278	15.0003	3.0005	3.58277	2.81397	9.29427	4.22596	5.83067	358.745	0.13332	0.153309	0.786688	3.08835	2930.11	-3288.78			4.11868	12.9931	3.13241	6.4503
	2.5123	3.60453	5.87062	9.76777	11.3533	16.5335	3.0527	3.5027	2.8321	8.74504	4.33407	5.37241	366.027	0.132514	0.154085	0.788367	3.0795	2842.01	-3288.84			3.99582	12.5515	3.12917	6.1505
	2.47671	3.51497	5.59439	8.76041	10.1665	18.7323	3.09609	3.3137	2.77787	8.24451	4.31932	5.14775	368.59	0.131659	0.154095	0.788608	3.07051	2756.78	-3289.03			3.86203	12.5531	3.06255	5.90386
	2.50331	3.50093	5.40123	7.75195	9.28044	20.6323	3.10795	3.24274	2.7814	7.70684	4.21729	4.89832	362.423	0.131145	0.154383	0.778726	3.06293	2682.06	-3289.21			3.80182	12.5549	3.04403	5.60748
	2.51369	3.52142	5.24435	7.11342	8.71954	22.6617	3.07136	3.16139	2.78354	6.84033	4.08023	4.79959	348.635	0.131031	0.154355	0.772064	3.06379	2619.71	-3289.26			3.75982	12.8315	3.00543	5.24005
	2.53218	3.4694	5.21944	6.72364	8.00586	24.2923	3.12425	3.13464	2.76714	6.15945	3.82895	4.64393	332.561	0.130824	0.154511	0.766318	3.06719	2557.31	-3289.32			3.74034	13.0073	3.00868	4.87744
	2.53157	3.43439	5.14776	6.41491	7.20687	26.3469	3.1321	3.14077	2.77468	5.68999	3.67013	4.48454	321.301	0.130465	0.154618	0.756711	3.05938	2485.83	-3289.49			3.70457	13.3229	3.01585	4.61489
	2.50346	3.35132	5.02261	6.16793	6.39232	27.3168	3.16832	3.10823	2.7476	4.96644	3.62455	4.35007	313.786	0.130943	0.15434	0.746265	3.06094	2411.47	-3289.64			3.6258	13.2923	3.00805	4.31369
	2.4364	3.18649	4.89361	5.93628	5.96759	27.9789	3.13192	3.13606	2.75327	4.35554	3.54338	4.30417	307.885	0.130735	0.154522	0.738216	3.06901	2341.05	-3289.66			3.5055	13.2943	3.00708	4.0677
	2.43057	3.12277	4.76041	5.76898	5.70429	28.2878	3.15114	3.07446	2.81535	4.07498	3.49954	4.2535	298.038	0.130342	0.154423	0.732385	3.07257	2264.02	-3289.68			3.43792	13.2537	3.01365	3.94267
	2.41195	3.13472	4.58302	5.39422	5.43293	28.0048	3.21291	3.11767	2.8213	3.82046	3.5388	4.22654	286.249	0.13008	0.154504	0.735059	3.07541	2174.99	-3289.82			3.37656	12.944	3.05063	3.86194
	2.37257	3.15746	4.4124	5.32977	5.2641	27.519	3.17386	3.16183	2.83772	3.6735	3.48509	4.26491	272.05	0.12998	0.154256	0.742337	3.07907	2077.47	-3289.94			3.31414	12.7043	3.0578	3.80783
	2.35752	3.17366	4.28166	5.31589	4.98961	26.5983	3.13405	3.21154	2.91058	3.7293	3.584	4.3377	256.32	0.129749	0.153811	0.742694	3.07979	1979.81	-3289.95			3.27095	12.3013	3.08539	3.88367
	2.39525	3.23727	4.32274	5.05587	4.97397	25.967	3.11722	3.26143	2.9949	3.76728	3.77718	4.65636	246.262	0.129467	0.153026	0.744823	3.08494	1879.66	-3289.96			3.31842	11.999	3.12452	4.06694
	2.41004	3.24105	4.32864	5.03929	4.87561	24.3644	3.09995	3.29184	3.00912	3.75479	3.9215	4.55609	244.036	0.128645	0.152204	0.749861	3.09361	1776.07	-3290.06			3.32658	11.4264	3.13363	4.07746
	2.41237	3.3018	4.24902	4.97573	4.77619	22.5982	3.04543	3.31635	3.0036	3.82819	4.02213	4.53009	242.91	0.127881	0.151605	0.754219	3.09448	1669.46	-3290.17			3.32107	10.7834	3.1218	4.1268
	2.41372	3.36323	4.17451	4.96555	4.85214	20.085	3.01834	3.34408	3.05605	3.97844	4.13199	4.45177	240.482	0.127075	0.151333	0.761339	3.09726	1569.72	-3290.17			3.31715	9.96756	3.13949	4.1874
	2.39861	3.35292	4.13616	5.00088	4.85063	18.5433	2.9226	3.33922	3.09202	4.14229	4.07398	4.40909	236.681	0.126849	0.151212	0.772796	3.09704	1472.54	-3290.2			3.2959	9.46494	3.11795	4.20846
	2.46785	3.39576	3.99921	5.14044	4.80526	16.948	2.85236	3.2858	3.12926	4.3433	4.02718	4.33905	234.207	0.126795	0.15127	0.77942	3.09019	1371.95	-3290.32			3.28761	8.96458	3.08914	4.23651
	2.44828	3.49628	3.992	5.16287	4.77768	15.2724	2.79669	3.22834	3.17497	4.50525	4.0887	4.33685	233.164	0.126825	0.151419	0.784882	3.08574	1272.87	-3290.43			3.31219	8.40432	3.06667	4.31027
	2.47525	3.60933	3.91649	5.16599	4.66162	13.809	2.64944	3.16326	3.24821	4.59668	4.12917	4.29823	232.945	0.127011	0.150705	0.785354	3.07607	1185	-3290.45			3.33369	7.87888	3.02031	4.34136
	2.50241	3.64776	3.88773	5.23896	4.67339	12.482	2.54624	3.11706	3.38386	4.70131	4.10997	4.24404	231.78	0.12736	0.149923	0.782564	3.07592	1105.7	-3290.49			3.34596	7.46479	3.01572	4.35177
	2.49844	3.73747	3.77793	5.21364	4.66337	11.3308	2.49628	3.00803	3.40162	4.64571	4.01825	4.18695	230.284	0.127686	0.149758	0.777127	3.08097	1032.78	-3290.63			3.33795	7.06926	2.96864	4.28364
	2.44982	3.84692	3.75105	5.4189	4.75024	10.1455	2.44099	2.95186	3.43715	4.68602	3.87519	3.78657	228.749	0.12829	0.149691	0.771093	3.07663	965.589	-3290.75			3.34926	6.77155	2.94333	4.11593
	2.39777	3.89951	3.65797	5.57089	4.83858	9.42838	2.43368	2.88015	3.45865	4.79452	3.75893	3.80532	226.563	0.129018	0.150034	0.765949	3.06551	909.175	-3290.78			3.31842	6.61262	2.92416	4.11959
	2.41272	4.00028	3.62197	5.77066	5.06927	8.51976	2.41134	2.7929	3.51986	4.83937	3.67305	3.91133	224.62	0.129676	0.150534	0.762555	3.05421	861.243	-3290.83			3.34499	6.45323	2.90803	4.14125
	2.49166	4.11177	3.63632	6.0085	5.19522	8.29195	2.3921	2.68643	3.55561	4.86666	3.59932	3.88598	222.606	0.129958	0.150782	0.755413	3.03977	817.94	-3290.95			3.41325	6.49856	2.87804	4.11732
	2.51978	4.23059	3.61999	6.17776	5.45048	8.7136	2.4267	2.61854	3.52932	4.72417	3.56865	3.8877	223.26	0.130355	0.150886	0.749798	3.02112	781.253	-3291.06			3.45679	6.78062	2.85819	4.06018
	2.50772	4.35042	3.66006	6.39295	5.72791	9.14751	2.40185	2.57867	3.55508	4.65704	3.59669	3.87037	228.42	0.130453	0.150623	0.747268	3.01011	756.322	-3291.09			3.50607	7.08946	2.8452	4.04136
	2.52081	4.49468	3.66277	6.57847	5.92286	9.18521	2.37327	2.51769	3.47174	4.61574	3.56511	3.90311	234.7	0.13052	0.149902	0.746328	2.99589	740.451	-3291.16			3.55942	7.22884	2.78757	4.02799
	2.55429	4.48062	3.6739	6.7766	6.09286	9.17397	2.36452	2.5491	3.45102	4.51578	3.46063	3.94722	244.903	0.130619	0.150104	0.746235	2.98497	727.652	-3291.29			3.5696	7.34781	2.78821	3.97454
	2.59444	4.56644	3.66757	6.78751	6.1095	9.29172	2.36191	2.47321	3.36606	4.51348	3.44664	4.05332	264.338	0.131039	0.150418	0.747535	2.96481	719.261	-3291.39			3.60948	7.39625	2.73373	4.00448
	2.6193	4.60944	3.69693	6.82695	6.14364	9.46491	2.38787	2.47167	3.34242	4.53822	3.51674	4.07303	288.899	0.130958	0.150523	0.753405	2.94328	717.701	-3291.4			3.64189	7.4785	2.73399	4.04267
	2.62018	4.62401	3.67307	6.71214	6.10106	9.89359	2.40994	2.49826	3.33527	4.67179	3.55093	4.13155	309.528	0.131471	0.150598	0.761134	2.93192	720.476	-3291.42			3.63909	7.56893	2.74782	4.11809
	2.68494	4.64545	3.60467	6.54396	5.93146	10.0976	2.39436	2.54815	3.37962	4.79377	3.55255	4.10212	331.433	0.131661	0.150685	0.767227	2.92496	724.665	-3291.48			3.64502	7.52435	2.77404	4.14948
	2.71896	4.74012	3.61309	6.47211	5.72233	10.6141	2.40026	2.61524	3.45984	4.96117	3.64415	4.02947	363.618	0.131676	0.15075	0.775344	2.92881	731.345	-3291.49			3.69072	7.60284	2.82511	4.2116
	2.65876	4.76799	3.59926	6.36641	5.54257	10.7209	2.44209	2.68246	3.55596	4.96395	3.63444	4.06999	406.261	0.132107	0.151581	0.781495	2.93608	744.376	-3291.41			3.67534	7.5433	2.8935	4.22279
	2.65615	4.86695	3.62774	6.25425	5.30155	10.2645	2.42024	2.70774	3.65942	5.03173	3.69961	4.10506	440.545	0.131952	0.151717	0.787455	2.94156	760.274	-3291.36			3.71695	7.27344	2.92913	4.2788
	2.67405	5.00481	3.60376	6.08572	5.02939	9.63741	2.41496	2.72978	3.72753	5.21572	3.75165	4.0983	463.939	0.132326	0.151999	0.789759	2.95118	776.994	-3291.35			3.76087	6.91751	2.95743	4.35522
	2.67251	5.07858	3.56817	5.89726	4.83637	9.25359	2.49705	2.75724	3.83903	5.4086	3.82611	4.15032	479.199	0.132188	0.15265	0.786094	2.95495	793.768	-3291.28			3.77309	6.66241	3.03111	4.46168
	2.67841	5.24059	3.54233	5.75147	4.69271	9.24526	2.50251	2.79509	3.91187	5.57228	3.87787	4.13787	490.704	0.132356	0.153245	0.786481	2.95511	813.809	-3291.15			3.82044	6.56315	3.06982	4.52934
	2.64998	5.30514	3.50174	5.59438	4.65243	9.42701	2.48758	2.84211	3.99839	5.7746	3.89884	4.26499	499.785	0.132446	0.153804	0.789028	2.96113	836.354	-3291.09			3.81895	6.55794	3.10936	4.64615
	2.63036	5.39634	3.54456	5.51122	4.55823	9.43478	2.47807	2.91525	4.08497	6.18438	3.9045	4.29655	508.217	0.132324	0.154486	0.786505	2.9658	857.463	-3291.1			3.85709	6.50141	3.15943	4.79514
	2.61661	5.43576	3.4961	5.59222	4.55173	9.13804	2.4617	2.95585	4.16966	6.70141	4.0107	4.63556	510.22	0.131783	0.154378	0.783133	2.96879	878.808	-3291.08			3.84949	6.42733	3.19574	5.11589
	2.57605	5.51183	3.5287	5.66132	4.63535	8.99807	2.46541	2.99426	4.31016	6.97706	4.21854	4.84668	508.828	0.13139	0.154465	0.778403	2.9697	900.729	-3290.98			3.87219	6.43158	3.25661	5.34743
	2.5063	5.41475	3.51758	5.70789	4.77755	9.00056	2.44182	3.02988	4.35072	7.09148	4.30363	5.31479	504.441	0.131093	0.153874	0.768581	2.96908	921.649	-3290.93			3.81288	6.49533	3.27414	5.56997
	2.48388	5.42903	3.37146	5.76994	4.85896	8.83422	2.37459	3.03308	4.34947	7.56565	4.48432	5.7907	486.563	0.130949	0.153512	0.756866	2.96625	941.01	-3290.93			3.76146	6.48771	3.25238	5.94689
	2.4371	5.40266	3.3065	5.78671	4.93134	9.28385	2.36885	3.10333	4.42741	8.20191	4.56839	6.16596	461.475	0.130827	0.15299	0.738516	2.96585	959.43	-3290.83			3.71542	6.6673	3.29986	6.31209
	2.44294	5.38148	3.2912	5.87602	4.98988	9.77878	2.37844	3.13915	4.51965	8.89544	4.76701	6.74453	447.105	0.13028	0.152546	0.719807	2.95762	977.556	-3290.66			3.70521	6.88156	3.34575	6.80233
	2.42756	5.41939	3.33668	6.09895	5.1128	9.95357	2.26162	3.21464	4.63458	9.57723	5.07044	7.78636	440.924	0.129923	0.152539	0.711106	2.95613	996.045	-3290.49			3.72788	7.05511	3.37028	7.47801
	2.36894	5.48951	3.37799	6.16778	5.09217	10.0103	2.25212	3.24184	4.67584	10.2822	5.46484	9.13294	430.246	0.129665	0.15194	0.702326	2.95843	1012.35	-3290.31			3.74548	7.09007	3.38993	8.29334
	2.37765	5.59002	3.37821	6.45576	5.05018	9.79446	2.2639	3.29311	4.73131	11.0109	5.83484	11.3362	414.305	0.129073	0.151322	0.687474	2.9617	1026.49	-3289.95			3.78196	7.10013	3.42944	9.39399
	2.39267	5.7372	3.29457	6.65434	5.10038	9.88009	2.2472	3.27746	4.71091	11.5036	6.32384	12.6804	398.638	0.12871	0.151166	0.671762	2.96754	1040.91	-3289.39			3.80815	7.2116	3.41186	10.1693
	2.40271	6.0857	3.24461	6.87927	5.0891	9.90915	2.22669	3.38035	4.6801	12.37	6.63063	14.3773	385.085	0.128572	0.151098	0.659672	2.97055	1054.49	-3288.72			3.91101	7.29251	3.42905	11.1259
	2.39676	6.25829	3.14569	7.25421	5.14365	9.9356	2.25396	3.47498	4.55002	13.7228	6.89728	17.0499	378.35	0.128444	0.150936	0.654677	2.97893	1065.93	-3288.02			3.93358	7.44449	3.42632	12.5567
	2.39187	6.7883	3.0637	7.7046	5.19659	9.84194	2.22769	3.63457	4.45516	14.7343	7.22102	19.903	380.454	0.128355	0.151125	0.651029	2.99315	1075.88	-3287.17			4.08129	7.58105	3.43914	13.9528
	2.40688	7.31687	3.07974	7.97641	5.18141	10.0756	2.2673	3.78469	4.38302	16.2325	7.34923	22.2053	381.218	0.12805	0.151399	0.649286	3.00605	1084.6	-3286.2			4.26783	7.74447	3.47834	15.2624
	2.38773	7.99633	3.07951	8.49663	5.31375	10.0629	2.33067	3.97762	4.34018	17.6828	7.93695	24.2937	377.379	0.127818	0.151828	0.650527	3.01355	1091.23	-3285.39			4.48786	7.95775	3.54949	16.6378
	2.34668	8.71638	3.09075	8.99447	5.54803	9.8993	2.3582	4.26305	4.23518	18.7477	8.17619	26.4028	373.008	0.128052	0.152766	0.655274	3.02556	1094.42	-3284.84			4.71794	8.14727	3.61881	17.7755
	2.36446	9.24388	3.09242	9.29117	5.624	10.1069	2.40317	4.49843	4.09006	19.9195	8.27716	27.7799	364.839	0.128099	0.153017	0.654069	3.03492	1093.38	-3284.44			4.90025	8.34069	3.66389	18.6589
	2.35723	9.61501	3.09477	9.74235	5.76652	10.3253	2.4537	4.73342	4.01565	21.0537	8.12659	29.1559	356.776	0.128459	0.153509	0.648872	3.04094	1089.48	-3284.19			5.02234	8.6114	3.73426	19.4454
	2.33616	9.98707	3.11839	10.0727	5.87595	10.7643	2.44606	4.89063	4.01739	21.6485	7.93162	29.4197	355.194	0.129264	0.153551	0.642323	3.03938	1082.19	-3284.21			5.14721	8.90432	3.78469	19.6666
	2.30688	10.1379	3.17471	10.1529	5.92408	11.1283	2.46151	5.39652	4.03543	22.8697	7.61089	29.4748	355.975	0.130008	0.153708	0.639232	3.03699	1071.29	-3284.51			5.20648	9.06843	3.96449	19.9851
	2.29967	10.1785	3.2645	10.3069	5.97253	11.7042	2.49801	5.67945	4.14381	24.4281	7.35601	29.2457	354.885	0.130123	0.15365	0.640703	3.04528	1056.86	-3284.95			5.24754	9.32787	4.10709	20.3433
	2.27888	10.3638	3.39775	10.336	5.96627	12.4764	2.51095	5.8968	4.29022	26.1362	7.01284	28.5129	355.71	0.130655	0.15388	0.64217	3.04718	1038.91	-3285.44			5.3468	9.59288	4.23266	20.554
	2.27972	10.5069	3.47393	10.3756	5.97854	13.162	2.5322	5.98564	4.44407	28.519	6.70817	27.0341	359.774	0.130886	0.153857	0.645738	3.0439	1017.8	-3286.05			5.42018	9.8387	4.32064	20.7538
	2.23565	10.5866	3.55523	10.8065	6.03696	13.973	2.55309	6.06996	4.63023	31.4162	6.52574	26.0024	364.709	0.131312	0.153368	0.64843	3.04092	993.67	-3286.8			5.45915	10.2721	4.41776	21.3148
	2.26611	10.6675	3.61228	11.2679	5.934	15.3484	2.54919	6.15106	4.69558	33.9833	5.79306	24.9254	368.133	0.13184	0.153054	0.654201	3.02838	966.3	-3287.37			5.51531	10.8501	4.46528	21.5672
	2.29539	10.5063	3.71572	11.6106	5.88537	17.3901	2.53994	6.08439	4.75594	35.4617	5.24896	23.2693	376.805	0.131988	0.15329	0.652174	3.01142	937.251	-3287.6			5.5058	11.6287	4.46009	21.3266
	2.2911	10.2904	3.75205	11.9284	5.90058	19.4881	2.54535	5.99678	4.76278	37.5793	4.91976	22.464	386.898	0.132304	0.153155	0.652284	2.99048	906.968	-3287.55			5.44452	12.439	4.43497	21.6544
	2.30106	10.286	3.89338	12.4594	6.04872	22.479	2.51922	5.91967	4.85241	39.8073	4.72622	21.5373	393.674	0.132383	0.15271	0.658079	2.97248	875.467	-3287.22			5.49347	13.6624	4.43043	22.0236
	2.35417	10.367	4.00427	12.9522	6.30021	26.0033	2.55418	5.91628	4.99291	42.6504	4.71632	21.0759	393.149	0.131708	0.153024	0.657205	2.96681	842.46	-3286.38			5.57514	15.0852	4.48779	22.8142
	2.40676	10.5269	4.06444	13.9947	6.74832	30.1217	2.5905	5.74218	5.20696	43.3971	4.67038	21.2722	392.036	0.131149	0.153053	0.663695	2.96225	808.438	-3284.84			5.66603	16.9549	4.51321	23.1132
	2.4046	11.0451	4.19762	15.5096	8.2297	34.9329	2.68271	5.39516	5.35897	44.0475	4.64417	21.8554	394.103	0.13105	0.153007	0.665819	2.95764	774.095	-3282.63			5.88243	19.5574	4.47895	23.5157
	2.39074	11.1926	4.22831	17.5917	10.1885	39.0564	2.74591	5.21139	5.44348	44.4929	4.71324	21.9406	399.045	0.130766	0.152595	0.670019	2.95655	740.109	-3279.35			5.93721	22.2789	4.46693	23.7156
	2.44542	11.0139	4.28081	19.4217	12.2531	42.1899	2.81671	5.25661	5.65124	44.5666	4.79379	22.2621	405.559	0.130439	0.152297	0.679003	2.95283	707.695	-3274.61			5.91338	24.6216	4.57485	23.8742
	2.5632	10.8394	4.34541	21.8075	14.3118	45.0909	2.96346	5.26289	5.76168	44.7111	4.83664	21.9506	405.99	0.130135	0.152345	0.684922	2.94804	678.139	-3268.5			5.91601	27.07	4.66268	23.8328
	2.67958	10.6995	4.46659	23.4664	16.0957	48.5885	3.08365	5.15456	5.95292	44.5379	4.93116	21.8457	403.377	0.129478	0.152355	0.686528	2.94817	649.356	-3260.68			5.94857	29.3835	4.73038	23.7716
	2.76095	10.6576	4.43319	24.9234	17.8476	50.4856	3.21329	5.08187	6.0551	45.1063	4.98911	22.5825	403.547	0.12893	0.152086	0.692458	2.94458	623.891	-3251.66			5.95058	31.0855	4.78342	24.2259
	2.83242	10.8021	4.45587	26.5928	19.0903	52.0529	3.31156	5.32178	6.26347	44.1302	5.04942	22.6131	400.819	0.128267	0.151642	0.699021	2.94592	600.867	-3240.74			6.03012	32.5787	4.9656	23.9309
	2.87988	10.7683	4.41663	27.9367	19.931	52.7496	3.36683	5.5421	6.35577	42.7063	5.1588	22.1172	392.874	0.128201	0.152072	0.703569	2.94553	581.249	-3228.64			6.02161	33.5391	5.08823	23.3274
	2.90385	11.0042	4.38003	29.0885	20.3175	52.5644	3.42035	5.7679	6.71153	41.1325	5.13675	21.98	386.956	0.127857	0.151982	0.712044	2.94194	564.159	-3215.98			6.09602	33.9901	5.29993	22.7497
	2.97174	11.5824	4.42723	29.2777	20.8984	51.7148	3.44287	5.97772	7.20824	40.8705	5.48995	21.362	381.47	0.127667	0.151254	0.713606	2.93647	549.625	-3204.31			6.32713	33.9637	5.54294	22.5742
	3.08124	11.6446	4.34768	29.0968	20.9077	49.6381	3.50136	6.29469	7.64821	40.3708	5.78476	20.6025	371.822	0.127271	0.151086	0.719777	2.92594	537.517	-3194.95			6.35783	33.2142	5.81476	22.2527
	3.15887	11.7788	4.30838	28.3871	20.447	46.3142	3.51491	6.54217	8.17706	39.4677	6.00506	20.3199	360.542	0.127205	0.150659	0.722285	2.90701	527.228	-3188.73			6.41535	31.7161	6.07805	21.9309
	3.23074	11.863	4.37003	27.2099	19.4352	43.0738	3.53169	6.65345	8.53725	38.173	6.22937	19.7449	346.281	0.127579	0.150821	0.724341	2.89188	518.134	-3185.77			6.48791	29.9063	6.2408	21.3824
	3.22728	11.8496	4.37417	25.7745	18.2878	40.064	3.55105	6.84421	9.10575	35.6902	6.36616	19.2624	330.04	0.127741	0.150596	0.723914	2.87668	509.376	-3185.69			6.4837	28.0421	6.50034	20.4396
	3.15872	11.7072	4.36908	24.131	17.257	34.9694	3.53614	7.03087	9.63114	32.7641	6.48585	18.694	320.334	0.128267	0.150238	0.735113	2.87508	501.3	-3188.34			6.41167	25.4525	6.73272	19.3146
	3.15312	11.6144	4.32813	22.4852	15.9597	30.858	3.52902	7.30309	10.0385	29.5834	6.80889	17.7605	315.841	0.128608	0.149854	0.736442	2.88025	493.968	-3193.66			6.36523	23.101	6.95686	18.0509
	3.14977	11.1868	4.30146	20.4196	14.6757	26.6427	3.53493	7.30108	10.3698	27.0994	6.99695	16.7246	307.702	0.128926	0.149333	0.740986	2.87971	487.044	-3201.85			6.21269	20.5794	7.06859	16.9403
	3.13202	10.8634	4.29226	19.1088	14.2527	22.8049	3.5411	7.20829	10.6556	25.3086	7.29793	16.3121	304.973	0.128639	0.149027	0.738902	2.88516	481.194	-3212.47			6.0959	18.7221	7.13499	16.3062
	3.11427	10.1477	4.28821	18.1816	14.7679	19.1676	3.48673	7.03237	10.5859	22.803	7.4739	15.6634	309.004	0.128942	0.1489	0.735732	2.88799	478.038	-3224.97			5.85007	17.3724	7.035	15.3134
	3.04776	9.08717	4.28224	19.5257	16.0988	15.3536	3.41561	6.60476	10.2703	20.1173	7.50639	14.9986	314.177	0.128983	0.149209	0.74063	2.89854	477.327	-3237.54			5.47239	16.9927	6.76356	14.2074
	2.942	7.74335	4.25047	22.2349	18.9128	12.2312	3.33385	6.23087	9.92571	17.159	7.54297	15.4004	319.352	0.12882	0.149727	0.740169	2.91875	477.982	-3249.01			4.97861	17.793	6.49681	13.3674
	2.87098	6.61479	4.18863	23.3763	20.5741	9.73866	3.27681	5.85264	9.67168	14.4326	7.7605	15.4076	326.175	0.129327	0.15089	0.743272	2.93506	479.953	-3258.43			4.55814	17.8963	6.26704	12.5336
	2.7549	5.81825	3.99881	23.8144	21.1629	8.75138	3.24838	5.5158	9.35545	12.2418	8.05522	15.3637	333.002	0.129162	0.151373	0.746849	2.95253	482.624	-3266.06			4.19065	17.9096	6.03988	11.8869
	2.67604	5.19351	3.80738	23.6331	21.3028	7.73522	3.12046	5.17086	8.92642	11.084	8.17305	15.7282	339.47	0.129657	0.151917	0.748499	2.96786	486.06	-3272.2			3.89231	17.557	5.73925	11.6617
	2.65326	4.59668	3.57694	23.5841	21.5216	6.74595	3.0006	4.68585	8.33995	10.0657	8.43729	15.694	346.888	0.129347	0.152508	0.749526	2.98583	489.939	-3277.08			3.60896	17.2839	5.34213	11.399
	2.56739	3.96795	3.38809	23.4653	21.2942	5.88029	2.91008	4.12794	7.84018	9.29647	8.3842	15.8389	352.893	0.129725	0.152972	0.74599	3.0082	495.893	-3280.91			3.30781	16.8799	4.9594	11.1732
	2.48706	3.65076	3.30601	23.0329	21.1581	5.47713	2.77984	3.73173	7.29484	8.74441	8.52642	15.9056	359.235	0.130094	0.153986	0.735379	3.03943	505.016	-3283.76			3.14794	16.5561	4.60214	11.0588
	2.46746	3.50191	3.23992	22.5141	20.7001	5.31551	2.69566	3.41296	6.80003	8.19731	8.54188	15.7942	364.507	0.131199	0.153675	0.727188	3.0639	517.264	-3285.6			3.06976	16.1766	4.30288	10.8444
	2.46203	3.39059	3.14822	21.1881	19.6979	5.11929	2.6819	3.13698	6.52498	7.78011	8.49015	15.8686	363.312	0.131815	0.153454	0.719001	3.08823	531.066	-3286.67			3.00028	15.3351	4.11462	10.713
	2.44148	3.40808	3.14655	18.3031	17.5955	4.99024	2.67882	3.0344	6.23281	7.2953	8.5433	15.7356	353.679	0.132881	0.153455	0.707121	3.10703	545.286	-3287.21			2.9987	13.6296	3.98201	10.5247
	2.46302	3.43175	3.11639	14.5466	13.8639	4.8409	2.64714	3.00968	6.05641	6.98861	8.58556	15.2175	341.615	0.134001	0.1531	0.696926	3.12578	559.546	-3287.43			3.00372	11.0838	3.90441	10.2639
	2.46872	3.40861	3.15845	12.3594	11.2728	4.70526	2.57764	2.99117	5.69546	6.66181	8.44529	15.0217	331.391	0.134166	0.152313	0.690386	3.15009	571.272	-3287.51			3.01193	9.44583	3.75476	10.0429
	2.46785	3.41677	3.26952	11.6111	9.72975	4.46408	2.42662	2.98046	5.44096	6.17364	8.20652	14.7946	319.099	0.134232	0.151442	0.684892	3.17285	580.879	-3287.53			3.05138	8.60166	3.61601	9.72491
	2.47456	3.48086	3.36203	12.5265	9.22395	4.35176	2.39138	2.89776	5.117	5.78891	8.08619	14.7897	304.772	0.134414	0.151151	0.679706	3.19178	590.408	-3287.59			3.10582	8.70074	3.46871	9.55494
	2.447	3.53309	3.46994	13.5466	9.62234	4.21381	2.36415	2.83001	4.85827	5.44389	7.84404	14.7087	293.074	0.134402	0.150585	0.671463	3.20167	600.771	-3287.66			3.15001	9.12758	3.35081	9.33223
	2.43877	3.63696	3.60558	14.6674	10.229	4.17233	2.32332	2.82669	4.60769	5.22835	7.78805	14.853	280.985	0.134363	0.150531	0.664056	3.20731	610.001	-3287.74			3.2271	9.68957	3.25256	9.28981
	2.49939	3.74207	3.78804	16.3814	10.9443	4.13919	2.30818	2.81584	4.45394	4.97991	7.44471	14.8042	270.737	0.134255	0.150085	0.663559	3.20993	616.053	-3287.84			3.34317	10.4883	3.19265	9.07628
	2.4694	3.92881	3.87702	17.223	11.5496	4.05271	2.30835	2.80188	4.51413	4.9103	7.35936	14.3913	262.543	0.133189	0.150798	0.664633	3.21177	618.539	-3287.95			3.42508	10.9418	3.20812	8.88698
	2.41475	4.0772	3.92486	17.8284	12.1196	4.03954	2.33375	2.80058	4.57214	4.96258	7.21197	13.7799	255.392	0.132318	0.15144	0.666339	3.21351	619.07	-3288.04			3.47227	11.3292	3.23549	8.65149
	2.40721	4.19547	3.90428	18.1889	12.6071	4.00402	2.41908	2.81817	4.7406	4.88479	7.12411	13.5686	249.115	0.131231	0.152023	0.667611	3.21626	617.342	-3288.14			3.50232	11.6	3.32595	8.52582
	2.43745	4.25076	3.89943	18.1194	12.8453	3.89895	2.41652	2.80023	4.96912	4.93907	6.84077	13.2405	247.585	0.130148	0.15231	0.670128	3.22431	613.289	-3288.25			3.52921	11.6212	3.39529	8.3401
	2.44766	4.22151	3.84404	17.5539	12.7249	3.89824	2.45879	2.84719	5.13955	4.86769	6.57053	12.5721	247.222	0.129857	0.151992	0.666017	3.23127	610.64	-3288.35			3.5044	11.3923	3.48184	8.00346
	2.47809	4.17489	3.78689	16.9633	12.5545	3.79379	2.51646	2.86232	5.38074	4.90672	6.40569	11.9749	245.452	0.129652	0.152861	0.66989	3.23648	611.394	-3288.42			3.47996	11.1039	3.58651	7.76245
	2.5118	4.26732	3.77704	15.7016	12.1262	3.70454	2.59128	2.94238	5.49927	5.01907	6.1985	11.2706	243.332	0.129153	0.152657	0.675892	3.24014	613.243	-3288.47			3.51872	10.5108	3.67764	7.49607
	2.54474	4.23231	3.71178	14.2011	11.4748	3.72173	2.59712	3.05145	5.55502	5.12083	6.04991	10.7721	241.657	0.129444	0.153369	0.681105	3.24209	613.384	-3288.54			3.49628	9.79921	3.73453	7.31427
	2.57885	4.20413	3.63014	12.7326	10.8775	3.66792	2.62652	3.13441	5.76384	5.13317	5.83106	9.94657	240.659	0.129633	0.154036	0.685886	3.23908	612.543	-3288.58			3.47104	9.09267	3.84159	6.97027
	2.54718	4.18082	3.55445	10.7907	10.0673	3.6775	2.67659	3.21849	6.00925	5.09252	5.66081	9.00439	240.335	0.129249	0.154325	0.695769	3.24529	613.687	-3288.57			3.42748	8.17852	3.96811	6.5859
	2.56456	4.05962	3.49235	9.23054	9.19705	3.72269	2.65845	3.30338	6.28765	5.12656	5.3865	8.47316	239.343	0.12974	0.153751	0.703608	3.25349	614.879	-3288.55			3.37218	7.38343	4.08316	6.32874
	2.5792	3.94475	3.39727	8.19709	8.60123	3.67813	2.68031	3.40702	6.39589	5.2625	5.21826	8.15395	238.117	0.129895	0.153146	0.70783	3.26034	613.093	-3288.54			3.30707	6.82548	4.16107	6.21157
	2.60096	3.8531	3.258	7.42058	8.28405	3.69656	2.61415	3.58899	6.70242	5.46513	4.96984	7.75638	237.485	0.130205	0.152675	0.716171	3.26288	610.644	-3288.51			3.23735	6.46706	4.30185	6.06378
	2.59003	3.84699	3.15725	6.88487	7.85973	3.72837	2.58152	3.70649	6.81706	5.56898	4.79421	7.51323	236.254	0.130765	0.152713	0.723434	3.26348	611.25	-3288.46			3.19809	6.15766	4.36836	5.95881
	2.58452	3.86855	3.13705	6.57645	7.42629	3.62199	2.56522	3.79574	6.7145	5.75411	4.7568	7.28791	235.013	0.131311	0.153205	0.735852	3.25368	613.193	-3288.41			3.19671	5.87491	4.35848	5.93294
	2.58131	3.9416	3.17382	6.48925	7.28965	3.64995	2.59274	3.96287	6.5872	5.78743	4.62284	7.21474	234.416	0.131998	0.153634	0.742745	3.24208	612.309	-3288.39			3.23224	5.80962	4.38093	5.875
	2.55184	3.90143	3.20803	6.85096	7.52529	3.65383	2.56207	4.05331	6.56828	5.72831	4.43009	7.03298	235.422	0.132239	0.154152	0.749442	3.2307	610.923	-3288.36			3.22043	6.01003	4.39455	5.73046
	2.5204	3.80648	3.25501	7.19234	7.57902	3.63271	2.55324	4.19911	6.64713	5.73799	4.25375	6.72859	236.916	0.132514	0.153803	0.749425	3.22328	612.853	-3288.28			3.19396	6.13469	4.46649	5.57344
	2.50598	3.8104	3.37038	7.54534	7.87812	3.67013	2.57417	4.36731	6.68006	5.66934	4.19382	6.20691	240.826	0.132374	0.153568	0.747373	3.21938	616.595	-3288.25			3.22892	6.36453	4.54051	5.35669
	2.52808	3.82072	3.5286	7.89571	8.06418	3.62917	2.49964	4.59782	6.67365	5.73924	4.08864	6.02991	246.659	0.13222	0.153795	0.744993	3.20881	617.652	-3288.3			3.29247	6.52969	4.59037	5.28593
	2.51882	3.80864	3.6447	8.0514	8.18334	3.63018	2.48414	4.77896	6.48103	5.66914	3.96587	5.93437	253.584	0.132082	0.154243	0.739878	3.18929	617.986	-3288.36			3.32406	6.62164	4.58138	5.18979
	2.5356	3.87913	3.86238	8.0935	8.08879	3.62295	2.46949	4.88447	6.32749	5.49679	3.87076	5.78803	274.109	0.132091	0.154572	0.74428	3.16929	622.713	-3288.39			3.4257	6.60175	4.56048	5.05186
	2.50672	3.87903	4.12666	8.14089	7.92952	3.60104	2.45364	5.01257	5.99035	5.48517	3.76303	5.56044	299.284	0.132089	0.154787	0.746916	3.14703	629.435	-3288.45			3.50414	6.55715	4.48552	4.93621
	2.58663	3.79438	4.46573	8.14784	7.95578	3.55391	2.47748	5.21817	5.72591	5.42819	3.68421	5.66365	316.847	0.132666	0.154654	0.754879	3.12058	632.969	-3288.54			3.61558	6.55251	4.47385	4.92535
	2.59795	3.71142	4.70086	8.1875	7.86632	3.61195	2.5369	5.45475	5.81547	5.38391	3.57237	5.72996	336.635	0.132998	0.154565	0.758958	3.10498	635.423	-3288.59			3.67008	6.55526	4.60237	4.89541
	2.59696	3.68084	4.88342	8.07435	7.73064	3.6655	2.49976	5.61469	5.79889	5.41398	3.4627	5.58527	372.994	0.133529	0.153775	0.768345	3.0896	642.379	-3288.58			3.72041	6.49016	4.63778	4.82065
	2.60219	3.58885	5.17288	7.77433	7.41834	3.82021	2.48516	5.73432	5.83977	5.40126	3.44547	5.35681	413.239	0.133996	0.153184	0.780082	3.0864	651.394	-3288.6			3.78797	6.33763	4.68641	4.73452
	2.62938	3.53428	5.27584	7.15655	6.815	4.00636	2.55614	5.86369	5.8288	5.29261	3.39022	5.3209	437.512	0.13432	0.152888	0.789018	3.07975	657.048	-3288.63			3.81317	5.99264	4.74954	4.66791
	2.65093	3.48072	5.50537	6.6786	6.33163	4.23219	2.51462	6.03745	5.71955	5.38989	3.25699	5.37435	455.132	0.135018	0.152588	0.79534	3.07595	660.92	-3288.63			3.879	5.74747	4.75721	4.67375
	2.64878	3.40935	5.7575	6.36998	6.12862	4.56366	2.54505	6.04523	5.55598	5.57287	3.19731	5.45482	478.073	0.135723	0.152374	0.800003	3.0715	668.345	-3288.53			3.93855	5.68742	4.71542	4.74167
	2.63985	3.3679	5.84894	6.11816	6.02686	4.87271	2.57682	6.06802	5.46469	5.80864	3.23025	5.67611	499.331	0.136403	0.152033	0.806437	3.06388	677.739	-3288.43			3.95223	5.67258	4.70318	4.905
	2.62602	3.24532	5.89112	6.07317	6.11943	5.59104	2.62037	6.19967	5.37065	5.96244	3.23323	5.7797	513.996	0.136944	0.152553	0.814733	3.06341	682.532	-3288.38			3.92082	5.92788	4.73023	4.99179
	2.6659	3.15804	5.92068	6.17295	6.29826	6.38338	2.62625	6.1578	5.25561	5.9215	3.22349	6.10083	522.406	0.137635	0.152435	0.829155	3.05493	684.69	-3288.33			3.91488	6.28487	4.67989	5.08194
	2.62117	3.09254	5.75131	6.29805	6.43224	7.36956	2.62916	6.08682	5.15019	6.19657	3.19586	6.3227	523.99	0.137487	0.151893	0.841857	3.0467	690.68	-3288.23			3.82168	6.69995	4.62206	5.23837
	2.58876	3.08	5.71238	6.48191	6.57925	8.10341	2.59994	6.08326	4.99272	6.50682	3.17974	6.46376	525.444	0.138179	0.151662	0.85449	3.03623	699.4	-3288.16			3.79371	7.05485	4.55864	5.38344
	2.60868	3.1899	5.69372	6.89574	6.92102	8.90222	2.61963	6.03342	4.86279	7.25567	3.16874	6.65797	518.802	0.138402	0.1514	0.857228	3.02876	703.101	-3288.19			3.83077	7.57299	4.50528	5.69413
	2.61427	3.24181	5.55717	7.23708	7.32597	10.0134	2.68383	6.09483	4.77572	8.1282	3.13779	7.27474	498.815	0.13894	0.151137	0.860022	3.01854	703.162	-3288.24			3.80442	8.19215	4.51813	6.18025
	2.61813	3.29979	5.45743	8.04656	8.24539	10.9872	2.64205	6.06968	4.65516	9.01051	3.14658	7.73672	479.559	0.139244	0.150398	0.862041	3.00077	707.173	-3288.25			3.79178	9.09305	4.45563	6.63127
	2.62868	3.52927	5.32104	9.03621	9.01925	12.2011	2.61134	6.00814	4.61988	10.1779	3.15269	8.10527	466.208	0.139195	0.149746	0.866033	2.98101	713.77	-3288.29			3.82633	10.0855	4.41312	7.1453
	2.61769	3.6635	5.07455	9.91276	9.70457	13.0981	2.5862	5.97067	4.49176	10.8284	3.13215	8.25458	447.129	0.139196	0.149151	0.868487	2.96779	715.544	-3288.43			3.78524	10.9051	4.34954	7.40506
	2.58877	3.79945	4.89128	10.6861	10.2586	14.1183	2.56036	5.88694	4.43237	11.759	3.10352	8.36446	419.95	0.139242	0.148807	0.87383	2.95869	713.535	-3288.6			3.75983	11.6877	4.29322	7.74232
	2.58556	3.95094	4.8039	11.8292	10.861	15.1321	2.50484	5.89049	4.36364	12.7844	3.06728	8.52941	388.866	0.139396	0.148673	0.879406	2.94578	715.519	-3288.7			3.78013	12.6074	4.25299	8.12704
	2.54586	3.99919	4.62205	13.3148	11.3806	15.8692	2.50354	5.9186	4.2417	13.9658	3.0101	8.62625	361.122	0.139641	0.148422	0.874441	2.93716	719.439	-3288.8			3.72237	13.5215	4.22128	8.53407
	2.52629	4.14749	4.54171	14.3445	12.0944	16.9441	2.48607	5.96859	4.16348	15.3489	2.99379	8.63644	340.64	0.139704	0.149152	0.862977	2.9309	716.979	-3289			3.7385	14.461	4.20605	8.99304
	2.51845	4.40513	4.46766	15.4617	13.1326	17.8815	2.49912	5.86154	4.00093	16.287	3.00153	8.71359	327.234	0.139586	0.149597	0.857403	2.92766	708.586	-3289.23			3.79708	15.4919	4.12053	9.33403
	2.50118	4.5959	4.41926	16.2974	13.7097	18.6283	2.48227	5.92562	3.91079	16.7475	2.96408	9.03999	314.549	0.139635	0.150718	0.855081	2.9279	703.115	-3289.4			3.83878	16.2118	4.10623	9.58387
	2.4614	4.73127	4.49236	16.964	13.8693	19.0748	2.42951	5.98772	3.76802	16.745	2.9015	8.91686	299.168	0.139128	0.151547	0.851769	2.92991	700.223	-3289.55			3.89501	16.636	4.06175	9.52111
	2.49964	4.85571	4.70035	17.2486	14.1978	19.6866	2.39046	5.98073	3.65365	16.4735	2.85977	8.78679	283.553	0.13903	0.152239	0.852978	2.94	690.096	-3289.79			4.01857	17.0443	4.00828	9.37334
	2.44089	4.8408	4.94684	17.3517	14.3044	19.8029	2.37564	6.08185	3.54041	15.9688	2.92169	8.6685	269.192	0.13876	0.153013	0.851164	2.9566	674.645	-3290.07			4.07618	17.153	3.9993	9.18634
	2.44926	4.99459	5.25429	17.2426	14.2713	20.224	2.41794	6.26027	3.54741	15.544	2.9417	8.74878	263.027	0.138814	0.153765	0.850715	2.97097	663.385	-3290.28			4.23272	17.246	4.07521	9.07817
	2.45349	5.10871	5.32963	17.2753	14.0938	19.9525	2.42473	6.49229	3.4414	14.9551	2.93306	8.86068	258.616	0.138703	0.15385	0.847826	2.98658	655.52	-3290.45			4.29727	17.1072	4.11947	8.91627
	2.41424	5.23015	5.52648	17.1726	13.6753	19.4733	2.39725	6.76221	3.44296	14.1705	2.90816	9.06987	251.303	0.138396	0.15331	0.844102	3.00313	641.278	-3290.71			4.39029	16.7737	4.20081	8.71617
	2.42834	5.43811	5.76444	17.0638	13.3311	18.6798	2.38195	6.84638	3.38125	13.448	2.89601	9.52082	245.623	0.137424	0.153678	0.839528	3.01721	622.758	-3290.99			4.54363	16.3583	4.20319	8.6216
	2.40836	5.57687	6.00334	17.2104	13.0038	17.694	2.43591	6.94683	3.27981	11.7506	2.86203	9.80537	245.898	0.136875	0.153348	0.836219	3.02562	610.71	-3291.18			4.66286	15.9694	4.22085	8.13934
	2.42994	5.73706	6.45479	17.0464	12.152	16.3966	2.42017	7.23444	3.19559	10.2661	2.81976	10.3949	248.256	0.136042	0.153524	0.83052	3.03113	603.861	-3291.3			4.87393	15.1983	4.2834	7.82691
	2.47263	5.9058	6.69721	17.319	11.5591	14.9148	2.42093	7.47	3.28862	9.24072	2.88639	10.6351	247.265	0.135016	0.153044	0.822231	3.04028	592.075	-3291.46			5.02521	14.5977	4.39318	7.5874
	2.44405	6.12492	6.8355	17.5749	11.1344	13.6935	2.42643	7.66714	3.32947	8.44546	2.93137	11.4482	247.884	0.133986	0.153023	0.816648	3.0473	577.298	-3291.66			5.13482	14.1343	4.47434	7.60834
	2.40837	6.35107	6.94957	18.1709	10.41	12.439	2.42551	7.78346	3.38339	8.00687	2.98441	12.341	258.537	0.133189	0.153226	0.809662	3.05415	569.567	-3291.74			5.23633	13.6733	4.53079	7.77741
	2.4475	6.5714	6.9253	18.9292	9.67081	11.3418	2.48687	7.80123	3.43086	7.84329	3.04395	13.4501	272.075	0.132253	0.153926	0.802871	3.0548	567.254	-3291.74			5.31473	13.314	4.57298	8.11244
	2.45559	6.82821	6.78614	20	8.6396	9.65564	2.47942	7.70099	3.46052	7.7601	3.15779	15.1929	276.095	0.131802	0.154098	0.785569	3.05339	559.496	-3291.79			5.35665	12.7651	4.54698	8.70359
	2.49453	7.08083	6.72272	21.8617	8.25977	8.67927	2.51145	7.77688	3.55734	8.13535	3.49489	17.5446	276.722	0.131277	0.15409	0.772589	3.05126	548.211	-3291.85			5.43269	12.9336	4.61522	9.72494
	2.52808	7.17832	6.62581	23.8389	8.07448	7.96894	2.54116	7.75358	3.67802	9.29172	3.89058	20.5169	284.475	0.130587	0.15443	0.773414	3.05079	542.991	-3291.78			5.44407	13.2941	4.65759	11.2331
	2.54871	7.35204	6.50519	24.9782	7.69559	7.59787	2.58084	7.79109	3.79119	10.0429	4.36392	24.112	297.777	0.130131	0.154574	0.782826	3.04987	511.524	-3291.63			5.46865	13.4239	4.72104	12.8396
	2.63152	7.63256	6.38484	26.2928	7.42625	7.6479	2.55589	8.06423	3.98473	11.9516	5.28109	29.1102	307.769	0.129456	0.155062	0.790547	3.05165	643.175	-3291.39			5.54964	13.789	4.86828	15.4476
	2.68852	7.72921	6.12609	27.8146	7.05114	7.35287	2.59497	8.32383	4.27824	14.3318	6.19011	35.9315	311.291	0.12882	0.155317	0.788404	3.05479	881.435	-3291.08			5.51461	14.0729	5.06568	18.8178
	2.74584	8.02101	6.13488	29.2718	6.7264	7.72668	2.65911	8.531	4.42932	18.4051	7.43608	42.3856	311.684	0.128209	0.155606	0.789345	3.05892	1172.68	-3290.64			5.63391	14.575	5.20648	22.7422
	2.77414	8.13119	5.99553	30.2699	6.62582	8.37882	2.68635	8.47923	4.58834	22.699	8.77224	49.1747	314.961	0.128195	0.155931	0.791761	3.061	1486.76	-3290.1			5.63362	15.0915	5.25131	26.882
	2.87626	8.20584	5.85628	31.0449	6.40364	8.77585	2.73462	8.48789	4.6723	27.1314	10.0099	54.8683	319.435	0.127845	0.156404	0.791966	3.06165	1801.58	-3289.62			5.64612	15.4081	5.29827	30.6699

## Sheet: P206 U1-1
	Ra Li	Oi Li	Oe Li	MF Li	ICO Li	LO Li	Ra Re	Oi Re	Oe Re	MF Re	ICO Re	LO Re	EKG	Kippwinkel	Rotwinkel	Kraft x	Kraft y	Druck li	Druck re			Bauch links	Rücken links	Bauch rechts	Rücken rechts
	3.80536	8.21537	6.49625	48.1094	7.76959	18.1515	3.74285	9.61418	5.96651	52.9236	17.5742	41.5641	264.352	0.12338	0.511409	2.01904	2.20159	41	-3285.52			6.17233	24.6768	6.44118	37.354
	3.79475	8.43527	6.90808	48.157	7.9531	18.1785	3.53629	9.69281	5.86182	51.0966	17.0441	41.1622	290.341	0.122774	0.511224	2.02159	2.1973	28	-3285.64			6.37937	24.7629	6.36364	36.4343
	3.92872	8.66275	7.15165	46.6316	8.06784	18.0677	3.48647	9.8851	5.58329	47.7303	16.3709	41.5533	309.71	0.122598	0.511115	2.018	2.19569	1.03125	-3285.67			6.58104	24.2557	6.31829	35.2182
	4.23858	9.30236	7.80003	44.3847	8.41922	17.2843	3.43115	9.71816	5.53	44.2982	15.3113	41.3845	316.592	0.121958	0.510706	2.01615	2.19774	12	-3285.62			7.11366	23.3627	6.22644	33.6647
	4.43972	9.75436	8.80273	42.3895	8.66791	16.831	3.40726	9.56186	5.46624	40.7083	14.1777	41.7754	315.28	0.121892	0.510922	2.01641	2.20198	484.37	R			7.6656	22.6295	6.14512	32.2205
	4.61849	10.1333	9.44048	39.795	8.9411	16.0912	3.31529	9.28236	5.22183	36.3047	12.4618	40.4114	310.364	0.122152	0.511149	2.01535	2.20456	763.36	-3285.73			8.06408	21.6091	5.93983	29.726
	4.85534	10.374	10.0401	36.9663	9.08535	15.3006	3.20268	9.2918	5.07928	31.2844	11.0825	38.1599	304.55	0.122341	0.511037	2.01597	2.20463	923.803	-3285.76			8.42315	20.4507	5.85792	26.8422
	5.19276	10.4672	10.6008	32.6485	9.05992	14.1809	3.09887	9.56209	5.0602	25.6359	9.86674	35.5893	297.826	0.122434	0.51065	2.01472	2.20671	1011.03	-3285.68			8.75357	18.6298	5.90705	23.6973
	5.55853	10.595	10.8074	27.0182	8.97791	12.6764	3.10561	9.80161	5.21724	20.1798	8.94356	33.174	294.728	0.122753	0.510234	2.01541	2.20879	1047.86	-3285.65			8.98696	16.2242	6.04149	20.7658
	5.69874	10.6652	10.5759	21.4394	8.78081	10.5341	3.06555	9.73565	5.44033	15.7159	8.05163	30.1459	296.464	0.123505	0.509981	2.01494	2.21695	1054.07	-3285.66			8.97994	13.5848	6.08051	17.9711
	5.81854	10.6078	10.4339	16.2834	8.53041	9.11566	3.13867	9.59507	6.05942	12.9868	7.99485	27.9135	289.424	0.124088	0.509482	2.01341	2.22207	1048.3	-3285.54			8.95341	11.3098	6.26438	16.2984
	5.92244	10.5403	10.3671	12.2132	8.44262	7.58414	3.29982	9.14482	6.5024	11.4983	8.85915	26.328	267.299	0.125056	0.509279	2.01102	2.2308	1031.81	-3285.33			8.94329	9.41332	6.31568	15.5618
	5.81985	10.467	10.3075	10.5971	8.03562	6.91835	3.45095	8.83836	7.09893	10.1302	9.36056	23.0882	239.701	0.125483	0.508991	2.00694	2.23637	1008.61	-3285.17			8.86479	8.51703	6.46275	14.193
	5.59676	10.1704	9.77527	9.76054	7.46041	6.6092	3.4767	8.64756	7.47416	9.35385	10.0417	21.7511	220.274	0.125617	0.509088	2.00387	2.25414	983.76	-3285.04			8.51414	7.94338	6.53281	13.7156
	5.43657	10.3346	8.85132	8.85013	7.07351	6.194	3.5791	8.53475	7.69328	9.14472	10.9422	18.923	215.621	0.125666	0.508346	2.00125	2.25882	956.671	-3284.77			8.20751	7.37255	6.60238	13.0033
	5.11233	10.0636	8.34571	8.39789	6.49955	6.07561	3.60422	8.13824	8.03202	9.13602	11.7282	18.5429	215.294	0.125658	0.507557	2.00468	2.25836	922.881	-3284.44			7.84055	6.99101	6.59149	13.1357
	4.88781	10.2252	7.72019	8.25127	6.08364	5.89996	3.64278	7.85603	8.45029	9.53504	12.3497	18.5104	208.869	0.125479	0.506333	2.0053	2.26577	884.421	-3284.19			7.61105	6.74496	6.6497	13.4651
	4.65552	10.3614	6.86241	8.33926	5.87142	5.58716	3.62935	7.3396	8.65139	10.2653	12.7312	18.461	194.792	0.125902	0.505492	2.00526	2.27411	843.597	-3284			7.29312	6.59928	6.54011	13.8192
	4.22923	10.159	6.46492	8.38295	5.58446	5.51188	3.60128	6.92312	8.67036	11.218	13.1102	18.3344	188.084	0.12616	0.505005	2.00527	2.27747	797.729	-3283.76			6.95103	6.4931	6.39825	14.2209
	4.09137	10.2985	6.16837	8.9691	5.45333	5.70992	3.58851	6.52669	8.45354	12.6419	13.1736	18.2709	197.53	0.126183	0.504431	2.00642	2.28097	744.63	-3283.55			6.85276	6.71078	6.18958	14.6955
	3.80859	10.0325	6.01746	9.31692	5.5486	6.01855	3.4554	6.39794	8.21932	14.0523	12.7812	18.3618	219.256	0.126781	0.504426	2.00302	2.2844	687.199	-3283.48			6.61953	6.96136	6.02422	15.0651
	3.69688	10.0534	5.95575	9.53626	5.71171	6.19092	3.36696	6.30288	8.03393	14.8269	12.1875	18.0757	235.432	0.126788	0.503719	2.00038	2.28369	629.161	-3283.52			6.56866	7.1463	5.90126	15.03
	3.71244	10.0538	5.9327	9.69508	5.92686	6.35291	3.3431	6.09793	8.07263	15.0913	11.8199	17.9493	250.53	0.127114	0.502693	2.00565	2.27908	568.938	-3283.56			6.56631	7.32495	5.83789	14.9535
	3.78616	9.84653	5.94559	10.0612	6.12953	6.59059	3.34749	5.85065	8.01991	15.6946	11.5029	17.0072	270.249	0.127549	0.502189	2.00658	2.27381	504.163	-3283.6			6.5261	7.59378	5.73935	14.7349
	4.00143	9.57282	5.91893	10.3674	6.25978	6.65132	3.4689	5.73311	8.28876	16.0504	10.9743	16.2908	291.612	0.127575	0.502483	2.00718	2.27936	439.232	-3283.75			6.49773	7.7595	5.83026	14.4385
	4.0947	9.53232	5.63242	10.5229	6.44959	6.94201	3.65741	5.66318	8.3323	16.3358	10.667	15.6118	309.481	0.127825	0.502974	2.00701	2.28177	379.186	-3283.94			6.41981	7.97148	5.88429	14.2049
	4.15071	9.4155	5.44067	11.1556	6.60147	7.06922	3.93023	5.64538	8.41192	16.534	10.3706	15.0483	322.585	0.128269	0.504172	2.00441	2.28325	319.464	-3284.08			6.33563	8.27542	5.99584	13.9843
	4.09716	9.38736	5.41703	11.3635	6.57919	7.17171	4.27828	5.6786	8.68003	16.358	10.2563	14.3915	328.208	0.128212	0.504453	1.99983	2.27722	259.397	-3284.2			6.30052	8.37146	6.2123	13.6686
	4.14978	9.40509	5.49687	11.4491	6.73615	7.41106	4.51598	5.90012	9.08579	16.045	10.656	13.925	324.553	0.128163	0.504808	1.99524	2.2678	203.823	-3284.35			6.35058	8.5321	6.50063	13.542
	4.23644	9.57797	5.53363	10.9171	6.73026	7.38767	4.76779	6.17461	9.5155	14.857	11.3716	13.4738	311.103	0.12826	0.505803	1.99077	2.26332	150.306	-3284.49			6.44935	8.34502	6.8193	13.2341
	4.28045	10.2739	5.49185	10.7405	6.58062	7.60199	4.91929	6.28088	9.96343	14.025	11.9052	13.1325	289.305	0.128608	0.506065	1.9856	2.26609	97.0096	-3284.52			6.68206	8.30772	7.05453	13.0209
	4.26832	10.8857	5.43432	10.8293	6.62017	7.72561	4.9338	6.5109	9.98994	14.1899	12.1581	13.0967	271.353	0.128526	0.506569	1.97951	2.27094	42.6131	-3284.48			6.86277	8.3917	7.14488	13.1482
	4.21728	11.156	5.34015	11.2794	6.74376	7.8917	4.93406	6.62776	9.90987	14.2463	12.4874	12.8115	260.147	0.129172	0.507907	1.97228	2.27089	-11.388	-3284.47			6.90447	8.6383	7.15723	13.1817
	4.09375	11.4264	5.22065	11.3079	6.7411	8.02964	4.85777	6.93783	9.9068	14.1503	12.4528	12.7932	255.883	0.128958	0.508795	1.96671	2.26811	-66.5828	-3284.49			6.9136	8.69288	7.23413	13.1321
	3.85869	11.8675	5.06907	11.2913	6.68265	8.08269	4.69248	7.103	9.77755	14.3047	12.5014	12.4848	247.514	0.129025	0.509128	1.96167	2.26859	-125.111	-3284.46			6.93176	8.68554	7.19101	13.097
	3.69439	12.4168	5.19737	11.4401	6.62225	8.06076	4.49838	7.18731	9.52395	14.3121	12.4448	12.8722	228.291	0.128498	0.50969	1.9584	2.27293	-189.346	-3284.41			7.10285	8.70769	7.06988	13.2097
	3.63614	12.6096	5.28834	11.0308	6.65403	8.15055	4.25656	7.4142	9.21802	14.1429	12.382	13.1196	205.126	0.128072	0.510505	1.95906	2.27661	-253.14	-3284.44			7.17801	8.6118	6.96293	13.2148
	3.53115	12.9807	5.1874	11.1166	6.61484	8.07838	3.91867	7.36037	8.78124	14.4082	12.2631	13.4691	196.478	0.127567	0.511052	1.96176	2.28582	-319.351	-3284.51			7.23309	8.60327	6.68676	13.3801
	3.51891	13.1909	5.14115	11.562	6.48172	7.97859	3.6058	7.46954	8.44991	14.9292	11.6302	13.3927	203.006	0.127121	0.511553	1.96463	2.29735	-389.569	-3284.53			7.28364	8.67411	6.50842	13.3174
	3.44072	13.272	4.997	11.9586	6.47903	7.68159	3.34075	7.89961	8.10776	15.7145	10.97	13.5076	215.641	0.126025	0.511736	1.9668	2.30438	-466.037	-3284.51			7.23656	8.70641	6.44937	13.3974
	3.43766	13.1952	4.92371	12.4175	6.43913	7.29209	3.19773	8.43207	7.81015	15.9724	10.6907	13.7794	224.225	0.125025	0.512331	1.96996	2.30836	-547.784	-3284.54			7.18553	8.71623	6.47998	13.4808
	3.40679	13.3067	4.78766	12.5484	6.21347	7.00057	3.15473	8.8566	7.86664	15.9009	10.5643	14.0003	223.453	0.124784	0.512835	1.97328	2.3097	-635.726	-3284.61			7.16704	8.58749	6.62599	13.4885
	3.34413	13.918	4.68884	12.5792	5.8401	6.77831	3.10542	9.07498	8.01697	15.7734	10.3046	14.42	217.477	0.124385	0.512933	1.97639	2.31176	-735.455	-3284.62			7.317	8.39922	6.73245	13.4993
	3.36686	15.0151	4.68768	13.0575	5.70329	6.67596	3.20395	9.36859	7.95621	15.6993	10.2303	15.0878	218.979	0.124512	0.512744	1.97975	2.31133	-842.862	-3284.58			7.68987	8.47893	6.84291	13.6725
	3.41479	15.8742	4.7436	13.898	5.60462	6.49105	3.28921	9.75245	8.0373	15.8332	10.2293	16.0399	232.916	0.124471	0.512763	1.98206	2.30768	-959.748	-3284.6			8.01087	8.66456	7.02632	14.0341
	3.40065	16.9265	4.77507	14.3109	5.22694	6.39508	3.45943	9.93506	8.20025	15.7563	10.4365	16.8946	254.518	0.124808	0.512672	1.98859	2.29939	-1080.96	-3284.66			8.36741	8.64432	7.19825	14.3625
	3.39802	17.6773	4.77487	14.91	4.81721	6.13329	3.57065	10.2464	8.24199	15.6328	10.3228	17.3975	268.583	0.124937	0.512187	1.98792	2.29337	-1207.73	-3284.68			8.61674	8.62017	7.35301	14.451
	3.40021	18.683	4.82511	15.0461	4.69265	6.02428	3.63304	10.5215	8.29309	15.5356	10.256	17.4704	279.357	0.124861	0.511882	1.98521	2.28734	-1336.04	-3284.64			8.96942	8.58768	7.48255	14.4206
	3.36468	19.1133	4.87072	15.5588	4.56247	5.78684	3.61708	10.6252	8.46779	14.9991	10.2641	17.6162	287.225	0.125223	0.511089	1.98404	2.28553	-1460.96	-3284.67			9.11624	8.63603	7.57002	14.2931
	3.39744	19.5546	5.01291	15.1462	4.41814	5.74461	3.59988	10.363	8.37975	14.2483	10.1541	17.6039	291.146	0.125824	0.510586	1.97855	2.28198	-1582.38	-3284.75			9.32166	8.4363	7.44755	14.0021
	3.46453	19.9329	5.00123	14.9206	4.27994	5.61599	3.63299	10.0613	8.51773	13.3494	10.1925	17.3619	288.927	0.126386	0.510486	1.97049	2.28248	-1691.93	-3284.75			9.46623	8.27219	7.404	13.6346
	3.56541	19.9653	5.20414	14.5097	4.24263	5.43574	3.6996	9.86789	8.5633	12.1856	10.0784	17.0733	281.628	0.126931	0.510336	1.96325	2.28618	-1791	-3284.69			9.57827	8.0627	7.37693	13.1125
	3.66925	19.5641	5.37015	14.0576	4.1605	5.26181	3.76288	9.92545	8.40607	11.4507	10.0024	16.7179	277.133	0.126844	0.510413	1.95789	2.28833	-1871.4	-3284.71			9.53449	7.82665	7.3648	12.7236
	3.77425	19.4319	5.59661	13.0555	4.09804	5.15733	3.78582	10.0694	8.45049	10.3677	9.69815	16.3867	273.319	0.126812	0.5098	1.95158	2.2947	-1936	-3284.77			9.60093	7.43695	7.43523	12.1508
	3.72293	18.4742	5.68881	12.1437	4.13152	5.0905	3.82359	10.097	8.43304	9.60868	9.43773	15.2631	260.773	0.126903	0.508761	1.9441	2.30021	-1984.39	-3284.74			9.2953	7.12191	7.45122	11.4365
	3.74741	17.8381	5.76122	11.1882	4.12336	4.8151	3.8066	10.0863	8.23375	8.75845	9.17502	14.3257	239.568	0.127136	0.508184	1.93953	2.30671	-2018.86	-3284.66			9.11558	6.70888	7.37555	10.7531
	3.92225	17.4259	5.74939	9.82844	4.1725	4.69026	3.91018	10.4864	8.35467	8.11958	9.14171	13.452	218.24	0.127798	0.507721	1.92594	2.31099	-2042.05	-3284.65			9.0325	6.2304	7.58374	10.2378
	4.04548	16.4799	5.77009	9.03982	4.128	4.59268	4.17774	11.3889	8.22492	7.75043	8.85223	13.3112	212.959	0.128182	0.507557	1.91776	2.30957	-2056.18	-3284.68			8.76517	5.92016	7.93052	9.97129
	4.17644	16.4447	5.81458	8.09232	4.08355	4.50135	4.46604	12.0853	8.17694	7.42407	8.57677	13.4511	215.066	0.128698	0.507249	1.91642	2.30723	-2063.82	-3284.6			8.8119	5.55907	8.24277	9.81731
	4.23814	16.0561	5.88614	8.01115	4.07826	4.51452	4.66917	13.6715	8.29829	7.27865	8.44178	14.0665	213.594	0.129335	0.507074	1.91739	2.30466	-2064.97	-3284.49			8.72678	5.53464	8.87967	9.92896
	4.22719	15.7433	5.90859	7.93494	3.92603	4.55197	4.7345	14.7515	8.27001	7.02838	8.33898	14.2421	207.012	0.12948	0.507132	1.91952	2.30076	-2062.41	-3284.49			8.62636	5.47098	9.25199	9.86981
	4.09506	15.4892	5.90367	7.81058	3.827	4.59043	4.72091	15.6431	8.18603	6.85728	8.62952	14.4866	207.892	0.129425	0.506448	1.91857	2.29787	-2058	-3284.51			8.49597	5.40934	9.51667	9.99113
	4.04813	15.1013	5.80391	7.78253	3.95418	4.58937	4.83295	16.4929	8.12541	6.79633	8.54401	14.6819	218.384	0.129213	0.50653	1.92331	2.29126	-2052.08	-3284.4			8.31779	5.44203	9.81708	10.0074
	3.98787	14.6639	5.63116	7.85758	3.96204	4.70576	4.8603	17.0034	8.18112	6.74179	8.74679	14.8531	233.82	0.129457	0.507099	1.92013	2.28524	-2045.07	-3284.26			8.09431	5.50846	10.0149	10.1139
	3.94222	14.4433	5.6194	8.48163	3.91758	4.69419	4.96042	17.8792	8.08397	6.74601	8.88736	16.1238	247.567	0.129654	0.507897	1.91782	2.28379	-2037.57	-3284.23			8.00163	5.6978	10.3079	10.5857
	3.96554	14.0887	5.63871	9.10998	4.02034	4.79804	4.97503	18.6338	8.27199	6.89759	9.33031	17.2529	253.49	0.129401	0.508331	1.91333	2.28135	-2030.23	-3284.19			7.89765	5.97612	10.6269	11.1603
	3.91756	13.6735	5.70641	9.50022	4.01334	4.83463	4.89373	18.6587	8.57433	6.91903	9.6993	18.1025	252.83	0.129608	0.508822	1.91556	2.28061	-2023.63	-3284.01			7.76581	6.11607	10.7089	11.5736
	3.7548	13.3501	5.63671	9.79808	4.09029	4.80374	4.83843	18.7915	8.89925	6.89801	10.0661	18.7942	248.798	0.129205	0.508824	1.91479	2.28528	-2017.21	-3283.81			7.58052	6.2307	10.8431	11.9194
	3.63678	12.6951	5.76935	9.72657	4.05079	4.71553	4.75304	19.4626	8.95609	6.7732	10.3157	19.5293	246.968	0.129073	0.509935	1.91381	2.29157	-2011.43	-3283.71			7.36709	6.16429	11.0573	12.2061
	3.64839	11.7903	5.62865	9.86777	4.03882	4.73611	4.83787	19.7657	9.23444	6.74713	10.6019	20.1094	246.679	0.128821	0.510868	1.91516	2.29183	-2005.75	-3283.54			7.02243	6.21423	11.2793	12.4861
	3.69634	10.9766	5.69406	9.93453	4.06857	4.6738	5.13764	20.341	9.4146	6.92224	10.8272	21.3857	245.215	0.129316	0.511499	1.91014	2.29486	-2000.03	-3283.15			6.789	6.22564	11.6311	13.045
	3.79279	10.7149	5.67337	9.80594	4.07831	4.68777	5.61977	20.8841	9.76336	7.14441	11.052	21.7993	242.891	0.129609	0.512275	1.91239	2.29257	-1994.84	-3282.7			6.72703	6.19067	12.0891	13.3319
	3.80069	10.5483	5.81436	10.0156	3.97377	4.63922	5.83172	21.9123	10.2449	7.39444	11.4685	22.341	236.161	0.130325	0.51328	1.90825	2.29669	-1991.03	-3282.24			6.7211	6.20953	12.663	13.7346
	3.88909	10.5169	5.94431	9.8937	3.93709	4.59897	6.38773	23.5884	10.7274	7.3682	11.8491	22.6045	220.932	0.130057	0.513849	1.90978	2.29476	-1988.95	-3281.51			6.78344	6.14325	13.5679	13.9406
	4.16263	10.3382	5.85423	9.7826	3.88629	4.51357	6.86069	24.6574	11.2983	7.26925	12.3492	23.264	201.848	0.130042	0.513701	1.91548	2.29201	-1987.49	-3280.33			6.78504	6.06082	14.2721	14.2942
	4.45007	9.89387	5.80143	9.30503	3.85105	4.49779	7.34877	25.5586	11.5044	7.19379	12.963	23.557	186.183	0.130188	0.513963	1.92174	2.28075	-1986.8	-3278.78			6.71513	5.88462	14.8039	14.5713
	4.64581	9.33799	5.75257	8.8177	3.79254	4.52044	7.67392	26.1006	11.7583	7.19544	13.1181	23.4156	181.3	0.129901	0.514654	1.93063	2.27646	-1986.49	-3276.85			6.57879	5.71023	15.1776	14.5764
	4.79855	8.75615	5.79093	8.76949	3.75413	4.5612	7.95812	26.3926	11.9166	7.22245	13.5104	23.2592	180.328	0.129022	0.516016	1.93791	2.26976	-1986.91	-3274.52			6.44854	5.69494	15.4225	14.664
	4.83602	8.53844	5.73694	8.97327	3.81936	4.65567	8.26884	26.301	12.2472	7.78939	13.9247	23.1846	178.202	0.128409	0.515864	1.94135	2.259	-1987.92	-3272			6.37047	5.8161	15.6057	14.9663
	4.85074	8.42888	5.81961	8.90953	3.84642	4.67239	8.47506	25.7825	12.4239	8.33761	14.0432	23.0972	179.105	0.127552	0.515638	1.94249	2.25798	-1990.24	-3269.54			6.36641	5.80945	15.5605	15.1593
	4.86234	8.16625	5.77658	9.24574	3.88086	4.87387	8.38498	25.8595	12.5882	9.13681	14.1785	23.3936	186.871	0.126579	0.515729	1.94785	2.2561	-1993.52	-3267.17			6.26839	6.00015	15.6109	15.5696
	4.954	7.94072	5.97836	9.58253	3.94168	5.08957	8.17253	25.0784	12.561	9.7587	14.1546	26.0893	206.643	0.125861	0.515762	1.95624	2.25637	-1997.71	-3264.62			6.29103	6.2046	15.2706	16.6676
	4.87419	7.68264	5.97462	9.67318	4.00567	5.35874	7.91963	24.0787	12.4282	10.452	13.777	27.422	226.481	0.125767	0.515502	1.96009	2.26367	-2002.78	-3262.17			6.17715	6.34587	14.8088	17.217
	4.85068	7.21759	6.04943	10.051	4.09697	5.67271	7.51771	22.7473	12.0391	11.4516	13.4142	28.1159	239.637	0.125911	0.515624	1.96385	2.26814	-2009.49	-3260.72			6.03923	6.60689	14.1013	17.6606
	4.45214	6.96138	6.1218	10.3986	4.23611	6.42544	7.10949	20.9988	11.5492	12.6409	12.8288	28.9271	243.126	0.125506	0.51552	1.96566	2.27396	-2016.85	-3260.38			5.84511	7.02003	13.2192	18.1323
	3.97653	6.99736	6.19146	11.1702	4.58411	7.37508	6.49882	19.9462	11.381	15.3881	12.1937	30.1577	242.304	0.125297	0.515201	1.96878	2.28971	-2025.85	-3260.98			5.72178	7.70979	12.6087	19.2465
	3.78433	6.83982	6.19925	11.8685	4.9485	8.59992	6.02976	19.0225	10.9117	16.9852	11.8593	30.8174	240.959	0.125471	0.51447	1.96582	2.29921	-2036.19	-3262.41			5.6078	8.47229	11.988	19.8873
	3.63061	6.67988	6.17304	13.3886	5.76513	10.267	5.61032	17.9929	10.572	18.6265	11.3192	33.0692	240.784	0.125987	0.513527	1.96519	2.30389	-2048.12	-3264.44			5.49451	9.80691	11.3917	21.005
	3.51213	6.64208	6.21903	16.339	6.67185	11.5351	5.06703	17.1905	10.1758	20.3785	10.598	33.3175	242.981	0.126186	0.513568	1.95872	2.31452	-2061.94	-3266.8			5.45775	11.5153	10.8111	21.4313
	3.38197	6.71334	6.19916	20.0995	7.77303	14.5413	4.50101	16.6011	9.47559	21.4241	10.2142	33.4284	248.871	0.126334	0.514144	1.95966	2.31538	-2078.53	-3268.87			5.43149	14.1379	10.1926	21.6889
	3.24624	6.77473	6.14309	24.6768	9.2173	18.117	4.09049	15.2644	9.04487	23.0616	9.74702	33.0603	250.498	0.126401	0.513476	1.95564	2.32041	-2097.86	-3270.92			5.38802	17.337	9.46658	21.9563
	3.19827	6.47816	6.05291	30.5284	11.9469	23.484	3.78378	14.9075	8.5209	25.073	9.28981	31.2396	235.68	0.126074	0.512747	1.95056	2.32121	-2120.65	-3273.04			5.24311	21.9864	9.07073	21.8675
	3.23173	6.39212	6.01584	36.6425	14.6548	29.5713	3.54928	14.1081	8.28001	26.8725	8.99184	30.6254	210.698	0.125339	0.512033	1.94875	2.31652	-2146.34	-3274.67			5.21323	26.9562	8.64579	22.1633
	3.17048	6.39011	5.98229	41.2803	16.9177	34.1362	3.39481	13.0963	8.03329	28.7604	8.75157	30.0427	189.258	0.124604	0.511409	1.94792	2.31646	-2174.43	-3274.71			5.18096	30.7781	8.1748	22.5182
	3.21012	6.81337	6.20631	46.6984	19.302	39.9308	3.25698	12.3615	7.77814	30.436	8.53536	28.8536	191.218	0.124094	0.511934	1.94528	2.30985	-2205.56	-3272.84			5.40993	35.3104	7.79886	22.6083
	3.29992	7.0214	6.21213	50.2476	21.2572	45.4746	3.24498	11.8106	7.63034	31.4245	8.06736	28.1432	206.274	0.123079	0.511699	1.94127	2.3052	-2237.79	-3267.45			5.51115	38.9931	7.56198	22.545
	3.34986	7.40574	6.2141	53.8424	22.5755	52.5574	3.22226	11.5187	7.81846	32.9192	7.85279	27.1295	216.772	0.12248	0.511763	1.94187	2.3035	-2269.88	-3257.63			5.65657	42.9918	7.51982	22.6338
	3.30374	7.77097	6.22756	56.417	23.7473	59.7306	3.13878	11.2238	8.07335	34.3648	7.67025	25.3507	222.605	0.121713	0.51182	1.94132	2.30044	-2301.85	-3241.05			5.76742	46.6316	7.47866	22.4619
	3.31033	7.86894	6.1585	58.6877	24.679	63.947	3.23246	10.8633	8.36081	35.4973	7.9304	25.4052	231.895	0.121614	0.511858	1.94614	2.29955	-2330.96	-3216.99			5.77926	49.1046	7.48553	22.9443
	3.34817	7.84608	5.94615	58.9383	25.1547	66.6121	3.33512	10.7219	8.92966	36.6928	8.1211	24.8503	245.167	0.121469	0.510856	1.95019	2.30284	-2358.18	-3182.42			5.71347	50.235	7.66221	23.2214
	3.53077	7.62108	6.29098	59.776	25.8184	66.9818	3.37374	10.9505	8.97618	36.8885	8.04882	25.8581	243.598	0.120669	0.509165	1.93304	2.24267	-2346.5	-3185.47			5.81428	50.8587	7.76681	23.5985
	3.45753	7.6639	6.07417	58.3868	25.5531	67.0564	3.42878	11.1066	9.48194	37.0642	8.16861	25.3268	260.9	0.121302	0.509442	1.93798	2.24243	-2368.62	-3142.6			5.73187	50.3321	8.00576	23.5199
	3.39932	7.93026	5.92255	56.0949	24.5667	66.3578	3.4725	11.2363	9.98151	36.8173	8.56014	24.5123	283.411	0.121849	0.510041	1.94345	2.24302	-2386.69	-3098.41			5.75071	49.0065	8.23011	23.2966
	3.37585	8.37554	5.75493	52.626	23.0111	63.9548	3.58648	11.6229	10.4746	35.777	9.08447	24.2323	304.911	0.122128	0.510948	1.94397	2.24236	-2402.19	-3053.19			5.83544	46.5306	8.56132	23.0312
	3.41679	8.83363	5.80968	49.4681	21.1069	61.5904	3.67627	11.9597	10.78	34.2386	9.50425	23.9794	324.809	0.12291	0.511399	1.94701	2.24145	-2414.43	-3011.6			6.02003	44.0551	8.80531	22.5741
	3.43219	9.08786	5.61227	44.9458	19.0478	56.7968	3.76232	12.1146	11.1166	32.2351	10.2857	23.7734	332.949	0.124392	0.511796	1.94758	2.24187	-2423.67	-2974.23			6.04411	40.2635	8.99784	22.0981
	3.4481	9.46247	5.66896	39.5645	16.6563	52.4033	4.14671	12.2707	11.5786	29.0603	11.5105	23.8563	329.882	0.125353	0.512436	1.94633	2.24312	-2431.22	-2943.86			6.19318	36.208	9.33201	21.4757
	3.54729	9.4945	5.64879	34.4268	14.2014	45.0572	4.32357	12.2856	11.6436	26.6327	12.3886	23.5712	316.467	0.126337	0.513777	1.94532	2.24914	-2436.93	-2921.03			6.23019	31.2285	9.41757	20.8642
	3.59984	9.47319	5.45592	29.0349	12.2775	36.3807	4.59739	11.9532	11.7702	23.3763	12.9548	22.7633	301.085	0.12669	0.514845	1.9481	2.25554	-2442.12	-2907.16			6.17631	25.8977	9.44025	19.6981
	3.6805	9.5643	5.4544	24.1096	9.96072	29.2633	4.74674	12.048	11.8351	19.7805	13.3575	22.1871	292.633	0.127514	0.515422	1.9432	2.26599	-2446.18	-2904.53			6.23307	21.1112	9.5433	18.4417
	3.69985	9.4964	5.52801	19.0101	8.44046	21.6005	4.79798	12.0206	11.503	16.3973	13.5547	21.7297	288.014	0.12822	0.515884	1.93633	2.26677	-2449.05	-2913.76			6.24142	16.3504	9.44055	17.2272
	3.77067	9.33127	5.70211	15.6532	7.19236	17.0935	4.84262	11.8458	11.4377	13.36	13.6163	21.2909	281.306	0.128408	0.516102	1.93066	2.26362	-2450.35	-2932.43			6.26802	13.313	9.37535	16.0891
	3.8289	9.03548	5.90498	14.2364	6.54815	13.4445	5.00643	11.6626	11.0752	11.5635	13.5579	20.9373	263.416	0.129084	0.515697	1.91697	2.26602	-2450.09	-2956.42			6.25645	11.4097	9.2481	15.3529
	3.80592	8.63244	5.92983	13.8639	6.21318	11.7847	4.96952	11.7247	10.9543	10.7756	13.4257	20.6611	239.711	0.129413	0.515335	1.90955	2.26876	-2446.66	-2982.02			6.12273	10.6206	9.21617	14.9541
	3.731	7.80033	5.88972	14.3829	6.06897	10.037	4.89196	12.0871	10.7356	10.9871	13.3337	20.1851	210.949	0.12894	0.514899	1.90187	2.27881	-2440.46	-3007.09			5.80702	10.163	9.23825	14.8353
	3.62564	7.36237	5.92222	15.5408	5.90385	8.28945	4.81165	12.268	10.526	11.1485	12.7469	19.1166	192.479	0.12907	0.514767	1.90477	2.28322	-2430.01	-3030.52			5.63674	9.91138	9.20188	14.3373
	3.582	6.84667	5.68561	18.3662	5.9923	7.58285	4.52083	11.975	9.82145	12.0075	11.9501	17.9745	190.788	0.129212	0.514721	1.90835	2.2838	-2414.92	-3052.56			5.37143	10.6471	8.77241	13.9773
	3.47528	6.67468	5.64492	20.5366	6.0339	7.47333	4.34263	11.9314	9.26587	12.4446	11.394	16.9652	199.485	0.129368	0.513795	1.9074	2.28492	-2394.94	-3073.72			5.26496	11.3479	8.5133	13.6013
	3.52974	6.49441	6.07256	21.9338	6.05854	7.48341	4.13451	12.036	8.61038	12.7881	10.6127	16.0581	203.165	0.129668	0.512872	1.91113	2.28131	-2371.91	-3093.86			5.36557	11.8253	8.26029	13.153
	3.70717	6.19211	6.32399	23.1878	6.20377	7.61923	3.83519	11.9027	8.14059	12.923	9.82035	15.4184	201.5	0.129881	0.512863	1.91638	2.27738	-2347.45	-3113.3			5.40776	12.3369	7.9595	12.7206
	3.77494	6.25465	6.72015	24.2834	6.47348	7.44779	3.73042	11.4176	7.69524	12.8843	9.31882	14.3175	194.294	0.130099	0.512593	1.9163	2.2745	-2321.68	-3131.08			5.58325	12.7349	7.61441	12.1735
	3.95983	6.19664	7.04729	24.7196	6.51856	7.39706	3.65581	11.4445	7.39774	12.9193	9.11113	13.4732	186.091	0.129935	0.51286	1.91434	2.27815	-2293.18	-3147.25			5.73459	12.8784	7.49936	11.8345
	4.14171	6.23634	7.41778	24.5518	6.71609	7.16279	3.59021	11.4718	6.98291	12.4706	8.56181	13.1065	177.837	0.130056	0.512866	1.91429	2.28241	-2264.3	-3161.65			5.93194	12.8102	7.34831	11.3796
	4.31363	6.43654	7.83367	24.1287	6.91185	7.03984	3.53508	11.3487	6.53505	11.8326	8.14831	13.2829	170.969	0.130225	0.513508	1.91871	2.28371	-2236.67	-3174.34			6.19461	12.6934	7.13962	11.0879
	4.66898	6.46847	8.39605	22.6786	7.07105	6.98838	3.71094	11.0599	6.10265	11.0752	7.9718	13.6	171.138	0.130366	0.514044	1.91687	2.27757	-2213.15	-3185.56			6.51117	12.246	6.95782	10.8824
	5.09896	6.60792	8.63768	22.2051	7.26454	6.85018	3.75242	10.8825	5.72933	10.5388	7.58034	14.288	182.682	0.130168	0.514272	1.9153	2.27951	-2195.94	-3195.19			6.78152	12.1066	6.78809	10.8024
	5.46619	6.59481	8.97112	20.3443	7.43454	6.8386	3.6966	10.6893	5.70102	9.55152	7.46172	14.4778	205.081	0.130033	0.514639	1.91629	2.28025	-2185.68	-3203.16			7.01071	11.5391	6.69565	10.497
	5.84048	6.77452	9.23212	18.4685	7.45145	6.72957	3.7524	10.4724	5.68306	8.9568	7.48894	14.8499	231.794	0.129505	0.515266	1.91579	2.27333	-2182.64	-3210.06			7.28237	10.8832	6.63594	10.4319
	6.05912	7.11182	9.19463	17.6611	7.63556	6.71271	3.82744	10.1063	5.60444	8.65692	7.70482	15.3801	252.29	0.129026	0.515974	1.9103	2.26753	-2185.02	-3215.64			7.45519	10.6698	6.51274	10.5806
	6.04537	7.4248	9.20086	16.5622	7.77558	6.56426	3.85525	10.026	5.5015	8.69671	7.9	16.0825	266.253	0.128265	0.516172	1.90453	2.26632	-2190.19	-3220.42			7.55701	10.3007	6.46091	10.8931
	6.15572	8.15569	9.12304	16.0305	7.99514	6.51565	3.99855	9.91686	5.38207	8.69016	8.10875	16.9104	272.197	0.127802	0.516595	1.90476	2.26345	-2200.32	-3224.55			7.81148	10.1804	6.43249	11.2364
	6.08692	9.20851	8.85714	15.8885	8.11228	6.36956	4.03946	9.58967	5.20911	9.09297	8.41298	17.2587	273.512	0.127449	0.516525	1.90738	2.26408	-2214.83	-3228.31			8.05086	10.1234	6.27941	11.5882
	6.14085	9.68304	8.69857	16.1143	8.10474	6.47166	4.04161	9.27884	5.17199	9.41587	8.64736	17.6302	272.119	0.126377	0.516527	1.91119	2.25456	-2232.62	-3231.56			8.17415	10.2302	6.16415	11.8978
	6.08777	10.0096	8.42812	16.8521	8.15362	6.53872	4.01075	9.30516	5.1407	9.54656	8.79311	17.9159	271.29	0.125809	0.516544	1.91142	2.25834	-2252.28	-3234.56			8.17515	10.5148	6.15221	12.0852
	5.92321	10.4022	8.0848	16.781	8.1286	6.69246	3.87209	9.21662	5.109	9.88827	8.7408	17.9763	270.836	0.124918	0.516432	1.91632	2.25933	-2270.87	-3237.43			8.13675	10.534	6.0659	12.2018
	5.5896	10.5995	7.94251	17.5846	8.08898	7.07668	3.87362	9.42312	5.1342	10.3224	8.76752	17.8675	267.134	0.124225	0.516376	1.914	2.25579	-2287.16	-3240.26			8.04388	10.9167	6.14365	12.3191
	5.22234	10.7132	7.80338	18.101	8.17374	7.22156	3.84161	9.4804	5.16726	10.6185	8.7416	17.9351	257.994	0.123845	0.516683	1.91551	2.25361	-2301.57	-3242.97			7.91296	11.1654	6.16309	12.4317
	4.84723	10.6461	7.37813	18.4999	8.29615	7.62498	3.69469	9.52462	5.30054	10.9211	8.65685	17.953	238.727	0.123637	0.516719	1.91504	2.25434	-2313.24	-3245.54			7.62381	11.4737	6.17328	12.5103
	4.53736	10.7973	7.38601	19.0488	8.32261	7.88273	3.61119	9.59888	5.50409	11.1752	8.41929	17.9298	215.192	0.12361	0.516287	1.91367	2.2601	-2323.82	-3248.18			7.57357	11.7514	6.23806	12.5081
	4.40598	10.678	7.19934	19.0236	8.02351	8.04427	3.53823	9.71746	5.69864	11.4686	8.27415	18.2945	196.947	0.123628	0.516366	1.91807	2.26308	-2334.07	-3250.84			7.42776	11.6971	6.31811	12.6791
	4.32976	10.1263	7.42907	18.8613	7.73605	8.88804	3.40302	9.72703	5.68391	11.6387	7.98911	18.5311	197.81	0.12343	0.516191	1.91607	2.26479	-2342.78	-3253.32			7.29504	11.8285	6.27132	12.7197
	4.20188	9.34519	7.65921	18.779	7.79242	9.37491	3.2248	9.62321	5.68539	11.7245	7.70624	18.4584	203.635	0.123539	0.51592	1.91744	2.26697	-2350.14	-3255.65			7.06876	11.9821	6.1778	12.6297
	4.0356	8.80596	7.86394	18.2326	7.75139	10.3617	3.1552	9.66822	5.67745	11.7293	7.24332	18.2006	212.741	0.123375	0.515174	1.91876	2.26851	-2356.27	-3258			6.90183	12.1152	6.16696	12.3911
	3.91073	8.48709	8.23099	17.7159	7.83173	11.2142	3.07019	9.64642	5.64859	11.8291	7.03277	18.368	219.875	0.12359	0.514438	1.91654	2.26925	-2362.03	-3260.19			6.87627	12.2539	6.12174	12.4099
	3.89535	8.01406	8.35462	17.1002	8.01502	12.2869	2.99341	9.72816	5.59637	11.7436	6.71463	18.0669	230.545	0.123473	0.514681	1.91749	2.26783	-2366.97	-3262.32			6.75468	12.4674	6.10598	12.175
	4.02446	7.90996	8.4105	16.0678	7.89849	13.0608	2.98184	9.81031	5.58616	11.3397	6.46531	17.8671	240.532	0.123174	0.514797	1.91941	2.26841	-2370.61	-3264.3			6.78164	12.3424	6.1261	11.8907
	4.00705	7.71764	8.60312	15.3915	7.71176	14.1895	2.93547	9.98581	5.54706	11.4161	6.26517	17.8083	247.523	0.122856	0.514191	1.92281	2.26607	-2374.43	-3266.34			6.77594	12.4309	6.15611	11.8299
	4.09682	7.89125	8.75604	14.4295	7.71426	15.4024	2.89759	10.2669	5.42807	11.2928	6.10442	17.4236	246.793	0.122398	0.514162	1.93308	2.26326	-2378.41	-3268.26			6.9147	12.5154	6.19751	11.607
	4.1122	7.5278	8.71194	13.8019	7.73541	16.4587	2.9186	10.3905	5.30278	11.0802	5.91054	16.9947	242.346	0.121798	0.514107	1.94783	2.25814	-2381.47	-3269.95			6.78398	12.6653	6.20394	11.3285
	4.12071	7.55791	8.71132	13.3126	7.84493	17.4833	2.94935	10.5699	5.16489	11.1542	5.7649	16.2307	239.717	0.121281	0.51408	1.95898	2.25645	-2383.79	-3271.63			6.79665	12.8803	6.22803	11.0499
	4.07769	7.64188	8.21398	12.7764	7.8943	18.0014	2.92501	10.8501	5.22067	10.8863	5.52512	15.2873	242.512	0.121019	0.513837	1.97163	2.25819	-2386.47	-3273.39			6.64452	12.8907	6.33193	10.5662
	4.10661	7.75185	8.07073	11.8777	7.69794	17.877	2.87293	11.1461	5.24291	10.4196	5.36015	15.1167	245.783	0.120535	0.514195	1.97616	2.25254	-2389.56	-3275.05			6.64306	12.4842	6.42065	10.2988
	4.16002	7.75427	7.81236	11.0798	7.58036	17.5622	2.86922	11.4502	5.23375	10.0285	5.31381	14.6861	243.058	0.12077	0.51404	1.98469	2.25022	-2391.74	-3276.56			6.57555	12.0741	6.51773	10.0095
	4.25185	8.03316	7.63741	10.4284	7.28863	17.0299	2.83405	11.9786	5.25151	9.55916	5.22923	13.9535	236.065	0.121162	0.512838	1.99047	2.24709	-2392.32	-3277.86			6.64081	11.5823	6.68805	9.58064
	4.35025	8.21457	7.53673	9.78526	6.92368	16.463	2.77549	12.3604	5.20545	9.11487	5.25552	13.9759	229.577	0.121217	0.511576	1.98906	2.24191	-2393.77	-3279.12			6.70052	11.0573	6.78043	9.44877
	4.4487	8.37057	7.54032	9.07104	6.72348	15.9572	2.71664	13.0332	5.18423	8.64058	5.20506	14.1104	222.338	0.121548	0.5102	1.9938	2.23875	-2395.81	-3280.23			6.78653	10.5839	6.97803	9.31867
	4.5285	8.58575	7.2669	8.53987	6.65673	15.3713	2.73762	13.1244	5.16151	8.05594	5.35471	14.5398	212.894	0.121571	0.509079	1.99592	2.24264	-2396.66	-3281.12			6.79372	10.1893	7.00784	9.31681
	4.59984	8.58264	7.27723	8.29617	6.63668	14.2892	2.76592	13.6406	5.21848	7.8207	5.38381	14.8334	203.996	0.121265	0.508445	1.98597	2.24484	-2396.84	-3281.88			6.8199	9.74068	7.20832	9.34598
	4.68455	8.82849	7.12913	7.85569	6.72675	14.0904	2.69924	14.0531	5.06305	7.53669	5.41679	15.0612	199.732	0.121631	0.508122	1.98027	2.24305	-2397.77	-3282.62			6.88072	9.5576	7.27179	9.33823
	4.66973	9.49893	7.41334	7.63039	6.98873	13.56	2.64031	14.0987	5.06771	7.19517	5.38339	14.9618	197.051	0.121482	0.507702	1.97812	2.24429	-2398.96	-3283.12			7.194	9.39304	7.26892	9.18012
	4.63347	9.94746	7.65502	7.71094	7.41162	14.0907	2.64367	14.3025	5.03317	7.02846	5.47845	15.0648	196.63	0.121209	0.507118	1.97293	2.24218	-2397.96	-3283.42			7.41199	9.73776	7.32643	9.19055
	4.75232	10.8013	7.83864	7.79922	7.60763	14.9539	2.66134	14.2858	4.9196	7.03871	5.57995	15.0723	193.436	0.121112	0.507364	1.97388	2.24713	-2396.46	-3283.64			7.79743	10.1203	7.2889	9.23031
	4.71055	11.4139	7.8529	8.38313	7.95089	15.7486	2.60938	14.1932	4.8524	7.40027	5.62048	15.6256	193.99	0.120567	0.50741	1.96775	2.25304	-2396.62	-3283.88			7.99246	10.6942	7.21832	9.54878
	4.66398	11.8088	7.79427	8.7711	8.49384	17.6428	2.62684	14.017	4.86395	7.59261	5.59022	15.7157	204.585	0.120316	0.508133	1.969	2.25848	-2397.39	-3284.1			8.08901	11.6359	7.16927	9.63285
	4.49422	12.3208	7.76966	9.00367	9.00144	18.713	2.61694	13.7971	4.90324	7.66926	5.54564	15.6242	223.303	0.119377	0.508728	1.97551	2.25482	-2396.53	-3284.18			8.1949	12.2394	7.10576	9.61303
	4.53849	12.7783	7.71725	9.27872	9.30874	19.4398	2.65151	13.3947	4.88204	7.8039	5.31643	15.5906	237.596	0.119	0.510184	1.97855	2.25549	-2395.04	-3284.26			8.34467	12.6758	6.97607	9.57029
	4.43662	13.274	7.79139	9.41492	9.41692	19.4471	2.60849	13.1713	4.82103	7.83266	5.04156	15.5363	243.258	0.118989	0.510877	1.98434	2.25054	-2395.31	-3284.41			8.50067	12.7596	6.86693	9.47017
	4.45689	13.6488	7.70148	9.49328	9.55607	20.0564	2.57823	13.0555	4.82913	7.90278	4.83302	15.5073	240.914	0.119676	0.510806	1.9887	2.25	-2395.65	-3284.51			8.60239	13.0352	6.82097	9.41437
	4.45279	14.1506	7.75178	9.42366	9.35459	20.0867	2.56084	13.0358	4.80995	8.03282	4.70567	15.4278	239.217	0.119587	0.510705	1.99025	2.24837	-2394.22	-3284.56			8.78507	12.955	6.80219	9.38877
	4.70063	14.7064	7.73906	9.15368	9.02369	19.9181	2.57843	12.927	4.82971	7.95356	4.61932	15.5189	243.899	0.119662	0.511165	2.00108	2.24401	-2393.44	-3284.6			9.0487	12.6985	6.77837	9.36392
	4.83235	14.9371	7.8048	9.19867	8.70381	18.8983	2.59302	12.8649	4.78909	8.13934	4.54237	16.1396	248.815	0.119772	0.511033	2.00723	2.24063	-2395.44	-3284.69			9.19141	12.2669	6.74901	9.60712
	4.93047	15.504	7.88907	9.27202	8.56561	18.1055	2.59083	12.6588	4.88538	8.3576	4.40592	16.3736	250.16	0.119741	0.511041	2.01097	2.23443	-2397.14	-3284.79			9.44118	11.981	6.71167	9.71236
	4.99285	16.4011	8.04665	8.91224	8.27109	17.4015	2.59013	12.3736	4.88716	8.10029	4.30741	16.2744	249.379	0.11971	0.511398	2.01879	2.22825	-2396.76	-3284.85			9.81353	11.5283	6.61697	9.56071
	5.25392	17.3544	8.15817	8.7027	7.69812	15.7281	2.61942	11.7136	4.85796	8.05833	4.35092	17.2446	244.974	0.119833	0.511268	2.01666	2.22828	-2397.58	-3284.94			10.2555	10.7096	6.39699	9.88462
	5.46122	17.7959	8.12978	8.44279	7.10398	14.6544	2.56548	11.2004	4.90338	8.18315	4.27752	17.884	240.143	0.119907	0.511271	2.0168	2.23483	-2401.18	-3285.09			10.4623	10.0671	6.2231	10.1149
	5.58867	18.145	8.46994	8.55335	6.75376	13.2582	2.57712	10.5221	4.96026	8.04395	4.45114	18.2797	230.653	0.119576	0.511233	2.01519	2.23381	-2404.68	-3285.25			10.7345	9.52177	6.01984	10.2583
	5.62193	18.2336	8.72944	9.32154	6.50488	12.2684	2.6624	10.0036	4.97634	8.1824	4.62739	18.7505	217.234	0.11874	0.510807	2.01422	2.23231	-2407.13	-3285.38			10.8616	9.36495	5.88077	10.5201
	5.56488	18.607	9.03818	10.0879	6.24669	11.1739	2.73919	9.32184	4.91999	8.39355	4.70922	19.7325	211.932	0.117844	0.510785	2.01629	2.23067	-2411.9	-3285.5			11.07	9.16949	5.66034	10.9451
	5.50651	18.678	9.2995	10.6976	6.31802	10.1308	2.87974	8.42336	4.88739	8.33608	4.73854	20.5106	223.199	0.117454	0.510874	2.01879	2.22934	-2420.77	-3285.69			11.1613	9.04882	5.39683	11.1951
	5.36285	18.566	9.51825	11.1391	6.18424	9.32252	3.01042	8.11389	5.04421	8.45202	4.77557	22.2146	243.326	0.11717	0.511156	2.01093	2.22709	-2429.79	-3285.87			11.149	8.88196	5.38951	11.8141
	5.32481	18.4361	9.52644	11.3689	6.04171	8.83484	3.03742	7.45532	4.97775	8.37261	4.88791	23.0887	267.612	0.116974	0.511369	2.01257	2.22818	-2439.18	-3285.97			11.0958	8.74847	5.15683	12.1164
	5.25691	17.9446	9.49454	12.1872	5.9341	8.09811	3.1652	7.15023	4.95279	8.47488	4.94853	24.6376	288.934	0.116594	0.511323	2.01458	2.22365	-2454.13	-3286.04			10.8987	8.7398	5.08941	12.687
	5.17736	17.126	9.57468	12.9932	5.88805	7.46722	3.19517	6.97148	5.04727	8.70476	5.06569	25.6071	301.418	0.116655	0.511219	2.01352	2.21691	-2472.99	-3286.15			10.626	8.78281	5.07131	13.1258
	5.00314	16.5677	9.52519	13.5264	5.8915	7.23896	3.27048	6.94073	5.03442	8.77039	5.20669	26.2333	307.79	0.116813	0.511249	2.0201	2.20912	-2489.65	-3286.17			10.3654	8.88562	5.08188	13.4034
	4.68237	15.7381	9.49312	14.1425	5.90614	7.23112	3.39989	6.87495	4.88984	8.98463	5.34873	27.5938	300.902	0.118174	0.510872	2.01897	2.20289	-2505.57	-3286.12			9.97121	9.09324	5.0549	13.9757
	4.448	15.0151	9.27607	14.5436	5.94122	7.19388	3.52868	6.92338	4.97264	9.21107	5.36882	29.2519	290.323	0.119675	0.510581	2.02222	2.19963	-2523.54	-3286.03			9.57972	9.22622	5.14156	14.6106
	4.51237	14.6257	9.01947	14.4277	5.78593	7.08409	3.53923	7.10185	4.9041	9.77809	5.56291	30.2412	278.686	0.120828	0.510227	2.02689	2.20006	-2542.94	-3285.99			9.38584	9.09924	5.18173	15.1941
	4.58711	13.6203	8.72452	14.8139	5.636	7.01338	3.44739	7.33232	4.87701	10.785	5.96616	31.2202	273.03	0.12203	0.509986	2.01968	2.20186	-2557.73	-3285.91			8.9773	9.15443	5.2189	15.9905
	4.54326	12.5414	8.28575	16.1517	5.60406	7.37617	3.36607	7.85694	4.97147	12.4756	6.56271	32.4913	266.8	0.122492	0.509375	2.02144	2.20203	-2569.45	-3285.74			8.4568	9.71063	5.39816	17.1765
	4.46827	11.7374	7.74623	18.3119	5.89927	8.12727	3.39388	8.54509	4.93776	14.5701	7.388	32.7893	253.52	0.122993	0.509194	2.02213	2.20251	-2582.71	-3285.58			7.98398	10.7795	5.62558	18.2491
	4.45329	10.8643	7.3835	20.6704	6.071	9.10871	3.46109	9.47135	5.16915	17.4115	8.17159	33.2969	228.673	0.123668	0.509245	2.02355	2.19865	-2593.31	-3285.55			7.56702	11.95	6.03386	19.6267
	4.3459	9.98667	6.95567	21.9047	6.04674	9.93629	3.52562	9.6951	5.27834	20.1005	9.29848	34.4812	197.195	0.123844	0.509002	2.02145	2.19318	-2596.55	-3285.5			7.09608	12.6292	6.16635	21.2934
	4.22918	9.2731	6.42808	24.4692	6.06402	10.6665	3.61328	10.1207	5.30942	24.7335	10.3821	35.2995	163.908	0.123849	0.509395	2.02418	2.19306	-2597.32	-3285.39			6.64345	13.7332	6.34779	23.4717
	4.14345	8.51235	6.04794	27.6266	6.21714	11.4607	3.63998	10.1336	5.61731	29.9063	11.5319	36.4756	141.179	0.123436	0.509625	2.02849	2.19545	-2599.59	-3285.35			6.23458	15.1015	6.46363	25.9713
	4.12924	8.07096	5.77397	30.4721	6.42892	12.496	3.64017	10.4165	5.7576	34.8567	12.7268	36.4811	131.858	0.122991	0.509833	2.0346	2.19285	-2601.78	-3285.41			5.99139	16.4657	6.60477	28.0215
	4.0352	7.55236	5.37468	34.2512	6.55082	13.213	3.58644	10.5606	5.80304	39.592	14.0982	36.7785	138.221	0.12345	0.51014	2.02963	2.18913	-2590.04	-3285.47			5.65408	18.005	6.65003	30.1562
	4.01079	7.29688	5.40311	36.9253	6.7303	14.2439	3.62059	10.7926	5.92964	43.5933	15.3588	37.2428	158.428	0.123383	0.510502	2.02639	2.1895	-2525.51	-3285.45			5.57026	19.2998	6.78093	32.065
	3.89138	7.13227	5.232	39.0055	6.88077	15.0423	3.77575	10.9076	6.13997	47.1856	16.4104	38.0821	184.623	0.123406	0.511053	2.02737	2.18822	-2332.25	-3285.44			5.41855	20.3095	6.94112	33.8927
	3.83394	7.20078	5.37163	41.7579	7.05303	15.8201	3.84121	10.7072	6.06979	50.14	17.1845	39.4366	204.586	0.12369	0.511098	2.02127	2.19047	-2068.38	-3285.52			5.46878	21.5437	6.87273	35.587
	3.7431	7.32271	5.53533	43.743	7.07798	16.7563	3.77613	10.3327	6.01315	51.8081	17.5162	40.1056	220.147	0.123641	0.511582	2.02467	2.1935	-1742.94	-3285.56			5.53371	22.5258	6.70731	36.4766
	3.7268	7.81723	6.11136	46.1112	7.37926	17.4809	3.74995	9.69564	6.03752	52.8297	17.6407	41.2054	239.795	0.123366	0.511622	2.02074	2.19335	-1373.99	-3285.51			5.88513	23.6571	6.49437	37.2253

## Sheet: P207 U1-1
	Ra Li	Oi Li	Oe Li	MF Li	ICO Li	LO Li	Ra Re	Oi Re	Oe Re	MF Re	ICO Re	LO Re	EKG	Kippwinkel	Rotwinkel	Kraft x	Kraft y	Druck li	Druck re			Bauch links	Rücken links	Bauch rechts	Rücken rechts
	6.7058	27.1877	15.7031	40.8491	14.4187	13.981	10.1864	32.5055	20.255	50.3581	24.5212	77.8207	337.894	0.107829	0.206257	1.13384	4.28906	43	-3319.82			16.5322	23.0829	20.9823	50.9
	6.85738	26.3318	14.193	42.5246	14.7931	13.6026	10.2333	33.1774	20.6085	57.1812	25.7536	79.9779	333.965	0.107861	0.206163	1.13622	4.30469	36	-3319.53			15.7941	23.6401	21.3397	54.3042
	7.13607	25.7755	13.315	43.3886	15.3605	13.6857	10.3434	33.4071	20.6204	61.9341	26.6352	80.9537	335.325	0.107992	0.206273	1.13464	4.31775	0.991699	-3319.31			15.4089	24.1449	21.457	56.5077
	7.39098	25.3663	11.9562	43.8915	15.8135	13.7317	10.3784	34.1026	20.6887	64.5288	27.3404	80.1109	344.337	0.107949	0.206501	1.13893	4.32725	11	-3318.93			14.9045	24.4789	21.7232	57.3267
	7.68905	25.741	12.3767	44.0293	16.9523	14.1422	10.543	33.5851	20.5006	66.4108	27.3322	79.2377	356.015	0.108139	0.207182	1.14443	4.33252	152.549	L			15.2689	25.0413	21.5429	57.6602
	7.87162	25.3696	12.6463	44.0698	17.9784	14.5067	10.4144	34.2094	20.4698	67.0451	26.9815	76.6265	365.842	0.108235	0.207042	1.14587	4.34081	552.891	-3318.13			15.2959	25.5183	21.6979	56.8844
	7.95208	24.6154	13.2096	43.3598	19.0078	14.6263	10.1228	35.0891	20.4146	66.4122	26.3625	73.5402	378.279	0.108498	0.206379	1.15309	4.35014	780.169	-3317.96			15.259	25.6647	21.8755	55.4383
	8.0713	23.8735	13.6705	42.0896	19.9486	14.6028	10.016	37.1603	20.2237	63.8805	25.266	68.8949	393.224	0.107859	0.206261	1.16271	4.35468	847.533	-3317.77			15.2051	25.547	22.4667	52.6805
	8.25886	23.4247	14.9864	38.5335	21.214	14.457	9.88075	38.7983	19.9957	59.8321	22.8239	62.3268	404.742	0.108047	0.206242	1.17267	4.36234	836.003	-3317.53			15.5567	24.7348	22.8916	48.3276
	8.37476	23.9221	16.2913	35.0242	21.8591	15.3122	9.5178	39.3478	18.9497	54.2501	20.3888	55.5944	402.924	0.10798	0.205816	1.18328	4.36269	768.939	-3317.41			16.1961	24.0652	22.6051	43.4111
	8.60389	25.0427	17.7661	32.186	22.3796	15.8014	9.44745	39.3996	17.7313	47.8451	18.2422	49.3953	389.281	0.107551	0.205543	1.19304	4.35423	669.574	-3317.42			17.1375	23.4556	22.1928	38.4942
	8.73537	27.262	19.7411	28.9533	23.2533	17.0507	9.12876	38.4305	16.7803	40.1748	16.5232	42.9978	388.933	0.107517	0.205438	1.20424	4.3528	544.083	-3317.36			18.5795	23.0858	21.4465	33.232
	8.81618	29.535	22.9885	26.8963	23.8596	19.1607	8.89346	37.458	16.079	33.1131	14.4496	36.1245	395.743	0.107007	0.205748	1.21285	4.34342	388.646	-3317.22			20.4465	23.3055	20.8102	27.8957
	8.97639	30.2682	24.9629	25.2525	25.8151	21.1186	8.63633	36.3385	15.2233	28.1433	12.5876	30.5276	391.883	0.106938	0.205677	1.21967	4.33741	202.526	-3317.2			21.4025	24.0621	20.0661	23.7528
	8.86283	30.1534	27.1528	22.7917	26.7761	23.937	8.24185	34.7793	14.393	22.5359	10.9712	23.8657	378.763	0.106895	0.205125	1.23106	4.33493	-4.86615	-3317.32			22.0563	24.5016	19.138	19.1242
	8.85358	30.3728	28.7878	21.2405	27.0354	26.459	7.96343	32.7631	13.241	18.2068	9.44708	19.2846	373.702	0.106775	0.204993	1.24337	4.33493	-229.094	-3317.38			22.6714	24.9116	17.9892	15.6462
	8.91329	30.9816	29.9243	19.7497	28.5715	29.4496	7.74283	30.3131	12.384	14.2994	8.78454	15.2509	366.907	0.106517	0.205088	1.2577	4.3267	-471.867	-3317.35			23.2731	25.9236	16.8133	12.7783
	8.96836	31.493	30.4895	18.7703	29.866	32.8793	7.79671	26.2365	11.9111	11.6481	8.15677	11.0915	355.647	0.106367	0.205205	1.26865	4.32543	-722.978	-3317.38			23.6503	27.1719	15.3148	10.2988
	8.93087	32.6329	30.621	18.1034	30.4496	35.6954	7.63711	21.5114	11.1874	10.254	7.97171	10.3345	348.367	0.106374	0.205453	1.26839	4.32995	-966.648	-3317.53			24.0616	28.0828	13.4453	9.52007
	8.94874	32.6371	30.8672	17.7939	30.8761	37.9623	7.81766	16.6363	10.7613	9.13579	7.79903	9.82745	348.865	0.10618	0.205853	1.26977	4.32902	-1200.27	-3317.61			24.151	28.8774	11.7384	8.92075
	8.84669	33.5587	30.9532	17.3038	32.6628	39.4895	7.67947	13.6233	10.3617	8.50143	7.69525	9.44603	356.104	0.106691	0.205855	1.26996	4.33543	-1423.09	-3317.55			24.4529	29.8187	10.5548	8.54757
	8.75153	32.8668	30.5972	16.8322	33.932	40.2547	7.56716	11.8399	9.87876	8.00065	7.53421	9.08945	363.019	0.107062	0.206273	1.27326	4.32998	-1636.58	-3317.54			24.0718	30.3396	9.76194	8.2081
	8.72829	31.9779	29.1435	15.747	35.2219	40.6536	7.65185	11.4849	10.064	7.46073	7.51692	8.87465	359.269	0.108156	0.206018	1.28193	4.33324	-1831.36	-3317.64			23.2832	30.5408	9.73356	7.95077
	8.63605	30.9095	27.9552	14.6274	35.307	40.3583	7.74992	11.0267	10.6202	6.99075	7.45866	8.69677	351.671	0.10881	0.206308	1.28684	4.33322	-2003.36	-3317.66			22.5002	30.0976	9.79893	7.71539
	8.60367	31.1186	25.6765	13.8598	34.7237	39.1046	7.73687	10.9825	11.3796	6.76726	7.50352	8.50565	349.26	0.109643	0.206628	1.28589	4.32636	-2163.18	-3317.53			21.7996	29.2294	10.033	7.59214
	8.72294	31.792	23.854	12.898	35.0718	36.8821	8.15246	11.2663	12.6652	6.50934	7.62363	8.32013	347.439	0.110803	0.206542	1.27254	4.31516	-2309.28	-3317.44			21.4563	28.2839	10.6946	7.48437
	8.51899	31.5031	22.1681	12.4166	34.5584	35.0589	8.92593	11.809	14.6903	6.35749	7.93646	8.01286	345.083	0.111494	0.20719	1.25517	4.30726	-2432.34	-3317.46			20.7301	27.3447	11.8084	7.4356
	8.46537	31.8154	20.9013	11.5707	33.8937	32.7438	9.28241	12.4842	16.5679	6.33683	8.1919	7.68489	341.481	0.112193	0.207996	1.23239	4.29503	-2536.77	-3317.43			20.394	26.0694	12.7782	7.40454
	8.29044	31.9958	19.3785	10.8323	33.9634	29.7795	9.81114	12.8225	17.7652	6.22499	8.28144	7.27937	340.931	0.11299	0.208065	1.20981	4.2781	-2636.42	-3317.28			19.8882	24.8584	13.4663	7.26193
	8.22337	33.4234	17.9583	10.3249	34.2863	27.118	9.95547	13.5177	18.6293	6.11318	8.64675	7.09775	345.746	0.114249	0.208428	1.18571	4.26237	-2728.16	-3317.18			19.8684	23.9097	14.0341	7.28589
	8.13594	32.5257	16.0826	9.43498	32.9707	24.133	10.0998	14.0618	19.2114	6.02379	9.07756	7.02464	354.027	0.115134	0.208201	1.163	4.24319	-2808.41	-3317.23			18.9147	22.1795	14.4577	7.37533
	8.04441	31.5934	14.3301	8.72028	31.135	21.6061	10.3295	14.1265	20.4165	5.94922	9.41456	7.039	363.802	0.11576	0.208166	1.14432	4.22797	-2873.99	-3317.27			17.9893	20.4871	14.9575	7.46759
	7.94492	31.1657	13.3084	8.52284	28.684	20.4997	10.5133	14.5205	20.8961	5.96674	9.78252	7.06323	376.215	0.115844	0.208663	1.11522	4.2069	-2932.12	-3317.19			17.473	19.2355	15.31	7.60416
	7.72025	31.2608	12.036	8.75168	26.8167	20.4812	10.422	14.3303	20.8246	6.20232	9.84056	7.42276	390.349	0.115519	0.20886	1.08896	4.19206	-2985.85	-3317.17			17.0057	18.6832	15.1923	7.82188
	7.59847	30.476	11.2035	8.85672	26.0126	19.1725	10.468	14.3444	20.8319	6.3893	9.76977	7.62232	406.386	0.115378	0.209591	1.06553	4.18454	-3030.65	-3317.29			16.426	18.0139	15.2148	7.92713
	7.43547	29.0639	11.1786	8.90764	25.8332	19.0114	10.182	14.2102	20.3035	6.64443	9.72424	7.90467	419.681	0.11496	0.210312	1.05525	4.18418	-3064.19	-3317.41			15.8927	17.9174	14.8986	8.09112
	7.33269	26.8204	10.8874	8.92246	25.4144	19.8185	9.60488	13.6313	19.3839	6.864	9.43583	8.69486	419.468	0.114556	0.210868	1.05371	4.17638	-3094.63	-3317.41			15.0135	18.0518	14.2067	8.33156
	7.32465	25.459	10.6184	9.26266	25.2599	19.8198	9.00797	13.0418	17.8179	7.19139	9.03419	9.63716	413.62	0.114189	0.210635	1.04351	4.16529	-3123.69	-3317.46			14.4674	18.1141	13.2892	8.62091
	7.32827	23.6277	10.6035	9.57297	24.1171	21.114	8.28531	12.1657	16.696	7.94292	8.83639	10.6682	408.187	0.114183	0.210938	1.04404	4.15424	-3145.92	-3317.6			13.8531	18.268	12.3823	9.14918
	7.28279	21.3453	10.5599	9.87493	22.7021	21.5903	7.71252	11.0841	15.5588	8.44817	8.40316	11.193	400.686	0.114003	0.210959	1.05064	4.14407	-3162.26	-3317.73			13.0627	18.0558	11.4518	9.34812
	7.11263	19.6004	10.5165	10.1313	21.8409	22.5052	7.26948	9.73868	14.9119	8.57402	7.9876	11.6475	398.373	0.114205	0.211456	1.05854	4.13226	-3178.79	-3317.74			12.4099	18.1591	10.64	9.40304
	7.22283	18.245	10.7697	10.5233	21.8649	23.6735	6.73739	8.96243	13.5235	8.7937	7.46885	12.2528	404.783	0.114235	0.211609	1.06132	4.12246	-3194.54	-3317.76			12.0792	18.6872	9.74111	9.50511
	7.18288	16.717	10.8924	11.4112	22.8609	25.3488	6.46907	7.87421	12.3931	8.75075	6.99557	13.582	413.084	0.114619	0.211807	1.06279	4.12494	-3207.12	-3317.88			11.5974	19.8736	8.91212	9.77611
	7.19652	14.8619	10.8946	11.969	23.3289	26.0972	6.21558	7.41809	11.9794	8.76689	6.69012	14.4622	424.881	0.115339	0.211327	1.07053	4.12415	-3215.52	-3318.01			10.9843	20.4651	8.53768	9.97306
	7.11067	13.932	11.1484	12.2617	23.4209	27.0977	5.87628	6.90849	11.3248	8.71191	6.64643	15.0549	423.667	0.115703	0.210719	1.07205	4.1236	-3223.76	-3318.06			10.7303	20.9268	8.03652	10.1377
	7.12149	13.5176	10.9782	12.6453	22.7583	28.4028	5.80477	6.42701	10.9732	8.54494	6.40889	15.935	408.814	0.116273	0.210141	1.08222	4.11525	-3233.32	-3318.12			10.5391	21.2688	7.735	10.2963
	7.01429	13.4728	10.942	12.4661	21.715	28.4943	5.71287	6.63196	10.9839	8.40764	6.37855	17.1136	406.957	0.116989	0.209302	1.086	4.11765	-3240.91	-3318.26			10.4764	20.8918	7.77623	10.6333
	6.87314	13.3072	10.6755	12.3774	20.5844	28.2854	5.59638	6.84518	10.9576	8.34172	6.48556	18.1725	424.225	0.117936	0.208605	1.09156	4.12105	-3245.73	-3318.42			10.2853	20.4157	7.79971	10.9999
	6.81087	13.3484	10.6342	12.1553	19.7614	26.615	5.46876	7.05692	10.9413	7.76011	6.59008	18.6778	435.684	0.118475	0.208042	1.10246	4.12016	-3250.66	-3318.5			10.2645	19.5106	7.82232	11.0093
	6.7914	13.5477	10.6143	11.7826	19.3463	25.9692	5.49041	7.20861	11.4204	7.00821	6.83682	19.9216	436.788	0.118549	0.207532	1.10753	4.12678	-3256.24	-3318.56			10.3178	19.0327	8.03979	11.2556
	6.7709	13.6161	10.8392	11.504	18.7814	24.989	5.55955	7.52313	11.065	6.58186	7.00229	21.3994	434.87	0.118944	0.206921	1.1101	4.13803	-3259.12	-3318.71			10.4087	18.4248	8.04922	11.6612
	6.68612	13.9043	10.6802	11.2225	18.0319	23.8543	5.70001	7.70122	11.3985	6.27761	7.17903	22.1139	430.798	0.118752	0.206491	1.11397	4.13949	-3258.98	-3318.85			10.4236	17.7029	8.26659	11.8568
	6.63788	14.0765	10.5102	10.3985	16.6021	22.1708	5.74962	8.0818	11.6651	6.11533	7.3858	22.7803	416.89	0.118698	0.20601	1.12994	4.13446	-3259.14	-3318.94			10.4082	16.3904	8.49882	12.0938
	6.60749	14.5912	10.919	9.33172	14.8537	20.7584	5.91327	8.67806	11.827	5.89881	7.63517	24.3421	401.979	0.118566	0.20596	1.13553	4.13591	-3260.76	-3318.99			10.7059	14.9813	8.8061	12.6254
	6.68394	15.1298	11.086	8.47407	13.3789	18.8947	6.02682	9.16676	12.3624	5.95429	7.93285	25.2455	407.437	0.118685	0.206069	1.15185	4.12604	-3261.69	-3319.07			10.9666	13.5825	9.18534	13.0442
	6.68023	15.2484	11.1849	7.78874	12.2018	16.8293	6.14804	9.89506	12.5672	6.01902	8.09933	27.0046	430.248	0.118349	0.205742	1.16412	4.11947	-3260.77	-3319.16			11.0378	12.2733	9.53677	13.7076
	6.6836	16.3351	11.5475	7.50856	11.5813	15.6864	6.25524	10.1556	12.8595	6.04755	8.27714	27.3416	437.304	0.118107	0.205309	1.17259	4.11622	-3260.41	-3319.19			11.5221	11.5921	9.75679	13.8888
	6.74281	17.3419	11.9555	7.35904	11.422	14.8722	6.25135	10.6132	13.051	6.17639	8.41359	27.6506	420.052	0.117647	0.205033	1.18055	4.1209	-3261.25	-3319.2			12.0134	11.2177	9.97185	14.0802
	6.7235	18.0665	12.2097	7.06005	11.0466	14.6237	6.49988	10.8622	13.1514	6.23984	8.41538	28.4587	396.957	0.117555	0.205399	1.18221	4.12793	-3261.55	-3319.22			12.3332	10.9101	10.1712	14.3713
	6.7215	19.1315	12.4224	6.76846	10.4712	14.1378	6.71691	11.2347	13.103	6.3915	8.57105	29.1204	381.721	0.117347	0.205463	1.17918	4.13206	-3260.8	-3319.26			12.7584	10.4592	10.3515	14.6943
	6.80305	20.7913	12.5601	6.63472	10.033	13.7937	6.79801	11.565	13.5286	6.66349	8.64629	30.4412	373.216	0.116876	0.205236	1.17752	4.13308	-3260.29	-3319.26			13.3848	10.1538	10.6306	15.2503
	6.96063	23.2542	12.9031	6.51431	9.82559	13.2141	6.63586	12.1949	13.6981	6.80919	8.93507	31.9519	367.089	0.116576	0.205018	1.1789	4.13051	-3260.8	-3319.22			14.3726	9.85132	10.843	15.8987
	7.03165	25.258	12.9984	6.37907	9.44891	12.9589	6.62977	12.4719	14.2148	7.08748	9.08685	33.2987	365.351	0.115774	0.205139	1.17659	4.12661	-3261.04	-3319.2			15.096	9.59563	11.1055	16.491
	7.07567	27.2681	12.7188	6.27028	9.30122	12.6669	6.76701	12.3394	14.6005	7.41773	9.46094	35.0698	360.577	0.115164	0.205166	1.17053	4.12263	-3260.36	-3319.2			15.6875	9.41281	11.2356	17.3162
	6.96029	28.3094	12.2288	6.15033	9.12231	11.9626	6.86736	12.1829	15.2631	7.54429	10.0279	36.2536	346.972	0.114611	0.205539	1.16794	4.1234	-3259.83	-3319.19			15.8329	9.07841	11.4378	17.9419
	6.94418	30.0149	12.2935	6.12844	9.03839	11.8102	7.07236	12.0745	15.5858	7.78423	10.4886	37.6315	327.529	0.114301	0.205888	1.15509	4.12306	-3260.06	-3319.16			16.4176	8.99235	11.5776	18.6348
	6.97453	31.3192	12.1774	5.93928	8.92642	11.4754	7.18646	12.1652	15.8159	7.88437	10.7831	38.8952	304.792	0.113913	0.206589	1.14496	4.12413	-3260.24	-3319.1			16.8237	8.78037	11.7225	19.1876
	6.97664	32.8167	12.4048	5.71023	8.69989	11.2884	7.26036	12.2819	16.2064	8.44014	11.2619	41.3486	293.914	0.113687	0.206688	1.13364	4.11932	-3259.77	-3319.07			17.3994	8.56617	11.9162	20.3502
	7.08599	33.5839	12.5456	5.75254	8.95883	11.0307	7.36737	12.6875	16.603	8.77443	11.5063	41.9245	289.423	0.113099	0.206997	1.12418	4.11401	-3259.36	-3319.05			17.7385	8.5807	12.2193	20.7351
	7.04718	35.1051	12.9415	5.95227	8.80146	10.9347	7.29189	12.8613	17.0533	9.05791	11.9639	43.9547	284.165	0.112174	0.207573	1.12564	4.10443	-3259.58	-3319.02			18.3646	8.5628	12.4022	21.6588
	7.08336	37.3935	13.0263	5.99113	8.83855	11.1938	7.29044	13.013	17.2518	9.67522	12.5015	45.4684	282.257	0.1115	0.207707	1.13102	4.09806	-3259.82	-3318.93			19.1677	8.67449	12.5184	22.5484
	7.07563	37.8445	13.0665	5.93969	8.85539	11.7157	7.34338	12.8037	17.495	10.4203	12.9144	45.8032	286.552	0.110936	0.207589	1.12887	4.10024	-3259.58	-3318.84			19.3289	8.83693	12.5474	23.046
	7.14116	37.3745	13.0619	6.17898	8.86871	11.9836	7.39349	12.6204	17.3303	11.045	13.2629	45.6072	287.772	0.111146	0.207628	1.13261	4.10529	-3259.32	-3318.77			19.1925	9.01042	12.448	23.305
	7.11679	36.6486	13.184	6.31171	8.71827	12.2564	7.30761	12.5873	17.07	11.3824	13.3783	44.984	282.392	0.110879	0.207392	1.13552	4.11153	-3259.46	-3318.62			18.9831	9.09546	12.3216	23.2483
	7.22796	37.0408	13.2871	6.43044	8.576	12.5813	7.2518	12.8815	16.3258	11.9237	13.3173	44.9413	288.63	0.110337	0.207213	1.13381	4.10911	-3259.65	-3318.37			19.1853	9.19592	12.153	23.3941
	7.22122	37.4895	13.3602	6.47169	8.41385	12.9217	7.07047	13.4708	16.0993	12.378	13.9235	45.0638	303.681	0.110082	0.206739	1.13813	4.10962	-3259.56	-3318.13			19.357	9.26907	12.2135	23.7884
	7.1673	36.1154	13.7103	6.64722	8.47965	13.022	7.07213	13.7986	16.5668	13.5585	14.4896	46.1852	328.013	0.109955	0.206417	1.14707	4.09978	-3259.37	-3317.92			18.9977	9.38297	12.4792	24.7445
	7.23108	35.0951	13.4838	6.87462	8.50253	13.1807	7.2301	14.2447	16.8001	14.3773	15.0063	44.9937	362.437	0.109172	0.206659	1.148	4.08978	-3259.39	-3317.64			18.6033	9.5193	12.7583	24.7925
	7.2051	33.3743	13.3432	7.08029	8.41079	13.9255	7.20712	14.6875	17.0361	15.7126	15.8389	44.5954	395.886	0.108531	0.206306	1.1424	4.08829	-3259.58	-3317.26			17.9742	9.80554	12.9769	25.3823
	7.19514	31.7999	12.719	7.12644	8.49136	15.0391	7.30829	14.9718	17.2388	16.62	16.2056	42.8653	411.263	0.108817	0.205538	1.13804	4.08883	-3259.54	-3316.88			17.238	10.219	13.173	25.2303
	7.2153	30.075	12.9719	7.35015	8.42081	15.7496	7.30247	15.3354	17.0918	16.9588	16.7009	40.299	426.224	0.108665	0.205366	1.14736	4.09129	-3259.4	-3316.57			16.7541	10.5069	13.2432	24.6529
	7.20074	28.0861	13.1721	7.53979	8.53017	16.4973	7.54374	15.6423	16.8633	17.2932	17.2829	37.6062	445.038	0.108941	0.205501	1.15355	4.09148	-3259.42	-3316.25			16.153	10.8558	13.3498	24.0608
	7.18201	27.6659	13.7015	7.56455	8.72073	18.1229	7.70472	16.1476	17.5618	17.4035	17.4714	35.7271	454.509	0.108899	0.204899	1.15258	4.09018	-3259.48	-3315.87			16.1831	11.4694	13.8047	23.534
	7.20683	27.5142	13.8522	7.6408	8.99115	19.6501	7.7783	16.5308	18.3243	17.9354	18.0601	35.2255	459.199	0.109165	0.204877	1.14581	4.08323	-3259.46	-3315.59			16.1911	12.094	14.2111	23.7403
	7.0996	27.6816	14.3105	7.65539	9.40556	23.0814	7.81703	17.1407	19.391	18.7408	18.5686	33.5831	464.571	0.109678	0.204723	1.13853	4.08715	-3259.4	-3315.44			16.3639	13.3808	14.7829	23.6309
	7.08066	27.4367	14.3952	7.90874	10.2639	26.76	7.60633	17.4279	20.1197	19.3262	18.4	30.6973	467.786	0.109904	0.204502	1.13086	4.08983	-3259.38	-3315.23			16.3042	14.9775	15.0513	22.8078
	7.12558	28.1502	14.8493	8.21729	11.4595	32.4925	7.52592	17.3086	19.7432	19.5999	18.2566	27.0087	469.897	0.110265	0.204279	1.11792	4.08986	-3259.43	-3314.98			16.7084	17.3898	14.8593	21.6217
	7.14348	27.5254	15.8367	9.07604	12.8858	36.6404	7.42942	17.1722	19.624	21.665	17.9588	23.8061	461.023	0.110581	0.204055	1.10324	4.09285	-3259.45	-3314.78			16.8352	19.5341	14.7419	21.1433
	7.23418	27.8502	16.8447	9.54678	14.6513	41.1839	7.37638	16.6357	19.0531	22.4538	17.3028	21.2523	436.875	0.111321	0.203632	1.10467	4.08934	-3259.37	-3314.7			17.3097	21.794	14.355	20.3363
	7.3315	28.1917	17.8286	10.4578	16.9254	44.6525	7.28736	16.2106	18.6576	23.0911	16.9481	19.6544	432.106	0.111436	0.204401	1.10203	4.08322	-3259.33	-3314.48			17.7839	24.0119	14.0519	19.8978
	7.32308	28.4484	18.3699	11.8828	19.8123	49.4886	7.25608	15.7229	18.472	25.5301	17.1496	18.7639	433.238	0.111741	0.204738	1.09338	4.06987	-3259.34	-3314.02			18.0471	27.0612	13.817	20.4812
	7.29954	28.6801	19.2473	14.0006	23.5272	54.8323	7.05509	15.3082	18.3386	28.2738	16.3635	17.924	420.072	0.111513	0.204702	1.08733	4.06185	-3259.35	-3313.27			18.409	30.7867	13.5673	20.8538
	7.28185	29.7062	20.0146	16.3964	29.1579	59.5362	6.74201	14.6924	17.7183	30.329	16.2058	17.3183	400.93	0.111608	0.204914	1.08055	4.05525	-3259.35	-3312.29			19.0009	35.0302	13.0509	21.2844
	7.18085	29.9842	20.5938	20.0803	35.7376	64.8187	6.67529	14.137	17.465	32.7772	15.7632	16.9797	387.981	0.111282	0.204568	1.08401	4.04718	-3259.3	-3310.86			19.253	40.2122	12.7591	21.8401
	7.21393	30.9842	21.9335	23.9639	40.6135	72.0402	6.59326	13.6279	16.3924	34.5021	14.6844	15.9926	379.027	0.11109	0.204645	1.08816	4.03455	-3259.29	-3308.15			20.0439	45.5392	12.2045	21.7264
	7.23509	31.3536	23.1935	29.7702	46.6343	75.6571	6.63526	12.8492	15.1724	37.1119	14.3482	16.0527	372.025	0.110679	0.205348	1.09865	4.02521	-3259.31	-3303.35			20.5941	50.6872	11.5523	22.5043
	7.30565	30.6897	24.1014	36.0915	52.5205	80.058	6.70367	12.2688	14.7916	38.7409	14.0986	16.6974	365.349	0.110477	0.2054	1.10422	4.02251	-3259.29	-3294.9			20.6989	56.2234	11.2547	23.179
	7.48405	31.9751	24.6262	41.8799	56.5537	84.1331	6.72897	12.0147	14.3064	40.8931	13.9699	17.5153	358.545	0.110465	0.204801	1.1115	4.01999	-3259.23	-3281.71			21.3618	60.8556	11.0167	24.1261
	7.66819	32.3076	25.2639	47.9326	60.338	88.9715	6.69376	12.047	14.3809	43.9907	13.8324	18.506	361.012	0.110292	0.204805	1.12202	4.01964	-3259.19	-3263.44			21.7466	65.7474	11.0405	25.4431
	7.70216	33.2513	25.7723	53.4718	67.1495	91.3122	6.75305	12.0317	14.4047	45.7514	13.7388	19.0825	377.969	0.110269	0.20441	1.13469	4.01994	-3259.23	-3240.11			22.2419	70.6445	11.0631	26.1909
	7.77924	34.1451	26.5034	58.6152	69.5647	92.2572	6.83329	12.4901	14.3209	45.7979	13.5762	19.4666	397.552	0.110186	0.20359	1.14715	4.0286	-3259.24	-3212.26			22.8092	73.479	11.2147	26.2802
	7.89297	35.949	27.0973	62.8131	72.5736	91.9896	6.99961	12.8573	14.3835	45.197	13.9852	19.7213	406.954	0.110865	0.202985	1.15318	4.02768	-3259.18	-3183.31			23.6464	75.7921	11.4135	26.3012
	7.98112	37.551	27.4842	65.6049	74.6098	91.7606	7.07497	13.4481	14.4696	45.9867	14.5327	20.1933	402.261	0.111897	0.202326	1.16402	4.03952	-3259.15	-3153.48			24.3388	77.3251	11.6642	26.9042
	8.06522	39.6584	27.6184	67.186	74.8186	88.9757	7.00769	13.7699	13.8443	45.1879	15.3334	20.1612	401.917	0.112463	0.20191	1.17718	4.05228	-3259.21	-3125.18			25.114	76.9934	11.5406	26.8942
	8.15988	41.3175	26.6416	66.6942	75.7924	85.3598	7.04589	13.9076	13.8575	44.5525	15.853	19.8378	408.194	0.112937	0.201554	1.19577	4.05746	-3259.26	-3100.65			25.373	75.9488	11.6037	26.7478
	8.23265	44.4528	25.4501	64.5347	72.8488	81.1447	7.23406	14.2631	13.8533	42.9189	16.5475	19.4993	409.068	0.113339	0.200581	1.20853	4.06466	-3259.23	-3081.52			26.0452	72.8428	11.7835	26.3219
	8.27299	47.2075	24.8106	60.3051	69.8028	75.2978	7.34322	14.7817	13.9473	41.2254	17.4535	18.693	400.536	0.113753	0.199547	1.22532	4.06791	-3259.21	-3069.71			26.7637	68.4686	12.0241	25.7906
	8.33235	47.8343	24.4201	56.5291	66.7267	69.0819	8.01298	15.2492	14.5048	39.116	18.3838	17.9702	394.631	0.113707	0.199408	1.24193	4.06517	-3259.31	-3066.04			26.8623	64.1126	12.589	25.1567
	8.20578	49.3573	22.9442	50.6717	63.5057	59.9826	8.46468	15.6069	14.9748	35.6202	18.8138	17.0075	392.521	0.113552	0.199273	1.25402	4.07212	-3259.45	-3070.71			26.8357	58.0534	13.0155	23.8138
	8.09728	49.1983	21.9494	45.1502	54.7461	53.8139	8.83563	16.1305	16.2003	33.3569	20.0305	16.556	389.551	0.113543	0.199033	1.25568	4.07532	-3259.46	-3083.14			26.415	51.2367	13.7221	23.3145
	8.00854	49.1747	20.7127	38.4344	50.4763	47.8122	9.28114	16.3247	17.428	32.5005	20.4968	16.5174	384.745	0.113678	0.19949	1.2606	4.08672	-3259.44	-3101.74			25.9653	45.5743	14.3446	23.1716
	7.9138	47.9411	19.5151	32.6126	44.1502	42.3254	9.59577	16.5155	18.8966	31.2583	20.8995	16.6074	376.141	0.113148	0.199417	1.26521	4.09776	-3259.59	-3124.57			25.1234	39.696	15.0026	22.9217
	7.78569	46.7938	17.6651	26.5878	36.2816	34.2558	10.0396	16.4325	19.5025	29.8493	21.4502	16.7706	369.786	0.112345	0.199654	1.26978	4.09409	-3259.76	-3149.68			24.0816	32.3751	15.3249	22.6901
	7.76167	44.0762	16.9286	20.337	30.6521	29.4038	10.401	16.6611	20.3195	28.3208	21.7097	17.776	372.197	0.111804	0.199448	1.27313	4.09755	-3259.79	-3174.86			22.9222	26.7977	15.7939	22.6022
	7.63626	41.2956	16.5723	16.6287	23.1711	23.0372	10.7358	16.7484	20.7901	26.224	21.9953	19.3779	366.005	0.111519	0.199749	1.27834	4.11043	-3259.75	-3198.15			21.8347	20.9457	16.0914	22.5324
	7.55052	37.6592	16.167	14.4046	18.4381	18.9573	10.9249	16.7657	21.8362	24.866	22.4109	21.2623	353.941	0.11126	0.200059	1.27291	4.1154	-3259.88	-3218.66			20.4589	17.2667	16.5089	22.8464
	7.35464	32.4939	15.456	13.0021	15.4437	16.1605	10.9464	16.3914	22.2035	23.8982	22.2003	23.3477	350.841	0.111279	0.200695	1.26792	4.12897	-3260.12	-3236.27			18.4349	14.8687	16.5138	23.1487
	7.30168	29.0898	14.4849	12.4578	13.1318	14.5978	10.7661	15.5922	22.4856	23.4872	21.7496	24.3272	344.409	0.111386	0.201262	1.25353	4.14378	-3260.18	-3250.58			16.9588	13.3958	16.2813	23.188
	7.13785	24.4168	13.6512	11.9235	12.0345	13.0249	10.3131	15.1526	22.3998	22.2962	21.6	25.2333	337.72	0.111581	0.201208	1.24503	4.15252	-3260.13	-3262.03			15.0686	12.3277	15.9552	23.0432
	6.97533	22.5732	13.3323	10.895	11.8058	12.153	10.0344	14.8192	21.6337	20.7539	20.3145	26.224	336.137	0.111369	0.201348	1.23807	4.1636	-3260.26	-3271.03			14.2936	11.618	15.4958	22.4308
	6.93704	20.3191	13.061	10.7081	11.3914	11.8109	9.62536	14.3653	20.7454	19.4475	19.6439	26.5493	337.268	0.11154	0.201202	1.22817	4.18129	-3260.61	-3278.36			13.4391	11.3035	14.912	21.8802
	6.88927	19.4582	12.9809	10.6561	11.1029	11.5145	9.13531	13.9574	19.5738	18.5944	18.9403	27.0128	337.204	0.111363	0.201538	1.21368	4.19436	-3260.76	-3283.98			13.1095	11.0911	14.2222	21.5158
	6.97283	18.2029	13.1459	10.6006	11.2096	11.151	8.93907	13.7037	18.9635	18.0867	18.0651	27.2554	339.001	0.111317	0.201767	1.1958	4.21442	-3260.69	-3288.3			12.7739	10.9871	13.8688	21.1357
	6.99478	17.4304	13.8745	10.643	11.4415	11.0543	8.58364	13.8842	18.1606	17.1159	17.1042	25.9578	335.511	0.110987	0.201635	1.17881	4.226	-3260.85	-3291.72			12.7666	11.0463	13.5428	20.0593
	7.05587	17.7959	14.3295	10.5358	11.7781	10.8953	8.34206	14.0427	17.3898	16.5632	16.3905	24.7088	329.297	0.110542	0.201514	1.15874	4.23026	-3261.19	-3294.59			13.0604	11.0698	13.2582	19.2208
	7.22751	18.1471	16.2105	10.6241	12.5084	10.9699	8.30526	14.6488	16.4594	16.8067	15.4574	23.5105	333.708	0.109848	0.200957	1.14953	4.23903	-3261.39	-3296.92			13.8617	11.3675	13.1378	18.5915
	7.38566	18.7393	17.3117	10.7241	13.1395	11.2485	8.28812	14.9406	15.9513	16.8856	14.9592	21.3927	342.743	0.109484	0.200667	1.13864	4.24504	-3261.3	-3298.73			14.4789	11.704	13.06	17.7458
	7.48432	19.3695	18.629	10.7452	13.9269	11.5561	8.09208	15.7769	15.0273	16.5289	14.4924	20.5362	358.63	0.109239	0.200487	1.13066	4.24496	-3261.27	-3300.35			15.161	12.0761	12.9654	17.1858
	7.53635	19.7442	19.6856	10.8914	14.3302	12.1088	8.1286	16.0848	14.2658	16.5052	13.9565	19.9273	371.633	0.108943	0.200645	1.11673	4.24014	-3261.62	-3301.89			15.6554	12.4434	12.8264	16.7963
	7.80377	20.2109	20.2533	11.1749	14.7916	12.9289	8.07706	16.3914	13.6624	16.498	13.835	18.8916	370.349	0.108975	0.200762	1.10817	4.24095	-3261.9	-3303.23			16.0893	12.9652	12.7103	16.4082
	7.87929	20.8757	21.134	11.7288	15.1953	13.5038	8.05965	16.2347	13.1455	16.1034	13.9919	18.6489	368.058	0.109063	0.20092	1.10143	4.2297	-3261.63	-3304.34			16.6297	13.476	12.4799	16.2481
	7.93771	20.4725	21.5108	13.1647	15.5319	14.1155	8.13337	16.2375	12.6236	15.7541	13.8426	17.9426	365.173	0.10927	0.200573	1.10197	4.22166	-3261.37	-3305.46			16.6403	14.2707	12.3315	15.8464
	7.83158	22.0186	21.4277	13.2119	16.0298	14.8017	7.8063	15.9615	11.9261	14.7432	13.5854	16.8839	356.617	0.109943	0.200937	1.0963	4.20844	-3261.64	-3306.68			17.0926	14.6811	11.898	15.0708
	7.75323	22.7599	21.9209	13.2302	16.2557	15.259	7.64219	15.6448	11.5338	13.8675	13.2479	16.0038	349.34	0.110835	0.201362	1.09155	4.20509	-3261.93	-3307.78			17.478	14.915	11.6069	14.3731
	7.62816	23.538	21.7971	13.2749	16.2384	15.8262	7.38031	14.6873	10.9443	13.4946	13.0277	15.5613	346.825	0.111989	0.201283	1.08829	4.19951	-3261.62	-3308.62			17.6544	15.1132	11.0039	14.0279
	7.39959	24.4702	20.8755	13.0473	16.0617	16.5649	7.05143	13.7223	10.5973	12.7141	12.5998	15.3035	341.271	0.112938	0.201878	1.07957	4.19297	-3261.11	-3309.47			17.5818	15.2247	10.457	13.5391
	7.02952	24.7526	20.4818	12.7272	15.5994	17.1582	6.75992	12.3805	10.1327	11.7424	12.0481	15.6383	329.809	0.113741	0.20237	1.0732	4.19326	-3261.37	-3310.35			17.4213	15.1616	9.75771	13.1429
	6.76549	24.7626	19.6517	12.4423	15.5445	17.3431	6.61008	11.2033	9.68113	10.8855	12.0485	15.5539	309.878	0.113918	0.202225	1.07523	4.1948	-3261.8	-3311.1			17.0599	15.11	9.16484	12.8293
	6.57594	25.0564	18.9641	12.4089	15.3011	17.8425	6.35725	10.5123	9.66815	10.8517	11.893	15.7974	289.764	0.114667	0.202132	1.08628	4.19427	-3261.42	-3311.66			16.8655	15.1842	8.84589	12.8474
	6.28675	25.2452	17.9601	12.295	15.1397	17.7857	6.22633	9.85642	9.56993	10.634	11.8733	15.8355	291.958	0.115013	0.201956	1.10207	4.1919	-3260.75	-3312.18			16.4973	15.0735	8.55089	12.7809
	6.03453	24.5594	16.8184	12.0407	14.3323	17.5911	6.08251	9.42912	9.42351	10.2674	11.4507	15.4637	305.54	0.11496	0.201455	1.11371	4.18653	-3261.01	-3312.76			15.8041	14.6547	8.31171	12.3939
	5.99979	23.506	16.2816	10.3692	13.8224	17.2302	5.88994	8.88121	9.22318	10.0777	10.9491	15.4151	320.004	0.114986	0.20132	1.12081	4.18196	-3261.73	-3313.27			15.2625	13.8073	7.99811	12.1473
	5.96842	21.7881	16.0213	9.93371	13.2889	17.0371	5.96253	8.38771	9.28128	10.3991	10.9018	15.4203	328.588	0.114666	0.201115	1.12936	4.17988	-3261.36	-3313.61			14.5926	13.4199	7.87717	12.2404
	5.96281	20.3438	15.4387	9.53149	12.9609	16.5738	6.08366	7.5135	8.90855	10.6031	11.0345	15.3664	336.798	0.114084	0.201223	1.14388	4.17407	-3260.54	-3313.91			13.9151	13.0221	7.50191	12.3346
	5.8829	19.3856	14.9912	9.17638	12.7462	17.0164	6.14054	7.29174	8.9391	10.5519	11.3512	15.3676	346.255	0.113534	0.201347	1.1501	4.16537	-3260.87	-3314.31			13.4199	12.9797	7.45713	12.4236
	5.80007	19.23	14.8899	9.06608	12.4626	16.4467	6.1234	7.31649	8.85403	10.4027	11.4579	15.2522	354.041	0.113279	0.201145	1.15762	4.15721	-3261.92	-3314.65			13.3067	12.6585	7.43131	12.371
	5.8173	17.9841	14.1426	8.97469	12.2844	15.7758	6.15762	7.18296	8.7112	10.3988	11.3243	14.9993	365.418	0.112946	0.200994	1.16392	4.14947	-3261.63	-3314.88			12.648	12.345	7.35059	12.2408
	5.76383	17.1882	14.2824	8.84859	11.8044	15.8242	6.09095	7.29827	8.79974	10.2192	11.3405	14.933	375.856	0.112792	0.201293	1.17614	4.14185	-3260.61	-3315.09			12.4115	12.1591	7.39632	12.1642
	5.72197	15.7835	14.0504	8.68792	11.5645	15.2781	6.0977	7.32974	8.74867	9.86683	11.242	13.8921	380.22	0.112053	0.201032	1.18452	4.1432	-3261.14	-3315.35			11.852	11.8435	7.39203	11.667
	5.83635	14.5608	14.1685	8.52375	11.0866	14.5423	6.04384	7.24766	8.86496	9.7434	11.3602	14.1586	385.893	0.111623	0.200552	1.18386	4.14219	-3262.49	-3315.63			11.5219	11.3842	7.38549	11.7541
	5.90359	14.4485	14.332	8.2969	11.2157	14.1074	6.08668	7.59792	8.89848	9.50777	11.0661	14.1886	390.158	0.110877	0.200856	1.17924	4.13996	-3262.15	-3315.8			11.5614	11.2067	7.52769	11.5875
	5.93411	14.4703	14.798	8.24325	11.3623	13.6363	6.02319	7.90474	8.87928	9.65876	11.0371	13.7827	389.102	0.110288	0.201169	1.17221	4.14463	-3260.86	-3315.97			11.7342	11.0806	7.6024	11.4928
	6.0587	14.3633	15.0139	8.12202	11.1642	13.6959	5.99392	8.2776	8.82591	9.48929	10.9351	13.5833	390.723	0.109922	0.201483	1.16978	4.15029	-3261.36	-3316.22			11.812	10.994	7.69914	11.3359
	5.97668	14.6877	15.3498	7.97889	11.0103	14.0027	5.89822	8.67206	8.99197	8.85552	10.8667	13.4269	392.34	0.110005	0.201264	1.16649	4.14788	-3262.98	-3316.49			12.0047	10.9973	7.85408	11.0497
	5.96417	14.9815	15.5118	7.81825	10.9588	14.183	5.9037	9.24791	9.05477	8.91156	10.4338	13.3715	381.368	0.109316	0.200719	1.16991	4.15005	-3262.58	-3316.69			12.1525	10.9867	8.06879	10.9056
	6.02106	14.9706	15.8378	7.88847	11.5556	14.5851	5.87002	9.54596	9.30668	9.13694	10.1458	13.4793	373.681	0.109001	0.200331	1.16663	4.15125	-3260.87	-3316.85			12.2765	11.343	8.24089	10.9207
	6.08135	14.6679	16.4599	8.15109	12.0385	14.9751	5.75593	9.90203	9.50974	9.12424	10.006	13.8068	376.847	0.108703	0.200482	1.18139	4.16248	-3261.28	-3317.06			12.4031	11.7216	8.38923	10.979
	6.04908	14.9053	16.8299	8.60791	12.3196	15.4429	5.72853	10.3556	9.4523	8.98966	9.65198	13.9861	380.111	0.108728	0.200163	1.18973	4.17196	-3263.08	-3317.27			12.5948	12.1235	8.51213	10.8759
	6.12765	15.3843	17.5912	9.00502	12.9485	15.6274	5.62726	11.0063	9.49126	8.67092	9.51706	13.9089	383.779	0.109083	0.200575	1.19389	4.17522	-3262.51	-3317.4			13.0344	12.527	8.70826	10.699
	6.31013	16.4194	18.0739	9.18647	13.7866	16.1854	5.69824	11.5351	9.26859	8.33835	9.02237	13.5414	379.615	0.109681	0.200799	1.19262	4.18733	-3260.32	-3317.45			13.6012	13.0528	8.83399	10.3007
	6.31723	16.653	18.2639	9.67223	14.488	16.3803	5.65637	12.2478	9.40194	8.2314	8.92754	13.2586	370.795	0.110189	0.200715	1.20013	4.1928	-3260.73	-3317.51			13.7447	13.5135	9.10205	10.1392
	6.24947	17.3793	18.144	10.2399	14.7178	17.503	5.63224	13.3402	9.49403	8.00419	8.73226	13.2575	362.539	0.110734	0.200787	1.2131	4.20325	-3262.89	-3317.6			13.9242	14.1536	9.48883	9.99799
	6.09964	18.4808	18.7141	10.7972	15.1446	17.9374	5.58412	13.9479	9.60342	7.61121	8.6563	13.1004	353.176	0.111457	0.200633	1.2209	4.21039	-3262.24	-3317.65			14.4315	14.6264	9.71181	9.7893
	6.0991	19.8819	18.8783	11.3846	15.6319	18.9735	5.50548	14.295	9.64917	7.43128	8.39155	12.9718	343.325	0.111827	0.200976	1.22016	4.22256	-3259.61	-3317.6			14.9531	15.33	9.81654	9.59822
	6.09709	21.1339	19.6802	11.9464	16.0194	21.0123	5.39316	14.8806	9.58677	7.22473	8.1256	12.7383	343.462	0.112701	0.202028	1.2242	4.23761	-3260.08	-3317.6			15.6371	16.326	9.95351	9.36289
	6.19262	22.6298	20.2306	12.8475	16.5838	22.9215	5.30141	15.4748	9.45431	7.02757	7.8371	12.6346	351.211	0.112917	0.202929	1.22709	4.24591	-3262.63	-3317.66			16.351	17.4509	10.0768	9.16642
	6.23938	24.5808	21.0357	13.9547	17.58	25.1238	5.39062	15.9825	9.24281	6.68234	7.6778	12.1785	357.004	0.113153	0.20322	1.22245	4.24728	-3261.95	-3317.72			17.2853	18.8862	10.2053	8.84623
	6.41042	26.0829	21.0747	14.739	18.9049	27.1703	5.42683	16.795	9.29644	6.58319	7.58621	11.8736	355.495	0.113293	0.203401	1.21905	4.25249	-3258.98	-3317.73			17.856	20.2714	10.5061	8.68101
	6.49657	28.4789	21.0711	15.3069	20.0839	28.7656	5.54401	17.0475	9.51666	6.53458	7.42698	11.5068	355.803	0.11367	0.203624	1.21492	4.25285	-3259.46	-3317.77			18.6822	21.3855	10.7027	8.48944
	6.56642	29.9894	21.1275	16.3484	21.4709	30.9885	5.60327	17.9344	9.60729	6.6112	7.31786	11.251	364.633	0.113495	0.204174	1.21159	4.24754	-3262.42	-3317.9			19.2278	22.9359	11.0483	8.39335
	6.63567	31.4844	20.9737	17.9304	22.7779	33.0108	5.62994	18.1714	9.76335	6.6525	7.07957	11.1024	380.287	0.113768	0.204298	1.20307	4.2488	-3261.65	-3318.06			19.6979	24.573	11.1882	8.27814
	6.74139	33.9953	20.8991	19.0132	24.103	35.0341	5.79181	17.9023	9.8368	6.81924	6.96725	10.8715	386.288	0.114251	0.203884	1.19124	4.24799	-3258.09	-3318.17			20.5452	26.0501	11.177	8.21933
	6.75662	36.0896	20.5272	20.3421	25.3849	38.1042	5.79139	17.8138	9.81497	6.95789	6.77868	10.9409	383.697	0.113897	0.203825	1.18599	4.23786	-3258.49	-3318.28			21.1245	27.9437	11.14	8.22583
	6.78356	38.195	20.3491	21.658	26.4637	40.7965	5.88378	18.421	9.77261	6.87823	6.45825	11.0388	386.953	0.114266	0.203718	1.18259	4.23553	-3261.77	-3318.51			21.7759	29.6394	11.3591	8.12511
	6.86026	39.1447	20.0489	23.907	28.0176	43.8422	5.7531	19.2226	9.71187	6.87776	6.40997	10.7987	399.346	0.114854	0.203205	1.16781	4.22628	-3260.73	-3318.73			22.018	31.9222	11.5625	8.0288
	6.75454	39.5763	19.9012	24.8091	28.9541	45.9985	5.70919	20.0211	9.49145	6.85206	6.38044	10.9126	413.088	0.115353	0.202889	1.16631	4.21591	-3256.44	-3318.87			22.0773	33.2539	11.7406	8.04836
	6.78654	39.3628	19.7966	25.9982	30.0426	48.0717	5.71429	21.0541	9.32354	6.96743	6.26482	10.8256	426.005	0.11589	0.202695	1.16572	4.20748	-3256.6	-3318.97			21.982	34.7042	12.0306	8.01927
	6.8228	39.2078	19.8445	26.1197	30.2529	48.4026	5.73571	21.985	9.41951	7.06695	6.13592	10.729	442.277	0.116197	0.20343	1.16613	4.19707	-3260.06	-3319.17			21.9584	34.9251	12.3801	7.9773
	6.96282	39.386	19.7533	26.3951	29.9169	48.1932	5.74586	22.366	9.35843	6.93866	6.04076	10.7516	454.925	0.116138	0.203622	1.16276	4.18793	-3258.77	-3319.41			22.0341	34.8351	12.4901	7.91035
	6.95171	39.274	20.0444	26.4667	30.2875	47.9558	5.76362	22.7766	9.65058	6.93211	6.01507	10.6726	452.69	0.116586	0.20372	1.15302	4.18516	-3254.02	-3319.57			22.09	34.9033	12.7303	7.87326
	6.78801	39.1	20.6905	26.2352	30.2607	47.1696	5.69431	23.5796	9.63881	6.93293	5.92875	10.6138	442.421	0.116541	0.203947	1.14151	4.18544	-3254.31	-3319.69			22.1929	34.5552	12.9709	7.82516
	6.6284	38.5058	21.7285	26.3633	30.5129	45.9831	5.57589	24.3294	9.90998	6.88045	5.83866	10.5883	433.566	0.116077	0.204578	1.13459	4.18386	-3258.19	-3319.9			22.2876	34.2864	13.2718	7.76915
	6.63758	38.2029	22.1972	26.4254	30.1378	43.7369	5.67029	24.7339	10.2502	6.77407	5.99852	10.9063	440.331	0.115894	0.204697	1.12074	4.18391	-3256.86	-3320.14			22.3459	33.4334	13.5514	7.89298
	6.8314	36.7481	22.8966	27.0019	30.2186	41.7567	5.64572	25.8814	10.6176	6.91792	6.06662	10.9537	449.302	0.115334	0.204751	1.10842	4.17783	-3251.84	-3320.23			22.1587	32.9924	14.0482	7.97941
	6.87339	37.1117	23.9489	26.215	29.8219	39.3953	5.78656	26.6552	11.0334	7.01887	6.17352	11.2106	453.842	0.114611	0.20529	1.10313	4.17387	-3252.44	-3320.28			22.6447	31.8107	14.4917	8.13433
	6.93248	36.5138	24.4173	25.6581	29.6756	36.9644	5.95365	28.0911	11.476	7.15171	6.27723	11.5426	452.248	0.114023	0.205238	1.10209	4.17968	-3257.1	-3320.44			22.6212	30.7661	15.1736	8.32385
	6.93983	35.9034	25.0701	24.6601	29.0768	33.352	5.90661	28.7165	12.0241	7.31361	6.46116	12.0603	442.815	0.113511	0.205313	1.09929	4.1856	-3256.03	-3320.66			22.6378	29.0296	15.5491	8.61169
	6.83928	35.2215	24.8837	25.2847	28.2888	31.4272	5.90006	28.1943	12.2125	7.33328	6.63967	12.8084	425.433	0.113	0.205054	1.09284	4.19264	-3250.9	-3320.72			22.3148	28.3336	15.4356	8.92711
	6.7282	34.6034	25.475	25.8784	28.0182	29.7791	5.90074	28.7161	12.3574	7.66191	6.93042	13.9514	405.079	0.112359	0.204758	1.08281	4.19472	-3251.8	-3320.7			22.2689	27.8919	15.6581	9.51459
	6.59739	33.9392	25.3586	25.8971	26.8262	27.023	6.0174	29.0165	12.6705	8.09474	7.38449	15.9288	387.452	0.111741	0.204303	1.07856	4.19303	-3256.53	-3320.78			21.965	26.5821	15.9015	10.4693
	6.58237	33.4757	24.8615	25.6482	25.51	25.3853	6.52333	29.5579	13.2838	8.37081	8.05605	19.9231	382.139	0.111597	0.204429	1.07258	4.18902	-3255.06	-3320.92			21.6398	25.5145	16.455	12.1166
	6.72333	32.5685	24.381	25.2867	23.4041	24.1909	6.78157	29.5829	13.7642	8.83356	8.86319	25.7038	376.347	0.111418	0.204481	1.07145	4.18649	-3249.38	-3320.89			21.2243	24.2939	16.7096	14.4668
	6.59474	31.8335	24.125	25.5596	22.1451	22.3115	6.85244	30.3787	14.0173	9.7722	9.35217	32.0149	361.913	0.111487	0.204838	1.07476	4.18664	-3249.81	-3320.78			20.8511	23.3388	17.0828	17.0464
	6.47835	30.1322	23.3294	26.2121	20.8016	20.7467	7.23601	30.5204	14.3996	11.1257	10.7089	38.6523	351.144	0.111586	0.20497	1.07057	4.18892	-3254.36	-3320.82			19.98	22.5868	17.3854	20.1623
	6.44361	28.4901	21.8229	26.651	19.2363	18.8717	7.54082	31.3815	15.127	13.2543	12.6385	46.7953	339.219	0.111532	0.204859	1.07162	4.19012	-3251.67	-3320.91			18.9189	21.5863	18.0165	24.2293
	6.51684	27.8537	19.8683	27.2041	17.5236	16.4296	7.93568	30.8727	16.0427	16.5255	14.2776	53.8117	319.212	0.111545	0.204967	1.07069	4.18712	-3239.68	-3320.82			18.0796	20.3858	18.2837	28.2049
	6.56167	27.9254	18.0839	29.6984	16.1673	15.4826	8.59021	30.6651	16.6034	21.9013	15.6958	59.4823	301.897	0.111951	0.205226	1.06671	4.18391	-3042.19	-3320.53			17.5236	20.4494	18.6196	32.3598
	6.6456	29.1511	16.84	32.1567	15.0266	15.1501	8.91429	30.0768	17.2869	28.9464	17.6805	65.79	300.777	0.112393	0.205534	1.07028	4.18935	-2709.21	-3320.32			17.5456	20.7778	18.7593	37.4723
	6.64946	28.5908	15.5642	35.6297	14.2764	14.8154	9.34183	30.3982	18.2604	36.1885	20.7616	70.5688	306.884	0.11249	0.205801	1.08193	4.19251	-2323.83	-3320.17			16.9348	21.5739	19.3335	42.5063
	6.71516	27.216	14.5797	38.3316	14.6285	14.5681	9.67225	31.7101	19.709	44.5963	22.8387	76.2984	318.79	0.112283	0.206228	1.09657	4.19852	-1906.7	-3319.83			16.1703	22.5094	20.3638	47.9111
	6.73188	26.2659	13.7775	40.0782	14.4763	14.316	9.72938	32.2482	20.3606	50.9762	24.5169	79.4762	327.352	0.112289	0.206744	1.11124	4.21116	-1499.28	-3319.39			15.5918	22.9568	20.7794	51.6564

## Sheet: P208 U1-1
	Ra Li	Oi Li	Oe Li	MF Li	ICO Li	LO Li	Ra Re	Oi Re	Oe Re	MF Re	ICO Re	LO Re	EKG	Kippwinkel	Rotwinkel	Kraft x	Kraft y	Druck li	Druck re			Bauch links	Rücken links	Bauch rechts	Rücken rechts
	3.7381	19.2712	11.2999	33.3542	7.36075	10.2027	3.87537	88.6309	13.1905	56.1114	12.3901	57.5188	433.119	0.0763977	0.513786	0.997352	2.76702	41	-3227.55			11.4364	16.9725	35.2322	42.0068
	3.75813	18.4131	10.8997	34.3675	6.65562	10.3904	3.99113	90.8971	12.967	64.96	13.5724	60.2736	412.981	0.0766848	0.513633	1.0176	2.7524	35	-3225.29			11.0237	17.1378	35.9518	46.2687
	3.77613	17.1311	10.2582	34.5901	6.07115	10.5482	4.09558	91.4569	12.4572	72.8221	14.6773	63.2519	397.388	0.0770726	0.513742	1.04398	2.73994	1.02588	-3222.78			10.3885	17.0698	36.0032	50.2504
	3.94669	16.5387	9.88734	34.5274	5.76985	10.9714	4.17177	90.1441	12.2212	82.3584	15.7162	65.7975	390.304	0.0774196	0.513589	1.07603	2.73478	11	-3220.25			10.1243	17.0895	35.5124	54.6241
	4.17298	15.7263	9.77281	35.3664	5.80455	11.4864	4.28185	86.9418	11.6616	87.3968	16.7318	67.5974	392.713	0.0776122	0.513655	1.10055	2.73297	4158.29	L			9.8907	17.5525	34.2951	57.242
	4.38623	15.3805	10.022	35.1088	5.97568	11.4686	4.41665	85.6178	11.0146	92.7644	17.1137	68.3056	391.105	0.077378	0.513762	1.12067	2.72863	4849.1	-3215.75			9.92957	17.5177	33.683	59.3946
	4.7293	15.3861	10.238	34.6306	6.11582	11.4078	4.55197	85.2276	10.4996	94.8878	17.2581	67.3094	378.478	0.0771584	0.513968	1.13965	2.72532	4962.86	-3214.57			10.1178	17.3847	33.4264	59.8184
	4.99585	15.8931	10.2592	33.8289	6.30791	11.653	4.73443	83.6833	9.7497	93.679	17.3172	65.738	370.68	0.076975	0.514384	1.15698	2.71699	4978.49	-3214.45			10.3827	17.2633	32.7225	58.9114
	5.19674	16.2085	10.2589	31.8015	6.49881	12.4935	4.88957	80.9252	9.7602	90.8755	17.1509	64.7577	370.076	0.0767876	0.514387	1.17204	2.7167	4962.1	-3215.26			10.5547	16.9313	31.8583	57.5947
	5.39475	16.6884	10.3119	29.8464	6.72259	13.2122	5.01252	75.6255	9.59309	87.0219	16.5253	61.1542	380.066	0.0767179	0.514833	1.18511	2.70903	4937.88	-3216.45			10.7984	16.5938	30.077	54.9004
	5.61994	17.1536	10.4352	27.2915	7.13953	14.4472	5.12342	73.3165	9.54855	80.8513	15.9312	58.0947	393.24	0.0766646	0.515556	1.19287	2.70451	4937.47	-3217.76			11.0696	16.2927	29.3295	51.6257
	5.78158	17.392	10.5611	23.8034	7.44872	15.7234	5.22477	69.1527	9.80101	75.6369	15.1286	54.7975	404.604	0.0763983	0.516189	1.19641	2.70751	4913.29	-3219.36			11.2449	15.6585	28.0595	48.521
	6.08755	17.7945	10.9484	20.9452	7.84432	16.9879	5.31085	65.9382	10.1052	68.2212	14.0716	51.4564	406.352	0.0763653	0.516278	1.18901	2.71668	4803.53	-3221.3			11.6102	15.2592	27.1181	44.5831
	6.20182	18.0931	11.3561	17.4666	8.37422	18.0527	5.35781	62.4377	10.1122	56.9305	12.9567	47.3319	401.11	0.0755718	0.516684	1.18872	2.71457	4594.66	-3223.36			11.8837	14.6312	25.9692	39.073
	6.13762	19.3282	11.7766	14.5659	8.68316	19.9351	5.34757	59.9705	10.5106	48.3269	11.6347	42.3209	389.598	0.0747098	0.516685	1.19155	2.71808	4310.68	-3225.31			12.4141	14.3947	25.2762	34.0942
	6.04582	19.9986	11.8924	12.4107	8.88962	21.6728	5.25583	57.2044	10.805	37.0598	10.6471	38.5104	376.903	0.0740464	0.51654	1.20105	2.72072	3931.64	-3227.27			12.6456	14.3244	24.4218	28.7391
	5.80559	19.863	12.0798	10.5544	8.97882	22.5914	5.13507	52.1787	11.0042	30.0053	9.91799	34.7863	374.299	0.0735735	0.51657	1.19753	2.72269	3482.19	-3229.04			12.5828	14.0416	22.7727	24.9032
	5.66161	19.7535	12.1165	9.40695	8.92683	23.4923	4.96449	45.3314	11.2899	25.7567	9.28592	32.3209	379.194	0.0733219	0.516931	1.20529	2.72188	3004.11	-3230.38			12.5105	13.942	20.5286	22.4545
	5.46171	20.1064	12.0658	8.72451	8.81684	23.9874	4.84989	39.1999	11.5036	23.5738	9.14128	29.9676	383.755	0.0728704	0.517286	1.20306	2.72077	2528.3	-3231.34			12.5446	13.8429	18.5178	20.8942
	5.30254	20.4764	12.0058	8.12192	8.84595	24.1737	4.70395	33.7318	11.6318	20.3136	8.9566	27.6207	384.171	0.0727415	0.516423	1.19463	2.71686	2030.81	-3232.23			12.5949	13.7138	16.6892	18.9636
	5.09484	20.8169	11.8602	7.61077	8.81526	24.1876	4.5227	30.1438	11.5427	17.8829	8.39611	25.2997	382.046	0.0727846	0.51584	1.20198	2.7254	1500.84	-3233.13			12.5906	13.5379	15.4031	17.1929
	4.91339	22.0454	11.9668	7.25563	8.88421	23.6041	4.28637	28.3829	11.7325	15.7915	8.21943	23.3498	378.027	0.0732695	0.515302	1.20657	2.73094	979.077	-3233.85			12.9752	13.248	14.8006	15.7869
	4.44873	22.0141	11.5215	6.72663	8.65058	23.1912	3.98744	26.6204	11.5995	13.7471	7.81963	21.0853	375.161	0.0729819	0.515242	1.20896	2.73169	501.752	-3234.4			12.6614	12.8561	14.0691	14.2174
	4.1493	22.2727	11.0554	6.34067	8.6663	22.3217	3.84312	26.9486	11.7678	11.8326	7.37378	19.33	370.867	0.0735135	0.514985	1.20533	2.73449	97.1598	-3234.92			12.4925	12.4429	14.1865	12.8455
	4.03204	21.6697	10.5701	5.95648	8.5804	20.8691	3.67002	26.9192	11.6714	10.7966	7.29528	18.224	371.992	0.0740573	0.5147	1.1861	2.73977	-239.886	-3235.41			12.0906	11.802	14.0869	12.1053
	3.87212	21.5244	10.2242	5.87899	8.61315	20.0133	3.56803	26.7852	11.9611	10.2401	7.14313	16.0872	377.077	0.0745493	0.514927	1.17125	2.74259	-499.163	-3235.77			11.8736	11.5018	14.1048	11.1568
	3.80895	23.1901	9.9697	5.81472	8.56874	20.2915	3.4859	27.5173	12.1396	10.0122	6.9543	14.1612	381.054	0.07509	0.514233	1.16499	2.74729	-705.183	-3236.04			12.3229	11.5583	14.381	10.3759
	3.80592	23.9023	9.75265	5.83149	8.60125	20.7162	3.57848	29.5331	12.1682	10.0093	6.92531	12.9009	382.531	0.0750715	0.51398	1.15825	2.75839	-900.107	-3236.35			12.4869	11.7163	15.0933	9.94516
	3.79638	24.2878	9.84225	5.885	8.8437	22.0916	3.63413	30.5045	12.2038	10.1382	6.59834	11.8172	384.335	0.0750453	0.513783	1.15071	2.76618	-1090.62	-3236.72			12.6421	12.2734	15.4475	9.51791
	3.67527	23.858	9.96907	5.8912	8.82573	23.7344	3.67287	31.4333	12.4704	10.1499	6.37029	11.1886	381.153	0.0750813	0.513962	1.13923	2.77244	-1242.92	-3236.98			12.5008	12.8171	15.8589	9.23627
	3.55988	23.4395	9.97941	6.06147	8.6231	25.174	3.74369	32.1763	12.5258	10.3759	6.11413	10.8927	372.34	0.0742312	0.514022	1.12623	2.76783	-1366.49	-3237.17			12.3263	13.2862	16.1486	9.12757
	3.57946	22.5827	9.69248	6.80521	8.56567	27.0234	3.80377	33.8255	12.2488	11.2601	5.92483	10.874	369.738	0.073574	0.514284	1.11412	2.75653	-1464.11	-3237.35			11.9516	14.1314	16.626	9.35297
	3.58558	22.534	9.77562	7.40224	8.66509	28.8546	3.90903	36.6281	12.1218	11.928	5.77392	10.7165	374.465	0.0731817	0.51447	1.1009	2.74675	-1540.47	-3237.53			11.9651	14.974	17.553	9.47281
	3.6026	21.8565	9.89585	8.78983	8.61617	30.7133	3.92078	39.6578	11.9551	12.3541	5.48734	10.6017	371.956	0.0732167	0.514569	1.09302	2.73796	-1579.54	-3237.59			11.785	16.0398	18.5112	9.48103
	3.57909	21.4507	9.89101	10.1971	8.4559	31.824	3.92363	41.0577	11.6068	13.2755	5.13864	10.5397	364.159	0.0729897	0.514386	1.09769	2.72752	-1592.96	-3237.59			11.6403	16.8257	18.8627	9.65128
	3.61139	20.6512	9.58113	11.1444	8.03666	33.7822	3.9155	41.1158	10.8298	13.6896	4.78051	10.6725	359.75	0.0730743	0.514246	1.10256	2.71069	-1612.71	-3237.61			11.2812	17.6544	18.6204	9.71418
	3.58128	19.0436	9.27205	12.1849	7.97483	34.5188	3.87762	42.5965	10.0309	14.0021	4.52804	11.1441	365.027	0.0726055	0.514222	1.12075	2.69431	-1627.45	-3237.59			10.6323	18.2262	18.835	9.89139
	3.50043	17.5014	9.00352	13.006	8.34136	34.1605	3.74474	43.404	9.13635	14.1818	3.99907	12.2859	374.381	0.0728747	0.514148	1.13	2.67782	-1623.2	-3237.53			10.0018	18.5026	18.7617	10.1556
	3.46574	16.5542	8.70745	13.7798	8.61776	33.4352	3.65056	43.7579	8.37411	13.7548	3.78176	12.5573	380.842	0.0727289	0.514268	1.15028	2.66817	-1609.29	-3237.44			9.57578	18.6109	18.5942	10.0313
	3.45697	15.9726	8.32545	14.3479	8.93737	33.4756	3.51866	43.6778	7.52203	13.717	3.64357	13.595	390.733	0.0725165	0.513685	1.16887	2.65332	-1606.49	-3237.37			9.25167	18.9203	18.2395	10.3185
	3.40933	15.4279	8.29293	15.065	9.54602	32.9608	3.38747	42.524	6.96323	13.5698	3.51321	14.3956	403.401	0.0729662	0.51348	1.18423	2.64502	-1607.74	-3237.33			9.0434	19.1906	17.6249	10.4929
	3.37707	14.7097	7.92614	15.0653	9.6529	31.6524	3.32371	41.3627	6.57927	13.2643	3.49829	14.7853	407.865	0.0731425	0.513228	1.1929	2.64009	-1594.47	-3237.27			8.67096	18.7902	17.0886	10.516
	3.29214	14.1872	7.50721	14.9129	9.88809	30.8087	3.26809	39.1559	6.28768	13.1658	3.57098	15.5459	405.319	0.0731245	0.513584	1.20246	2.63584	-1576.6	-3237.23			8.32884	18.5366	16.2372	10.7609
	3.21372	13.9358	6.95566	14.2298	9.97001	29.709	3.29421	35.8631	6.14633	13.0234	3.6454	16.4625	403.362	0.0735592	0.51431	1.21274	2.63079	-1570.36	-3237.22			8.03506	17.9696	15.1012	11.0438
	3.1632	13.887	6.7231	13.4072	10.1918	28.8229	3.47853	34.3934	6.15529	12.3961	3.80725	17.3393	404.247	0.0740426	0.514735	1.23076	2.6318	-1566.39	-3237.24			7.92442	17.474	14.6758	11.1809
	3.09805	13.8363	6.66569	12.8876	10.2686	27.2985	3.60729	32.283	6.3026	12.0567	3.91157	17.3096	406.096	0.0749113	0.514789	1.23826	2.63871	-1551.11	-3237.26			7.86669	16.8182	14.0643	11.0926
	3.02795	13.8865	6.57973	11.7672	10.4195	26.3119	3.6779	28.6541	6.37143	11.8236	4.10401	17.0895	407.724	0.0757399	0.51484	1.23801	2.64116	-1535.15	-3237.29			7.83138	16.1662	12.9011	11.0057
	2.97332	14.3194	6.58573	10.7118	10.516	26.0969	3.73789	26.0225	6.52192	11.3231	4.29293	16.5032	407.597	0.0763512	0.51509	1.24566	2.64135	-1531.68	-3237.33			7.95949	15.7749	12.0941	10.7064
	2.94349	14.9631	6.6994	9.82843	10.6541	25.5077	3.76254	24.1574	6.72936	11.1417	4.39812	16.1815	404.453	0.0771162	0.515526	1.2566	2.63679	-1530.19	-3237.37			8.20201	15.3301	11.5498	10.5738
	2.90442	15.7089	6.86288	9.11296	10.6186	24.7368	3.78838	22.7338	6.71846	11.0173	4.52754	15.3172	397.085	0.0776655	0.51569	1.26363	2.6377	-1519.2	-3237.38			8.49208	14.8228	11.0802	10.2874
	2.88859	16.2167	7.14941	7.89961	10.4314	24.2281	3.76763	21.6652	6.9286	10.5711	4.63849	14.202	387.528	0.0779592	0.515594	1.26346	2.64087	-1509.05	-3237.36			8.75157	14.1864	10.7871	9.80387
	2.86753	16.9164	7.32863	7.35534	10.9446	23.8436	3.77919	20.9238	7.16021	10.1317	4.76349	13.6432	383.485	0.0780876	0.515899	1.25856	2.63865	-1509.31	-3237.33			9.03753	14.0478	10.6211	9.51278
	2.94147	17.8576	7.62416	7.05254	10.9205	23.2294	3.75161	20.1451	7.5308	9.52691	4.91396	12.8928	379.018	0.0784577	0.515459	1.25121	2.64508	-1509.73	-3237.3			9.47441	13.7341	10.4758	9.11121
	3.05254	18.941	7.75818	6.70847	10.9142	22.1214	3.77733	19.7298	7.70476	8.85458	4.99983	11.8521	374.156	0.0781894	0.515392	1.23815	2.65152	-1502.33	-3237.26			9.91725	13.248	10.404	8.56884
	3.04678	19.4831	7.94297	6.35379	10.8012	21.519	3.61688	19.336	7.7949	8.24983	4.85579	10.6272	377.018	0.0780456	0.515219	1.22126	2.65195	-1497.01	-3237.2			10.1576	12.8913	10.2493	7.91094
	3.00569	20.2899	7.93648	5.87877	10.6865	20.677	3.52373	20.1162	7.78198	7.70343	4.83623	10.2385	384.587	0.0775859	0.515231	1.22107	2.65392	-1499.77	-3237.14			10.4107	12.4141	10.474	7.59272
	3.0569	20.7521	8.15926	5.66155	10.3278	20.2596	3.39817	20.513	7.94091	7.3718	4.75949	9.96159	390.947	0.0770193	0.51497	1.21772	2.66066	-1501.66	-3237.07			10.6561	12.083	10.6173	7.36429
	3.09997	21.2279	8.28798	5.45541	10.1496	20.2218	3.31846	21.5982	8.12346	7.0567	4.71	10.0016	391.932	0.0767911	0.51432	1.21167	2.66549	-1497	-3236.98			10.8719	11.9423	11.0134	7.25608
	3.21802	21.3993	8.40811	5.2691	9.97157	19.9418	3.35234	22.3122	8.44127	6.71524	4.79162	10.3057	392.175	0.0767191	0.51412	1.20663	2.66971	-1495.56	-3236.91			11.0085	11.7275	11.3686	7.27086
	3.28038	21.9326	8.3657	4.95867	9.8022	19.4723	3.51029	21.9482	8.93152	6.62035	4.8354	10.8972	400.788	0.0765865	0.514408	1.19468	2.67441	-1501.15	-3236.85			11.1929	11.4111	11.4633	7.45098
	3.30877	22.5279	8.18876	5.04618	9.48604	18.8763	3.69721	22.2381	9.21036	6.92365	4.92968	13.5663	407.865	0.076473	0.514756	1.1958	2.67699	-1505.5	-3236.79			11.3418	11.1362	11.7152	8.4732
	3.32387	23.3695	8.12057	5.26205	9.22458	17.8335	3.83532	22.5807	9.59819	7.10163	4.99772	15.9998	405.39	0.0765612	0.514239	1.20084	2.68581	-1505.01	-3236.73			11.6047	10.7734	12.0048	9.36639
	3.27022	23.4057	8.00289	5.61114	9.19817	17.664	3.87795	22.6745	9.90848	7.63813	5.18143	18.1981	400.246	0.0766889	0.514153	1.1972	2.68869	-1506.99	-3236.68			11.5596	10.8244	12.1536	10.3392
	3.23849	23.7763	8.11302	6.11419	9.09063	17.6918	3.85526	22.7031	10.1324	8.59963	5.44637	20.6567	397.394	0.0771053	0.514609	1.19792	2.68857	-1514.3	-3236.62			11.7093	10.9655	12.2303	11.5676
	3.31262	24.9382	8.2673	6.44199	9.11957	17.6577	3.87407	23.3975	10.344	9.36497	5.78648	23.2696	391.682	0.0772204	0.514971	1.20551	2.69242	-1519.15	-3236.52			12.1727	11.0731	12.5385	12.807
	3.38647	25.2296	8.37912	6.93278	9.03277	17.5998	3.85342	23.3595	10.4119	10.5399	6.25083	26.2087	377.884	0.0775885	0.515892	1.21793	2.69263	-1519.97	-3236.42			12.3317	11.1885	12.5416	14.3331
	3.39543	25.9891	8.33177	7.1856	9.24452	17.6721	3.94434	23.4566	10.4385	11.7122	6.63632	29.2183	360.438	0.0779429	0.517069	1.22122	2.69261	-1522.41	-3236.34			12.5721	11.3674	12.6132	15.8556
	3.39743	26.0179	8.19699	7.52825	9.32302	17.7701	4.00407	23.6208	10.347	12.8711	7.14605	31.0455	345.484	0.0779299	0.517793	1.22533	2.70515	-1527.88	-3236.24			12.5374	11.5404	12.6573	17.0209
	3.31839	25.8857	8.18374	7.86849	9.1082	17.9148	4.02379	23.3869	10.3052	14.171	7.5504	32.7315	337.05	0.0779378	0.518796	1.21964	2.71028	-1530.52	-3236.1			12.4626	11.6305	12.572	18.151
	3.31074	25.5885	8.03858	8.20671	9.26076	17.9349	3.97514	24.1277	10.0426	15.1188	8.04974	34.4455	326.218	0.0782044	0.519539	1.22245	2.71859	-1530.13	-3235.96			12.3126	11.8008	12.7151	19.2047
	3.2798	25.4876	7.97135	8.38452	9.52654	18.0766	3.89976	24.7945	9.69735	15.8509	8.3455	34.604	317.062	0.0787485	0.52002	1.21902	2.72796	-1531.31	-3235.82			12.2462	11.9959	12.7972	19.6001
	3.25436	25.1792	7.78023	8.43946	9.39629	18.5864	3.7762	24.9616	9.18621	17.1805	8.56995	34.5367	311.698	0.0787315	0.520359	1.22396	2.73288	-1534.18	-3235.62			12.0713	12.1407	12.6413	20.0957
	3.29009	25.4866	8.11499	8.45183	9.12747	18.9478	3.77158	25.2376	8.78441	17.712	8.81191	34.443	309.747	0.0784984	0.520461	1.23391	2.73877	-1534.58	-3235.33			12.2972	12.1757	12.5979	20.3223
	3.32808	25.9368	8.22371	8.24054	9.13873	19.1026	3.75365	26.3286	8.46392	18.488	9.02532	33.8951	312.073	0.0780303	0.520454	1.23744	2.73813	-1532.6	-3234.98			12.4962	12.1606	12.8487	20.4694
	3.23944	25.511	8.35308	8.08627	9.13074	19.1217	3.69692	26.8549	8.39156	19.0185	9.17284	32.8715	318.367	0.0784446	0.520325	1.23815	2.74171	-1532.81	-3234.59			12.3678	12.1129	12.9811	20.3543
	3.16125	25.2987	8.13425	7.64615	9.28754	19.1578	3.70248	27.8613	8.64381	19.788	9.17975	32.0396	334.64	0.0786379	0.520048	1.24389	2.75024	-1535.03	-3234.05			12.1981	12.0305	13.4025	20.3358
	3.12853	25.9965	8.14598	7.48772	9.07238	19.0255	3.73392	28.8148	9.07588	20.6	9.43313	30.9293	349.617	0.07907	0.519484	1.25378	2.75888	-1535.73	-3233.36			12.4237	11.8619	13.8749	20.3208
	3.11616	26.6305	8.1875	7.20518	8.83658	18.7897	3.78079	30.3193	9.24994	21.3566	9.44014	30.6732	364.135	0.0790724	0.51958	1.25255	2.7609	-1535.2	-3232.59			12.6447	11.6105	14.45	20.49
	3.13037	27.3386	8.30531	7.04645	8.93703	17.8894	3.78828	31.977	9.61749	21.4185	9.64657	29.9276	376.806	0.0791477	0.519033	1.25679	2.76061	-1536.13	-3231.88			12.9248	11.291	15.1276	20.3309
	3.05505	27.7545	8.30698	6.78427	8.8158	16.9505	3.80015	33.5603	10.2831	22.0842	9.74781	29.0292	389.315	0.0787998	0.519134	1.25753	2.7582	-1538.42	-3231.07			13.0388	10.8502	15.8812	20.2871
	3.06082	28.4855	8.61458	6.56406	8.55329	16.2273	3.92159	34.1093	10.7131	22.247	9.8623	28.7816	396.076	0.0786534	0.519812	1.25154	2.75967	-1539.34	-3230.28			13.387	10.4482	16.248	20.297
	3.05385	29.2423	8.72899	6.45636	8.30331	15.5779	4.14731	36.1646	11.2624	21.9502	10.0902	27.608	395.512	0.0786394	0.520265	1.25253	2.76115	-1540.13	-3229.65			13.675	10.1125	17.1914	19.8828
	3.00694	29.2548	8.70663	6.209	8.74918	15.3034	4.23033	38.4194	11.4783	21.7705	10.1874	26.1698	394.154	0.0785067	0.52008	1.25464	2.76982	-1542.55	-3229.27			13.6561	10.0872	18.0427	19.3759
	2.9876	28.6615	8.68242	6.17801	8.68759	14.8245	4.29296	39.4958	11.8198	21.8911	10.366	25.7872	393.946	0.0788477	0.519874	1.24774	2.77883	-1545.79	-3228.98			13.4438	9.89669	18.5362	19.3481
	2.98086	28.2819	8.58887	6.18677	8.98557	14.8263	4.42374	40.5418	12.2742	21.42	10.7194	25.2962	396.065	0.0785307	0.520005	1.24396	2.78033	-1548.02	-3228.79			13.2839	9.99953	19.0799	19.1452
	3.03035	29.3731	8.78507	6.46718	9.25266	14.7621	4.47426	41.1509	12.513	20.9165	11.2389	24.6884	396.718	0.0781543	0.519747	1.24598	2.7768	-1549.78	-3229.01			13.7295	10.1607	19.3794	18.9479
	3.07869	29.7583	9.04511	6.64424	9.88398	14.8055	4.55742	40.9668	12.7398	20.0594	11.6586	23.6394	397.55	0.0778715	0.519745	1.24093	2.77077	-1552.62	-3229.56			13.9607	10.4446	19.4214	18.4525
	3.09927	29.591	9.47321	6.78361	10.3019	15.6354	4.62907	40.6659	13.4584	19.1778	12.2225	22.4629	398.515	0.0776893	0.519533	1.23902	2.76969	-1556.13	-3230.14			14.0545	10.907	19.5845	17.9544
	3.16278	30.9965	9.77057	6.84096	11.0634	17.3251	4.73495	40.2403	13.8025	19.6182	12.9325	21.9353	397.416	0.0774176	0.518786	1.23826	2.76575	-1559.37	-3230.69			14.6433	11.7432	19.5926	18.162
	3.20521	31.5342	9.94941	7.05066	11.6261	20.03	4.8666	40.755	14.0126	19.7945	13.4288	20.9971	393.795	0.0774795	0.518031	1.23666	2.76765	-1562.19	-3231.38			14.8963	12.9023	19.8781	18.0735
	3.20756	32.2594	9.88445	7.18225	12.3701	22.2807	4.85598	40.1831	14.2236	20.7637	13.8441	18.9389	395.463	0.0771731	0.517442	1.2335	2.76706	-1565.79	-3232.06			15.1171	13.9444	19.7542	17.8489
	3.23641	32.0468	9.87721	7.50809	13.247	24.2554	4.74063	38.6928	14.1763	21.4468	14.248	18.0317	399.394	0.0768771	0.517623	1.22786	2.76094	-1570.17	-3232.49			15.0535	15.0035	19.2033	17.9088
	3.23048	32.3781	9.91338	7.81964	14.1252	26.0494	4.77514	36.6486	14.2921	21.7568	14.4404	17.7483	404.709	0.0766012	0.517678	1.2298	2.75061	-1574.48	-3232.66			15.174	15.9981	18.5719	17.9819
	3.2334	33.018	9.95068	8.10971	14.8176	27.6319	4.80775	35.0169	14.4439	22.0878	14.7002	16.4211	405.119	0.0761725	0.517838	1.22832	2.74654	-1579.2	-3232.74			15.4007	16.8531	18.0895	17.7364
	3.22661	33.8614	10.0882	8.44834	15.6622	29.7308	4.79245	33.6719	14.2753	22.4632	14.7016	15.1153	403.51	0.0763256	0.517807	1.23314	2.74678	-1584.9	-3232.7			15.7254	17.9471	17.5799	17.4267
	3.16627	33.6812	10.2681	8.95001	16.637	31.5326	4.73132	31.7941	14.3622	23.3147	14.4451	14.2547	404.301	0.0762831	0.518068	1.22254	2.74498	-1591.72	-3232.1			15.7052	19.0399	16.9625	17.3382
	3.14686	33.4972	10.174	9.75885	17.2434	34.3267	4.57158	30.5422	14.1461	24.8316	14.4026	13.4273	413.131	0.0763658	0.517564	1.21431	2.74798	-1599.34	-3231.06			15.606	20.443	16.4199	17.5539
	3.15902	34.3494	10.2939	11.5622	17.8258	37.5067	4.49486	28.7771	13.4532	26.8243	13.7757	12.9856	434.216	0.0766311	0.51772	1.21341	2.7401	-1607.79	-3229.75			15.9341	22.2982	15.5751	17.8619
	3.17964	33.7356	10.2741	13.5844	18.2437	39.6263	4.34529	26.8973	13.1517	28.3686	13.1649	12.8587	459.412	0.0764231	0.517901	1.21013	2.73627	-1617.98	-3227.77			15.7298	23.8181	14.7981	18.1307
	3.16565	35.1279	10.6797	17.9589	18.5855	41.1773	4.13825	23.9746	12.6257	30.5311	12.4075	12.2557	472.425	0.0763277	0.517505	1.20841	2.72082	-1630.75	-3224.83			16.3244	25.9072	13.5795	18.3981
	3.24327	35.0125	11.0287	24.3742	19.3659	44.7779	4.10516	22.3619	12.2381	33.0647	11.5281	12.6543	479.079	0.0765548	0.516759	1.20357	2.71613	-1646.54	-3220.28			16.4282	29.506	12.9017	19.0824
	3.33382	34.9098	11.3842	31.1829	20.1536	47.543	4.06811	20.7605	11.8457	36.1909	10.5308	12.9228	477.38	0.0772272	0.516143	1.20691	2.71686	-1664.41	-3214.17			16.5426	32.9598	12.2248	19.8815
	3.37284	36.2513	11.5326	41.5325	20.6308	50.0031	3.94486	20.1281	11.762	39.1928	9.75788	13.5708	464.386	0.0773086	0.515613	1.21262	2.71889	-1686.76	-3205.58			17.0522	37.3888	11.945	20.8405
	3.47952	35.6198	11.7699	54.4496	21.3845	53.2372	3.95081	19.6659	11.385	41.455	8.8088	15.0311	450.591	0.0774693	0.514942	1.21531	2.71696	-1713	-3194.57			16.9564	43.0238	11.6672	21.765
	3.58667	35.7115	12.2999	63.7977	21.4561	55.1999	4.04194	19.4305	11.08	43.1689	8.08005	15.9102	440.827	0.0773087	0.514415	1.21983	2.71665	-1742.6	-3181.43			17.1994	46.8179	11.5175	22.3864
	3.74427	35.7833	13.0785	70.7501	21.7936	58.1689	4.18005	20.434	11.0628	43.8313	7.64691	16.9463	425.556	0.0765716	0.514234	1.2274	2.71591	-1774.78	-3167.68			17.5353	50.2375	11.8923	22.8082
	3.88855	35.7392	13.7711	75.9797	21.9421	59.7468	4.26583	22.1369	10.8248	44.9065	6.95546	17.3265	406.171	0.0759905	0.514311	1.2295	2.7144	-1808.87	-3154.54			17.7996	52.5562	12.4092	23.0628
	4.10972	34.998	14.042	78.9832	22.1911	60.5548	4.38845	24.2358	10.7945	44.6326	6.42404	18.3352	387.389	0.0759832	0.514445	1.22841	2.71731	-1844.76	-3142.84			17.7166	53.9097	13.1396	23.1306
	4.36467	34.2213	14.9454	81.2238	22.1994	61.2604	4.64895	25.9609	10.8847	44.5229	5.91681	19.3234	367.94	0.0763047	0.514681	1.22012	2.72584	-1879.77	-3134			17.8438	54.8945	13.8315	23.2544
	4.53674	32.8039	15.6031	81.0367	22.3908	61.4847	4.87339	27.0702	11.0654	43.486	5.98384	20.487	347.362	0.0760285	0.515028	1.21407	2.73543	-1911.59	-3128.7			17.6479	54.9707	14.3364	23.3189
	4.7102	32.1461	16.1927	80.0927	22.207	60.4978	5.0787	27.6376	11.0388	40.9516	5.961	22.0065	327.72	0.0759802	0.515543	1.20696	2.7403	-1938.96	-3127.14			17.683	54.2658	14.5851	22.973
	4.85626	31.53	16.9392	77.4754	21.4169	58.3229	5.22812	28.6276	11.0741	36.4735	6.09737	22.9783	317.106	0.075524	0.515833	1.19837	2.74346	-1959.62	-3129.3			17.7752	52.4051	14.9766	21.8497
	4.93368	29.769	17.606	69.8173	20.7088	56.3862	5.27844	28.8872	10.8886	33.1885	6.27841	23.7845	324.365	0.0752697	0.51632	1.18899	2.74113	-1971.32	-3135.03			17.4362	48.9708	15.0181	21.0838
	4.96196	29.1379	18.275	59.7712	19.4989	53.385	5.25353	28.8353	10.7037	29.8994	6.55471	23.7364	344.063	0.0753101	0.516493	1.18332	2.74759	-1972.71	-3143.98			17.4583	44.2183	14.9308	20.0635
	4.99378	26.6626	18.5564	52.0085	18.7923	50.2663	5.24145	28.0166	10.5657	26.6661	6.7857	24.1875	363.991	0.0753942	0.516819	1.17295	2.74752	-1963.23	-3155.45			16.7376	40.3557	14.6079	19.2131
	4.96299	24.4122	18.9062	44.5715	17.4323	44.8197	5.20777	26.8733	10.2873	24.6583	7.0332	24.7618	381.559	0.0756016	0.516724	1.17267	2.74565	-1945.06	-3168.2			16.0938	35.6078	14.1228	18.8178
	4.92588	21.9066	18.7885	37.7181	16.4579	39.9891	5.18248	25.3264	9.90891	21.8217	7.25621	25.1808	393.791	0.076091	0.516375	1.17315	2.74438	-1917.1	-3180.7			15.207	31.3884	13.4726	18.0862
	4.71271	19.5614	18.7133	32.1162	15.2332	35.9309	5.06501	23.3945	9.77162	18.7293	7.4114	24.9616	406.985	0.0760002	0.516419	1.17403	2.74028	-1880.83	-3192.25			14.3291	27.7601	12.7437	17.0341
	4.5045	17.3308	18.4726	26.3505	14.4468	31.1142	4.84032	20.7636	9.59898	15.0751	7.37545	25.097	423.514	0.0761516	0.516146	1.16874	2.73062	-1839.92	-3201.99			13.4359	23.9705	11.7343	15.8492
	4.41768	15.9206	18.1393	22.5765	13.3264	27.0726	4.70944	19.5965	9.23888	12.1181	7.27883	25.4394	437.752	0.0762741	0.516103	1.16055	2.72266	-1796.48	-3208.97			12.8258	20.9918	11.1816	14.9454
	4.26984	13.8773	17.8378	17.6774	12.0795	23.1835	4.5593	17.9629	9.41264	9.77257	7.27005	25.44	448.957	0.0761739	0.51615	1.14839	2.72247	-1749.13	-3214.24			11.995	17.6468	10.6449	14.1609
	4.18462	13.3455	17.335	13.6229	11.1793	21.0095	4.593	16.3826	9.9856	8.37321	7.27117	25.7112	452.649	0.0761439	0.515453	1.13973	2.72311	-1702.32	-3218.17			11.6217	15.2706	10.3204	13.7852
	4.13028	13.1756	17.0549	11.3061	10.4024	17.9862	4.56251	16.464	10.7005	7.82321	7.41346	26.2012	445.133	0.0760097	0.514728	1.1289	2.72268	-1659.71	-3221.06			11.4536	13.2316	10.5757	13.8126
	4.04762	14.1129	16.491	9.50044	9.59468	16.7034	4.57567	16.8177	11.3629	7.35634	7.5392	27.2784	430.199	0.0760638	0.513658	1.11535	2.72512	-1620.47	-3223.19			11.5505	11.9328	10.9187	14.058
	4.00134	14.6044	16.0326	7.74948	8.8854	15.4738	4.52891	19.1341	11.9537	7.2267	7.73494	28.1585	413.663	0.0765467	0.512978	1.09627	2.72954	-1586.16	-3224.84			11.5461	10.7029	11.8723	14.3734
	3.87199	15.407	15.2434	7.40145	8.37736	14.4393	4.48195	21.427	12.3385	7.04432	7.54759	29.1921	404.324	0.0764804	0.512802	1.09003	2.73329	-1556.02	-3226.19			11.5075	10.0727	12.7491	14.5947
	3.75898	16.6977	14.762	6.8048	7.88463	13.3328	4.54155	22.4109	12.6575	6.96874	7.44357	29.6206	406.068	0.0765796	0.512125	1.08036	2.74184	-1533	-3227.2			11.7396	9.34073	13.2033	14.6776
	3.72516	17.7452	14.1925	6.66338	7.34836	12.2043	4.60929	23.7137	12.7306	6.96886	7.40283	30.8594	407.705	0.0759112	0.511882	1.07694	2.74913	-1514.41	-3227.91			11.8876	8.73867	13.6845	15.077
	3.66087	18.7111	13.5011	6.68107	6.98131	11.5205	4.65633	24.8978	12.7159	6.91015	7.49957	31.5161	391.325	0.075613	0.511218	1.0802	2.75849	-1497.93	-3228.54			11.9577	8.39428	14.09	15.3086
	3.60618	19.1919	12.8679	6.69536	6.43987	10.5616	4.76018	26.4869	12.8852	6.87191	7.6454	31.5573	365.31	0.0752692	0.510809	1.09002	2.76705	-1486.29	-3229.24			11.8887	7.89896	14.7107	15.3582
	3.53571	19.5554	12.5643	6.61025	6.14219	9.16197	4.95737	27.8255	12.5854	6.80444	7.90358	31.393	348.801	0.0749164	0.510751	1.10293	2.76586	-1480.32	-3229.85			11.8851	7.30481	15.1228	15.367
	3.45901	19.606	11.9811	6.56951	5.95803	8.40903	5.0049	28.5453	12.1731	6.89926	7.7854	31.2348	343.482	0.0752551	0.511263	1.10957	2.76806	-1476.74	-3230.26			11.682	6.97886	15.2411	15.3065
	3.39908	20.0109	11.4512	6.50998	5.47151	7.74027	5.30509	28.5039	11.612	7.07934	7.58121	31.1283	339.695	0.0749873	0.51142	1.10585	2.77221	-1472.88	-3230.7			11.6204	6.57392	15.1403	15.2629
	3.3293	19.5895	11.1461	6.48467	5.44693	7.0791	5.55578	28.4569	11.1743	7.08872	7.4644	30.295	339.161	0.0750718	0.511849	1.1165	2.77263	-1472.35	-3231.2			11.355	6.3369	15.0623	14.9494
	3.39422	19.4827	10.7869	6.32645	5.8501	6.69564	5.71256	27.2454	10.7328	7.07113	7.1605	30.1296	341.776	0.0743976	0.512118	1.12203	2.77972	-1475.5	-3231.61			11.2213	6.29073	14.5636	14.7871
	3.47078	18.9798	10.5628	6.60167	6.24504	6.4509	5.79656	26.2079	10.4689	7.23804	7.15755	30.61	344.018	0.0744125	0.512122	1.13206	2.78504	-1479.41	-3231.83			11.0045	6.43254	14.1578	15.0019
	3.4717	17.8044	10.369	6.71045	6.55465	6.33535	5.82601	25.9064	10.2861	7.29912	7.11339	30.787	340.201	0.0743703	0.511612	1.14549	2.78615	-1481.29	-3232.05			10.5484	6.53348	14.0062	15.0665
	3.54838	17.0403	10.3249	6.88925	7.02146	6.36406	5.76786	25.5049	9.99608	7.71346	7.22737	30.9273	336.738	0.0745758	0.511413	1.16024	2.78797	-1484.81	-3232.3			10.3045	6.75826	13.7563	15.2894
	3.5801	16.1195	10.4103	6.98558	7.42814	6.62433	5.72289	24.5499	9.82716	8.1643	7.12219	31.3321	339.601	0.0753444	0.511321	1.16698	2.79156	-1491.75	-3232.52			10.0366	7.01269	13.3666	15.5395
	3.57965	16.0054	10.4842	6.77222	7.79548	6.89254	5.5912	23.7268	9.49526	8.70611	6.95443	33.1616	345.396	0.0758167	0.511465	1.1699	2.79419	-1497.55	-3232.58			10.0231	7.15341	12.9377	16.2741
	3.53896	15.3696	10.4083	7.17471	8.40518	7.54669	5.47126	22.5954	9.30754	9.18223	6.50406	34.9448	343.881	0.0767179	0.511333	1.1638	2.80245	-1499.37	-3232.67			9.77231	7.70886	12.4581	16.877
	3.47346	14.9933	10.4542	7.66062	8.73347	8.24586	5.2519	22.2123	9.08312	10.148	6.36889	36.9122	342.187	0.0774815	0.511345	1.15686	2.80104	-1501.7	-3232.9			9.64032	8.21332	12.1824	17.8097
	3.47705	14.2812	10.3287	7.89033	9.25443	8.86618	4.84799	22.4554	8.8575	10.4895	6.25268	37.8419	340.804	0.0784894	0.510987	1.15449	2.79215	-1508.58	-3233.04			9.36232	8.67031	12.0536	18.1947
	3.44765	13.9043	10.015	8.36316	9.44051	9.34427	4.56458	22.5597	8.90405	11.0765	6.11108	38.325	336.681	0.0791099	0.51111	1.14754	2.78501	-1511.92	-3233.02			9.12231	9.04932	12.0094	18.5042
	3.34204	13.8152	10.1407	8.54803	9.64358	9.75205	4.19661	23.2468	8.61556	11.4001	6.02239	38.3074	331.679	0.0801364	0.511381	1.15698	2.77433	-1509.74	-3233.1			9.0993	9.31455	12.0196	18.5766
	3.34122	13.0588	10.0852	8.5661	9.59763	9.94688	4.04493	23.803	8.37967	11.5116	5.83624	37.2842	334.315	0.0805208	0.511857	1.16047	2.76206	-1509.52	-3233.26			8.82843	9.37021	12.0759	18.2107
	3.37586	12.5124	11.101	8.54011	9.74231	9.92734	3.8723	24.5905	8.25405	11.4592	5.77623	36.5524	347.585	0.0812889	0.512681	1.17045	2.75921	-1513.89	-3233.42			8.99644	9.40325	12.239	17.9293
	3.32763	11.9793	12.0838	8.3613	9.71243	9.88951	3.78128	27.2769	8.30223	11.1742	5.47551	35.4075	363.502	0.08197	0.513312	1.17293	2.75368	-1514.37	-3233.49			9.13024	9.32108	13.1201	17.3524
	3.35769	11.3973	12.8172	8.24068	9.67648	9.60803	3.68258	28.5341	8.21292	10.7577	5.27469	34.131	372.68	0.0819881	0.513523	1.17018	2.74441	-1509.13	-3233.55			9.19072	9.17506	13.4765	16.7211
	3.3492	10.3548	13.9275	8.01129	9.64562	9.55618	3.53148	29.2366	8.35011	10.3237	5.12959	31.8741	384.102	0.0818924	0.513923	1.1663	2.73746	-1507.74	-3233.75			9.21051	9.07103	13.7061	15.7758
	3.45337	9.72543	14.4116	7.55935	9.3238	9.17621	3.55413	30.7789	8.35104	9.52471	5.08697	29.2813	402.546	0.0816876	0.51402	1.1649	2.73447	-1512.22	-3233.94			9.19681	8.68645	14.228	14.631
	3.58758	9.0803	14.8584	7.16083	9.2162	8.6452	3.56402	31.8433	8.37263	8.51992	4.97051	26.2411	419.831	0.0814501	0.514541	1.17442	2.73378	-1512.2	-3234.01			9.17541	8.34074	14.5933	13.2438
	3.6524	8.6243	15.6893	6.58325	8.86536	8.2249	3.48869	33.034	8.58186	7.73265	4.84228	24.6	432.426	0.0807703	0.515467	1.1817	2.73613	-1506.51	-3234.12			9.32198	7.89117	15.0349	12.3917
	3.68916	8.16951	16.0018	6.12647	8.63387	7.90347	3.50675	34.1539	8.63007	6.87133	4.7728	22.6252	443.665	0.0809839	0.51552	1.18463	2.74163	-1507.23	-3234.42			9.28681	7.5546	15.4303	11.4231
	3.75369	7.79912	16.4232	5.93087	8.31151	7.47724	3.59158	37.3499	8.82233	6.17089	4.62088	21.5152	453.799	0.0808727	0.51559	1.18588	2.74262	-1514.18	-3234.66			9.32533	7.23987	16.5879	10.769
	3.68386	7.75786	16.4479	5.48135	8.09016	7.56274	3.52332	38.0812	8.9272	5.90634	4.55097	20.625	462.923	0.0806217	0.514773	1.18715	2.74535	-1514.94	-3234.79			9.29654	7.04475	16.8439	10.3608
	3.70673	7.85966	15.9729	5.43072	7.69343	7.854	3.56517	38.9106	8.94636	5.82175	4.49312	19.7281	460.116	0.0808211	0.514283	1.18033	2.73634	-1509.8	-3234.96			9.17977	6.99272	17.1407	10.0143
	3.78932	7.97244	15.2328	5.42963	7.39357	8.14155	3.56026	38.1227	8.96589	5.89549	4.48575	20.3405	446.246	0.0805237	0.513497	1.16946	2.7362	-1512.73	-3235.21			8.99818	6.98825	16.883	10.2406
	3.77881	8.28033	14.5331	5.37285	6.92416	8.46692	3.49352	38.0228	9.03012	5.80978	4.43031	20.372	434.794	0.0803296	0.512986	1.17993	2.74922	-1521.98	-3235.43			8.86408	6.92131	16.8488	10.204
	3.83721	8.26031	13.4117	5.39004	6.61947	8.86959	3.4993	39.2704	9.00159	5.82378	4.34687	21.1603	427.6	0.0798685	0.512236	1.18968	2.75232	-1521.93	-3235.48			8.50307	6.9597	17.2571	10.4436
	3.75842	8.4648	13.0825	5.3906	6.49878	9.36957	3.39517	39.2016	8.82698	6.02594	4.33125	21.69	417.851	0.0796225	0.511632	1.20318	2.75168	-1515.84	-3235.53			8.43525	7.08632	17.1413	10.6824
	3.66469	8.73197	12.4977	5.42115	6.21113	9.90859	3.34736	39.9882	8.62065	6.26732	4.33569	22.1376	400.715	0.0796825	0.51106	1.2116	2.74648	-1519.97	-3235.71			8.29811	7.18029	17.3187	10.9135
	3.70604	9.41945	11.9297	5.49818	6.14393	10.637	3.39951	40.9528	8.32227	6.51763	4.29857	22.7171	384.042	0.0797699	0.510596	1.2186	2.74544	-1529.36	-3235.83			8.35173	7.42636	17.5582	11.1778
	3.75103	10.0315	11.6767	5.57002	6.0319	11.7257	3.42975	40.9942	8.07437	6.71971	4.24739	23.4054	377.724	0.0792558	0.510466	1.2124	2.7448	-1527.12	-3235.78			8.4864	7.77586	17.4994	11.4575
	3.71258	10.6812	11.3016	5.75093	5.97287	13.0139	3.38765	38.5388	7.79867	7.04609	4.31953	24.1345	373.793	0.0792079	0.510369	1.20234	2.7526	-1519.34	-3235.76			8.56512	8.24589	16.575	11.8334
	3.74526	11.2708	11.0003	5.96282	6.03859	14.2012	3.4078	37.4737	7.66479	7.18152	4.36077	24.3814	372.516	0.0792158	0.510178	1.1926	2.7543	-1524.18	-3235.87			8.67212	8.7342	16.1821	11.9745
	3.73221	11.7428	10.8778	6.44945	6.25844	16.0071	3.38759	37.7012	7.63737	7.52385	4.40785	25.264	374.697	0.0790577	0.510337	1.18119	2.75404	-1533.18	-3235.93			8.78427	9.57167	16.2421	12.3986
	3.66813	12.3394	10.7314	7.16576	6.50892	17.4324	3.3972	38.8907	7.64281	8.20409	4.48756	25.3983	379.395	0.0788663	0.510953	1.17894	2.74987	-1527.67	-3235.86			8.91301	10.369	16.6436	12.6966
	3.62775	13.1223	10.6895	8.11156	6.56699	19.1052	3.45464	39.3833	7.59591	8.79592	4.54678	25.6621	384.774	0.0788767	0.511731	1.18814	2.74577	-1518.88	-3235.86			9.14653	11.2613	16.8113	13.0016
	3.60153	14.1532	10.7937	8.94969	6.80425	21.2967	3.51832	40.7559	7.74464	9.3	4.69328	26.028	389.059	0.0793159	0.512188	1.19547	2.74204	-1525.13	-3236.02			9.51614	12.3502	17.3396	13.3404
	3.60756	14.4947	10.7055	10.038	7.26042	23.4814	3.59519	42.6904	7.79583	10.0328	4.70363	26.2455	388.508	0.0794851	0.511873	1.1944	2.74483	-1533.8	-3236.13			9.60259	13.5933	18.0271	13.6607
	3.63565	14.8509	10.6396	11.4953	7.8036	26.3308	3.61867	43.2837	7.93231	10.3987	4.80614	26.2602	383.76	0.0793922	0.512274	1.18709	2.74979	-1525.69	-3236.06			9.70872	15.2099	18.2782	13.8217
	3.56495	15.2363	10.3595	13.2429	8.22011	28.3287	3.72425	44.6159	8.15215	11.4497	4.94272	25.2879	379.302	0.0796823	0.512498	1.18301	2.74916	-1515.97	-3236.08			9.72026	16.5972	18.8308	13.8934
	3.56129	15.5731	10.1319	15.7827	8.69497	29.5104	3.79642	47.9802	8.40975	12.0093	5.05198	24.3223	378.134	0.079857	0.513418	1.19754	2.75114	-1523.06	-3236.27			9.75542	17.996	20.0621	13.7945
	3.64028	15.8828	10.0521	18.6529	9.01878	30.4985	3.82953	48.4519	8.6481	12.1468	5.02557	23.8452	375.841	0.0799532	0.513579	1.20654	2.74509	-1529.48	-3236.32			9.85839	19.3901	20.3099	13.6725
	3.72389	16.4341	10.054	22.1778	9.47399	31.8715	3.87959	50.9373	9.01876	12.3911	4.9404	23.4721	365.983	0.0801176	0.514329	1.22101	2.74732	-1516.96	-3236.16			10.0706	21.1744	21.2785	13.6012
	3.74991	17.2499	10.1818	25.0962	9.65933	32.1117	3.94022	52.6934	9.15742	12.4955	4.87033	22.814	358.28	0.0803637	0.514373	1.22806	2.75348	-1505.94	-3236.13			10.3939	22.2891	21.9303	13.3933
	3.79522	18.2507	10.5543	27.3287	9.98374	32.795	3.93633	53.1233	9.33337	12.4087	4.86569	21.3565	349.586	0.0805678	0.514204	1.23715	2.75594	-1513.81	-3236.27			10.8668	23.3692	22.131	12.8769
	3.91234	18.7984	10.5548	29.3913	10.3611	33.334	4.02429	53.4058	9.46628	12.254	4.7864	20.3074	331.447	0.0803434	0.513682	1.24079	2.7565	-1519.59	-3236.25			11.0885	24.3621	22.2988	12.4493
	3.98426	20.0633	11.2127	32.0833	10.6324	33.3563	4.04099	52.7224	9.6331	12.1502	4.70255	18.924	312.802	0.0802371	0.513783	1.24291	2.7608	-1505.91	-3236.08			11.7534	25.3574	22.1322	11.9256
	4.19155	21.518	11.838	35.1363	10.5871	32.9112	4.13378	52.6693	9.88747	11.9174	4.6281	17.5267	306.973	0.079857	0.514057	1.24042	2.76429	-1496.79	-3236.05			12.5159	26.2116	22.2302	11.3574
	4.28767	22.3665	12.2776	38.7315	10.6156	31.3179	4.15593	53.9814	10.186	11.7953	4.4469	16.8094	308.07	0.0793301	0.513912	1.24138	2.77005	-1507.97	-3236.15			12.9773	26.8883	22.7744	11.0172
	4.38456	23.3251	12.9674	41.0792	10.5879	29.9482	4.11404	53.6773	10.2366	11.0486	4.28471	16.4742	309.458	0.0788887	0.513783	1.2384	2.77353	-1513.97	-3236.09			13.559	27.2051	22.676	10.6025
	4.47183	24.833	13.2416	42.2088	10.8597	29.3805	4.02353	53.3335	10.4968	10.746	4.19277	16.1115	307.386	0.0781942	0.513354	1.22628	2.7699	-1501.73	-3235.89			14.1822	27.483	22.6179	10.3501
	4.49124	25.4615	13.5241	42.5463	11.2116	28.3714	4.04871	54.8531	10.7937	10.5359	4.18793	15.6884	304.996	0.0778549	0.51263	1.21523	2.76864	-1498.12	-3235.88			14.4923	27.3764	23.2318	10.1374
	4.49752	26.8049	13.7626	42.8854	11.301	26.6264	3.99371	56.1076	10.7883	10.5309	4.22599	15.5055	307.848	0.0773235	0.512846	1.20189	2.77103	-1514	-3236.04			15.0217	26.9376	23.6299	10.0875
	4.57184	27.2676	14.0758	42.8649	11.8232	25.2592	3.94899	57.2933	10.898	10.658	4.19011	15.631	317.772	0.076795	0.513431	1.19482	2.76701	-1522.31	-3235.98			15.3051	26.6491	24.0468	10.1597
	4.52792	27.4362	14.3642	43.7765	11.9666	23.6908	3.97488	59.2091	10.9095	10.7131	4.1772	15.8841	336.313	0.0763603	0.513712	1.18188	2.76828	-1514.06	-3235.79			15.4428	26.478	24.6979	10.2581
	4.51711	28.0322	14.6069	44.7711	12.3552	22.1438	3.91957	62.506	11.2235	10.7075	4.33177	16.9481	368.095	0.0758328	0.513655	1.16512	2.76554	-1516.02	-3235.81			15.7187	26.4234	25.883	10.6625
	4.48096	28.1313	14.3967	46.0769	12.5315	20.5286	3.88007	68.5327	11.4529	10.651	4.44885	17.5052	397.016	0.0755456	0.513736	1.15024	2.76026	-1534.37	-3235.92			15.6697	26.379	27.9552	10.8684
	4.30671	28.2636	14.174	45.2608	12.9141	18.496	3.83914	70.1067	11.6171	10.9216	4.66598	19.0092	416.593	0.075251	0.513636	1.12767	2.75417	-1541.59	-3235.81			15.5814	25.557	28.521	11.5322
	4.23352	28.1736	13.9782	44.361	13.0673	16.9971	3.80237	70.6879	11.7403	11.4704	4.97756	20.7589	424.83	0.0751951	0.514004	1.10822	2.74836	-1535.9	-3235.65			15.4618	24.8085	28.7435	12.4023
	4.17666	28.0039	13.7438	43.4719	13.0416	15.443	3.80261	72.1461	12.1127	11.9189	5.21647	23.6539	431.395	0.0749402	0.513856	1.09483	2.74388	-1544.08	-3235.69			15.3081	23.9855	29.3538	13.5964
	4.15824	27.2117	13.8523	42.5	12.6112	14.166	3.8485	73.7388	12.2131	13.0575	5.89129	26.2515	442.232	0.0748674	0.514067	1.09556	2.73762	-1565.97	-3235.82			15.0741	23.0924	29.9335	15.0668
	4.02005	26.3697	13.6078	41.5236	12.1863	12.7555	3.8366	76.5331	12.3423	14.9515	6.52578	29.8291	454.726	0.0749091	0.51467	1.09582	2.725	-1574.19	-3235.69			14.6658	22.1552	30.904	17.1021
	3.98319	25.2535	13.4182	39.4867	11.4475	12.0587	3.83248	77.8942	12.8396	18.2244	7.38158	34.5305	462.903	0.0754026	0.51466	1.09384	2.7102	-1597.24	-3235.53			14.2183	20.9976	31.5221	20.0455
	3.93481	24.4656	13.0105	37.9365	10.7018	11.5491	3.97885	78.3819	13.1795	21.9875	8.22986	40.4153	465.72	0.0754512	0.514379	1.08796	2.70232	-1182.13	-3235.04			13.8036	20.0625	31.8467	23.5442
	3.85429	23.4654	12.4151	35.9855	10.1711	11.0617	3.92264	81.0957	13.3766	29.2921	8.95703	44.7155	455.597	0.0754064	0.514527	1.08706	2.69219	-534.846	-3233.81			13.245	19.0728	32.7983	27.6549
	3.79387	22.0831	12.2547	35.0106	9.21838	10.3595	3.90587	81.7577	13.1513	36.1526	9.96755	47.8015	437.94	0.0761731	0.514731	1.08268	2.67853	135.364	-3231.9			12.7106	18.1961	32.9383	31.3072
	3.73022	20.2062	11.7431	33.382	8.36383	10.3114	3.91611	83.0599	12.9995	46.337	10.818	52.913	419.447	0.0763708	0.514968	1.08399	2.6758	816.958	-3229.7			11.8932	17.3524	33.3252	36.6893
	3.68726	18.7669	11.3	33.9217	7.49169	10.3041	3.98798	84.7651	12.7901	56.8084	11.9033	56.7475	401.207	0.0767768	0.514847	1.09494	2.67483	1475.09	-3227.59			11.2514	17.2392	33.8477	41.8197

## Sheet: P209 U1-1
	Ra Li	Oi Li	Oe Li	MF Li	ICO Li	LO Li	Ra Re	Oi Re	Oe Re	MF Re	ICO Re	LO Re	EKG	Kippwinkel	Rotwinkel	Kraft x	Kraft y	Druck li	Druck re			Bauch links	Rücken links	Bauch rechts	Rücken rechts
	1.69812	9.84012	7.62859	21.9491	4.53547	6.62772	2.66636	31.3206	4.60598	28.6856	6.74924	36.4003	324.28	0.0617366	0.264259	0.709694	3.14028	45	-1287.85			6.38894	11.0374	12.8643	23.9451
	1.79245	9.76838	6.74302	22.1826	4.12434	6.5302	2.70616	30.3793	4.60844	32.2409	7.45402	38.0129	320.447	0.0624016	0.264901	0.71129	3.13835	40	-1276.88			6.10128	10.9457	12.5646	25.9026
	1.92462	9.82911	6.14434	22.3324	3.96029	6.49985	2.78457	29.4725	4.5687	34.9771	8.07489	39.9058	323.037	0.0626968	0.264962	0.706233	3.14037	1.09473	-1262.68			5.96603	10.9308	12.2753	27.6526
	2.07312	10.5758	5.77054	22.7088	3.86517	6.38347	2.87625	28.8755	4.47357	37.6366	8.68152	41.2222	330.006	0.0626779	0.26452	0.707203	3.13991	12	-1244.6			6.13981	10.9858	12.0751	29.1801
	2.20722	10.8741	5.55075	22.2505	3.78874	6.25813	2.93512	27.4979	4.32842	39.0406	9.13053	42.0539	335.096	0.0630395	0.264671	0.712281	3.13961	-1426.2	R			6.2107	10.7658	11.5871	30.075
	2.34073	10.7765	5.61569	21.2192	3.98246	6.13915	2.98162	26.0285	4.20476	39.1714	9.4912	42.0697	331.575	0.0630599	0.265188	0.723149	3.14301	-1402.96	-1196.59			6.24429	10.4469	11.0716	30.2441
	2.51776	11.0806	5.99107	19.8426	4.23755	5.9753	3.08847	24.4972	4.04031	38.0466	9.66924	41.2752	314.225	0.0626022	0.265774	0.726189	3.15119	-1389.5	-1164.94			6.52979	10.0185	10.542	29.6637
	2.72387	11.2372	6.32413	18.513	4.45216	5.85543	3.19962	23.2514	3.91871	37.0155	9.5328	39.9103	293.609	0.0622727	0.265537	0.727754	3.16705	-1387.64	-1126.87			6.76173	9.60686	10.1233	28.8195
	2.91157	11.1744	6.63032	17.6811	4.82713	5.63811	3.29232	22.3969	3.72364	35.6397	9.40451	38.2359	284.242	0.0620013	0.265632	0.732027	3.1814	-1397.86	-1083.23			6.90542	9.38212	9.80428	27.76
	3.04932	10.9219	6.90146	16.4924	5.04758	5.55517	3.25283	21.7287	3.5973	33.2471	9.2554	36.1233	296.168	0.0617584	0.265494	0.735273	3.18455	-1417.94	-1035.18			6.95755	9.03172	9.52628	26.2086
	3.20104	10.9173	7.16472	14.8681	5.22575	5.53534	3.2675	20.5374	3.49977	29.8272	8.95437	34.1767	327.28	0.0610833	0.265343	0.735942	3.18809	-1445.3	-984.009			7.09434	8.54306	9.10154	24.3194
	3.29939	11.0655	7.3438	13.1199	5.2889	5.50034	3.25034	19.4189	3.39978	27.0687	8.53191	31.9723	367.478	0.0610633	0.264258	0.736932	3.19151	-1476.34	-933.988			7.23624	7.9697	8.68967	22.5243
	3.34887	10.6193	7.40382	11.4755	5.40663	5.57732	3.27545	18.1876	3.37723	24.0433	8.16015	29.9042	403.256	0.0611796	0.263804	0.737974	3.19857	-1508.34	-887.491			7.124	7.48649	8.28011	20.7025
	3.40559	10.2956	7.66755	9.75798	5.48884	5.56644	3.26364	16.4948	3.37124	20.7858	7.89283	26.92	422.981	0.0608171	0.263136	0.736914	3.20308	-1539.45	-846.533			7.12291	6.93775	7.70988	18.5329
	3.4319	10.3793	7.75331	8.41618	5.40328	5.65861	3.30597	14.5766	3.37084	18.5532	7.24356	23.9148	430.324	0.0603792	0.262492	0.727217	3.20296	-1568.19	-815.041			7.18817	6.49269	7.08448	16.5705
	3.38011	10.1937	7.77981	7.45169	5.3104	6.03668	3.24588	12.8502	3.37313	16.5758	6.85809	20.8417	439.372	0.0603825	0.261734	0.725917	3.19631	-1593.07	-792.656			7.11786	6.26626	6.48972	14.7585
	3.32405	10.1322	7.70037	6.94586	5.12118	6.46445	3.13143	11.6631	3.34106	14.2693	6.60413	18.4738	453.646	0.0603583	0.261259	0.721363	3.18995	-1613.71	-780.484			7.05222	6.17716	6.0452	13.1157
	3.23483	10.2649	7.7487	6.32609	4.85228	7.14391	3.06568	11.0897	3.26372	12.7777	6.35895	16.3183	468.48	0.0604446	0.260687	0.721469	3.18181	-1630.45	-777.863			7.08281	6.10743	5.80636	11.8183
	3.15881	10.7873	8.00095	6.23432	4.67898	7.61622	3.03376	10.2933	3.24828	12.915	6.02244	14.6106	478.07	0.0604217	0.260085	0.725652	3.18793	-1643.4	-783.759			7.31569	6.17651	5.52512	11.1827
	3.04449	11.1699	8.1414	6.09569	4.51927	8.29549	3.01794	10.1861	3.20657	14.2341	5.76471	12.8471	478.833	0.0607188	0.259722	0.726207	3.19349	-1653.15	-795.029			7.45192	6.30348	5.47021	10.9486
	2.95727	11.5807	8.21429	5.97229	4.40773	8.94145	3.0651	10.1845	3.21852	15.264	5.50463	11.0492	464.591	0.0603093	0.259777	0.727228	3.19493	-1660.42	-804.63			7.58408	6.44049	5.48936	10.6059
	2.92068	12.1489	8.28108	5.80618	4.21822	9.52079	3.07012	10.3752	3.16275	16.117	5.218	9.58128	444.798	0.0602507	0.259758	0.725221	3.19418	-1665.86	-809.988			7.78356	6.51506	5.53601	10.3054
	2.87815	12.2507	8.26614	5.62328	3.9684	9.91076	3.17018	10.3377	3.14508	17.3585	4.89251	8.34013	434.64	0.060584	0.259524	0.72283	3.19635	-1669.64	-805.748			7.79832	6.50081	5.55097	10.197
	2.78957	12.385	8.2866	5.61863	3.96051	10.232	3.14706	10.3018	3.07714	18.0911	4.63337	7.47186	433.722	0.0607718	0.259417	0.718793	3.2004	-1672.28	-789.028			7.82039	6.6037	5.50866	10.0654
	2.82948	12.7965	8.2362	5.68781	3.8049	10.4767	3.27099	10.5807	3.0202	19.1859	4.35121	6.77996	436.162	0.0608519	0.259392	0.719587	3.19409	-1674.19	-752.999			7.95408	6.65648	5.62398	10.1057
	2.79331	13.1525	8.15526	5.73906	3.74503	10.5321	3.37785	10.9929	2.96078	20.7751	4.11961	6.39327	427.849	0.0607708	0.259498	0.720735	3.18183	-1675.67	-704.917			8.0337	6.67206	5.77716	10.4293
	2.76847	13.5221	8.07245	5.96194	3.69675	10.638	3.50848	11.289	2.98145	21.9072	3.93132	6.1446	408.351	0.0607404	0.259991	0.723379	3.1848	-1676.88	-654.006			8.121	6.76558	5.9263	10.661
	2.72509	13.3264	7.8263	6.04017	3.60801	10.6617	3.60509	11.2362	2.92491	21.9574	3.68369	5.89173	388.524	0.0607046	0.259963	0.721795	3.18831	-1678.1	-604.692			7.95928	6.76997	5.92205	10.5109
	2.64476	13.1799	7.50406	5.87948	3.49574	10.5848	3.82242	10.9972	2.88324	21.1088	3.60787	5.89648	367.079	0.0605269	0.260076	0.718227	3.1875	-1679.27	-553.506			7.77625	6.65333	5.90096	10.2044
	2.59258	12.9337	7.30276	5.76196	3.42737	10.2051	3.88579	10.8961	2.84165	20.4408	3.51497	5.70335	344.102	0.0607728	0.260051	0.715513	3.18884	-1680.36	-508.198			7.60967	6.46479	5.87451	9.88639
	2.4908	12.465	7.10459	5.7554	3.3233	9.75118	3.9369	10.7452	2.84241	19.4385	3.46016	5.62156	323.213	0.0609696	0.260585	0.713861	3.18502	-1681.35	-470.724			7.35347	6.27663	5.84152	9.50673
	2.38899	12.4403	6.94096	5.70229	3.30257	9.58752	3.97553	10.5739	2.81855	18.1692	3.45819	5.59913	301.952	0.060717	0.260838	0.718743	3.17662	-1682.29	-436.838			7.25674	6.19746	5.78932	9.07551
	2.36777	12.4472	6.79944	5.60209	3.26648	9.49161	4.08434	10.6364	2.74175	17.5521	3.50544	5.43521	280.343	0.0614028	0.261152	0.72196	3.1755	-1683.24	-410.554			7.20481	6.12006	5.82083	8.83092
	2.25871	12.2827	6.60635	5.34171	3.19747	9.35379	4.07452	10.6526	2.71857	16.7617	3.60744	5.40261	262.518	0.0616241	0.261834	0.72186	3.17986	-1684.21	-394.178			7.04925	5.96432	5.81524	8.59059
	2.21018	12.169	6.51979	5.10221	3.17157	9.32414	4.05872	10.5515	2.75671	15.175	3.62999	5.5198	254.008	0.0618509	0.262004	0.720724	3.19021	-1685.23	-389.948			6.96631	5.86597	5.78898	8.10827
	2.1302	11.936	6.5134	4.86908	3.14964	9.08866	4.00969	10.7635	2.70483	13.9683	3.74863	5.59247	263.512	0.0616122	0.262107	0.719536	3.1942	-1686.39	-384.134			6.85986	5.70246	5.82601	7.76978
	2.09887	11.9443	6.3053	4.75412	3.10447	8.88612	4.01369	11.3078	2.75222	12.9828	4.12952	5.84291	276.593	0.0614376	0.262544	0.721747	3.19418	-1687.48	-367.617			6.78284	5.58157	6.02456	7.65173
	2.0729	12.2427	6.33275	4.53199	3.11807	8.91206	3.87492	11.9723	2.85285	12.4664	4.34392	5.85544	281.859	0.0614036	0.262775	0.720696	3.18823	-1688.57	-351.302			6.88277	5.52071	6.23335	7.55524
	2.03724	12.3837	6.31303	4.45615	3.08608	9.10053	3.80627	12.7948	2.90723	12.1287	4.55192	5.98258	285.263	0.0614215	0.262976	0.723133	3.18597	-1689.64	-328.385			6.91131	5.54759	6.50277	7.5544
	2.1098	12.569	6.33243	4.17103	3.07583	9.43089	3.77667	13.5363	2.98198	11.7242	5.11308	6.26311	292.302	0.0618438	0.263096	0.722166	3.18736	-1690.75	-296.132			7.00374	5.55925	6.76498	7.70014
	2.13128	12.7513	6.32891	4.00617	3.11026	9.61964	3.66268	14.2472	2.97391	11.6523	5.64824	6.61285	301.267	0.0627653	0.262803	0.719339	3.18707	-1691.83	-257.732			7.07049	5.57869	6.96128	7.97112
	2.0794	12.8844	6.36348	3.9142	3.09858	9.8763	3.56185	14.5847	3.01076	11.9344	6.04284	7.03768	309.204	0.0626641	0.262767	0.716776	3.18652	-1692.9	-217.788			7.10909	5.6297	7.05244	8.33831
	2.07497	12.8614	6.51118	3.92183	3.06745	10.2109	3.48372	14.7241	3.02062	12.0033	6.59086	7.31146	318.482	0.0625385	0.262354	0.718657	3.17257	-1693.93	-179.455			7.14917	5.7334	7.07614	8.63522
	2.07694	12.6563	6.55758	3.92451	3.07797	10.39	3.42831	14.7194	2.95413	11.9473	6.89269	7.63831	334.223	0.0622805	0.262101	0.719273	3.15175	-1694.94	-133.051			7.09693	5.79749	7.03394	8.8261
	2.1237	12.3622	6.62574	3.96871	3.0606	10.4476	3.4181	14.7182	2.95836	12.6129	7.35051	7.74874	352.579	0.0623852	0.261317	0.723762	3.13347	-1695.66	-85.8217			7.03722	5.82563	7.03154	9.23738
	2.12212	12.2878	6.67991	3.95471	3.0232	10.6911	3.38503	14.2183	2.91818	13.1673	7.89134	7.85542	366.881	0.0626572	0.261152	0.727389	3.12358	-1696.35	-46.2589			7.02995	5.88966	6.8405	9.63803
	2.13623	12.0089	6.72065	4.05738	2.93801	10.6179	3.41223	13.7299	2.8646	13.9403	8.2346	8.28249	376.268	0.0629474	0.261552	0.733362	3.11614	-1697.04	-7.84339			6.95525	5.87111	6.66893	10.1525
	2.11529	11.4671	6.76419	4.16646	2.87694	10.453	3.35027	13.1644	2.83025	14.2401	8.54008	8.60526	382.733	0.0634894	0.261275	0.737872	3.09836	-1697.63	28.7453			6.78219	5.83212	6.4483	10.4618
	2.03899	11.3801	6.85232	4.16087	2.7681	10.0358	3.38914	12.6398	2.99128	14.2967	8.85786	8.89614	383.71	0.0632859	0.261649	0.741913	3.07736	-1698	56.7904			6.75713	5.65493	6.34007	10.6836
	1.98199	10.978	6.84284	4.17628	2.74869	9.82691	3.45698	12.4284	3.25555	14.4712	8.85963	9.38454	378.811	0.0627939	0.262196	0.746007	3.07485	-1698.39	76.2891			6.60094	5.58396	6.38031	10.9051
	1.99429	10.7048	6.74749	4.2259	2.67891	9.34279	3.43323	12.4521	3.42347	14.6297	8.86151	9.84671	374.218	0.0622548	0.262221	0.751661	3.07138	-1698.78	93.3949			6.4822	5.41587	6.43627	11.1126
	2.01535	10.4577	6.61184	4.2318	2.68519	8.66008	3.47617	12.6726	3.74948	14.363	8.65579	10.4805	377.643	0.0620483	0.262405	0.754889	3.07397	-1699	106.859			6.36162	5.19236	6.63276	11.1664
	1.98015	10.3201	6.49636	4.22121	2.66717	8.15367	3.53606	13.3736	4.08912	14.1041	8.5666	10.9491	383.441	0.0618211	0.262765	0.758859	3.07318	-1699.13	110.938			6.26553	5.01402	6.9996	11.2066
	1.93638	10.2465	6.36143	4.02886	2.60963	7.77268	3.51359	14.1558	4.54032	14.0303	8.5365	11.7302	378.857	0.0614778	0.263227	0.757063	3.06704	-1699.43	110.328			6.18142	4.80373	7.40322	11.4323
	1.88459	9.96172	6.24844	3.9122	2.57702	7.14122	3.4639	15.077	5.21972	13.9975	8.33443	12.6465	363.645	0.0613125	0.263135	0.750775	3.05159	-1699.75	114.853			6.03158	4.54348	7.9202	11.6595
	1.8615	9.87512	6.04755	3.68137	2.56	6.58031	3.4262	15.59	5.6877	13.3609	8.14839	13.5887	346.03	0.0608355	0.262752	0.745817	3.04725	-1699.88	115.032			5.92805	4.27389	8.23464	11.6994
	1.87323	10.1296	5.91305	3.55391	2.60675	6.29941	3.40411	16.8076	6.24104	12.9981	8.18162	14.5012	335.939	0.0602302	0.26252	0.741094	3.04482	-1699.97	109.078			5.97197	4.15336	8.81758	11.8937
	1.88321	10.0605	5.66222	3.37138	2.58114	6.1482	3.32212	17.4051	6.80514	12.9691	7.94222	15.2	332.394	0.0597012	0.262125	0.739412	3.04055	-1700.15	107.608			5.86864	4.03357	9.17746	12.0371
	1.90127	10.1024	5.45202	3.40425	2.53772	6.08156	3.24033	18.0552	7.09606	13.1047	7.71536	16.4459	330.733	0.0589399	0.261647	0.735047	3.02297	-1700.25	110.58			5.81857	4.00785	9.46387	12.422
	1.91751	10.1058	5.32506	3.25759	2.55792	6.13174	3.16899	19.1726	7.44002	12.7668	7.54724	17.3252	328.303	0.0584515	0.261296	0.729204	3.00031	-1700.19	106.851			5.78279	3.98242	9.9272	12.5464
	1.95028	10.0665	5.16231	3.29985	2.53033	6.07804	3.06186	20.2203	7.59617	13.622	7.45088	18.0054	323.752	0.0583276	0.261062	0.723761	2.98308	-1700.21	100.064			5.72637	3.96941	10.2928	13.0261
	1.96046	10.2878	5.06372	3.26448	2.47675	6.33592	2.89972	21.2579	7.63951	14.517	7.39819	18.6147	313.656	0.0579351	0.261023	0.719687	2.97905	-1700.3	101.156			5.77066	4.02572	10.599	13.51
	1.96272	10.5514	4.99153	3.36348	2.47686	6.42646	2.71448	22.1074	7.52485	15.1677	7.19178	19.8928	301.667	0.0580329	0.261154	0.719603	2.98311	-1700.22	103.481			5.83521	4.08893	10.7822	14.0841
	1.99779	10.9646	5.01625	3.44584	2.4963	6.78251	2.60023	22.4943	7.11245	15.4408	6.9053	20.7963	296.834	0.0579436	0.260535	0.726115	2.99264	-1700.04	97.1843			5.99288	4.24155	10.7356	14.3808
	2.00149	11.2609	5.02477	3.54982	2.49537	7.3731	2.45886	23.3482	6.80123	15.7323	6.72486	21.4565	303.046	0.0579341	0.260364	0.727877	2.99311	-1699.91	92.8518			6.09572	4.47276	10.8694	14.6379
	1.99239	11.2806	4.97323	3.66611	2.47884	7.76274	2.32589	23.8088	6.34974	16.3108	6.57843	22.3869	312.276	0.0576628	0.260372	0.730107	2.99169	-1699.87	96.8934			6.08208	4.6359	10.8281	15.092
	1.96593	11.3483	4.98817	3.82587	2.52346	8.31383	2.17139	24.4298	5.75717	16.6266	6.42686	23.8669	317.558	0.0577676	0.260808	0.727524	2.99905	-1699.75	96.5885			6.1008	4.88772	10.7861	15.6401
	1.96799	11.6018	5.04053	3.87916	2.55807	8.53061	2.03286	25.6936	5.33445	16.9374	6.19642	24.8252	321.509	0.0575505	0.260839	0.732063	3.01062	-1699.7	88.8132			6.20344	4.98928	11.0203	15.9864
	1.93804	11.8624	5.09002	4.04643	2.582	8.81664	1.95841	26.3224	4.85021	17.2867	6.21522	25.6633	327.166	0.0576222	0.261011	0.732703	3.03523	-1699.74	88.2537			6.29682	5.14836	11.0437	16.3884
	1.88081	11.8071	5.00292	4.0546	2.5762	8.94829	1.88593	27.2862	4.4936	17.083	6.29745	26.34	332.16	0.0573779	0.261131	0.737423	3.05893	-1699.85	94.0543			6.23026	5.19303	11.2219	16.5735
	1.87042	11.8553	5.00247	4.17911	2.65582	9.02979	1.83087	27.2984	4.31569	16.5098	6.23429	26.4128	332.276	0.0570424	0.261053	0.737743	3.07638	-1699.87	91.2421			6.24272	5.28824	11.1483	16.3856
	1.85105	11.712	5.04619	4.20767	2.68854	8.98687	1.82438	27.3139	4.24453	16.3161	6.33974	26.2721	328.941	0.0568392	0.260887	0.740568	3.09072	-1700	85.3109			6.20308	5.29436	11.1276	16.3093
	1.82061	11.3868	4.90763	4.23105	2.74572	9.02472	1.79493	28.8157	4.258	16.138	6.37395	26.1108	331.044	0.0564642	0.261443	0.742313	3.10233	-1700.27	89.9355			6.03835	5.33383	11.6229	16.2076
	1.81691	11.3311	4.85561	4.27065	2.77362	8.80766	1.78544	30.1847	4.34478	15.837	6.45199	25.8063	342.16	0.0564051	0.261721	0.737622	3.12	-1700.53	95.5522			6.0012	5.28398	12.105	16.0317
	1.78007	11.2178	4.77509	4.36953	2.81067	8.80748	1.72779	31.1137	4.48462	16.3442	6.48885	25.3423	347.789	0.0564921	0.261558	0.736979	3.12865	-1700.7	90.9087			5.92432	5.32923	12.442	16.0584
	1.76684	11.2474	4.91574	4.43864	2.82848	8.725	1.69852	31.3789	4.57359	16.1895	6.54405	24.0986	339.086	0.0559597	0.261548	0.732124	3.13279	-1701	89.9763			5.97668	5.33071	12.5503	15.6107
	1.75448	11.0374	4.82571	4.51424	2.82666	8.64694	1.72549	32.5731	4.64497	16.2469	6.55889	22.9914	322.663	0.0559305	0.262174	0.728272	3.14069	-1701.3	99.6285			5.87251	5.32928	12.9812	15.2657
	1.69631	11.1559	4.83867	4.57858	2.84305	8.50601	1.70404	34.2045	4.69659	16.1128	6.59053	21.447	313.6	0.0556408	0.262277	0.725533	3.14079	-1701.56	103.051			5.89695	5.30921	13.5351	14.7168
	1.70493	11.2774	4.97616	4.61295	2.82911	8.57073	1.72766	35.2814	4.79631	16.4344	6.5647	20.2775	313.45	0.0556656	0.262986	0.71709	3.13896	-1701.73	97.5309			5.98616	5.3376	13.9351	14.4256
	1.64916	11.4437	5.16667	4.70718	2.80368	8.4164	1.76602	35.7357	4.93336	16.9153	6.61745	19.4971	318.588	0.0558835	0.263518	0.707614	3.14121	-1702.01	100.411			6.08653	5.30909	14.145	14.3433
	1.61252	11.9922	5.34542	4.6945	2.76521	8.38067	1.73459	35.809	4.93873	16.7142	6.50255	18.2123	333.597	0.0554174	0.263799	0.69766	3.14264	-1702.16	108.347			6.3167	5.28013	14.1608	13.8097
	1.58176	12.3015	5.53263	4.61979	2.70815	8.46324	1.74688	35.301	5.08898	16.578	6.47005	16.7544	353.138	0.0553285	0.263582	0.686195	3.15062	-1702.14	103.566			6.47196	5.26373	14.0456	13.2675
	1.49716	12.7658	5.79676	4.61902	2.68561	8.61975	1.78596	34.7197	5.07401	16.9134	6.46779	15.4326	364.404	0.0550238	0.263607	0.684422	3.15152	-1702.12	93.5078			6.68658	5.30813	13.8599	12.9379
	1.46456	13.0551	5.99722	4.49976	2.67401	8.77517	1.81335	34.4432	5.14922	16.2598	6.30327	14.1998	365.439	0.0549972	0.26402	0.681376	3.16381	-1702.2	92.7623			6.83896	5.31631	13.8019	12.2543
	1.42071	13.4632	6.04431	4.37194	2.71594	8.88589	1.84952	34.5893	5.3632	15.7958	6.11246	13.2517	361.23	0.0552852	0.265061	0.688169	3.17825	-1702.15	87.7339			6.97608	5.32459	13.934	11.72
	1.39558	14.0494	6.04915	4.29357	2.66776	8.96439	1.8721	34.2376	5.45588	15.5789	6.15063	11.9364	360.658	0.0554013	0.265084	0.69376	3.19068	-1702.02	66.9149			7.16472	5.30858	13.8552	11.222
	1.42018	14.5049	6.11085	4.10575	2.69005	9.14737	1.93293	32.603	5.65405	15.1376	6.04544	10.8228	362.174	0.0557249	0.265384	0.697488	3.19508	-1701.93	43.9779			7.34532	5.31439	13.3967	10.6686
	1.37655	14.9496	6.06329	4.14887	2.78748	9.83644	1.92942	31.1773	5.71176	14.8898	6.1252	9.62661	362.04	0.0561815	0.265334	0.702728	3.19713	-1701.8	23.6149			7.46314	5.59093	12.9395	10.2139
	1.38453	15.5116	6.02052	4.10315	3.03936	10.5145	1.92826	29.6621	5.62398	14.6173	6.10731	8.76321	357.362	0.0564407	0.26585	0.705776	3.20055	-1701.54	-10.1298			7.63889	5.88567	12.4048	9.82927
	1.42145	15.5912	5.78234	4.37192	3.43255	11.6525	1.97412	29.1963	5.72655	15.1612	5.88857	8.17384	348.41	0.0572267	0.266185	0.707042	3.20029	-1701.32	-57.3513			7.59834	6.48565	12.299	9.74119
	1.45472	15.8081	5.79522	5.20359	4.03227	13.1422	2.0687	28.6135	5.71143	16.3528	5.76237	7.89224	337.858	0.0573157	0.267131	0.711082	3.19582	-1701.13	-95.4954			7.68601	7.45936	12.1312	10.0025
	1.49895	15.9557	5.66857	6.40635	4.78042	15.0572	2.15727	27.1131	5.70687	18.1171	5.63468	7.63133	329.949	0.0575496	0.267635	0.714693	3.1939	-1700.97	-130.044			7.70773	8.748	11.6591	10.461
	1.53679	16.3313	5.66417	8.23427	5.62298	16.9194	2.2017	24.7005	5.59574	20.7306	5.47095	7.10609	330.697	0.0575534	0.267926	0.72056	3.18466	-1700.73	-176.62			7.84409	10.2589	10.8326	11.1025
	1.58653	16.7446	5.77877	10.4851	6.95474	19.4303	2.26106	22.7014	5.34587	23.7404	5.37757	6.94878	327.761	0.0574226	0.267514	0.718134	3.17062	-1700.49	-221.403			8.03664	12.2901	10.1028	12.0223
	1.63636	16.834	5.83181	13.6115	8.55425	22.1169	2.34991	21.3971	5.15332	26.3407	5.25834	7.01261	326.405	0.0575365	0.268088	0.718458	3.15391	-1700.34	-245.35			8.10072	14.7609	9.63344	12.8706
	1.7496	16.8949	5.82809	17.1238	9.97354	24.0892	2.3762	19.0702	4.97222	29.0509	5.13389	7.11779	340.889	0.0575621	0.268855	0.718447	3.13994	-1700.03	-125.021			8.15753	17.0622	8.80621	13.7675
	1.81211	16.7357	5.94844	21.2547	11.5656	25.7637	2.55806	16.5395	4.83431	30.6519	4.91108	7.1967	366.12	0.057465	0.269023	0.717685	3.12714	-1699.2	332.87			8.16542	19.528	7.9773	14.2532
	1.89142	16.3758	6.1605	24.5159	12.9185	28.073	2.62681	14.9116	4.79001	31.6355	4.73937	7.34069	391.3	0.0573813	0.269234	0.721036	3.11739	-1697.86	891.2			8.14258	21.8358	7.4428	14.5719
	1.98738	16.0655	6.40082	27.6879	14.3606	30.2625	2.69378	12.6735	4.61106	33.0029	4.84017	7.43312	407.336	0.0568551	0.269742	0.731782	3.10927	-1696.03	1474.5			8.15123	24.1037	6.65943	15.0921
	2.04537	15.9902	6.54203	30.6958	15.9399	32.0608	2.70894	9.97628	4.57991	33.7646	4.95009	7.57216	415.776	0.0565825	0.270439	0.740638	3.0949	-1694.08	2032.85			8.19255	26.2322	5.75504	15.4289
	2.03114	16.0986	6.44613	31.6711	16.2894	31.7529	2.68844	9.59129	4.51875	34.3103	4.91916	7.51271	426.499	0.0571247	0.26923	0.753897	3.09507	-1694.14	2036.31			8.19195	26.5711	5.59949	15.5807
	2.09342	15.6597	6.39337	33.7163	17.3825	32.7107	2.71984	8.43442	4.56405	34.4824	5.14453	7.44564	431.19	0.0567988	0.270608	0.753652	3.09164	-1691.98	2586.86			8.04883	27.9365	5.23944	15.6909
	2.19193	15.0857	6.49039	35.4225	18.2879	33.1473	2.79789	7.88951	4.72984	34.6443	5.52158	7.4212	427.918	0.0564975	0.271931	0.752689	3.08419	-1689.74	3173.29			7.92266	28.9526	5.13908	15.8623
	2.24812	14.2432	6.37116	36.2415	18.8011	32.9407	2.84216	8.29148	4.90412	33.3941	5.8186	7.43525	420.827	0.055762	0.272352	0.749607	3.07165	-1687.5	3759.86			7.62082	29.3278	5.34592	15.5493
	2.3565	13.5345	6.51449	35.8299	18.4835	32.3168	2.95296	8.80197	5.13523	32.1014	6.37042	7.33453	419.146	0.0554165	0.272375	0.749481	3.06501	-1685.16	4323.55			7.4685	28.8768	5.63005	15.2688
	2.37398	13.1881	6.44277	34.4683	18.1296	31.7136	3.07594	10.9258	5.3752	29.9186	6.69287	7.043	418.638	0.0553714	0.27292	0.75099	3.05649	-1682.76	4810.3			7.33496	28.1038	6.45898	14.5515
	2.44049	12.7821	6.31951	31.953	17.2464	30.8182	3.14046	13.0089	5.58565	28.4309	7.06153	6.65738	408.702	0.0550485	0.273546	0.757682	3.05115	-1680.89	4944.21			7.1807	26.6725	7.24502	14.0499
	2.54597	12.4599	6.16615	29.5115	16.2984	29.0397	3.2218	15.7689	5.94714	27.3627	7.40719	6.27198	388.495	0.0550012	0.273876	0.754313	3.04284	-1679.6	4953.78			7.05733	24.9499	8.3126	13.6806
	2.56029	12.282	5.85248	26.4015	15.142	27.2343	3.42756	17.3991	6.23959	25.2401	7.75136	6.04981	375.308	0.0547521	0.273808	0.750164	3.0414	-1678.73	4946.08			6.89826	22.9259	9.02208	13.0138
	2.64933	12.0085	5.58292	22.7362	13.2439	25.2374	3.56415	18.9889	6.67068	23.4129	8.45179	5.86418	375.314	0.0547281	0.273448	0.747677	3.03724	-1678.21	4944.45			6.74692	20.4058	9.74124	12.5763
	2.70719	11.5276	5.53653	19.3192	11.5885	22.5537	3.7499	21.0878	6.81065	21.2037	8.72227	5.84467	376.329	0.0543517	0.272323	0.747058	3.029	-1678.09	4953.2			6.59043	17.8205	10.5495	11.9236
	2.71641	11.0721	5.4555	16.0019	9.87866	20.5014	3.9542	23.9282	7.15235	18.4227	8.99622	5.7887	374.629	0.0543429	0.271208	0.744182	3.02602	-1678.17	4952.44			6.41466	15.4606	11.6782	11.0692
	2.77205	10.5555	5.34945	13.4504	8.38883	18.9317	4.18148	27.8688	7.75413	16.3679	9.3655	5.88384	367.846	0.0546881	0.270843	0.741773	3.03025	-1678.49	4944.77			6.22568	13.5903	13.2681	10.5391
	2.75656	10.4238	5.00508	11.9625	7.58036	17.9997	4.60569	30.5774	8.13988	14.6154	9.4932	5.92614	359.951	0.0546278	0.270291	0.736275	3.04062	-1679.2	4949.4			6.06181	12.5142	14.441	10.0116
	2.72252	9.70238	4.8336	11.468	6.73288	17.0051	4.89473	31.4906	8.37353	12.7857	9.54661	6.44898	357.146	0.0547492	0.269487	0.726493	3.05295	-1680.27	4943.82			5.75284	11.7353	14.9196	9.59376
	2.68183	9.04288	4.65348	11.3764	5.99015	16.6979	5.0996	32.1106	8.51757	11.6442	9.62918	6.94186	350.162	0.0548751	0.269025	0.715351	3.06078	-1681.51	4868.97			5.4594	11.3548	15.2426	9.40506
	2.54816	8.32663	4.43068	11.3954	5.51949	16.37	5.33059	32.3381	8.53293	11.1331	9.84794	7.59159	335.621	0.0549989	0.269159	0.711114	3.07114	-1682.88	4700.67			5.10182	11.095	15.4006	9.52421
	2.46512	7.53827	4.30469	12.0789	5.1214	16.0188	5.44608	32.7307	8.70315	11.8178	9.98788	8.63072	322.089	0.0553061	0.268673	0.712162	3.08319	-1684.44	4485.12			4.76936	11.073	15.6266	10.1455
	2.35618	6.59816	4.18902	12.468	4.65474	15.6019	5.49247	32.6234	8.75547	12.863	9.87864	9.50842	312.804	0.0551419	0.268791	0.714538	3.09122	-1686.06	4236.69			4.38112	10.9082	15.6238	10.75
	2.24574	6.36655	4.03774	13.0812	4.29412	15.0452	5.50781	31.9981	8.88796	13.8914	9.74269	10.67	298.575	0.055619	0.268513	0.71665	3.103	-1687.61	3954.73			4.21668	10.8068	15.4646	11.4347
	2.19444	6.10638	3.8044	13.4601	4.0153	14.1516	5.47926	30.568	8.93422	14.9274	9.83244	11.9005	286.393	0.0560051	0.268125	0.716841	3.1058	-1689.13	3672.5			4.03507	10.5423	14.9938	12.2201
	2.06231	6.0812	3.60552	13.5323	3.55071	13.2319	5.42159	28.7769	8.69808	15.3485	9.43565	12.8785	278.162	0.0559225	0.267615	0.716318	3.10584	-1690.62	3392.79			3.91634	10.105	14.2989	12.5542
	1.97119	5.91094	3.53574	13.5067	3.27577	12.2797	5.20801	27.9518	8.48039	15.6529	9.11444	13.6186	273.026	0.0563983	0.267196	0.712533	3.09715	-1691.95	3097.61			3.80596	9.68737	13.8801	12.7953
	1.8796	5.91215	3.47737	13.042	3.17436	11.2893	4.83488	28.3149	8.15303	15.8777	8.83284	14.3197	268.431	0.0568547	0.267103	0.714056	3.08951	-1693.09	2801.73			3.75637	9.16856	13.7676	13.0101
	1.79298	5.85972	3.45679	12.7478	3.42187	10.6034	4.59365	28.9492	8.08594	16.1267	8.50998	15.8066	263.945	0.0573471	0.266413	0.713432	3.08126	-1694.12	2552.67			3.70316	8.92438	13.8763	13.4811
	1.79094	5.83514	3.45379	12.7348	3.63439	9.73049	4.31151	29.2084	8.05824	16.2087	7.99587	17.0593	265.608	0.0578766	0.265465	0.709562	3.07773	-1695.11	2394.6			3.69329	8.69991	13.8594	13.7546
	1.78633	5.87487	3.47165	12.7859	3.67688	9.50966	4.1194	28.9514	7.83728	16.3413	7.60241	18.013	277.373	0.0586625	0.264427	0.704993	3.07494	-1696.02	2285.7			3.71095	8.6575	13.636	13.9856
	1.74291	5.75688	3.49352	13.1571	3.79352	9.48872	3.87808	29.9099	7.61437	15.8407	7.00688	19.4591	297.539	0.0595466	0.263194	0.701993	3.07413	-1696.82	2205.12			3.66443	8.81312	13.8008	14.1023
	1.70252	5.65568	3.45838	13.4342	4.05163	9.41919	3.69834	30.4965	7.34423	15.2004	6.58244	20.1935	324.54	0.0598746	0.262698	0.70062	3.0697	-1697.55	2151.21			3.60553	8.96834	13.8464	13.9921
	1.66877	5.54436	3.49001	13.6466	4.2168	9.57647	3.52257	31.2846	7.32895	14.1416	5.90504	20.4877	348.224	0.0601653	0.262948	0.707195	3.06343	-1698.22	2097.09			3.56771	9.14662	14.0454	13.5114
	1.62734	5.44483	3.43299	13.6183	4.37866	9.77044	3.32798	31.0693	7.1753	13.8004	5.48706	20.6997	360.021	0.0603689	0.263292	0.711448	3.0672	-1698.7	2034.29			3.50172	9.25578	13.8575	13.3291
	1.61725	5.2106	3.35575	13.6542	4.5884	9.87581	3.21374	29.5669	7.0886	13.4755	5.55175	21.5545	365.002	0.0606241	0.263705	0.720942	3.07381	-1699.01	1980.92			3.39453	9.37281	13.2897	13.5273
	1.60524	5.13103	3.35071	13.9997	4.69728	9.88255	3.1565	27.6108	7.00737	13.3667	5.59362	22.4542	369.89	0.0608238	0.263933	0.73058	3.08219	-1699.24	1936.49			3.36233	9.52652	12.5916	13.8049
	1.62361	5.07987	3.23991	14.0094	4.57901	9.91547	3.21116	25.7163	6.94341	13.0648	5.82974	21.8402	376.073	0.0605562	0.264437	0.733661	3.08657	-1699.38	1883.47			3.31446	9.5013	11.957	13.5782
	1.57764	5.06266	3.15676	14.0717	4.44745	9.67369	3.19264	24.3256	6.6555	12.7109	6.74905	21.094	382.027	0.0601708	0.264984	0.734726	3.09173	-1699.36	1826.15			3.26569	9.39761	11.3912	13.518
	1.54052	5.11404	3.28399	13.5593	4.36356	9.29257	3.17113	22.9687	6.49554	12.0423	7.36666	20.3242	388.017	0.0598115	0.265605	0.739675	3.09182	-1699.29	1777.49			3.31285	9.07182	10.8785	13.2444
	1.53599	5.32687	3.38458	12.8183	4.22685	8.64647	3.25567	21.5962	6.23062	11.2722	7.9194	18.8621	397.955	0.0593041	0.266085	0.746188	3.09362	-1699.25	1731.3			3.41581	8.56386	10.3608	12.6846
	1.50904	5.6202	3.49679	11.6862	4.18995	8.22109	3.27668	19.7319	6.02897	10.2847	8.49619	18.1636	409.003	0.0588018	0.266615	0.75696	3.09197	-1699.18	1677.41			3.54201	8.03241	9.6792	12.3148
	1.49931	5.83804	3.71144	10.7468	4.19209	8.13853	3.28425	18.0439	5.63771	9.14883	8.84219	17.8633	408.665	0.0585237	0.26646	0.764258	3.09517	-1699.08	1623.22			3.68293	7.69248	8.98863	11.9514
	1.49599	5.88672	3.86242	10.2351	4.22263	7.8295	3.39683	16.3651	5.3292	7.97001	9.05993	18.1467	393.706	0.0582792	0.266145	0.770291	3.103	-1699.04	1577			3.74838	7.42907	8.36372	11.7255
	1.46397	6.10833	4.19074	9.18728	4.25237	7.79999	3.49381	15.6815	5.07431	6.74243	9.02344	17.4412	376.913	0.0575426	0.266048	0.771709	3.10276	-1699.09	1525.33			3.92101	7.07988	8.08322	11.069
	1.42599	6.44366	4.3683	8.38176	4.19219	7.86083	3.56947	15.3306	4.95784	5.91904	8.7348	16.3645	368.954	0.0571311	0.264915	0.772825	3.11006	-1699.11	1466.42			4.07932	6.81159	7.95265	10.3395
	1.39775	6.77412	4.48582	7.83473	4.3113	7.94471	3.5509	14.7129	4.71184	5.10753	8.53189	15.7943	365.995	0.0572452	0.264307	0.770711	3.11616	-1699.16	1413.64			4.21923	6.69691	7.65855	9.81123
	1.3947	7.16935	4.75643	7.22963	4.57901	8.44249	3.61137	13.6848	4.58392	4.52294	7.76029	15.541	362.939	0.0572231	0.263961	0.770994	3.12205	-1699.27	1364.47			4.44016	6.75038	7.29337	9.27473
	1.37704	7.47676	4.905	7.03268	4.81124	8.72073	3.58309	13.5342	4.44538	4.10722	6.94336	15.4907	358.466	0.0568143	0.263864	0.76724	3.13323	-1699.38	1308.38			4.58627	6.85489	7.18755	8.84709
	1.37597	7.71318	5.08382	6.94781	4.91083	8.94691	3.59917	13.4135	4.45111	4.09408	6.14932	15.5186	352.918	0.0564719	0.264309	0.763022	3.14119	-1699.43	1249.21			4.72433	6.93518	7.15458	8.58733
	1.37528	8.00482	5.33665	7.00172	4.92007	9.04841	3.57114	13.0433	4.35646	3.97183	5.11233	15.478	344.565	0.0563092	0.264355	0.756034	3.14953	-1699.45	1194.01			4.90559	6.99007	6.9903	8.1874
	1.36274	8.06049	5.35596	7.16747	4.81932	8.86436	3.61689	12.3792	4.28887	3.84904	4.47712	15.1814	333.493	0.0563887	0.264187	0.7478	3.16773	-1699.51	1137.52			4.9264	6.95038	6.76164	7.83584
	1.34083	8.10288	5.48642	7.11754	4.77349	8.76433	3.6378	11.77	4.19975	3.89186	3.7571	14.2916	319.922	0.056121	0.26433	0.740847	3.17985	-1699.57	1072.67			4.97671	6.88512	6.53586	7.31353
	1.3565	8.3653	5.56997	7.22594	4.72714	8.80945	3.62337	11.5391	4.04542	3.90224	3.3069	13.6593	314.164	0.0564318	0.263954	0.733863	3.19597	-1699.62	1008.31			5.09726	6.92084	6.40263	6.95616
	1.40151	8.46262	5.53771	7.19351	4.54864	8.57059	3.60813	11.5678	3.86421	3.92894	3.05288	13.0183	316.22	0.0565116	0.264525	0.728799	3.20359	-1699.69	945.011			5.13395	6.77091	6.3467	6.66672
	1.43057	8.69312	5.71377	7.17934	4.56755	8.4407	3.60113	12.0232	3.76368	4.19621	2.81576	12.3633	317.177	0.05646	0.264672	0.729816	3.21208	-1699.81	878.523			5.27915	6.72919	6.46266	6.45844
	1.48092	8.82805	5.76193	6.9688	4.39251	8.32727	3.56306	12.7713	3.73334	4.28829	2.6116	11.4811	310.915	0.0558554	0.263761	0.727719	3.22447	-1699.94	806.231			5.35697	6.56286	6.68923	6.12699
	1.52656	9.20598	5.77394	6.77623	4.21568	8.3041	3.51729	13.6749	3.7037	4.24729	2.58725	10.8909	305.12	0.0555327	0.263634	0.729545	3.22319	-1700.04	736.931			5.50216	6.432	6.96528	5.90847
	1.55016	9.76073	5.77581	6.22694	4.22762	8.32507	3.35941	15.0258	3.60634	4.08971	2.55143	9.98673	306.066	0.0553459	0.262749	0.73194	3.22824	-1700.13	669.513			5.69557	6.25988	7.3305	5.54262
	1.57533	10.1756	5.74361	5.9096	4.31959	8.47134	3.29635	16.2451	3.51356	4.07612	2.58574	9.06403	314.134	0.0550452	0.26209	0.730892	3.23062	-1700.25	596.288			5.83151	6.23351	7.68502	5.24196
	1.6183	10.5933	5.76105	5.66843	4.44044	9.05128	3.22054	17.6558	3.46313	4.03573	2.63557	8.3861	326.153	0.0548971	0.261411	0.732703	3.2303	-1700.31	524.243			5.99088	6.38672	8.11317	5.01913
	1.64452	11.0602	5.72869	5.41294	4.59971	9.5876	3.09558	18.5207	3.46546	4.00042	2.75061	8.07577	337.137	0.0547998	0.260753	0.733253	3.22825	-1700.33	452.385			6.14446	6.53341	8.36056	4.94227
	1.65892	11.6244	5.61135	5.16338	4.73202	10.1718	3.01864	19.553	3.46224	3.95192	3.00786	7.64031	339.278	0.0541831	0.260636	0.735373	3.22394	-1700.35	374.844			6.29822	6.68908	8.67795	4.8667
	1.67278	12.182	5.6421	5.57575	4.9152	10.9769	2.85519	20.6703	3.48373	3.9316	3.15996	7.56117	330.465	0.0542073	0.260358	0.739671	3.22256	-1700.35	289.621			6.49897	7.15595	9.00307	4.88425
	1.66321	12.8839	5.68874	5.84309	4.98568	11.802	2.74376	21.5959	3.50299	3.77174	3.25167	7.9178	316.283	0.0544992	0.260854	0.735989	3.21541	-1700.29	201.21			6.74529	7.54359	9.28089	4.9804
	1.64356	13.4861	5.6893	5.92249	5.13423	12.6032	2.64069	22.2539	3.4731	3.66181	3.32844	8.14838	306.22	0.0547481	0.26138	0.738145	3.20215	-1700.2	118.418			6.93966	7.88662	9.45589	5.04621
	1.65097	14.5045	5.63795	6.21726	5.16086	13.7077	2.66623	22.6555	3.49035	3.73382	3.37798	8.55396	302.57	0.0546881	0.262352	0.741013	3.18975	-1700.13	33.6901			7.26447	8.36195	9.60402	5.22192
	1.63102	15.1303	5.5909	6.61944	5.25936	14.5776	2.70373	22.4708	3.45065	3.89877	3.40151	8.81212	302.09	0.0549236	0.262307	0.744746	3.17893	-1700.14	-57.1931			7.45074	8.8188	9.54171	5.3708
	1.62728	15.8897	5.52499	6.98004	5.27824	15.7645	2.73832	23.0413	3.3949	3.94302	3.42392	9.34083	303.416	0.0550866	0.262734	0.749291	3.18036	-1700.2	-146.044			7.68065	9.34092	9.72483	5.56926
	1.59177	16.8407	5.51655	7.28412	5.23907	17.0393	2.6816	23.1229	3.35507	4.349	3.39137	9.60182	301.907	0.0548855	0.263679	0.74549	3.17949	-1700.34	-237.467			7.98302	9.85415	9.71984	5.78073
	1.56824	17.508	5.45923	7.91439	5.20826	18.0074	2.68803	23.4356	3.26261	4.61016	3.33717	9.78459	291.469	0.0548676	0.263988	0.749312	3.17088	-1700.45	-328.075			8.17847	10.3767	9.7954	5.91064
	1.55993	17.931	5.5242	8.08361	5.32851	18.7186	2.67594	23.6647	3.22548	4.7522	3.12332	10.258	279.619	0.0552125	0.264226	0.747655	3.16693	-1700.49	-413.459			8.33839	10.7102	9.85539	6.04451
	1.52566	18.4911	5.61981	8.14337	5.40581	19.2484	2.68967	23.2968	3.16059	4.80948	2.89071	10.3888	280.016	0.055011	0.265061	0.744728	3.16013	-1700.4	-492.184			8.54552	10.9325	9.7157	6.02967
	1.49306	18.722	5.56116	8.156	5.56697	20.1433	2.59042	23.7243	3.04532	4.97658	2.76189	10.4548	290.025	0.0549029	0.264702	0.747333	3.15035	-1700.22	-567.177			8.59209	11.2888	9.78668	6.06443
	1.46725	19.0304	5.5417	8.56181	5.69335	21.1817	2.58595	23.4452	2.96572	5.30928	2.72832	10.5293	306.399	0.0546825	0.264808	0.74701	3.15323	-1699.97	-648.867			8.67977	11.8123	9.66561	6.18897
	1.47869	19.497	5.67047	8.80258	5.77153	21.3636	2.56855	23.9603	2.92515	5.56136	2.65661	10.6082	328.606	0.0550648	0.264348	0.747195	3.15324	-1699.62	-727.698			8.88204	11.9792	9.81801	6.27538
	1.47367	19.9633	5.83413	8.91566	5.88737	21.79	2.52054	24.3315	2.88566	5.92906	2.6729	10.9036	347.561	0.0550536	0.264718	0.744663	3.1535	-1699.04	-795.926			9.09037	12.1977	9.91256	6.50186
	1.45332	20.7598	6.24946	9.23873	5.98801	22.0078	2.44037	24.6629	2.86418	6.38643	2.73421	11.0711	353.783	0.0553893	0.264814	0.741333	3.14472	-1698.21	-856.894			9.48751	12.4115	9.98916	6.73057
	1.43601	21.0032	6.54615	9.39495	5.93239	21.4782	2.41981	24.5135	2.82896	6.35079	2.93167	11.1402	351.009	0.0562041	0.264196	0.744061	3.13556	-1697.08	-911.91			9.66178	12.2685	9.92075	6.80756
	1.46864	21.5891	7.26171	9.14613	6.01737	21.1024	2.44849	24.5967	2.77041	6.13088	3.01532	11.0677	345.505	0.0570444	0.263837	0.744203	3.13367	-1695.68	-963.561			10.1065	12.0886	9.93853	6.73795
	1.50018	21.9668	7.75596	9.39561	5.95771	20.5953	2.42693	24.1164	2.70292	6.0955	3.10862	10.8948	341.449	0.0574047	0.263737	0.745576	3.13498	-1693.84	-1010.81			10.4076	11.9829	9.74875	6.69964
	1.50107	22.6298	8.23881	9.53163	5.91091	20.2229	2.32351	24.691	2.64642	6.10884	3.21829	10.6466	337.003	0.0579323	0.263336	0.747229	3.14208	-1691.58	-1053.96			10.7899	11.8885	9.88696	6.65793
	1.53121	23.9093	8.70723	9.59453	5.85917	19.2958	2.33024	25.0132	2.67141	6.17309	3.20911	10.343	336.164	0.0585016	0.263284	0.749904	3.14864	-1689.17	-1093.73			11.3826	11.5832	10.005	6.57506
	1.5222	24.7179	9.20174	9.58924	6.07302	18.3985	2.3141	25.6064	2.61425	5.95638	3.17233	9.74481	343.607	0.0590629	0.262381	0.753029	3.156	-1686.41	-1124.15			11.8139	11.3536	10.1782	6.29117
	1.51271	25.1973	9.94717	9.52133	6.11683	17.4249	2.29699	25.8798	2.53286	5.57062	3.09172	9.44127	355.594	0.0592914	0.262323	0.759891	3.16332	-1683.26	-1148.47			12.2191	11.021	10.2366	6.03454
	1.5286	25.3663	10.6771	9.45577	6.1372	16.431	2.27235	26.1887	2.44801	5.17993	3.00446	8.80408	365.064	0.0601701	0.262385	0.764992	3.16509	-1680.36	-1172.28			12.524	10.6747	10.303	5.66283
	1.55818	25.0402	11.499	9.53733	6.24437	15.1902	2.24987	25.9249	2.45561	4.5203	2.85136	8.06534	364.159	0.0608122	0.262679	0.766528	3.17898	-1678.23	-1196.15			12.6991	10.324	10.2101	5.14567
	1.59128	24.6822	12.2606	9.32288	6.40202	14.3766	2.20046	26.9308	2.42649	4.19763	2.60456	7.49553	365.815	0.060821	0.263642	0.764182	3.18209	-1676.95	-1219.56			12.8447	10.0338	10.5193	4.76591
	1.63176	24.3196	13.0448	9.14041	6.85652	13.8183	2.09697	28.7108	2.49283	3.99151	2.4024	7.16488	372.066	0.0606607	0.26446	0.762402	3.1842	-1676.85	-1237.91			12.9987	9.9384	11.1002	4.51959
	1.64495	23.4311	14.1526	8.86627	7.21745	13.1535	2.03219	30.4841	2.52175	3.88992	2.23704	6.91793	382.738	0.0609574	0.26532	0.758668	3.18219	-1677.66	-1252.62			13.0762	9.74576	11.6794	4.34829
	1.67386	22.5511	14.9744	8.70451	7.52751	12.5187	2.01336	32.1824	2.58475	3.75319	2.01183	6.99348	393.197	0.0610604	0.26593	0.755506	3.17844	-1679.63	-1266.32			13.0664	9.58358	12.2602	4.25283
	1.68268	20.991	15.8858	8.97981	7.97125	12.0718	2.01998	34.0205	2.63341	3.62814	1.94432	6.96446	405.249	0.0608897	0.265994	0.75341	3.17428	-1682.23	-1275.79			12.8532	9.67428	12.8913	4.17897
	1.72382	19.8768	16.3471	9.03644	8.10038	11.5723	2.06136	35.5708	2.6982	3.66556	1.87989	7.01635	419.846	0.0608341	0.266571	0.7497	3.16226	-1684.94	-1283.82			12.6492	9.5697	13.4435	4.18727
	1.76367	18.5212	16.7827	8.9466	8.31536	10.8525	2.09447	36.4078	2.83826	3.74816	1.96672	7.03031	425.569	0.0604206	0.267642	0.744614	3.15439	-1688.13	-1290.17			12.3559	9.37148	13.7802	4.2484
	1.76262	16.9485	17.0187	9.38664	8.56687	10.4976	2.18077	37.1001	3.01421	3.83437	2.06649	7.33914	418.017	0.0602296	0.267438	0.736468	3.15244	-1691.15	-1296.96			11.9099	9.4837	14.0984	4.41333
	1.74289	15.8431	16.806	10.0269	8.80868	9.95766	2.24763	38.0906	3.1518	4.01005	2.13561	8.00647	399.095	0.0596549	0.266914	0.729538	3.1376	-1693.14	-1302.36			11.464	9.59775	14.4967	4.71738
	1.71244	14.5672	16.6251	10.9292	8.8431	9.54137	2.32495	38.1734	3.32989	4.2529	2.25436	8.90533	381.453	0.0595813	0.265854	0.719988	3.13653	-1694.16	-1305.32			10.9683	9.77123	14.6094	5.13753
	1.67095	13.514	16.2938	12.1744	8.63249	9.2274	2.38958	37.5541	3.43685	4.60076	2.40156	11.0758	368.921	0.0595198	0.264863	0.721019	3.13312	-1693.75	-1307.56			10.4929	10.0114	14.4602	6.02604
	1.62779	12.6564	15.4571	13.5255	8.27821	8.68816	2.44382	36.6099	3.61953	5.04294	2.61653	13.2549	360.939	0.0593653	0.264613	0.724949	3.1322	-1692.23	-1308.87			9.91377	10.1639	14.2244	6.97146
	1.58714	12.2172	14.4456	14.5396	7.93091	8.22421	2.44368	36.213	3.80297	6.15184	2.906	15.4861	353.728	0.0591871	0.264484	0.729451	3.13382	-1688.87	-1308.76			9.41664	10.2316	14.1532	8.18131
	1.55702	12.0086	13.2506	16.1946	7.47255	7.73517	2.4895	35.355	4.00457	8.39526	3.2918	18.7801	343.076	0.0593787	0.264354	0.722254	3.1355	-1682.87	-1308.47			8.93877	10.4674	13.9497	10.1557
	1.55882	10.8587	12.1778	18.1643	6.95409	7.40252	2.51357	34.6271	4.1866	12.3173	3.99882	23.3343	333.475	0.0598473	0.264046	0.720029	3.13949	-1672.83	-1307.32			8.19845	10.8403	13.7758	13.2168
	1.51284	9.98212	11.0524	20.0594	6.39105	6.9761	2.57117	34.1027	4.37267	17.6879	4.71677	26.6972	328.813	0.0606052	0.263072	0.721892	3.14023	-1657.04	-1305.12			7.51577	11.1422	13.6822	16.3673
	1.52625	9.65442	9.60332	20.7999	5.81388	6.71792	2.58456	33.5942	4.45296	21.7252	5.40272	30.045	333.107	0.0611148	0.263261	0.716561	3.14161	-1634.51	-1301.1			6.928	11.1106	13.5439	19.0576
	1.62146	9.92194	8.58161	21.4926	5.08021	6.58744	2.6165	32.248	4.57251	25.3688	5.99544	33.5196	331.692	0.0613911	0.263469	0.712326	3.14124	-1604.27	-1295.66			6.70834	11.0534	13.1457	21.6279

## Sheet: P210 U1-1
	Ra Li	Oi Li	Oe Li	MF Li	ICO Li	LO Li	Ra Re	Oi Re	Oe Re	MF Re	ICO Re	LO Re	EKG	Kippwinkel	Rotwinkel	Kraft x	Kraft y	Druck li	Druck re			Bauch links	Rücken links	Bauch rechts	Rücken rechts
	2.97534	16.2223	13.5976	76.5637	5.36089	11.4517	2.73909	23.9285	6.54025	61.1965	8.19778	42.8912	383.945	0.0593129	0.316683	1.09771	3.68004	44	-3228.82			10.9318	31.1254	11.0693	37.4285
	3.09445	16.0115	13.7615	76.9158	5.55107	11.8644	2.77458	23.1707	6.38708	63.9084	8.46318	43.3356	396.309	0.0593635	0.316812	1.0857	3.66919	39	-3225.5			10.9558	31.4437	10.7774	38.5691
	3.18177	16.2404	13.6267	76.8273	5.72858	12.6001	2.81063	22.1325	6.35575	65.685	8.61794	43.1361	404.325	0.0596201	0.316662	1.07502	3.66227	1.05981	-3222.26			11.0163	31.7187	10.433	39.1464
	3.31083	16.4616	13.9682	78.4044	6.24977	13.197	2.8781	21.9127	6.34064	67.613	8.62544	42.7545	408.111	0.0597637	0.316442	1.06818	3.66333	11	-3219.14			11.2469	32.617	10.3772	39.6643
	3.55482	16.6964	13.9532	79.2404	6.96277	14.0808	2.90786	21.2444	6.33454	71.1667	8.77127	42.4934	406.811	0.0600019	0.316645	1.05428	3.67063	4457.07	L			11.4015	33.428	10.1623	40.8105
	3.90906	16.541	14.3163	78.1712	7.80562	14.8109	2.82797	21.2444	6.25418	71.9017	8.66375	41.04	406.436	0.0601124	0.316919	1.04897	3.67553	4944.35	-3213.29			11.5888	33.5959	10.1088	40.5352
	4.13314	16.4736	14.3871	76.8791	8.10042	15.7247	2.84225	21.379	6.17644	73.5193	8.46045	39.7258	411.882	0.060347	0.317479	1.04957	3.67788	4961.11	-3212.05			11.6646	33.5681	10.1326	40.5685
	4.32657	16.0142	14.5377	75.3425	8.74053	16.3458	2.76779	20.8538	6.02249	74.9702	8.43494	39.2618	424.921	0.0600185	0.317922	1.05433	3.6785	4968.07	-3211.77			11.6262	33.4763	9.88136	40.889
	4.74687	15.4475	15.0588	74.4686	9.60493	17.3219	2.82261	20.1946	5.96329	76.3962	8.35187	37.8992	439.065	0.0598642	0.318155	1.05059	3.68219	4957.36	-3211.86			11.751	33.7985	9.66018	40.8824
	4.97515	15.102	15.5951	73.5089	10.2971	17.8743	2.83192	19.8776	6.0054	77.4902	8.32444	36.9066	454.703	0.0594175	0.318201	1.04097	3.6888	4954.27	-3212.2			11.8908	33.8935	9.57163	40.9071
	5.09478	15.0264	16.2932	71.4977	10.7879	18.1048	2.84024	19.5653	6.08832	77.2023	8.13475	35.7518	479.125	0.0595961	0.317997	1.03544	3.69688	4964.83	-3212.84			12.1381	33.4635	9.49796	40.3629
	5.16055	14.75	16.8655	69.1111	11.1002	18.3556	2.82875	18.9712	6.09812	75.0131	8.06761	33.9794	511.171	0.0594937	0.318631	1.03436	3.69913	4965.92	-3213.81			12.2587	32.8556	9.29935	39.02
	5.3169	13.924	17.1972	65.7259	11.2315	18.4158	2.81915	18.0301	6.0026	72.8356	8.23475	32.3515	549.9	0.0592714	0.319122	1.0347	3.69717	4952.85	-3215.07			12.146	31.7911	8.95062	37.8073
	5.50637	12.9268	17.4403	61.3202	10.9593	18.5676	2.81624	16.6618	5.92407	68.4602	8.22496	30.2452	598.125	0.0591864	0.31918	1.04125	3.68719	4945.43	-3216.53			11.9578	30.2824	8.46737	35.6435
	5.50209	12.5254	17.7733	57.3299	10.5013	18.6065	2.73698	15.644	5.86077	63.2319	8.19641	28.3102	654.397	0.0594455	0.319419	1.04533	3.6793	4929.5	-3218.17			11.9336	28.8125	8.08058	33.2462
	5.59581	11.9999	17.7078	53.7965	10.2131	18.4835	2.76828	14.7925	5.81429	56.6844	8.30823	26.317	708.083	0.0595049	0.319287	1.04186	3.68335	4887.45	-3220.01			11.7678	27.4977	7.79167	30.4365
	5.76246	11.4655	17.5856	49.7354	9.80593	17.783	2.70258	14.2516	5.69912	49.4236	8.21677	24.1074	750.128	0.0594627	0.319374	1.04524	3.68236	4826.06	-3221.92			11.6045	25.7748	7.55112	27.2493
	5.68076	11.2165	17.3531	44.8515	8.92762	17.1397	2.73629	13.7813	5.69756	40.2755	7.99448	21.3037	782.012	0.0595655	0.319457	1.04859	3.68558	4768.72	-3223.78			11.4168	23.6396	7.40504	23.1912
	5.40815	10.8027	16.966	38.2587	7.96197	16.1029	2.75482	13.398	5.68714	30.8369	7.76735	18.2456	811.086	0.0594228	0.31994	1.04598	3.68521	4691.07	-3225.64			11.059	20.7745	7.28	18.9499
	5.30363	10.4399	16.1217	33.7989	7.0593	15.5089	2.81043	13.3714	5.61911	26.6013	8.03883	14.9318	835.95	0.0596932	0.320097	1.05311	3.68547	4575.01	-3227.4			10.6218	18.789	7.26697	16.524
	5.33989	10.0377	15.6681	29.4988	6.25637	15.0058	2.94922	13.4028	5.61843	25.4218	8.26453	12.2995	854.495	0.0595664	0.320534	1.06643	3.68882	4432.18	-3228.93			10.3486	16.9203	7.32348	15.3286
	5.28947	10.1013	15.0759	24.7176	5.47229	14.0448	3.18467	13.3587	5.71104	25.3107	8.25013	11.2504	860.117	0.0597233	0.320225	1.07277	3.69941	4286	-3230.19			10.1556	14.7449	7.41813	14.9371
	5.09283	10.3433	14.8186	21.3894	4.89666	13.1725	3.35463	13.3574	5.87836	25.8014	8.19382	10.3176	851.857	0.0600733	0.32041	1.07852	3.70925	4134.39	-3231.24			10.0849	13.1529	7.53013	14.7709
	5.01139	10.7723	14.2472	19.1048	4.56662	12.1798	3.44616	13.1833	5.98665	27.4167	8.40868	9.88058	823.213	0.0603622	0.32114	1.07687	3.72219	3968.79	-3232.12			10.0103	11.9504	7.53871	15.2353
	4.8422	11.262	13.9391	17.552	4.4459	11.1042	3.5108	12.3866	6.23735	28.9337	8.33218	10.0095	776.63	0.0605806	0.321655	1.08379	3.74072	3806.78	-3232.73			10.0145	11.034	7.37824	15.7585
	4.51142	11.7139	13.6029	16.3076	4.2456	9.96852	3.52776	12.0053	6.42574	30.0302	8.03781	10.0435	720.24	0.0611247	0.322046	1.09291	3.75819	3652.98	-3233.2			9.94273	10.1739	7.31961	16.0372
	4.56738	11.8816	13.2208	15.4744	4.20654	9.0741	3.51604	11.5288	6.55467	30.8334	8.02544	9.92158	665.79	0.0616802	0.322166	1.10103	3.77769	3490.16	-3233.69			9.88993	9.58501	7.19984	16.2601
	4.604	12.3196	12.7107	14.9624	4.13824	8.52277	3.45373	11.551	6.52165	31.1068	8.10684	9.88964	618.353	0.062181	0.322725	1.10344	3.79285	3316.88	-3234.15			9.87809	9.20779	7.17547	16.3678
	4.64163	12.6832	12.2369	14.587	4.0775	8.19596	3.35013	11.5811	6.65268	31.6859	7.99407	9.9679	568.462	0.062494	0.32265	1.1096	3.80755	3150.53	-3234.48			9.85391	8.95348	7.19464	16.5493
	4.57216	12.9412	11.6854	14.2578	3.96154	7.83214	3.23332	11.2303	6.76502	31.9651	7.85943	10.085	510.925	0.0624572	0.322369	1.11323	3.80833	2991.11	-3234.8			9.73295	8.68383	7.07622	16.6365
	4.5967	13.085	11.0772	14.2617	3.78059	7.7437	3.02826	11.4742	6.75783	31.8061	7.68339	10.2817	445.944	0.0624884	0.32185	1.10956	3.80681	2822.44	-3235.17			9.58628	8.59534	7.08675	16.5904
	4.65396	13.0698	10.7492	14.7882	3.71609	7.71687	2.70766	11.7335	6.73493	32.8135	7.6213	10.4854	381.194	0.062357	0.32214	1.10204	3.80085	2639.91	-3235.52			9.491	8.7404	7.05869	16.9734
	4.62416	12.8644	10.6128	15.3162	3.64295	7.6816	2.52189	11.8946	6.90875	33.7344	7.30898	11.0872	320.755	0.0622616	0.321703	1.1067	3.78631	2455.22	-3235.8			9.36713	8.88026	7.10842	17.3769
	4.59201	12.7324	10.6306	17.4616	3.52649	7.73696	2.32436	12.2217	6.76931	33.0159	7.03621	11.4487	274.087	0.0620343	0.321077	1.12049	3.76689	2267.6	-3236.14			9.31834	9.57502	7.10513	17.1669
	4.53697	12.4208	10.6849	19.3523	3.43878	7.92964	2.1098	12.4419	6.81243	33.4503	6.94242	11.923	251.071	0.0616579	0.320176	1.14486	3.74613	2072.56	-3236.51			9.21423	10.2402	7.12136	17.4386
	4.37185	12.2678	10.5895	21.4466	3.30544	8.14026	2.0069	12.908	6.84557	34.1976	6.66658	12.4997	242.704	0.061461	0.319405	1.16938	3.73204	1872	-3236.79			9.0764	10.9641	7.25349	17.7879
	4.1141	12.0152	10.4643	22.9789	3.29032	8.27355	1.95519	13.0696	6.87417	34.4919	6.38951	12.909	238.97	0.0612153	0.318734	1.20007	3.71167	1684.51	-3236.97			8.86452	11.5142	7.29964	17.9301
	3.98135	11.5259	10.2792	25.1681	3.32392	8.32399	1.89151	12.8205	6.89646	34.8404	6.11365	13.4651	231.326	0.0616632	0.318438	1.21662	3.69553	1512.65	-3237.2			8.59547	12.272	7.20283	18.1397
	3.89056	11.2186	10.2253	26.9226	3.31001	8.59411	1.87258	12.8769	6.69019	34.4196	5.85098	14.3722	222.303	0.0622388	0.317995	1.22827	3.67714	1342.45	-3237.47			8.44483	12.9422	7.14656	18.2143
	3.76478	11.3182	10.3348	28.0597	3.6116	8.65543	1.82801	12.9769	6.60048	34.112	5.71671	14.8512	212.363	0.0627255	0.317602	1.24549	3.66542	1186.88	-3237.64			8.4726	13.4422	7.13513	18.2266
	3.70922	11.146	10.3119	29.2492	3.72317	9.02451	1.8339	12.5414	6.5575	34.1013	5.60539	15.1903	207.857	0.062974	0.317555	1.26495	3.65652	1057.29	-3237.77			8.38904	13.9989	6.97758	18.299
	3.69112	10.9317	10.176	30.0985	3.79792	9.37068	1.87065	12.4102	6.5132	33.5385	5.5008	15.1121	215.601	0.0636963	0.316989	1.28898	3.65333	933.286	-3237.98			8.26626	14.4224	6.93135	18.0505
	3.65861	10.7046	9.90079	30.7149	3.90156	9.37768	1.8537	12.1561	6.36673	32.7569	5.42476	14.7373	228.991	0.0643178	0.316469	1.31564	3.6622	813.952	-3238.18			8.088	14.6647	6.79217	17.6397
	3.76541	10.4764	9.50736	30.1028	3.94844	8.99629	1.86239	11.6961	6.29319	31.5657	5.2638	13.9952	241.781	0.0651587	0.31587	1.32736	3.67535	711.151	-3238.26			7.91638	14.3492	6.61722	16.9415
	3.91911	10.2237	9.31424	29.3102	3.99986	8.77065	1.83575	11.1379	6.10176	29.8581	5.2784	13.372	247.276	0.065732	0.315942	1.33128	3.69326	621.373	-3238.37			7.81903	14.0269	6.35846	16.1695
	4.03213	10.6226	9.38462	29.15	4.09176	8.5212	1.79	10.8928	6.14083	28.4003	5.29518	12.6221	248.068	0.0661177	0.315891	1.33521	3.7087	536.536	-3238.58			8.01311	13.921	6.27454	15.4392
	4.1107	10.83	9.20897	28.5951	4.01408	8.16025	1.78568	10.8459	6.05719	26.5488	5.28784	11.9589	249.957	0.0662143	0.315773	1.33951	3.72418	450.381	-3238.76			8.04989	13.5898	6.22957	14.5985
	4.0562	10.8116	9.11707	29.101	3.96262	7.76544	1.77674	10.648	6.04166	24.6741	5.18834	10.9042	255.492	0.0659216	0.315978	1.34105	3.74769	376.148	-3238.88			7.99495	13.6097	6.15548	13.5889
	4.10714	10.9144	8.9805	28.7036	3.8781	7.50003	1.78755	10.7547	6.15604	22.8547	5.13379	10.3011	269.439	0.0655675	0.315986	1.3428	3.76618	309.601	-3239.07			8.00067	13.3606	6.23277	12.7632
	4.06209	10.9994	8.95471	28.289	3.58869	7.00424	1.81991	10.7075	6.18768	20.9827	5.11124	9.54118	286.794	0.0656834	0.316533	1.34664	3.79824	241.942	-3239.33			8.0054	12.9607	6.23836	11.8784
	3.98509	11.2533	8.9314	27.5018	3.51749	6.32007	1.84305	10.5227	6.18529	18.8161	4.99193	9.13417	300.568	0.0657681	0.316449	1.35528	3.82882	174.804	-3239.5			8.05658	12.4465	6.18369	10.9807
	3.90345	11.3618	9.0487	26.6541	3.33211	5.78911	1.83537	10.4465	6.19033	17.2365	5.00046	8.77634	304.037	0.0657577	0.317401	1.35291	3.84956	117.726	-3239.59			8.10464	11.9251	6.1574	10.3378
	3.77599	11.2139	9.07341	25.4062	3.22016	5.50788	1.85206	10.4683	6.27683	16.4047	4.98711	8.74583	301.406	0.065433	0.318402	1.34889	3.87202	66.5716	-3239.75			8.02109	11.3781	6.19906	10.0459
	3.58663	11.2627	8.90353	24.4385	3.11211	5.31131	1.89564	10.7258	6.36047	15.4815	5.03628	8.49407	295.434	0.0648243	0.319288	1.35451	3.88518	16.1189	-3239.91			7.91763	10.954	6.32732	9.67061
	3.36248	11.3527	8.8215	24.0972	3.01525	5.01505	1.95024	10.7752	6.30873	14.7593	5.2235	8.15846	295.158	0.0644822	0.319414	1.35239	3.89798	-28.7358	-3239.96			7.84557	10.7092	6.34473	9.38041
	3.19595	11.3095	9.06561	23.3784	2.93271	4.74276	2.03055	10.9365	6.45678	14.815	5.32304	7.97865	299.901	0.0642651	0.320139	1.35964	3.90838	-67.981	-3239.98			7.85701	10.3513	6.4746	9.37222
	2.99986	11.4405	9.05752	22.3583	2.91842	4.43915	2.0959	11.09	6.87893	14.3323	5.58779	7.75056	300.653	0.0644076	0.320152	1.36889	3.92087	-104.748	-3240.06			7.83263	9.9053	6.68828	9.22355
	2.79361	11.3026	9.07937	20.6258	2.89041	4.33997	2.16252	11.2677	6.97358	13.7736	5.70663	7.88927	293.906	0.0645827	0.320347	1.37907	3.93211	-140.13	-3240.08			7.7252	9.28538	6.80125	9.12316
	2.71322	11.182	8.84501	19.3063	2.85142	4.3216	2.20082	11.2982	7.13188	13.1788	5.92255	8.0351	285.765	0.0646127	0.320352	1.38225	3.9348	-170.391	-3239.95			7.58009	8.82644	6.87696	9.0455
	2.64265	11.2868	8.65347	18.7246	2.8738	4.35457	2.25053	11.5292	7.2611	12.9066	5.95735	8.02644	280.027	0.0647225	0.320804	1.37915	3.93283	-193.884	-3239.82			7.52765	8.651	7.01361	8.96345
	2.53649	11.0199	8.31748	17.7892	2.91749	4.3631	2.29152	11.6787	7.47339	12.3285	6.07578	7.71184	279.109	0.0648248	0.321214	1.37281	3.92976	-214.87	-3239.73			7.29127	8.35658	7.14788	8.70538
	2.52182	10.9873	8.18638	17.3683	2.87039	4.1786	2.37096	11.8811	7.66299	11.8577	6.08142	7.64883	281.123	0.0649335	0.321405	1.36655	3.92174	-232.677	-3239.56			7.23183	8.1391	7.30502	8.5293
	2.43331	11.1602	8.1207	16.9664	2.85726	4.11976	2.44359	11.8356	7.64204	11.2823	6.03899	7.88455	277.995	0.0648028	0.32162	1.358	3.91486	-247.788	-3239.36			7.23807	7.98116	7.30706	8.40194
	2.37204	11.0413	7.98552	16.4935	2.8323	3.98115	2.43454	12.0186	7.71085	10.8408	5.79545	7.95828	274.581	0.0649515	0.321594	1.35126	3.91396	-260.505	-3239.29			7.13295	7.76898	7.38801	8.19817
	2.29987	11.0741	7.8309	15.9158	2.8307	3.89243	2.42719	12.0599	7.67319	10.7016	5.72289	8.15041	274.787	0.0646442	0.321555	1.34892	3.90591	-274.138	-3239.27			7.06829	7.54631	7.38677	8.19162
	2.2623	11.0889	7.55983	15.2066	2.78659	3.84372	2.40864	12.0591	7.40027	9.83575	5.47817	8.36883	278.01	0.064122	0.321751	1.33689	3.8922	-287.306	-3239.15			6.97034	7.27898	7.28932	7.89425
	2.25328	11.3201	7.41612	15.4133	2.72198	3.89511	2.36967	11.8776	7.16348	9.3774	5.34672	8.45265	279.192	0.063921	0.321616	1.33375	3.86875	-298.028	-3239			6.9965	7.34347	7.13692	7.72559
	2.24154	11.3531	7.37115	14.9353	2.66517	4.02669	2.36859	12.7279	7.04359	8.68458	5.10418	8.43169	280.282	0.0638938	0.321484	1.33144	3.84888	-307.596	-3238.9			6.98859	7.20906	7.38004	7.40682
	2.16728	11.3659	7.40402	14.5861	2.62215	4.16977	2.31249	12.8797	6.79543	8.50396	4.83845	8.62795	287.483	0.0633503	0.322021	1.32388	3.82482	-317.43	-3238.76			6.97906	7.126	7.3292	7.32345
	2.14185	11.5067	7.3323	13.7054	2.59063	4.21512	2.27992	13.3948	6.63882	8.40278	4.82225	8.99923	295.065	0.0630775	0.322099	1.31556	3.80331	-326.302	-3238.5			6.99362	6.83705	7.43783	7.40809
	2.09014	11.8507	7.39476	13.3751	2.54459	4.2512	2.21258	13.8691	6.43792	8.58613	4.65143	9.52804	298.935	0.0627715	0.321864	1.30774	3.78169	-334.273	-3238.18			7.11185	6.72361	7.50655	7.58853
	2.063	12.0017	7.40206	12.7403	2.55866	4.39053	2.1645	14.0643	6.33672	8.80917	4.59614	10.0855	298.551	0.0625879	0.321876	1.30072	3.75694	-339.961	-3237.75			7.1556	6.56315	7.52185	7.83026
	2.04614	12.0846	7.52983	12.4485	2.53229	4.72284	2.09391	14.1147	6.33413	9.4684	4.59638	10.5975	297.725	0.0626881	0.321945	1.28863	3.72959	-344.308	-3237.04			7.22018	6.56789	7.51426	8.22075
	2.04396	12.2824	7.67521	12.054	2.49118	4.9954	2.10288	14.7439	6.37908	9.82871	4.70613	11.2818	298.009	0.0628139	0.32236	1.26992	3.71125	-347.944	-3235.91			7.33385	6.51354	7.74194	8.60554
	2.01205	12.1963	7.47937	11.6378	2.42978	5.26955	2.03767	15.3833	6.42848	9.93362	4.89331	11.4334	297.064	0.062975	0.322403	1.2557	3.7075	-348.863	-3234.48			7.22924	6.44571	7.94981	8.75343
	1.95324	12.2588	7.6598	10.8293	2.44893	5.93161	2.02155	15.8611	6.66205	10.1053	5.21518	12.1129	293.825	0.062817	0.322308	1.25226	3.71665	-347.747	-3232.76			7.29061	6.40328	8.18156	9.14447
	1.91813	12.4808	7.70514	10.5434	2.4249	6.39189	1.98929	15.91	6.75706	10.4833	5.47586	12.6388	294.083	0.0624899	0.321438	1.2478	3.71421	-346.396	-3230.84			7.36803	6.45338	8.21878	9.53267
	1.89124	12.7423	7.75846	10.4599	2.39372	6.80743	1.95691	15.4658	6.80457	10.8952	5.75121	13.3243	294.116	0.0621724	0.320979	1.24691	3.71384	-344.376	-3228.9			7.46399	6.55368	8.07575	9.99026
	1.9026	12.9525	7.92041	10.3814	2.30525	7.22706	1.90886	15.5377	6.93478	11.8271	6.14476	13.8065	294.04	0.0619379	0.320262	1.25282	3.71406	-341.067	-3227.25			7.59184	6.6379	8.12713	10.5928
	1.90355	13.1812	8.06442	10.1591	2.28018	7.56776	1.87027	15.3369	7.28474	12.3548	6.46232	14.3074	286.377	0.0614685	0.319822	1.26194	3.7092	-336.762	-3226.04			7.71639	6.669	8.16396	11.0415
	1.94353	13.901	8.13077	10.0933	2.21622	8.23012	1.91601	15.3702	7.7756	12.9598	7.04244	14.6992	270.791	0.0611629	0.318594	1.26197	3.70247	-332.545	-3225.36			7.99178	6.84654	8.35394	11.5671
	1.96786	15.1149	8.35011	9.85738	2.20943	8.60244	1.91372	16.0598	8.09646	13.9432	7.52224	14.8376	262.939	0.061009	0.31795	1.26206	3.69124	-328.907	-3225.29			8.47764	6.88975	8.69	12.101
	1.98767	15.4658	8.35845	9.49095	2.25097	9.04931	1.91491	16.5233	8.47626	14.7922	7.94778	14.821	265.511	0.0607009	0.317268	1.26385	3.67771	-325.482	-3225.89			8.60397	6.93041	8.97149	12.5203
	1.95787	16.0099	8.74697	9.73649	2.27385	9.4277	1.92149	16.5448	8.99367	16.6124	8.27878	14.5895	268.923	0.0608358	0.31674	1.26156	3.66455	-321.91	-3226.96			8.90491	7.14602	9.15331	13.1602
	1.98807	16.6745	8.94346	10.0934	2.28271	10.0854	1.98241	16.9853	9.41452	19.9513	8.47769	14.5814	267.1	0.0608229	0.316605	1.2542	3.65137	-319.622	-3228.39			9.20202	7.48716	9.46073	14.3368
	2.04841	17.2754	9.26984	10.6316	2.31948	10.6558	1.98391	17.2214	9.67059	24.0463	8.51255	14.6034	257.628	0.0610028	0.317321	1.24895	3.64071	-317.497	-3230.25			9.53122	7.86897	9.62529	15.7208
	2.05573	18.0224	9.84064	11.152	2.38127	11.7267	1.97749	17.5459	9.94879	28.6439	8.60418	14.6289	251.208	0.0611459	0.317593	1.2425	3.63304	-315.431	-3232.27			9.97293	8.41997	9.82406	17.2923
	2.1123	18.7085	10.1892	11.8484	2.53967	12.7695	1.98979	18.1765	10.4244	32.5126	8.63641	14.5352	246.669	0.061549	0.317945	1.22682	3.62423	-313.999	-3234.02			10.3367	9.05252	10.1969	18.5614
	2.14371	19.2323	10.5523	13.3247	2.62962	13.6382	2.0343	18.5208	10.7276	36.6513	8.76608	14.4014	243.746	0.061759	0.318338	1.21286	3.62907	-313.066	-3235.42			10.6428	9.86416	10.4276	19.9396
	2.1699	19.5324	10.8716	15.7869	2.86899	15.354	2.04289	18.7529	10.8501	40.4852	8.78292	14.4753	246.487	0.0616038	0.318808	1.19379	3.64187	-312.083	-3236.35			10.858	11.3366	10.5486	21.2478
	2.19052	19.9834	11.3404	18.1194	3.06902	16.7865	2.04869	18.7933	11.0316	45.993	8.71277	14.854	252.066	0.0616266	0.319142	1.18241	3.66057	-310.651	-3236.63			11.1714	12.6583	10.6245	23.1866
	2.28206	20.285	12.1178	21.7395	3.24723	18.4177	2.08273	18.2239	11.278	50.5831	8.45488	15.4365	251.86	0.06168	0.318991	1.16984	3.68418	-309.57	-3236.27			11.5616	14.4681	10.5282	24.8248
	2.4037	20.8989	12.9469	26.2916	3.64625	20.4761	2.09399	18.1264	11.7339	53.5873	8.37179	16.609	245.067	0.061591	0.318651	1.16393	3.70319	-309.5	-3235.3			12.0831	16.8046	10.6514	26.1893
	2.47751	21.1253	13.4923	33.533	3.97551	23.6037	2.07042	17.9687	11.8795	58.3336	8.27875	17.7828	236.354	0.0610575	0.318134	1.15394	3.71347	-309.4	-3233.69			12.365	20.3707	10.6395	28.1317
	2.58751	22.1255	13.9592	41.3713	4.34651	27.1483	2.08075	17.4303	12.4492	65.8087	8.40251	18.4736	229.26	0.0607308	0.317909	1.15169	3.7207	-309.746	-3231.04			12.8907	24.2887	10.6534	30.895
	2.66345	22.7554	14.1658	48.1387	4.68384	29.9165	2.16818	17.2031	12.9543	72.5906	8.50428	19.0295	233.375	0.0602774	0.317481	1.13855	3.73244	-310.826	-3226.93			13.1949	27.5797	10.7752	33.3748
	2.79394	23.1038	14.6445	54.096	5.00868	31.9851	2.22307	16.6434	13.1618	77.765	8.48695	19.3538	240.131	0.0596695	0.317176	1.12575	3.74254	-312.224	-3220.99			13.5141	30.3633	10.6761	35.2019
	2.83391	23.6604	14.9885	60.6311	5.34088	34.0625	2.2347	15.945	13.3014	84.6512	8.51204	20.1114	240.742	0.0590689	0.315829	1.12685	3.7449	-313.843	-3212.49			13.8276	33.3448	10.4937	37.7582
	2.88101	23.9405	15.3369	65.8194	5.78564	37.1235	2.27688	15.3899	13.416	91.0979	8.39397	21.3431	231.935	0.0589393	0.314985	1.12309	3.74015	-316.25	-3200.05			14.0528	36.2428	10.3609	40.2783
	2.95486	23.7894	15.6795	70.1002	6.17113	38.3908	2.36422	14.9105	13.3459	93.6229	8.38048	22.3964	224.843	0.0587905	0.314038	1.12191	3.73007	-320.678	-3183.02			14.1413	38.2207	10.2069	41.4666
	3.0267	23.642	15.5536	74.3067	6.47661	39.9455	2.41033	14.5197	13.5396	98.33	8.46292	22.6477	219.265	0.0584212	0.31392	1.11565	3.72218	-325.771	-3162.19			14.0741	40.2429	10.1566	43.1469
	3.03091	23.6447	15.1059	76.8943	6.87222	41.5003	2.43413	14.4723	13.4054	100.329	8.59641	22.8063	216.287	0.0580884	0.313623	1.10174	3.72832	-330.768	-3140.49			13.9272	41.7556	10.1039	43.9106
	3.05761	23.7873	14.8493	79.4066	7.33687	42.4945	2.50029	14.4223	13.5246	102.759	8.99378	23.4678	214.047	0.0585327	0.313363	1.08774	3.73906	-335.482	-3116.97			13.8981	43.0793	10.149	45.0736
	3.09522	23.5987	14.5995	77.568	7.64848	41.6656	2.6045	14.6116	13.0783	101.795	9.15917	23.1028	210.838	0.0589194	0.312835	1.07628	3.7525	-339.583	-3094.39			13.7645	42.294	10.0982	44.6857
	3.10197	22.8574	14.687	76.1714	8.09937	41.0367	2.65062	14.8131	12.7714	97.869	9.41842	23.1803	207.322	0.05987	0.312788	1.05712	3.7609	-344.192	-3073.92			13.5488	41.7692	10.0784	43.4892
	3.1535	22.6159	14.5647	74.0542	8.37392	41.714	2.68408	14.9705	12.4804	93.084	9.8281	23.2902	206.058	0.0603511	0.312762	1.04119	3.76822	-349.064	-3056.76			13.4447	41.3807	10.045	42.0674
	3.10285	22.1823	14.3672	72.3541	8.57426	41.8035	2.76422	15.1695	12.4503	89.87	10.1636	23.1502	205.465	0.0604898	0.313114	1.03152	3.77626	-354.026	-3043.37			13.2175	40.9106	10.128	41.0613
	3.12742	20.9694	14.3041	68.7537	8.8388	41.5254	2.83981	15.3096	12.4622	83.9767	10.577	22.556	205.364	0.0606411	0.313269	1.01153	3.78921	-357.711	-3035.47			12.8003	39.7059	10.2039	39.0366
	3.16508	20.4332	14.1435	66.6255	8.9041	40.9395	2.92846	15.5898	12.6474	79.4378	10.902	21.41	209.414	0.06077	0.313538	0.994748	3.80164	-359.822	-3033.68			12.5806	38.823	10.3886	37.25
	3.20112	19.872	13.6221	63.3073	8.9292	40.4592	2.95831	15.5862	12.3322	74.7345	11.3907	20.7851	210.76	0.0611964	0.313456	0.985016	3.80737	-360.57	-3038.19			12.2318	37.5652	10.2922	35.6368
	3.27639	19.009	13.0544	57.6176	8.68969	38.7705	2.98286	15.325	12.3337	68.4931	11.7348	20.1041	214.223	0.0613141	0.313713	0.988441	3.81934	-360.992	-3047.14			11.7799	35.0259	10.2139	33.444
	3.32559	17.8154	12.5559	52.245	8.36096	37.1589	2.99446	15.1733	12.0701	64.2207	11.8884	18.7672	223.386	0.0611401	0.314223	0.997349	3.81792	-359.821	-3059.4			11.2323	32.5883	10.0793	31.6255
	3.28785	16.604	12.2254	47.7132	7.82682	35.4373	2.99842	15.0126	11.9721	58.2731	11.8099	17.9978	232.602	0.0608692	0.31468	1.0038	3.81047	-358.289	-3073.88			10.7058	30.3258	9.99439	29.3602
	3.27878	15.3558	12.0586	43.6846	7.42676	32.8559	2.95995	14.5075	11.9404	52.8557	11.6429	17.1064	236.191	0.0604307	0.314816	1.01176	3.80909	-355.535	-3088.74			10.2311	27.9891	9.8026	27.2017
	3.21627	14.0198	11.9802	39.0658	6.59719	30.4632	2.89918	13.9587	11.6016	49.1217	11.305	16.2124	235.577	0.0602502	0.315405	1.01098	3.80106	-351.7	-3103.01			9.73878	25.3754	9.48651	25.5464
	3.14646	12.5374	11.8011	34.3042	6.21604	27.2867	2.83801	13.4962	10.973	44.4201	10.8216	15.0782	235.852	0.0603679	0.31525	1.01119	3.79158	-346.553	-3116.3			9.16165	22.6023	9.1024	23.4399
	3.1461	11.7467	11.9641	30.4143	5.41115	24.1134	2.716	12.9329	10.3464	40.0543	10.3066	15.0638	233.77	0.0601353	0.315335	1.0098	3.78028	-342.023	-3128.68			8.95232	19.9796	8.66512	21.8082
	3.06692	11.0854	12.4032	26.0779	4.66508	20.2677	2.59825	12.5922	9.87638	35.6867	9.71766	14.1773	229.46	0.0600277	0.315321	1.00748	3.77009	-338.132	-3139.55			8.85186	17.0035	8.35562	19.8605
	3.00018	10.4166	12.8072	21.5747	3.95635	17.0331	2.44661	12.2844	9.14869	29.9649	9.2319	13.3053	226.513	0.0597211	0.315605	1.0025	3.76639	-334.953	-3148.96			8.74134	14.188	7.95991	17.5007
	2.93289	10.2986	13.6989	19.4817	3.75128	14.0181	2.36695	12.1958	8.74931	27.6918	8.36326	12.8035	224.54	0.0588835	0.315937	0.997555	3.76324	-331.416	-3157.15			8.97681	12.417	7.77068	16.2862
	2.86536	10.5027	14.3702	18.447	3.71138	11.8431	2.27809	12.0776	8.23165	24.7045	7.89868	12.3376	217.848	0.0585327	0.315944	0.99349	3.75424	-328.428	-3164.13			9.2461	11.3338	7.5291	14.9803
	2.84518	10.2654	14.7315	18.4318	3.72203	10.4443	2.21188	11.8872	7.63176	21.5008	7.28813	11.7193	211.528	0.0582771	0.316276	0.988689	3.7454	-326.187	-3169.73			9.28069	10.866	7.24361	13.5027
	2.85021	10.2981	15.0216	18.3977	3.77936	9.41106	2.11618	12.1929	7.0521	19.369	6.87475	11.3899	212.178	0.0578933	0.316202	0.982558	3.73692	-324.241	-3174.38			9.38999	10.5294	7.12039	12.5446
	2.81947	10.291	15.3835	18.7216	3.8287	8.43856	2.10589	12.6328	6.52721	17.4105	6.51316	11.1172	221.877	0.0576129	0.316198	0.985372	3.73187	-322.368	-3178.33			9.49801	10.3296	7.08864	11.6803
	2.89509	10.2634	15.3326	18.6912	3.98005	7.94932	2.13783	12.9132	6.29417	16.2561	6.31123	10.7036	232.024	0.05759	0.316246	0.992646	3.72608	-321.403	-3181.82			9.49702	10.2069	7.11505	11.0903
	2.91986	10.2241	15.1538	18.6568	3.98951	7.45047	2.1921	13.411	6.16471	14.9835	6.07708	9.8426	231.757	0.0579041	0.316099	1.0061	3.71855	-321.291	-3184.72			9.43261	10.0323	7.25595	10.3011
	2.87481	10.0064	14.4931	18.8493	4.02856	7.05929	2.23556	13.7926	5.96898	14.0207	6.15716	9.42071	226.34	0.0580105	0.316358	1.01335	3.71542	-320.449	-3187.01			9.12478	9.97906	7.33237	9.86618
	2.91887	9.75417	14.1925	19.0752	4.04351	6.73665	2.27053	14.094	5.87503	13.464	6.18623	9.43166	218.628	0.0583549	0.316391	1.02431	3.70616	-318.482	-3189.06			8.95519	9.95179	7.41318	9.69396
	2.89121	9.68566	13.8911	19.0675	4.04357	6.47009	2.26521	14.3739	5.92248	12.9674	6.07634	9.80937	214.66	0.058937	0.316481	1.03231	3.69561	-316.921	-3190.78			8.82266	9.86038	7.52052	9.6177
	2.89309	9.38001	13.2954	18.8122	3.82514	6.06785	2.27742	14.8037	5.8792	12.7434	6.02734	10.1835	219.81	0.0594781	0.316319	1.04082	3.6824	-315.532	-3192.02			8.52284	9.56839	7.65343	9.65141
	2.84837	9.11714	13.0782	18.007	3.74905	5.77251	2.28135	14.8383	5.80038	12.7964	5.93738	10.4031	229.013	0.0600837	0.316463	1.04548	3.66801	-312.836	-3193.14			8.34789	9.17619	7.64001	9.71231
	2.77113	9.20498	12.9736	17.0779	3.59998	5.45519	2.29709	14.4457	5.83065	12.8504	5.91808	10.5479	238.908	0.0602667	0.316449	1.04224	3.66042	-310.533	-3194.31			8.31657	8.71103	7.52449	9.77215
	2.68361	9.09075	12.438	16.421	3.55538	5.30027	2.26364	14.0301	5.85477	12.937	5.9762	10.9024	241.333	0.0605564	0.316272	1.04329	3.64782	-309.514	-3195.43			8.0708	8.42556	7.38283	9.93853
	2.62034	9.26768	11.8722	16.0787	3.46677	5.15055	2.19884	13.9059	5.87494	13.2456	6.01743	11.2028	238.718	0.0606759	0.316447	1.04117	3.64131	-308.366	-3196.48			7.92009	8.23199	7.32658	10.1553
	2.4844	9.54308	11.6967	15.477	3.35127	5.018	2.16525	13.8625	5.80822	13.3182	6.04788	11.693	238.13	0.0606761	0.31706	1.03314	3.63957	-305.198	-3197.69			7.90805	7.94876	7.27865	10.353
	2.47244	9.56313	11.7575	15.4336	3.29094	4.93468	2.13048	13.5738	5.69524	13.3639	6.06245	11.6724	244.754	0.0609024	0.31773	1.03363	3.63696	-301.526	-3199.16			7.93104	7.88641	7.13316	10.3662
	2.45546	9.56991	11.8916	15.182	3.30136	4.97704	2.08994	13.3042	5.63987	13.4603	6.16949	11.7803	252.341	0.06152	0.317752	1.04254	3.64064	-299.575	-3200.6			7.97234	7.82012	7.01133	10.47
	2.41672	9.67326	11.8971	14.8206	3.27156	5.03716	2.10509	13.0236	5.5485	13.6201	6.23581	11.768	258.586	0.0613826	0.31819	1.04998	3.64445	-297.693	-3202.02			7.9957	7.70976	6.89238	10.5413
	2.42177	9.40893	12.1297	14.3261	3.22641	5.08572	2.1434	12.3314	5.52826	13.9043	6.19905	11.6677	262.789	0.0616235	0.318288	1.06449	3.6491	-293.899	-3203.67			7.98681	7.54609	6.6677	10.5904
	2.40402	9.22271	12.1015	14.4195	3.26475	5.17029	2.13744	11.9153	5.43541	14.0915	6.32464	11.3269	260.782	0.0615414	0.31913	1.08092	3.65812	-291.777	-3205.53			7.90942	7.61817	6.49605	10.581
	2.38754	8.98183	11.5524	14.4423	3.27329	5.26454	2.15151	11.5199	5.41607	14.137	6.42021	11.3785	251.047	0.0618049	0.319551	1.10005	3.6631	-292.141	-3207.38			7.6406	7.66004	6.36248	10.6452
	2.39021	8.70962	11.334	14.2817	3.35195	5.42666	2.20114	11.4009	5.29933	14.1855	6.31884	11.5484	236.433	0.0621283	0.319393	1.10889	3.66974	-291.74	-3209.21			7.47795	7.68678	6.30046	10.6842
	2.43681	8.54639	11.3436	14.0447	3.4206	5.58421	2.30481	10.9089	5.3203	14.197	6.24257	11.199	224.517	0.0625504	0.319354	1.12014	3.68627	-289.106	-3211.03			7.44226	7.68317	6.17801	10.5462
	2.53966	8.16776	11.3003	13.6467	3.53906	5.73431	2.38014	10.2861	5.33801	13.9604	6.45371	10.8045	217.149	0.062721	0.319353	1.13366	3.69577	-287.925	-3212.86			7.33592	7.64002	6.00142	10.4062
	2.54582	7.77206	11.2675	13.3878	3.64538	5.78166	2.40831	9.76817	5.58303	13.7435	6.73252	10.1522	212.359	0.062691	0.319254	1.1493	3.70842	-289.417	-3214.51			7.19513	7.60493	5.91983	10.2094
	2.66306	7.75884	10.9256	12.7857	3.64502	5.71603	2.50216	9.41116	5.83476	13.5646	6.99553	9.70197	207.162	0.0622962	0.318786	1.1755	3.72207	-289.106	-3216.06			7.11584	7.38225	5.91603	10.0874
	2.91762	7.56642	10.5699	12.0921	3.59887	5.6034	2.56494	9.20719	6.10431	13.2049	7.17445	9.14368	201.316	0.0624816	0.318873	1.19327	3.73087	-286.328	-3217.73			7.01798	7.09811	5.95881	9.84101
	3.20582	7.44122	10.2874	11.7132	3.69972	5.47822	2.55294	9.22638	6.28795	12.7269	7.47897	8.67901	195.281	0.0623993	0.318582	1.20651	3.74513	-286.914	-3219.29			6.97815	6.96372	6.02242	9.62829
	3.61393	7.386	9.60843	11.0814	3.63899	5.46369	2.59038	9.23701	6.31456	12.5339	7.57518	8.47144	188.704	0.0625104	0.319015	1.21888	3.753	-289.853	-3220.68			6.86945	6.72803	6.04732	9.52685
	4.21348	7.38858	9.49111	10.028	3.5353	5.32743	2.63833	9.42749	6.40693	12.0549	7.62677	8.10146	184.59	0.0627981	0.318228	1.22661	3.76759	-288.656	-3221.93			7.03106	6.29692	6.15759	9.26105
	5.12015	7.54679	9.66189	9.18164	3.44436	5.23691	2.61798	9.82742	6.44716	11.7214	7.55634	7.64421	183.585	0.0630162	0.318205	1.23439	3.77549	-284.878	-3223.23			7.44294	5.9543	6.29752	8.97399
	6.46017	7.71692	9.80205	8.5484	3.352	5.09168	2.61604	10.1234	6.41216	11.4159	7.54567	7.10355	182.653	0.06308	0.318282	1.2449	3.78303	-285.754	-3224.45			7.99305	5.66403	6.38387	8.68839
	7.9991	8.13416	9.5686	8.08501	3.09948	4.8936	2.57761	10.5015	6.45522	11.1711	7.46321	7.19189	183.09	0.0630636	0.318355	1.2546	3.79759	-288.111	-3225.55			8.56729	5.35937	6.51143	8.60874
	9.05608	8.45142	9.36778	7.93199	2.90639	4.72598	2.59169	10.9021	6.34214	11.1685	7.14553	7.3074	189.201	0.0631285	0.318099	1.25913	3.80452	-285.218	-3226.61			8.95843	5.18812	6.61198	8.54048
	9.84827	9.06294	9.32738	7.49278	2.82991	4.65682	2.49763	11.052	6.07775	10.9618	6.75091	7.40081	194.992	0.0627392	0.318083	1.25154	3.81569	-281.913	-3227.81			9.41287	4.99317	6.54245	8.37117
	10.1141	9.46247	9.09118	7.36684	2.69505	4.67279	2.42271	11.4693	5.7827	10.876	6.33878	7.48228	199.418	0.0626042	0.318601	1.23145	3.82857	-285.263	-3229			9.55593	4.91156	6.55822	8.23236
	10.261	9.64274	9.13728	7.16287	2.53785	4.69603	2.38384	11.5457	5.33137	10.7991	5.69107	7.58542	206.72	0.0626019	0.319355	1.22232	3.84008	-287.279	-3230.16			9.68035	4.79892	6.42029	8.02518
	10.3157	9.78298	8.99977	7.17574	2.42482	4.77875	2.37661	11.6285	5.21081	10.9606	5.32245	7.56407	217.624	0.0623883	0.319166	1.21699	3.84717	-282.57	-3231.25			9.69947	4.79311	6.40529	7.94904
	10.2769	10.1455	8.95654	7.1487	2.42053	4.83486	2.3431	11.7717	5.16988	11.1251	4.97485	7.75185	231.445	0.0622894	0.318841	1.21185	3.85855	-280.125	-3232.26			9.79299	4.80136	6.42823	7.95061
	9.83451	10.3979	8.88951	7.14243	2.36814	5.16294	2.2642	11.7848	5.00582	11.2395	4.54135	7.74105	243.79	0.0612869	0.319101	1.20717	3.86699	-284.823	-3233.1			9.70732	4.89117	6.35159	7.84064
	9.19451	10.7421	8.89315	7.39041	2.3088	5.33875	2.2763	11.7579	5.02834	11.2926	4.23429	7.74389	246.491	0.0606376	0.318439	1.20859	3.87822	-285.499	-3233.76			9.60994	5.01265	6.35416	7.75693
	7.90433	11.0116	8.75679	7.29657	2.26117	5.77995	2.22003	11.8355	4.91621	11.1745	4.08773	7.65856	247.877	0.0599473	0.317985	1.2088	3.88754	-279.095	-3234.42			9.22424	5.11256	6.32392	7.64028
	6.46908	11.0587	8.79288	7.24733	2.28207	6.39676	2.14062	12.0571	4.70795	11.2379	3.92224	7.6586	251.528	0.0596061	0.31795	1.20902	3.89052	-278.467	-3235			8.77354	5.30872	6.30189	7.60626
	5.31635	10.9759	8.64187	7.2038	2.29355	7.03312	2.08833	12.8134	4.65435	11.3775	3.72713	7.58268	251.512	0.0592689	0.317678	1.20877	3.8948	-284.314	-3235.44			8.31138	5.51016	6.51868	7.56243
	4.54771	10.8816	8.74186	7.22067	2.24889	7.73969	2.05041	13.3884	4.63357	11.6694	3.67216	7.53502	242.919	0.0590372	0.317352	1.20813	3.89422	-282.914	-3235.7			8.05707	5.73642	6.69078	7.62553
	4.05971	11.0049	8.81547	7.42666	2.26409	8.66185	2.00703	13.7808	4.5988	11.5191	3.56124	7.7604	233.41	0.058482	0.317134	1.21065	3.88993	-276.026	-3235.95			7.96002	6.11753	6.79554	7.61359
	3.66467	11.3043	8.84258	7.48338	2.29967	9.55173	1.97657	14.2908	4.54353	11.2121	3.50416	7.8192	234.87	0.0583299	0.31685	1.20983	3.88949	-278.393	-3236.13			7.93719	6.44493	6.93697	7.51181
	3.29623	11.262	9.22699	7.73274	2.31462	10.2032	1.91787	14.933	4.49007	10.8689	3.53293	7.89167	239.688	0.0580758	0.316523	1.20778	3.88746	-284.944	-3236.3			7.9284	6.7502	7.11366	7.43117
	3.00131	11.2936	9.2643	8.17502	2.34535	10.7724	1.89453	15.6601	4.47617	10.4687	3.47953	8.05457	236.016	0.0580088	0.316327	1.20556	3.88432	-281.148	-3236.55			7.85309	7.09757	7.34361	7.33428
	2.85447	11.141	9.20543	8.38525	2.40738	11.0056	1.84751	16.0296	4.36117	10.1933	3.42658	8.48522	227.784	0.0577489	0.316478	1.20852	3.88208	-275.033	-3236.89			7.73363	7.26607	7.41275	7.36837
	2.79608	11.1379	9.52982	8.82147	2.41239	11.1103	1.80659	16.4549	4.33561	10.1637	3.38749	8.79747	227.546	0.0577589	0.316503	1.20646	3.87478	-280.46	-3237.23			7.82127	7.44804	7.53236	7.44956
	2.70643	11.3325	9.89615	9.26346	2.45098	11.0467	1.79558	16.7265	4.31618	10.1982	3.36198	9.09947	230.557	0.0572996	0.316608	1.20664	3.86734	-285.847	-3237.52			7.97836	7.58706	7.61276	7.55322
	2.57698	11.4823	10.1179	9.48176	2.46467	10.9381	1.81037	16.8499	4.37723	9.70679	3.30156	9.19658	230.197	0.0571511	0.316717	1.20788	3.86266	-278.534	-3237.82			8.05908	7.62819	7.67915	7.40164
	2.5495	12.0201	10.2897	9.86848	2.47319	10.5956	1.78096	16.7417	4.49342	8.99176	3.24796	9.48278	231.91	0.0572904	0.316451	1.20206	3.85524	-272.844	-3238.16			8.28644	7.64575	7.67204	7.24083
	2.48833	12.5707	10.6009	9.97449	2.55336	10.3135	1.76496	16.8676	4.56728	8.38805	3.23797	9.8014	244.256	0.0572927	0.31581	1.20689	3.84456	-280.003	-3238.45			8.55332	7.61378	7.73328	7.14248
	2.50079	12.9582	10.7876	9.94418	2.54866	9.86916	1.74821	16.8972	4.75734	8.26379	3.15008	10.2903	267.276	0.0573265	0.315415	1.21188	3.83039	-282.433	-3238.72			8.74887	7.454	7.80091	7.23473
	2.49299	13.3307	10.8274	10.1219	2.56838	9.08268	1.74794	16.9961	4.90192	8.133	3.13962	10.7527	288.53	0.0571965	0.315388	1.21394	3.82291	-272.303	-3239.03			8.88371	7.25764	7.88199	7.34177
	2.4628	13.701	11.225	10.3132	2.60342	8.47245	1.77061	16.9784	4.99891	7.91198	3.07623	10.7447	302.346	0.0567049	0.315403	1.21899	3.81257	-269.608	-3239.42			9.12961	7.12968	7.91596	7.2443
	2.43308	14.0451	11.5377	10.5838	2.67891	7.75512	1.7698	16.6523	5.14537	7.74805	3.14599	10.9296	309.531	0.0561876	0.3157	1.22595	3.80581	-278.548	-3239.82			9.33861	7.00596	7.85581	7.27455
	2.39989	14.4975	11.8818	10.7699	2.83646	7.31274	1.75871	16.7024	5.27206	7.51912	3.15243	10.953	320.694	0.0564407	0.316188	1.21735	3.80076	-277.268	-3240.24			9.59307	6.97303	7.91107	7.20818
	2.34212	15.3656	12.036	10.9556	2.87665	7.0281	1.74002	16.9866	5.40949	7.26187	3.17716	11.2581	343.877	0.0564695	0.316691	1.21074	3.79051	-266.518	-3240.73			9.91456	6.95343	8.04538	7.23238
	2.31282	15.8691	11.8896	10.9332	2.95395	6.72528	1.72796	17.4196	5.66003	7.10732	3.13551	11.6948	366.991	0.056884	0.316893	1.1949	3.78416	-269.079	-3241.25			10.0238	6.87082	8.2692	7.31253
	2.29104	16.4297	12.112	11.9372	3.08566	6.53963	1.72858	17.7647	5.87087	7.42457	3.21148	12.4396	384.622	0.0573828	0.316884	1.18891	3.77896	-279.497	-3241.71			10.2776	7.18749	8.45472	7.69189
	2.23459	16.6749	12.1644	13.1483	3.16248	6.25458	1.78527	18.4476	6.04399	7.67828	3.40027	12.8215	398.583	0.0576674	0.317195	1.18032	3.78036	-274.616	-3242.14			10.3579	7.5218	8.75894	7.96667
	2.20522	16.5466	11.968	14.8068	3.26768	6.06559	1.80961	19.0361	6.20788	7.83261	3.49514	13.8097	407.061	0.0573762	0.317673	1.1618	3.78511	-264.813	-3242.65			10.2399	8.04668	9.01787	8.37914
	2.18806	16.7633	12.1722	17.4302	3.40619	5.73679	1.83159	19.3524	6.35768	8.39292	3.63445	14.8246	414.777	0.0577123	0.317585	1.15662	3.78906	-272.926	-3243.16			10.3745	8.85773	9.18057	8.95065
	2.18038	17.1349	12.0281	20.7706	3.47635	5.65717	1.8451	19.6243	6.50123	9.18222	3.83872	16.3427	422.249	0.0586147	0.317794	1.15051	3.79174	-283.27	-3243.49			10.4478	9.96803	9.32354	9.78789
	2.14057	17.4713	12.0809	24.5068	3.57384	5.74101	1.83589	19.9384	6.56631	9.88072	3.92947	17.7018	428.613	0.0593869	0.317866	1.13695	3.78654	-274.311	-3243.72			10.5643	11.2739	9.44688	10.504
	2.13973	17.8842	12.1023	31.1501	3.74831	5.83423	1.86417	20.4838	6.58862	11.2731	3.98576	18.9759	428.6	0.060206	0.317336	1.12455	3.78364	-266.106	-3243.88			10.7088	13.5776	9.64553	11.4116
	2.11132	17.6289	12.0839	36.4978	3.85069	6.0138	1.88602	21.3211	6.68696	12.993	4.15128	21.5058	424.661	0.0606936	0.31632	1.11244	3.78247	-277.928	-3243.94			10.608	15.4541	9.9647	12.8834
	2.10755	17.7518	12.2242	42.2308	3.93619	6.35934	1.92007	21.479	6.7875	15.3425	4.30021	23.8312	416.489	0.0610419	0.315808	1.11509	3.78154	-286.231	-3243.8			10.6945	17.5088	10.0622	14.4913
	2.12707	17.5733	12.3025	47.9965	4.06007	6.72817	1.98536	22.0653	6.77775	17.9905	4.54296	25.8057	406.006	0.0612391	0.316072	1.11626	3.77799	-275.937	-3243.66			10.6676	19.5949	10.2761	16.1131
	2.15849	17.3668	12.4484	52.9559	4.10231	7.21468	2.04245	22.6096	6.81989	20.7887	4.68727	27.7154	397.612	0.0608538	0.315951	1.115	3.77346	-271.77	-3243.45			10.6579	21.4243	10.4906	17.7304
	2.21818	17.2637	12.4607	57.9727	4.18602	7.61541	2.06343	23.1891	6.73261	24.5015	4.88895	30.3934	392.651	0.0610723	0.316072	1.11682	3.76437	-281.119	-3243.15			10.6475	23.258	10.6617	19.928
	2.2038	17.1937	12.6591	62.2084	4.39987	8.07392	2.07649	23.5195	6.71181	28.649	5.07735	32.0019	392.184	0.0607479	0.316637	1.12148	3.75277	-280.76	-3242.64			10.6855	24.8941	10.7693	21.9094
	2.27419	17.2636	12.7319	66.4532	4.43998	8.62133	2.20304	24.2496	6.62634	34.7471	5.59078	34.1762	392.503	0.0606673	0.316342	1.11815	3.73816	-268.763	-3242.14			10.7566	26.5048	11.0263	24.838
	2.43954	16.9383	12.9361	69.6874	4.63533	9.25033	2.38991	24.3297	6.6271	41.7003	6.22513	36.2733	385.384	0.060181	0.316126	1.1115	3.72309	48.2277	-3241.02			10.7713	27.8577	11.1156	28.0663
	2.63881	16.5809	13.3053	71.5968	4.82369	9.76074	2.59604	24.5837	6.71134	48.8577	6.94071	38.5068	378.32	0.059848	0.316159	1.10664	3.70628	589.485	-3238.38			10.8417	28.7271	11.297	31.4351
	2.73049	16.5201	13.5809	74.2053	4.93737	10.2814	2.66247	24.2137	6.67474	54.8049	7.49231	40.4293	382.036	0.0594805	0.316715	1.0939	3.68818	1140.78	-3235.29			10.9438	29.808	11.1836	34.2422
	2.80296	16.2502	13.5649	76.0206	5.05623	10.7954	2.66602	23.8035	6.68832	60.1111	7.91151	41.582	393.407	0.0595831	0.317536	1.09175	3.66951	1703.51	-3232.09			10.8727	30.6241	11.0526	36.5349
	2.96569	15.839	13.7295	76.2295	5.3138	11.3113	2.72431	23.466	6.51995	63.4475	8.14365	43.1194	405.827	0.0595534	0.318222	1.09267	3.65191	2256.07	-3228.83			10.8447	30.9515	10.9034	38.2369

[truncated: 27 more sheets: P211 U1-1, P212 U1-1, P213 U1-1, P214 U1-1, P215 U1-1, P216 U1-1, P217 U1-1, P218 U1-1, P219 U1-1, P220 U1-1, P221 U1-1, P222 U1-1, P223 U1-1, P224 U1-1, P225 U1-1, P226 U1-1, P227 U1-1, P228 U1-1, P229 U1-1, P230 U1-1 …]
