# Supplementary material for: Influence of elastic lumbar support belts on trunk muscle function in patients with non-specific acute lumbar back pain
Source: PLoS One. 2019 Jan 24;14(1):e0211042. doi: 10.1371/journal.pone.0211042 (PMC6345453; doi:10.1371/journal.pone.0211042)
Supplement: S1 Dataset — (ZIP) [file pone.0211042.s001.zip › U1-1_Dynamik_6km_h.xlsm]

## Sheet: P201 U1-1
	Ra Li	Oi Li	Oe Li	MF Li	ICO Li	LO Li	Ra Re	Oi Re	Oe Re	MF Re	ICO Re	LO Re	EKG	Kippwinkel	Rotwinkel	Kraft x	Kraft y	Druck li	Druck re			Bauch links	Rücken links	Bauch rechts	Rücken rechts
	3.99105	66.8945	11.191	31.5352	5.79175	26.7769	2.29861	162.417	12.8221	55.9512	18.4593	55.2783	19.6242	0.0571515	0.291888	0.93885	3.34217	51	4958.17			27.3589	21.3679	59.1794	43.2296
	4.17079	69.14	11.241	34.0952	6.02121	26.5199	2.35935	160.287	13.1685	61.0957	20.9039	58.1184	19.612	0.0571099	0.291539	0.939945	3.32217	45	4957.57			28.1839	22.2121	58.6049	46.706
	4.25523	68.4412	11.2305	35.5534	6.29297	26.1673	2.43012	156.065	13.3519	64.6415	22.6565	60.4378	19.6109	0.0575219	0.291278	0.933937	3.30932	1.03418	4956.98			27.9757	22.6712	57.2825	49.2453
	4.33453	65.8261	11.0752	36.8515	6.54624	25.5214	2.46668	147.331	13.1404	66.7749	24.6054	60.8882	19.5645	0.0575754	0.290834	0.928564	3.30452	11	4956.04			27.0786	22.973	54.3126	50.7562
	4.45995	63.9361	11.0467	37.4219	6.58466	24.5267	2.52554	134.754	12.9208	67.5007	25.8106	60.1383	19.5117	0.0577048	0.290842	0.924317	3.29902	460.457	L			26.4809	22.8444	50.0668	51.1499
	4.65278	60.2607	10.8965	36.9234	6.55331	22.6156	2.53558	122.4	12.7491	66.8369	26.1455	58.4287	19.4721	0.0576917	0.290846	0.914849	3.3021	857.595	4955.11			25.27	22.0308	45.895	50.4704
	4.90088	54.9556	10.7839	35.5817	6.47375	20.1478	2.60517	111.977	12.288	65.4072	26.393	55.8177	19.5359	0.0576513	0.290699	0.90674	3.31135	947.662	4954.98			23.5468	20.7344	42.29	49.2059
	5.7666	50.6813	10.533	33.1557	6.24561	17.4489	2.6548	100.196	11.534	61.9236	25.9742	51.3162	19.5875	0.0578423	0.290262	0.905432	3.31097	934.897	4955.38			22.327	18.95	38.1283	46.4047
	6.36954	46.3252	10.2783	30.5072	6.08787	14.4966	2.76381	84.7147	10.7638	57.9225	25.36	46.2102	19.5647	0.0580736	0.289848	0.902056	3.31617	876.906	4956.03			20.991	17.0305	32.7474	43.1643
	6.96463	41.6676	10.1706	26.5999	5.87376	11.8636	2.93131	73.519	10.0106	52.424	24.1179	41.0851	19.4895	0.0583167	0.289449	0.897526	3.32183	783.758	4956.6			19.601	14.7791	28.8203	39.209
	7.3281	35.9502	10.0696	22.6897	5.64746	10.9339	3.1631	62.7041	9.62929	45.3668	22.3177	37.0927	19.3831	0.0588188	0.289323	0.891381	3.32422	662.028	4957.12			17.7826	13.0904	25.1655	34.9257
	7.54841	30.5271	10.0962	19.1584	5.52542	9.66255	3.34607	53.821	9.54473	39.1335	20.4793	31.0405	19.3022	0.0590314	0.289047	0.888024	3.33589	498.45	4957.61			16.0573	11.4488	22.2373	30.2178
	7.74469	26.8153	9.94795	15.3486	5.32783	8.60499	3.46677	43.4978	10.197	31.1445	18.7878	24.6574	19.2521	0.0592611	0.288809	0.884484	3.35155	285.034	4958.59			14.836	9.76046	19.0539	24.8632
	7.8687	23.6452	10.11	12.0751	5.19212	8.45463	3.76767	34.4333	11.5	24.9446	16.8993	19.9754	19.1707	0.0595755	0.288776	0.885115	3.36997	46.7537	4959.26			13.8746	8.57393	16.567	20.6064
	8.22106	20.8493	10.4172	8.94026	5.19684	8.7188	4.2609	29.931	14.458	19.5096	15.2164	15.8557	19.0981	0.0601312	0.288584	0.883656	3.3845	-185.298	4959.54			13.1625	7.61863	16.2166	16.8606
	8.89152	19.2735	10.8521	7.33552	5.30214	9.20709	4.8862	27.2849	16.1161	14.1384	14.242	13.0293	19.0852	0.0603134	0.289054	0.884482	3.39877	-415.829	4959.22			13.0057	7.28158	16.0957	13.8033
	9.23846	19.1577	11.4506	6.02618	5.53192	9.63	5.36806	24.9834	18.0059	11.7247	13.1335	11.5724	19.1592	0.0605544	0.289333	0.878687	3.41369	-642.042	4958.91			13.2823	7.0627	16.1191	12.1435
	9.88432	19.8795	11.9723	5.26587	5.81736	10.0347	5.64206	22.5759	19.0852	10.6344	12.7972	10.3846	19.3271	0.0605345	0.289735	0.872993	3.42876	-843.902	4958.37			13.912	7.03931	15.7677	11.2721
	10.1542	20.652	12.3905	4.75841	6.50283	10.6509	5.64356	20.6813	19.8256	10.2438	12.173	9.75363	19.4837	0.0602403	0.290169	0.869365	3.43386	-1013.84	4957.45			14.3989	7.30405	15.3835	10.7235
	10.5446	21.0882	12.7567	4.34651	7.84403	11.785	5.55374	20.3	20.5547	9.84756	11.5481	9.0154	19.6262	0.0603926	0.290566	0.862373	3.43816	-1153.43	4956.68			14.7965	7.99184	15.4695	10.137
	10.7535	21.7898	12.895	4.09385	9.46951	12.5238	5.42713	19.6303	20.9602	10.0164	10.6387	8.29237	19.6783	0.0598713	0.290991	0.859316	3.44572	-1255.97	4956.25			15.1461	8.69571	15.3392	9.64916
	11.0443	22.9469	12.9593	3.88598	11.3565	13.8517	5.25176	18.7655	21.1699	10.2353	9.83789	7.78401	19.6752	0.0594392	0.291338	0.856038	3.44892	-1311.92	4956.15			15.6502	9.69809	15.0624	9.28575
	11.1302	24.1173	12.9416	3.8238	12.7763	15.4418	5.11388	18.6082	20.8348	10.7759	8.87567	7.1829	19.6564	0.0592521	0.291491	0.850691	3.44586	-1325.15	4955.75			16.063	10.6806	14.8523	8.94483
	11.0294	25.398	12.7102	3.91908	14.2908	16.8053	4.76507	18.263	19.8225	11.6468	7.78732	6.83973	19.6143	0.0585415	0.291301	0.840715	3.4436	-1318.93	4955.51			16.3792	11.6717	14.2835	8.75795
	10.7026	26.5719	12.354	3.93205	15.7247	17.636	4.18999	17.9945	17.9181	11.8237	6.80428	6.44889	19.5195	0.0580279	0.291034	0.838448	3.43969	-1305.13	4955.86			16.5428	12.4309	13.3675	8.35895
	10.2575	26.8569	11.7048	3.97614	17.1269	18.5119	3.29577	17.995	16.4827	11.7352	5.98835	6.13137	19.3542	0.0572618	0.289867	0.830216	3.43389	-1277.6	4956.57			16.2731	13.205	12.5912	7.95165
	9.74868	27.1806	11.013	3.97242	18.4754	19.1799	2.47963	17.5435	14.461	11.5056	5.35007	5.95096	19.1949	0.0569368	0.289138	0.827992	3.41918	-1245.17	4957.29			15.9807	13.8759	11.4947	7.6022
	8.49838	26.7336	10.4034	3.97069	19.4188	19.7239	2.01223	17.0356	13.1945	11.1621	4.9702	5.67568	19.0799	0.0564725	0.288524	0.829442	3.40958	-1226.35	4958.06			15.2118	14.3711	10.7475	7.26933
	7.62484	25.6825	9.66046	3.98022	19.923	20.0393	1.72866	16.9867	12.048	10.2447	4.62231	5.39714	19.0319	0.0559068	0.28783	0.825676	3.40153	-1220.04	4959.11			14.3226	14.6475	10.2545	6.75472
	6.56147	25.383	8.92594	3.93984	19.9845	20.1904	1.50088	16.7821	10.9524	9.8984	4.51812	5.1642	19.0336	0.0553123	0.287393	0.824033	3.39731	-1216.92	4960.16			13.6235	14.7049	9.74513	6.52691
	5.73838	24.704	8.07148	3.92423	19.3644	20.0977	1.36122	16.8893	9.98577	9.57641	4.59304	4.92755	19.048	0.0551979	0.286663	0.821217	3.38505	-1219.41	4960.6			12.838	14.4621	9.41209	6.36567
	5.19787	23.3144	7.3735	3.84856	18.7119	19.9661	1.33068	16.9008	9.22248	8.9589	4.70099	4.76934	19.092	0.0550837	0.286784	0.817339	3.37372	-1237.16	4961.13			11.9619	14.1755	9.15133	6.14308
	4.6686	21.4351	6.93132	3.91578	18.2819	19.4899	1.31551	16.8459	8.61078	7.83649	4.75263	4.65549	19.1524	0.0548059	0.286769	0.821996	3.35561	-1265.78	4961.85			11.0117	13.8959	8.92405	5.7482
	4.651	20.4067	6.65403	3.87452	17.776	19.0414	1.37458	16.9603	8.28726	6.64882	4.88921	4.47486	19.2443	0.0550412	0.286996	0.817617	3.33811	-1296.38	4962.33			10.5706	13.564	8.87406	5.33763
	4.68734	18.5876	6.38838	3.81477	17.6398	18.9041	1.38962	16.0953	8.05143	6.36441	4.96682	4.3437	19.3582	0.0551523	0.287359	0.813207	3.32491	-1336.01	4962.84			9.88778	13.4529	8.51211	5.22498
	4.62513	17.2293	6.11997	3.82376	17.1726	18.5259	1.47466	15.2112	7.96155	6.12551	4.99807	4.31131	19.4707	0.0552141	0.288065	0.816635	3.31684	-1392.68	4963.18			9.32479	13.1741	8.21582	5.14496
	4.78772	15.0687	5.92291	3.80422	16.4701	18.4187	1.57522	14.729	8.12028	5.98342	5.04485	4.20838	19.509	0.0553037	0.288524	0.81534	3.31256	-1457.5	4963.44			8.59312	12.8977	8.1415	5.07888
	4.8473	14.4194	5.63435	3.71791	15.8944	18.1093	1.72609	14.3111	8.08311	5.69876	5.09969	4.22675	19.4632	0.0555495	0.288651	0.811219	3.31118	-1520.58	4963.65			8.30034	12.5739	8.0401	5.0084
	4.9666	13.5455	5.62374	3.67044	15.5606	17.5139	1.92133	13.7599	8.87477	5.42801	5.34657	4.24372	19.3477	0.0559124	0.288437	0.816904	3.30777	-1587.46	4963.79			8.04528	12.2483	8.18532	5.0061
	5.36886	12.7095	5.52209	3.60096	15.2566	17.0903	2.13829	13.6319	9.74029	5.00852	5.46968	4.19711	19.2516	0.0561237	0.288319	0.821223	3.30104	-1664.96	4963.83			7.86681	11.9826	8.50348	4.89177
	5.66989	12.5373	5.57871	3.55756	15.2245	16.5331	2.34665	13.4797	10.3483	4.75707	5.64415	4.16359	19.2011	0.0569527	0.287965	0.82457	3.29358	-1746.5	4963.88			7.92863	11.7717	8.7249	4.85494
	5.93993	13.53	5.51694	3.54634	14.8495	15.6315	2.46622	13.1626	10.9868	4.54397	5.73062	4.16224	19.1975	0.0574583	0.287823	0.829458	3.28491	-1822.5	4963.93			8.32896	11.3425	8.87185	4.81228
	6.0691	14.5025	5.38325	3.40065	14.1036	14.8634	2.64161	13.4565	11.6372	4.46386	5.99189	4.0978	19.195	0.0575688	0.287262	0.834407	3.2836	-1904.9	4964.01			8.6516	10.7892	9.24512	4.85118
	6.36197	15.3873	5.30727	3.35164	13.175	13.783	2.84074	13.5913	12.7149	4.32581	6.19449	4.10092	19.1902	0.0577363	0.287066	0.837466	3.27773	-1995.77	4964.1			9.01885	10.1032	9.71564	4.87374
	6.63388	16.5437	5.40088	3.25605	11.9038	12.6649	3.01201	14.1967	13.5018	4.18443	6.51503	4.034	19.206	0.0577767	0.286379	0.84585	3.27314	-2082.78	4964.18			9.52615	9.27494	10.2368	4.91115
	6.98825	17.4379	5.61211	3.13654	10.6208	11.8878	3.23835	14.5165	14.2628	4.04674	6.86008	3.96977	19.3054	0.0577418	0.286207	0.847365	3.26522	-2164.57	4964.33			10.0128	8.54837	10.6725	4.95886
	7.08967	18.8931	5.92833	3.09064	9.19828	10.839	3.48945	14.8718	14.9978	3.99162	7.17788	3.90122	19.476	0.0575554	0.286627	0.849568	3.26129	-2248.57	4964.53			10.637	7.70932	11.1197	5.02357
	7.26892	20.3406	6.39187	3.04798	8.25394	9.95532	3.63673	15.4555	15.7242	3.97777	7.56544	3.78913	19.6799	0.0572187	0.286573	0.846206	3.25936	-2338.05	4964.65			11.3338	7.08574	11.6055	5.11078
	7.39685	23.3121	6.7015	2.97918	7.33574	9.15195	3.68348	16.2974	16.1016	3.96138	7.5123	3.75065	19.8827	0.0570992	0.287548	0.841126	3.25682	-2424.87	4964.7			12.4701	6.48896	12.0275	5.07478
	7.37608	26.698	7.26659	2.97808	6.42033	8.52415	3.64938	16.8669	16.5635	3.97726	7.66024	3.7788	20.0509	0.0565068	0.288045	0.841707	3.25617	-2505.94	4964.81			13.7802	5.97418	12.3599	5.13876
	7.20271	29.8101	7.57946	2.93774	5.5722	8.27688	3.5419	17.6295	16.7877	3.94711	7.68546	3.84726	20.2486	0.0558171	0.288081	0.840125	3.25329	-2588.7	4964.91			14.8641	5.59561	12.653	5.15994
	7.09642	34.1586	8.01036	2.93194	5.32698	7.96961	3.4952	18.1164	17.1315	3.99091	7.60871	3.89835	20.4346	0.0552515	0.28816	0.835774	3.25492	-2667.38	4964.89			16.4218	5.40951	12.9144	5.16599
	7.3646	39.6524	8.72124	2.93964	5.01752	7.86839	3.42948	18.3868	17.2989	3.92386	7.49241	3.95707	20.6311	0.0548996	0.288253	0.836738	3.25584	-2742.76	4964.81			18.5794	5.27518	13.0384	5.12445
	7.31179	44.6779	9.17641	2.98185	4.87643	7.60168	3.35272	18.4328	17.2425	3.96798	7.30433	3.96369	20.8033	0.054381	0.288603	0.840787	3.27183	-2810.53	4964.82			20.3887	5.15332	13.0093	5.07867
	7.21139	47.7503	9.82353	2.99498	4.75653	7.52426	3.22244	18.1144	17.0339	4.0466	7.08141	4.01193	20.9069	0.0543143	0.28925	0.844492	3.28235	-2877.85	4964.9			21.5951	5.09192	12.7903	5.04664
	6.93762	49.7763	10.2795	3.04346	4.82824	7.45359	3.11926	18.0488	17.486	4.03426	6.81251	4.1041	20.9696	0.0546261	0.289367	0.84762	3.2972	-2939.8	4964.84			22.3311	5.10843	12.8847	4.98362
	7.01056	53.5142	10.6249	3.04207	4.93746	7.7216	2.95786	18.252	18.0282	4.14355	6.65957	4.30163	21.0026	0.054505	0.289738	0.852367	3.30833	-2993.22	4964.71			23.7166	5.23371	13.0793	5.03492
	6.93175	56.7109	10.8993	3.09934	4.92745	7.72502	2.82244	18.6157	18.3816	4.09488	6.52345	4.43253	21.0314	0.054384	0.289256	0.856994	3.3202	-3036.45	4964.75			24.8473	5.2506	13.2732	5.01695
	6.97204	58.5489	11.337	3.12031	4.95029	7.84924	2.76074	18.6819	19.0808	4.08652	6.5989	4.64569	21.0716	0.0542734	0.288496	0.858318	3.33485	-3076	4964.83			25.6193	5.30661	13.5078	5.11037
	7.17577	60.1865	11.833	3.19656	5.00612	7.90868	2.79166	19.3301	19.5867	4.08322	6.48551	4.73418	21.0748	0.0541071	0.288172	0.864547	3.35396	-3111.73	4964.76			26.3984	5.37045	13.9028	5.10097
	7.31232	62.7299	12.5025	3.27912	5.01334	7.82826	2.95067	19.4768	20.4695	4.21489	6.57393	4.9055	21.0402	0.0536845	0.288404	0.876326	3.37009	-3140.94	4964.58			27.5149	5.37357	14.299	5.23144
	7.61282	62.9382	12.8716	3.32897	4.89347	7.87	3.0504	19.6069	20.8902	4.30222	6.6953	5.17049	21.0052	0.0534463	0.288857	0.88405	3.386	-3163.98	4964.62			27.8075	5.36415	14.5158	5.38934
	7.54696	61.8427	13.2477	3.31979	4.83986	7.99163	3.23412	19.6327	21.3807	4.3644	6.86714	5.43869	20.9577	0.0532947	0.289339	0.887125	3.39739	-3183.07	4964.7			27.5458	5.38376	14.7492	5.55674
	7.54752	61.0757	13.7301	3.37775	4.77119	8.03471	3.29862	19.7831	22.2908	4.49402	7.06515	5.68735	20.9208	0.0533935	0.28976	0.887794	3.4108	-3199.19	4964.55			27.4511	5.39455	15.1242	5.74884
	7.42441	61.8492	13.8059	3.4249	4.6634	8.38078	3.30415	19.7488	22.6033	4.52818	7.15456	6.11908	20.8996	0.0534762	0.290086	0.883889	3.42026	-3210.08	4964.36			27.6932	5.48969	15.2188	5.93394
	7.32287	63.1596	14.1181	3.44145	4.51624	8.38911	3.32391	19.2336	22.8575	4.52441	7.40741	6.37832	20.8902	0.0534077	0.289629	0.880724	3.42793	-3218.24	4964.4			28.2002	5.44893	15.1383	6.10338
	7.17323	61.8671	14.4961	3.54238	4.41686	8.36511	3.3217	18.8911	23.0918	4.52581	7.51548	6.74789	20.8647	0.0536874	0.289427	0.877225	3.439	-3226.39	4964.4			27.8455	5.44145	15.1015	6.26306
	7.06328	62.4799	14.9459	3.60114	4.51396	8.40337	3.37927	18.5481	22.8183	4.56053	7.61628	7.22638	20.8344	0.0538924	0.290025	0.875854	3.44653	-3233.98	4964.13			28.163	5.50616	14.9152	6.46773
	6.90621	64.5928	15.0553	3.68549	4.55803	8.53495	3.31273	17.5976	22.3691	4.67283	7.64975	7.5922	20.82	0.0542791	0.290036	0.867281	3.45481	-3238.16	4963.92			28.8515	5.59282	14.4265	6.63826
	6.50028	65.2478	14.6825	3.74455	4.48339	8.55585	3.24659	17.0666	21.9702	4.63898	7.68914	8.07999	20.8341	0.0549268	0.290493	0.859573	3.46643	-3241.14	4963.69			28.8102	5.59459	14.0945	6.8027
	6.13783	65.2968	14.4152	3.87028	4.32146	8.83012	3.18031	16.4653	21.0268	4.6607	7.79453	8.73356	20.826	0.0552634	0.290161	0.849882	3.47122	-3244.67	4963.2			28.6166	5.67395	13.5575	7.06293
	5.70054	67.0135	13.8573	3.96404	4.19914	9.02185	3.0629	15.7502	20.6315	4.61823	7.92815	9.61098	20.7959	0.0556502	0.289884	0.857942	3.47725	-3247.72	4962.42			28.8571	5.72834	13.1482	7.38579
	5.34611	68.6751	13.2659	4.09515	4.08664	9.37127	2.98235	15.3892	20.1462	4.60124	7.87925	10.6602	20.7145	0.056074	0.289413	0.857696	3.47775	-3248.65	4961.74			29.0957	5.85102	12.8393	7.71355
	5.08527	70.2424	12.9934	4.10904	3.94329	9.74453	2.8983	15.0796	19.7576	4.53106	8.16685	11.4981	20.6069	0.0562835	0.28946	0.856852	3.47376	-3249.16	4961.22			29.4404	5.93229	12.5785	8.06532
	4.86986	70.7893	12.5284	4.16161	3.86593	9.84658	2.86937	14.7265	19.3608	4.66823	8.2202	13.4362	20.5158	0.0562487	0.289168	0.859958	3.47069	-3251.13	4960.62			29.3958	5.95804	12.3189	8.77487
	4.5846	72.3078	11.976	4.26427	3.72579	10.1422	2.71863	14.6801	18.5861	4.86331	8.2833	15.0611	20.4699	0.0564417	0.288467	0.864791	3.46751	-3252.87	4959.64			29.6228	6.04407	11.9949	9.40256
	4.32747	74.2876	11.2555	4.34064	3.7445	10.8811	2.60301	14.3357	18.012	5.08716	8.77496	16.8637	20.4461	0.0564293	0.287784	0.869533	3.45721	-3253.24	4958.43			29.9569	6.32207	11.6503	10.2419
	4.08751	74.2574	10.4321	4.45745	3.59671	11.654	2.48079	14.367	17.6383	5.27657	8.90391	18.1564	20.423	0.0565954	0.287898	0.874985	3.44776	-3253.83	4957.08			29.5923	6.56937	11.4954	10.779
	3.81857	73.2368	9.71833	4.55476	3.4442	12.4387	2.43487	13.964	16.6681	5.49905	9.07442	19.2259	20.3948	0.056385	0.288268	0.879461	3.43155	-3255.42	4954.82			28.9246	6.81256	11.0223	11.2664
	3.57014	72.0837	9.16335	4.65448	3.34553	13.3209	2.33823	13.2937	16.4823	5.9242	9.52168	20.4634	20.3745	0.0562151	0.288726	0.878496	3.41703	-3256.54	4951.76			28.2724	7.10697	10.7047	11.9697
	3.34814	70.5343	8.52205	4.68239	3.34862	13.9899	2.22668	12.8014	16.2526	6.36477	9.77574	21.945	20.3768	0.056318	0.289053	0.877569	3.40309	-3256.4	4948.12			27.4682	7.34031	10.4269	12.6952
	3.23585	67.5341	8.06384	4.83061	3.36079	14.9247	2.13189	12.3657	16.0828	6.76882	10.0253	22.7091	20.4458	0.0560372	0.289941	0.870198	3.38672	-3256.54	4943.57			26.2779	7.70536	10.1935	13.1677
	3.07682	66.8824	7.85179	4.89754	3.46483	15.5018	2.10171	11.8598	16.0373	7.16645	10.1674	23.9048	20.5388	0.055905	0.290651	0.869011	3.37513	-3257.22	4938.36			25.937	7.95472	9.99962	13.7462
	2.96352	66.6361	7.57379	4.99326	3.53926	16.4327	2.04606	11.3502	15.5733	7.46197	10.245	24.0674	20.6609	0.0558901	0.290983	0.871156	3.38231	-3257.54	4932.57			25.7245	8.32175	9.65653	13.9248
	2.89146	67.1701	7.42544	5.05673	3.60735	17.1954	1.95573	11.2751	15.4446	7.68292	10.4338	23.7735	20.7985	0.0555078	0.291663	0.872579	3.38239	-3256.95	4927.41			25.829	8.61983	9.55847	13.9634
	2.85471	66.6047	7.24245	5.1	3.74609	17.756	1.88981	11.0187	15.078	7.98424	10.4199	22.8532	20.9741	0.0549846	0.291887	0.87449	3.39202	-3256.52	4922.12			25.5673	8.86738	9.32885	13.7524
	2.75777	64.8119	6.9764	5.16202	3.77629	18.5547	1.84776	10.5388	14.9153	8.03782	10.1054	21.642	21.1477	0.0546129	0.292112	0.874427	3.39708	-3256.82	4916.31			24.8487	9.16433	9.10059	13.2618
	2.74065	64.6226	6.80449	5.31159	3.98982	19.026	1.81679	10.528	14.4403	8.11471	10.0622	20.8826	21.3031	0.0541773	0.292548	0.874128	3.399	-3256.98	4910.76			24.7226	9.44247	8.92837	13.0198
	2.69053	67.1171	6.76017	5.46821	4.12708	19.7492	1.79494	10.8607	14.4078	8.08159	10.0468	19.7922	21.4122	0.0536946	0.292759	0.87763	3.40637	-3256.48	4906.43			25.5226	9.78149	9.02117	12.6402
	2.69205	68.8737	6.68442	5.85963	4.42667	20.3755	1.79952	10.8487	13.9836	7.96265	9.52605	18.9648	21.4331	0.053431	0.292785	0.884774	3.41548	-3256.31	4903.68			26.0834	10.2206	8.87727	12.1512
	2.66818	69.697	6.71086	6.17247	4.80731	21.8849	1.79099	10.6505	13.6149	7.77821	9.25055	16.9698	21.3892	0.0529379	0.292417	0.8903	3.4275	-3256.51	4900.75			26.3587	10.9549	8.68546	11.3328
	2.67718	71.8283	6.72031	7.00565	5.37102	24.7331	1.75578	10.9316	13.4235	7.84374	8.82697	15.6944	21.2951	0.0526549	0.291402	0.895724	3.44122	-3256.39	4898.95			27.0753	12.3699	8.70364	10.7884
	2.71795	73.2499	6.6903	8.46329	6.03417	29.0831	1.74178	11.0504	13.1233	8.01816	8.41378	13.7451	21.1921	0.0526686	0.291044	0.894055	3.44565	-3255.92	4898.04			27.5527	14.5268	8.63847	10.059
	2.7767	72.7381	6.85986	11.382	7.62529	33.9263	1.75684	11.2269	12.6383	9.0249	7.8821	12.6702	21.0911	0.0529067	0.290709	0.895485	3.44916	-3255.26	4894.73			27.4582	17.6445	8.54067	9.85908
	2.96144	72.7485	6.97346	16.0067	10.0546	41.0631	1.80572	11.478	12.22	10.983	7.47172	12.118	21.003	0.0529616	0.290783	0.891062	3.44869	-3254.15	4887.45			27.5611	22.3748	8.50124	10.1909
	3.17193	78.0666	7.26609	21.2884	12.0233	48.3882	1.85874	11.5598	11.8857	13.1462	7.13203	11.5977	20.89	0.053084	0.291472	0.888156	3.44586	-3253.06	4858.64			29.5015	27.2333	8.43475	10.6253
	3.45879	86.4659	7.61904	27.5565	14.3685	55.225	1.96799	11.9981	11.7613	15.3474	6.78005	11.8608	20.6637	0.0529052	0.291923	0.882538	3.44985	-3250.55	4841.95			32.5146	32.3833	8.5758	11.3294
	3.6521	90.0799	7.94998	35.9654	17.155	60.8526	2.12304	12.4776	11.4921	17.9636	6.50636	12.654	20.3	0.0531941	0.291554	0.878602	3.46049	-3245.59	4804.62			33.894	37.991	8.69759	12.3747
	3.84385	90.4598	8.26355	40.9617	19.8838	66.3327	2.2825	12.6826	11.1453	21.7419	6.37394	13.5441	19.7714	0.0532165	0.291429	0.870862	3.47056	-3237.96	4801.4			34.1891	42.3927	8.70346	13.8866
	4.02956	91.4957	8.53495	47.568	22.6308	71.2348	2.3809	13.0089	11.0189	26.0043	6.41967	14.4544	19.1473	0.0533685	0.291333	0.861894	3.4874	-3224.92	4807.02			34.6867	47.1445	8.80291	15.6261
	4.26429	93.6017	8.67314	52.7565	25.2443	74.7692	2.49616	13.5274	11.1227	29.7745	6.46496	15.4407	18.4186	0.0537894	0.292169	0.854466	3.50056	-3203.19	4812.87			35.513	50.9233	9.04876	17.2267
	4.48072	95.0693	8.81503	56.7235	28.1151	75.5767	2.66432	13.7172	11.1284	33.5968	6.58355	16.1299	17.6375	0.0539939	0.293171	0.842627	3.51035	-3174.73	4818.74			36.1217	53.4718	9.16996	18.7701
	4.75519	96.1922	8.9	61.646	30.5159	75.9206	2.79885	14.0339	11.3603	37.1314	6.72118	16.2577	16.7769	0.0537507	0.293918	0.839366	3.52394	-3139.95	4824.6			36.6158	56.0275	9.39767	20.0368
	4.88629	97.8097	8.85447	66.2322	32.0493	74.5349	2.91894	14.127	11.6037	40.3129	6.96346	16.6648	15.805	0.0536159	0.29437	0.838396	3.53597	-3095.72	4833.68			37.1835	57.6054	9.54989	21.3137
	4.93846	98.7103	8.71528	67.1854	32.7892	71.3843	3.00351	14.1364	11.7844	42.3651	7.1311	16.7029	14.8126	0.0536442	0.294166	0.839758	3.54656	-3046.76	4852.25			37.4547	57.1196	9.64146	22.0664
	5.32447	95.3543	8.63984	67.158	32.9777	68.3345	3.09483	14.0766	11.9199	43.7342	7.2257	16.7327	13.8554	0.0535449	0.294154	0.837932	3.5521	-2992.78	4884.57			36.4395	56.1568	9.69711	22.5642
	5.66283	88.67	8.36116	65.1718	33.0907	62.9823	3.14538	13.8593	11.9067	43.9909	7.24088	16.3587	13.102	0.0530847	0.294364	0.835588	3.55479	-2936.2	4914.77			34.2313	53.7483	9.63712	22.5302
	5.77726	83.8668	8.02164	61.8079	32.0878	57.9001	3.11534	13.555	12.1267	43.3915	7.35133	15.5115	12.5278	0.0531044	0.294821	0.83263	3.55145	-2880.25	4948.41			32.5552	50.5986	9.59902	22.0848
	5.94841	80.8665	7.96452	58.0114	31.2381	50.731	3.0618	12.9827	12.2437	41.4855	7.29135	14.1787	12.1391	0.052912	0.295375	0.826452	3.54544	-2824.87	4952.92			31.5931	46.6601	9.42938	20.9852
	6.26185	75.7663	7.91949	53.5181	29.328	45.1036	3.15006	12.4947	12.2812	39.3901	7.11508	12.8664	11.8949	0.0522174	0.295671	0.820381	3.53562	-2774.67	4952.42			29.9825	42.6499	9.30867	19.7905
	6.6765	69.3613	8.08683	48.6825	27.4502	38.5581	3.33038	12.4078	12.0622	36.6728	6.99529	11.2432	11.791	0.0517275	0.295547	0.817416	3.53113	-2731.26	4951.78			28.0415	38.2303	9.26679	18.3038
	7.53594	64.1983	8.61577	42.9839	24.5868	32.9909	3.51199	12.4833	11.8237	33.2466	6.97456	9.85993	11.8385	0.051546	0.295	0.815208	3.53262	-2696.43	4952.51			26.7833	33.5205	9.27299	16.6937
	8.50361	58.6351	9.62649	33.6888	21.6215	28.883	3.72104	13.0764	12.0093	29.1848	6.99297	8.95054	12.003	0.0515435	0.294551	0.808613	3.52818	-2670.75	4953.69			25.5884	28.0644	9.60226	15.0428
	10.079	53.4199	11.7554	25.6235	18.3076	24.101	4.54965	13.9705	12.1348	24.406	6.99348	7.48896	12.2396	0.0515137	0.294476	0.800268	3.52943	-2657.35	4953.58			25.0848	22.6774	10.2183	12.9628
	11.3383	47.3784	13.5505	20.4382	16.2019	19.7372	5.43227	15.6274	12.2827	19.63	6.81814	6.25547	12.518	0.0516755	0.294613	0.793205	3.5278	-2656.21	4953.14			24.0891	18.7924	11.1141	10.9012
	12.1198	40.9692	15.4985	15.8162	14.5435	16.1799	6.24745	17.463	12.6915	16.2441	6.97599	5.27605	12.8301	0.05176	0.294877	0.793575	3.53158	-2668.03	4954.27			22.8625	15.5132	12.134	9.49872
	13.1585	37.4976	17.3934	12.2013	12.1336	13.6514	6.82405	18.4012	12.8693	13.8687	7.14723	4.71115	13.1453	0.0520846	0.295326	0.800958	3.52655	-2690.91	4954.66			22.6832	12.6621	12.6982	8.57569
	13.6036	35.7061	19.0068	8.75026	10.4508	12.1217	7.06778	19.4213	13.1237	11.9078	7.15123	4.51654	13.4892	0.0517571	0.295309	0.801763	3.52762	-2722.71	4946.96			22.7721	10.4409	13.2043	7.85854
	14.0105	33.4618	20.4712	7.61566	9.06559	10.805	7.18957	20.1854	13.4617	10.3635	7.32874	4.67052	13.8492	0.0516996	0.294651	0.798497	3.52663	-2763.14	4935.48			22.6478	9.16209	13.6122	7.45425
	14.0655	33.1794	21.6591	6.65932	8.22246	9.44062	7.21297	20.586	13.4362	9.22655	7.43399	5.05277	14.1674	0.0519118	0.294414	0.801331	3.51752	-2812.68	4923.65			22.968	8.10746	13.7451	7.23777
	13.7982	33.1939	22.5863	5.91554	7.13862	8.37238	7.14215	20.8863	13.4712	8.50436	7.39991	5.57949	14.4356	0.0521282	0.294456	0.795705	3.50692	-2867.32	4912.67			23.1928	7.14218	13.8332	7.16125
	13.2802	32.473	23.5683	5.28697	6.36085	7.18288	7.03271	20.9435	13.2094	7.86755	7.38236	6.24403	14.6865	0.0520281	0.294872	0.796866	3.48375	-2923.61	4900.56			23.1072	6.2769	13.7285	7.16465
	12.5159	31.7075	23.515	4.9972	5.72894	6.43025	6.83381	21.1558	12.589	7.38077	7.35041	7.12258	14.9574	0.0520139	0.295279	0.797624	3.47064	-2975.62	4888.79			22.5795	5.7188	13.5262	7.28459
	11.2936	29.8906	23.0383	4.69062	5.12898	6.0631	6.12356	20.6619	12.2159	6.76987	7.35053	8.09096	15.203	0.0517677	0.295587	0.796083	3.46266	-3022.73	4879.18			21.4075	5.29423	13.0004	7.40379
	9.80377	27.4333	22.5754	4.33143	4.7125	5.78716	5.22732	19.2351	11.4984	6.12744	7.70011	9.17752	15.3494	0.0519705	0.295688	0.79186	3.45391	-3063.4	4868.68			19.9375	4.9437	11.9869	7.66836
	8.67624	25.3143	21.5678	4.11329	4.49247	5.56874	4.08584	17.9266	10.9384	5.54509	7.80806	10.1429	15.4132	0.0516687	0.29594	0.785506	3.44484	-3094.99	4856.92			18.5195	4.72484	10.9836	7.83201
	7.39236	22.894	20.2768	4.03395	4.38288	5.44827	3.45975	16.9245	10.2898	5.0691	7.95862	11.208	15.4456	0.0514085	0.29634	0.781354	3.44934	-3119.26	4848.92			16.8544	4.6217	10.2247	8.07856
	6.38162	20.6567	19.0751	3.92945	4.41443	5.37743	3.04664	15.512	9.41749	4.78396	8.28005	12.1962	15.4969	0.0515594	0.296157	0.778001	3.45248	-3139.89	4847.64			15.3711	4.57377	9.32538	8.42008
	5.5109	19.4028	17.8383	3.8297	4.34977	5.35371	2.68629	14.825	8.54525	4.52931	9.15042	13.1093	15.5773	0.0515262	0.296056	0.780011	3.46305	-3154.55	4847.81			14.2507	4.51106	8.68553	8.92968
	4.75464	17.9022	16.3743	3.77525	4.34075	5.29823	2.34494	14.1937	7.97606	4.29167	10.265	14.0395	15.7035	0.0513193	0.295766	0.774711	3.47208	-3162.73	4846.75			13.0104	4.47141	8.17156	9.53205
	4.24517	16.7929	15.0116	3.72182	4.37615	5.24273	2.12274	13.6982	7.45186	4.1115	11.3687	14.6935	15.829	0.0511746	0.295723	0.786323	3.474	-3167.4	4844.65			12.0166	4.4469	7.7576	10.0579
	4.08988	16.2376	13.898	3.64756	4.43833	5.16224	2.04076	13.1689	6.92332	4.03714	11.9897	15.1179	15.93	0.0513356	0.295637	0.789981	3.47676	-3171.96	4842.37			11.4085	4.41604	7.37767	10.3816
	4.30205	16.2007	13.5377	3.61833	4.6344	4.96636	2.08216	12.226	6.87477	3.937	12.4207	15.1897	16.0296	0.0509978	0.295469	0.792961	3.47054	-3177.46	4838.62			11.3468	4.40637	7.06099	10.5158
	4.88198	16.7665	13.1492	3.58616	4.87841	4.82084	2.30128	11.7731	6.89898	3.81451	12.7706	14.88	16.1734	0.0509194	0.295095	0.800684	3.46078	-3182.12	4833.73			11.5992	4.42847	6.99113	10.4884
	5.81465	18.1306	13.3859	3.53901	4.99292	4.71587	2.5104	11.8762	6.95001	3.72259	12.9834	14.4034	16.3589	0.0508159	0.29437	0.805428	3.45539	-3187.56	4828.38			12.4437	4.41593	7.11219	10.3698
	6.76548	19.2396	13.7183	3.5116	5.03076	4.53988	2.82514	12.3443	6.89349	3.65272	13.2097	13.8507	16.5519	0.0510644	0.293424	0.819865	3.44919	-3195.6	4823.64			13.2411	4.36074	7.35431	10.2377
	7.8609	20.5873	14.3675	3.45154	5.03197	4.44192	3.02309	12.8591	6.99735	3.60448	13.3694	13.2862	16.7083	0.0512622	0.292767	0.82641	3.43959	-3201.98	4818.58			14.2719	4.30848	7.62653	10.0867
	9.05012	21.2562	14.985	3.48861	5.0217	4.34324	3.27141	13.4564	6.95189	3.59015	13.2289	12.3085	16.8687	0.0513714	0.29298	0.831217	3.4303	-3205.37	4812.74			15.0971	4.28452	7.89323	9.70919
	9.9097	21.8992	15.5136	3.4811	5.05534	4.2726	3.41952	14.2715	6.79819	3.58648	12.7565	11.2437	17.0707	0.0514411	0.293203	0.832829	3.42784	-3209.17	4801.62			15.7742	4.26968	8.16308	9.19555
	10.8367	22.8332	16.497	3.45479	5.09003	4.14667	3.55534	14.4778	6.9556	3.56257	11.978	10.2545	17.3227	0.0512487	0.29316	0.83772	3.43011	-3213.5	4787.95			16.7223	4.2305	8.32959	8.59835
	11.5654	23.4232	17.0094	3.4462	5.12589	4.08688	3.75626	14.7541	7.17148	3.48752	11.4963	9.03389	17.5971	0.0512688	0.292979	0.833693	3.43279	-3215.34	4770.84			17.3327	4.21966	8.56063	8.00592
	12.0634	23.8304	17.2112	3.39865	5.13091	4.03968	3.93376	15.3565	7.53086	3.42819	10.6553	8.34447	17.9067	0.0513347	0.292252	0.829944	3.44542	-3215.31	4746.21			17.7017	4.18975	8.94039	7.476
	12.3409	24.2454	17.45	3.35311	4.95268	3.98942	4.00292	15.8869	7.73633	3.38289	10.2574	7.72493	18.2216	0.0515423	0.29191	0.829139	3.45697	-3217.24	4716.06			18.0121	4.0984	9.20873	7.12173
	12.1327	24.0591	17.3067	3.31841	4.78206	3.99168	3.99289	17.0166	7.82	3.40345	9.84444	7.41435	18.5283	0.0515084	0.291668	0.835678	3.47492	-3220.74	4686.14			17.8328	4.03072	9.60982	6.88741
	12.0935	24.3433	17.2181	3.25311	4.67429	3.94866	3.91362	18.455	7.84896	3.36522	9.4477	7.32012	18.799	0.0508849	0.291479	0.837306	3.49804	-3221.23	4657.05			17.885	3.95869	10.0725	6.71101
	11.8084	24.0851	17.1789	3.29801	4.57308	3.95062	3.69466	20.1596	8.01357	3.37553	8.96278	7.24396	19.0331	0.0508041	0.292043	0.833576	3.51642	-3219.95	4626.93			17.6908	3.94057	10.6226	6.52742
	11.5137	23.4235	17.2873	3.30601	4.57024	3.93959	3.57982	21.415	8.24172	3.41384	8.61847	7.06783	19.2454	0.0506951	0.292119	0.834521	3.53255	-3221.75	4597.92			17.4082	3.93861	11.0788	6.36672
	11.2433	23.3073	17.7046	3.28583	4.42106	3.94368	3.51187	22.7131	8.7525	3.40968	8.20154	6.88812	19.4577	0.0506234	0.292174	0.844756	3.54274	-3225.44	4571.49			17.4184	3.88352	11.6592	6.16645
	10.8981	22.7227	17.7467	3.28075	4.43744	3.95759	3.38138	23.8574	9.10026	3.44621	7.80242	6.74681	19.6582	0.0505153	0.292322	0.851636	3.54993	-3225.58	4552.74			17.1225	3.89192	12.113	5.99848
	10.4454	22.6326	18.0822	3.25403	4.49	4.05771	3.22254	25.1282	9.33872	3.48924	7.22952	6.68541	19.8236	0.0504108	0.292615	0.852899	3.55258	-3224.58	4542.83			17.0534	3.93391	12.5631	5.80139
	10.0998	22.4499	19.1539	3.25755	4.54122	4.12038	3.04557	28.0994	9.68626	3.60184	6.66331	6.66448	19.9344	0.0503015	0.292801	0.852099	3.55356	-3227.93	4545.06			17.2345	3.97305	13.6104	5.64321
	10.0303	22.8152	19.4901	3.26761	4.59457	4.20863	2.85757	31.2369	9.77684	3.65089	6.27601	6.5995	20.0212	0.0504845	0.293366	0.856364	3.54843	-3232.18	4555.06			17.4452	4.02361	14.6238	5.5088
	9.99369	23.0511	19.9173	3.32667	4.72057	4.3109	2.68101	33.1894	10.0531	3.66608	5.96134	6.74203	20.1159	0.0502103	0.293858	0.85951	3.54141	-3231.93	4569.17			17.6541	4.11938	15.3078	5.45648
	9.76414	23.3226	21.3636	3.37914	4.86863	4.60196	2.46361	35.5067	10.325	3.76988	5.46162	6.88284	20.2351	0.0502398	0.293801	0.86217	3.53626	-3230.94	4583.56			18.1501	4.28324	16.0984	5.37145
	10.0028	23.1893	22.7195	3.45875	5.04766	4.85569	2.34831	37.3219	10.7039	3.79422	5.11726	6.93529	20.3634	0.0509258	0.293672	0.860189	3.53086	-3234.95	4598.57			18.6372	4.45403	16.7914	5.28225
	10.1147	23.6683	23.6653	3.45056	5.15335	5.05155	2.26527	38.0467	11.1405	3.88482	4.75563	7.07319	20.5219	0.05142	0.293647	0.863089	3.51954	-3238.62	4619.91			19.1494	4.55182	17.1508	5.23788
	10.266	24.1079	24.2663	3.47437	5.29752	5.28202	2.17404	38.087	11.2783	3.96652	4.37961	7.3046	20.6647	0.0517292	0.29309	0.86423	3.51165	-3236.42	4640.08			19.5467	4.68464	17.1798	5.21691
	10.4547	24.4819	25.1611	3.48221	5.36137	5.42661	2.10787	39.4328	11.4266	4.10276	4.25579	7.56251	20.8154	0.0519067	0.292597	0.862199	3.50397	-3234.71	4663.31			20.0326	4.75673	17.6558	5.30702
	10.8627	24.9804	25.6608	3.51418	5.46936	5.55564	2.05624	43.1943	11.7781	4.13875	4.10629	7.94255	20.9147	0.0524547	0.292181	0.858336	3.49523	-3238.66	4682.08			20.5013	4.84639	19.0095	5.39586
	11.4349	25.1266	26.2804	3.54756	5.50767	5.66274	2.02633	46.1145	11.8788	4.25954	3.94958	8.06413	21.0102	0.0524379	0.292186	0.860719	3.49357	-3241.39	4694.51			20.9473	4.90599	20.0066	5.42442
	11.6324	25.6951	26.4772	3.58424	5.63231	5.78883	2.02766	46.4551	11.8858	4.31553	3.87595	8.33564	21.0967	0.0524691	0.292325	0.864925	3.48337	-3238.22	4707.03			21.2682	5.00179	20.1229	5.50904
	11.9041	26.0491	27.5416	3.62063	5.76954	6.17009	2.02875	47.2242	12.0647	4.45417	3.79645	8.69891	21.2185	0.0529053	0.292042	0.863613	3.48242	-3237.22	4721.74			21.8316	5.18675	20.4392	5.64985
	12.1104	26.6929	28.2165	3.63589	5.94369	6.38076	2.02436	49.8205	11.9509	4.54241	3.86389	8.74109	21.3498	0.0534828	0.292223	0.864814	3.49065	-3242.04	4736.81			22.34	5.32011	21.2652	5.7158
	12.2104	26.9451	28.8384	3.69878	6.05308	6.62563	2.02672	51.7001	11.9647	4.61791	3.92765	8.93864	21.4622	0.0541834	0.292256	0.871696	3.49276	-3244.03	4756.3			22.6646	5.45916	21.8972	5.82807
	11.7516	27.0794	29.0898	3.8301	6.13173	6.75746	2.00412	53.713	12.0639	4.77732	4.04927	9.08139	21.5148	0.054613	0.292118	0.880711	3.49184	-3239.84	4773.59			22.6402	5.57309	22.5937	5.96933
	11.5161	26.2881	29.3619	3.92071	6.30737	7.0811	1.96973	54.5755	11.9507	4.80278	4.07748	9.17014	21.4775	0.0549663	0.291618	0.887858	3.49415	-3239.44	4788.28			22.3887	5.76973	22.832	6.0168
	11.1649	26.1118	29.8148	4.01932	6.49282	7.76085	1.93116	56.1715	12.3015	4.90345	3.99588	9.17898	21.3561	0.0547743	0.291582	0.893108	3.48611	-3245.08	4804.17			22.3638	6.09099	23.468	6.0261
	10.7518	26.4621	29.933	4.07365	6.6386	8.63107	1.91454	58.0618	12.214	4.90565	3.98633	9.1516	21.1969	0.0550583	0.291877	0.906159	3.48036	-3245.72	4821.99			22.3823	6.44778	24.0634	6.01453
	10.2062	26.5832	30.5808	4.17906	6.83555	9.31539	1.90644	58.0333	12.1804	4.86867	3.94974	9.01662	21.0307	0.0549044	0.292301	0.918269	3.47965	-3240.3	4843.03			22.4567	6.77667	24.04	5.94501
	9.721	27.0657	30.4055	4.19705	6.94248	9.99787	1.9203	60.6997	12.3246	4.80396	3.93513	8.97264	20.8872	0.0556593	0.292015	0.929727	3.4763	-3240.23	4864.88			22.3974	7.0458	24.9815	5.90391
	9.33169	27.3126	30.1609	4.1914	6.8585	10.4161	1.92968	66.275	12.3667	4.85452	3.93329	8.84401	20.7437	0.0559315	0.291921	0.94208	3.47741	-3245.9	4884.25			22.2684	7.15534	26.8571	5.87727
	8.89512	27.8406	29.6459	4.25622	6.83128	10.873	1.91815	67.7664	12.3188	4.80655	3.86995	8.92783	20.6452	0.0559716	0.292133	0.948671	3.47788	-3244.93	4901.69			22.1272	7.32015	27.3344	5.86811
	8.37186	27.6046	29.0324	4.35213	6.71017	11.4831	1.91384	65.886	12.5277	4.82277	3.79576	8.96837	20.6148	0.0562848	0.292192	0.957146	3.46778	-3239.13	4916.96			21.6696	7.51512	26.7758	5.8623
	8.07429	27.3362	27.999	4.35685	6.61723	11.8221	1.92465	64.9846	12.4612	4.7885	3.73891	8.98935	20.6638	0.0557625	0.292581	0.961131	3.45722	-3240.67	4930.61			21.1365	7.59872	26.4568	5.83892
	7.95054	27.7894	27.1634	4.39403	6.6496	12.4613	1.91476	64.926	12.361	4.74976	3.6638	9.27526	20.7965	0.0555507	0.292774	0.963059	3.45782	-3246.43	4941.04			20.9678	7.83498	26.4006	5.89627
	7.66774	28.1912	26.5689	4.38789	6.50278	13.2484	1.90943	67.0337	12.4526	4.85471	3.69386	9.32277	20.9518	0.0557231	0.293291	0.966204	3.46288	-3243.82	4949.85			20.8093	8.04636	27.1319	5.95711
	7.2371	28.1757	25.4473	4.47102	6.4042	13.8491	1.90036	69.1407	12.3363	4.93455	3.71829	9.56189	21.1169	0.0564093	0.293917	0.971885	3.47637	-3237.66	4955.59			20.2867	8.24143	27.7925	6.07158
	6.84631	27.9687	24.1788	4.61168	6.24329	14.2174	1.88411	69.9688	12.3608	5.19435	3.70103	10.1514	21.2774	0.0564357	0.293903	0.974042	3.48204	-3240.23	4959.92			19.6646	8.35744	28.0712	6.34893
	6.50107	27.7867	23.1953	4.68112	6.06198	15.6101	1.86898	74.2714	12.1924	5.35805	3.74304	11.0955	21.406	0.0569959	0.293713	0.973188	3.48792	-3244.29	4962.58			19.161	8.7844	29.4443	6.73221
	6.16358	26.9894	22.343	4.83441	6.04713	16.8019	1.8379	78.1656	12.1289	5.89291	3.77388	12.187	21.47	0.057195	0.293442	0.969329	3.49053	-3237.55	4964.04			18.4987	9.22782	30.7108	7.28459
	5.73154	26.4561	21.6554	5.08353	6.10902	17.612	1.79203	79.2924	12.0419	6.31174	3.87401	13.4595	21.463	0.0574872	0.293585	0.96719	3.48645	-3226.78	4964.15			17.9477	9.60152	31.0421	7.88176
	5.33432	25.4902	20.8444	5.22684	6.03584	18.3074	1.78617	84.0061	12.0618	6.56976	4.03415	14.617	21.3603	0.0575771	0.293445	0.964	3.49587	-3223.91	4964.62			17.223	9.85669	32.618	8.40697
	4.98795	25.1161	20.567	5.39793	6.07692	19.2581	1.73445	87.6512	12.0963	7.06098	4.25172	16.3368	21.1661	0.05776	0.292993	0.957427	3.50532	-3219.79	4965.21			16.8903	10.2443	33.8273	9.21649
	4.65297	24.9052	19.6005	5.6746	6.0019	20.6784	1.75158	87.8665	12.2595	7.93043	4.40334	18.4549	20.9189	0.0581575	0.29259	0.954118	3.52231	-3203.31	4965.01			16.3862	10.785	33.9592	10.2629
	4.33407	25.1568	18.8621	5.89692	5.83567	21.7182	1.74024	89.9345	12.4096	8.76508	4.63496	20.7802	20.67	0.0581745	0.292088	0.947787	3.53096	-3185.32	4964.55			16.1177	11.1503	34.6948	11.3934
	4.02393	25.6075	17.7264	6.18847	5.57411	22.4616	1.72822	92.536	12.5757	9.62742	4.72022	23.4445	20.3646	0.0582323	0.291679	0.946931	3.5364	-3177.15	4964.81			15.786	11.408	35.6133	12.5974
	3.75644	25.8798	17.1295	6.39144	5.36097	24.1209	1.77487	94.8824	12.3763	10.5265	4.85565	26.337	20.0033	0.0578748	0.290869	0.941144	3.53667	-3167.24	4965.27			15.5886	11.9578	36.3445	13.9064
	3.59056	26.5701	16.349	6.62038	5.30746	25.5089	1.81079	97.2193	12.545	11.1363	5.0358	28.6975	19.6709	0.0574516	0.290485	0.936095	3.5387	-3147.01	4964.98			15.5032	12.4789	37.1917	14.9565
	3.40144	27.2334	15.5737	7.007	5.0738	25.4068	1.81579	97.9226	12.4275	11.7649	5.24827	29.8526	19.4565	0.0568195	0.290267	0.931976	3.53658	-3129.37	4964.56			15.4028	12.4959	37.3886	15.6219
	3.22303	28.7317	14.9963	7.48908	4.90437	25.9412	1.83118	99.0521	12.3425	12.1476	5.44587	30.9146	19.4064	0.0569608	0.289973	0.926923	3.541	-3123.3	4964.82			15.6503	12.7782	37.7419	16.1694
	3.1764	30.9347	13.9587	8.12027	4.7683	25.8859	1.84215	103.232	12.1778	12.7689	5.79585	31.7165	19.5035	0.0568468	0.28915	0.922385	3.5425	-3116.13	4965.19			16.0233	12.9248	39.084	16.7604
	3.13427	32.3627	13.2971	8.52468	4.55228	25.3272	1.83452	105.716	11.9958	13.596	6.09372	32.8807	19.6753	0.0568094	0.288849	0.924722	3.53921	-3101.99	4964.91			16.2647	12.8014	39.8487	17.5235
	3.06107	36.4438	12.6402	9.24829	4.22916	25.02	1.84868	111.369	11.8255	15.4413	6.56682	33.4759	19.8534	0.0567977	0.288652	0.933118	3.53474	-3093.44	4964.59			17.3817	12.8325	41.6811	18.4947
	3.13811	42.814	12.2743	10.2142	4.03928	24.6394	1.84263	123.067	11.8094	18.307	7.16453	35.2014	20.0064	0.0569747	0.289018	0.935833	3.52755	-3094.7	4964.87			19.4088	12.9643	45.573	20.2243
	3.19268	46.4724	12.1529	11.9561	4.03804	24.3754	1.89021	134.915	11.6076	22.2497	7.98062	37.2865	20.1052	0.0570431	0.289066	0.938685	3.51926	-3092.81	4965.13			20.606	13.4565	49.4709	22.5056
	3.2426	51.0179	12.1257	13.8014	4.32565	24.5673	1.97292	143.598	11.176	26.9386	9.25452	38.9584	20.1753	0.0575705	0.289086	0.935733	3.50822	-3085.08	4964.81			22.1287	14.2315	52.249	25.0505
	3.41192	56.1308	12.0012	16.9234	4.52045	24.9305	2.00953	147.838	11.3263	31.1826	10.7553	40.5911	20.1349	0.0580928	0.289169	0.937499	3.4973	-2879.75	4964.42			23.848	15.4581	53.7245	27.5097
	3.57372	60.3868	11.8707	21.0007	4.90988	25.4452	2.10036	153.82	11.4215	37.0602	12.2296	43.6207	19.9908	0.0583975	0.289482	0.936954	3.49049	-2496.28	4964.4			25.2771	17.1186	55.7805	30.9702
	3.68563	63.7742	11.6684	24.7972	5.21868	26.2681	2.18754	160.54	11.8379	43.6354	14.0885	47.0333	19.8131	0.0588003	0.289839	0.932493	3.48103	-2078.42	4964.2			26.3761	18.7613	58.1884	34.919
	3.78153	65.9022	11.4202	28.8012	5.5175	26.3643	2.23746	161.372	11.9715	49.8223	16.1524	50.4369	19.646	0.0589933	0.290571	0.92868	3.46967	-1668.44	4963.35			27.0347	20.2277	58.527	38.8039
	3.9412	67.9562	11.564	32.1882	5.78615	26.6019	2.30817	160.495	12.4111	55.4701	18.7247	52.632	19.5055	0.059269	0.291248	0.927446	3.45722	-1237.53	4962.48			27.8204	21.5254	58.4048	42.2756

## Sheet: P202 U1-1
	Ra Li	Oi Li	Oe Li	MF Li	ICO Li	LO Li	Ra Re	Oi Re	Oe Re	MF Re	ICO Re	LO Re	EKG	Kippwinkel	Rotwinkel	Kraft x	Kraft y	Druck li	Druck re			Bauch links	Rücken links	Bauch rechts	Rücken rechts
	5.34494	8.93096	10.9305	44.973	11.9742	18.8682	5.76896	23.8266	11.2269	45.288	37.807	58.1871	15.9277	0.0703846	0.846457	1.00448	4.60349	45	516.08			8.40214	25.2718	13.6075	47.094
	5.34466	10.0995	10.883	47.064	12.5643	20.7793	5.48889	24.9117	11.365	50.2902	39.5287	60.0842	15.0902	0.0705196	0.847099	1.00965	4.6035	30	519.977			8.7757	26.8026	13.9219	49.9677
	5.27151	11.024	10.5392	50.9231	14.0833	21.8205	5.31537	26.832	11.2594	55.4488	40.716	59.5056	14.1621	0.0709264	0.846761	1.02444	4.59917	0.946289	523.828			8.94493	28.9423	14.4689	51.8901
	5.27018	11.7391	10.8671	54.6275	15.2044	24.3477	5.21856	27.7185	11.4636	60.6936	40.9898	58.4507	13.1785	0.070979	0.846945	1.0336	4.59494	12	527.991			9.29213	31.3932	14.8002	53.378
	5.14344	12.1565	10.9908	57.6604	17.6449	27.459	5.18454	27.1286	11.6762	64.5239	40.5889	58.9199	12.3194	0.071142	0.846914	1.03831	4.59542	4909.73	R			9.43022	34.2548	14.6631	54.6776
	5.10445	12.2862	11.3578	58.7909	19.4577	29.4573	5.11327	26.422	11.7363	67.901	40.112	58.6227	11.8267	0.0710342	0.846406	1.03667	4.60134	4954.8	535.285			9.58281	35.9019	14.4238	55.5453
	4.96832	12.3519	11.2644	59.8576	21.6043	31.3226	4.93453	25.5689	11.6508	70.3716	38.8216	56.6364	11.4905	0.0711403	0.846172	1.04308	4.60805	4964.43	537.581			9.52819	37.5948	14.0514	55.2765
	4.98772	12.2001	11.5946	59.0644	23.3243	32.7854	4.78628	24.1291	11.6281	71.39	37.1157	54.93	11.2284	0.0712722	0.846295	1.04134	4.61679	4961.91	539.545			9.59415	38.3914	13.5145	54.4786
	5.00334	12.0239	12.5454	56.9586	25.9146	34.7383	4.37311	23.6859	11.3181	70.9395	34.7402	52.5168	11.0667	0.0713117	0.845666	1.04186	4.62665	4959.38	541.929			9.85755	39.2038	13.1257	52.7321
	5.26542	11.8156	14.2024	55.1763	28.1762	34.8103	4.30101	23.491	11.0037	67.8301	32.9539	47.7976	11.0102	0.0718259	0.84532	1.04221	4.63149	4960.87	544.067			10.4278	39.3876	12.9319	49.5272
	5.75026	11.625	17.2198	52.5694	30.9541	34.4891	4.20612	22.7912	10.8409	63.1002	31.2201	42.7458	10.9694	0.0720079	0.84527	1.03742	4.63169	4963.33	545.437			11.5317	39.3375	12.6128	45.6887
	6.17655	11.1611	20.0189	50.1776	32.922	33.4877	4.28529	21.4013	10.6235	59.626	28.9076	37.8719	10.8981	0.0722793	0.845627	1.02932	4.63719	4962.32	546.246			12.4522	38.8624	12.1034	42.1352
	7.19511	9.68538	22.6794	47.5223	34.1147	33.3295	4.35892	19.4951	10.6494	55.7407	26.3718	34.4894	10.8694	0.0723748	0.84589	1.02263	4.63767	4959.68	546.744			13.1866	38.3222	11.5011	38.8673
	9.78679	8.58661	24.3045	43.4022	34.3281	33.015	4.42233	16.4504	10.5737	50.9452	24.562	32.3728	10.9017	0.0725816	0.846326	1.01238	4.64489	4960.42	547.334			14.226	36.9151	10.4821	35.96
	13.4578	7.54959	26.4683	36.9933	35.024	31.6503	4.95013	13.6042	10.5149	44.8182	22.2676	29.8807	10.9487	0.0733982	0.846583	1.00901	4.6508	4963.2	548.013			15.8253	34.5559	9.68973	32.3222
	15.5964	6.93471	27.434	29.6906	34.7852	29.6238	5.99211	11.9267	10.928	38.2687	20.9955	27.3216	11.0274	0.0736571	0.847037	1.00994	4.65289	4962.92	548.648			16.655	31.3665	9.6156	28.862
	18.0498	6.45349	28.5619	25.4577	34.867	28.2744	7.33532	11.1284	12.1059	33.4948	20.1824	24.4152	11.1281	0.0737812	0.848335	1.01408	4.6524	4960.57	549			17.6884	29.5331	10.1899	26.0308
	21.9764	6.59708	29.492	21.261	34.2843	26.5784	8.92234	11.1888	13.3157	27.7582	19.3279	22.2859	11.2064	0.074276	0.84916	1.02505	4.64921	4960.57	549.87			19.3552	27.3746	11.1423	23.124
	24.5721	6.8578	29.822	17.7226	33.5986	24.9612	10.9927	11.6842	15.047	22.0868	18.9482	20.1208	11.246	0.0746272	0.849328	1.02729	4.64865	4963.08	550.868			20.4173	25.4275	12.5746	20.3853
	26.4774	7.19962	30.0894	16.0022	33.0073	22.8866	13.2208	11.8424	17.0204	19.5968	19.7828	18.9086	11.2769	0.0751749	0.85	1.02534	4.64423	4963.81	551.501			21.2555	23.9654	14.0279	19.4294
	28.9384	7.65094	29.4303	14.9937	31.3013	22.0261	14.9495	12.1654	19.2328	16.9252	19.4735	18.748	11.3598	0.0751606	0.850494	1.02424	4.64194	4961.64	551.966			22.0065	22.7737	15.4492	18.3822
	30.4603	7.70397	27.4924	13.8097	29.7369	21.5903	16.0787	12.7748	20.7267	15.2031	19.2951	18.205	11.478	0.0750129	0.850539	1.02698	4.64555	4960.93	552.851			21.8856	21.7123	16.5268	17.5677
	31.714	7.77296	25.7839	12.9036	27.4112	20.8298	17.1729	12.909	22.9634	15.3223	19.7392	17.9433	11.5831	0.0745743	0.849715	1.03565	4.64637	4962.98	554.369			21.757	20.3815	17.6818	17.6683
	31.8252	7.80535	23.8214	12.104	26.2427	19.6918	17.6572	13.197	24.6988	15.307	20.8822	17.962	11.6296	0.0742711	0.849485	1.05155	4.64516	4964.3	555.665			21.1507	19.3461	18.5177	18.0504
	30.6635	7.7324	21.6447	11.4142	25.183	18.2729	18.4575	13.4583	27.0009	15.5383	23.7035	18.0181	11.6491	0.0738607	0.849625	1.06153	4.6385	4962.48	556.354			20.0136	18.29	19.6389	19.0866
	29.3498	7.89609	19.5278	11.1267	24.2943	17.4593	19.6812	13.6401	28.8019	15.6038	25.64	18.3555	11.6386	0.0734688	0.849948	1.06971	4.62961	4961.09	557.085			18.9246	17.6268	20.7077	19.8664
	27.8648	8.04641	18.2273	10.9871	22.9123	16.5928	20.1585	14.1143	30.5598	15.8156	26.4864	18.2868	11.6124	0.072862	0.84992	1.07781	4.61623	4962.8	558.973			18.0462	16.8308	21.6109	20.1963
	26.4496	8.18678	16.6427	10.9987	21.6598	16.6436	20.2486	13.7628	31.2453	15.5444	27.5708	19.0078	11.6364	0.071992	0.85003	1.09022	4.60645	4964.48	560.587			17.093	16.434	21.7523	20.7077
	24.3815	8.13209	15.6587	11.0189	21.4607	17.0108	19.8368	13.3853	31.5005	15.4544	28.7553	18.7655	11.7326	0.0714055	0.850258	1.0945	4.60002	4963.22	561.286			16.0574	16.4968	21.5742	20.9917
	22.1631	8.1361	14.6005	10.9614	20.1163	17.3551	18.6906	13.073	31.3212	15.5737	29.6978	19.2877	11.8554	0.0709595	0.850309	1.09827	4.5916	4961.61	561.913			14.9666	16.1442	21.0283	21.5197
	19.9122	7.9389	13.5734	10.9266	19.7293	18.4678	17.4528	12.5335	30.7986	15.055	30.4456	19.1411	11.9197	0.0707122	0.85058	1.11082	4.58726	4962.67	563.493			13.8082	16.3746	20.2616	21.5472
	17.1271	7.63937	12.8742	10.9245	19.8714	18.5153	16.4865	11.9448	30.2995	14.8189	31.437	19.4862	11.955	0.0705167	0.850674	1.12745	4.58331	4964.51	565.143			12.5469	16.437	19.5769	21.914
	14.6797	7.58886	12.7247	11.0757	20.0746	19.8846	15.0821	11.2611	28.8498	15.0286	32.2168	19.6044	12.0584	0.0701901	0.850912	1.13379	4.57421	4964.01	565.571			11.6644	17.0117	18.3977	22.2833
	12.7157	7.4952	12.0345	11.0435	21.312	20.3948	14.0766	10.6501	26.9932	15.2474	32.2304	20.1697	12.2333	0.0703129	0.851101	1.13683	4.56356	4962.4	565.312			10.7485	17.5834	17.24	22.5492
	11.2801	7.56333	11.6572	11.0311	22.5084	21.2284	13.3162	10.2148	25.258	14.9535	32.0381	20.394	12.3991	0.0700219	0.849951	1.13202	4.55641	4962.97	566.066			10.1669	18.256	16.263	22.4619
	10.7206	7.51841	11.5759	11.1698	24.0478	22.0665	11.2104	9.61896	22.1712	14.8735	31.3501	20.7072	12.5187	0.0698435	0.849576	1.12976	4.55489	4964.65	567.323			9.93828	19.0947	14.3335	22.3102
	10.2331	7.30221	11.1799	11.0864	25.9928	22.81	9.31274	8.9526	20.5635	14.7614	30.8715	21.097	12.6689	0.0697322	0.8488	1.12076	4.55673	4964.87	566.992			9.57173	19.9631	12.9429	22.2433
	9.68783	7.12945	10.7011	11.1931	27.3473	22.8174	8.26427	8.42348	17.1827	15.2806	30.4124	21.1372	12.9011	0.0704518	0.848602	1.10384	4.55937	4963.6	565.755			9.17281	20.4526	11.2902	22.2767
	8.95238	7.08414	10.4013	11.4219	27.863	23.3836	7.02081	8.54513	15.4181	16.6317	30.1478	20.3045	13.1514	0.0707494	0.848424	1.08624	4.55294	4963.59	565.702			8.8126	20.8895	10.328	22.3613
	8.7171	6.90119	9.88222	11.3282	28.5066	24.3044	6.35373	8.1895	14.7157	17.7669	29.0248	20.1276	13.3767	0.071078	0.848394	1.07081	4.54608	4965.21	566.602			8.50017	21.3798	9.75298	22.3064
	8.70284	6.35145	9.21855	11.4538	29.0238	24.6198	6.2166	8.26578	13.5326	18.1837	28.0622	19.4675	13.6112	0.0712432	0.848183	1.05783	4.53535	4966.19	566.228			8.09094	21.6992	9.33831	21.9045
	8.55175	6.05747	8.98994	11.3771	29.5707	24.8722	5.84753	8.63139	12.0797	18.3813	27.3885	18.8386	13.8953	0.071672	0.84758	1.03886	4.52665	4965.3	564.259			7.86639	21.94	8.85286	21.5361
	7.96074	5.85502	8.37573	11.386	29.4314	24.8839	5.80447	8.78254	11.5633	19.6691	26.5725	18.1468	14.1573	0.0716584	0.847189	1.02429	4.52251	4964.95	563.568			7.39717	21.9004	8.71678	21.4628
	7.53275	5.63961	7.95925	11.3622	29.1631	24.5633	5.81156	9.09214	11.6058	20.6988	26.151	17.8888	14.3629	0.0710466	0.846656	1.01636	4.51688	4966.47	564.663			7.04387	21.6962	8.83649	21.5796
	6.75047	5.21774	7.51116	11.6154	28.8591	24.9463	5.86493	9.40421	11.4115	20.8232	25.7244	17.5813	14.5775	0.0708494	0.846951	1.00963	4.51656	4967.95	564.795			6.49312	21.807	8.89355	21.3763
	6.48093	4.96536	7.18353	11.6035	27.7589	24.4836	5.83733	9.83732	11.5255	21.2152	25.1697	17.1502	14.8887	0.0708734	0.846974	1.00735	4.51554	4964.37	562.758			6.20994	21.282	9.06671	21.1784
	6.36393	4.95905	6.95043	11.5646	26.6051	24.7434	5.71428	10.5667	11.6959	21.5053	23.7299	16.4603	15.2483	0.0707418	0.846577	0.995263	4.50049	4955.63	561.323			6.09114	20.971	9.32562	20.5652
	6.13122	4.93049	6.8482	11.6975	24.7903	24.2922	5.54034	10.8941	11.7121	21.2254	23.3229	15.1871	15.5749	0.0705419	0.846742	0.993592	4.48977	4933.75	562.077			5.96997	20.26	9.38216	19.9118
	5.92113	4.86963	6.64924	11.4702	23.6595	23.4903	5.20738	11.0306	11.9689	20.3936	22.7878	15.1905	15.8937	0.0703939	0.846771	0.995207	4.48016	4889.94	562.744			5.81333	19.54	9.40227	19.4573
	5.68928	4.85002	6.35598	11.6037	22.1815	22.2387	5.06125	11.1967	12.2784	19.0121	23.1906	14.9377	16.3051	0.0702855	0.846344	0.995081	4.47165	4790.79	560.712			5.63176	18.6746	9.5121	19.0468
	5.27174	4.84066	6.08804	12.0667	20.7439	20.5206	4.8106	11.3662	12.4975	17.6767	22.9385	14.5422	16.7806	0.0697699	0.846381	0.989893	4.46549	4640.06	558.77			5.40015	17.7771	9.55811	18.3858
	4.8754	4.97347	5.9676	12.2092	19.6866	18.8265	4.63637	11.2326	12.5101	16.7676	22.5322	14.7698	17.2577	0.0692444	0.846383	0.978465	4.45247	4449	559.511			5.27216	16.9074	9.45968	18.0232
	4.68147	5.03547	5.88415	12.1894	18.4632	17.6585	4.54681	11.0325	12.887	16.6968	21.7524	15.1995	17.7038	0.0693291	0.846703	0.964042	4.44922	4229.08	560.726			5.20036	16.1037	9.48876	17.8829
	4.47137	5.15165	5.97179	12.2906	17.9794	16.729	4.19178	11.0324	13.1581	15.7517	20.9959	16.0247	18.2156	0.0693012	0.846749	0.944463	4.44304	3960.61	558.786			5.19827	15.6663	9.46075	17.5907
	4.14501	5.11269	5.85893	12.2661	17.3318	16.5233	4.05181	10.8565	13.2237	15.19	20.8256	15.9826	18.7516	0.0696613	0.846833	0.928088	4.44085	3650.44	555.833			5.03888	15.3737	9.37733	17.3327
	3.83157	5.35568	5.85623	12.1931	17.298	16.4845	3.90997	11.1455	13.4204	14.6933	19.9514	15.7138	19.2456	0.0698083	0.847003	0.91758	4.44353	3299.67	555.812			5.01449	15.3252	9.49195	16.7862
	3.74157	5.63753	5.91135	12.1298	17.4731	16.2439	3.93134	10.9	13.1271	13.3007	18.9973	15.7152	19.6764	0.0696344	0.84662	0.903052	4.44184	2913.2	557.478			5.09682	15.2823	9.31946	16.0044
	3.51245	5.61777	5.88854	12.2778	17.415	15.7831	4.02779	10.8437	12.839	12.6606	18.1979	15.9292	20.097	0.0702493	0.846192	0.896699	4.45049	2498.06	556.433			5.00626	15.1586	9.23682	15.5959
	3.42436	5.74453	5.94404	12.2132	17.9063	16.1356	4.059	10.8756	12.145	12.1776	17.3679	16.5249	20.5113	0.0702922	0.844796	0.886673	4.46255	2078.98	553.303			5.03764	15.4183	9.02654	15.3568
	3.4526	5.90848	6.30648	12.3601	17.9751	17.0331	3.97027	10.8839	11.8431	11.872	17.1759	16.5777	20.8699	0.0708699	0.844087	0.8757	4.47228	1670.3	552.983			5.22252	15.7894	8.89909	15.2085
	3.46331	5.97595	6.60005	12.1066	18.872	18.0607	3.92629	11.5516	11.3472	11.783	16.3459	16.835	21.1489	0.0709228	0.844208	0.869252	4.47864	1295.14	555.644			5.34644	16.3464	8.94172	14.988
	3.40836	6.1868	6.96381	12.2828	19.0585	18.9564	3.83917	11.9744	11.0845	11.4064	15.9193	17.1232	21.3825	0.0716092	0.843707	0.876083	4.48039	948.235	555.947			5.51966	16.7659	8.96603	14.8163
	3.40012	6.4684	7.39259	12.1765	19.4491	19.9071	3.87219	13.3869	10.8456	11.2715	15.4582	16.9834	21.5749	0.0716748	0.843036	0.882917	4.48171	632.167	553.232			5.7537	17.1776	9.36821	14.571
	3.41449	6.59299	7.70158	12.4475	20.2691	20.6924	3.84521	14.8236	10.6987	10.865	15.3806	16.4244	21.7028	0.0717466	0.843072	0.891294	4.48474	360.982	552.7			5.90302	17.803	9.78918	14.2233
	3.47924	6.74021	8.02068	12.635	21.0884	21.3129	3.81556	15.6606	10.8084	9.89396	15.277	15.7252	21.763	0.0722245	0.842096	0.896987	4.48161	136.754	556.101			6.08004	18.3454	10.0948	13.6321
	3.53581	6.87513	8.27048	12.6064	21.326	21.3217	3.91396	16.7025	10.2758	8.98095	15.0552	15.3556	21.7678	0.0726912	0.842187	0.904208	4.46956	-41.6585	558.079			6.22714	18.418	10.2974	13.1306
	3.54051	6.87134	8.37813	12.545	21.3794	21.4841	3.84858	17.1974	10.2432	8.90852	15.5001	15.5409	21.7315	0.0732949	0.842614	0.919377	4.4549	-175.366	555.946			6.26333	18.4695	10.4297	13.3165
	3.54503	6.95017	8.6214	12.5515	21.0795	21.416	3.78969	18.1957	10.6482	8.74945	17.1476	16.0482	21.6369	0.0737017	0.842859	0.93194	4.43521	-256.289	554.786			6.3722	18.349	10.8779	13.9818
	3.51129	7.13596	8.9396	12.3992	20.8096	21.2341	3.69043	18.5007	10.6708	8.71278	18.7496	16.7483	21.5219	0.0739618	0.843187	0.947703	4.41598	-288.332	558.126			6.52895	18.1476	10.954	14.7369
	3.48126	7.29699	8.94839	12.2197	20.6838	21.1198	3.63612	18.6903	10.8917	8.76984	19.7655	16.6219	21.4513	0.0741936	0.843697	0.967578	4.39706	-294.091	561.203			6.57555	18.0078	11.0727	15.0524
	3.43161	7.39907	8.91544	12.1626	20.8203	20.2828	3.62315	18.9509	10.9803	8.51855	19.9647	16.6366	21.4384	0.0738283	0.843881	0.989308	4.37968	-266.104	559.626			6.58204	17.7552	11.1848	15.04
	3.38892	7.60994	8.84501	11.6054	20.7734	19.9188	3.53456	19.5097	11.2129	8.15283	20.1475	16.9899	21.4583	0.0736916	0.843881	1.00073	4.36841	-211.583	557.756			6.61462	17.4325	11.419	15.0968
	3.3529	7.54434	8.63713	11.008	21.1067	18.8087	3.35094	20.2878	11.458	8.11415	20.4408	16.5975	21.5083	0.0736845	0.843921	1.01071	4.36246	-134.164	560.941			6.51146	16.9744	11.6989	15.0508
	3.32705	7.53707	8.53826	10.8193	20.5471	18.2208	3.38754	20.2425	11.7152	7.88439	20.7558	17.1084	21.5324	0.0737594	0.843518	1.01245	4.35538	-44.2635	565.713			6.46746	16.529	11.7818	15.2495
	3.26411	7.66092	8.24942	10.2309	20.1221	16.535	3.37131	20.6144	11.7447	7.8805	21.3184	17.2353	21.5105	0.0734463	0.843026	1.01846	4.34181	55.1246	565.519			6.39148	15.6293	11.9101	15.4781
	3.25348	7.65581	8.08503	9.93615	20.0524	16.2633	3.38232	21.3772	11.5766	7.92555	21.8834	17.5732	21.4828	0.0732435	0.843509	1.03077	4.3349	155.222	563.293			6.33144	15.4173	12.112	15.7941
	3.45363	7.58704	7.82359	9.65578	19.7377	16.5029	3.47292	22.5985	12.0526	8.01159	22.5317	17.8924	21.4698	0.0725603	0.842812	1.03432	4.32944	252.647	566.289			6.28809	15.2988	12.708	16.1453
	3.59265	7.43326	7.46728	9.65858	19.5218	17.0174	3.68721	23.0519	12.6878	8.28667	22.2678	18.1158	21.4599	0.072058	0.842665	1.0372	4.32324	349.348	572.032			6.1644	15.3993	13.1423	16.2234
	3.64539	7.33098	7.32646	10.108	19.1678	17.5088	3.74344	23.8715	13.4226	9.06505	21.0509	17.908	21.4583	0.0714036	0.841984	1.0443	4.32488	442.231	572.585			6.10094	15.5949	13.6792	16.008
	3.74264	7.20194	7.1691	10.225	19.1699	18.1506	3.94394	24.2845	14.6355	9.82963	19.0334	17.035	21.4628	0.0709054	0.841966	1.04742	4.32744	531.252	569.332			6.03789	15.8485	14.288	15.2993
	3.82202	7.28872	7.18087	10.1468	19.4075	18.7788	4.10247	24.2958	15.0869	10.4217	17.7092	16.6865	21.4774	0.0707388	0.842522	1.04662	4.32392	615.026	569.798			6.0972	16.111	14.495	14.9391
	3.92565	7.19943	6.99371	10.6734	19.71	19.1815	4.25522	24.7864	15.6459	11.23	17.0816	16.3156	21.4714	0.0710631	0.842867	1.03902	4.32542	692.278	573.058			6.0396	16.5216	14.8958	14.8757
	4.20812	7.18012	7.24045	11.8434	20.4044	20.1266	4.57485	24.5881	15.9362	13.1203	16.4059	15.4112	21.4219	0.0712077	0.843385	1.03813	4.32305	766.431	572.214			6.20956	17.4582	15.0331	14.9791
	4.32123	7.17962	7.28554	12.7899	20.7166	20.964	4.73152	24.1618	15.9377	14.9116	15.9717	14.7154	21.3668	0.0711483	0.84316	1.04377	4.32102	832.281	566.707			6.26213	18.1568	14.9437	15.1996
	4.40908	7.25121	7.25851	13.577	21.5928	22.1154	4.91384	24.1893	16.166	16.8077	15.4505	14.3028	21.3468	0.0710051	0.84374	1.04489	4.31825	888.309	563.141			6.30627	19.095	15.0897	15.5203
	4.61003	7.44355	7.61317	14.231	22.8675	23.947	5.06352	23.6218	16.6996	18.1264	14.3893	14.2369	21.3335	0.0712838	0.844286	1.03773	4.32606	937.652	563.869			6.55559	20.3485	15.1283	15.5842
	4.95427	7.63686	7.98883	15.0157	22.9899	24.8409	5.09755	22.8676	16.7947	19.1718	13.7165	13.6779	21.3228	0.0713033	0.844289	1.03195	4.33025	979.931	563.355			6.85999	20.9488	14.92	15.5221
	5.19537	7.77326	8.1809	15.6461	24.705	25.2486	5.12606	22.2208	17.0385	20.4121	12.792	13.1068	21.3013	0.0713851	0.844449	1.02981	4.33737	1017.17	557.463			7.04984	21.8666	14.7951	15.4369
	5.46542	7.95642	8.21273	16.3456	26.2175	25.8872	5.2807	21.6423	16.7026	22.1547	11.6604	12.363	21.3079	0.0710974	0.844109	1.02195	4.35243	1048	551.868			7.21152	22.8168	14.5419	15.3927
	5.65213	8.12651	8.30324	17.1159	28.9297	26.7745	5.18752	21.4143	16.0879	23.015	11.1088	11.9528	21.3213	0.0708158	0.844227	1.00904	4.37295	1071.27	552.86			7.36063	24.2734	14.2299	15.3589
	5.56707	8.35744	8.38509	18.1579	30.6497	27.6928	4.96461	21.6588	15.4959	23.8361	10.4604	11.4381	21.2752	0.0707875	0.843899	0.992323	4.39875	1089.53	555.526			7.43653	25.5001	14.0397	15.2449
	5.52232	8.36331	8.43118	19.5264	32.2082	28.8937	4.8685	21.8339	14.8611	25.1723	10.0617	11.3044	21.1708	0.0707181	0.843373	0.971366	4.4287	1103.47	552.441			7.43893	26.8761	13.8545	15.5128
	5.77756	8.46998	8.69032	21.2339	33.3512	29.6661	4.81556	21.4771	14.4355	25.6004	9.5729	10.7272	21.0545	0.0704639	0.842624	0.958526	4.45833	1111.33	548.775			7.64596	28.0837	13.576	15.3001
	5.81268	8.63517	9.14777	23.0949	34.5162	30.9116	4.92569	21.2975	14.1805	25.4443	9.62185	10.568	20.9708	0.070486	0.842575	0.950308	4.48781	1112.76	553.513			7.86521	29.5075	13.4679	15.2114
	6.02596	8.77234	9.49121	26.9215	36.5516	32.9584	4.88073	20.8993	13.5631	25.0953	9.50724	10.1446	20.9196	0.0702096	0.842116	0.936067	4.51445	1113.79	570.291			8.0965	32.1438	13.1144	14.9157
	6.17202	8.76057	9.95417	31.5155	37.9079	35.1269	4.8256	20.7618	13.0226	24.5279	9.61919	9.7553	20.8359	0.0700442	0.841843	0.929572	4.54593	1112.88	754.271			8.29559	34.8501	12.87	14.6341
	6.18995	8.58441	10.5301	36.7326	40.8654	38.6608	4.70022	20.7041	12.5519	25.1134	9.20525	9.33832	20.7328	0.0697627	0.841019	0.917375	4.56947	1105.11	1001.29			8.43484	38.7529	12.6521	14.5523
	6.21981	8.47403	11.2731	43.6203	42.4905	42.0319	4.64233	20.2667	12.2991	25.7824	9.10025	9.32059	20.6404	0.0697361	0.840803	0.912034	4.59711	1096.02	1277.31			8.65563	42.7142	12.4027	14.7344
	6.06468	8.52098	11.9144	51.9119	45.3648	44.5986	4.38979	19.5827	11.7552	26.5729	9.4712	9.69485	20.5745	0.0699022	0.841036	0.909246	4.60939	1092.46	1561.35			8.83335	47.2918	11.9092	15.2463
	6.02797	8.79471	12.7233	56.4648	47.49	46.9081	4.15032	19.0443	11.0697	27.1158	10.2836	9.85165	20.511	0.0705765	0.841656	0.904907	4.61977	1093.02	1869.19			9.18199	50.2876	11.4214	15.7504
	7.00865	8.37787	13.8917	55.5127	46.7855	45.0392	4.26552	19.4024	11.3007	27.1958	10.9698	9.76835	20.5602	0.0668847	0.843445	0.838669	4.6352	1122.71	1874.03			9.7594	49.1125	11.6562	15.978
	7.01749	8.77135	14.0562	63.9816	48.4722	47.2184	4.41114	18.484	11.0329	28.7329	12.0098	10.4837	20.4505	0.0671981	0.843384	0.826473	4.64636	1117.7	2184.53			9.94834	53.224	11.3093	17.0755
	7.52381	9.08207	14.7627	67.8359	49.2241	49.0046	4.38036	17.855	11.0469	28.7603	12.8383	10.8721	20.3609	0.0672396	0.842839	0.81249	4.64937	1109.99	2488.8			10.4562	55.3548	11.0941	17.4902
	7.60587	9.93203	15.2463	71.3362	48.9505	48.7756	4.42221	19.1084	11.21	28.9159	14.0733	11.3471	20.267	0.067852	0.843281	0.809074	4.651	1102.25	2807.77			10.9281	56.3541	11.5802	18.1121
	7.62584	11.0588	15.88	75.9275	48.9458	48.5719	4.4647	20.5772	11.5382	29.5726	15.6615	12.3938	20.1307	0.0677348	0.843727	0.801216	4.65037	1100.07	3123.71			11.5215	57.8151	12.1934	19.2093
	7.7838	12.7124	16.6594	79.069	48.9545	48.674	4.43763	22.3066	11.7497	30.3135	17.2544	13.2139	19.9332	0.0678901	0.843971	0.796213	4.65649	1101.4	3442.32			12.3852	58.8992	12.8313	20.2606
	7.66969	14.1957	17.0006	82.2046	49.6024	48.7814	4.48442	23.2049	11.792	31.2702	17.9848	14.2839	19.7739	0.0683142	0.844466	0.800147	4.65804	1101.96	3687.52			12.9553	60.1961	13.1604	21.1796
	7.59913	14.889	17.0271	83.7102	48.7029	47.8092	4.50845	22.7564	12.0446	31.2625	19.2146	14.7756	19.7254	0.0683778	0.845234	0.798621	4.65406	1107.83	3785.23			13.1717	60.0741	13.1031	21.7509
	7.55071	15.1484	16.9067	84.8559	46.5963	45.9325	4.70508	22.3993	12.6136	30.7493	20.988	15.458	19.706	0.0678221	0.845718	0.790165	4.65031	1123.1	3841.63			13.2019	59.1282	13.2393	22.3984
	7.51492	15.3065	16.7354	81.0823	45.0842	43.707	4.90352	22.3543	12.9764	29.4975	22.6377	15.9857	19.6243	0.0679668	0.845826	0.778612	4.65122	1144.09	3876.92			13.1856	56.6245	13.4114	22.707
	7.33136	15.1612	16.4428	77.6504	42.9212	42.3702	4.98945	22.1537	13.6139	28.5667	24.1389	16.2702	19.511	0.0673503	0.846339	0.768332	4.65642	1173.53	3893.5			12.9784	54.3139	13.5857	22.9919
	7.56369	14.9436	16.1614	72.9188	40.5276	40.0493	5.48934	21.5981	15.2035	27.3927	25.7734	16.3157	19.4197	0.0669617	0.846323	0.772289	4.65817	1208.56	3902.11			12.8896	51.1652	14.097	23.1606
	7.64135	14.6065	15.7355	67.2566	37.403	36.768	6.28211	21.1925	17.3759	25.5991	27.3471	17.1499	19.3272	0.0659742	0.846595	0.783876	4.66308	1253.9	3902.86			12.6611	47.1425	14.9502	23.3654
	7.9182	14.2119	15.0806	62.315	35.1073	33.3483	7.92635	19.6514	20.4925	24.2252	28.7749	17.4515	19.242	0.065675	0.846291	0.795258	4.66741	1303.82	3891.38			12.4036	43.5902	16.0234	23.4839
	8.05524	13.2186	14.2748	56.6695	33.3039	31.4208	8.93547	17.3712	22.3689	22.5162	29.8304	17.8069	19.1789	0.065566	0.845478	0.802291	4.66281	1357.03	3873.43			11.8495	40.4648	16.2252	23.3845
	9.1471	11.9068	13.3864	49.9957	31.0415	29.1907	10.8454	15.0364	23.7786	20.542	30.9301	18.8388	19.142	0.0651539	0.844949	0.808618	4.65957	1413.69	3858.25			11.4801	36.7426	16.5535	23.437
	10.6851	9.79212	12.8125	42.8245	28.2451	26.1029	12.4559	12.0168	25.7194	18.717	33.1451	18.8646	19.1597	0.0650656	0.844788	0.812562	4.65129	1472.71	3842.48			11.0966	32.3908	16.7307	23.5756
	11.1633	8.34101	12.2416	35.6193	25.0665	23.864	13.7211	10.5608	27.0968	16.3198	35.3559	18.9914	19.211	0.0647958	0.844529	0.824146	4.64938	1536.44	3819.77			10.582	28.1833	17.1262	23.5557
	12.0843	7.62296	12.2474	28.9242	22.9089	21.6349	14.753	10.2444	28.004	14.3571	36.575	18.7243	19.28	0.064197	0.843719	0.832115	4.64302	1600.15	3794.87			10.6516	24.4894	17.6671	23.2188
	12.852	6.95956	12.6767	21.8009	21.1622	19.1406	15.5062	10.3075	28.5228	12.9832	37.1897	18.6893	19.3412	0.0644494	0.843065	0.843933	4.64079	1658.31	3776.38			10.8294	20.7013	18.1122	22.9541
	14.0972	6.72559	13.2143	19.2854	19.8697	16.3731	15.7693	10.7799	28.6907	12.3561	37.4848	19.7487	19.3567	0.063957	0.842687	0.848197	4.63876	1708.32	3762.14			11.3457	18.5094	18.4133	23.1965
	14.7332	6.58711	14.4246	16.6883	19.0254	14.1348	16.167	10.8378	28.7093	11.377	38.0086	20.0691	19.3257	0.0640212	0.841922	0.856757	4.63311	1752.16	3745.09			11.915	16.6162	18.5714	23.1516
	15.4524	6.56417	15.693	13.5975	19.1402	13.3514	16.1385	10.879	27.8708	11.0757	38.0772	20.3095	19.2956	0.0644155	0.841765	0.872583	4.6298	1794.18	3725.81			12.5698	15.363	18.2961	23.1541
	15.6405	6.40384	16.6625	12.0513	19.4578	13.3384	15.8379	10.9326	26.4977	10.5747	37.5901	20.3159	19.2776	0.0648774	0.840673	0.889402	4.62053	1832.4	3711.81			12.9023	14.9492	17.7561	22.8269
	15.6763	6.268	18.4313	11.485	19.891	13.4157	15.5174	11.0711	23.8925	9.93281	36.7457	20.7269	19.2365	0.0644312	0.840247	0.897442	4.61347	1867.65	3703.16			13.4585	14.9306	16.827	22.4685
	15.8576	6.17497	19.8206	10.9665	20.7049	13.043	14.3805	11.4613	22.3219	9.56313	36.739	20.0447	19.1724	0.0642786	0.839623	0.903402	4.61502	1902.48	3692.37			13.951	14.9048	16.0546	22.1156
	15.4076	5.9988	21.7428	11.0191	21.3545	12.9135	13.5672	11.3566	20.3561	9.35589	35.8502	19.9165	19.1475	0.0645708	0.838748	0.911625	4.62346	1932.91	3677.75			14.3831	15.0957	15.0933	21.7075
	15.0935	5.9469	22.4439	11.772	21.4595	13.205	12.3881	11.7993	18.0736	9.0757	34.6642	20.4572	19.1584	0.0644791	0.8379	0.920638	4.62949	1963.59	3664.6			14.4948	15.4789	14.087	21.399
	14.7692	5.97823	23.6036	12.4984	22.3527	14.0144	11.3131	12.2141	16.3507	8.88993	33.4139	21.5106	19.1715	0.0648772	0.837818	0.918021	4.63676	1988.4	3656.6			14.7837	16.2885	13.2926	21.2715
	13.6901	5.99854	23.9734	14.1528	23.1136	14.3325	10.492	12.6005	15.0032	8.88676	33.0037	22.4486	19.1362	0.0652329	0.83768	0.928631	4.64018	2011.91	3646.51			14.554	17.1997	12.6986	21.4464
	13.1074	5.86757	23.8103	15.2602	24.1242	14.641	9.95638	12.6481	13.7554	9.09362	32.687	22.8195	19.0693	0.0657871	0.837945	0.956733	4.63927	2036.71	3629.24			14.2617	18.0084	12.1199	21.5334
	12.0711	5.85866	23.593	16.3943	24.3575	15.2378	9.4893	12.919	12.9885	8.87525	32.9555	23.5775	19.0438	0.0662607	0.837769	0.978316	4.63344	2058.36	3611.27			13.8409	18.6632	11.7989	21.8027
	10.9813	5.82337	22.4806	16.8497	24.9004	15.4798	9.00453	13.7767	12.6467	8.85495	32.318	22.8174	19.0861	0.0663105	0.83738	0.993481	4.63276	2076.46	3595.06			13.0951	19.0766	11.8093	21.3301
	10.3832	5.79139	22.3358	17.7876	24.4995	15.4107	8.87343	14.4087	11.6207	8.57086	31.4721	22.9923	19.1778	0.0663889	0.836554	1.00145	4.62919	2091.1	3577			12.8368	19.2326	11.6343	21.0117
	9.99858	5.99464	21.6489	18.2902	24.2366	14.9953	8.28193	15.3303	10.4626	8.54346	32.4146	23.0564	19.2658	0.0665593	0.837185	1.01102	4.62743	2108.32	3550.87			12.5474	19.1741	11.3583	21.3382
	9.38116	6.16328	20.9783	18.8149	23.8585	15.2399	7.89669	16.1238	9.81019	8.56844	33.2776	24.0435	19.334	0.0671136	0.837266	1.02392	4.62422	2126.4	3520.03			12.1742	19.3045	11.2769	21.9632
	8.62535	6.34626	19.9812	19.2614	24.1668	15.7177	7.50063	16.377	9.03368	8.61738	33.8864	24.2375	19.4203	0.0671253	0.838219	1.03701	4.62198	2142.67	3489.71			11.6509	19.7153	10.9704	22.2471
	7.58576	6.88704	18.5688	19.3274	25.3391	15.5817	6.8757	16.5642	8.70148	8.50294	34.4844	24.0009	19.5168	0.0676313	0.839058	1.0509	4.61536	2157.04	3456.16			11.0139	20.0827	10.7138	22.3294
	6.76309	7.18398	17.6477	19.4354	25.7862	15.4093	6.53843	16.4169	8.28508	8.47481	35.2771	23.4005	19.5574	0.0679235	0.839621	1.06692	4.61792	2171.55	3411.66			10.5316	20.2103	10.4135	22.3841
	6.55164	7.25168	16.208	19.6035	25.6583	15.1931	6.64679	16.2286	8.11114	8.30687	35.332	22.7675	19.5536	0.0681116	0.839485	1.07721	4.61898	2188.24	3356.97			10.0038	20.1516	10.3288	22.1355
	6.31739	7.29566	15.6002	18.7977	26.8289	15.4915	6.62187	16.0341	8.39924	8.32938	34.5862	22.4758	19.5521	0.0682694	0.839698	1.07964	4.62645	2202.41	3294.09			9.73774	20.3727	10.3517	21.7971
	5.90215	7.33225	14.9048	19.0248	28.0827	14.9683	6.18158	15.6504	8.30325	8.21059	34.1277	21.7335	19.605	0.0681559	0.84015	1.07012	4.62789	2214.71	3220.62			9.37974	20.6919	10.0451	21.3573
	5.82309	7.30688	14.7522	18.935	29.2296	14.8332	5.93285	14.931	8.29141	8.08639	33.8886	20.8242	19.6865	0.0678272	0.840903	1.06247	4.63121	2227.76	3126.73			9.29406	20.9993	9.71843	20.9331
	5.603	7.28026	14.2418	18.5643	29.8395	15.3159	5.60993	14.1829	8.5164	7.77677	33.8285	20.17	19.738	0.068002	0.841804	1.05286	4.62921	2242.72	3013.7			9.04169	21.2399	9.43642	20.5918
	5.27732	7.14761	13.0046	18.9701	30.9053	15.3523	4.91439	13.2534	8.51488	8.0245	33.7534	19.4992	19.776	0.0676643	0.842988	1.0383	4.63512	2258.1	2876.54			8.4765	21.7426	8.89423	20.4257
	4.92423	6.98771	12.6571	19.5067	31.7286	15.7148	4.80912	12.1607	8.62584	8.3331	33.0482	18.4015	19.8743	0.0673944	0.842988	1.02943	4.63708	2268.59	2716.03			8.18968	22.3167	8.5319	19.9276
	4.93602	6.68953	12.1829	20.8607	32.4918	15.8505	4.75563	10.9612	8.68789	8.38334	31.0717	17.4173	19.9863	0.0669936	0.843394	1.01059	4.63485	2280.38	2529.18			7.93614	23.0677	8.1349	18.9574
	5.11339	6.34961	12.255	21.4651	32.8186	17.4547	4.46642	10.2729	8.7095	8.28547	30	16.2687	20.0764	0.0667864	0.843633	0.99312	4.63154	2295.25	2323.92			7.906	23.9128	7.81627	18.1847
	5.18172	6.00259	12.7348	21.9417	33.1177	17.8319	4.37255	9.55421	8.53808	8.2756	29.375	15.0294	20.1691	0.0667004	0.843735	0.96646	4.63342	2311.01	2108.6			7.97304	24.2971	7.48828	17.56
	5.32209	5.72869	12.7957	21.7966	33.6928	18.0611	4.27923	9.21523	8.37391	8.14731	27.6741	13.6111	20.2796	0.0664934	0.844206	0.949123	4.63449	2324.13	1889.25			7.94882	24.5168	7.28946	16.4775
	5.14941	5.5686	12.8761	22.0098	33.8445	18.3688	3.99985	9.03258	8.14642	7.92385	26.1669	12.4025	20.3809	0.0664104	0.844878	0.940969	4.6396	2336.37	1666.8			7.86469	24.741	7.05961	15.4978
	5.25159	5.53425	13.3807	21.3834	33.0153	18.6657	3.75191	9.26453	7.67479	7.74803	25.6103	11.8148	20.4353	0.0664235	0.845007	0.937438	4.64122	2352.07	1455.56			8.05552	24.3548	6.89708	15.0577
	5.41376	5.59266	14.057	20.5554	31.4076	18.4789	3.5146	9.68386	7.48169	7.67121	23.4511	11.9924	20.4683	0.0665273	0.845057	0.931988	4.64656	2371.11	1247.51			8.35447	23.4806	6.89338	14.3716
	5.46844	5.58641	14.1965	20.1884	29.8334	18.1399	3.40366	10.2818	7.40716	7.47962	21.9621	12.099	20.5177	0.0666822	0.845346	0.932321	4.64968	2388.17	1059.33			8.41713	22.7206	7.03086	13.8469
	5.49018	5.66668	14.4847	19.8788	29.5951	17.8342	3.37959	10.8127	7.63047	7.70714	20.5898	11.9561	20.5293	0.0669604	0.845909	0.942061	4.65511	2403.64	893.952			8.54718	22.436	7.27426	13.4177
	5.56337	5.75154	14.832	19.4645	28.6486	18.0319	3.32693	11.2208	7.94419	7.49952	19.5958	11.8302	20.4791	0.0676722	0.846426	0.946382	4.65557	2420.72	753.927			8.71564	22.0483	7.49732	12.9752
	5.58327	5.8907	14.8145	18.2865	27.4651	17.6782	3.21635	11.8818	8.23107	7.06351	18.0591	11.5487	20.4247	0.0680108	0.846981	0.9493	4.65905	2439.68	645.712			8.76283	21.1433	7.7764	12.2238
	5.58689	6.03584	14.5183	16.1774	26.6342	16.8322	3.26724	12.682	8.44637	7.09603	16.781	11.678	20.4312	0.0685036	0.847781	0.957006	4.66543	2455.2	565.067			8.71368	19.8813	8.13188	11.8517
	5.39559	5.96715	14.6615	15.275	26.0897	15.6884	3.36503	13.4246	8.64528	7.06008	15.7564	11.9012	20.4573	0.0689304	0.848226	0.968917	4.66928	2466.07	504.526			8.67476	19.0177	8.47832	11.5726
	5.27461	6.13102	14.4105	14.725	24.1796	15.0593	3.31647	14.0354	9.28136	7.04279	14.6322	12.2355	20.4638	0.0693349	0.848322	0.976911	4.66975	2478.75	459.057			8.60539	17.988	8.87774	11.3035
	5.09188	6.43257	14.4884	13.8246	23.311	14.0772	3.52289	15.9305	10.0139	7.12778	14.3432	12.7287	20.4766	0.0700929	0.848183	0.980447	4.6683	2494.74	425.091			8.67096	17.0709	9.82243	11.3999
	5.24253	6.57934	14.0717	13.4487	21.852	13.4235	3.60063	17.2238	11.1415	7.13805	14.5187	13.3938	20.5292	0.0705438	0.848902	0.975152	4.66759	2508.67	404.198			8.63121	16.2414	10.6553	11.6835
	4.99877	6.74544	13.4066	14.087	20.2021	12.6896	3.8651	17.9154	12.3078	7.22439	14.0973	13.5541	20.5899	0.0711677	0.848928	0.972814	4.67202	2518.62	393.015			8.38361	15.6596	11.3628	11.6253
	4.79977	7.00873	12.6572	13.9431	20.1408	12.7545	3.96364	18.5473	12.5619	7.2615	14.4236	13.9284	20.6225	0.0718272	0.848775	0.970823	4.67199	2526.74	387.963			8.15522	15.6128	11.6909	11.8712
	4.64031	7.47968	12.4756	13.5433	19.7141	12.6084	4.06181	19.2262	13.1743	7.25908	14.7746	14.4198	20.6417	0.0721343	0.847989	0.964667	4.67654	2534.83	388.432			8.19855	15.2886	12.1541	12.1512
	4.5391	7.91906	12.1293	13.3289	19.2875	12.5104	4.17272	20.517	13.3502	7.11047	15.0646	14.6892	20.6939	0.0718729	0.84764	0.962247	4.67376	2542.55	391.8			8.19583	15.0423	12.68	12.2881
	4.54282	8.19285	11.7272	13.2046	19.0369	12.1601	4.31408	21.5655	13.6006	6.89322	15.1695	15.0583	20.7542	0.0713604	0.847532	0.968733	4.66924	2545.78	397.252			8.15428	14.8005	13.1601	12.3737
	4.57189	8.43315	12.1197	13.338	19.1694	11.6874	4.29658	22.1379	13.7053	6.72209	15.6331	15.3431	20.7812	0.0709251	0.847367	0.971276	4.66428	2549.2	403.518			8.37492	14.7316	13.3799	12.5661
	4.56657	8.95957	11.9205	13.3097	19.2031	11.4998	4.32571	22.2563	14.0357	6.50412	15.9609	16.2488	20.7591	0.0712543	0.847817	0.966991	4.66097	2556.6	408.095			8.48221	14.6709	13.5392	12.9046
	5.05761	9.5827	11.8734	12.9829	19.9309	11.541	4.4861	22.4228	14.023	6.44038	16.564	16.1652	20.681	0.0712587	0.847802	0.965301	4.65298	2564.53	412.933			8.83789	14.8183	13.6439	13.0565
	5.27503	9.90054	11.6261	12.9554	21.209	11.7548	4.4919	22.5878	13.8733	6.41026	16.9477	16.485	20.5502	0.0709834	0.847958	0.968346	4.64745	2568.12	419.175			8.9339	15.3064	13.651	13.281
	5.52723	10.2699	11.6587	12.8397	22.5072	12.95	4.52915	22.111	13.3905	6.27845	16.9134	16.3339	20.4047	0.0708659	0.848229	0.97235	4.64567	2569.1	426.039			9.15195	16.099	13.3436	13.1752
	5.80277	10.7054	12.1422	12.3348	23.2671	13.8968	4.66185	21.9101	12.5974	6.15431	16.6107	15.5865	20.29	0.07021	0.84792	0.980811	4.63647	2572.48	430.245			9.55011	16.4996	13.0564	12.7838
	5.97008	11.4709	12.3305	11.7632	24.7067	14.5979	4.74091	22.0302	11.9122	5.95699	16.2797	15.2674	20.1888	0.0695975	0.848484	0.989387	4.63533	2577.72	433.69			9.92383	17.0226	12.8944	12.5013
	6.67482	12.298	12.7679	11.4786	25.1666	15.238	4.90517	21.9054	11.7443	5.82501	15.7747	14.5622	20.0821	0.0696173	0.848624	0.990503	4.62826	2580.3	438.527			10.5803	17.2944	12.8516	12.054
	7.23773	12.5569	13.3284	11.1051	25.4776	16.3866	5.2491	21.4508	10.8885	5.76136	15.2867	13.9542	20.0096	0.06961	0.848056	0.986016	4.62518	2582.36	442.979			11.041	17.6564	12.5295	11.6674
	7.75169	12.9543	14.458	11.2806	25.4827	16.9858	5.35476	20.3921	10.4772	5.77177	14.8036	13.6558	20.0055	0.0700397	0.84773	0.985401	4.62531	2585.68	445.868			11.7213	17.9164	12.0747	11.4104
	8.30047	13.4384	15.6291	11.7485	25.5567	18.04	5.38925	20.1654	10.1173	5.98222	14.3738	13.3303	20.0443	0.0703495	0.848361	0.980638	4.62983	2588.75	447.775			12.456	18.4484	11.8907	11.2288
	8.30073	14.0891	16.7684	12.1966	25.9857	18.8414	5.59877	19.5767	9.50771	6.06134	13.8589	12.8346	20.1088	0.0703619	0.84806	0.97408	4.62465	2585.62	450.571			13.0527	19.0079	11.5611	10.9183
	8.96879	14.489	17.6174	13.3333	26.1357	19.2695	5.66465	19.6757	8.90935	6.45425	13.3215	11.8661	20.1821	0.0707793	0.847407	0.965317	4.62396	2577.16	453.917			13.6917	19.5795	11.4166	10.5473
	9.05666	14.5818	19.1454	14.9183	25.3904	19.8712	5.78374	19.7747	8.50959	6.55881	12.939	11.7171	20.2732	0.0703348	0.847526	0.961822	4.62185	2568.58	456.868			14.2613	20.0599	11.356	10.405
	9.38558	14.5976	20.5178	15.6643	24.515	20.1827	5.91463	19.1116	8.3921	6.56554	12.5136	11.8201	20.3424	0.0698595	0.846968	0.95343	4.62281	2560.67	459.924			14.8336	20.1206	11.1395	10.2997
	9.74702	14.8771	21.8674	16.7393	23.9481	20.1005	5.84145	18.7493	8.12922	6.77288	12.0193	11.8822	20.3715	0.069866	0.846621	0.948343	4.62105	2550.49	463.693			15.4972	20.2626	10.9066	10.2248
	9.88176	15.1457	22.8126	17.3127	23.1178	19.4567	5.73342	18.997	7.90612	6.88684	12.471	12.6324	20.3658	0.069975	0.846604	0.936437	4.62461	2536.79	467.651			15.9467	19.9624	10.8789	10.6634
	10.0442	14.899	23.0762	18.2593	21.8488	19.0653	5.58481	19.0753	7.82864	7.06312	13.056	14.1112	20.3764	0.0697389	0.846957	0.938899	4.62868	2525.05	470.734			16.0065	19.7245	10.8296	11.4101
	9.83176	14.4169	24.049	18.9149	21.184	18.1624	5.32245	18.8912	7.77164	7.37976	13.5187	15.8	20.409	0.0696355	0.847714	0.943225	4.63359	2518.37	473.194			16.0992	19.4204	10.6618	12.2328
	9.47688	14.1988	24.496	19.6487	20.2045	17.319	5.12294	19.203	7.64411	7.50896	14.2941	17.5808	20.4265	0.0692319	0.848023	0.942913	4.63718	2514.51	475.739			16.0572	19.0574	10.6567	13.128
	8.98705	13.8483	24.2193	20.3858	19.4259	15.9392	5.04259	19.4258	8.05666	7.69445	15.3173	19.4049	20.4365	0.0692239	0.84807	0.942124	4.64177	2515.41	478.901			15.6849	18.5836	10.8417	14.1389
	8.72585	13.3353	24.1123	20.5176	18.335	14.3152	4.88658	19.6074	8.2617	7.97484	16.8867	21.4926	20.4079	0.0689825	0.847959	0.944027	4.64026	2520.09	481.916			15.3912	17.7226	10.9186	15.4514
	8.49591	12.3735	23.6481	20.7562	17.0998	12.9273	4.75078	19.5468	8.50163	8.40495	19.0865	24.0467	20.345	0.0688805	0.847889	0.952737	4.64379	2535.13	484.135			14.8392	16.9278	10.9331	17.1794
	8.05283	11.6103	22.893	20.8652	16.4399	12.1573	4.95129	19.4131	8.82898	8.45292	20.1846	25.8725	20.287	0.0685651	0.847905	0.956812	4.64588	2556.79	485.914			14.1854	16.4875	11.0644	18.17
	7.7867	11.0211	21.6671	20.7238	15.4435	11.2113	4.7948	19.5533	9.14337	8.87429	21.3225	28.7309	20.2556	0.0688765	0.847892	0.960187	4.64198	2577.01	487.946			13.4916	15.7929	11.1638	19.6426
	7.24516	10.3177	20.2961	21.1707	14.1591	10.5247	5.19554	20.1595	9.34226	9.26493	22.576	32.7877	20.245	0.0693877	0.848229	0.962401	4.64366	2602.83	490.176			12.6197	15.2849	11.5658	21.5429
	6.80474	9.59622	18.8634	21.9015	13.123	10.1897	5.35674	20.6296	9.80766	9.9172	24.2505	35.9136	20.2368	0.0696172	0.848686	0.968811	4.63995	2630.92	491.688			11.7548	15.0714	11.9313	23.3604
	6.6794	8.89315	17.7257	23.357	12.6091	10.1676	5.41134	21.3869	9.84671	11.2169	25.9539	38.2925	20.2185	0.0700826	0.848221	0.973479	4.63496	2658.98	493.383			11.0994	15.3779	12.215	25.1544
	6.28191	8.81719	16.5709	24.9912	12.062	10.7097	5.4522	22.429	10.2784	13.6743	27.8465	40.0102	19.9643	0.0700014	0.847711	0.973407	4.62885	2815.03	495.668			10.5567	15.921	12.7199	27.177
	6.0905	8.45079	15.0684	27.0527	11.615	11.6673	5.77611	23.0811	11.0406	16.0065	29.6143	42.4154	19.4981	0.069595	0.846745	0.976545	4.61851	3025.58	499.126			9.8699	16.7784	13.2993	29.3454
	5.89272	8.21601	14.2417	29.7902	11.548	12.4311	5.86049	23.64	11.3034	18.0441	31.6884	45.9908	18.915	0.0694347	0.846434	0.980704	4.61469	3250.08	502.59			9.45014	17.9231	13.6013	31.9078
	5.71141	8.05026	12.997	34.1534	11.2881	13.3653	5.96336	23.9352	11.3352	22.9066	33.4465	48.3331	18.224	0.0698357	0.846137	0.987126	4.60685	3475.23	505.172			8.91955	19.6023	13.7446	34.8954
	5.50036	8.17424	11.8262	37.3211	11.264	14.2623	6.03382	23.4649	11.3957	30.2588	34.9349	51.6498	17.4733	0.0700078	0.846704	0.993581	4.60328	3690.86	508.16			8.50025	20.9491	13.6315	38.9478
	5.36774	8.39307	10.9215	41.0671	11.3363	16.5427	5.8648	23.3604	11.2042	38.3802	35.5146	55.7082	16.6882	0.0700472	0.846625	0.997416	4.60058	3908.03	511.986			8.22744	22.982	13.4765	43.201

## Sheet: P203 U1-1
	Ra Li	Oi Li	Oe Li	MF Li	ICO Li	LO Li	Ra Re	Oi Re	Oe Re	MF Re	ICO Re	LO Re	EKG	Kippwinkel	Rotwinkel	Kraft x	Kraft y	Druck li	Druck re			Bauch links	Rücken links	Bauch rechts	Rücken rechts
	2.21885	14.4111	9.90589	27.5787	7.17795	7.35486	6.4952	12.2234	11.2051	23.8547	12.0397	25.0401	21.0233	0.0786987	0.118792	1.16257	2.0416	42	-918.238			8.8453	14.0372	9.97459	20.3115
	2.1761	15.9304	9.6386	27.1813	6.57644	7.47243	6.43809	12.4296	10.848	26.1818	12.9937	26.0698	20.7831	0.078272	0.118168	1.161	2.0406	34	-903.583			9.24837	13.7434	9.90525	21.7484
	2.17703	16.8139	9.64415	26.0514	5.87779	7.56689	6.33869	12.5814	10.7059	27.9429	13.6217	26.648	20.5249	0.0777245	0.118597	1.16125	2.03668	0.999023	-889.397			9.54502	13.1653	9.87532	22.7375
	2.20547	17.7949	9.94566	25.4096	5.61356	7.48346	6.26723	12.7326	10.6128	29.2058	14.099	26.858	20.2763	0.0774201	0.119212	1.16171	2.03505	11	-876.291			9.98202	12.8355	9.87087	23.3876
	2.18297	19.281	10.9232	24.6011	5.73381	7.61694	6.55093	12.857	10.3149	29.9067	14.6133	26.4705	20.0602	0.0773558	0.119018	1.15473	2.03571	3125.79	L			10.7957	12.6506	9.90761	23.6635
	2.34716	20.0247	12.2492	23.6951	5.85454	7.58212	6.88569	13.0323	10.0395	30.2516	15.1309	26.1045	19.8595	0.0771345	0.11939	1.14505	2.03714	3597.71	-852.886			11.5404	12.3772	9.98583	23.829
	2.63507	20.9445	13.7934	22.8989	6.15143	7.77574	7.17611	12.8768	9.8258	30.0329	15.8744	25.807	19.797	0.076971	0.119591	1.13682	2.03876	3804.95	-842.74			12.4577	12.2754	9.95958	23.9048
	2.82032	21.752	15.6659	21.8302	6.83083	7.98962	7.59322	12.6645	9.86903	29.3284	16.1161	25.0546	19.7907	0.0765749	0.119224	1.13151	2.04059	3846.01	-834.108			13.4127	12.2169	10.0422	23.4997
	3.01251	22.8893	22.0616	20.0527	7.87498	8.17419	7.87234	12.8118	10.4168	27.902	15.9571	23.159	19.7894	0.0761656	0.118913	1.13202	2.03864	3837.5	-826.973			15.9878	12.034	10.367	22.3394
	3.30618	24.141	28.5371	18.596	8.54862	8.29807	9.09476	12.8916	10.567	25.0026	15.9016	21.3956	19.8014	0.0754532	0.119099	1.12766	2.04305	3798.88	-821.278			18.6614	11.8142	10.8511	20.7666
	3.56666	25.0129	31.922	17.0293	9.31605	8.40827	10.023	13.3124	10.7799	22.7905	15.7262	19.6819	19.8279	0.0753149	0.119287	1.12521	2.0487	3744.13	-816.099			20.1672	11.5845	11.3718	19.3995
	3.7697	25.8789	36.5501	15.671	10.0631	8.63286	11.0153	13.5502	10.9733	20.4143	15.3342	18.0011	19.8724	0.0748513	0.119643	1.12521	2.04974	3667.58	-812.484			22.0663	11.4556	11.8463	17.9165
	4.06978	26.9422	41.7591	14.2213	10.9134	8.82311	12.0563	13.4146	11.1406	18.0978	14.7584	16.72	19.9283	0.0743215	0.119072	1.12043	2.05197	3554.35	-809.893			24.257	11.3193	12.2038	16.5254
	4.37128	28.0059	44.3462	13.1524	11.6829	9.12701	12.7667	13.3529	11.2291	16.112	14.466	15.4704	19.9799	0.0738605	0.118127	1.11505	2.05755	3407.26	-808.83			25.5745	11.3208	12.4496	15.3495
	4.54689	27.5779	46.0965	12.1808	12.9324	9.3541	12.9413	13.4264	11.3645	14.1294	14.0576	14.512	20.0298	0.0737816	0.118198	1.11745	2.06007	3227.24	-809.761			26.0738	11.4891	12.5774	14.233
	4.62486	27.6764	47.5177	11.3652	14.1918	9.88447	12.8732	13.2782	11.3365	12.7028	13.5361	13.2635	20.0923	0.0734522	0.118204	1.11635	2.06333	3014.5	-812.711			26.6063	11.8138	12.496	13.1675
	4.60668	27.1962	48.3407	10.8876	15.5336	10.3585	12.7128	13.1041	11.4597	11.4554	12.588	12.0095	20.1768	0.0731464	0.117775	1.11613	2.06852	2764.77	-816.192			26.7145	12.2599	12.4255	12.0176
	4.58732	26.2434	48.5808	10.4146	16.0347	10.9371	12.455	12.5951	12.0983	10.3547	11.9536	10.9348	20.267	0.0731879	0.117503	1.11563	2.07293	2494.92	-819.66			26.4705	12.4621	12.3828	11.081
	4.53073	25.2109	46.5428	10.358	16.5994	11.3039	12.0378	11.9704	12.155	9.6995	11.536	10.1121	20.3583	0.0726238	0.117508	1.10999	2.07759	2229.05	-824.13			25.4281	12.7538	12.0544	10.4492
	4.38539	23.8451	42.975	10.4212	16.9212	11.5055	11.098	11.3311	12.6521	9.19694	10.9062	9.47919	20.4326	0.072465	0.117441	1.10956	2.08007	1979.82	-829.713			23.7352	12.9493	11.6937	9.86077
	4.21487	22.019	40.4437	10.3865	16.8743	11.8944	10.2317	10.7722	13.3354	8.62416	10.3874	8.76019	20.4965	0.0727201	0.117386	1.10982	2.0787	1731.67	-835.57			22.2259	13.0517	11.4464	9.25726
	4.12083	20.4307	37.5044	10.131	16.9078	12.1682	9.0687	10.0396	14.1796	7.88386	9.903	8.35602	20.5479	0.0729264	0.1177	1.11328	2.08001	1495.89	-841.146			20.6853	13.069	11.096	8.71429
	3.88434	18.3956	32.2638	9.94528	16.726	12.3031	7.58682	9.6916	14.7572	7.52471	9.68849	7.8397	20.6038	0.0730078	0.118047	1.11987	2.0814	1287.33	-845.873			18.1812	12.9915	10.6785	8.35097
	3.65745	16.1665	28.7883	9.68563	16.3494	12.1194	6.32642	9.20478	15.4527	6.91994	9.34179	7.16419	20.6737	0.0736308	0.118625	1.12961	2.07899	1110.16	-849.352			16.2041	12.7181	10.328	7.80864
	3.45828	15.4442	26.266	9.42393	15.6613	12.1632	5.61011	8.7601	15.9592	6.31611	9.05703	6.59925	20.7759	0.0738008	0.118944	1.13177	2.07606	954.276	-850.859			15.0562	12.4162	10.1098	7.32413
	3.31693	14.4995	23.7813	9.21092	14.6303	12.0435	5.20526	8.35448	16.934	6.02641	8.72411	6.05779	20.8959	0.074327	0.119467	1.14131	2.07105	830.854	-852.026			13.8659	11.9616	10.1646	6.9361
	3.19687	14.176	22.1876	8.98793	13.2107	11.8425	4.91182	8.17323	17.6597	5.81892	8.63111	5.65983	21.0351	0.0748312	0.119334	1.14729	2.06635	743.878	-852.85			13.1869	11.347	10.2483	6.70329
	3.12058	13.9672	21.0246	8.84101	12.5173	11.7971	4.9377	7.94047	17.5113	5.46802	8.01358	5.12789	21.1929	0.0751289	0.119553	1.14943	2.06704	675.966	-853.165			12.7041	11.0518	10.1298	6.20316
	3.06254	13.9074	21.7351	8.634	11.3447	11.7481	5.31387	7.76262	17.3916	5.43376	8.04967	4.93461	21.3674	0.0759567	0.118905	1.15561	2.06432	599.554	-852.456			12.9017	10.5756	10.156	6.13935
	3.0201	14.0544	23.3834	8.11019	10.557	11.4757	5.45241	7.85087	17.5161	5.36823	7.99877	4.61938	21.5489	0.0765623	0.118776	1.1599	2.06258	512.485	-850.837			13.486	10.0476	10.2731	5.99546
	3.03264	15.0242	23.8122	7.89834	10.1758	11.2527	5.70698	7.67566	17.1757	5.52587	8.03046	4.4629	21.7108	0.0766754	0.118687	1.1592	2.05957	425.86	-849.882			13.9564	9.77561	10.1861	6.00641
	2.96744	16.19	24.0938	7.45788	9.57553	10.927	6.03314	7.94295	16.6521	5.84735	8.31816	4.20808	21.8518	0.0773279	0.118303	1.15716	2.05799	343.204	-848.056			14.4171	9.32015	10.2094	6.12453
	2.98599	16.6214	24.2287	6.85558	9.20545	10.584	6.40563	8.22417	15.7158	5.98626	8.52792	4.22897	21.9693	0.0779922	0.118153	1.15638	2.06396	248.552	-845.97			14.612	8.8817	10.1152	6.24772
	2.90204	16.868	24.2978	6.438	9.21266	10.6549	7.20226	8.69972	15.0737	6.10769	8.63786	4.46218	22.0525	0.0780628	0.117414	1.15106	2.06802	140.091	-843.621			14.6893	8.76853	10.3252	6.40258
	2.85313	16.5432	24.2652	6.01809	8.99812	10.7413	7.95753	9.61818	14.3381	6.28341	9.16739	4.78351	22.1067	0.0779417	0.116939	1.1524	2.07975	31.6339	-842.401			14.5539	8.58583	10.6379	6.74477
	2.80242	16.4735	23.6273	5.60733	8.79667	11.1459	8.53612	10.2891	13.2136	6.63051	9.65511	5.06997	22.1282	0.0781439	0.116216	1.15733	2.08955	-76.6657	-839.525			14.3011	8.51663	10.6796	7.11853
	2.73362	16.1731	22.741	5.3873	8.6428	11.4961	8.9485	10.7901	12.3534	6.77867	10.3853	5.39035	22.1339	0.0780077	0.115864	1.16292	2.09096	-194.003	-836.319			13.8826	8.50875	10.6973	7.51812
	2.62336	15.8042	22.0821	5.23881	8.50149	11.7177	9.00126	11.5201	11.9722	7.0864	10.9382	5.73087	22.143	0.0776029	0.115511	1.16346	2.09153	-311.553	-832.872			13.5032	8.48602	10.8312	7.91848
	2.54105	15.4519	20.4816	5.08973	8.28449	12.1169	8.96231	12.2947	11.4234	7.73246	11.6655	5.91452	22.1602	0.0774277	0.115804	1.16381	2.09737	-413.3	-829.501			12.8249	8.49705	10.8935	8.43751
	2.46087	14.8518	17.7201	5.18199	8.02661	12.5316	8.98634	12.8876	10.6654	8.09351	12.2903	6.20647	22.1947	0.0767856	0.115668	1.16549	2.09786	-507.935	-825.296			11.6776	8.58007	10.8464	8.86343
	2.30954	13.6264	15.7325	5.42064	7.6841	12.89	8.81964	13.4615	10.0945	8.35373	12.7257	6.4994	22.2478	0.0768064	0.115548	1.1641	2.1013	-601.381	-819.154			10.5562	8.66491	10.7919	9.19296
	2.20388	12.1612	13.5666	5.83025	7.37783	13.2481	8.57441	13.6092	9.57965	8.76561	12.9525	6.84205	22.305	0.0763397	0.114638	1.16588	2.10662	-689.188	-813.199			9.31056	8.81872	10.5877	9.52004
	2.04303	11.1792	11.5866	6.30129	7.0154	13.7066	8.08369	13.3579	9.2357	9.17504	12.8949	6.96789	22.3597	0.0756684	0.113915	1.16449	2.10444	-762.324	-809.019			8.2696	9.00778	10.2258	9.67927
	1.93839	10.2931	10.6347	6.56185	6.62627	13.894	7.39592	13.0725	9.08439	9.99579	12.8972	7.04086	22.3977	0.0752362	0.113432	1.1677	2.1016	-817.885	-804.866			7.62208	9.02739	9.85093	9.97796
	1.90749	9.8976	9.72312	7.07142	6.40559	14.1739	6.53498	12.326	8.92357	11.1001	12.7788	7.09077	22.4242	0.0749906	0.113833	1.17052	2.09731	-864.601	-798.655			7.17607	9.21696	9.2615	10.3232
	1.83098	9.62243	9.08574	7.54002	6.31721	14.1221	5.39251	11.5754	8.6014	11.9409	12.4748	7.04524	22.4421	0.0745254	0.114415	1.16583	2.09429	-902.18	-793.93			6.84638	9.32645	8.52309	10.487
	1.7706	9.6645	8.91207	7.88187	6.07414	13.7595	4.67848	10.9035	8.56093	12.7512	12.2122	7.24433	22.4427	0.0745093	0.114153	1.15989	2.09736	-927.007	-790.909			6.78239	9.23849	8.04763	10.7359
	1.71339	9.83497	8.87854	8.1346	5.85713	13.3863	4.16146	10.4284	8.49553	12.9226	11.8778	7.24918	22.4332	0.074581	0.114783	1.16219	2.09776	-942.722	-788.826			6.80897	9.12601	7.69514	10.6832
	1.64653	10.0347	8.9178	8.38	5.73925	12.6151	3.71385	9.66615	8.76639	12.9333	11.4142	7.31036	22.4249	0.0750235	0.114976	1.15883	2.09716	-957.092	-786.149			6.86634	8.91147	7.38213	10.5526
	1.5842	10.292	9.18612	8.60538	5.59204	12.1143	3.5077	9.01169	9.09146	12.6935	10.878	7.26513	22.4214	0.075169	0.115608	1.15637	2.0968	-968.104	-783.665			7.02079	8.77056	7.20361	10.2789
	1.52348	10.8115	9.27298	8.69882	5.52995	11.6433	3.26234	8.57949	9.37016	12.6589	10.4985	7.156	22.4241	0.074893	0.115887	1.15234	2.09409	-971.26	-784.265			7.20266	8.62401	7.07066	10.1044
	1.49707	10.9423	9.31694	8.65901	5.4347	11.0919	3.09217	8.5774	9.52751	12.2761	9.92303	6.98813	22.4394	0.074906	0.116531	1.1484	2.09162	-971.117	-785.164			7.2521	8.3952	7.06569	9.72908
	1.47514	11.2751	9.31274	8.7044	5.34769	10.1197	3.07254	9.28463	9.61383	11.9225	9.63379	6.90197	22.4685	0.0752313	0.117223	1.14589	2.08771	-972.102	-784.456			7.35433	8.05727	7.32367	9.4861
	1.4617	11.6112	9.22369	8.7946	5.35757	9.64229	2.95417	9.94491	9.67335	11.2304	9.33758	6.77915	22.5051	0.0752644	0.117719	1.14256	2.08231	-974.823	-783.104			7.4322	7.93148	7.52414	9.11572
	1.4305	11.9156	9.18285	9.05006	5.24408	9.21127	3.06875	10.7176	9.44813	10.238	9.29801	6.5782	22.5553	0.07522	0.117956	1.1408	2.07795	-975.541	-784.573			7.50964	7.83513	7.74483	8.70472
	1.39558	12.0407	9.04564	9.03366	5.22123	8.83427	3.11353	11.1549	9.53664	9.26661	9.21384	6.34763	22.6152	0.0746502	0.117892	1.13695	2.07439	-974.181	-785.927			7.49396	7.69639	7.93503	8.27603
	1.3875	11.8763	8.97009	8.93273	5.16417	8.4656	3.19891	11.4884	9.56644	8.3635	8.91254	6.08765	22.6869	0.0740272	0.118457	1.13693	2.07031	-973.9	-785.054			7.4113	7.52083	8.08459	7.7879
	1.39924	12.0261	9.02939	8.74594	5.2188	8.069	3.21216	11.915	9.52563	8.20215	8.85277	6.04223	22.7582	0.0741713	0.119073	1.13096	2.06875	-975.311	-783.639			7.4849	7.34458	8.2176	7.69905
	1.39246	11.7756	9.12818	8.6934	5.28674	7.83626	3.32701	12.1664	9.4349	7.76037	8.93715	5.9281	22.8259	0.0738248	0.119579	1.12943	2.06437	-975.906	-784.596			7.43207	7.27213	8.30944	7.54187
	1.38314	11.7381	9.01854	8.62913	5.30542	7.69245	3.31412	12.5954	9.45845	7.92626	8.7584	6.21602	22.8844	0.0737012	0.119341	1.1294	2.06065	-974.856	-786.281			7.37992	7.209	8.45597	7.63356
	1.39672	11.5275	9.3583	8.69709	5.36493	7.49952	3.36388	12.8447	9.29131	8.09172	8.51774	6.65942	22.9322	0.0732569	0.119447	1.13647	2.06046	-974.481	-785.543			7.4275	7.18718	8.49995	7.75629
	1.3951	11.2154	9.38909	8.8625	5.35505	7.49734	3.45657	12.6516	9.0583	8.55667	8.7452	7.18161	22.9666	0.072609	0.119312	1.14912	2.05622	-975.522	-783.666			7.33321	7.2383	8.38882	8.16116
	1.36166	10.9957	9.47727	9.05528	5.35389	7.65056	3.4367	12.5992	9.01185	8.86724	8.60608	7.65037	22.9952	0.0728142	0.118638	1.15455	2.05735	-976.111	-784.025			7.27822	7.35324	8.34924	8.37456
	1.35965	10.2668	9.60181	8.97754	5.29038	7.74656	3.42416	12.4534	8.67685	9.32234	8.5293	8.13523	23.0271	0.0732183	0.118522	1.15972	2.05791	-975.407	-785.471			7.07608	7.33816	8.18481	8.66229
	1.35978	9.81642	9.61065	8.82489	5.2697	7.64419	3.35373	12.1991	8.84065	10.0327	8.30861	8.83136	23.0678	0.0735391	0.118025	1.16162	2.05612	-975.079	-784.117			6.92895	7.24626	8.13116	9.05755
	1.37822	9.40008	9.70441	8.94677	5.19575	7.31409	3.35212	12.3712	8.9376	10.7241	8.31076	9.61321	23.1235	0.0743387	0.117423	1.16519	2.05396	-975.886	-781.183			6.82757	7.1522	8.22032	9.54935
	1.3799	9.07036	9.73543	9.45668	5.15499	7.27767	3.29503	12.4664	8.86406	11.4288	8.49062	10.2527	23.1835	0.0745539	0.116892	1.1656	2.05178	-976.386	-781.188			6.72856	7.29645	8.20849	10.0574
	1.3642	8.86281	9.79143	10.1086	5.07717	7.24899	3.25447	12.4932	8.74832	12.0698	8.464	10.8941	23.2366	0.0743548	0.116321	1.16615	2.05089	-975.966	-782.625			6.67282	7.47824	8.16533	10.476
	1.36783	8.68323	9.93096	10.782	5.08908	7.02462	3.17993	12.5219	8.66029	13.1496	8.49532	11.3259	23.2737	0.073875	0.116701	1.16864	2.04756	-975.835	-781.134			6.66067	7.63189	8.12069	10.9903
	1.3898	8.34241	10.09	11.1636	5.18955	7.06497	3.1204	12.3429	8.51665	13.4547	8.40364	11.4802	23.2973	0.0734893	0.116762	1.17432	2.04614	-976.506	-777.406			6.6074	7.80603	7.99332	11.1128
	1.44419	8.09968	10.0184	11.6309	5.28028	6.97328	3.11329	11.9886	8.59032	13.6492	8.21277	11.6724	23.3049	0.073448	0.117076	1.17791	2.0413	-976.988	-776.556			6.52077	7.9615	7.89742	11.1781
	1.48146	8.07545	10.0629	11.8473	5.44414	6.74035	3.14775	11.8412	8.81808	13.5786	7.90557	11.5802	23.3013	0.0735579	0.11737	1.17677	2.04684	-976.851	-777.805			6.53995	8.0106	7.93566	11.0215
	1.51807	8.04349	10.016	11.9694	5.57071	6.59771	3.17622	11.5071	8.8246	13.5664	7.93825	11.8548	23.2751	0.0733565	0.118112	1.177	2.04996	-976.757	-775.993			6.52584	8.04594	7.83598	11.1198
	1.55266	8.13833	10.1379	12.3007	5.65935	6.29857	3.29714	11.1126	8.94282	13.5592	7.88076	11.7436	23.2355	0.0728985	0.118824	1.18283	2.05113	-977.06	-771.64			6.60964	8.08622	7.7842	11.0612
	1.61144	8.25557	10.2129	12.6986	5.74318	6.27636	3.38759	10.7003	9.00696	13.6087	7.72069	11.5468	23.1805	0.0724743	0.119782	1.18674	2.04957	-977.631	-770.048			6.69329	8.23939	7.69828	10.9587
	1.6269	8.45383	10.1809	12.9482	5.95659	6.36801	3.39662	10.2454	9.24632	13.8976	7.58846	11.2924	23.0906	0.0722087	0.119586	1.18618	2.05048	-977.562	-770.668			6.75387	8.42426	7.62944	10.9261
	1.62882	8.60144	10.1851	12.8329	6.09208	6.52216	3.29815	10.095	9.29201	13.9134	7.59511	11.2443	22.9758	0.0719968	0.119621	1.18454	2.04894	-977.561	-767.271			6.80512	8.48237	7.56171	10.9176
	1.64314	8.70412	10.201	12.7191	6.19808	6.51619	3.31102	9.79259	9.74244	14.0488	7.75193	10.7401	22.8339	0.0718164	0.119138	1.18675	2.05071	-977.822	-761.183			6.84942	8.47779	7.61535	10.847
	1.66393	8.74026	10.0202	12.1894	6.16803	6.70528	3.32103	9.36251	9.93827	13.8997	7.49044	10.6224	22.6919	0.0713458	0.118404	1.18726	2.04994	-978.203	-758.904			6.80814	8.35423	7.5406	10.6708
	1.6796	8.9999	9.95003	11.8282	6.06944	6.69874	3.43159	9.26406	10.2874	14.1156	7.62282	10.6453	22.5502	0.0709911	0.117399	1.1866	2.04957	-978.298	-759.422			6.87651	8.1988	7.66101	10.7946
	1.66993	9.15541	9.91344	11.3561	5.86759	6.88008	3.39974	9.16685	10.4841	14.7562	7.96953	10.4469	22.42	0.0707483	0.116887	1.18183	2.048	-978.227	-756.129			6.91293	8.0346	7.68355	11.0576
	1.67446	9.42046	9.84915	10.8671	5.68899	7.04612	3.53233	9.25709	10.5177	15.8033	8.13799	10.1857	22.2945	0.0698917	0.116898	1.17533	2.04816	-978.409	-749.291			6.98135	7.8674	7.76904	11.3757
	1.65912	9.61384	9.69203	10.2645	5.5966	7.24765	3.60014	9.1366	10.824	16.6184	8.1524	9.93268	22.206	0.0691871	0.11693	1.17574	2.04199	-978.573	-746.103			6.98833	7.70291	7.85358	11.5678
	1.67101	9.94465	9.55002	9.61364	5.44852	7.403	3.65804	9.14355	11.1617	17.3829	8.43015	9.55976	22.1681	0.0690214	0.116365	1.16669	2.04224	-978.664	-747.804			7.05523	7.48839	7.98775	11.7909
	1.66718	9.97854	9.27852	9.04672	5.3833	7.56151	3.75776	9.11495	11.577	17.9383	8.69353	9.34717	22.1736	0.0688438	0.115697	1.16201	2.04835	-978.697	-749.857			6.97475	7.33051	8.14991	11.993
	1.66556	9.98344	9.29645	8.62679	5.22865	7.49811	3.95844	9.27465	11.6435	18.0339	8.82262	9.02278	22.1997	0.0687681	0.116383	1.16031	2.05138	-978.778	-735.927			6.98182	7.11785	8.2922	11.9598
	1.69958	10.1748	9.41487	8.44932	5.18165	7.52574	4.16145	9.28213	11.8815	18.4324	8.71298	8.64947	22.223	0.0690264	0.116369	1.15779	2.05448	-978.782	-724.637			7.09643	7.05223	8.4417	11.9316
	1.73696	10.2285	9.25753	8.46608	5.15518	7.68958	4.2327	9.26761	11.7491	18.5828	8.66061	8.65775	22.2381	0.0689135	0.117606	1.15084	2.05579	-978.861	-710.349			7.07434	7.10361	8.41647	11.9671
	1.80307	10.6168	9.35954	8.28566	5.29012	8.13443	4.41259	9.27789	11.5608	18.29	8.44984	8.42067	22.231	0.0688537	0.118459	1.15174	2.06281	-978.716	-692.728			7.25979	7.23673	8.41708	11.7202
	1.88404	10.5273	9.38728	8.08101	5.47416	9.04559	4.46993	9.21235	11.2383	18.5237	8.15804	8.06277	22.1938	0.0693174	0.119371	1.14781	2.07061	-978.462	-667.48			7.2662	7.53359	8.30684	11.5815
	1.92543	10.5536	9.26037	8.5789	5.76727	10.0301	4.60345	9.20621	11.0909	18.8048	8.03707	7.97586	22.1358	0.0696931	0.119198	1.14789	2.08063	-978.493	-645.861			7.24648	8.12542	8.30018	11.6059
	1.94769	10.3843	9.34401	9.1931	6.20793	11.4747	4.73683	9.25518	11.3279	18.2927	7.70702	7.77027	22.0531	0.0703885	0.119082	1.14849	2.0895	-978.437	-621.195			7.22534	8.95857	8.43996	11.2567
	2.03926	10.4576	9.76919	11.0852	6.68725	12.8118	4.79687	9.13872	11.2481	18.1026	7.47447	7.65516	21.9167	0.0709127	0.119179	1.14166	2.09088	-978.249	-572.125			7.42201	10.1947	8.39457	11.0774
	2.2178	10.3254	10.3121	12.5954	7.20504	14.4996	5.02335	8.81755	11.1772	17.9139	7.39983	7.57839	21.6911	0.0712731	0.118909	1.13811	2.09155	-978.051	-460.709			7.61844	11.4334	8.33938	10.9641
	2.32234	10.589	10.5504	14.2873	7.75561	15.9628	5.15556	8.80612	10.8072	18.0665	7.06821	7.61519	21.3004	0.0715182	0.118729	1.13624	2.08733	-977.496	-216.488			7.82058	12.6685	8.2563	10.9166
	2.4813	10.6839	10.8666	17.069	8.1052	17.3409	5.13576	8.85991	10.4924	18.4575	6.79142	7.67409	20.7215	0.0713958	0.118658	1.13672	2.08227	-976.667	151.225			8.01058	14.1717	8.1627	10.9743
	2.56143	10.9199	11.0435	19.0472	8.6567	19.4637	5.04322	8.79777	10.3447	18.5942	6.63132	7.86543	20.0231	0.0713376	0.119108	1.14179	2.07835	-975.594	578.907			8.17497	15.7225	8.0619	11.0303
	2.6901	11.5399	11.4746	21.1498	9.25663	20.7193	5.17699	8.54841	10.2646	19.1724	6.26769	7.6669	19.2715	0.0711228	0.118345	1.15126	2.07743	-974.394	1022.74			8.5682	17.0419	7.99668	11.0357
	2.72915	11.6774	11.8646	24.2039	9.84173	22.0353	5.32369	8.37832	10.3227	19.7433	6.15312	7.65628	18.4779	0.0715174	0.117663	1.15091	2.0721	-973.199	1492.96			8.75705	18.6937	8.00825	11.1842
	2.77781	12.0296	11.9161	27.6363	10.3214	22.8455	5.39182	8.31064	10.5383	20.0441	6.44419	7.90793	17.6117	0.0714635	0.117864	1.15391	2.06863	-971.927	1981.6			8.90782	20.2677	8.08026	11.4654
	2.83983	12.4502	12.2374	29.7414	11.0966	23.4984	5.37164	8.16948	10.7374	20.1942	6.39168	8.14935	16.6222	0.0711441	0.117819	1.15749	2.06184	-970.445	2531.76			9.17582	21.4455	8.09285	11.5784
	2.92777	12.957	12.3846	31.4529	11.5771	23.7653	5.24761	7.98625	10.9082	20.4305	6.5827	8.46318	15.6147	0.0710856	0.117453	1.16306	2.04946	-968.968	3060.77			9.42311	22.2651	8.04735	11.8255
	3.09421	13.7292	12.5298	32.4596	12.0943	24.1682	5.14261	8.01266	10.9822	20.5217	6.76231	8.70237	14.566	0.0714292	0.117566	1.16607	2.0427	-967.554	3579.86			9.78441	22.9074	8.04582	11.9955
	3.12687	14.0262	12.4994	32.7189	12.4177	23.92	5.03911	8.029	11.5667	20.4198	6.71054	9.0099	13.5889	0.0716572	0.117311	1.16914	2.03892	-966.383	4040.05			9.88416	23.0189	8.21161	12.0467
	3.12352	14.3613	12.5629	33.3265	12.7875	23.8181	4.7639	7.95596	12.4348	19.5915	6.89616	9.32265	12.8639	0.0717704	0.117369	1.17406	2.04159	-965.508	4375.55			10.0159	23.3107	8.38489	11.9368
	3.11967	14.7557	12.4686	33.7425	13.0544	23.2846	4.66619	7.92986	13.6095	18.8915	7.05791	9.59703	12.6171	0.0719958	0.117104	1.17086	2.04597	-965.168	4535.51			10.1146	23.3605	8.73516	11.8488
	3.15739	15.413	12.569	33.9336	13.2037	22.1116	4.65012	8.26455	14.0849	18.3285	7.19657	9.70403	12.7753	0.0720281	0.116521	1.16776	2.04793	-965.325	4587.96			10.3798	23.083	8.99987	11.743
	3.22019	16.6903	12.5715	33.4015	13.0012	21.5636	4.73693	8.33711	14.8796	17.3768	7.41609	9.8875	13.178	0.0718477	0.116145	1.16539	2.04946	-965.933	4575.51			10.8273	22.6554	9.31787	11.5601
	3.26077	17.7401	12.5372	32.0514	12.7144	20.6972	4.82853	8.95453	16.1335	16.4309	7.71902	10.2855	13.7878	0.0720979	0.116451	1.15994	2.0526	-966.817	4420.19			11.1793	21.821	9.9722	11.4785
	3.45664	18.9191	12.4252	29.3112	12.4671	19.9706	5.15179	9.26221	16.5731	15.6181	7.92124	10.6329	14.5141	0.0722797	0.11642	1.14937	2.05763	-967.838	4175.34			11.6003	20.5829	10.329	11.3908
	3.65141	20.4636	12.9295	27.5511	12.0432	18.9125	5.63155	9.56064	16.8382	14.4112	8.00815	10.9638	15.2908	0.0723825	0.116292	1.14388	2.06606	-969.042	3861.85			12.3482	19.5022	10.6768	11.1277
	3.78841	22.1435	13.4208	25.7674	11.6521	17.9632	6.17487	9.70891	16.9099	13.2535	8.47332	11.1901	16.1223	0.0728518	0.116408	1.13637	2.07182	-970.527	3492.94			13.1176	18.4609	10.9312	10.9723
	3.86637	22.6798	14.5712	24.1913	11.091	16.5312	6.73691	10.2198	16.7522	12.4011	9.09164	11.7118	16.945	0.0728421	0.11651	1.13116	2.07839	-972.062	3087.29			13.7058	17.2711	11.2363	11.0682
	3.91948	23.5746	15.6046	23.0533	10.5429	15.285	7.38179	10.6915	16.6095	11.5565	9.53812	12.291	17.7286	0.0722597	0.116974	1.12963	2.08258	-973.466	2638.63			14.3662	16.2937	11.5609	11.1285
	4.10052	24.1843	17.0873	21.6077	9.85691	13.8991	8.16069	10.993	16.3101	10.9277	10.2009	12.4434	18.4416	0.071868	0.117472	1.12776	2.08216	-974.764	2147.92			15.124	15.1212	11.8213	11.1907
	4.2087	24.1562	19.4853	19.1718	9.12878	12.9646	8.91828	11.1519	15.9117	10.5379	11.1768	12.5957	19.0454	0.0714303	0.118196	1.12847	2.08603	-976.054	1663			15.9501	13.7551	11.994	11.4368
	4.29177	23.8607	20.861	17.3412	8.59096	11.7859	9.61585	11.2007	15.1749	9.67123	11.923	12.7158	19.5057	0.0709691	0.118494	1.13227	2.09165	-977.156	1218.06			16.3378	12.5727	11.9971	11.4367
	4.22104	22.9686	22.359	16.3673	8.0922	10.6459	10.1035	11.4759	14.7753	8.86206	12.8108	12.7482	19.8389	0.0708248	0.119264	1.12589	2.09189	-977.841	823.594			16.5162	11.7018	12.1182	11.4737
	4.17527	22.4027	24.4261	14.8506	7.82591	9.90729	10.6659	11.46	14.0791	8.10774	13.5878	12.6493	20.083	0.0704013	0.119269	1.12364	2.0934	-978.327	510.786			17.0014	10.8613	12.0683	11.4483
	4.01872	21.3662	25.8034	13.6772	7.49298	8.78768	11.1613	11.5258	13.5217	7.49796	13.8564	12.4414	20.2816	0.0695313	0.119115	1.12684	2.08852	-978.849	285.883			17.0628	9.98596	12.0696	11.2653
	3.87149	20.1702	26.4218	13.0393	7.36249	8.07642	11.6102	11.5176	13.4742	6.97853	14.5968	12.3038	20.4627	0.0690811	0.119121	1.12801	2.08236	-979.41	101.862			16.8212	9.49274	12.2007	11.293
	3.69566	18.379	26.8024	12.4552	7.07476	6.95449	11.8671	11.6591	13.5103	6.48137	15.0069	12.332	20.6164	0.0690112	0.119104	1.12998	2.08303	-979.702	-23.0797			16.2924	8.82815	12.3455	11.2734
	3.54283	17.604	26.359	11.5597	6.73749	6.07267	11.9942	11.6134	13.7858	6.04107	15.3758	12.0897	20.7582	0.0689567	0.118699	1.13386	2.08365	-979.805	-106.912			15.8353	8.12328	12.4645	11.1688
	3.39581	16.2856	25.5887	10.5887	6.61573	5.66149	12.1139	11.4667	13.8716	5.80462	15.8898	11.7669	20.8866	0.0691052	0.118956	1.13323	2.08399	-980.037	-150.087			15.09	7.62197	12.4841	11.1538
	3.25754	15.4105	24.7213	9.74089	6.58154	5.22911	11.9963	11.373	13.7803	5.80567	16.3554	11.4917	20.9816	0.0697224	0.11853	1.13529	2.08674	-980.427	-142.332			14.4631	7.18384	12.3832	11.2176
	3.1709	14.963	23.4935	9.13591	6.7527	4.64556	12.0393	11.2673	13.8077	5.88227	16.7868	11.1763	21.055	0.0701221	0.118831	1.1313	2.08711	-980.624	-123.586			13.8758	6.84472	12.3714	11.2818
	3.01316	14.1104	22.0339	8.50045	6.77378	4.28936	12.0836	11.1079	14.0642	5.99229	17.3083	11.1835	21.1031	0.0707884	0.118429	1.12396	2.08433	-980.473	-106.507			13.0525	6.5212	12.4186	11.4947
	2.92727	13.5138	20.8934	7.892	6.91599	3.94619	12.0647	10.7227	14.4019	6.31066	17.1483	11.0445	21.1415	0.0715626	0.118196	1.12209	2.08333	-980.508	-94.4565			12.4448	6.25139	12.3964	11.5012
	2.9035	13.0729	18.9995	7.37708	7.16943	3.74463	11.6877	10.1794	14.7778	6.78319	17.1072	11.1377	21.1669	0.0721834	0.117494	1.12706	2.08394	-980.863	-81.368			11.6586	6.09705	12.2149	11.676
	2.92378	12.4044	17.7377	7.14173	7.19172	3.57392	11.1781	9.73792	15.3423	6.91627	17.1289	11.15	21.1971	0.0729835	0.117001	1.12455	2.09047	-981.11	-74.7514			11.022	5.96913	12.0861	11.7317
	2.95099	11.8091	16.3902	6.85059	7.36386	3.44948	10.4411	9.34134	15.5723	7.02656	16.8662	11.0439	21.2385	0.0734907	0.116562	1.12225	2.09372	-980.838	-87.0753			10.3834	5.88798	11.7849	11.6455
	2.93805	11.2547	15.3135	6.57923	8.06256	3.48567	9.73964	8.77273	15.6005	6.98314	16.6352	10.7054	21.3084	0.0735708	0.115804	1.11597	2.09115	-980.629	-125.095			9.83542	6.04249	11.371	11.4412
	3.00701	11.1863	14.9478	6.38065	8.47983	3.46992	9.02137	8.52467	15.9764	6.98295	16.3711	10.3285	21.3928	0.0737808	0.11535	1.11274	2.08976	-981.043	-173.187			9.7137	6.11014	11.1742	11.2275
	3.13072	11.6605	14.5014	6.20836	9.42531	3.48858	8.46954	8.2706	16.0714	6.90935	15.907	9.84087	21.4711	0.073949	0.11485	1.1129	2.08662	-981.431	-223.634			9.7642	6.37409	10.9372	10.8857
	3.23349	12.1223	14.2724	6.0971	10.7515	3.55641	8.11784	8.01751	15.9394	6.72281	15.4429	9.64826	21.5368	0.074111	0.115179	1.11048	2.08344	-981.054	-284.9			9.87606	6.80166	10.6916	10.6047
	3.30998	12.762	14.0212	5.9902	11.9015	3.66558	7.47997	7.92585	15.7821	6.5998	14.3964	9.48731	21.5968	0.0742212	0.114574	1.11166	2.08344	-980.644	-354.98			10.031	7.18575	10.396	10.1612
	3.38509	13.5561	14.1686	5.9938	12.7803	3.79632	6.71657	7.80659	15.7439	6.69176	13.2714	9.25313	21.6363	0.0744161	0.114932	1.11415	2.08158	-981.223	-418.194			10.3699	7.52347	10.089	9.73876
	3.35861	13.9102	14.1161	5.95345	13.6729	4.07183	5.86142	7.71481	15.3286	6.46757	12.638	9.15874	21.6574	0.0740485	0.114915	1.11952	2.07736	-981.853	-475.075			10.4616	7.8994	9.63493	9.42143
	3.32826	14.4036	14.29	6.05591	13.8908	4.37079	5.45116	8.00926	14.4863	6.22005	12.0627	8.77242	21.6753	0.0737462	0.114935	1.12257	2.07593	-981.347	-536.628			10.6739	8.10584	9.31556	9.01839
	3.22145	14.813	14.4566	6.11225	14.4109	4.59846	5.06261	8.03641	14.0058	6.04658	11.6809	8.64175	21.6951	0.0739917	0.115213	1.12227	2.0693	-980.736	-603.845			10.8304	8.37386	9.03496	8.78975
	3.105	15.3735	14.5129	6.30266	14.5837	4.88629	4.57423	8.12871	13.4625	5.78641	11.2657	8.51281	21.7102	0.0741799	0.115643	1.12647	2.07051	-981.466	-667.363			10.9972	8.59089	8.72182	8.52164
	3.01473	15.7742	14.6074	6.49049	14.2848	5.26787	4.31855	8.40556	12.8123	5.77621	11.0785	8.60959	21.7321	0.0739102	0.115812	1.13172	2.07261	-982.353	-726.501			11.1321	8.68106	8.51214	8.48808
	2.83081	15.8343	14.4495	6.91295	14.3043	5.58886	4.15114	8.55216	11.8775	5.76068	11.0972	8.80898	21.7604	0.0745299	0.116429	1.13372	2.07271	-981.725	-781.952			11.0382	8.93538	8.19359	8.55563
	2.6676	15.8672	14.5633	7.40423	13.8602	6.14434	4.00765	8.66176	11.268	5.67038	10.8089	8.97912	21.8032	0.0745436	0.116964	1.13981	2.0757	-980.792	-837.423			11.0327	9.13625	7.97912	8.48612
	2.45422	15.4353	14.4366	8.17558	13.3056	6.31626	3.80249	9.18436	10.8378	5.59028	10.4222	9.0551	21.8679	0.0751098	0.116484	1.13927	2.07188	-981.549	-884.708			10.7754	9.26582	7.94156	8.35587
	2.25832	15.0878	14.4795	8.52041	12.4574	6.42741	3.64562	9.62099	10.5696	5.48151	10.1674	8.87085	21.9566	0.0754023	0.116355	1.14578	2.07111	-982.856	-921.716			10.6085	9.13508	7.94539	8.17325
	2.02719	14.9547	14.3613	8.65722	11.9614	6.56944	3.34979	10.9145	10.1849	5.22005	9.94613	8.61191	22.0662	0.0748472	0.116144	1.15377	2.07577	-982.148	-954.587			10.4477	9.06268	8.14974	7.92603
	1.94401	15.1213	14.0302	8.72044	11.2571	6.60014	3.1781	11.2503	10.2128	5.05951	9.57732	8.47145	22.178	0.0748305	0.116208	1.15506	2.08441	-980.779	-981.836			10.3652	8.85923	8.21372	7.70276
	1.87247	15.8086	13.6919	8.84833	10.8104	6.58103	3.18387	11.6941	10.3412	4.72394	9.06539	8.28804	22.2748	0.0746852	0.116492	1.15548	2.09502	-981.723	-998.754			10.4576	8.7466	8.40638	7.35912
	1.81674	15.8153	13.2897	8.99878	10.3563	6.70274	3.04967	11.9141	10.2554	4.38072	8.68341	8.17416	22.3535	0.0746127	0.116532	1.15978	2.09657	-983.427	-1006.05			10.3073	8.68595	8.40639	7.07943
	1.75177	15.8424	12.816	9.05442	10.0174	6.82137	3.04403	12.3257	10.0343	4.29292	8.12703	8.01266	22.4158	0.0743059	0.117045	1.16073	2.09428	-982.614	-1008.34			10.1367	8.63105	8.46801	6.81087
	1.68663	15.8818	12.3872	9.7248	9.79169	6.86233	3.03117	12.5993	10.1773	4.20584	7.35562	7.60832	22.4745	0.0743414	0.11773	1.16241	2.09226	-980.738	-1011.56			9.98521	8.79294	8.60259	6.38992
	1.64284	16.3716	12.0023	9.94142	9.39688	6.80573	3.0568	12.766	10.3664	4.05053	6.5218	7.15763	22.5354	0.0734648	0.11779	1.16281	2.09207	-981.762	-1011.11			10.0056	8.71467	8.72974	5.90999
	1.64571	16.7079	11.5547	10.3833	9.38452	6.69692	3.04618	13.1436	10.4782	4.01918	6.18403	6.69971	22.5952	0.0733617	0.117063	1.15733	2.09183	-983.987	-1003.02			9.96943	8.82157	8.88935	5.63431
	1.60298	16.7667	11.2503	10.8723	9.35412	6.894	3.03052	13.179	10.6692	4.13375	5.87732	6.19203	22.641	0.073091	0.117778	1.15902	2.09607	-982.983	-995.296			9.87334	9.04013	8.95957	5.40103
	1.56531	16.792	11.068	11.0285	9.3904	7.22025	3.00834	13.3153	10.483	4.10631	5.56685	5.94708	22.675	0.0727147	0.118303	1.15511	2.09564	-980.56	-990.903			9.80844	9.21306	8.93557	5.20675
	1.56026	16.7014	10.7116	11.4005	9.66154	7.62985	2.99653	12.4981	10.5139	4.14093	5.57278	5.94907	22.7065	0.0734823	0.118682	1.14987	2.08732	-981.682	-984.382			9.65775	9.56395	8.66953	5.22092
	1.56758	16.3744	10.4537	12.2238	9.80364	8.23921	2.91117	12.1574	10.2824	4.29525	5.44842	5.89958	22.7329	0.073731	0.118798	1.14636	2.07678	-984.362	-974.908			9.46522	10.0889	8.45033	5.21442
	1.59443	15.4064	10.5283	12.9116	10.1918	8.51375	2.82384	11.8469	10.2444	4.41558	5.47708	5.87818	22.7554	0.0741233	0.118851	1.14964	2.06885	-983.128	-966.949			9.17639	10.539	8.30504	5.25695
	1.60558	15.1211	10.1818	13.7649	10.5546	8.73399	2.67141	11.8792	10.2027	4.55237	5.48523	5.87275	22.7655	0.0744378	0.118354	1.14665	2.0675	-980.074	-962.16			8.96948	11.0178	8.25113	5.30345
	1.62023	14.8241	10.3205	14.4393	10.5832	8.93128	2.59964	11.906	10.5502	4.89558	5.48939	6.03947	22.7734	0.0749688	0.117782	1.14702	2.06383	-981.243	-956.137			8.92159	11.3179	8.35195	5.47481
	1.60541	13.959	10.2257	15.1971	10.747	9.14276	2.55914	11.694	10.6006	5.15927	5.39547	6.06922	22.7631	0.0753227	0.116849	1.15185	2.06026	-984.55	-947.121			8.5967	11.6956	8.28456	5.54132
	1.6232	13.3534	10.2907	16.2853	10.7767	9.7649	2.49597	11.4944	10.8675	5.62866	5.22554	6.34026	22.7392	0.0757279	0.116544	1.15351	2.05587	-983.197	-939.104			8.42241	12.2756	8.28594	5.73149
	1.60194	12.6428	10.1681	17.2666	10.6636	10.5926	2.42782	11.4812	10.9333	6.05107	5.03657	6.51091	22.701	0.0755762	0.117221	1.15029	2.05287	-979.499	-935.213			8.13761	12.8409	8.28078	5.86618
	1.62897	11.9036	10.238	17.916	10.5365	11.19	2.38326	11.4443	10.8411	6.45907	4.90876	6.75032	22.6624	0.0751465	0.117665	1.14658	2.0477	-980.774	-930.116			7.92353	13.2142	8.22288	6.03939
	1.63102	11.7014	10.2133	19.0732	10.2963	11.6986	2.35879	11.3136	10.7876	6.96175	4.88758	6.87555	22.6261	0.0747786	0.117777	1.14624	2.04175	-984.65	-922.07			7.84859	13.6894	8.15335	6.24163
	1.64204	11.7419	10.3799	20.4362	10.2059	12.1555	2.30906	11.1753	10.9216	7.62682	4.82783	6.92527	22.5894	0.0741381	0.118502	1.14589	2.04065	-983.007	-914.809			7.92125	14.2659	8.1353	6.45997
	1.60674	11.9781	10.502	21.3386	9.96003	12.4409	2.2763	11.3982	10.8645	8.10232	4.81313	6.98679	22.5512	0.0737148	0.118813	1.1468	2.03755	-978.557	-910.812			8.02894	14.5798	8.17967	6.63408
	1.62113	12.1712	10.3736	22.8545	9.96958	13.1724	2.24794	11.4407	11.0302	8.56708	4.66196	7.10829	22.5179	0.0736083	0.119704	1.14391	2.03477	-979.924	-907.679			8.0553	15.3321	8.2396	6.77911
	1.62876	12.3079	10.4248	23.811	9.97738	13.6332	2.27802	11.0638	11.1479	8.8908	4.60869	7.20715	22.4797	0.0730433	0.120612	1.14235	2.03272	-984.314	-902.876			8.12049	15.8072	8.16324	6.90221
	1.60948	12.175	10.8624	25.0826	9.92654	14.0994	2.28984	10.8805	11.3402	9.00653	4.561	7.22628	22.4379	0.0726378	0.120972	1.14173	2.03448	-982.495	-899.4			8.21561	16.3695	8.17018	6.93127
	1.67962	12.1527	11.2017	25.8995	9.93231	14.9486	2.36899	11.0405	11.7359	9.18121	4.72855	7.38695	22.387	0.0725723	0.121645	1.13786	2.04012	-977.198	-897.873			8.34467	16.9268	8.38179	7.0989
	1.72252	12.2079	11.4086	26.2597	10.631	15.5375	2.41449	10.8721	12.226	9.10636	4.78805	7.32508	22.3506	0.072284	0.122738	1.13914	2.04283	-978.537	-896.745			8.44634	17.4761	8.5042	7.07316
	1.74462	12.1783	11.8418	26.297	11.028	15.5343	2.4478	10.7646	12.5031	8.99032	4.8331	7.18959	22.3296	0.0726589	0.123106	1.14284	2.04521	-983.34	-894.244			8.58825	17.6198	8.57184	7.00434
	1.76731	12.5809	12.0523	26.2213	11.3106	15.3651	2.5013	10.5642	12.9443	8.85624	4.84159	6.9916	22.3194	0.07337	0.122362	1.14375	2.0488	-981.134	-892.502			8.80018	17.6323	8.66993	6.89648
	1.79069	12.9451	12.3931	26.2221	11.7096	15.2867	2.52496	10.4676	13.4757	8.68193	4.82206	6.82802	22.3198	0.0741551	0.122073	1.14617	2.05357	-974.88	-893.857			9.04296	17.7395	8.82275	6.77734
	1.81842	13.2066	12.8172	26.013	12.0249	14.9742	2.54746	10.5596	13.9636	8.25705	4.8611	6.67684	22.3453	0.0745183	0.121843	1.14292	2.05435	-975.982	-895.378			9.28075	17.6707	9.02358	6.59833
	1.83179	13.4425	13.048	26.611	12.3282	14.9523	2.55184	10.3025	14.2961	8.02133	4.80544	6.64828	22.3861	0.0753436	0.121825	1.13898	2.0579	-981.175	-895.706			9.44078	17.9639	9.05014	6.49168
	1.84129	13.3712	13.4815	26.9174	12.5568	14.61	2.55121	10.0584	14.6755	7.78558	4.73313	6.41136	22.4246	0.0754925	0.121576	1.13267	2.06289	-978.303	-895.648			9.56468	18.028	9.09506	6.31002
	1.8759	13.8186	13.7521	26.2921	12.5643	14.045	2.54409	9.96761	14.9984	7.5348	4.70521	6.17596	22.4618	0.0762091	0.121058	1.1298	2.0661	-970.99	-897.427			9.81551	17.6338	9.17004	6.13866
	1.89422	13.9989	13.9126	25.2207	12.7654	13.661	2.50818	9.7556	15.3941	7.28423	4.70097	5.97251	22.4769	0.0769999	0.121052	1.12222	2.07205	-971.994	-899.286			9.93525	17.2157	9.2193	5.9859
	1.87194	14.1342	13.8799	24.5163	12.8598	12.8424	2.4915	9.42464	15.9199	7.01069	4.53325	5.64352	22.4664	0.0776311	0.120401	1.11637	2.07117	-977.86	-900.134			9.96203	16.7395	9.27867	5.72915
	1.88659	14.2509	13.7714	24.4083	12.6938	11.7676	2.54247	9.30262	16.2007	6.69911	4.6081	5.25286	22.4124	0.0782017	0.119409	1.10597	2.0786	-974.807	-901.212			9.96962	16.2899	9.34861	5.52002
	1.9299	14.3016	13.8718	24.039	12.728	10.8869	2.73198	8.98061	16.3264	6.57439	4.57886	4.975	22.3296	0.078709	0.118777	1.1028	2.08335	-967.112	-903.401			10.0344	15.8847	9.34632	5.37608
	1.97591	14.1889	13.8177	24.033	12.697	10.1735	2.98622	8.77336	16.1457	6.38619	4.57638	4.88896	22.2364	0.0787548	0.118756	1.10311	2.09003	-968.884	-906.108			9.99417	15.6345	9.30176	5.28384
	2.01949	14.0688	13.7377	23.3578	12.7401	9.46055	3.38209	8.63181	15.9992	6.18394	4.59335	4.79758	22.1284	0.0791745	0.118811	1.09838	2.09114	-975.69	-907.261			9.942	15.1862	9.33771	5.19162
	2.14498	14.0609	13.7479	23.2112	12.7497	8.74222	4.05458	8.56781	16.1792	6.05808	4.67204	4.868	22.0039	0.0795704	0.118102	1.09375	2.09596	-973.48	-908.16			9.98461	14.901	9.60053	5.19937
	2.25083	13.8714	13.6427	22.8611	12.6215	8.02266	4.74681	8.53331	16.3981	5.97096	4.79996	4.95992	21.8688	0.0795884	0.117875	1.08969	2.1005	-966.359	-911.059			9.92165	14.5017	9.89274	5.24361
	2.27744	13.5822	13.3976	22.3957	12.1211	7.57212	5.35312	8.47104	16.4497	6.0161	5.14187	5.59701	21.7504	0.0803104	0.117522	1.08734	2.10566	-969.313	-915.436			9.7524	14.0296	10.0913	5.585
	2.32047	13.3403	13.1085	22.2776	12.3214	7.20897	5.97994	8.67788	16.122	6.10856	5.32388	6.14513	21.6546	0.0803449	0.117352	1.09181	2.10581	-977.255	-921.048			9.58974	13.936	10.2599	5.85919
	2.34659	13.0312	12.7078	22.8027	12.2543	6.8762	6.4408	8.55494	15.7167	6.20216	5.52798	7.18763	21.591	0.0806618	0.117268	1.09942	2.1031	-975.14	-926.852			9.36187	13.9777	10.2375	6.30592
	2.39834	12.7817	12.5261	23.7811	11.9249	6.81867	6.69108	8.62575	15.2015	6.50579	5.86033	8.44245	21.5738	0.0806565	0.117823	1.10374	2.09881	-967.662	-934.014			9.23538	14.1749	10.1728	6.93619
	2.4139	12.6112	12.3166	24.7896	11.6383	6.62743	7.16851	8.84888	14.6268	7.2034	6.36941	9.71579	21.6027	0.081035	0.118517	1.10882	2.09484	-970.528	-938.939			9.11389	14.3518	10.2147	7.76287
	2.42007	12.3491	11.9266	25.4581	11.1014	6.78606	7.46006	9.08917	14.0623	8.19005	6.96718	11.8377	21.6466	0.0808741	0.119101	1.11429	2.09115	-978.557	-942.44			8.89858	14.4485	10.2038	8.99832
	2.40552	12.4373	11.4602	26.1261	10.5782	6.8121	7.61515	9.33493	13.8218	9.75256	7.54384	13.9404	21.6791	0.0809245	0.119282	1.11641	2.0883	-974.968	-944.321			8.76768	14.5055	10.2573	10.4123
	2.40832	12.2807	10.9945	26.9139	10.0307	6.76392	7.67344	9.78206	13.4457	10.7271	8.14027	15.5907	21.6948	0.0806799	0.119468	1.12373	2.08529	-963.945	-944.907			8.56118	14.5695	10.3004	11.486
	2.32744	12.0672	10.3473	27.0122	9.27571	6.73694	7.53642	10.0227	12.7548	12.281	8.86098	17.0531	21.563	0.080082	0.119741	1.13354	2.08057	-670.966	-944.385			8.2473	14.3416	10.1046	12.7317
	2.26689	11.8897	10.0586	27.1384	8.67439	6.83224	7.33736	10.2223	12.0342	14.2802	9.68135	18.9196	21.3965	0.0798616	0.120137	1.14224	2.07759	-250.908	-940.812			8.07173	14.215	9.86464	14.2937
	2.25552	11.8095	9.71818	27.5528	8.259	6.96256	6.98833	10.5287	11.3694	17.8484	10.3677	21.181	21.2195	0.0796443	0.120462	1.14872	2.07181	216.849	-933.251			7.92773	14.2581	9.62881	16.4657
	2.20946	11.9573	9.42226	27.3029	7.57505	7.12342	6.41015	10.8656	11.0873	21.5545	11.3192	22.7139	21.0338	0.0792503	0.120925	1.15199	2.06786	703.729	-922.567			7.86301	14.0005	9.45435	18.5292
	2.20029	12.4474	9.29926	27.4065	6.81253	7.22872	6.18052	11.1903	11.0934	23.9591	11.986	24.0039	20.8415	0.0787411	0.120808	1.14979	2.06315	1175.43	-910.754			7.98232	13.8159	9.48806	19.983

## Sheet: P204 U1-1
	Ra Li	Oi Li	Oe Li	MF Li	ICO Li	LO Li	Ra Re	Oi Re	Oe Re	MF Re	ICO Re	LO Re	EKG	Kippwinkel	Rotwinkel	Kraft x	Kraft y	Druck li	Druck re			Bauch links	Rücken links	Bauch rechts	Rücken rechts
	7.11578	7.46378	12.786	81.1349	11.8488	26.2534	6.6246	29.8801	23.2	124.189	24.0412	98.1326	18.6923	0.0725866	0.0984297	1.43045	2.67718	43	66.6136			9.12187	39.7457	19.9016	82.121
	6.69119	7.28167	12.9268	85.7521	11.9558	27.678	6.46227	29.2025	22.2417	125.046	24.1897	100.623	17.712	0.0723307	0.0981453	1.43232	2.66799	34	36.4686			8.96656	41.7953	19.3022	83.2864
	6.39578	7.35546	13.059	87.7169	12.1416	29.4584	6.06081	28.1457	21.2244	123.602	24.0849	102.335	16.6323	0.0716909	0.0979668	1.43126	2.66078	0.901367	10.2983			8.93675	43.1056	18.477	83.3409
	6.24409	7.16897	13.4487	88.3912	12.375	30.5874	5.8513	26.7183	20.5533	119.647	23.5797	101.196	15.5064	0.0713983	0.0972923	1.42998	2.65349	11	-9.0469			8.9539	43.7845	17.7076	81.474
	6.16392	7.16347	14.0909	88.1697	12.6042	30.8862	5.57138	25.1494	19.5797	118.472	22.7687	97.4981	14.3075	0.071716	0.0969755	1.42618	2.65124	3599.59	L			9.13943	43.8867	16.7668	79.5796
	6.02557	7.30325	15.8475	87.8834	12.9708	31.1408	5.26529	23.4848	18.5419	112.675	21.7119	92.4821	12.9763	0.0719995	0.0971548	1.4209	2.63937	4335.34	-21.7623			9.72543	43.9983	15.764	75.6231
	5.78829	7.47449	17.9695	86.4478	13.6316	30.5033	5.03343	22.3801	17.5631	103.192	20.2641	85.0973	11.6279	0.0718432	0.0973968	1.40984	2.62352	4913.06	-10.0506			10.4108	43.5276	14.9922	69.5178
	5.88576	7.63139	20.3137	82.4455	14.4939	30.0858	4.89625	21.312	16.8892	90.258	18.3845	78.2191	10.9654	0.0719687	0.0976493	1.39909	2.61189	4962.58	13.1041			11.2769	42.3417	14.3658	62.2872
	5.73968	7.64618	22.7209	79.731	16.1723	29.5004	4.75573	20.2952	15.9146	78.4102	16.8448	72.517	10.6054	0.072173	0.0982268	1.39406	2.59846	4974.82	49.0877			12.0356	41.8012	13.6552	55.924
	6.09456	7.9209	25.3552	76.5715	17.5894	27.9818	4.74706	18.2864	15.1143	65.0902	15.472	65.735	10.4378	0.0716755	0.0990196	1.39176	2.58704	4961.4	98.9302			13.1236	40.7143	12.7159	48.7657
	6.92457	8.16296	27.3836	73.215	18.581	27.1838	4.80016	16.3912	14.2533	55.1866	13.8929	59.9684	10.3922	0.0716862	0.0995303	1.38593	2.58337	4949.25	160.567			14.157	39.6599	11.8149	43.0159
	7.22105	8.68917	29.308	70.2966	19.3079	26.5625	4.72956	15.168	14.175	46.499	12.2547	53.0576	10.4219	0.0720356	0.100114	1.38134	2.5772	4957.62	231.274			15.0727	38.7224	11.3575	37.2704
	7.71602	9.24623	30.3811	65.988	19.9936	26.2054	4.72541	14.5762	13.6878	40.5755	11.444	45.9101	10.5241	0.0720848	0.100877	1.38015	2.57252	4968.67	306.363			15.7811	37.3957	10.9965	32.6432
	8.05354	9.72337	31.4621	59.7559	21.2388	24.6122	4.73091	13.8962	13.6584	34.9199	10.0426	35.66	10.7176	0.0721602	0.100722	1.38233	2.57612	4967.06	385.126			16.413	35.2023	10.7618	26.8742
	8.58387	10.1318	32.0957	55.2003	21.8363	23.7995	4.72023	13.8011	13.7006	28.5159	9.58623	30.0293	10.9908	0.0724709	0.100751	1.3828	2.57534	4956.61	461.018			16.9371	33.6121	10.7406	22.7105
	9.17375	10.7523	32.0176	50.3514	22.1684	23.2858	4.85134	13.8889	14.2711	23.1167	9.56776	26.0743	11.325	0.0725258	0.100873	1.38418	2.57707	4951.74	534.319			17.3145	31.9352	11.0038	19.5863
	9.8348	11.2215	31.3795	45.6895	22.4374	22.8166	5.14018	13.7596	14.8762	19.1825	9.7379	23.8071	11.7192	0.0722091	0.10082	1.39099	2.58373	4960.61	599.586			17.4786	30.3145	11.2587	17.5758
	10.541	11.6112	30.8415	40.4018	22.5243	23.3683	5.29739	14.2465	15.6218	17.4183	9.88879	22.0129	12.1702	0.0720242	0.100886	1.39473	2.59607	4962.19	651.075			17.6646	28.7648	11.7219	16.44
	11.2162	11.8125	29.6166	36.425	22.6576	24.6535	5.44677	14.8703	16.3596	16.3934	9.81677	20.3696	12.7113	0.072009	0.100688	1.40574	2.61257	4942.98	682.636			17.5485	27.9121	12.2255	15.5266
	11.6541	12.1191	28.1973	34.8281	22.4689	27.0137	5.57618	15.184	17.0234	16.1266	9.7593	18.3948	13.2918	0.0722679	0.0995966	1.41529	2.62421	4922.51	690.31			17.3235	28.1036	12.5945	14.7603
	12.0498	12.2398	25.9659	33.7346	22.3342	29.7976	5.68757	16.2087	17.6031	16.4264	9.77056	17.552	13.886	0.0726949	0.0986226	1.41834	2.63538	4917.26	668.722			16.7518	28.6221	13.1664	14.583
	11.9586	12.3533	24.1399	33.0075	23.5563	32.3367	5.87926	16.8148	18.0206	17.1853	9.85338	17.0369	14.4867	0.073048	0.0980909	1.41745	2.64659	4895.32	614.921			16.1506	29.6335	13.5715	14.6919
	11.6525	12.3919	22.6907	34.6588	24.5259	36.3611	6.06498	17.3384	18.4246	17.6106	10.2794	16.6983	15.0922	0.0729325	0.0979168	1.41302	2.65785	4841.73	530.689			15.5784	31.8486	13.9426	14.8628
	11.8024	12.2542	21.2328	33.1805	25.4537	37.8694	6.14518	18.5079	18.8183	17.9104	10.9691	16.2848	15.6971	0.0734494	0.0978167	1.4061	2.67877	4766.94	420.982			15.0965	32.1679	14.4905	15.0548
	12.3636	12.236	20.0999	33.5024	25.5748	39.9517	6.23258	19.8668	19.4713	19.8598	11.9303	15.9489	16.2854	0.074028	0.0977601	1.39676	2.69185	4669.64	291.436			14.8998	33.0096	15.1902	15.913
	12.0945	12.1562	18.9243	33.3015	25.9877	40.9421	6.43595	20.5611	20.0298	20.4784	13.0113	15.791	16.8247	0.0743125	0.0973823	1.3828	2.70514	4546.59	153.81			14.3917	33.4104	15.6756	16.4269
	12.028	11.7663	18.6189	32.8297	26.1535	41.202	6.4456	20.8786	20.2556	21.297	14.0535	14.3397	17.3529	0.0748843	0.0967891	1.37241	2.71751	4372.85	11.0422			14.1377	33.3951	15.8599	16.5634
	11.8584	11.2171	18.141	31.9137	26.3619	41.4045	6.24361	20.9263	20.5505	21.9363	15.5256	13.5757	17.8557	0.0754072	0.0961175	1.36044	2.7277	4142.53	-125.617			13.7388	33.2267	15.9068	17.0125
	11.9011	10.7163	17.3143	31.0642	26.5831	41.1368	6.21248	20.6091	21.3713	22.6803	18.1843	12.3553	18.3326	0.0756364	0.0957013	1.35039	2.73805	3871.59	-251.013			13.3106	32.9281	16.0643	17.74
	11.537	10.2841	16.3303	30.1457	26.9083	40.3592	6.14119	20.3386	22.5187	23.1287	19.7985	11.6451	18.7701	0.076218	0.0950927	1.33653	2.74372	3566.4	-355.059			12.7171	32.471	16.3328	18.1908
	11.1105	9.72171	15.4761	28.9793	27.0682	38.6033	6.04849	20.1609	24.1597	23.2219	20.9841	11.306	19.1735	0.0761318	0.0950652	1.31611	2.74493	3216.68	-430.471			12.1028	31.5503	16.7897	18.504
	10.7082	9.47851	14.6077	27.9743	26.8682	36.4031	6.14903	20.0153	25.0527	23.2962	22.5972	11.2128	19.5739	0.0764201	0.0951888	1.30045	2.74313	2806.89	-477.11			11.5981	30.4152	17.0723	19.0354
	10.6399	9.35258	13.8131	25.8591	25.5703	33.8651	6.35637	19.1784	26.9444	22.9774	23.9447	11.0441	19.9531	0.076359	0.0952689	1.29521	2.74138	2337.73	-490.862			11.2685	28.4315	17.4931	19.3221
	10.5697	9.12925	12.5237	21.1785	24.4128	29.7961	6.67528	18.9886	27.7184	23.3206	24.3497	10.5551	20.3039	0.0765607	0.0951557	1.28681	2.742	1821.17	-476.305			10.7409	25.1291	17.7941	19.4085
	10.3049	9.02168	12.1283	17.5993	23.1823	26.3913	7.25491	17.9356	28.8307	23.0476	24.9311	10.194	20.5933	0.0761797	0.0950636	1.28771	2.73547	1299.71	-438.772			10.485	22.391	18.0071	19.3909
	9.95108	8.96572	11.6649	15.133	21.8599	22.7601	7.35035	16.2854	29.5258	22.2056	25.372	9.40332	20.8491	0.0757394	0.0942887	1.28856	2.72782	766.911	-384.604			10.1939	19.9177	17.7205	18.9936
	9.83177	8.665	11.1726	12.8262	20.7621	19.7397	7.36043	15.1465	30.0772	21.8409	25.1527	9.17472	21.0853	0.0751808	0.0947148	1.29403	2.71942	212.47	-320.073			9.88981	17.776	17.5281	18.7228
	9.63605	8.54401	10.5514	11.034	19.6329	18.088	7.57875	14.3081	30.5923	21.147	24.915	9.05172	21.3084	0.0745724	0.094868	1.29612	2.71524	-320.75	-245.329			9.57715	16.2516	17.493	18.3712
	9.31778	8.41983	10.4417	10.0061	18.8218	17.4371	7.74865	13.9939	31.1853	19.8169	24.2611	8.99229	21.5037	0.0743494	0.0954082	1.30031	2.71097	-813.624	-170.966			9.39311	15.4217	17.6426	17.6901
	8.86312	8.36863	10.6698	9.51075	17.846	17.0993	7.82418	13.7134	31.5665	18.6025	22.2656	9.1105	21.704	0.0748525	0.0954118	1.30764	2.69969	-1274.15	-98.9818			9.3005	14.8187	17.7014	16.6595
	8.2868	8.43337	11.1034	9.33575	16.9317	17.9918	7.77363	13.3149	31.6062	18.6935	21.5256	9.57047	21.9244	0.0749306	0.0959579	1.31697	2.6909	-1701.99	-37.7059			9.27454	14.7531	17.5649	16.5965
	7.94549	8.25865	11.1154	9.40751	15.5502	18.33	7.60824	12.7472	30.6381	18.7664	20.3545	9.95566	22.1601	0.0754324	0.0960315	1.32618	2.67913	-2084.97	7.81692			9.10653	14.4292	16.9979	16.3589
	7.64622	8.38677	11.4678	9.25317	14.5645	19.4271	7.52357	12.1769	29.8626	18.2762	18.4018	10.0493	22.3784	0.075414	0.0962382	1.33603	2.68001	-2415.76	44.0787			9.16693	14.4149	16.521	15.5758
	7.32777	8.21801	11.6468	8.974	13.8793	20.4948	7.27887	11.4566	28.7542	17.5033	17.054	10.2545	22.5382	0.0754885	0.0961561	1.3415	2.68135	-2673.08	72.412			9.06419	14.4494	15.8299	14.9373
	6.95105	8.25317	11.9625	8.75606	13.2262	21.4063	7.0128	10.6955	27.7521	17.0263	16.0122	10.3041	22.6592	0.0755108	0.0957143	1.34361	2.68002	-2872.1	95.2355			9.05557	14.4628	15.1535	14.4475
	6.70964	8.19052	12.1488	8.46831	12.492	22.0697	6.47806	9.89176	26.9501	16.1692	15.1933	10.4088	22.7741	0.0755771	0.0953613	1.34572	2.68076	-3042.04	116.983			9.0163	14.3434	14.44	13.9237
	6.48539	8.22117	12.4711	8.30255	11.9639	23.0868	6.16354	9.37871	26.1563	15.2304	14.2334	10.4072	22.8776	0.0754001	0.0946621	1.34762	2.68288	-3169.07	140.129			9.05921	14.4511	13.8995	13.2903
	6.62938	8.49109	12.7033	8.15711	11.5	23.6506	6.03037	9.21766	25.5588	14.1262	13.5009	10.6235	22.9793	0.0753356	0.0940773	1.3472	2.67529	-3240.97	163.193			9.2746	14.4359	13.6023	12.7502
	6.46736	9.02276	13.0342	7.93873	11.2761	23.4848	5.58292	8.98638	25.3893	13.4326	12.7569	10.6839	23.0767	0.0751022	0.0944034	1.34435	2.66037	-3290.56	184.482			9.50811	14.2332	13.3195	12.2911
	6.31619	9.69972	13.3345	7.81654	11.1161	23.8001	5.43255	8.57285	26.4512	13.1053	12.5769	10.8126	23.166	0.0749309	0.0941356	1.34246	2.64502	-3325.17	205.209			9.78345	14.2442	13.4855	12.1649
	6.23222	10.7557	13.8605	7.75481	11.0888	24.5754	5.28392	8.49932	26.1444	12.6772	12.5821	10.9326	23.2432	0.0741488	0.0937892	1.34236	2.62881	-3348.56	227.33			10.2828	14.473	13.3092	12.064
	6.30468	11.4845	13.8067	7.7203	10.7269	24.1143	5.25808	9.07081	26.0718	12.2022	12.5564	10.4038	23.2891	0.0734902	0.0938201	1.3429	2.61593	-3360.67	250.455			10.5319	14.1872	13.4669	11.7208
	6.36007	11.9034	14.3675	7.40233	10.2755	24.0224	5.46327	9.53513	26.5804	11.119	12.9079	10.2716	23.2885	0.0729743	0.0936903	1.34079	2.61102	-3362.94	274.265			10.877	13.9001	13.8596	11.4328
	6.67397	12.8176	14.7067	7.31607	9.87375	23.5664	5.59696	10.0153	28.8572	10.669	13.7495	10.6418	23.261	0.0728466	0.0936931	1.33573	2.60006	-3367.01	297.273			11.3994	13.5854	14.8232	11.6868
	6.85052	13.7223	14.8917	7.39392	9.14442	22.7848	5.70654	10.3713	31.1985	10.2544	14.5219	10.7787	23.225	0.0724764	0.0936717	1.32728	2.593	-3374.85	318.514			11.8215	13.1077	15.7588	11.8517
	7.07316	14.7337	15.3844	7.38943	8.84815	21.7505	5.87576	10.9839	33.3304	9.78287	14.8689	11.6632	23.2101	0.0712914	0.0945093	1.32144	2.5759	-3377.27	338.762			12.3971	12.6627	16.73	12.105
	7.22521	16.9209	16.1331	7.42651	8.60121	21.2723	5.98097	11.6138	36.3393	9.64153	15.5994	11.9533	23.2087	0.070567	0.0950145	1.31477	2.55801	-3372.69	358.243			13.4264	12.4333	17.978	12.3981
	7.27476	18.6843	16.344	7.39908	8.27682	19.6656	6.35545	12.025	38.73	9.59578	16.4966	12.4349	23.2374	0.0704027	0.0955876	1.31257	2.5438	-3370.11	375.38			14.101	11.7805	19.0368	12.8424
	7.40696	19.6306	16.7137	7.64406	8.08833	18.8452	6.51638	12.1234	40.2055	9.68795	16.8206	13.0722	23.2849	0.0699932	0.0961106	1.31242	2.52994	-3373.93	391.523			14.5837	11.5259	19.6151	13.1936
	7.41654	21.2319	16.802	7.77965	7.80637	18.3045	6.85215	12.713	41.9373	9.82805	17.3199	13.3785	23.3287	0.0698309	0.09665	1.31866	2.52397	-3377.79	408.397			15.1502	11.2968	20.5008	13.5088
	7.63619	22.5347	17.1524	7.98825	7.44872	18.201	6.93962	13.5293	43.136	10.1171	17.7016	13.8167	23.3447	0.0695927	0.0970102	1.32785	2.52119	-3375.51	424.323			15.7744	11.2127	21.2017	13.8785
	7.85058	23.6734	17.3072	8.18888	7.15411	18.1668	6.94848	13.9708	42.9046	10.2668	17.5313	14.9612	23.3295	0.0691288	0.0971547	1.33877	2.52002	-3371.56	438.186			16.277	11.1699	21.2746	14.2531
	7.89891	24.5676	17.6822	8.34343	7.016	18.1244	6.98981	14.3444	42.5817	10.3945	17.3168	15.366	23.3021	0.0692688	0.0973509	1.34476	2.52238	-3372.21	448.755			16.7162	11.1613	21.3053	14.3591
	8.05238	25.8804	17.7395	8.49181	6.96867	18.4476	6.90148	14.3737	43.4962	10.4401	17.1483	16.0226	23.2861	0.0693383	0.0967855	1.35072	2.51869	-3376.13	455.525			17.2241	11.3027	21.5905	14.537
	8.14599	26.7315	17.737	8.52941	6.84565	18.7219	6.8528	13.8771	43.0804	10.374	17.0637	17.0347	23.284	0.0688272	0.096296	1.35943	2.51998	-3376.79	460.42			17.5381	11.3656	21.2701	14.8241
	7.93457	27.1972	17.9134	8.53413	6.78291	19.6106	6.76291	13.548	42.177	10.595	16.7694	18.6236	23.281	0.0684698	0.0960809	1.36113	2.51312	-3373.05	464.155			17.6817	11.6426	20.8293	15.3293
	7.53042	27.995	17.7029	8.6131	6.76298	20.9223	6.65845	13.4137	41.4165	10.7219	16.6898	19.3035	23.3127	0.0689383	0.095604	1.35756	2.51755	-3371	465.105			17.7428	12.0995	20.4962	15.5718
	7.43057	28.0168	17.4971	8.69289	6.80811	22.1323	6.62536	13.0175	39.6508	10.7158	16.3316	20.3032	23.3839	0.0691909	0.0949965	1.35544	2.51818	-3373.71	463.812			17.6482	12.5444	19.7646	15.7835
	7.47856	28.2517	17.5119	8.91908	6.84699	23.423	6.50385	12.8463	37.3906	10.8898	15.8314	21.361	23.4819	0.0694753	0.0943373	1.34729	2.5158	-3375.94	462.164			17.7474	13.063	18.9136	16.0274
	7.20036	28.8635	18.1145	9.11331	7.04546	24.1137	6.14153	12.7833	36.4182	11.1678	15.7567	22.3039	23.5458	0.0700573	0.0941373	1.34297	2.5132	-3373.85	459.723			18.0595	13.4242	18.4477	16.4095
	7.03299	28.8732	18.6682	9.22562	7.14188	24.5368	5.84742	12.6282	35.2849	11.65	15.6578	22.8209	23.5758	0.0702997	0.0934626	1.33208	2.51176	-3370.93	455.262			18.1915	13.6348	17.9202	16.7096
	6.82529	28.708	19.0652	9.40652	7.17051	24.608	5.75712	12.0861	34.2058	11.6486	15.4479	23.4175	23.5808	0.0702982	0.0925246	1.31721	2.51159	-3371.55	450.482			18.1995	13.7284	17.3497	16.838
	6.62598	28.8926	19.6289	9.569	7.1216	24.6393	5.91798	12.1418	34.3475	11.9731	15.499	23.9191	23.5727	0.0707492	0.0921811	1.30754	2.51435	-3374.15	445.671			18.3825	13.7766	17.4691	17.1304
	6.5967	29.3132	19.8645	9.62764	7.06639	24.7588	6.1434	11.6349	34.904	12.4925	16.2509	24.1414	23.5493	0.0708854	0.0922349	1.29717	2.5176	-3374.09	442.006			18.5915	13.8176	17.5608	17.6283
	6.33523	28.9559	20.293	9.74677	7.00584	25.5566	6.30565	11.442	35.2881	13.1699	17.393	24.775	23.5335	0.0708615	0.09223	1.28618	2.53026	-3371.52	439.658			18.528	14.1031	17.6786	18.446
	6.30924	29.0574	21.0323	9.87027	6.99783	25.7929	6.64677	11.7027	35.8548	13.4596	17.189	24.5891	23.5285	0.0707535	0.092572	1.27731	2.53524	-3370.63	438.052			18.7996	14.2203	18.0681	18.4125
	6.40019	29.1638	21.9222	9.9857	7.07776	25.7189	6.8204	11.7902	35.8796	13.7031	18.0808	23.4575	23.5551	0.0706758	0.092935	1.27699	2.54612	-3372.42	437.393			19.162	14.2608	18.1634	18.4138
	6.46626	29.3017	22.5206	10.0615	7.11653	24.6628	6.97377	12.191	36.0413	14.1191	19.0742	21.8904	23.5643	0.0709043	0.0930209	1.27601	2.54655	-3373.63	439.022			19.4295	13.9469	18.402	18.3612
	6.63741	29.1739	23.3353	10.0875	7.16212	23.6933	7.507	12.7978	37.9183	14.5023	19.9978	20.6685	23.5451	0.0710652	0.0931478	1.27541	2.55486	-3372.27	441.636			19.7155	13.6476	19.4077	18.3896
	6.64542	28.673	24.3137	10.1581	7.26228	22.8527	8.218	13.1154	39.9368	15.2898	20.5118	19.3149	23.5037	0.0710257	0.0937615	1.27525	2.56226	-3370.8	444.69			19.8774	13.4243	20.4234	18.3721
	6.74678	27.8774	25.2495	10.0008	7.24892	22.5292	8.80283	13.9707	41.5173	15.8003	21.003	17.7581	23.4408	0.0707644	0.0943671	1.27774	2.57231	-3371.35	451.951			19.9579	13.2597	21.4303	18.1871
	7.28847	27.104	26.7752	9.98019	7.24501	23.1681	9.33242	14.5513	42.7128	16.4554	22.0463	16.4035	23.4012	0.0706356	0.0945021	1.28438	2.58179	-3372.8	464.489			20.3892	13.4644	22.1988	18.3017
	7.62295	26.5772	27.6622	10.1017	7.35152	25.0037	9.82545	15.0508	43.2386	18.1725	22.0898	15.1609	23.4156	0.0708334	0.0949612	1.29308	2.58687	-3372.61	479.012			20.6208	14.1523	22.705	18.4744
	8.38911	26.4759	28.3562	10.1628	7.46048	26.5676	10.696	15.242	44.3349	20.9497	22.4221	14.2829	23.4685	0.0711577	0.0952165	1.29641	2.59315	-3371.38	494.497			21.0737	14.7303	23.4243	19.2182
	9.27356	25.7513	29.0719	10.3487	7.7527	28.0847	11.3928	15.805	44.9199	23.6349	22.3243	12.4435	23.5457	0.0712208	0.0951321	1.30529	2.59827	-3371.1	510.016			21.3656	15.3954	24.0392	19.4676
	10.9105	25.7018	29.3724	10.7259	8.57429	29.7866	11.9221	15.7605	44.6994	25.5728	21.9192	11.116	23.5822	0.071782	0.0950327	1.30742	2.5948	-3372.09	524.295			21.9949	16.3623	24.1274	19.536
	11.1891	25.2141	29.1774	11.6529	9.17398	33.5066	12.1676	15.5463	43.5994	28.4694	21.7504	9.02513	23.5647	0.0719695	0.0950789	1.30538	2.59231	-3372.59	541.07			21.8602	18.1112	23.7711	19.7483
	11.4794	25.1604	28.766	13.3446	10.3895	39.5835	12.3457	15.5507	42.1708	33.5745	20.7872	8.41186	23.5036	0.072217	0.0947736	1.30502	2.59123	-3372.01	558.382			21.802	21.1059	23.3557	20.9245
	11.7828	24.8055	28.7523	17.1191	12.2314	44.6807	12.6542	15.1409	40.4678	39.6139	19.9494	8.40286	23.4179	0.0721369	0.0947125	1.30856	2.59809	-3371.44	574.187			21.7802	24.6771	22.7543	22.6554
	12.0372	25.744	28.2675	21.6087	14.3116	51.8874	12.4688	14.7084	38.7453	45.2775	19.023	8.70846	23.354	0.0721631	0.0946348	1.31115	2.60287	-3371.72	591.59			22.0162	29.2693	21.9742	24.3363
	12.1147	26.9548	27.6899	26.0435	16.6744	57.1203	12.0636	14.156	35.7992	51.0969	18.1846	9.16518	23.3141	0.0722661	0.0942419	1.31544	2.61101	-3372.46	611.081			22.2532	33.2794	20.6729	26.1489
	12.3975	29.3881	26.8641	33.6929	20.3783	62.7308	11.8219	13.3947	32.6292	58.076	17.533	9.71274	23.3038	0.0720928	0.0939796	1.31558	2.61441	-3372.44	637.359			22.8832	38.934	19.282	28.4406
	12.668	32.6762	25.5184	41.8836	22.9371	68.4493	11.4068	12.4544	29.7454	65.4478	16.3329	11.0509	23.3232	0.071837	0.0944171	1.31424	2.61932	-3371.97	671.399			23.6209	44.4233	17.8689	30.9439
	12.7497	35.8142	24.395	50.717	25.5804	76.6294	10.9229	11.4513	27.9165	73.4067	15.5797	12.3427	23.3346	0.0715515	0.0952939	1.31361	2.6276	-3371.8	733.321			24.3196	50.9756	16.7636	33.7764
	12.7059	36.639	23.9825	61.4166	28.9594	86.6613	10.0771	10.6341	25.0782	80.8911	15.1202	13.8312	23.3233	0.0713532	0.0960298	1.31415	2.62858	-3372.14	828.866			24.4424	59.0125	15.2631	36.6142
	12.1669	38.8038	22.8426	68.7639	31.9782	96.33	9.10861	9.52323	22.3121	87.2414	14.437	16.2418	23.2772	0.0715041	0.0963489	1.31385	2.62547	-3372.44	940.843			24.6044	65.6907	13.648	39.3067
	11.4666	41.2342	22.3379	75.8252	35.4626	106.226	8.24227	8.8613	20.8928	92.6984	13.7963	17.6436	23.1991	0.0716852	0.0966219	1.31556	2.62242	-3372.14	1103.67			25.0129	72.5045	12.6655	41.3794
	10.437	43.3941	22.3807	82.4245	37.8583	112.759	7.72111	8.30236	20.3265	97.7243	13.4594	18.9698	23.1113	0.072029	0.096853	1.32099	2.6192	-3371.65	1293.24			25.4039	77.6807	12.1167	43.3845
	10.1738	44.8715	22.2214	87.2201	39.4383	116.607	7.2207	7.72808	20.0914	100.997	13.4981	20.4754	23.0195	0.0724378	0.0974042	1.33129	2.61533	-3371.55	1505.41			25.7556	81.0886	11.6801	44.9903
	9.92617	45.8661	21.8317	89.4378	40.6335	119.911	6.61478	7.46758	20.3894	103.822	13.7359	22.1584	22.9126	0.0728203	0.0980447	1.3372	2.61309	-3371.74	1741.4			25.8746	83.3275	11.4906	46.5722
	9.59829	46.7971	21.5631	90.7429	41.2775	122.119	6.57273	7.30361	21.3308	105.252	14.0449	24.4185	22.7869	0.0729302	0.098348	1.34433	2.6079	-3371.67	2002.35			25.9861	84.7132	11.7357	47.9051
	9.68457	47.2959	21.3011	91.281	41.7121	123.007	6.5196	7.34025	22.4087	107.413	14.4953	27.0642	22.6657	0.0733311	0.0983726	1.35508	2.59516	-3371.09	2257.92			26.0939	85.3335	12.0895	49.6576
	9.75686	46.3269	20.902	90.1123	40.3853	124.469	6.60288	7.25549	24.6227	108.609	15.7136	29.9056	22.5374	0.0733642	0.0981784	1.36358	2.587	-3370.56	2524.64			25.6619	84.989	12.827	51.4094
	9.4211	45.0578	20.4839	87.1707	39.4423	124.029	6.51816	7.08762	25.7562	106.665	16.9374	33.2913	22.4	0.0734269	0.0980794	1.3687	2.57321	-3370.72	2780.66			24.9876	83.5475	13.1207	52.2979
	9.19757	42.319	20.0123	83.4257	37.796	119.654	6.67985	7.04722	27.2219	108.314	18.3298	36.4254	22.2542	0.0736801	0.0978309	1.37913	2.55441	-3370.98	3013.61			23.8429	80.2919	13.6497	54.3563
	9.11042	41.1118	19.5974	75.3187	35.1653	113.731	6.84837	6.96844	29.6062	106.614	20.166	38.1083	22.1065	0.0736744	0.0969883	1.39058	2.54635	-3370.53	3214.03			23.2732	74.7384	14.4743	54.9628
	8.69538	38.3024	18.3887	68.8508	32.5833	102.688	6.99671	7.01673	32.8194	105.542	22.2284	39.3684	21.9645	0.0732488	0.0959922	1.40315	2.54741	-3369.86	3389.67			21.7955	68.0407	15.611	55.7128
	8.57786	35.3365	17.6465	61.0215	28.6549	91.9512	7.1409	7.15047	35.3292	100.878	23.7946	39.8134	21.836	0.07282	0.0959681	1.41411	2.54248	-3370	3520.09			20.5203	60.5425	16.5402	54.8287
	8.36	32.0724	16.8217	52.8022	25.6355	83.2626	7.21425	7.23743	37.2137	98.2737	25.2771	40.1544	21.7233	0.0722659	0.0960517	1.42044	2.5503	-3370.64	3614.43			19.0847	53.9001	17.2218	54.5684
	8.00671	28.3177	16.5228	46.02	22.7761	75.049	7.38671	7.60123	39.0353	95.3083	26.3769	40.5283	21.6194	0.071871	0.0962121	1.42266	2.55723	-3370.58	3679.3			17.6157	47.9483	18.0077	54.0712
	7.69072	25.8618	16.0358	40.038	19.4353	65.0186	7.65189	7.83915	39.7448	91.0223	27.4575	40.9287	21.5123	0.0715827	0.0961082	1.4247	2.56528	-3369.85	3721.03			16.5294	41.4973	18.412	53.1362
	7.48107	23.111	15.6855	33.3589	16.59	56.4457	7.90119	8.02555	40.4395	86.9978	28.3342	40.4925	21.4161	0.0714584	0.0968094	1.4289	2.56605	-3369.79	3737.11			15.4259	35.4649	18.7888	51.9415
	7.12244	20.6804	15.4757	29.133	13.801	46.1514	8.02949	8.5806	40.6098	81.9732	28.6688	38.8941	21.3387	0.0711158	0.0967423	1.43961	2.57399	-3370.76	3733.76			14.4262	29.6951	19.0733	49.8454
	6.77841	18.2879	15.2615	25.2925	12.0067	37.4771	8.25987	9.10482	40.5132	74.9722	29.3191	38.5046	21.2858	0.0710646	0.0972465	1.44922	2.58238	-3371.34	3715.55			13.4426	24.9255	19.2926	47.5987
	6.57089	16.6233	14.7092	21.1179	10.4306	32.9553	9.17997	9.60816	40.488	70.8925	29.293	36.4067	21.2553	0.071313	0.0970038	1.46231	2.59272	-3370.48	3681.21			12.6345	21.5013	19.7587	45.5307
	6.76717	15.7387	14.4786	17.2639	9.25269	27.1804	9.92275	10.7368	41.1282	64.4346	29.7282	33.6266	21.2474	0.0713683	0.0968907	1.46767	2.60682	-3369.92	3635.93			12.3282	17.899	20.5959	42.5965
	7.13746	15.821	14.0169	14.7902	7.93317	23.4616	10.7683	11.9834	41.8863	57.1524	30.6044	31.0606	21.2597	0.0715352	0.0968335	1.47203	2.62011	-3371.02	3580.07			12.3251	15.395	21.546	39.6058
	7.9097	15.8814	13.6476	13.786	7.43916	20.746	11.834	12.766	40.7858	52.8393	29.8726	29.3924	21.2845	0.0719511	0.097234	1.47278	2.62367	-3372.17	3518.08			12.4796	13.9904	21.7953	37.3681
	8.18774	15.8493	13.4044	12.961	7.30837	18.5028	12.57	14.082	40.6117	49.6965	29.1219	28.2101	21.3297	0.0724486	0.0969722	1.47455	2.63187	-3371.57	3447.91			12.4805	12.9241	22.4212	35.6762
	8.82436	16.51	13.2158	12.2216	7.31051	16.8051	14.2663	15.2579	40.5463	46.5057	28.908	27.2452	21.3928	0.0731648	0.0958527	1.47786	2.63392	-3370.3	3371.18			12.8501	12.1124	23.3568	34.2196
	9.1544	16.8578	12.8253	11.7994	7.31007	15.1988	15.3654	16.3779	39.1899	43.4366	28.3574	26.8046	21.4817	0.0731144	0.095354	1.48159	2.62926	-3370.95	3290.01			12.9458	11.4361	23.6444	32.8662
	9.88465	17.2714	12.5888	11.3545	7.70545	14.4809	16.1439	16.9319	38.97	39.3963	27.6902	25.7734	21.5798	0.0732888	0.0954117	1.49157	2.62835	-3372.83	3204.94			13.2483	11.1803	24.0153	30.9533
	10.665	18.301	12.7927	10.9403	8.62054	13.7302	16.4496	17.5562	37.7761	37.1809	26.7542	25.0921	21.6927	0.0732987	0.0950239	1.49528	2.62677	-3372.93	3116.51			13.9195	11.097	23.9273	29.6757
	11.561	19.0444	13.7029	10.4989	9.59612	12.7918	17.0843	17.7376	37.2819	34.3776	26.2751	24.1375	21.8067	0.0734839	0.0953779	1.49855	2.62493	-3371.11	3025.06			14.7694	10.9623	24.0346	28.2634
	12.8107	19.6956	15.4297	10.2762	10.6483	11.7367	17.565	17.9211	35.5879	32.7294	25.0908	23.1847	21.91	0.073981	0.095743	1.49578	2.62134	-3370.8	2932.08			15.9787	10.8871	23.6913	27.0016
	13.5393	20.3863	16.688	10.399	12.1775	11.4032	17.2794	17.9139	34.1861	31.2008	23.7296	22.0986	21.9972	0.0740881	0.0957741	1.49707	2.61579	-3373.02	2840.65			16.8712	11.3266	23.1265	25.6764
	14.4418	21.1631	19.2461	10.7113	14.2161	10.5787	17.0909	17.483	31.7648	29.4662	22.3869	20.867	22.0594	0.0744598	0.0959086	1.49581	2.60806	-3374.42	2748.54			18.2836	11.8354	22.1129	24.24
	15.0622	21.6143	21.5877	11.1032	15.5615	10.4415	16.6063	16.7689	28.761	27.346	19.9916	20.0118	22.0791	0.0745599	0.0967616	1.49296	2.59945	-3372.62	2656.09			19.4214	12.3687	20.7121	22.4498
	16.4205	21.9434	24.5975	11.535	17.2547	10.2644	15.9954	16.4707	26.8612	24.7648	18.8709	18.6093	22.0764	0.0748418	0.0966851	1.49407	2.59168	-3370.86	2559.6			20.9871	13.018	19.7758	20.7483
	17.1154	23.0792	27.4273	11.6888	18.7001	10.2123	15.4274	15.3207	23.7636	22.078	17.4668	17.4927	22.0679	0.0750229	0.0968058	1.49213	2.58949	-3372.55	2459.76			22.5407	13.5337	18.1705	19.0125
	17.5283	24.3707	31.2989	11.91	19.9996	10.1616	14.079	13.8856	20.3176	19.4941	15.2837	16.8275	22.0865	0.0753178	0.096949	1.49055	2.5941	-3375.24	2354.99			24.3993	14.0238	16.094	17.2018
	19.0179	25.2142	34.4243	12.1381	21.064	10.0876	12.6035	12.8647	18.3835	17.476	14.2404	15.4119	22.1375	0.0758381	0.0973907	1.48985	2.60158	-3374.36	2246.24			26.2188	14.4299	14.6172	15.7094
	20.5948	25.9756	37.1992	12.4732	21.6405	10.0279	11.7902	12.0905	16.7912	16.2156	13.3894	14.7642	22.215	0.0762335	0.0968844	1.48383	2.60685	-3371.52	2133.24			27.9232	14.7139	13.5573	14.7897
	21.5761	26.2135	39.5029	12.6774	22.347	10.0016	11.5187	11.2606	15.2053	15.116	12.227	13.6195	22.3091	0.076768	0.0968896	1.48088	2.61031	-3371.7	2012.78			29.0975	15.0087	12.6615	13.6542
	22.1166	26.9158	40.6264	12.7067	22.5525	10.004	10.6466	10.6868	13.697	13.9648	11.1557	12.8081	22.4031	0.0776558	0.0963854	1.47484	2.60662	-3375.17	1886.17			29.8863	15.0877	11.6768	12.6428
	22.2225	27.0114	40.9858	12.6914	22.4179	9.92491	10.0631	10.4043	12.971	13.2156	10.1964	11.988	22.4746	0.0781031	0.0962722	1.46961	2.60428	-3376.17	1749.11			30.0732	15.0114	11.1461	11.8
	21.8628	26.8282	41.0573	12.5371	22.0951	9.94889	9.64439	9.64003	12.2248	12.193	9.85162	11.8288	22.5156	0.078261	0.096194	1.45829	2.59606	-3373.22	1599.28			29.9161	14.8604	10.5031	11.2911
	21.2168	26.4751	40.4619	12.3411	20.9299	9.96498	9.04766	9.24926	11.4655	11.5609	9.44977	11.4439	22.5336	0.0786294	0.0959421	1.4484	2.59092	-3371.08	1433.17			29.3846	14.412	9.9208	10.8182
	20.4967	25.6868	40.22	11.9747	20.1551	9.81759	8.5531	9.12338	11.2962	11.0119	9.16351	11.343	22.5562	0.0794601	0.0956151	1.44574	2.5869	-3374.04	1260.59			28.8012	13.9825	9.65757	10.5061
	19.3334	24.7715	39.3757	11.8403	18.7462	9.60156	7.96315	8.65763	11.1089	11.068	8.61641	11.6144	22.5982	0.0801367	0.0950856	1.44241	2.58105	-3377.54	1085.3			27.8269	13.396	9.24323	10.4329
	18.4693	23.1666	37.8587	11.1054	17.5354	9.56595	7.6477	8.88414	11.1035	10.8774	8.3873	11.5815	22.6574	0.0800761	0.0955047	1.43492	2.57818	-3375.69	906.131			26.4982	12.7356	9.21179	10.2821
	17.6953	21.1738	35.3751	10.6055	16.331	9.80033	7.39731	8.80488	11.3515	10.8919	8.08796	11.8992	22.7151	0.0800565	0.0962781	1.43407	2.56871	-3371.73	731.941			24.7481	12.2456	9.18457	10.293
	15.9325	19.1772	32.5519	10.3279	15.2803	10.0522	7.25824	8.79373	12.0689	10.6875	7.95346	12.0966	22.7804	0.0799904	0.096421	1.42573	2.55861	-3372.89	556.308			22.5539	11.8868	9.37363	10.2458
	13.8811	17.1856	29.3407	10.1088	14.1435	10.5326	7.10075	8.97906	12.5482	10.5963	8.10507	12.564	22.8501	0.0798327	0.0966758	1.41591	2.55464	-3377.55	392.049			20.1358	11.5949	9.54265	10.4218
	11.8636	15.5369	26.484	9.6264	12.8537	10.8974	6.90012	9.25476	13.4086	10.3881	8.10413	12.9213	22.9216	0.0791472	0.0966974	1.40532	2.54883	-3378.25	245.269			17.9615	11.1259	9.85448	10.4712
	10.4143	13.6341	25.102	9.55863	11.6475	11.1198	6.92321	9.97189	13.6828	10.3928	7.98132	13.4312	22.9847	0.0785228	0.0967279	1.39557	2.55724	-3373.88	116.338			16.3834	10.7753	10.1926	10.6018
	8.66119	12.2799	24.7099	9.37968	10.849	11.7214	6.58886	10.2859	13.9012	10.4015	8.03775	13.7356	23.0165	0.0777842	0.0972617	1.38349	2.55554	-3371.63	14.0715			15.217	10.65	10.2586	10.7249
	8.16224	11.1685	24.3431	9.24934	10.3042	12.0338	6.4003	11.0127	14.2258	10.3559	7.85962	14.0876	23.0344	0.0776609	0.0979904	1.37898	2.55867	-3375.85	-63.7294			14.558	10.5291	10.5463	10.7677
	8.42233	10.4272	24.817	9.064	9.88044	12.4865	6.26695	11.8896	14.7067	10.4274	7.84849	14.4639	23.0477	0.0769734	0.0982541	1.3736	2.56184	-3379.85	-112.802			14.5555	10.477	10.9544	10.9133
	8.17086	9.94667	24.8271	8.66538	9.97991	12.7749	6.18421	12.576	15.0469	10.4903	7.63386	14.4961	23.0717	0.0764883	0.0990852	1.36245	2.55868	-3376.6	-132.823			14.3149	10.4734	11.269	10.8734
	8.14504	9.14764	25.196	8.30665	10.3231	13.3093	6.47691	13.3388	16.007	10.3646	7.55049	14.6648	23.108	0.075554	0.0996728	1.34957	2.55925	-3371.32	-125.958			14.1629	10.6463	11.9409	10.86
	8.05334	9.01942	26.9099	8.19116	10.7349	13.7412	6.63379	13.8679	16.4012	10.3671	7.40524	14.8167	23.1696	0.0747645	0.100149	1.33722	2.55621	-3373.23	-95.1814			14.6609	10.8891	12.301	10.863
	7.90158	9.05368	28.6081	8.18146	11.1424	14.5851	6.71822	14.5527	16.8493	10.4041	7.4194	14.7316	23.2396	0.0745219	0.100052	1.33377	2.55511	-3379.03	-45.0331			15.1878	11.303	12.7067	10.8517
	7.97675	9.23604	30.432	8.15715	11.3847	14.8065	6.94202	14.9804	16.6968	10.4177	7.27036	14.7008	23.2884	0.0743754	0.100289	1.33149	2.55376	-3379.03	21.0602			15.8816	11.4494	12.8731	10.7963
	8.04705	9.80444	32.0674	8.00242	12.1523	15.7014	7.10555	15.6208	16.8332	10.5478	7.08365	14.2893	23.3027	0.074696	0.100564	1.34082	2.55115	-3372.73	103.203			16.6396	11.9521	13.1865	10.6402
	8.36405	10.9881	33.8652	7.85901	13.1606	15.7685	7.23146	16.3933	16.4816	10.3691	6.82698	13.7196	23.2827	0.0749728	0.100989	1.35588	2.55005	-3370.4	197.899			17.7391	12.2627	13.3688	10.3052
	8.76911	11.7518	36.762	7.86956	14.2859	16.1293	7.20375	16.4401	16.3661	10.3544	6.79979	13.2666	23.241	0.0756186	0.101343	1.35966	2.54171	-3376.23	296.932			19.0943	12.7616	13.3366	10.1402
	9.28331	12.8378	38.4961	8.00815	15.2162	15.9608	7.32054	17.1439	16.6123	10.4748	6.69574	13.1038	23.1943	0.076137	0.101078	1.36346	2.54239	-3380.38	396.8			20.2057	13.0617	13.6922	10.0914
	9.79537	13.9516	40.4777	8.02759	15.6615	16.761	7.49489	17.4109	16.648	10.422	6.733	12.899	23.1365	0.07683	0.100812	1.36509	2.54299	-3375.42	495.27			21.4082	13.4834	13.8513	10.018
	10.036	14.6465	42.718	8.24972	16.2664	17.3812	7.53043	17.7863	16.7756	10.4909	6.69805	12.6799	23.0846	0.077215	0.100409	1.35647	2.54448	-3369.1	590.548			22.4668	13.9658	14.0308	9.95627
	10.4745	15.0274	44.1225	8.34286	17.0231	18.3425	7.73834	18.4317	17.0836	10.6382	6.70293	12.4384	23.0331	0.0775877	0.0993377	1.35726	2.55323	-3372.33	678.183			23.2081	14.5695	14.4179	9.92654
	11.3573	16.0684	44.8832	8.5037	17.4964	19.0598	7.89509	18.9642	16.9482	10.7761	6.66563	12.5466	22.9738	0.0777281	0.0990457	1.35191	2.55715	-3379.86	756.115			24.103	15.02	14.6025	9.99609
	11.5285	16.6719	46.0864	8.65794	17.5178	20.1686	7.93655	19.12	16.427	10.9266	6.68112	12.6516	22.8952	0.0778352	0.0989479	1.3504	2.56387	-3378.75	825.949			24.7623	15.4481	14.4945	10.0864
	11.7761	16.92	46.4417	8.74149	17.6481	20.5243	7.91375	19.8284	16.4424	11.1303	6.70496	12.6533	22.8131	0.0779145	0.0986803	1.34766	2.5702	-3370.64	884.905			25.0459	15.638	14.7282	10.1629
	11.4569	16.9638	45.8369	8.71674	17.6847	21.8253	7.45034	20.9088	16.9114	11.247	6.98891	13.1439	22.7387	0.0780412	0.0980503	1.34475	2.58121	-3368.88	936.205			24.7525	16.0756	15.0902	10.4599
	11.2957	17.0463	45.1519	8.80003	17.5124	22.1157	7.35443	21.3069	17.2136	11.3451	6.98455	13.7029	22.6707	0.0782296	0.0978971	1.34468	2.59613	-3377.07	979.3			24.498	16.1427	15.2916	10.6775
	11.0861	16.3358	43.9859	8.9581	16.8816	23.62	7.34359	22.2906	17.7508	11.3929	7.00713	14.4086	22.6263	0.0784192	0.0972621	1.33659	2.60243	-3381.36	1009.15			23.8026	16.4866	15.795	10.9362
	10.7337	15.5717	42.0967	9.01697	16.2492	25.1029	7.18556	23.4236	18.3228	11.5615	7.07585	15.2683	22.5982	0.0781241	0.0967325	1.33496	2.61169	-3374.05	1027.57			22.8007	16.7897	16.3107	11.3019
	10.3066	14.7371	39.6942	9.03507	15.251	26.4248	7.07525	24.2564	18.3801	11.5003	7.15979	15.8743	22.6014	0.0781837	0.0961219	1.33669	2.61399	-3366.99	1038.05			21.5793	16.9036	16.5706	11.5115
	9.59386	14.0851	37.5422	9.06742	14.7262	26.9779	6.80896	24.6353	18.7838	11.6381	7.13164	16.3642	22.6349	0.0782307	0.0959528	1.33757	2.61745	-3372.66	1039.85			20.4071	16.9239	16.7427	11.7113
	9.12405	13.5261	33.8532	9.10436	14.2155	27.6171	6.63472	25.19	18.97	11.7325	7.17308	16.8285	22.6727	0.0783563	0.0961628	1.33664	2.62017	-3381.71	1037.44			18.8345	16.979	16.9316	11.9114
	8.46828	13.1574	30.5775	9.17308	13.4537	28.4078	6.58546	25.4603	18.8249	11.5112	7.02851	17.7813	22.6543	0.0788921	0.0966469	1.3339	2.61821	-3378.68	1029.1			17.4011	17.0115	16.9569	12.107
	7.42128	12.4089	29.1621	9.19406	12.7369	28.7072	6.37945	25.8002	19.1168	11.4695	7.09244	18.6359	22.5758	0.0793469	0.0969901	1.33808	2.62128	-3368.25	1015.04			16.3308	16.8794	17.0988	12.3993
	6.80753	11.9283	26.1048	9.3967	12.4382	28.464	6.18411	26.056	19.841	11.4051	7.1042	19.0412	22.4636	0.0797657	0.0972817	1.33887	2.62126	-3368.15	998.468			14.9469	16.7663	17.3604	12.5168
	5.87922	11.826	23.0504	9.51339	12.4962	28.7798	5.96984	25.9739	20.4639	11.2058	7.07879	19.1351	22.3713	0.0804985	0.0974134	1.33188	2.62529	-3378.9	980.301			13.5852	16.9298	17.4692	12.4733
	5.80678	11.809	22.0017	9.65944	12.631	28.2514	6.03537	25.8245	21.215	11.0294	7.10835	19.0354	22.3278	0.080751	0.0981432	1.33343	2.63386	-3382.59	960.048			13.2058	16.8473	17.6916	12.3911
	5.73488	12.5193	21.3566	9.86584	12.7326	27.6114	5.91727	25.7982	21.2815	10.9623	7.18148	18.7231	22.3383	0.0810716	0.0983441	1.33184	2.63883	-3372.33	938.075			13.2036	16.7366	17.6656	12.289
	5.70845	13.2303	20.9548	9.93727	12.6851	26.216	5.71343	25.3564	21.6693	10.9839	7.21554	18.5866	22.3847	0.0809564	0.0991814	1.32828	2.6466	-3364.43	913.451			13.2979	16.2794	17.5797	12.262
	5.99305	13.9418	20.541	10.022	12.9962	24.1982	5.64494	24.4404	22.0185	10.9658	7.26258	18.1494	22.4755	0.0810521	0.100053	1.32955	2.6522	-3373.11	887.705			13.492	15.7388	17.3679	12.1259
	6.2546	14.955	21.0086	10.1291	13.2729	22.3756	5.63402	23.4317	22.3186	10.9119	7.16378	17.7758	22.5794	0.0809212	0.101214	1.32865	2.65748	-3383.45	860.603			14.0728	15.2592	17.1281	11.9505
	6.8181	15.8283	21.3425	10.291	13.4417	20.6417	5.79437	22.8944	23.0384	10.8242	7.21208	17.6002	22.6599	0.0805075	0.101942	1.32872	2.66127	-3376.08	831.357			14.663	14.7915	17.2424	11.8788
	8.40207	16.4459	21.9545	10.3393	14.0651	19.0955	6.1844	22.4127	23.3481	10.9456	7.1862	17.4766	22.6995	0.0804257	0.10258	1.32502	2.66405	-3363.64	801.622			15.6008	14.5	17.3151	11.8695
	9.35741	17.1447	22.377	10.4879	14.3069	17.1975	6.76699	21.9845	24.0648	11.0189	7.20969	17.1532	22.7166	0.0797571	0.102855	1.32094	2.66325	-3366.22	773.133			16.293	13.9974	17.6054	11.7939
	10.4302	17.9125	22.7598	10.4001	14.3619	15.3523	7.2704	21.4644	24.3049	11.2268	7.20909	16.4931	22.7376	0.0791602	0.103032	1.3193	2.65838	-3378.15	745.344			17.0341	13.3715	17.6799	11.643
	11.8757	18.4784	23.1736	10.4325	14.482	13.8444	7.83015	21.625	24.3991	11.3262	7.30448	16.1875	22.7733	0.0788878	0.102846	1.31738	2.65365	-3379.82	715.922			17.8426	12.9197	17.9514	11.6061
	13.1553	18.5194	23.1439	10.3918	14.2009	12.0432	8.76734	21.3466	24.4023	11.5089	7.36392	16.2209	22.7778	0.078563	0.102924	1.32032	2.64926	-3367	684.468			18.2729	12.212	18.1721	11.6979
	13.6165	18.3837	22.4299	10.6131	13.7287	10.8239	9.17151	20.9478	23.792	12.0772	7.28081	16.6125	22.7614	0.0779999	0.102968	1.32015	2.65273	-3358.91	652.104			18.1434	11.7219	17.9704	11.9902
	14.5633	18.0404	22.0437	11.1478	13.464	9.64794	9.57042	20.6987	23.6492	13.6042	7.55403	18.183	22.7413	0.0777111	0.102684	1.31995	2.64998	-3371.11	617.746			18.2158	11.4199	17.9728	13.1137
	15.0288	17.7074	21.7128	12.3293	13.3418	9.10853	9.89653	20.9936	23.2436	15.08	7.87849	19.0239	22.7116	0.0774658	0.102034	1.32671	2.64296	-3382.8	581.051			18.1496	11.5932	18.0446	13.9941
	15.1855	17.0519	21.192	15.9203	13.0144	8.83421	10.2096	21.1971	22.8982	20.124	8.4376	22.3242	22.6375	0.077548	0.101406	1.33431	2.63916	-3371.15	544.116			17.8098	12.5896	18.1016	16.9619
	15.1602	16.0549	19.9302	19.2699	12.5166	8.76658	10.3322	22.4513	23.3737	27.5711	9.48429	27.1515	22.5278	0.0773832	0.100786	1.33864	2.63572	-3357.4	503.909			17.0484	13.5177	18.7191	21.4023
	15.0388	14.9682	19.3997	24.4305	12.145	9.24252	10.6278	23.2459	23.0948	37.4042	10.7161	33.9862	22.4244	0.0776259	0.100162	1.3447	2.63513	-3365.23	462.351			16.4689	15.2727	18.9895	27.3689
	14.3792	14.2898	18.179	30.9462	11.754	10.2487	10.6836	24.3932	23.6829	47.6383	12.0872	40.47	22.366	0.0771854	0.100153	1.34737	2.63456	-3377.05	419.268			15.616	17.6496	19.5866	33.3985
	13.6468	13.1971	16.9992	37.4748	11.7766	11.4337	10.5748	25.7622	23.3716	59.4911	13.7938	51.4624	22.3594	0.0767852	0.100344	1.35808	2.63345	-3375.95	373.678			14.6144	20.2283	19.9029	41.5825
	12.2577	11.8778	16.102	43.7382	11.8755	13.0603	10.1917	26.8198	23.2497	70.8339	15.6685	59.5717	22.3887	0.0767745	0.10005	1.36899	2.63685	-3359.54	324.431			13.4125	22.8913	20.087	48.6914
	11.0331	10.667	14.9632	51.1941	12.0093	15.5475	9.74548	26.9933	23.3363	86.682	17.3827	70.5144	22.2989	0.0763168	0.100304	1.37984	2.6381	-3085.56	275.073			12.2211	26.2503	20.025	58.1931
	10.1436	9.77229	14.3205	59.2688	11.7962	17.6037	8.77614	27.4886	23.2204	99.0043	19.1465	77.1011	21.8415	0.0759137	0.0999806	1.38585	2.63851	-2359.48	228.249			11.4121	29.5562	19.8284	65.084
	9.17037	9.11068	14.3209	64.4065	11.8756	20.1111	8.15508	28.2521	22.9979	108.982	20.5432	82.8385	21.2606	0.0756798	0.0998125	1.39258	2.63481	-1634.92	183.799			10.8673	32.1311	19.8017	70.7878
	8.39378	8.56753	13.9484	71.0339	12.023	23.3071	7.63087	29.1765	22.9943	118.271	21.8282	89.5308	20.5454	0.0755664	0.0993971	1.39343	2.63295	-872.406	140.554			10.3032	35.4547	19.9339	76.5433
	7.66045	7.92727	13.4333	77.683	12.2096	25.3901	7.1618	29.7834	22.4752	124.087	22.8938	92.756	19.7083	0.0748551	0.0995012	1.39671	2.62772	-99.5545	99.6146			9.67368	38.4276	19.8068	79.9123
	7.19133	7.53131	12.8949	80.9212	12.1597	27.4968	6.61215	30.1843	21.8114	125.997	23.6189	96.5567	18.8238	0.0744002	0.0992249	1.39798	2.62513	621.547	63.8702			9.20584	40.1926	19.5359	82.0577

## Sheet: P205 U1-1
	Ra Li	Oi Li	Oe Li	MF Li	ICO Li	LO Li	Ra Re	Oi Re	Oe Re	MF Re	ICO Re	LO Re	EKG	Kippwinkel	Rotwinkel	Kraft x	Kraft y	Druck li	Druck re			Bauch links	Rücken links	Bauch rechts	Rücken rechts
	3.57266	11.1624	9.37165	28.1985	7.22462	11.1264	3.87329	10.8544	7.41185	45.7561	16.0636	70.9164	338.885	0.137711	0.1786	0.641486	3.73724	47	-3288.32			8.03557	15.5165	7.37983	44.2453
	3.6039	11.0065	9.19981	27.469	7.22668	11.6413	3.94891	10.8516	7.45241	48.843	17.0418	74.5002	332.704	0.137183	0.178496	0.638931	3.72736	38	-3287.91			7.93674	15.4457	7.41765	46.795
	3.62112	10.6395	9.03769	27.0128	7.08039	12.3103	3.96724	10.9575	7.58475	51.7086	17.8574	76.2481	326.437	0.137356	0.178553	0.64009	3.71516	0.902832	-3287.53			7.7661	15.4678	7.50315	48.6047
	3.59214	10.1536	8.94072	26.2698	7.23348	12.624	3.93749	11.07	7.65012	53.1002	18.3455	77.1664	323.643	0.136791	0.178621	0.642337	3.70708	11	-3287.19			7.56214	15.3758	7.55253	49.5374
	3.59747	9.78597	8.94172	25.3563	7.62178	12.7852	3.91532	11.0497	7.67234	53.8952	18.2157	77.7638	322.024	0.136902	0.178515	0.643207	3.70064	2946.86	L			7.44172	15.2544	7.5458	49.9583
	3.59686	9.34154	9.08643	24.1071	8.22051	12.8442	3.86282	10.9932	7.59118	53.3729	17.8643	77.0832	325.451	0.136123	0.178524	0.643841	3.69002	3351.01	-3286.4			7.34161	15.0573	7.48241	49.4401
	3.61618	9.47264	9.26702	23.0836	8.99549	12.9158	3.84205	11.0198	7.50181	51.2544	17.4723	74.7802	333.381	0.13552	0.178727	0.637121	3.67258	3717.17	-3286.08			7.45195	14.9983	7.45454	47.8356
	3.65653	9.4549	9.65956	22.2559	9.52051	12.7679	3.8246	11.1017	7.41881	48.5636	16.7929	71.2348	344.515	0.134751	0.178974	0.636872	3.66061	3842.29	-3286.05			7.59033	14.8481	7.44836	45.5304
	3.7564	9.37265	10.8832	20.8339	9.98285	12.3222	3.79127	11.4586	6.99096	46.1199	16.0478	66.6675	349.843	0.134226	0.178627	0.637503	3.64724	3896.62	-3286.06			8.00409	14.3796	7.4136	42.9451
	3.89843	9.51399	11.9373	20.3027	11.2371	11.8679	3.84218	11.7189	6.90583	42.1036	14.8611	60.3643	348.224	0.133959	0.178503	0.63964	3.63234	3908.96	-3286.08			8.44989	14.4692	7.48896	39.1097
	4.04281	9.47286	12.8864	19.8397	13.6431	11.1039	3.90284	11.5615	6.85967	36.7491	13.4266	52.316	343.997	0.133835	0.178589	0.641863	3.62773	3902.52	-3286.12			8.80069	14.8622	7.44134	34.1639
	4.08544	9.34102	13.6834	19.2901	15.7471	10.5964	3.92916	11.3029	6.68663	30.4592	11.7727	43.7695	339.51	0.134012	0.178468	0.642998	3.61968	3892.04	-3286.22			9.03662	15.2112	7.30624	28.6671
	4.16523	9.20168	14.6741	19.124	17.0712	10.9281	3.90354	11.1404	6.51453	25.3027	10.0243	36.474	338.124	0.134128	0.178097	0.65743	3.62215	3872.77	-3286.33			9.34701	15.7078	7.18615	23.9337
	4.20684	9.06311	15.2089	18.7686	18.1478	11.357	3.89259	10.7652	6.22827	20.0645	8.41855	30.7079	338.878	0.134034	0.177859	0.672365	3.62594	3837.12	-3286.41			9.49295	16.0911	6.96201	19.7303
	4.2854	8.86466	15.5163	18.1867	19.5684	12.3881	3.88937	10.3803	5.97595	16.7456	6.59227	26.5487	336.896	0.134029	0.178076	0.680351	3.62504	3782.73	-3286.49			9.55545	16.7144	6.74853	16.6289
	4.35338	8.56319	15.8306	18.1442	20.7792	13.8796	3.88899	10.037	5.68763	14.3373	5.65712	20.9559	332.787	0.133698	0.17825	0.681914	3.63016	3717.22	-3286.6			9.58238	17.601	6.53786	13.6501
	4.34082	8.22777	15.9859	18.6219	21.683	16.3231	3.90481	9.78352	5.48778	13.2561	5.28781	17.0012	328.194	0.134171	0.178549	0.683281	3.64683	3648.91	-3286.77			9.51815	18.876	6.39204	11.8484
	4.3176	7.58614	16.0662	18.5447	21.8038	18.6834	3.8979	9.395	5.19791	12.9296	4.92277	14.4389	321.468	0.134245	0.17848	0.686954	3.66832	3571.86	-3286.92			9.3233	19.6773	6.1636	10.7638
	4.21187	6.84062	15.9128	18.1191	22.1549	21.2074	3.82417	8.59963	4.97019	12.5136	4.76936	13.1591	313.288	0.134379	0.179236	0.690464	3.69383	3474.76	-3287.04			8.98843	20.4938	5.798	10.1473
	4.108	6.17931	15.2568	17.8653	22.7335	23.7193	3.72902	7.51204	4.72231	11.8605	4.6301	12.0472	313.073	0.135081	0.179345	0.691798	3.72096	3365.93	-3287.17			8.5147	21.4394	5.32112	9.51259
	3.96074	5.4608	14.6718	16.9282	22.8028	25.7276	3.61065	6.2167	4.44404	10.7936	4.46083	11.1381	324.52	0.135631	0.17949	0.689046	3.74877	3257.97	-3287.35			8.0311	21.8195	4.75713	8.7975
	3.81235	4.84545	14.0889	15.9291	21.8808	27.743	3.44037	5.27552	3.98291	9.83201	4.38651	10.2902	344.803	0.136416	0.179301	0.690113	3.7771	3149.9	-3287.54			7.58225	21.851	4.23294	8.16956
	3.71454	4.50451	13.5809	14.8545	20.5178	30.5895	3.34025	4.72606	3.59079	9.35092	4.36248	9.74641	362.945	0.137086	0.17956	0.689715	3.80386	3032.02	-3287.71			7.26666	21.9873	3.8857	7.81994
	3.57033	4.24154	12.5171	13.9475	19.6885	32.5934	3.27836	4.36362	3.4323	9.10657	4.30603	9.24926	372.553	0.137481	0.179884	0.683244	3.82192	2908.86	-3287.87			6.77633	22.0765	3.69143	7.55395
	3.44549	4.03029	11.871	13.0101	19.1023	34.4503	3.19308	4.18327	3.3519	8.77071	4.30268	9.0242	374.707	0.137884	0.180311	0.672349	3.84122	2787.42	-3288.07			6.44892	22.1875	3.57608	7.36586
	3.34214	3.95698	11.5766	12.5359	17.8562	35.4546	3.14584	4.07774	3.22087	8.11239	4.22421	8.77	375.248	0.138485	0.180304	0.662852	3.86126	2675.2	-3288.29			6.2919	21.9489	3.48149	7.03553
	3.27318	3.8683	11.1627	12.2461	16.6523	36.0349	3.15283	3.93262	3.1548	7.53603	4.07731	8.47675	379.209	0.139499	0.180241	0.659655	3.8774	2563.2	-3288.47			6.10141	21.6444	3.41342	6.6967
	3.24975	3.92318	10.8727	11.0018	15.3118	35.7286	3.13368	3.82833	3.17034	6.83101	3.88031	8.20033	386.242	0.140097	0.180016	0.660304	3.88171	2445.86	-3288.61			6.01521	20.6807	3.37745	6.30388
	3.1987	3.93373	10.549	10.0681	14.7497	35.1326	3.06904	3.60783	3.10023	6.19467	3.78788	7.826	396.521	0.140494	0.179744	0.659005	3.89136	2330.42	-3288.74			5.89382	19.9835	3.25903	5.93619
	3.16584	3.95968	10.1224	9.67649	13.9028	34.3965	3.08004	3.55013	3.04936	5.65197	3.73649	6.98141	407.974	0.1412	0.179183	0.659188	3.89826	2218.6	-3288.9			5.74931	19.3253	3.22651	5.45663
	3.13288	4.00133	9.56698	9.29724	12.7428	33.6828	3.04969	3.45914	2.9435	5.22768	3.55577	6.30101	415.727	0.141383	0.178768	0.658536	3.90588	2102.98	-3289.07			5.56706	18.5743	3.15078	5.02815
	3.13603	3.9618	8.79996	9.11385	11.5112	32.5006	3.04256	3.37232	3.01459	4.89565	3.61253	5.73229	417.566	0.141672	0.178559	0.665119	3.90952	1981.55	-3289.19			5.29926	17.7086	3.14316	4.74682
	3.10304	3.87499	8.05685	9.01957	10.7384	31.9669	2.99627	3.30513	3.12366	4.73895	3.65819	5.36487	411.642	0.142116	0.178403	0.668934	3.91483	1847.93	-3289.3			5.01163	17.2416	3.14169	4.58733
	3.14207	3.83288	7.23212	8.71578	10.2025	30.0239	2.96443	3.21817	3.15631	4.56278	3.69658	5.16145	398.25	0.142424	0.178449	0.671782	3.91626	1707.57	-3289.44			4.73569	16.3141	3.11297	4.4736
	3.22416	3.75941	6.74797	8.42922	9.70002	28.3744	2.94569	3.12679	3.20961	4.50969	3.8483	4.97045	383.29	0.142485	0.178419	0.671473	3.92372	1566.6	-3289.61			4.57718	15.5012	3.09403	4.44281
	3.249	3.74624	6.1586	7.68203	9.08521	25.9857	2.89476	3.0595	3.37217	4.6337	3.82756	4.95401	371.147	0.142896	0.178711	0.677557	3.92811	1410.97	-3289.75			4.38461	14.251	3.10881	4.47176
	3.21815	3.65772	5.78723	7.022	8.4157	23.9579	2.86802	2.96081	3.4974	4.87509	3.98185	4.97042	365.186	0.142957	0.179089	0.682978	3.92884	1240.53	-3289.86			4.22103	13.1319	3.10874	4.60912
	3.21752	3.62684	5.36594	6.14924	7.33384	22.3925	2.82722	2.9384	3.54991	4.98188	4.18418	4.98137	360.731	0.143124	0.179152	0.688989	3.9345	1063.99	-3290.01			4.0701	11.9585	3.10518	4.71581
	3.21304	3.58968	4.91359	5.72964	6.81466	21.2655	2.81804	2.87161	3.58239	5.25779	4.26985	4.9106	356.242	0.143463	0.179789	0.700722	3.9337	889.791	-3290.21			3.90544	11.2699	3.09068	4.81275
	3.20738	3.59718	4.66287	5.70904	6.44191	20.0434	2.82188	2.80839	3.78319	5.78407	4.32657	4.94995	345.324	0.143876	0.180274	0.705953	3.92876	714.569	-3290.39			3.82248	10.7314	3.13782	5.02019
	3.17618	3.63582	4.50669	5.72929	6.41122	18.3459	2.80276	2.76463	3.97635	6.28902	4.45	4.86998	328.733	0.144194	0.180537	0.709572	3.91939	536.724	-3290.52			3.7729	10.1621	3.18125	5.203
	3.14442	3.67304	4.448	5.82206	6.46903	17.0563	2.78389	2.75506	4.12441	6.75528	4.58268	4.87811	310.839	0.144639	0.180926	0.713635	3.90993	361.736	-3290.65			3.75515	9.78248	3.22112	5.40536
	3.08066	3.71164	4.39925	5.90071	6.38203	16.2468	2.79232	2.62982	4.36161	6.93706	4.6671	4.86641	297.38	0.144708	0.181186	0.711608	3.89856	196.365	-3290.82			3.73052	9.50984	3.26125	5.49019
	2.96271	3.82807	4.36657	5.89014	6.44838	15.091	2.76544	2.62721	4.46746	7.09645	4.76775	4.8802	290.489	0.144662	0.181558	0.709016	3.88291	44.294	-3290.98			3.71912	9.14318	3.2867	5.58147
	2.85438	3.94034	4.23801	6.13987	6.61246	14.4187	2.76874	2.58719	4.52411	7.5875	4.82435	4.94634	282.008	0.144654	0.181935	0.706934	3.86941	-99.6565	-3291.08			3.67758	9.05702	3.29335	5.78606
	2.69643	4.13552	4.21782	6.69839	6.951	13.8487	2.7718	2.58719	4.68069	7.7586	4.74571	4.91196	272.642	0.144583	0.182086	0.708122	3.85714	-230.217	-3291.16			3.68326	9.16604	3.34656	5.80542
	2.62106	4.21168	4.15816	7.17791	7.1343	13.5942	2.7771	2.60822	4.73128	7.77947	4.79009	4.89505	264.686	0.144385	0.18213	0.711705	3.84176	-343.124	-3291.27			3.66363	9.30213	3.3722	5.82154
	2.57622	4.33741	4.06502	7.93134	7.53676	12.9274	2.78156	2.62341	4.72934	7.77193	4.80459	4.84379	258.005	0.144128	0.181994	0.709093	3.82849	-436.709	-3291.4			3.65955	9.46518	3.3781	5.80677
	2.5255	4.48068	3.98404	8.4119	7.74377	12.4788	2.77833	2.67045	4.83099	7.83115	4.79721	4.72867	254.537	0.143729	0.182459	0.709179	3.81177	-514.406	-3291.5			3.66341	9.54484	3.42659	5.78567
	2.40518	4.65071	3.90225	8.83956	8.00974	12.19	2.74878	2.71172	4.8836	7.65189	4.82386	4.87845	253.427	0.143198	0.182374	0.703247	3.802	-578.158	-3291.54			3.65271	9.67977	3.44803	5.78473
	2.37681	4.69396	3.79051	9.02701	8.11887	12.0929	2.72302	2.74026	4.88753	7.40944	4.81294	4.98666	251.96	0.142672	0.182143	0.703828	3.79654	-630.56	-3291.59			3.62042	9.74624	3.45027	5.73635
	2.43718	4.73056	3.69684	9.25598	8.36416	12.5547	2.69541	2.87491	4.85486	7.12418	4.63843	5.07203	253.48	0.141968	0.182239	0.703522	3.79095	-665.871	-3291.69			3.62153	10.0583	3.47506	5.61155
	2.38741	4.84914	3.6207	9.32438	8.26124	12.6833	2.61197	2.90117	4.88135	6.7555	4.52799	5.13384	256.999	0.141378	0.181932	0.703819	3.7833	-689.479	-3291.77			3.61908	10.0896	3.46483	5.47244
	2.36837	4.95771	3.4895	9.32587	8.19472	12.8101	2.56575	2.94482	4.81475	6.69699	4.42978	5.22716	261.419	0.141047	0.181303	0.713956	3.7762	-704.787	-3291.8			3.60519	10.1102	3.44177	5.45131
	2.41155	5.18319	3.45752	9.31175	8.07464	12.6993	2.57029	3.0023	4.74319	6.72672	4.29401	5.20318	263.505	0.141255	0.180676	0.72619	3.77049	-716.313	-3291.81			3.68409	10.0286	3.43859	5.40797
	2.43159	5.22806	3.40895	9.19479	7.8577	12.2367	2.59306	3.0253	4.84848	6.55527	4.20683	5.15594	263.563	0.14074	0.179891	0.732119	3.76757	-720.723	-3291.89			3.68953	9.76305	3.48895	5.30601
	2.4376	5.22782	3.35586	8.8477	7.40626	11.8785	2.57041	3.05901	4.75832	6.67131	4.24018	5.16404	263.844	0.140815	0.179541	0.740359	3.76175	-717.766	-3291.98			3.67376	9.37748	3.46258	5.35851
	2.43615	5.20716	3.32745	8.41176	7.04399	11.466	2.5171	3.09175	4.72505	6.50046	4.16248	5.26334	269.074	0.140878	0.179401	0.740234	3.75691	-710.343	-3291.99			3.65692	8.97391	3.44463	5.30876
	2.41588	5.2547	3.25731	7.5007	6.52613	11.5262	2.49108	3.15202	4.89042	6.39642	4.18029	5.28934	282.87	0.141177	0.179057	0.740567	3.75316	-702.574	-3291.92			3.64263	8.51769	3.51118	5.28868
	2.40737	5.2299	3.30889	6.78972	6.10663	11.44	2.49535	3.1657	5.04907	6.41765	4.1172	5.34287	304.024	0.141195	0.178444	0.737996	3.74847	-689.653	-3291.88			3.64872	8.11212	3.57004	5.29257
	2.43532	5.26609	3.33023	6.23929	5.68767	11.2692	2.48598	3.19159	5.13452	6.68766	4.0799	5.3715	329.043	0.140988	0.17848	0.734667	3.74227	-670.958	-3291.88			3.67721	7.73205	3.60403	5.37969
	2.43021	5.55464	3.39522	5.76871	5.39902	10.965	2.52528	3.23169	5.27763	6.89306	4.08833	5.23209	349.848	0.141359	0.177946	0.733316	3.73849	-648.028	-3291.85			3.79336	7.37756	3.6782	5.40449
	2.37233	5.69375	3.46865	5.34515	4.89941	9.98362	2.51646	3.38548	5.47854	7.06172	4.22787	5.1717	361.303	0.141407	0.177215	0.734775	3.74303	-621.353	-3291.77			3.84491	6.74273	3.79349	5.4871
	2.42971	5.77113	3.49254	5.08884	4.60671	9.90355	2.59333	3.47592	5.63589	7.19485	4.33622	5.28404	364.533	0.141706	0.176515	0.736046	3.75271	-591.654	-3291.72			3.8978	6.53303	3.90171	5.60504
	2.45234	5.83183	3.52004	4.88098	4.328	9.69259	2.59467	3.57711	5.73939	7.42355	4.57119	5.51326	363.011	0.141594	0.17716	0.731762	3.76385	-560.322	-3291.74			3.93474	6.30052	3.97039	5.836
	2.44734	5.75178	3.56253	4.7948	4.03354	9.48898	2.57805	3.62913	5.79552	7.62174	4.8227	5.87623	361.248	0.141056	0.177583	0.722367	3.77445	-527.731	-3291.78			3.92055	6.10577	4.0009	6.10689
	2.43342	5.79271	3.58835	4.69725	3.90154	9.64573	2.55105	3.8197	5.79416	8.21708	5.15961	6.1614	363.477	0.140755	0.178025	0.71764	3.77709	-495.232	-3291.69			3.93816	6.0815	4.05497	6.51269
	2.43634	5.99548	3.64477	4.61748	3.82421	9.84259	2.55238	3.93854	5.68491	8.54638	5.3277	6.80519	365.64	0.140475	0.178207	0.713823	3.77905	-466.93	-3291.57			4.02553	6.09476	4.05861	6.89309
	2.43524	6.2645	3.72971	4.56446	3.72651	9.83855	2.56405	4.06803	5.87691	8.97021	5.55851	7.01454	367.774	0.139988	0.177635	0.712983	3.78253	-438.206	-3291.52			4.14315	6.04317	4.16966	7.18109
	2.46833	6.52006	3.75874	4.54278	3.60394	9.63956	2.57211	4.21684	5.84009	9.54419	5.68497	7.37994	368.872	0.139458	0.177668	0.711451	3.78409	-409.814	-3291.52			4.24905	5.92876	4.20968	7.53637
	2.48011	6.63127	3.72881	4.68065	3.59056	9.93538	2.53919	4.34022	5.80553	10.269	5.85401	7.82592	364.349	0.138745	0.177617	0.715732	3.78134	-383.439	-3291.42			4.28006	6.06886	4.22831	7.98298
	2.50563	6.77008	3.71266	4.68932	3.59883	10.2245	2.52685	4.5568	5.93986	10.6937	6.06296	8.0182	351.592	0.138649	0.177541	0.718598	3.7838	-362.839	-3291.22			4.32946	6.17089	4.34117	8.25829
	2.52037	6.8724	3.72487	4.8236	3.59171	10.4145	2.48965	4.64425	5.90766	11.3638	6.29787	8.52065	337.366	0.138396	0.177922	0.717343	3.77906	-347.207	-3291			4.37255	6.27659	4.34719	8.72742
	2.52858	7.00825	3.71266	4.99444	3.69173	10.882	2.48808	4.68041	5.91594	12.1351	6.44415	9.4101	329.274	0.138107	0.178149	0.716101	3.77704	-335.727	-3290.77			4.41649	6.52272	4.36148	9.32979
	2.48775	7.20914	3.72478	5.21218	3.73958	11.1473	2.42369	4.71327	5.98177	13.3923	6.71085	10.1027	328.874	0.137844	0.178272	0.714669	3.76955	-326.756	-3290.41			4.47389	6.6997	4.37291	10.0686
	2.46314	7.60632	3.80027	5.37478	3.78497	11.5344	2.44451	4.82997	5.95897	14.7691	6.76182	11.1322	333.458	0.137475	0.177509	0.716117	3.75612	-322.031	-3289.85			4.62324	6.89805	4.41115	10.8877
	2.48231	8.35555	3.79544	5.75987	3.93578	12.4989	2.47925	5.01785	6.13456	16.1496	6.93512	11.7008	336.097	0.137365	0.177209	0.722968	3.75099	-319.66	-3289.17			4.87777	7.39817	4.54389	11.5952
	2.50997	8.85009	3.86336	6.21251	4.06172	13.3103	2.48529	5.29862	6.458	18.0535	6.96842	12.4354	335.795	0.137449	0.176864	0.724567	3.74691	-321.163	-3288.55			5.07447	7.86152	4.7473	12.4858
	2.51937	9.40934	3.83566	6.79013	4.12704	13.498	2.48625	5.54121	6.7756	20.5729	7.14691	13.1794	334.67	0.137567	0.176606	0.717264	3.73704	-324.897	-3287.92			5.25479	8.1384	4.93435	13.6331
	2.54505	10.5772	3.90762	7.22095	4.16701	14.1231	2.49554	5.72991	6.8705	21.8456	7.2908	14.0501	334.171	0.137795	0.176999	0.706998	3.72748	-332.229	-3287.15			5.67661	8.50367	5.03198	14.3955
	2.56904	11.4972	3.98156	7.53685	4.24244	14.9991	2.54784	5.98249	7.07234	23.1578	7.36691	14.4695	333.628	0.13785	0.177092	0.697911	3.7242	-341.518	-3286.45			6.01592	8.92612	5.20089	14.9981
	2.60518	12.1626	4.12043	7.73099	4.44888	15.7824	2.57139	6.31913	7.33761	24.6501	7.60369	15.0005	331.793	0.138103	0.177307	0.691681	3.72436	-353.089	-3285.93			6.29608	9.32076	5.40938	15.7515
	2.57889	12.3947	4.26647	8.04589	4.48925	16.8987	2.57676	6.50669	7.32238	26.3406	7.60862	15.5418	329.814	0.137913	0.177171	0.681615	3.72247	-364.446	-3285.64			6.41334	9.81129	5.46861	16.497
	2.57791	12.9835	4.31525	8.37535	4.47987	18.6673	2.57478	6.71147	7.48697	27.536	7.446	15.879	329.686	0.137937	0.177037	0.67892	3.72251	-375.158	-3285.51			6.62556	10.5075	5.59107	16.9537
	2.63446	13.6282	4.40561	8.59854	4.54576	20.0652	2.59391	6.89637	7.56598	28.8779	7.36269	15.9319	327.413	0.13798	0.177119	0.679324	3.72046	-387.402	-3285.47			6.88943	11.0698	5.68542	17.3908
	2.78105	14.2153	4.5449	9.02693	4.62497	21.6687	2.64505	7.12048	7.44715	31.4491	7.28673	16.1319	326.234	0.138747	0.177465	0.675272	3.7188	-401.929	-3285.53			7.18042	11.7735	5.73756	18.2892
	2.88917	14.763	4.60232	9.58761	4.73204	23.1233	2.62396	7.42969	7.50774	33.8216	7.27034	15.7872	325.791	0.138994	0.177653	0.671109	3.72121	-416.538	-3285.87			7.41817	12.481	5.8538	18.9597
	2.95908	15.4896	4.81531	10.0795	4.81662	24.7285	2.66543	7.55977	7.48793	36.6542	7.22841	16.1235	328.903	0.13931	0.177545	0.663538	3.71606	-429.976	-3286.37			7.75467	13.2082	5.90438	20.002
	3.02941	16.1342	4.92823	10.8703	4.96454	26.024	2.7001	7.57504	7.23545	40.3416	7.06084	16.2084	329.921	0.139146	0.177612	0.656734	3.71279	-443.205	-3286.81			8.03062	13.9529	5.83686	21.2036
	3.15481	16.8018	5.11142	11.8556	5.25405	28.0187	2.75156	7.61349	7.1507	42.866	6.90643	16.5109	328.102	0.139143	0.177202	0.658917	3.71752	-456.528	-3287.19			8.35601	15.0428	5.83858	22.0945
	3.29011	16.8867	5.29896	12.8677	5.66265	29.8535	2.79186	7.62926	7.09591	44.5997	6.67239	16.0688	325.134	0.138829	0.176908	0.661722	3.723	-469.835	-3287.65			8.49193	16.1279	5.83901	22.447
	3.37254	17.1674	5.45544	13.9941	6.1911	32.0656	2.78281	7.59034	6.90615	47.0252	6.75288	16.9505	323.892	0.138817	0.176631	0.658573	3.72835	-480.863	-3288.02			8.66512	17.4169	5.75977	23.5762
	3.42958	17.3215	5.61912	15.5374	6.91648	34.6724	2.8167	7.43722	6.8606	50.1179	6.69641	18.8507	323.472	0.138828	0.176459	0.653802	3.73815	-492.166	-3288.08			8.79007	19.0421	5.70484	25.2217
	3.58437	17.4961	5.75173	17.5074	7.82599	37.4628	2.90647	7.43931	6.89386	52.5145	6.68965	21.2416	321.035	0.138809	0.176139	0.653582	3.75393	-504.645	-3287.72			8.94407	20.9321	5.74655	26.8152
	3.66364	17.2445	6.03789	19.4575	9.12702	39.239	2.97997	7.40359	6.88623	54.3636	6.8384	22.5981	318.663	0.138632	0.176026	0.652116	3.76631	-518.391	-3286.87			8.98199	22.6078	5.7566	27.9334
	3.69619	17.0291	6.12974	21.341	11.1085	42.0971	3.03921	7.42097	6.85162	55.8805	6.79242	24.0046	318.94	0.138923	0.175986	0.643755	3.77534	-532.495	-3285.61			8.95168	24.8489	5.7706	28.8925
	3.70248	16.7695	6.19564	23.8358	13.1202	45.1871	3.119	7.39279	7.12291	55.4836	6.76736	24.9714	317.579	0.138565	0.176312	0.650265	3.77785	-547.062	-3283.77			8.8892	27.3811	5.87823	29.0741
	3.71032	16.472	6.38371	25.4435	15.4358	49.298	3.2058	7.31901	7.24001	55.1678	6.69864	25.9538	313.454	0.138248	0.176884	0.651135	3.78052	-563.196	-3280.73			8.85535	30.0591	5.92161	29.2734
	3.69414	15.675	6.42127	27.3191	17.441	53.5	3.27317	7.24139	7.21643	53.9088	6.61828	26.9525	311.785	0.137867	0.177358	0.648299	3.78337	-581.281	-3276.47			8.59681	32.7534	5.91033	29.1599
	3.72403	14.8782	6.58663	28.4303	19.2226	55.2865	3.37619	7.27819	7.25993	51.4301	6.63827	27.631	319.19	0.137833	0.177865	0.645698	3.78938	-600.228	-3270.79			8.39628	34.3131	5.97144	28.5664
	3.70083	14.1834	6.57552	29.5439	20.7705	57.4159	3.41484	7.10743	7.24911	49.4715	6.58726	28.0901	334.122	0.137751	0.178136	0.639564	3.79725	-618.163	-3263.75			8.15326	35.9101	5.92379	28.0496
	3.61522	13.7641	6.58222	30.1183	22.0937	59.1351	3.47234	7.0018	7.35117	48.3573	6.56747	28.1394	347.811	0.137827	0.178165	0.630865	3.79873	-634.992	-3255.48			7.98717	37.1157	5.94177	27.688
	3.57463	13.0633	6.68077	30.7692	22.8735	60.3897	3.51977	6.89423	7.40764	46.928	6.41074	28.8472	359.57	0.13769	0.178282	0.624241	3.7956	-654.176	-3245.09			7.77291	38.0108	5.94055	27.3953
	3.5681	12.3307	6.75364	30.8118	23.4233	60.6358	3.56975	6.8395	7.54494	43.9216	6.19398	28.5167	364.658	0.137858	0.178218	0.625593	3.79305	-673.18	-3233.63			7.55083	38.2903	5.98473	26.2108
	3.47734	12.0205	7.03188	30.2992	23.6577	59.7458	3.58951	6.74952	7.72691	41.3382	6.16453	27.0887	363.854	0.138057	0.178491	0.620582	3.78467	-691.625	-3221.56			7.5099	37.9009	6.02198	24.8638
	3.45805	12.1958	7.29808	29.4044	23.5572	59.2601	3.5703	7.05956	8.04673	39.1089	6.24575	26.648	362.985	0.138183	0.178873	0.615538	3.77923	-706.936	-3209.87			7.65065	37.4072	6.22553	24.0009
	3.47457	12.1485	7.49216	28.0125	22.7962	57.0365	3.5669	7.27293	8.51206	36.6493	6.49022	26.2639	363.249	0.137887	0.179066	0.61887	3.78135	-721.425	-3198.97			7.70506	35.9484	6.45063	23.1345
	3.45265	12.3148	7.80146	26.0469	21.9159	54.5569	3.55696	7.34937	8.82922	35.5763	6.83749	25.6973	363.582	0.137414	0.179175	0.6113	3.78196	-734.956	-3190.03			7.85631	34.1732	6.57851	22.7037
	3.55566	12.6799	7.95863	24.9802	20.632	50.5076	3.64406	7.41722	9.64713	34.0126	7.2577	25.264	367.9	0.136978	0.179118	0.611539	3.78357	-747.483	-3183.48			8.06474	32.04	6.9028	22.1781
	3.69056	13.6226	8.15199	23.2574	19.4757	44.5915	3.79988	7.49445	10.3937	32.4988	7.69192	24.3243	379.748	0.136573	0.178937	0.616069	3.78656	-757.376	-3179.38			8.48839	29.1082	7.22933	21.505
	3.71826	14.4035	8.14102	22.0335	18.0996	41.3243	3.87398	7.48874	11.2544	31.2713	8.16332	23.7121	389.11	0.136117	0.178654	0.624029	3.78621	-764.818	-3177.68			8.75424	27.1524	7.53904	21.0489
	3.71383	14.5881	8.25201	20.3948	16.4898	36.9074	4.03224	7.60248	12.2409	29.2398	8.87247	23.0177	388.96	0.135714	0.178829	0.633517	3.78741	-772.04	-3178.37			8.8513	24.5973	7.95855	20.3767
	3.79138	14.3079	8.30581	19.5607	15.0928	32.2438	4.12407	7.59874	12.8319	27.231	9.40188	22.3687	384.227	0.135346	0.178777	0.641059	3.78894	-778.429	-3181.67			8.80171	22.2991	8.18492	19.6672
	3.82538	13.8981	8.26442	18.324	14.3134	27.5617	4.24478	7.54925	13.3143	25.0164	9.83675	21.1036	376.802	0.135037	0.178404	0.64464	3.79648	-782.396	-3187.87			8.66265	20.0663	8.36945	18.6522
	3.82035	13.4418	8.09516	17.6726	13.3761	23.1415	4.30715	7.45113	13.8232	23.3972	10.1916	20.2453	371.049	0.134841	0.178068	0.643897	3.80768	-783.704	-3196.52			8.45243	18.0634	8.52717	17.9447
	3.83579	13.0461	7.95146	17.5814	13.1908	20.3964	4.42724	7.31117	14.225	21.9887	10.6916	19.8011	369.186	0.134693	0.177794	0.647779	3.82069	-782.819	-3206.83			8.27778	17.0562	8.65448	17.4938
	3.85103	12.4839	7.47612	17.964	13.377	16.2931	4.47052	6.78454	14.578	20.5703	11.306	19.0779	371.697	0.134604	0.177433	0.65506	3.83215	-781.916	-3218.17			7.93703	15.878	8.61101	16.9848
	3.82367	11.9361	7.10856	18.859	14.2502	13.7208	4.5628	6.29529	14.7905	18.9953	11.8221	18.9163	378.65	0.13442	0.176854	0.655409	3.83177	-779.47	-3229.6			7.62277	15.61	8.54953	16.5779
	3.78663	11.159	6.57127	20.3338	15.5813	11.966	4.6179	5.84784	14.9078	17.1963	12.3339	18.4846	391.556	0.134437	0.176021	0.657167	3.83988	-773.275	-3240.26			7.17231	15.9604	8.45783	16.0049
	3.69926	10.2612	6.05339	20.8964	16.4403	10.1429	4.55401	5.41978	15.1098	16.0887	12.9946	18.691	403.537	0.134484	0.175218	0.65585	3.84815	-764.681	-3249.55			6.67127	15.8265	8.3612	15.9248
	3.54541	8.82982	5.59075	21.0858	16.581	9.36108	4.4651	5.07084	15.0731	15.5629	13.6237	18.7516	408.818	0.134665	0.174819	0.652808	3.85697	-755.139	-3257.51			5.98866	15.676	8.20301	15.9794
	3.44118	7.24114	5.21179	20.6593	16.6726	8.66651	4.3423	4.73045	14.7285	14.5599	13.9909	18.9092	403.982	0.135089	0.174588	0.649701	3.86216	-745.945	-3264.44			5.29804	15.3328	7.93373	15.82
	3.35242	6.12684	4.78821	20.2964	16.4597	8.04123	4.1435	4.36287	14.1657	14.0497	14.4212	19.0896	393.15	0.135494	0.174516	0.647363	3.86401	-733.975	-3270.52			4.75582	14.9324	7.55737	15.8535
	3.23023	5.34261	4.42302	19.4687	15.9531	7.31041	4.00875	4.09607	13.6136	13.4027	14.5609	19.6575	384.948	0.136067	0.17458	0.643626	3.86718	-718.685	-3275.56			4.33195	14.2441	7.23947	15.8737
	3.16446	4.91906	4.11519	18.6529	15.4973	6.95474	3.82518	3.99403	13.224	12.8315	14.7639	19.795	377.408	0.136423	0.175316	0.639683	3.86066	-701.37	-3279.51			4.06624	13.7017	7.01439	15.7968
	3.1468	4.83813	3.93196	17.7349	15.0735	6.75808	3.69749	3.88362	12.7515	12.5791	14.9565	19.9586	366.906	0.136512	0.175312	0.634813	3.85571	-686.507	-3282.36			3.97229	13.1888	6.77755	15.8314
	3.18675	4.8183	3.97533	17.1152	14.5975	6.64952	3.53384	3.81701	12.0842	11.5043	14.7784	19.8193	359.564	0.136702	0.17555	0.62978	3.85047	-672.784	-3284.38			3.99346	12.7874	6.47835	15.3673
	3.14018	4.99005	4.22073	16.4459	14.1784	6.43647	3.37267	3.74249	11.4562	10.9399	14.6257	19.6787	353.563	0.136917	0.175632	0.627768	3.84482	-658.304	-3285.78			4.11699	12.3536	6.19047	15.0814
	3.08425	5.13688	4.20297	15.8843	13.7298	6.23728	3.24001	3.68469	10.7297	10.3574	14.2483	19.2733	345.287	0.137112	0.175684	0.624291	3.83864	-643.474	-3286.52			4.14137	11.9505	5.88479	14.6263
	3.09308	5.38466	4.50721	14.0637	12.2856	5.86944	3.10473	3.68668	10.1026	9.74464	13.7755	18.9216	335.135	0.137102	0.175982	0.618381	3.82956	-631.876	-3286.8			4.32832	10.7396	5.63132	14.1472
	3.12899	5.59275	4.92126	14.0038	11.8143	5.63432	3.05027	3.629	8.72772	9.14544	12.8895	18.219	321.196	0.137308	0.176581	0.618559	3.81805	-622.482	-3286.91			4.54767	10.4841	5.13566	13.418
	3.15739	5.74488	5.5776	13.828	11.2407	5.3555	2.93877	3.5343	7.7397	8.4226	12.2152	17.6049	305.029	0.137619	0.176362	0.620426	3.80807	-613.005	-3287.14			4.82662	10.1414	4.73759	12.7476
	3.24145	5.8589	5.9211	13.8161	10.9063	5.21392	2.8481	3.42819	7.01021	7.80124	11.275	17.3563	294.599	0.137295	0.176482	0.62486	3.80217	-602.247	-3287.34			5.00715	9.97877	4.42883	12.1442
	3.41624	6.03903	6.3791	14.0142	11.2892	5.14707	2.85612	3.36437	6.29711	7.28977	10.4133	16.9446	290.883	0.136988	0.176446	0.629311	3.79734	-593.378	-3287.42			5.27812	10.1502	4.17253	11.5492
	3.54181	6.14004	6.75317	14.2989	11.668	4.97389	2.82169	3.27401	5.86658	6.74365	9.91929	16.437	287.954	0.13679	0.176153	0.634809	3.79088	-589.273	-3287.48			5.47834	10.3136	3.98743	11.0333
	3.63616	6.17463	7.06259	14.3817	11.6544	4.88672	2.84545	3.16382	5.56212	6.41012	9.36494	15.9321	281.806	0.136841	0.175745	0.641408	3.78796	-586.933	-3287.64			5.62446	10.3076	3.85713	10.569
	3.77407	6.18229	7.39558	14.4783	11.5791	4.6837	2.81529	3.02541	5.44956	6.01359	8.81328	15.7343	275.888	0.136919	0.175605	0.652427	3.77838	-583.331	-3287.9			5.78398	10.247	3.76342	10.1871
	3.95443	6.02559	7.5477	14.0956	11.4583	4.63473	2.78709	2.97266	5.60337	5.65775	8.55455	15.3348	269.456	0.137121	0.175637	0.656332	3.76302	-578.631	-3288.08			5.84257	10.0629	3.78771	9.84903
	4.12108	5.80411	7.53113	13.4039	11.059	4.65103	2.838	2.93658	5.63943	5.45215	8.1805	14.97	266.563	0.137237	0.175136	0.659527	3.75313	-576.316	-3288.15			5.81877	9.70465	3.80467	9.53421
	4.2641	5.68879	7.45309	12.5357	10.5102	4.70609	2.82881	2.92572	5.70622	5.32483	7.91563	14.7812	274.057	0.13709	0.175395	0.664019	3.74162	-576.068	-3288.25			5.80199	9.25067	3.82025	9.34054
	4.40769	5.40049	7.36385	11.9105	10.0424	4.71394	2.85899	2.92644	5.77905	5.1099	7.72463	14.3089	289.421	0.137028	0.175375	0.665137	3.73053	-574.42	-3288.47			5.72401	8.88894	3.85483	9.04782
	4.44619	5.11275	7.34581	10.6992	9.53904	4.74484	2.83025	2.94208	5.87447	4.95427	7.58006	13.7447	303.819	0.137212	0.175235	0.666762	3.72105	-570.509	-3288.69			5.63492	8.32768	3.88226	8.75968
	4.46486	4.8207	7.02372	9.48448	9.01366	4.7379	2.83877	3.01914	6.06782	5.06081	7.27977	13.099	314.118	0.137307	0.175795	0.660709	3.70621	-568.264	-3288.77			5.43643	7.74535	3.97524	8.47985
	4.45835	4.5825	6.76458	8.52112	8.50373	4.74398	2.84789	3.15281	6.3129	5.14845	7.00043	12.3744	318.18	0.137771	0.175506	0.656436	3.69232	-569.664	-3288.84			5.26848	7.25628	4.10453	8.17442
	4.38519	4.34246	6.48412	7.75892	7.73511	4.70795	2.82598	3.20111	6.51326	5.22283	6.69954	11.6507	323.664	0.138161	0.17551	0.653073	3.67943	-571.076	-3289			5.07059	6.73399	4.18012	7.85771
	4.28401	4.10187	6.17872	7.08954	7.22382	4.73964	2.8209	3.34098	6.5906	5.29562	6.28659	11.0623	333.225	0.13876	0.175895	0.650027	3.66472	-569.79	-3289.18			4.85487	6.351	4.25083	7.54817
	4.20037	4.06823	5.94082	6.6763	6.90267	4.76877	2.84209	3.51866	6.61822	5.26674	5.97413	10.6324	345.369	0.139487	0.176205	0.647225	3.65291	-567.692	-3289.28			4.73647	6.11591	4.32632	7.29109
	4.06832	3.9114	5.69281	6.16158	6.66397	4.81964	2.83581	3.68009	6.60447	5.24234	5.80793	10.0424	352.334	0.140257	0.176926	0.642249	3.6437	-569.526	-3289.29			4.55751	5.88173	4.37345	7.03088
	3.82887	3.93409	5.65205	5.85503	6.34542	4.88765	2.95122	3.79104	6.52998	5.3973	5.55604	9.53653	353.35	0.140778	0.177038	0.636669	3.64307	-572.832	-3289.35			4.47167	5.69604	4.42408	6.82996
	3.56557	3.8168	5.54505	6.49226	6.63294	4.83588	2.92715	4.01602	6.56627	5.64634	5.23451	9.00503	353.121	0.1415	0.17737	0.634265	3.63414	-572.374	-3289.49			4.30914	5.98703	4.50315	6.62862
	3.36676	3.66922	5.58521	7.10257	7.21821	4.85839	2.90205	4.20041	6.61695	5.73731	5.0852	8.64608	350.82	0.142062	0.176993	0.632243	3.62839	-568.498	-3289.63			4.20706	6.39306	4.57314	6.48953
	3.18412	3.76348	5.69123	7.72812	7.68609	4.81469	2.86762	4.40313	6.71094	5.88467	4.86642	8.31576	344.082	0.142752	0.176459	0.633936	3.62372	-566.971	-3289.69			4.21294	6.74297	4.66056	6.35562
	3.10245	3.74975	5.74953	8.71092	8.37092	4.80825	2.88109	4.53041	6.74663	6.03724	4.73367	8.00363	334.186	0.143174	0.17582	0.63582	3.62381	-569.501	-3289.75			4.20058	7.2967	4.71937	6.25818
	3.05284	3.71678	5.70012	9.90542	9.42813	4.96235	2.88062	4.5837	6.65301	6.09028	4.59836	7.79961	324.161	0.143608	0.175437	0.635957	3.62513	-570.396	-3289.93			4.15658	8.09863	4.70578	6.16275
	2.94475	3.71366	5.81427	11.2094	10.4518	5.02976	2.85746	4.71211	6.61345	6.11467	4.43763	7.72354	321.394	0.143556	0.175275	0.63627	3.63045	-566.233	-3290.15			4.15756	8.89701	4.72767	6.09194
	2.96058	3.71147	5.81377	11.9964	11.0816	5.17412	2.8296	4.87326	6.52027	6.41418	4.33309	7.61253	322.718	0.143724	0.175333	0.637194	3.64148	-561.911	-3290.29			4.16194	9.41738	4.74104	6.11993
	2.86914	3.81747	5.93632	12.532	11.6193	5.28691	2.7822	5.05425	6.49708	6.78614	4.17384	7.39932	319.87	0.143909	0.175008	0.633791	3.65265	-561.196	-3290.39			4.20765	9.81272	4.77785	6.11977
	2.84203	3.86546	6.28892	12.9288	11.9673	5.51078	2.7285	5.36202	6.39529	7.06878	4.15201	7.14572	310.503	0.143286	0.174194	0.630793	3.66109	-562.166	-3290.54			4.33214	10.1356	4.8286	6.12217
	2.82768	3.91943	6.74196	13.017	11.9498	5.69316	2.75685	5.48955	6.24815	7.22661	3.98553	7.09037	302.417	0.142878	0.173455	0.62719	3.67068	-557.961	-3290.75			4.49636	10.22	4.83152	6.10084
	2.86494	3.98401	6.85979	13.0795	12.0451	6.11872	2.65538	5.64899	6.18218	7.41675	3.8993	6.9848	302.655	0.142415	0.173322	0.622343	3.67724	-550.785	-3290.88			4.56958	10.4145	4.82885	6.10028
	2.83376	4.08071	7.30204	12.6197	11.7667	6.6837	2.60776	5.77504	6.06695	7.67896	3.80413	7.11824	307.821	0.141906	0.173176	0.615364	3.69095	-548.555	-3290.94			4.73883	10.3567	4.81658	6.20044
	2.81712	4.42951	7.71403	12.192	11.3313	7.54508	2.56708	5.92493	5.98604	8.05492	3.65354	7.13119	314.21	0.141729	0.173359	0.603846	3.70538	-551.002	-3290.99			4.98689	10.3561	4.82602	6.27988
	2.79508	4.50401	7.80302	11.5793	11.0849	8.14214	2.53844	6.14054	5.90956	8.81537	3.61699	7.33006	317.593	0.140931	0.173481	0.595809	3.71891	-550.945	-3291.11			5.03404	10.2688	4.86285	6.58747
	2.72794	4.6194	8.09243	10.7552	10.6566	9.08745	2.54107	6.30857	5.80994	9.91942	3.60278	7.85363	316.821	0.140419	0.174003	0.585456	3.72675	-545.286	-3291.21			5.14659	10.1664	4.88653	7.12528
	2.67714	4.8596	8.34478	10.1726	10.217	10.107	2.49775	6.47	5.76522	11.079	3.51495	8.0133	314.07	0.139643	0.174386	0.577399	3.73079	-540.479	-3291.22			5.29384	10.1655	4.91099	7.53577
	2.63902	5.17395	8.41755	9.38124	10.096	11.399	2.48977	6.55285	5.72175	11.8022	3.47373	8.16872	311.609	0.139258	0.174274	0.572918	3.73728	-541.949	-3291.16			5.41018	10.2921	4.92146	7.81487
	2.64376	5.32363	8.59428	9.14469	10.2613	12.6885	2.49391	6.62931	5.60097	12.8425	3.48803	8.26139	309.408	0.138593	0.174268	0.567228	3.7406	-544.582	-3291.17			5.52056	10.6982	4.90806	8.19729
	2.65817	5.38608	8.67672	9.4503	10.7639	13.8954	2.48647	6.71425	5.47183	13.311	3.49173	8.55658	306.651	0.137625	0.174422	0.563585	3.74566	-541.775	-3291.23			5.57366	11.3699	4.89085	8.45309
	2.6218	5.56057	8.63549	10.0499	11.3633	14.8898	2.47495	6.72241	5.25285	14.0523	3.49742	8.87457	303.117	0.137325	0.174905	0.557976	3.7567	-535.887	-3291.25			5.60595	12.101	4.81674	8.8081
	2.63599	5.74344	8.63604	10.5466	12.1455	16.3636	2.53377	6.7893	5.15407	14.7397	3.44057	9.14958	299.417	0.136804	0.175009	0.554949	3.75932	-535.962	-3291.2			5.67183	13.0186	4.82571	9.10995
	2.59634	5.87963	8.73251	11.2795	13.0668	17.4739	2.55453	6.81717	5.05048	15.5074	3.38696	9.49701	297.147	0.136261	0.175018	0.554016	3.76472	-540.653	-3291.21			5.73616	13.9401	4.80739	9.46378
	2.61748	6.12025	8.68909	12.1388	13.8137	18.5861	2.58232	6.91044	4.99098	16.4019	3.37266	9.57068	298.996	0.136257	0.175069	0.549571	3.76839	-540.552	-3291.28			5.80894	14.8462	4.82791	9.78174
	2.64947	6.1191	8.61752	12.8314	14.2965	19.1395	2.61234	6.99569	4.89545	17.0933	3.36535	10.0093	303.469	0.135715	0.174765	0.548407	3.76391	-534.769	-3291.35			5.79536	15.4225	4.83449	10.156
	2.66174	6.24383	8.94902	13.5948	14.8557	19.6608	2.60102	6.99127	4.75345	17.194	3.46122	10.1409	309.121	0.135439	0.174857	0.549686	3.75686	-531.381	-3291.34			5.95153	16.0371	4.78191	10.2654
	2.65187	6.50003	9.04904	14.6008	15.4812	19.9139	2.60371	7.21062	4.56784	16.9492	3.44629	9.91346	311.984	0.135116	0.175545	0.545637	3.75573	-534.775	-3291.28			6.06698	16.6653	4.79405	10.103
	2.68197	6.60821	9.21579	15.1589	16.0432	19.8004	2.631	7.55302	4.49145	16.3851	3.46473	9.91479	313.926	0.134615	0.175558	0.538039	3.75646	-538.768	-3291.28			6.16866	17.0008	4.89183	9.92154
	2.7095	6.6284	9.60397	15.4932	16.0469	19.4953	2.64575	7.71269	4.47909	15.9135	3.43967	10.2026	314.801	0.134648	0.175483	0.540886	3.76251	-535.2	-3291.3			6.31396	17.0118	4.94585	9.85194
	2.69536	6.82389	9.81346	15.9087	16.1101	19.0397	2.63936	8.11043	4.37397	15.5085	3.43168	10.3578	319.712	0.134211	0.175809	0.548497	3.76165	-529.394	-3291.28			6.44424	17.0195	5.04126	9.76597
	2.6588	7.06694	10.059	16.0765	15.7659	18.1938	2.63251	8.3684	4.30992	15.1452	3.45657	10.731	325.833	0.133889	0.176299	0.558174	3.7611	-531.789	-3291.2			6.59491	16.6787	5.10361	9.77762
	2.73286	7.40201	10.7233	16.2323	15.745	17.6469	2.6446	8.68959	4.19299	14.4224	3.44011	11.2134	331.352	0.13385	0.176505	0.570531	3.75114	-538.039	-3291.13			6.95273	16.5414	5.17573	9.69197
	2.80806	7.75432	11.2033	17.5856	15.6633	17.3441	2.60976	9.13168	4.13622	13.7391	3.44368	11.8022	342.885	0.133817	0.176952	0.583066	3.74436	-537.854	-3291.11			7.25524	16.8643	5.29255	9.66167
	2.86571	8.3851	11.7214	18.2071	15.2433	16.6443	2.61531	9.40938	4.00108	13.2012	3.45109	12.4015	361.737	0.133229	0.176947	0.591145	3.73875	-533.214	-3291.08			7.65739	16.6982	5.34193	9.6846
	2.87335	8.85905	12.0463	19.032	14.5622	15.5152	2.63706	9.67046	3.89067	12.2646	3.4486	12.7702	381.326	0.132906	0.177444	0.602304	3.73285	-532.81	-3290.94			7.92624	16.3698	5.3994	9.49445
	2.92247	9.1889	12.2983	20.2159	14.0906	14.269	2.70142	9.84176	3.81545	11.3743	3.47233	12.9332	393.122	0.132647	0.178201	0.612287	3.73418	-538.654	-3290.8			8.13656	16.1918	5.45288	9.25993
	2.95576	9.44484	12.8061	21.5096	13.843	13.5235	2.75553	10.2471	3.80283	10.416	3.39429	13.4722	390.347	0.13275	0.178834	0.616585	3.7293	-544.339	-3290.73			8.40224	16.2921	5.60183	9.09418
	3.01673	9.70682	13.0019	22.4566	13.3804	12.7864	2.77902	10.4499	3.90123	10.2436	3.5074	14.2696	384.031	0.132782	0.178819	0.619835	3.71377	-542.359	-3290.69			8.57515	16.2078	5.71004	9.3402
	2.99407	10.1171	13.3094	23.9393	12.6718	12.0801	2.82693	10.3687	3.97386	10.0399	3.60341	15.2988	379.166	0.133203	0.178929	0.623392	3.70111	-538.925	-3290.62			8.80687	16.2304	5.72317	9.64737
	3.00381	10.4548	13.4547	26.1135	12.2982	11.4718	2.8545	10.3035	4.00787	10.0889	3.75192	17.096	377.747	0.133924	0.179295	0.625187	3.67757	-545.627	-3290.5			8.9711	16.6278	5.72195	10.3123
	3.02045	10.779	13.4765	27.5679	11.8239	11.0209	2.89326	10.4836	4.05036	10.0342	3.98656	18.8745	376.945	0.134737	0.179289	0.625959	3.66258	-556.076	-3290.41			9.09201	16.8042	5.80907	10.9651
	3.05602	10.9307	13.6026	28.6084	11.4401	10.3491	2.94988	10.3705	4.1633	9.87353	4.27913	21.2748	373.701	0.135526	0.17947	0.626681	3.65395	-557.22	-3290.37			9.19645	16.7992	5.8279	11.8091
	3.05128	11.0131	13.2429	29.4969	10.8945	10.043	2.96556	10.2329	4.46322	9.8747	4.6059	22.7715	370.339	0.13594	0.17966	0.626684	3.65624	-555.189	-3290.33			9.10243	16.8115	5.88724	12.4174
	3.04745	11.1843	13.0597	29.9715	10.2925	9.13687	3.01654	10.0715	4.65075	10.2613	5.1556	24.601	368.11	0.13595	0.179767	0.630727	3.66183	-559.986	-3290.24			9.09715	16.467	5.91292	13.3393
	3.05812	11.0905	12.603	30.6768	9.48738	8.21437	3.11393	10.0851	4.86321	10.7347	5.90062	26.6125	360.961	0.136858	0.179871	0.63087	3.6629	-568.553	-3290.13			8.91722	16.1262	6.02074	14.4159
	3.05914	11.0401	12.2996	31.2076	9.19619	7.73915	3.20477	10.0458	5.11893	11.9063	7.0442	29.852	348.058	0.137227	0.179247	0.629467	3.6642	-574.256	-3290.11			8.79961	16.0477	6.12316	16.2675
	3.12001	11.034	12.0217	31.4361	8.95581	7.61608	3.29974	10.1102	5.38429	15.3058	8.17307	34.2391	334.34	0.137731	0.179263	0.631901	3.66114	-576.056	-3290.12			8.72521	16.0027	6.26475	19.2393
	3.1576	11.021	11.3802	31.2356	8.67339	7.85685	3.37725	9.93932	5.65753	20.4901	9.36103	40.0561	328.563	0.138396	0.178792	0.633887	3.66216	-506.4	-3290.03			8.51959	15.9219	6.3247	23.3024
	3.20388	11.1339	11.1166	31.1778	8.26748	8.23072	3.50384	9.96967	5.8643	25.412	10.4692	46.2676	328.27	0.138988	0.178608	0.639715	3.66673	-221.27	-3289.69			8.48478	15.892	6.44594	27.3829
	3.29365	11.0979	10.6542	30.8453	7.86148	9.05587	3.62109	10.1817	6.38925	30.0499	11.5387	52.228	326.949	0.139446	0.179094	0.645528	3.67707	122.351	-3289.31			8.34861	15.9209	6.73069	31.2722
	3.31456	11.0503	10.3181	29.9878	7.68789	9.75708	3.7107	10.4738	6.61992	36.8492	13.0824	58.7741	325.339	0.139407	0.179476	0.654358	3.69203	512.715	-3288.94			8.22766	15.8109	6.93481	36.2352
	3.35483	10.9028	10.0025	29.3243	7.50791	10.607	3.79663	10.4121	6.88851	42.5592	14.6557	65.4164	324.934	0.138745	0.180017	0.659697	3.70023	923.457	-3288.58			8.08673	15.8131	7.03242	40.8771
	3.48269	10.7143	9.6728	29.0454	7.5019	11.4102	3.91543	10.4887	7.10345	47.4555	16.0236	70.5932	324.853	0.137967	0.179647	0.665978	3.70163	1310.86	-3288.19			7.95661	15.9859	7.1692	44.6908

## Sheet: P206 U1-1
	Ra Li	Oi Li	Oe Li	MF Li	ICO Li	LO Li	Ra Re	Oi Re	Oe Re	MF Re	ICO Re	LO Re	EKG	Kippwinkel	Rotwinkel	Kraft x	Kraft y	Druck li	Druck re			Bauch links	Rücken links	Bauch rechts	Rücken rechts
	5.16774	9.99069	10.5397	68.5896	13.4482	39.0101	4.70093	12.2003	7.55185	66.2141	22.2554	56.3195	324.871	0.112578	0.528545	1.53948	2.5052	46	-3288.19			8.56604	40.3493	8.15102	48.263
	5.42514	10.3485	11.289	67.3697	14.1562	37.027	4.67561	12.1844	7.31804	61.567	21.0683	55.0714	312.483	0.112709	0.529152	1.5394	2.50156	41	-3288.04			9.02089	39.5176	8.05934	45.9023
	6.02356	10.6113	12.0965	64.8489	15.1402	34.7993	4.7758	12.1206	7.21847	56.0641	20.0652	53.5543	312.305	0.113218	0.528949	1.54056	2.49996	0.976318	-3287.73			9.57713	38.2628	8.0383	43.2279
	6.65547	11.2713	12.8513	61.5852	15.5781	32.1391	4.80831	11.8517	7.04729	49.0475	18.6582	51.2828	315.333	0.113352	0.528746	1.5384	2.50312	12	-3287.51			10.2594	36.4342	7.90242	39.6628
	7.31801	11.62	13.4992	58.3808	16.1935	29.0102	4.9693	11.6144	7.00391	42.3609	17.2628	49.2127	315.408	0.113635	0.528891	1.5383	2.49918	614.222	R			10.8124	34.5282	7.86254	36.2788
	8.05875	12.0412	14.1614	52.7548	16.3139	26.1358	5.02381	11.5901	6.88746	34.6284	16.3013	46.3313	314.607	0.114042	0.528754	1.54085	2.49982	844.896	-3287.29			11.4205	31.7348	7.83381	32.4203
	8.41716	12.4238	14.2883	44.5054	16.6423	23.0008	4.98904	11.5377	6.83942	28.7241	15.1114	42.2959	318.845	0.113945	0.528518	1.54752	2.49766	973.911	-3287.05			11.7098	28.0495	7.78873	28.7105
	8.57023	12.6083	14.4237	37.4598	16.5061	20.0453	4.9312	11.622	6.94347	23.8524	14.0885	37.72	324.216	0.114178	0.528674	1.555	2.49434	1034.15	-3286.94			11.8674	24.6704	7.83223	25.2203
	8.61101	12.4003	14.3465	28.6871	16.1269	17.2748	4.89419	11.6591	7.09681	18.0617	13.2938	33.7262	327.084	0.114039	0.528651	1.56034	2.49847	1051	-3286.98			11.786	20.6963	7.88336	21.6939
	8.60748	11.9549	14.1207	23.695	15.9323	14.7431	4.9862	11.8455	7.61168	15.7194	13.2444	30.6342	328.921	0.113743	0.52897	1.56357	2.49946	1042.64	-3286.91			11.561	18.1235	8.14779	19.866
	8.66384	11.7478	13.8127	18.5818	15.8104	13.4954	5.05043	11.7808	8.2151	14.837	13.6852	28.0219	326.371	0.113522	0.529068	1.56121	2.50655	1022.37	-3286.69			11.4081	15.9625	8.34876	18.848
	8.57739	11.5445	13.4614	16.0266	15.3889	12.5016	5.1378	11.6545	8.72411	15.0321	14.3991	25.5059	321.087	0.113545	0.528571	1.5589	2.51205	992.446	-3286.54			11.1944	14.639	8.50548	18.3124
	8.23632	11.59	12.9791	14.6085	14.4486	11.9434	5.16004	11.4771	9.19394	16.4618	15.2419	23.065	322.855	0.113803	0.528539	1.55619	2.51646	957.325	-3286.54			10.9352	13.6668	8.61037	18.2562
	7.82603	11.4856	12.3696	13.7576	13.9614	11.5074	5.07536	11.3321	9.75877	17.5324	15.851	21.5934	337.152	0.113866	0.528656	1.55791	2.51825	919.212	-3286.46			10.5604	13.0755	8.72207	18.3256
	7.09054	11.533	11.7447	13.0095	13.2183	10.9443	4.97432	11.1508	10.0555	18.0521	16.162	20.5119	359.738	0.11387	0.528408	1.56002	2.52322	876.762	-3286.24			10.1227	12.3907	8.72685	18.242
	6.24894	11.5943	10.9252	12.7785	12.7989	10.8649	4.80476	10.8133	10.257	18.2482	16.369	18.943	381.567	0.114123	0.527886	1.5567	2.52194	827.16	-3286.14			9.58948	12.1474	8.62504	17.8534
	5.74473	11.4082	10.4493	12.9563	11.9006	10.8626	4.79834	10.1898	10.724	18.5295	16.2526	17.8193	393.561	0.114777	0.527927	1.55386	2.52169	770.225	-3286.25			9.20074	11.9065	8.57071	17.5338
	5.3527	11.4203	10.1045	13.2193	11.5116	10.8894	4.84071	9.46183	11.1474	18.9045	16.1174	17.3337	399.873	0.115088	0.527492	1.54635	2.52507	707.832	-3286.32			8.95919	11.8734	8.48331	17.4519
	5.08164	11.7111	9.73161	13.3574	11.3826	11.0005	4.90876	9.03083	11.3686	19.0585	15.5149	17.2292	405.836	0.115491	0.527068	1.53484	2.52532	640.449	-3286.29			8.84145	11.9135	8.43608	17.2675
	5.09026	11.7241	9.43992	13.4837	11.0226	11.4528	4.97133	8.47248	11.701	19.2363	14.9465	16.8656	408.941	0.116131	0.526637	1.52484	2.5249	564.554	-3286.37			8.75143	11.9863	8.38159	17.0161
	5.03103	11.6524	8.86817	13.4927	10.8113	11.6074	5.0565	8.08743	11.652	19.2469	13.9567	16.4045	406.196	0.116674	0.525868	1.516	2.52536	481.98	-3286.61			8.51719	11.9705	8.2653	16.536
	5.14061	11.5804	8.25246	13.4518	10.6123	11.9128	5.1768	7.68789	11.6559	18.9575	12.8769	15.9943	400.533	0.116723	0.525462	1.51072	2.52299	394.593	-3286.8			8.3245	11.9923	8.17352	15.9429
	5.16797	11.3737	7.70178	13.0773	10.579	12.5912	5.18895	7.3921	11.6802	18.249	12.1623	15.4414	399.371	0.11672	0.525096	1.51224	2.51582	302.914	-3286.82			8.08116	12.0825	8.08709	15.2842
	5.27265	11.1149	7.20341	12.8739	10.5426	13.0865	5.25724	7.09545	12.0853	17.0119	11.3029	14.8511	394.639	0.116463	0.525145	1.51686	2.51406	204.289	-3286.87			7.86364	12.1676	8.14599	14.3886
	5.32811	10.5654	6.91377	12.5607	10.5586	13.7515	5.31326	6.91845	12.7499	16.6222	10.8149	14.288	380.338	0.11676	0.525165	1.52381	2.51365	100.917	-3287.07			7.60243	12.2903	8.32722	13.9084
	5.39993	10.2426	6.67558	12.1879	10.4409	14.2324	5.39775	6.84227	13.5357	16.6488	10.9586	13.9916	356.593	0.116857	0.525334	1.5329	2.51363	-0.131974	-3287.18			7.43936	12.287	8.59192	13.8663
	5.36756	10.0634	6.61283	11.8098	10.5931	14.5477	5.51026	6.67625	14.1004	16.6382	11.232	14.0654	332.817	0.116469	0.525258	1.53282	2.5115	-103.057	-3287.09			7.34793	12.3169	8.76231	13.9785
	5.32285	9.93375	6.59623	11.3646	10.5082	14.9474	5.61141	6.7041	14.4631	16.3538	11.5095	13.9916	319.082	0.11601	0.525155	1.53664	2.50534	-205.615	-3286.98			7.28428	12.2734	8.92619	13.9516
	5.41477	9.48651	6.54121	10.9386	10.3059	15.2688	5.77426	6.7814	14.8831	15.9925	11.903	14.2416	318.857	0.115648	0.524765	1.54474	2.49866	-309.149	-3287			7.1475	12.1711	9.14625	14.0457
	5.42302	9.2896	6.39776	10.7435	10.0864	15.2618	5.74833	6.86783	14.9476	15.6642	12.062	14.3018	325.156	0.115334	0.524371	1.54974	2.49298	-411.454	-3286.96			7.03679	12.0306	9.18792	14.0093
	5.47784	9.16325	6.39418	10.1908	9.74363	14.9307	5.80998	6.89103	14.5687	15.1584	12.3553	14.917	325.251	0.11519	0.524102	1.55394	2.48613	-510.156	-3286.77			7.01176	11.6217	9.08989	14.1436
	5.31482	9.26871	6.55613	10.0123	9.43549	14.7748	5.73159	6.97529	14.589	14.7891	12.5752	15.1527	320.568	0.115217	0.523805	1.5587	2.48294	-609.228	-3286.6			7.04656	11.4075	9.09862	14.1723
	5.28468	9.19361	6.74451	9.98931	9.03515	14.4574	5.61018	7.09028	14.5054	14.3147	12.6634	15.3127	317.654	0.11541	0.523766	1.55812	2.48381	-706.918	-3286.6			7.07426	11.1606	9.06862	14.0969
	5.1154	9.23764	6.77768	10.1554	8.96103	14.099	5.46008	7.37426	14.3513	13.9428	12.6803	15.5443	319.407	0.115899	0.523363	1.5575	2.48477	-803.107	-3286.63			7.04357	11.0718	9.06188	14.0558
	5.04226	9.69311	6.84128	10.1355	8.75338	13.8181	5.39201	7.81302	14.0594	13.3776	12.5918	16.1937	320.29	0.11577	0.523015	1.5589	2.48536	-902.28	-3286.54			7.19222	10.9023	9.08814	14.0544
	4.97189	9.95492	6.93282	10.1558	8.68284	13.3816	5.40704	8.24481	13.1316	12.411	12.1765	16.9295	321.078	0.115705	0.522357	1.55602	2.48424	-1003.22	-3286.46			7.28654	10.7401	8.92783	13.839
	4.93958	10.3369	6.93427	10.2825	8.57334	13.1107	5.17224	8.54994	12.2245	11.8084	11.4889	17.1302	326.047	0.11579	0.522331	1.55639	2.48323	-1107.79	-3286.52			7.4036	10.6555	8.6489	13.4758
	4.90085	10.4305	6.79298	10.6073	8.21115	12.74	4.94947	8.78801	11.509	11.35	11.0604	17.1142	330.976	0.115942	0.521741	1.55221	2.48663	-1218.15	-3286.61			7.37477	10.5195	8.41551	13.1749
	4.77535	11.198	6.60994	11.0306	7.94312	12.3994	4.7756	8.94567	10.8325	11.3288	10.5565	17.4117	329.778	0.115844	0.521731	1.54667	2.49288	-1336.23	-3286.57			7.52776	10.4577	8.18459	13.099
	4.6274	11.7618	6.55923	11.488	7.59786	12.0228	4.59358	9.28431	10.1312	11.4197	10.3512	17.606	316.506	0.115989	0.521639	1.5435	2.50103	-1462.33	-3286.5			7.64947	10.3696	8.00303	13.1256
	4.57106	12.36	6.37234	12.3498	7.47118	11.872	4.43398	9.38461	9.66103	11.4262	9.89648	17.7608	294.526	0.115634	0.521805	1.55073	2.51008	-1596.56	-3286.54			7.76781	10.5643	7.82654	13.0278
	4.4396	13.4061	6.10759	13.2342	7.44758	12.0088	4.30356	9.58186	9.07035	11.1921	9.81707	17.9024	270.693	0.115049	0.521555	1.5585	2.51069	-1735.66	-3286.64			7.98443	10.8969	7.65192	12.9705
	4.36132	14.5106	5.89358	14.4095	7.40584	11.9558	4.25062	9.59418	8.78707	11.1636	9.50818	18.1737	258.594	0.114568	0.521554	1.5636	2.5087	-1870.01	-3286.64			8.25518	11.2571	7.54396	12.9485
	4.32696	15.1759	5.80709	15.2864	7.11926	11.9876	4.1855	10.0213	8.42558	11.3081	9.15645	19.0134	259.001	0.113956	0.521292	1.56218	2.51014	-1999.04	-3286.59			8.43664	11.4644	7.54411	13.1593
	4.25108	15.7961	5.79592	16.0356	6.93285	11.9426	4.11391	10.1368	8.20628	11.576	8.99783	19.5345	264.059	0.113418	0.521378	1.55651	2.50718	-2120.97	-3286.64			8.61436	11.637	7.48567	13.3694
	4.30298	16.2999	5.61339	16.6523	6.67096	11.665	4.03897	9.97131	8.13102	11.8476	9.18458	19.5079	280	0.112818	0.521687	1.55448	2.5063	-2231.13	-3286.76			8.73875	11.6628	7.38044	13.5133
	4.30454	16.9129	5.65747	17.6006	6.34453	11.5023	4.10469	10.0596	8.27958	12.247	9.36533	19.7148	301.349	0.112429	0.52212	1.55095	2.50381	-2330.11	-3286.79			8.95829	11.8158	7.48128	13.7757
	4.277	17.8437	5.74587	18.064	6.21114	11.4996	4.18267	10.1754	8.35215	12.4911	9.47854	19.8647	323.105	0.111745	0.522628	1.55384	2.50044	-2415.17	-3286.74			9.28885	11.9249	7.57008	13.9448
	4.32468	17.9305	5.88518	18.4723	6.00331	11.3437	4.21782	10.2447	8.31665	12.5059	9.47933	19.7702	343.122	0.111494	0.523185	1.5577	2.49696	-2481.27	-3286.75			9.38013	11.9398	7.59304	13.9185
	4.40422	18.4839	5.9588	18.3091	5.89184	11.2066	4.39762	10.3037	8.32638	12.0391	9.71431	19.9503	359.911	0.111034	0.523479	1.56127	2.49233	-2531.94	-3286.83			9.61562	11.8025	7.6759	13.9012
	4.38838	19.3604	5.98446	17.8746	5.76888	11.0466	4.73799	10.5092	8.2703	11.7043	9.6954	19.8606	377.937	0.110561	0.523653	1.55897	2.48969	-2563.2	-3286.87			9.91107	11.5634	7.83915	13.7534
	4.33652	19.5847	6.15219	17.5492	5.50632	10.8245	4.98187	10.7307	8.48926	11.5184	9.70553	19.6722	396.117	0.110979	0.523772	1.55857	2.48948	-2581.26	-3286.79			10.0245	11.2934	8.06727	13.632
	4.44153	19.3891	6.22988	16.2876	5.24737	10.4802	5.24982	11.1217	8.56063	11.1249	9.65443	19.4472	408.633	0.110789	0.523727	1.56166	2.49259	-2589.67	-3286.74			10.0202	10.6717	8.31072	13.4088
	4.51968	19.3639	6.14318	15.4508	5.15426	10.1956	5.56628	11.6074	8.81365	10.7741	9.91299	18.1835	412.289	0.110979	0.524192	1.56311	2.49107	-2589.51	-3286.76			10.0089	10.2669	8.66243	12.9569
	4.58426	19.6015	6.19971	14.4426	5.08036	9.50005	5.81566	12.1832	9.11288	10.3546	10.1876	17.2824	408.987	0.110884	0.524146	1.56799	2.49349	-2585.4	-3286.74			10.1285	9.67434	9.03724	12.6082
	4.57235	19.8465	6.24629	13.8489	5.11096	9.30811	5.92816	12.7313	9.39815	9.95146	10.0411	16.2757	401.221	0.110514	0.523973	1.57105	2.49554	-2577.77	-3286.6			10.2217	9.42266	9.35253	12.0894
	4.63179	19.9177	6.21489	12.8171	5.1066	9.00887	6.08007	13.4495	9.71083	9.29473	9.94775	15.7722	391.906	0.110647	0.523669	1.57494	2.49913	-2569.24	-3286.47			10.2548	8.97751	9.74679	11.6716
	4.76543	19.3948	6.06504	12.0591	5.08374	8.59667	6.25375	14.4136	9.87588	8.81809	9.92894	15.3938	378.991	0.111051	0.522802	1.57287	2.50895	-2559.01	-3286.47			10.0751	8.57985	10.1811	11.3803
	4.8411	19.9099	6.00289	10.9712	5.06995	8.25128	6.37927	15.2295	10.2823	8.30548	10.3273	15.0446	362.749	0.110839	0.522356	1.5716	2.51375	-2547.14	-3286.48			10.2513	8.09749	10.6304	11.2258
	4.79543	20.1952	6.1041	10.4814	5.1217	7.86128	6.43076	16.2023	10.4873	7.957	10.6013	14.6182	343.015	0.110952	0.521471	1.56948	2.51168	-2533.6	-3286.41			10.3649	7.82146	11.0401	11.0588
	4.83427	19.9056	6.13186	10.2924	5.10161	7.56904	6.40839	17.3221	10.8844	7.82711	10.6779	14.6314	324.031	0.110809	0.521631	1.57439	2.50756	-2519.98	-3286.31			10.2906	7.65434	11.5383	11.0455
	4.81845	19.3217	6.169	9.99426	5.09115	7.39653	6.47584	18.6792	11.2774	7.61281	11.2401	14.9961	304.366	0.11069	0.52166	1.56767	2.50364	-2506.92	-3286.31			10.1031	7.49398	12.1442	11.283
	4.82514	19.1372	6.10653	10.0205	5.15087	7.24288	6.52115	20.2424	11.5776	7.44414	11.6765	15.1783	285.771	0.110908	0.521913	1.56309	2.49444	-2493.8	-3286.34			10.023	7.47141	12.7804	11.433
	4.79077	18.7149	6.26416	10.2252	5.16956	7.15393	6.49788	21.2345	12.0327	7.45478	12.0188	16.3603	270.875	0.110731	0.521898	1.56238	2.49072	-2481.39	-3286.27			9.92327	7.51625	13.255	11.9446
	4.76838	18.4193	6.31235	10.1386	5.17812	7.02223	6.50578	22.1932	12.2745	7.47297	12.045	17.3145	263.154	0.110673	0.521804	1.56009	2.48643	-2470.51	-3286.15			9.83335	7.4463	13.6578	12.2775
	4.74576	17.8772	6.37911	10.5409	5.21826	6.73968	6.53255	23.625	12.8849	7.5649	12.3166	17.8322	263.913	0.110757	0.522573	1.55821	2.48236	-2461.59	-3286.11			9.66735	7.49961	14.3475	12.5712
	4.71297	17.3251	6.44647	11.0124	5.17265	6.66626	6.47138	24.8122	12.8558	7.79578	12.6522	18.7063	265.982	0.110362	0.523299	1.55377	2.47546	-2454.25	-3286.13			9.49484	7.61711	14.7131	13.0514
	4.65675	16.6167	6.5179	11.1523	5.16437	6.56547	6.51795	26.6901	13.3798	7.91035	12.9602	19.8866	265.184	0.109467	0.523985	1.55445	2.46575	-2447.85	-3286.01			9.26378	7.62737	15.5293	13.5857
	4.47991	15.4513	6.59219	11.6404	5.11406	6.56424	6.57459	28.3625	13.5748	8.15337	13.5003	20.6573	262.838	0.108983	0.524436	1.55735	2.46045	-2443.25	-3285.73			8.84114	7.77291	16.1706	14.1037
	4.45711	14.2933	6.66287	11.8785	4.9884	6.58315	6.69986	30.4477	14.0533	8.3041	13.5619	21.4497	258.787	0.108642	0.52485	1.55912	2.46005	-2440.41	-3285.45			8.47109	7.81667	17.067	14.4386
	4.47382	12.916	6.65562	11.7728	4.98354	6.66333	6.97378	31.3925	14.2073	8.42991	13.8124	22.0747	253.084	0.108354	0.525261	1.56213	2.45905	-2438.48	-3285.17			8.01514	7.80656	17.5245	14.7723
	4.55792	12.0929	6.86356	11.9567	4.96744	6.64995	7.03185	32.4219	14.4213	8.51477	13.9537	22.2861	255.017	0.108067	0.525772	1.56478	2.46224	-2437.45	-3284.67			7.83811	7.85804	17.9584	14.9182
	4.54833	11.1602	6.96358	11.9583	4.94272	6.70884	7.30719	33.3857	15.3113	8.57187	13.9585	22.896	273.557	0.10781	0.526216	1.56631	2.46495	-2437.61	-3283.83			7.55737	7.86997	18.6681	15.1421
	4.49644	10.402	7.04288	11.9088	4.87611	6.66847	7.41637	35.3866	16.0329	8.49243	14.2138	22.7942	308.214	0.10701	0.526147	1.56645	2.46705	-2438.91	-3282.76			7.31376	7.8178	19.612	15.1668
	4.59844	9.67418	7.10212	11.6645	4.83518	6.66719	7.84897	36.6724	17.1199	8.34203	14.9333	23.1873	347.564	0.106458	0.526189	1.56625	2.46757	-2441.07	-3281.5			7.12491	7.7223	20.5471	15.4875
	4.6353	8.94603	7.2027	11.2212	4.73615	6.77468	8.3228	37.1402	17.8334	8.21676	15.2648	23.8782	378.314	0.105558	0.526076	1.56642	2.46632	-2443.67	-3279.94			6.92801	7.57735	21.0988	15.7866
	4.74736	8.64323	7.16155	10.8256	4.68946	6.8149	8.73234	37.6673	18.579	8.04628	16.1081	24.1174	395.93	0.105248	0.525891	1.56913	2.46335	-2446.85	-3277.97			6.85071	7.44332	21.6595	16.0906
	4.86444	8.31011	7.25832	10.4106	4.6807	6.9109	9.04113	37.9425	19.7753	7.97392	16.6357	24.9799	403.163	0.105147	0.525734	1.57023	2.46409	-2451.03	-3276.03			6.81096	7.33408	22.253	16.5299
	5.00672	8.05389	7.34679	10.1814	4.69373	6.9597	9.21047	37.9353	20.6375	7.96531	16.8604	25.9838	405.737	0.104953	0.52586	1.56951	2.46164	-2456.08	-3274.35			6.80247	7.27827	22.5944	16.9365
	5.04974	7.92442	7.40426	9.85855	4.75029	7.1365	9.32745	38.0032	22.2053	8.53524	16.8557	27.0442	407.357	0.105374	0.525629	1.56736	2.45962	-2461.82	-3272.42			6.79281	7.24845	23.1787	17.4784
	5.07288	7.95424	7.39755	10.3759	4.77477	7.39005	9.24579	37.5078	23.5875	9.46116	17.3117	28.9362	411.804	0.105716	0.52509	1.56553	2.45647	-2468.12	-3270.41			6.80822	7.51357	23.447	18.5697
	4.98738	8.02626	7.31439	10.8566	4.8122	7.68528	9.05857	36.8296	24.6197	11.0194	17.3067	30.1186	417.14	0.106372	0.52409	1.56058	2.45197	-2475.12	-3268.9			6.77601	7.7847	23.5026	19.4816
	4.85538	8.01141	7.21909	11.4398	5.0179	8.34314	8.68215	35.7521	25.1791	13.7915	17.3423	31.3092	419.52	0.106659	0.52375	1.56514	2.44715	-2483.48	-3268.29			6.69529	8.26694	23.2045	20.8143
	4.86764	8.02444	7.16834	12.2075	5.32711	9.37456	8.49229	33.757	25.3879	16.4302	17.4593	33.3733	409.643	0.107214	0.523706	1.56862	2.44929	-2493.49	-3268.58			6.68681	8.96972	22.5458	22.421
	4.69365	8.24917	7.0741	14.477	5.98604	11.1205	7.9508	31.7107	25.1372	18.8208	16.8937	36.0385	385.261	0.107788	0.523901	1.57368	2.44729	-2505.18	-3269.45			6.67231	10.5279	21.5996	23.9177
	4.61988	8.34611	7.004	16.9795	6.81548	13.6519	7.33224	30.2983	24.569	21.7474	16.437	37.3202	350.926	0.108747	0.52416	1.57471	2.44394	-2519.41	-3270.79			6.65666	12.4823	20.7332	25.1682
	4.50649	8.49728	7.00297	21.1789	8.08044	17.8914	6.66478	28.6238	24.1566	23.823	15.6321	39.315	313.027	0.109159	0.523456	1.57675	2.44343	-2536.17	-3272.6			6.66891	15.7169	19.8151	26.2567
	4.3378	8.64259	7.0208	25.8125	10.3475	23.9184	6.11271	26.7387	23.0502	25.9806	14.8078	39.7544	287.24	0.109765	0.523333	1.5819	2.4429	-2556.16	-3274.62			6.66706	20.0261	18.6339	26.8476
	4.26462	8.91536	6.98831	33.9253	13.1037	31.6102	5.61233	24.8265	22.1656	27.9639	14.2015	39.6393	281.58	0.109968	0.523104	1.58168	2.44409	-2579.46	-3276.19			6.72277	26.213	17.5348	27.2682
	4.10769	8.93582	6.91833	41.736	16.0031	40.2313	5.25809	22.4087	20.6949	30.1049	13.4849	39.8019	285.497	0.10997	0.522981	1.58336	2.44199	-2606.86	-3277.77			6.65395	32.6568	16.1206	27.7972
	3.99271	9.0312	6.93577	49.6409	19.2958	47.1763	4.80651	20.5045	18.7457	32.2735	12.6914	39.3402	289.803	0.110028	0.522989	1.5855	2.44084	-2638.01	-3279.43			6.65322	38.7043	14.6856	28.1017
	4.03013	9.22461	6.85248	55.6699	21.8635	55.0791	4.60469	18.9613	16.6122	34.0719	11.7604	39.1968	287.409	0.110092	0.523112	1.58749	2.43964	-2672.87	-3280.67			6.70241	44.2041	13.3928	28.343
	4.08932	9.33732	6.97347	61.5844	24.2118	61.6215	4.46914	17.7011	15.0299	35.3732	11.1335	38.985	279.102	0.109664	0.523153	1.58658	2.44019	-2710.75	-3280.85			6.80004	49.1392	12.4001	28.4972
	4.11528	9.53009	7.10352	68.4065	25.8168	67.2459	4.39715	16.0587	13.794	37.1613	10.2475	38.5571	272.494	0.109158	0.522903	1.58334	2.44247	-2751.53	-3279.64			6.9163	53.823	11.4166	28.6553
	4.19699	9.90215	7.39676	75.9698	28.1805	71.7154	4.35498	15.1292	12.6047	40.0322	9.70945	36.7143	270.995	0.109403	0.52241	1.5761	2.44858	-2794.64	-3276.06			7.1653	58.6219	10.6963	28.8187
	4.28975	10.4042	7.53568	80.8545	29.9788	76.2539	4.38289	14.2874	12.2336	43.7231	9.72927	36.1186	276.755	0.10974	0.522171	1.57009	2.45322	-2837.61	-3267.97			7.40989	62.3624	10.3013	29.857
	4.34	10.736	7.70555	84.5665	31.2676	79.8775	4.44932	13.5467	11.9555	47.9943	9.79923	34.0926	285.141	0.110008	0.522384	1.56698	2.46035	-2881.3	-3253.52			7.59384	65.2372	9.98385	30.6287
	4.44386	10.7951	7.75661	87.628	32.0264	81.4892	4.47158	12.9333	11.8812	50.7227	9.77087	32.9449	289.031	0.110188	0.522303	1.55897	2.46431	-2926.43	-3230.74			7.66519	67.0479	9.76204	31.1462
	4.49827	11.074	7.72945	88.6253	31.6737	82.356	4.47191	12.3277	11.9107	52.1029	9.91884	32.4509	294.694	0.110115	0.522315	1.55695	2.46829	-2969.82	-3197.77			7.76723	67.5516	9.5701	31.4909
	4.67884	11.0811	7.64697	85.8766	30.7284	80.4478	4.47398	12.2739	11.4207	52.8801	10.6785	31.5522	307.422	0.110104	0.522079	1.5589	2.47406	-3011.69	-3155.41			7.80229	65.6843	9.38953	31.7036
	4.6923	11.4498	7.8715	84.2958	31.5121	83.3251	4.41798	12.3594	11.718	53.9808	10.3957	32.8235	359.862	0.11179	0.521641	1.57896	2.47756	-2996.21	-3156.88			8.00454	66.3777	9.49847	32.4
	4.79761	11.6167	7.91526	80.1364	30.1462	80.469	4.42754	12.2	11.6408	54.1441	10.8122	32.1184	386.783	0.111894	0.521482	1.57601	2.4841	-3034.72	-3110.78			8.10987	63.5839	9.42278	32.3582
	4.83229	11.3845	8.01927	76.4796	28.7456	76.8038	4.42511	12.4135	12.0288	53.1612	11.6433	31.0959	418.859	0.112111	0.521822	1.57328	2.48453	-3070.64	-3064.84			8.07869	60.6763	9.62245	31.9668
	4.87554	11.3188	7.98841	72.3397	27.113	71.5937	4.42648	12.8774	12.3776	52.4244	12.8781	30.3746	444.358	0.112248	0.521724	1.56738	2.4908	-3103.42	-3021.41			8.06091	57.0155	9.89383	31.8924
	5.03111	11.4579	8.00124	66.1149	25.2752	66.6365	4.56562	13.3427	12.6313	50.7147	14.0952	29.6408	455.54	0.112717	0.521258	1.56484	2.48895	-3132.78	-2981.99			8.16342	52.6755	10.1799	31.4836
	5.02544	11.4386	7.7589	57.1687	22.9558	60.8649	4.7034	13.7713	13.1592	47.6583	14.8081	29.7576	454.656	0.112701	0.521131	1.56407	2.48994	-3159.1	-2947.68			8.07431	46.9965	10.5446	30.7413
	5.09233	11.1494	7.59133	49.8612	20.1253	52.5885	4.87527	14.1256	13.2542	43.4578	15.3399	30.3188	448.391	0.112559	0.521143	1.57004	2.49213	-3181.58	-2919.33			7.94435	40.8583	10.7517	29.7055
	5.33852	11.0284	7.38965	43.0457	17.7618	45.7089	5.10983	13.9892	13.1754	37.5865	16.1674	31.1254	447.943	0.112227	0.521123	1.57166	2.49234	-3199.14	-2899.66			7.91885	35.5054	10.7582	28.2931
	5.38657	10.922	7.29138	33.563	15.1075	38.7144	5.51834	13.7056	13.1028	31.1479	16.8494	31.6473	450.407	0.112572	0.521486	1.57557	2.49135	-3212.6	-2890.25			7.86664	29.1283	10.7756	26.5482
	5.54723	10.6573	7.09313	25.7557	13.1299	31.1776	5.81597	13.2983	12.6715	25.9786	17.5867	32.467	456.209	0.11319	0.522073	1.57567	2.49081	-3222.69	-2893.3			7.76588	23.3544	10.5952	25.3441
	5.74848	10.4948	6.96248	20.7113	11.6204	23.9838	5.92619	12.7783	12.6035	21.7943	17.7442	33.3137	460.829	0.114052	0.522624	1.57266	2.49063	-3229.22	-2910.12			7.73524	18.7718	10.436	24.2841
	6.01532	10.1949	6.92888	19.2346	10.7285	20.3186	6.01725	12.425	12.367	18.4774	17.7635	33.1741	459.472	0.114016	0.522852	1.57315	2.48533	-3232.41	-2936.42			7.71304	16.7606	10.2697	23.1383
	6.11212	10.1093	6.8756	18.4313	9.95986	17.7964	6.06573	12.1407	12.1483	16.0717	18.0411	32.8574	446.665	0.114511	0.522549	1.57333	2.48588	-3233.01	-2966.57			7.69899	15.3958	10.1182	22.3234
	6.26655	9.97617	6.77821	19.0706	9.87768	16.7388	6.18647	11.5586	11.77	15.0119	17.5364	32.292	423.042	0.114733	0.522045	1.57592	2.48671	-3231.36	-2997.47			7.67364	15.229	9.83837	21.6134
	6.2482	9.68843	6.59083	19.5734	9.81031	15.6082	6.26521	11.3215	11.4844	14.2972	16.7928	31.5447	395.554	0.115046	0.522614	1.57417	2.49297	-3226.7	-3027.1			7.50915	14.9973	9.69036	20.8782
	6.16107	9.33678	6.51344	19.7235	9.94321	14.8102	6.21018	10.8584	10.8696	13.7283	16.3806	30.4309	378.091	0.115746	0.523001	1.57309	2.49519	-3218.37	-3054.8			7.33709	14.8256	9.31272	20.1799
	6.196	8.95607	6.43317	20.1887	10.0913	14.4171	6.25341	10.4173	10.5031	13.4311	16.0436	28.4916	376.421	0.116236	0.523208	1.56812	2.48977	-3207.2	-3080.82			7.19508	14.8991	9.05793	19.3221
	6.07228	8.46993	6.35815	20.6175	10.0557	14.1445	6.13322	9.88567	10.008	12.9156	15.3949	26.1913	378.299	0.117322	0.523465	1.56939	2.48804	-3193	-3105.3			6.96679	14.9393	8.67564	18.1673
	6.10636	8.14958	6.36673	21.2129	9.99398	13.7427	6.06279	9.62424	9.71112	12.7158	14.4587	23.3529	373.421	0.118113	0.523403	1.56625	2.48589	-3175.86	-3128.11			6.87423	14.9832	8.46605	16.8425
	6.07391	7.71736	6.66831	21.8356	9.84479	13.5668	5.85222	9.77739	9.29188	12.2838	13.6269	20.7794	361.048	0.117747	0.523748	1.56461	2.48561	-3159.21	-3148.26			6.81986	15.0824	8.30716	15.5634
	5.9862	7.68418	6.98196	22.4938	9.79801	13.1784	5.73186	10.0014	8.96002	12.1673	13.0072	17.9526	346.116	0.117483	0.524215	1.56281	2.48599	-3141.76	-3166.32			6.88411	15.1567	8.23108	14.3757
	5.93273	7.69353	7.23669	23.7809	9.76945	13.024	5.79484	10.2282	8.90246	12.1093	12.5769	16.742	336.999	0.117632	0.524579	1.55612	2.48831	-3124.9	-3181.63			6.95432	15.5248	8.30852	13.8094
	6.00015	7.70605	7.62714	24.0044	9.81708	12.7814	5.91749	10.1193	8.64281	11.7402	11.8056	16.3837	335.808	0.117542	0.525212	1.55467	2.48707	-3110.79	-3194.24			7.11111	15.5343	8.22653	13.3098
	6.17087	7.79619	7.93949	24.4524	9.8074	12.1945	5.89182	10.1957	8.31655	11.4459	11.2334	16.5121	335.951	0.117901	0.52601	1.5491	2.48408	-3100.99	-3204.69			7.30218	15.4847	8.13469	13.0638
	6.30033	7.91508	8.35765	24.4799	9.79823	11.7623	5.74142	10.0839	8.14542	10.8514	10.9538	17.2758	333.001	0.118281	0.526107	1.54775	2.48175	-3094.57	-3213.41			7.52435	15.3468	7.99024	13.027
	6.70825	8.15736	8.70838	24.6038	9.83833	11.0995	5.72413	10.0272	8.09765	10.6829	10.7684	18.1404	324.554	0.118371	0.526067	1.54319	2.47705	-3092.8	-3220.76			7.858	15.1805	7.94967	13.1972
	6.84134	8.62929	9.07529	24.8576	9.9924	10.6425	5.62699	10.0467	7.97409	10.3069	10.4068	19.0785	315.779	0.118679	0.525805	1.54528	2.47758	-3093.93	-3226.65			8.18197	15.1642	7.88261	13.264
	6.98193	8.73695	9.26115	24.6489	10.1314	10.2807	5.4859	10.1084	7.71137	10.438	10.2075	19.6261	307.168	0.118884	0.525436	1.54303	2.47704	-3098.97	-3231.41			8.32668	15.0203	7.76854	13.4239
	6.98065	8.95532	9.56925	24.431	10.1475	10.3266	5.26036	9.88448	7.57066	10.4802	9.93002	20.5157	302.636	0.119171	0.525486	1.53583	2.48061	-3107.34	-3235.5			8.50174	14.9684	7.57184	13.642
	7.02795	9.33434	9.54849	24.6126	10.3791	10.4767	5.06847	9.5906	7.44613	10.5824	10.0893	21.4088	307.23	0.119608	0.525308	1.53729	2.47771	-3116.37	-3239.12			8.63693	15.1561	7.3684	14.0268
	6.98204	9.51553	9.57801	23.886	10.4563	10.63	4.9877	9.28545	7.32562	10.7491	9.89254	21.9022	321.037	0.120344	0.524637	1.53305	2.47814	-3126.12	-3242.17			8.69186	14.9907	7.19959	14.1813
	6.81877	9.95515	9.55718	22.1453	10.4317	10.4985	4.82699	8.89917	7.14743	10.8089	9.74917	22.2133	339.16	0.120711	0.523948	1.52809	2.4775	-3137.84	-3244.72			8.77704	14.3585	6.95786	14.2571
	6.69243	10.4507	9.28138	20.7375	10.2365	10.3855	4.59496	8.80348	7.15027	10.7864	9.73518	22.7561	354.379	0.121361	0.523652	1.51969	2.48396	-3147.55	-3247.2			8.80816	13.7865	6.84957	14.4259
	6.4354	10.5005	8.95714	18.8105	10.0265	10.3268	4.47743	8.83681	7.25448	10.8197	9.42954	22.8395	360.864	0.121343	0.523931	1.51489	2.48399	-3154.24	-3249.59			8.63103	13.0546	6.85624	14.3629
	6.17224	10.4424	8.64109	18.0572	9.97933	10.3391	4.47001	8.58815	7.15741	10.9693	9.35725	23.0213	360.91	0.12144	0.524068	1.51141	2.48655	-3159	-3251.79			8.41857	12.7919	6.73852	14.4493
	5.70067	10.4841	8.38417	17.5418	9.77998	10.5	4.40536	8.35086	7.31813	11.0073	9.29467	23.1384	360.704	0.121354	0.524565	1.50878	2.4876	-3162.05	-3253.83			8.18964	12.6073	6.69145	14.4801
	5.4544	10.3455	8.02328	16.9309	9.52117	10.5846	4.34198	8.30153	7.35964	11.2635	9.17964	22.5552	360.296	0.121079	0.52505	1.50838	2.48694	-3164.13	-3256.03			7.94104	12.3455	6.66772	14.3328
	5.16795	10.2143	8.02435	16.5263	9.43912	10.5727	4.26577	8.23727	7.48346	11.4733	8.95499	22.5495	362.031	0.120692	0.526039	1.50801	2.49035	-3165.93	-3258.33			7.8022	12.1794	6.66217	14.3259
	5.10628	10.1786	7.69246	16.3269	9.33068	10.5475	4.23335	8.36818	7.93195	11.3681	8.71759	22.5014	363.441	0.120056	0.526642	1.50789	2.48959	-3167.86	-3260.57			7.6591	12.0684	6.84449	14.1957
	5.01469	10.1966	7.67771	15.8416	9.01181	10.5835	4.23098	8.49104	8.70147	11.5848	8.20053	22.0551	362.534	0.119514	0.526912	1.5021	2.48873	-3169.58	-3262.76			7.62965	11.8123	7.14116	13.9468
	4.97461	10.1727	7.56417	15.604	8.82898	10.6797	4.24848	8.58488	9.24573	11.9597	8.08348	22.0642	355.378	0.118729	0.527217	1.49942	2.49554	-3170.73	-3265.05			7.57049	11.7042	7.3597	14.0358
	4.89768	9.94421	7.52369	15.4993	8.67687	10.739	4.16991	8.7709	9.96989	12.311	7.85923	21.8761	342.477	0.117897	0.527471	1.49886	2.49572	-3171.6	-3267.45			7.45519	11.6384	7.6369	14.0154
	4.8894	9.6543	7.57765	15.5905	8.6632	11.2969	4.16626	8.83312	10.9209	12.6129	7.70594	21.8303	325.365	0.117209	0.527797	1.50004	2.49444	-3173.51	-3269.81			7.37378	11.8502	7.97341	14.0497
	4.87955	9.54612	7.62231	15.5004	8.8386	11.9966	4.13212	9.1806	11.6712	12.689	7.66185	21.4196	314.72	0.116587	0.527934	1.50458	2.49526	-3175.64	-3272.02			7.34933	12.1119	8.32797	13.9235
	4.81264	9.46417	7.62025	15.3053	9.07824	12.6537	4.07775	9.47037	12.6997	12.7844	7.36972	21.1197	305.721	0.116482	0.528012	1.50451	2.49677	-3177.56	-3274.19			7.29902	12.3457	8.74927	13.7579
	4.8407	9.45421	7.74449	15.547	9.05232	13.6132	3.94016	9.68616	13.4884	13.2025	7.20497	20.5243	297.978	0.116083	0.528143	1.50342	2.49541	-3179.51	-3276.31			7.34647	12.7375	9.03825	13.6439
	4.79662	9.34957	7.85593	15.4576	9.40236	14.5974	3.93369	9.78708	14.1081	13.243	7.00497	20.7601	291.151	0.115444	0.527889	1.49742	2.49862	-3182.33	-3278.17			7.33404	13.1524	9.27628	13.6694
	4.78429	9.57296	7.86557	15.3984	9.38546	15.6024	3.84927	10.1506	14.6563	13.2847	6.81578	20.6756	282.617	0.114865	0.527714	1.49505	2.49771	-3185.2	-3279.77			7.40761	13.4621	9.55205	13.592
	4.80491	9.73897	7.94569	15.3193	9.36634	16.9542	3.7408	10.6606	14.8313	13.4506	6.65373	20.8161	276.858	0.11481	0.52689	1.48907	2.50613	-3187.1	-3281.25			7.49652	13.88	9.74422	13.6401
	4.80212	9.61359	7.83087	15.0208	9.45618	17.8825	3.6914	11.0512	14.8677	13.273	6.6541	20.8889	272.502	0.114788	0.526365	1.49431	2.50949	-3188.76	-3282.58			7.41553	14.1198	9.87009	13.6053
	4.78104	9.53526	7.76721	14.6604	9.4605	18.669	3.58132	11.6047	14.7222	12.9348	6.58769	20.8718	270.022	0.114973	0.52621	1.49719	2.50788	-3190.75	-3283.68			7.36117	14.2633	9.96942	13.4648
	4.84071	9.5734	7.62287	13.9738	9.22065	19.0713	3.57813	11.7576	14.5293	12.2833	6.45779	20.8846	268.393	0.114969	0.526225	1.50301	2.50394	-3193.16	-3284.55			7.34566	14.0886	9.95502	13.2086
	4.8625	9.61432	7.53626	12.9866	9.09964	19.4141	3.53022	12.5786	13.8464	11.8389	6.25843	20.6976	265.903	0.114809	0.526437	1.50755	2.50254	-3194	-3285.34			7.33769	13.8335	9.98507	12.9317
	4.93561	9.8755	7.57421	12.7134	8.7476	19.6224	3.49119	12.8605	13.2657	11.545	6.20621	20.6845	258.492	0.114609	0.525817	1.50946	2.50238	-3194.27	-3286.02			7.46177	13.6944	9.87247	12.8119
	5.08214	10.3728	7.77843	12.4044	8.64692	19.5186	3.53889	13.0731	12.7876	11.0946	6.01982	20.7282	249.159	0.114512	0.525278	1.50288	2.49804	-3195.02	-3286.48			7.74446	13.5233	9.79988	12.6142
	5.20208	10.92	7.95036	11.4265	8.62916	19.5421	3.55024	13.3208	12.3902	10.4938	5.9061	20.7492	239.662	0.114138	0.524541	1.50149	2.49625	-3196.35	-3286.71			8.02416	13.1992	9.75376	12.383
	5.38361	11.3744	8.08562	10.8312	8.53774	19.2733	3.52235	13.4262	12.4195	10.0874	5.78485	21.1079	233.784	0.113889	0.524402	1.50266	2.49235	-3196.62	-3286.89			8.28121	12.8807	9.78935	12.3267
	5.5302	11.7942	8.20148	10.5282	8.44499	19.0446	3.54398	13.6523	12.4135	9.50441	5.74381	20.9648	231.497	0.113907	0.524138	1.50516	2.48706	-3196.02	-3287.03			8.50864	12.6726	9.86996	12.071
	5.63038	12.1844	8.51118	10.0189	8.67464	18.7148	3.60938	14.0299	12.523	9.05008	5.67346	21.2032	235.054	0.113675	0.523962	1.50925	2.47766	-3196.38	-3287.03			8.77533	12.4694	10.0541	11.9756
	5.7468	12.8085	8.6203	9.69798	8.78592	18.0263	3.60895	14.5966	12.2459	8.74775	5.65208	21.1524	248.879	0.112937	0.524165	1.50584	2.46984	-3197.44	-3286.93			9.05852	12.1701	10.1505	11.8507
	5.80416	13.6906	8.6838	9.49698	8.88187	17.8977	3.63841	14.7393	11.6588	8.61883	5.5868	21.2541	275.056	0.112203	0.523567	1.50188	2.46545	-3197.94	-3286.89			9.39286	12.0922	10.0122	11.8199
	5.85031	14.6423	9.04477	9.485	9.17064	18.1745	3.59449	14.7943	11.1282	8.49357	5.57703	21.4199	309.365	0.112042	0.523606	1.49755	2.46103	-3197.18	-3286.89			9.84578	12.2767	9.83899	11.8302
	5.84889	15.1402	9.31003	9.51508	9.4381	18.6689	3.57665	14.7285	10.8912	8.4258	5.54431	22.0934	344.717	0.111673	0.523745	1.49849	2.45958	-3197.52	-3286.81			10.0997	12.5407	9.73212	12.0212
	5.89429	15.5497	9.55435	9.63163	9.98494	19.3519	3.64045	14.793	10.9863	8.30103	5.43921	22.4458	371.483	0.111389	0.523739	1.50332	2.45842	-3199.09	-3286.68			10.3328	12.9895	9.8066	12.062
	5.87909	16.2151	9.53797	9.45878	10.3214	20.0047	3.6284	15.1315	10.9241	8.24235	5.39348	22.8056	387.453	0.111123	0.523816	1.50792	2.45923	-3199.98	-3286.65			10.5441	13.2616	9.89467	12.1471
	6.0212	17.1089	9.76175	9.53923	10.4498	20.3005	3.58874	15.1292	10.7584	8.50212	5.39313	23.4704	396.726	0.110759	0.524082	1.511	2.4576	-3199.27	-3286.74			10.9639	13.4298	9.82544	12.4552
	6.12311	18.0279	9.9642	9.57947	10.6012	20.6373	3.63748	15.1638	10.2189	8.61419	5.45023	24.0005	399.915	0.110519	0.523838	1.5149	2.45518	-3198.83	-3286.79			11.3717	13.606	9.6734	12.6883
	6.25575	18.901	10.1542	9.52341	10.6608	20.8735	3.64461	15.1326	9.73183	8.61916	5.40623	24.7742	399.768	0.110399	0.524004	1.51588	2.45296	-3199.61	-3286.82			11.7703	13.6859	9.503	12.9332
	6.29438	19.4826	10.3396	9.57589	10.7003	21.2462	3.62497	14.7419	8.99097	8.65297	5.32457	25.2934	400.128	0.110493	0.524331	1.51459	2.4534	-3199.82	-3286.96			12.0389	13.8408	9.11927	13.0903
	6.51937	20.8349	10.4563	9.63939	10.793	21.4005	3.61878	13.9318	8.21291	8.68002	5.25114	25.5084	402.299	0.110415	0.524436	1.51631	2.45171	-3198.7	-3287.2			12.6035	13.9443	8.58784	13.1465
	6.73747	21.729	11.0758	9.56562	10.7879	21.1709	3.64859	13.6789	8.04129	8.69938	5.09984	25.9579	401.184	0.110539	0.524916	1.51508	2.44892	-3197.65	-3287.4			13.1807	13.8415	8.45625	13.2524
	6.84864	22.6943	11.2997	9.68057	10.8164	21.0098	3.72356	13.3916	8.00103	8.67995	4.95299	26.7065	387.776	0.110574	0.524889	1.51762	2.44847	-3198.01	-3287.52			13.6142	13.8356	8.37205	13.4465
	7.12734	23.8141	11.3421	9.5492	10.4819	20.2452	3.78596	13.1309	7.91184	8.6258	4.78767	27.4111	362.5	0.110539	0.525082	1.51353	2.45223	-3197.79	-3287.74			14.0945	13.4254	8.27623	13.6082
	7.37631	24.822	11.554	9.21679	10.2256	19.2903	3.80753	12.6946	7.73511	8.53182	4.75609	27.5595	329.917	0.110704	0.525126	1.50796	2.45416	-3195.92	-3288.08			14.5841	12.9109	8.07907	13.6158
	7.64903	25.8993	11.8577	9.11194	9.70966	18.1944	3.92497	12.1817	7.56573	8.43097	4.65182	27.7146	299.644	0.110887	0.525291	1.51002	2.45283	-3193.57	-3288.31			15.1354	12.3387	7.89081	13.5991
	7.84975	26.3567	12.4438	9.01353	9.5861	17.3864	4.06085	11.7613	7.55779	8.26828	4.56593	28.3057	281.282	0.111011	0.525453	1.51278	2.45152	-3191.74	-3288.42			15.5501	11.9954	7.7933	13.7133
	8.03685	26.4442	12.7885	8.93605	9.13613	16.5989	4.15748	11.4055	7.6168	8.13992	4.44813	28.4916	272.578	0.111391	0.525561	1.51539	2.45012	-3190.31	-3288.57			15.7565	11.557	7.72659	13.6932
	8.05928	27.0319	13.4528	9.07882	8.98362	15.4326	4.27187	11.0666	7.52295	8.07356	4.41903	29.0131	271.439	0.111774	0.525377	1.5118	2.45186	-3187.81	-3288.8			16.1813	11.165	7.62048	13.8352
	8.13905	27.6247	13.7529	9.57385	8.83963	14.0812	4.2899	10.8532	7.44644	7.98857	4.42258	30.1281	269.133	0.111588	0.5253	1.51488	2.45448	-3174.87	-3288.9			16.5056	10.8316	7.52983	14.1798
	8.04119	27.6498	14.081	9.96087	8.50939	12.5657	4.29899	10.815	7.47098	7.93319	4.44071	30.7107	263.237	0.111656	0.525371	1.52281	2.45406	-3142.35	-3288.84			16.5907	10.3453	7.52834	14.3615
	7.85219	27.2616	14.2135	11.0145	8.3411	11.582	4.29806	10.5645	7.46928	7.87999	4.62804	31.4849	254.305	0.111716	0.525209	1.53315	2.45361	-3092.24	-3288.83			16.4424	10.3125	7.44394	14.6643
	7.62237	26.848	14.2402	12.1899	8.30388	10.6155	4.25485	10.704	7.54892	7.91388	4.71806	32.8888	244.544	0.111557	0.525126	1.53907	2.45606	-3038.2	-3288.89			16.2368	10.3698	7.50258	15.1736
	7.31349	25.6695	14.249	14.0223	8.28835	10.0418	4.23941	10.8105	7.55459	8.10653	4.87027	34.1423	237.938	0.111692	0.525233	1.55033	2.45931	-2988.32	-3288.84			15.744	10.7841	7.53483	15.7064
	7.14422	24.6955	14.1773	16.0687	8.40925	9.83421	4.2228	11.3995	7.54235	8.76022	5.17859	35.9151	240.464	0.111742	0.524721	1.55827	2.45303	-2953	-3288.66			15.339	11.4374	7.72156	16.618
	6.80309	23.4734	14.2002	17.7201	8.70558	9.71664	4.15837	11.6762	7.46563	9.90626	5.51332	37.7809	247.631	0.111749	0.524805	1.55862	2.44807	-2935.08	-3288.57			14.8256	12.0474	7.76675	17.7335
	6.50613	22.1803	13.9454	19.8544	9.23164	10.2346	4.02085	12.0106	7.45204	11.0739	5.95495	38.757	255.992	0.111767	0.525146	1.56426	2.44287	-2926.34	-3288.6			14.2106	13.1069	7.82784	18.5953
	6.1139	21.0479	13.5937	22.9118	9.75715	11.3617	3.96505	12.2812	7.4373	12.6827	6.6973	39.9146	269.203	0.111918	0.525037	1.56481	2.44268	-2919.9	-3288.56			13.5852	14.6769	7.89452	19.7649
	5.62196	19.5746	13.0348	26.2412	10.033	12.693	3.82787	12.7255	7.38816	15.178	7.58713	41.1552	293.355	0.111754	0.525418	1.56403	2.44574	-2916.54	-3288.41			12.7438	16.3224	7.9805	21.3068
	5.20525	18.253	12.42	29.1867	10.6529	15.1804	3.84733	13.1007	7.27732	19.0856	8.67688	41.7411	327.759	0.111959	0.525467	1.56172	2.44631	-2920.61	-3288.36			11.9594	18.34	8.07513	23.1679
	4.94697	16.5186	11.8299	32.0974	11.3741	18.6543	3.84614	13.4286	7.21916	23.6526	10.3462	43.3879	362.473	0.111578	0.525264	1.55997	2.4469	-2942.5	-3288.47			11.0985	20.7086	8.16463	25.7956
	4.86468	14.7295	11.1291	35.2918	11.6959	22.1935	3.84004	13.777	7.15295	29.8443	11.7842	45.0275	383.861	0.111427	0.525611	1.55609	2.45462	-2981.71	-3288.51			10.2411	23.0604	8.25667	28.8853
	4.79923	13.3455	10.57	38.457	11.9717	24.7646	3.96798	13.8807	7.20809	36.9896	13.829	46.4896	394.622	0.111818	0.525955	1.55219	2.46217	-3030.65	-3288.45			9.57156	25.0644	8.35225	32.4361
	4.8027	12.4451	10.3033	41.361	12.007	27.588	3.98079	13.6804	7.25821	45.1615	15.4112	47.1867	400.426	0.111704	0.525874	1.54933	2.46634	-3082.5	-3288.5			9.18371	26.9853	8.30646	35.9198
	4.71846	11.7337	10.0617	45.1321	12.0606	30.6951	4.04516	13.4954	7.30469	51.8177	17.1839	48.4323	405.715	0.11145	0.525986	1.54263	2.47052	-3116.2	-3288.68			8.83795	29.296	8.28174	39.1446
	4.67472	10.8329	9.7414	48.4915	12.2133	33.5297	4.10846	13.5294	7.35001	58.8298	18.667	49.4023	408.927	0.111542	0.526228	1.53691	2.47513	-3112	-3288.76			8.41635	31.4115	8.32928	42.2997
	4.7148	9.98153	9.05112	52.4427	11.9118	36.3994	4.25802	13.284	7.41577	63.5477	20.0348	51.0985	409.475	0.111434	0.526187	1.53387	2.48251	-3016.51	-3288.68			7.91582	33.5846	8.31927	44.8937
	4.74175	9.43374	8.89157	57.7338	12.1219	38.474	4.39172	13.2943	7.49695	67.9963	20.9802	52.8755	408.407	0.111369	0.526622	1.53012	2.4915	-2809.68	-3288.65			7.68902	36.1099	8.39433	47.284
	4.85228	8.81964	8.84347	62.5034	12.2815	40.074	4.47663	13.2608	7.66638	70.0355	22.0501	54.8092	404.864	0.111493	0.527159	1.53075	2.49606	-2512.9	-3288.69			7.50513	38.2863	8.46793	48.9649
	5.0027	8.66689	8.87047	65.6499	12.6298	41.2187	4.63083	13.0984	7.77231	71.4105	22.729	56.7455	395.968	0.111648	0.527452	1.53242	2.50249	-2154.96	-3288.6			7.51335	39.8328	8.5005	50.295
	5.1475	9.11374	9.24469	68.1892	13.1815	40.9906	4.72542	12.886	7.8103	71.6937	23.154	57.3968	375.592	0.111996	0.528091	1.53492	2.50816	-1763.76	-3288.36			7.83531	40.7871	8.4739	50.7482
	5.20127	9.52729	9.87063	68.951	13.146	40.1523	4.72793	12.4597	7.78154	69.6277	22.7983	56.6996	346.991	0.112397	0.52842	1.5336	2.50826	-1350.07	-3288.22			8.19973	40.7498	8.32307	49.7085

## Sheet: P207 U1-1
	Ra Li	Oi Li	Oe Li	MF Li	ICO Li	LO Li	Ra Re	Oi Re	Oe Re	MF Re	ICO Re	LO Re	EKG	Kippwinkel	Rotwinkel	Kraft x	Kraft y	Druck li	Druck re			Bauch links	Rücken links	Bauch rechts	Rücken rechts
	6.88126	21.5396	12.2938	42.5863	15.0873	17.1323	10.8534	37.6767	22.3743	57.7173	33.0419	85.8462	437.182	0.0959121	0.200429	1.49689	4.07731	42	-3313.51			13.5716	24.9353	23.6348	58.8685
	7.19461	20.9789	11.8315	43.052	15.8701	16.9862	10.8933	38.6527	22.6654	59.8434	33.5578	86.5963	435.077	0.0960892	0.199986	1.50571	4.07206	37	-3313.19			13.335	25.3028	24.0704	59.9992
	7.41838	20.7653	12.1043	42.7694	16.6037	16.4942	10.715	39.7311	22.698	61.4941	33.8644	85.7178	434.564	0.0962965	0.199276	1.51104	4.06575	0.901855	-3312.87			13.4293	25.2891	24.3814	60.3587
	7.58848	20.7008	12.9082	43.4698	17.5271	16.1501	10.4072	40.7884	22.217	61.8906	33.9507	81.9193	436.601	0.0965105	0.199414	1.51104	4.06505	11	-3312.54			13.7325	25.7157	24.4709	59.2536
	7.72265	20.6331	15.2604	42.1657	19.0625	15.6186	10.2703	41.9201	21.8834	61.4518	32.8224	78.6612	440.005	0.0966242	0.199843	1.50385	4.05744	128.495	L			14.5387	25.6156	24.6913	57.6451
	7.99562	20.2634	16.8778	40.6776	20.4824	15.4827	10.2086	42.356	21.1693	60.009	31.5337	75.2818	445.283	0.0966447	0.200281	1.49874	4.05511	489.879	-3311.87			15.0456	25.5476	24.578	55.6082
	8.4451	20.9841	19.8467	39.4558	21.7289	15.5568	9.79529	43.2291	20.7454	57.443	30.2747	71.1118	450.627	0.0964827	0.200323	1.49362	4.04817	798.886	-3311.58			16.4253	25.5805	24.5899	52.9432
	8.886	21.1938	21.8974	37.9101	23.3405	15.3647	9.95591	43.4571	20.5205	52.5045	28.0497	65.6498	453.211	0.0963094	0.200179	1.49082	4.03685	881.4	-3311.38			17.3257	25.5384	24.6445	48.7347
	9.10037	23.4066	24.6533	36.7403	25.5991	15.2268	9.94466	43.8914	19.9202	47.2354	25.8168	60.6662	449.986	0.0958403	0.200017	1.47929	4.02864	869.044	-3311.22			19.0534	25.8554	24.5854	44.5728
	9.23941	26.2848	26.827	34.7869	28.0464	14.9341	9.92952	43.0532	19.1784	42.9427	23.2801	53.4783	444.022	0.0956738	0.199581	1.46324	4.028	794.061	-3311.11			20.7837	25.9224	24.0537	39.9004
	9.70265	29.0752	29.4631	32.2667	30.199	14.6158	9.75362	43.7556	17.9876	36.5805	20.5943	47.0521	435.365	0.0959455	0.199487	1.45147	4.02602	682.193	-3311.06			22.747	25.6938	23.8323	34.7423
	9.92358	31.6503	32.5494	30.1155	31.7962	15.7475	9.63284	43.4969	17.3064	32.4525	18.1997	42.3276	426.215	0.0960958	0.199649	1.44538	4.02148	549.741	-3311.03			24.7078	25.8864	23.4787	30.9933
	10.0128	33.4861	35.5712	28.5196	34.1053	17.1985	9.63257	42.0483	16.3304	28.2871	16.0429	35.9969	418.156	0.0961486	0.20011	1.44035	4.01373	399.406	-3310.97			26.3567	26.6078	22.6704	26.7757
	10.1494	35.494	37.8532	27.1084	36.5749	19.3961	9.81818	39.8695	15.2921	23.3768	14.3969	28.5695	411.362	0.0961619	0.200648	1.43159	4.00725	226.486	-3310.89			27.8322	27.6931	21.6599	22.1144
	10.317	38.2923	39.0204	24.8755	38.8645	21.9278	9.83218	37.5538	14.5671	20.0914	12.3519	22.5609	405.227	0.0963665	0.200934	1.42405	3.99467	23.8692	-3310.83			29.2099	28.5559	20.651	18.3347
	10.5301	39.8537	40.0436	22.6711	39.911	24.8353	9.66594	35.1694	13.6621	17.4377	11.4023	19.1266	401.013	0.0963451	0.200893	1.40877	3.98576	-201.425	-3310.83			30.1424	29.1391	19.4991	15.9889
	10.549	41.2027	40.2001	21.1102	40.6427	27.6136	9.35455	32.0145	12.917	13.6163	10.834	14.3104	397.791	0.0966156	0.200846	1.4034	3.97727	-422.501	-3310.76			30.6506	29.7888	18.0953	12.9203
	10.4166	41.5491	39.6318	20.3411	41.5749	29.9721	9.1169	28.7128	12.0823	11.2833	9.84577	12.3688	397.343	0.0969726	0.200962	1.40486	3.96733	-649.417	-3310.66			30.5325	30.6294	16.6373	11.1659
	10.2266	42.2358	39.6424	19.4821	42.7832	32.8077	8.85015	25.7053	11.4882	10.2583	9.57749	11.0808	404.27	0.0971357	0.20155	1.41201	3.96483	-879.613	-3310.59			30.7016	31.691	15.3479	10.3055
	10.1583	42.2622	39.2618	18.7187	45.087	35.8876	8.56946	21.5522	10.7776	9.22031	9.1171	10.4129	424.956	0.0973689	0.202053	1.41644	3.95149	-1103.47	-3310.51			30.5608	33.2311	13.6331	9.58345
	10.2133	41.4691	39.3366	18.16	46.1633	39.5916	8.35913	18.8216	10.275	8.96405	8.88727	10.1444	444.423	0.0973709	0.202352	1.41423	3.93563	-1303.64	-3310.37			30.3397	34.6383	12.4852	9.33191
	9.92259	40.0975	38.2719	17.6042	47.5881	42.2501	8.17544	15.4873	9.87816	8.68113	8.72686	9.90649	455.936	0.0969805	0.20266	1.40654	3.91781	-1481.42	-3310.15			29.4307	35.8141	11.1803	9.10483
	9.70545	39.1034	36.7575	16.8836	49.0866	44.518	7.97917	13.1215	9.43955	8.32067	8.54971	9.64187	471.157	0.0971413	0.20316	1.41353	3.90956	-1651.72	-3309.91			28.5221	36.8294	10.1801	8.83742
	9.55698	37.8088	34.0981	16.111	50.7308	45.667	7.76532	10.7973	9.422	7.96832	8.40276	9.60435	492.547	0.0972763	0.202989	1.41737	3.90262	-1810.73	-3309.7			27.1546	37.5029	9.32821	8.65848
	9.54836	36.5101	31.3218	15.0576	51.7898	45.4176	7.53918	10.2271	10.1507	7.48343	8.15436	9.39227	517.607	0.0971406	0.203178	1.42058	3.8973	-1953	-3309.52			25.7934	37.4216	9.30564	8.34336
	9.33047	35.0815	29.4226	14.2475	52.5298	44.9165	7.41062	9.81832	10.9387	7.22283	7.96478	9.24209	547.142	0.0969087	0.202973	1.43197	3.89388	-2071.27	-3309.31			24.6115	37.2312	9.38921	8.14323
	9.27928	35.2925	27.4998	13.9605	53.6072	44.0334	7.75695	9.56021	12.8515	7.09678	7.32978	9.04066	574.436	0.0965406	0.203268	1.44278	3.89076	-2170.35	-3309.08			24.0239	37.2004	10.0562	7.8224
	9.42628	35.3012	25.7805	13.4399	54.6177	42.3358	8.23044	9.6134	13.8997	6.81436	7.25655	8.85404	590.622	0.0961833	0.203562	1.44833	3.88438	-2266.22	-3308.96			23.5027	36.7978	10.5812	7.64165
	9.34684	36.6292	24.0386	12.9321	55.1172	40.5115	8.58965	9.728	15.4104	6.63401	7.74554	8.49606	589.015	0.0956492	0.203836	1.4529	3.88319	-2353.04	-3308.92			23.3382	36.1869	11.2427	7.62521
	9.14088	37.7983	22.1379	12.3524	54.0451	38.3558	8.71569	10.0344	16.4306	6.51423	8.06369	8.19959	582.69	0.0954596	0.203443	1.45306	3.87309	-2429.52	-3308.88			23.0257	34.9178	11.7269	7.5925
	9.03835	37.5412	19.6945	11.9963	52.575	35.7657	8.7938	10.3401	17.4246	6.40337	8.9361	7.81388	576.913	0.0952028	0.20357	1.4606	3.87463	-2498.57	-3308.82			22.0913	33.4457	12.1862	7.71779
	8.73074	36.6106	17.1619	11.3818	50.671	31.8249	9.15996	10.4746	18.324	6.13256	9.48957	7.49581	566.618	0.0948486	0.203824	1.47773	3.87219	-2564.99	-3308.84			20.8344	31.2925	12.6529	7.70598
	8.55906	35.0951	14.7851	10.7652	48.572	28.9106	9.32363	10.7099	19.1451	6.06922	10.1243	7.18269	559.563	0.0949693	0.204307	1.49112	3.89224	-2629.79	-3308.94			19.4798	29.4159	13.0595	7.79206
	8.40643	33.2297	12.5959	10.2626	46.5327	25.0775	9.45917	10.8498	19.9683	6.08064	10.6838	7.259	550.498	0.0945214	0.204503	1.51069	3.90678	-2688.13	-3309.09			18.0773	27.291	13.4258	8.00781
	8.27736	32.8456	11.3858	10.0324	43.7389	23.0426	9.50071	10.8099	20.2315	6.06274	10.7576	7.34076	530.133	0.0941989	0.205092	1.52057	3.91791	-2734.84	-3309.21			17.5029	25.6046	13.514	8.05368
	7.95	32.0781	10.7244	9.69941	40.6863	22.107	9.44526	10.652	20.3164	6.1352	10.8638	7.55061	504.551	0.0938614	0.205227	1.53015	3.93148	-2776.67	-3309.32			16.9175	24.1643	13.4712	8.18319
	7.74537	30.9367	10.32	9.4255	37.6745	21.7441	9.42789	10.3812	20.348	6.27971	10.9035	7.92716	477.715	0.0938455	0.206049	1.53375	3.94735	-2820.61	-3309.47			16.334	22.948	13.3857	8.37011
	7.62289	28.7109	10.0545	9.03245	34.8485	20.9442	9.16706	10.2473	19.8221	6.2342	11.1116	8.51065	446.548	0.0936162	0.206372	1.53418	3.96518	-2862.38	-3309.64			15.4628	21.6084	13.0788	8.61883
	7.5547	25.9181	9.63368	8.85894	31.9824	20.5317	8.64373	9.90055	18.8142	6.41102	11.1118	8.99203	408.644	0.0935634	0.206899	1.54275	3.97748	-2897.13	-3309.78			14.3688	20.4577	12.4528	8.83828
	7.44767	22.3761	9.45899	8.85078	30.2765	20.7935	8.16637	9.66977	17.9653	6.5312	10.8297	9.51747	385.696	0.0936406	0.207203	1.54989	3.99195	-2926.52	-3309.83			13.0942	19.9736	11.9338	8.95947
	7.57618	19.5075	9.3726	8.88778	30.253	20.8315	7.96451	9.26301	16.9979	6.59614	10.7801	10.1004	371.456	0.0935944	0.207888	1.55882	4.00537	-2956.73	-3309.9			12.1521	19.9907	11.4085	9.15888
	7.61278	16.9951	9.43987	9.03247	29.5764	21.2622	7.76538	8.59515	16.1582	6.58514	10.2583	10.6001	360.36	0.0938582	0.208246	1.5636	4.0169	-2987.57	-3310.03			11.3493	19.957	10.8396	9.14787
	7.62595	14.7857	9.45541	8.97516	28.4632	21.4593	7.2267	8.08558	15.7761	6.695	9.95138	11.0686	352.222	0.0937648	0.208177	1.5662	4.03004	-3014.28	-3310.18			10.6224	19.6326	10.3628	9.23833
	7.48557	14.1371	9.51681	9.01508	28.3133	21.3545	6.87592	7.55406	15.1444	6.74052	9.73943	12.4066	344.155	0.0937523	0.208182	1.56923	4.03591	-3035.27	-3310.29			10.3798	19.5609	9.85811	9.62884
	7.49878	13.3869	9.82121	9.11182	27.2863	21.3599	6.58769	6.88673	14.1971	6.62857	9.4234	12.892	337.459	0.094065	0.207805	1.56483	4.04406	-3055.91	-3310.39			10.2356	19.2527	9.22385	9.64799
	7.48189	12.9738	10.2274	9.03056	26.3306	21.271	6.33654	6.35639	14.0897	6.58163	9.25435	13.38	335.014	0.0943626	0.207556	1.56076	4.0518	-3078.35	-3310.53			10.2277	18.8774	8.92755	9.73866
	7.50811	13.0133	10.4243	9.05427	25.3587	21.0023	6.32207	6.26739	13.7897	6.56089	9.24441	14.3756	339.561	0.0950133	0.207366	1.55606	4.05722	-3097.78	-3310.71			10.3152	18.4717	8.79304	10.0603
	7.64498	12.9097	10.6391	9.21329	24.5427	19.7405	6.16104	6.22215	13.521	6.50828	9.27899	15.2266	345.942	0.0950241	0.207307	1.55425	4.05954	-3112.59	-3310.85			10.3979	17.8322	8.63474	10.338
	7.50326	13.0969	11.12	9.08164	23.7634	19.0873	6.11493	6.25174	13.5281	6.58987	9.36489	15.8594	344.712	0.0953063	0.206538	1.55661	4.06087	-3124.99	-3310.94			10.5734	17.3108	8.63157	10.6047
	7.39129	13.4257	11.5356	8.90048	23.0647	18.7622	6.15199	6.25284	13.4751	6.4987	9.16485	16.6062	341.838	0.0951008	0.206056	1.55967	4.06197	-3137.9	-3311.03			10.7842	16.9091	8.62665	10.7566
	7.46101	13.6711	11.9365	8.77009	21.5271	18.0137	6.14397	6.26791	13.4321	6.22168	8.96612	17.061	343.072	0.0949073	0.205728	1.56547	4.05649	-3151.29	-3311.17			11.0229	16.1036	8.61465	10.7496
	7.2542	14.0083	12.8948	8.49933	19.73	17.6175	6.04961	6.30496	13.4709	6.07357	8.664	18.4204	347.843	0.0945974	0.205338	1.56843	4.06047	-3161.13	-3311.32			11.3858	15.2823	8.60848	11.0527
	7.10107	14.4732	13.5125	8.27774	18.148	17.17	5.98352	6.76955	13.2837	6.02176	8.63843	19.9963	349.851	0.0945723	0.205039	1.56965	4.06783	-3167.68	-3311.4			11.6956	14.5319	8.67892	11.5522
	7.05391	15.1448	13.8831	8.19318	17.3517	16.4387	6.02208	7.23891	13.161	5.98037	8.44771	21.7722	347.134	0.0942524	0.20518	1.56408	4.07647	-3173.78	-3311.42			12.0273	13.9945	8.80735	12.0668
	7.0519	16.1757	14.2677	8.12438	16.1203	15.875	6.24431	7.73755	12.8834	6.01681	8.32117	23.5568	345.64	0.0938049	0.204692	1.55392	4.08223	-3181.28	-3311.46			12.4984	13.3732	8.95509	12.6316
	7.04595	16.6672	14.5303	8.00826	15.3254	15.4132	6.36234	8.19146	12.711	5.95096	8.22978	25.1016	350.943	0.0932856	0.204422	1.54882	4.08974	-3187.49	-3311.54			12.7478	12.9156	9.08828	13.0941
	6.99418	16.946	14.5767	7.7932	13.7839	14.7844	6.51487	8.93977	13.2947	5.94874	8.39981	28.0273	359.695	0.0928085	0.204781	1.54172	4.09549	-3190.41	-3311.56			12.839	12.1205	9.58311	14.1253
	6.90523	17.4701	14.8482	7.48894	12.9448	13.8348	6.5684	9.38001	13.4617	6.07693	8.44268	29.7511	370.098	0.0920609	0.204777	1.53028	4.1026	-3193.35	-3311.5			13.0745	11.4229	9.80337	14.7569
	7.02682	18.1112	15.344	7.17734	12.4976	13.4099	6.5786	10.0019	13.6604	6.06437	8.69041	30.8526	379.348	0.0917965	0.204481	1.53008	4.10872	-3198.62	-3311.42			13.494	11.0283	10.0803	15.2025
	7.09719	18.8277	15.4255	7.12968	11.9037	13.3858	6.66824	10.3314	13.7801	6.06448	8.86742	32.1507	392.013	0.0915263	0.204848	1.52964	4.11783	-3204.36	-3311.4			13.7835	10.8064	10.2599	15.6942
	6.98959	19.7212	16.0176	7.0882	11.5566	13.1828	6.70536	10.792	13.902	6.16377	9.2421	33.8893	405.783	0.0915906	0.205006	1.53811	4.12821	-3208.15	-3311.41			14.2428	10.6092	10.4665	16.4317
	6.76963	20.3965	16.162	7.20202	11.3585	12.9429	6.75133	11.3455	14.3368	6.46802	9.979	36.0383	412.637	0.091702	0.205025	1.54323	4.14227	-3210.6	-3311.35			14.4427	10.5012	10.8112	17.4951
	6.71889	20.6345	15.814	7.35879	10.9031	12.9492	6.92909	12.0701	14.5179	6.81033	10.6054	38.0141	413.654	0.0916713	0.204981	1.54953	4.15452	-3214.43	-3311.24			14.3891	10.4037	11.1724	18.4766
	6.7762	21.452	15.1358	7.37251	10.5891	12.7835	6.92612	12.4395	15.5073	7.39549	11.3698	40.8818	412.906	0.0911358	0.204596	1.56041	4.16689	-3220.11	-3311.19			14.4547	10.2484	11.6243	19.8824
	6.85334	22.1193	14.9152	7.40338	10.1485	12.7809	7.01628	12.7441	15.8499	7.98071	12.2098	42.8854	416.476	0.0910778	0.204261	1.57171	4.17211	-3225.66	-3311.19			14.6293	10.1109	11.8701	21.0253
	6.96379	22.5859	14.5279	7.225	9.60292	12.6812	6.96812	13.2925	16.8227	8.84773	13.5009	44.27	422.715	0.0913043	0.204549	1.5845	4.1709	-3229.49	-3311.17			14.6925	9.83637	12.3611	22.2062
	7.03727	23.8522	14.7457	7.22267	9.25792	12.0296	6.98119	13.8864	16.9459	9.44148	14.8858	45.5008	424.979	0.0913308	0.204355	1.59809	4.17151	-3233	-3311.05			15.2117	9.5034	12.6045	23.2761
	7.17342	25.282	14.5831	7.22536	9.32705	12.2831	6.97978	14.1106	17.2286	10.2074	15.8214	45.6862	424.449	0.0910106	0.203949	1.61782	4.17392	-3237.87	-3310.93			15.6795	9.61183	12.773	23.905
	7.30531	26.1973	14.4839	7.21745	9.18032	12.1553	6.97374	14.3228	17.6102	10.8903	16.8044	47.1106	425.293	0.0908345	0.204275	1.63277	4.17225	-3242.81	-3310.9			15.9955	9.5177	12.9689	24.9351
	7.33579	26.7373	14.5706	7.20189	8.91808	11.9388	6.91321	14.4523	17.9953	11.4494	17.743	48.2482	431.926	0.0904556	0.203957	1.64189	4.17554	-3246.14	-3310.9			16.2146	9.35292	13.1203	25.8135
	7.40692	26.822	14.7559	7.20182	8.82507	11.767	7.09358	14.8533	18.9571	12.4019	18.8848	49.0329	433.429	0.0905998	0.203571	1.65194	4.17996	-3248.27	-3310.81			16.3283	9.26462	13.6347	26.7732
	7.58451	27.2801	14.7247	7.29301	8.85673	11.736	7.10384	15.0037	19.8003	13.1786	19.8321	49.4819	431.379	0.0903649	0.203764	1.65713	4.18145	-3251.08	-3310.62			16.5298	9.29524	13.9693	27.4975
	7.69175	27.7442	14.576	7.39359	8.96943	11.661	7.23658	14.9159	20.1661	14.7636	20.5881	51.2063	427.311	0.0898643	0.204203	1.65902	4.18523	-3254.57	-3310.47			16.6706	9.34135	14.1062	28.8527
	7.84304	28.2006	14.909	7.50588	8.99995	12.1312	7.2582	15.1209	20.7104	16.6469	21.9836	51.4658	425.99	0.0895513	0.203933	1.6627	4.18524	-3256.99	-3310.35			16.9842	9.54568	14.3632	30.0321
	8.08138	28.9828	14.9529	7.74095	8.94468	12.2867	7.45961	15.5022	21.0586	17.5951	22.9391	50.9171	425.056	0.0891765	0.204394	1.66135	4.18205	-3257.88	-3310.15			17.339	9.65743	14.6735	30.4838
	8.28263	28.9289	15.0344	7.8559	9.14037	12.7494	7.56628	15.8804	21.2803	18.4592	23.8601	49.6138	427.859	0.0891513	0.20502	1.66036	4.18313	-3258.38	-3309.82			17.4153	9.91522	14.909	30.6443
	8.44134	29.1912	15.288	8.03421	9.36541	12.5557	7.67055	16.1705	21.3041	19.7991	24.5008	48.7625	430.91	0.0882505	0.204972	1.65373	4.18531	-3259.27	-3309.48			17.6402	9.98511	15.0484	31.0208
	8.46045	28.6598	15.8942	8.2143	9.4053	12.936	7.64103	16.1975	21.5717	20.9176	24.6067	48.5519	429.741	0.0878667	0.205469	1.65494	4.19273	-3260.2	-3309.21			17.6715	10.1852	15.1367	31.3587
	8.73991	28.2289	16.7396	8.19053	9.62287	13.1719	7.5916	16.5146	21.536	22.4483	25.8847	46.9653	422.114	0.0873393	0.205615	1.65244	4.19807	-3260.55	-3308.97			17.9028	10.3284	15.2141	31.7661
	8.8154	27.8062	17.8182	8.35152	10.5691	13.6032	7.86903	17.0154	21.5528	25.2732	26.7754	44.4445	415.301	0.0866602	0.205212	1.64964	4.20948	-3260.39	-3308.64			18.1466	10.8413	15.4791	32.1644
	8.84037	28.7377	18.2314	8.47864	11.2148	14.7948	8.07873	17.4926	21.4699	27.917	27.3298	42.5501	416.595	0.0862324	0.205194	1.64875	4.2116	-3260.51	-3308.25			18.6031	11.4961	15.6804	32.599
	8.908	29.7168	18.5325	8.62524	13.0715	16.2357	8.15239	17.8371	22.055	29.432	27.7385	41.3502	420.921	0.0858199	0.205069	1.65253	4.21348	-3260.9	-3307.99			19.0524	12.6442	16.0149	32.8402
	8.85754	31.6185	19.515	8.74982	13.933	18.2206	8.11898	18.419	21.8074	30.6501	28.2427	39.2963	417.584	0.0857589	0.204705	1.65388	4.21981	-3260.98	-3307.9			19.997	13.6345	16.1151	32.7297
	8.80833	33.8259	20.0833	8.98012	14.8481	20.5572	7.97136	18.5782	21.8444	31.4598	28.5407	35.1199	405.177	0.0860048	0.204084	1.6475	4.22387	-3260.67	-3307.82			20.9058	14.7951	16.1313	31.7068
	8.73992	35.4037	21.2161	9.26563	16.3107	24.9883	7.87076	18.4956	21.9604	31.352	28.0624	32.8214	399.247	0.0862952	0.203747	1.64499	4.23035	-3260.57	-3307.7			21.7866	16.8549	16.1089	30.7453
	8.63104	36.7398	22.341	9.92317	19.0245	30.5736	7.69406	18.4661	21.5297	31.6657	27.4663	30.0037	398.874	0.086331	0.20329	1.63764	4.23597	-3260.85	-3307.65			22.5706	19.8404	15.8966	29.7119
	8.65249	37.3746	24.4995	10.9501	21.1845	37.4114	7.50498	18.2747	21.4416	31.8805	26.7409	27.2036	405.529	0.0863419	0.202777	1.63041	4.24725	-3260.96	-3307.75			23.5089	23.182	15.7404	28.6083
	8.72179	39.1648	26.4387	12.1472	24.0601	45.1758	7.44801	17.7631	21.1917	32.2926	26.029	24.4637	425.113	0.0864009	0.202601	1.6351	4.25449	-3260.79	-3307.91			24.7751	27.1277	15.4676	27.5951
	8.8122	40.638	27.5539	13.3336	29.7575	51.2633	7.45497	17.2998	20.7235	32.2834	25.1672	21.2292	450.021	0.0862122	0.20219	1.63572	4.25524	-3260.63	-3307.9			25.668	31.4515	15.1594	26.2266
	8.65662	42.137	28.3134	15.2223	33.3592	57.5651	7.55924	16.9461	20.3558	32.9987	23.6003	19.7635	479.658	0.0866074	0.20156	1.63525	4.25802	-3260.76	-3307.64			26.369	35.3822	14.9537	25.4542
	8.58005	43.0761	28.7681	17.9618	38.6554	63.6817	7.29434	16.1739	19.8677	32.5624	21.9645	19.3337	502.576	0.0873152	0.201619	1.63406	4.25532	-3260.9	-3307.2			26.8081	40.0996	14.4453	24.6202
	8.70486	42.8955	29.2201	21.677	43.8295	69.4493	7.07052	15.5398	19.3781	31.1771	20.7721	18.8946	515.144	0.0876717	0.201937	1.63328	4.25313	-3260.77	-3306.36			26.9401	44.9853	13.9961	23.6146
	8.58284	43.4474	30.5741	24.6361	48.8976	73.4954	6.89893	15.1005	17.727	29.897	18.92	17.424	527.399	0.0882726	0.202203	1.626	4.25869	-3260.57	-3304.71			27.5348	49.0097	13.2421	22.0803
	8.61525	43.1813	31.397	28.932	53.7382	79.0543	6.73807	14.0906	16.8849	29.6215	17.4813	16.7225	540.589	0.0883619	0.202621	1.61631	4.25792	-3260.64	-3301.65			27.7312	53.9082	12.5712	21.2751
	8.73956	43.3929	32.8661	35.142	60.5468	84.8032	6.79223	13.4557	15.9066	30.1529	16.2629	16.8419	555.322	0.0884357	0.203042	1.60836	4.25093	-3260.79	-3296.94			28.3329	60.164	12.0515	21.0859
	9.03162	43.8835	33.5609	40.4772	67.069	90.8076	6.83144	12.9841	14.7993	31.6031	15.0793	17.4317	570.19	0.0882867	0.203589	1.59858	4.23456	-3260.7	-3289.92			28.8254	66.1179	11.5383	21.3714
	9.18832	45.0399	34.2479	47.6135	71.8854	92.9133	6.89984	12.4134	14.0631	32.9012	14.3215	17.7768	578.17	0.0884598	0.203861	1.59299	4.2222	-3260.48	-3279.37			29.492	70.8041	11.1255	21.6665
	9.17394	45.8018	33.5841	52.516	77.3026	95.1555	6.98201	11.743	13.6332	34.5923	14.0855	18.0304	574.191	0.0880538	0.204279	1.59739	4.20348	-3260.46	-3264.76			29.5199	74.9914	10.7861	22.2361
	9.09295	45.8959	32.6797	57.3103	82.5698	96.2622	7.0631	11.4468	13.0456	36.1316	13.9809	18.3411	558.071	0.0881214	0.204359	1.5809	4.19322	-3260.64	-3245.13			29.2228	78.7141	10.5185	22.8179
	9.0411	44.9533	32.0482	62.3524	84.8245	95.7209	7.15736	11.4241	12.9658	38.2152	14.0599	18.4688	534.611	0.0887406	0.204518	1.5774	4.18428	-3260.63	-3220.82			28.6809	80.966	10.5158	23.5813
	9.08488	42.2669	31.5041	65.8619	87.2525	96.0939	7.1026	11.1364	13.1057	38.3694	14.7567	18.5337	504.236	0.0889809	0.205234	1.56484	4.17053	-3260.36	-3191.23			27.6187	83.0694	10.4482	23.8866
	8.99426	41.7294	31.0254	67.9489	88.9944	93.6807	7.21343	11.2253	13.1184	38.6238	15.1933	18.4301	479.04	0.0894335	0.205191	1.55406	4.15757	-3260.24	-3161.52			27.2497	83.5413	10.5191	24.0824
	8.92274	42.4226	30.7916	68.114	89.47	91.601	7.35097	11.3859	13.3907	39.8029	15.9603	18.3598	467.609	0.0897688	0.204703	1.55134	4.15582	-3260.42	-3131.39			27.379	83.0617	10.7092	24.7077
	8.95612	43.806	29.8809	67.7004	89.207	89.5281	7.47016	11.2739	14.2926	40.0997	17.71	18.1409	459.72	0.0901957	0.204534	1.55156	4.14596	-3260.58	-3103.86			27.5477	82.1452	11.0122	25.3168
	8.93898	45.6807	29.6616	66.0752	88.4114	86.9188	7.89049	11.6926	15.1558	40.5255	19.0586	18.0043	445.362	0.0908909	0.204257	1.54417	4.14143	-3260.45	-3080.3			28.0938	80.4685	11.5796	25.8628
	8.8989	47.4748	27.9638	63.0467	85.7448	81.3867	8.06078	12.0432	16.3195	40.1733	20.5487	17.6204	426.812	0.0915858	0.203643	1.54363	4.13917	-3260.18	-3063.18			28.1125	76.726	12.1412	26.1141
	8.74678	49.8731	27.3784	60.0482	81.5808	74.1975	8.26231	12.3787	17.9448	39.183	21.3954	16.9252	411.45	0.0919521	0.20273	1.5441	4.14777	-3260.26	-3052.4			28.6661	71.9422	12.8619	25.8345
	8.58239	53.6973	25.7327	54.1106	77.4148	68.7704	9.29639	13.1636	20.0253	37.9916	23.4281	16.4059	397.644	0.0922531	0.202369	1.53674	4.14671	-3260.61	-3048.33			29.3375	66.7653	14.1618	25.9419
	8.59539	56.7453	25.3096	48.8762	71.8867	62.0194	10.3177	14.3089	22.1063	36.626	26.2529	16.089	392.96	0.0929128	0.202431	1.52946	4.14931	-3260.64	-3051.35			30.2168	60.9274	15.5776	26.3226
	8.64418	58.6763	24.342	44.097	65.2935	54.0695	11.4937	15.1796	23.8572	35.1119	28.09	15.7315	397.26	0.0932351	0.202216	1.5223	4.14572	-3260.35	-3061.28			30.5542	54.4867	16.8435	26.3112
	8.53534	58.9588	23.5768	37.8555	59.1353	48.8095	12.4126	17.0589	26.1022	32.6605	29.1708	15.9253	403.742	0.0934871	0.202449	1.51254	4.14041	-3259.99	-3078.21			30.357	48.6001	18.5245	25.9189
	8.49371	59.5244	22.9262	32.2344	52.7299	42.012	13.3174	18.2131	27.7189	31.9445	30.4246	16.0686	408.466	0.0936828	0.202368	1.50384	4.14337	-3259.92	-3100.54			30.3148	42.3255	19.7498	26.1459
	8.69541	59.3653	22.178	26.7295	46.602	37.4508	13.9437	19.1532	29.3494	30.3492	32.1806	16.0126	412.312	0.0939156	0.202375	1.49692	4.14447	-3259.84	-3126.91			30.0796	36.9275	20.8154	26.1808
	8.72723	58.3963	21.386	23.7893	40.4787	31.8855	14.5993	20.1186	30.3941	29.7404	33.715	16.3582	416.323	0.0937404	0.202786	1.49341	4.14192	-3259.08	-3154.06			29.5032	32.0512	21.704	26.6045
	8.66999	56.7443	20.8864	21.294	32.8255	26.9136	15.0615	21.1355	30.559	29.5524	33.6951	16.5564	418.241	0.093061	0.203794	1.5012	4.14103	-3256.68	-3180.65			28.7669	27.011	22.252	26.6013
	8.63863	53.5843	19.6583	19.5711	27.6125	20.4391	15.2942	21.5301	30.8542	28.7933	33.5514	17.8128	419.689	0.0925247	0.204671	1.5122	4.13917	-3253.42	-3204.22			27.2938	22.5409	22.5595	26.7192
	8.47677	50.5411	19.198	17.6697	22.5821	17.6511	15.3827	22.0604	30.7702	28.0296	33.31	19.1238	418.884	0.0916504	0.2054	1.52967	4.13013	-3249.22	-3224.12			26.072	19.301	22.7378	26.8211
	8.39869	45.2173	18.4334	16.0554	18.7015	15.7019	15.4493	22.0115	30.4111	27.1369	33.4871	20.2857	419.895	0.0910503	0.206179	1.54169	4.12101	-3242.8	-3240.34			24.0165	16.8196	22.624	26.9699
	8.255	38.7572	18.2749	15.4516	16.9902	15.1015	14.9663	21.9639	29.9847	26.618	32.5621	20.8593	415.841	0.0903797	0.206693	1.55694	4.12183	-3233.87	-3252.57			21.7624	15.8478	22.305	26.6798
	8.01871	33.1218	18.1533	15.1161	16.2491	14.5499	14.1798	21.5547	28.4206	26.0765	30.7856	21.7563	410.262	0.0902739	0.207144	1.56863	4.12209	-3221	-3261.76			19.7646	15.305	21.385	26.2061
	7.72223	26.7629	18.9812	14.741	15.8025	14.3222	13.2034	20.9658	26.8069	24.9575	29.4177	22.1329	404.937	0.0902084	0.207526	1.57594	4.11892	-3206.03	-3268.85			17.8221	14.9552	20.3254	25.5027
	7.6726	23.6588	19.3294	14.279	15.8597	13.7384	12.2801	19.7719	25.2717	23.3716	28.3377	22.0849	402.137	0.0902306	0.207999	1.58324	4.11675	-3189.72	-3274.2			16.8869	14.6257	19.1079	24.5981
	7.50159	21.5041	20.1009	13.1796	15.7555	13.0774	11.3462	18.6662	23.7233	21.81	26.678	22.0447	403.5	0.0901747	0.208207	1.5834	4.11597	-3171.79	-3278.36			16.3689	14.0042	17.9119	23.5109
	7.39457	19.3931	21.2958	12.4268	15.6657	12.287	10.6909	17.8073	21.9696	20.7644	24.4549	22.3289	411.848	0.0903874	0.208346	1.57209	4.11359	-3152.21	-3281.59			16.0278	13.4598	16.8226	22.5161
	7.13253	17.183	22.3059	11.4909	16.0493	11.856	9.8293	16.8743	20.3379	19.2203	22.0302	22.7625	415.805	0.0907121	0.208182	1.57105	4.10791	-3132.75	-3284.26			15.5405	13.1321	15.6805	21.3376
	7.01371	17.1309	24.4462	10.5208	16.2358	11.0456	9.36254	16.0351	19.9481	17.0872	20.7625	22.7169	416.12	0.091326	0.207725	1.56846	4.10525	-3114.98	-3286.39			16.1969	12.6007	15.1152	20.1889
	7.08355	17.873	25.6135	10.0036	16.1053	10.5976	9.13757	15.656	19.0881	15.4725	19.4076	22.0478	417.458	0.0913044	0.207137	1.56196	4.10653	-3098.19	-3288.13			16.8567	12.2355	14.6272	18.976
	7.23	18.1367	27.0191	9.63768	16.1608	10.3543	8.79723	15.1674	18.6449	14.6722	19.0092	21.0921	417.504	0.0916072	0.206959	1.55559	4.11114	-3082.02	-3289.7			17.4619	12.0509	14.2032	18.2578
	7.28953	19.359	28.4684	9.41783	16.2662	9.9976	8.62021	15.1722	17.1624	14.0203	17.8777	19.9494	417.772	0.0921767	0.206395	1.54171	4.11924	-3068.23	-3291.19			18.3723	11.8939	13.6516	17.2825
	7.35135	19.8357	29.6935	9.19116	16.7161	9.47571	8.28638	15.3116	15.9524	12.8138	17.6962	19.1486	424.327	0.0923085	0.206006	1.53189	4.12496	-3058.35	-3292.63			18.9602	11.7943	13.1834	16.5529
	7.40397	20.0448	30.7647	8.66321	16.9918	9.1374	8.34178	15.4509	15.243	11.7374	17.5888	18.5744	432.678	0.092084	0.205133	1.53154	4.13524	-3053.01	-3294.13			19.4045	11.5975	13.0119	15.9669
	7.47454	21.2408	30.9204	8.28579	17.1717	8.92491	8.16094	15.6137	14.6526	11.1002	16.902	17.631	439.969	0.0917348	0.204118	1.52957	4.14639	-3049.74	-3295.56			19.8786	11.4608	12.8091	15.2111
	7.57035	21.8549	30.9908	8.0318	17.7101	9.03851	8.12513	15.3009	14.1761	10.6192	16.4489	17.742	445.342	0.0916669	0.203515	1.52825	4.16153	-3048.36	-3297.02			20.1387	11.5935	12.534	14.9367
	7.4842	23.162	30.7259	7.99198	18.063	9.22544	8.04437	14.9356	13.6722	10.3292	15.9606	17.9625	445.548	0.0912692	0.202273	1.52521	4.16866	-3049.28	-3298.47			20.4574	11.7601	12.2174	14.7508
	7.4005	23.5523	30.189	8.26599	18.2254	9.59083	8.04159	14.5797	13.4157	10.0209	15.8416	18.2793	439.124	0.0904725	0.20217	1.52313	4.17164	-3052.48	-3299.8			20.3806	12.0274	12.0123	14.7139
	7.42105	24.3921	29.4377	8.32542	18.3537	10.1982	7.98589	13.9087	13.2069	9.76012	15.9164	18.5371	434.355	0.0900017	0.201918	1.51964	4.17817	-3055.84	-3301.06			20.4169	12.2924	11.7005	14.7379
	7.48975	24.4021	27.8779	8.28254	18.3619	10.418	7.78724	13.3502	12.3209	9.54141	16.0265	19.0617	437.405	0.0895734	0.201846	1.51038	4.1805	-3058.17	-3302.24			19.9232	12.3541	11.1528	14.8765
	7.43461	24.3444	26.9208	8.32935	18.146	10.9835	7.41045	12.7084	11.8421	9.58059	15.9571	19.924	446.424	0.0892741	0.201216	1.50783	4.17861	-3061.01	-3303.36			19.5666	12.4863	10.6537	15.1539
	7.4126	23.8561	26.1691	8.36775	18.0639	11.4845	7.24452	12.0682	11.1647	9.61775	16.3971	19.9732	455.17	0.0890705	0.200493	1.50616	4.17841	-3065.1	-3304.33			19.1459	12.6387	10.1591	15.3293
	7.24874	22.7946	25.2842	8.16293	17.9983	11.7553	6.97221	11.3036	10.9083	9.64805	16.821	20.2251	459.827	0.0888207	0.200306	1.50108	4.17382	-3069.18	-3305.13			18.4425	12.6388	9.72805	15.5647
	7.16548	22.2979	23.2871	8.13076	17.5008	12.0294	6.91534	10.4529	10.7773	9.72776	17.208	20.0151	461.45	0.0886902	0.200349	1.494	4.1717	-3071.11	-3305.87			17.5835	12.5536	9.38183	15.6503
	7.14488	21.8882	21.4989	8.02025	17.0405	12.3288	6.78495	9.42145	10.7104	9.67957	17.2964	20.336	460.945	0.0888344	0.200181	1.48835	4.16953	-3071.6	-3306.56			16.844	12.4632	8.97226	15.7707
	7.08646	20.7403	19.9131	7.90832	16.4223	12.4827	6.72915	8.45772	10.7761	9.6491	17.7944	20.937	460.914	0.0887669	0.200744	1.48923	4.16482	-3073.35	-3307.17			15.9133	12.2711	8.65433	16.1268
	7.12284	19.7669	18.7902	7.73345	15.5362	12.2175	6.67751	7.7367	10.6081	9.62551	17.7725	21.4424	462.66	0.08837	0.200775	1.49906	4.15851	-3076.7	-3307.68			15.2266	11.8291	8.34078	16.2801
	6.97604	17.4845	17.8137	7.60028	14.7955	12.186	6.52587	7.48969	10.5415	9.8149	18.0611	22.0575	461.906	0.0877451	0.201398	1.51684	4.153	-3078.99	-3308.08			14.0914	11.5273	8.18568	16.6445
	7.08305	16.7112	17.1137	7.32296	14.2364	12.1516	6.32277	7.68754	10.5188	9.93089	17.77	21.8756	454.465	0.0874099	0.201414	1.53851	4.15153	-3079.63	-3308.45			13.636	11.237	8.17638	16.5255
	7.00026	15.445	16.8684	7.18368	13.8365	11.9481	6.24233	7.74422	10.6134	9.89417	17.8289	21.5922	446.778	0.0870904	0.201256	1.54954	4.15063	-3081.59	-3308.81			13.1046	10.9894	8.19999	16.4384
	6.84994	14.3854	16.4805	7.03105	13.1545	11.8141	6.24375	7.77159	10.7522	9.8312	17.8714	21.1513	439.009	0.0862487	0.201231	1.57249	4.14733	-3086.29	-3309.08			12.572	10.6666	8.25586	16.2846
	6.73528	13.11	16.5611	6.94816	13.0342	11.5858	6.26122	7.63273	11.0635	9.73963	18.1683	20.2526	426.918	0.0858048	0.20185	1.58983	4.14392	-3091.7	-3309.29			12.1355	10.5227	8.31914	16.0535
	6.50167	12.3899	15.6012	6.73183	12.7846	11.0975	6.26108	7.78802	11.1024	9.60864	17.9199	20.4759	409.444	0.0853675	0.202542	1.61356	4.13645	-3094.93	-3309.55			11.4976	10.2047	8.38384	16.0015
	6.37286	12.2108	15.5796	6.52359	12.9567	10.762	6.13189	7.84536	11.2317	9.53699	17.1298	20.235	397.394	0.0849469	0.202874	1.63259	4.12695	-3097.01	-3309.85			11.3878	10.0808	8.40299	15.6339
	6.37032	12.1736	15.5845	6.57005	13.2209	10.529	6.20768	7.8919	11.4654	9.37484	16.3697	20.3101	401.979	0.0847529	0.203128	1.64795	4.11399	-3101.61	-3310.11			11.3761	10.1067	8.52165	15.3515
	6.21869	12.4559	16.2552	6.59164	13.5264	10.571	6.17617	8.12073	11.3923	9.40264	15.5084	19.8649	411.657	0.0843115	0.203308	1.66272	4.10758	-3108.64	-3310.29			11.6433	10.2297	8.56305	14.9253
	6.13814	13.1686	17.0042	6.7056	13.6444	10.7176	6.0742	8.30603	11.226	9.31196	14.9622	19.3853	417.544	0.084323	0.203643	1.66619	4.10701	-3113.92	-3310.47			12.1036	10.3559	8.53542	14.5532
	6.0815	13.3024	17.4403	6.77576	14.0066	11.5388	6.01435	8.72387	11.108	9.36889	14.5823	18.6886	412.111	0.084326	0.203814	1.67027	4.10623	-3115.71	-3310.7			12.2747	10.7737	8.61541	14.2133
	6.14945	14.6831	17.7744	6.76064	14.3124	11.7854	6.04587	9.22863	10.8949	9.19561	14.1436	17.3866	414.974	0.0845614	0.203929	1.66791	4.10824	-3118.17	-3310.94			12.869	10.9528	8.72313	13.5753
	6.14131	15.3645	18.0443	6.86909	14.4021	12.2874	6.04459	9.25073	10.7853	8.82869	13.6252	16.4705	427.931	0.0847074	0.203945	1.66191	4.10367	-3123.8	-3311.06			13.1834	11.1862	8.69354	12.9748
	6.02787	16.4006	18.3458	6.98996	14.502	12.857	5.96896	9.63037	10.635	8.69541	13.4351	15.7414	449.312	0.0849366	0.204179	1.65411	4.09641	-3128.89	-3311.1			13.5914	11.4496	8.74479	12.624
	6.03583	17.2906	19.5063	7.26855	14.8077	13.4083	5.89176	10.0599	10.6236	8.7065	12.5867	15.0525	478.408	0.0854413	0.203847	1.64207	4.09036	-3129.92	-3311.17			14.2776	11.8282	8.85841	12.1152
	6.09759	18.1064	19.8898	7.45343	15.2945	14.0712	5.82246	10.5808	10.5736	8.5894	11.6627	14.5774	501.308	0.0861972	0.203296	1.63332	4.08996	-3129.2	-3311.26			14.6979	12.273	8.99228	11.6098
	6.22559	19.6819	20.5908	7.86561	15.5207	15.5676	5.77631	11.2004	10.5788	8.68214	10.8094	13.721	518.389	0.0868566	0.20353	1.61847	4.09441	-3131.5	-3311.25			15.4994	12.9846	9.18519	11.0709
	6.36605	21.2257	20.9345	8.69576	16.1493	17.7829	5.79866	11.7327	10.2888	8.57746	10.8508	13.0899	527.611	0.0874154	0.203285	1.60908	4.10106	-3136.46	-3311.15			16.1754	14.2093	9.27341	10.8394
	6.37424	23.1476	20.8855	9.38342	16.7145	20.5298	5.6227	12.322	10.037	8.57256	10.4465	12.4796	535.712	0.0877987	0.203396	1.60489	4.10864	-3138.31	-3311.06			16.8024	15.5426	9.32721	10.4995
	6.41521	24.6851	20.6339	10.7791	17.3648	22.9275	5.54624	12.752	9.69635	8.40466	10.0353	12.2475	539.405	0.0882094	0.203246	1.58894	4.10671	-3136.31	-3311.06			17.2447	17.0238	9.33153	10.2292
	6.56314	26.469	20.764	12.2529	18.5158	26.2156	5.5	13.6054	9.51967	8.45537	9.58519	11.8987	541.014	0.0886212	0.202911	1.57758	4.10388	-3136.13	-3311.05			17.932	18.9947	9.54169	9.97976
	6.62196	28.4745	21.2195	14.0279	19.3846	28.8465	5.60317	13.937	9.58926	8.36247	9.39007	11.9718	546.418	0.0889724	0.202562	1.56621	4.1022	-3140.56	-3310.97			18.772	20.753	9.7098	9.90812
	6.53362	29.7929	21.9619	15.7892	20.2643	32.1682	5.46837	14.4094	9.67888	8.39773	8.94506	12.0303	542.14	0.0894945	0.202291	1.55488	4.09296	-3145.26	-3310.91			19.4295	22.7406	9.85221	9.79104
	6.56845	31.6916	23.0492	17.8398	22.4281	34.341	5.50013	15.284	9.83487	8.38426	8.67596	11.929	529.886	0.0897371	0.202773	1.54582	4.08599	-3145.1	-3310.99			20.4364	24.8697	10.2063	9.66308
	6.75209	33.8363	23.7551	19.7053	24.0544	36.5167	5.57116	16.1078	9.9047	8.43084	8.48627	11.9615	515.523	0.0898159	0.20243	1.53598	4.0802	-3143.48	-3311.15			21.4478	26.7588	10.5279	9.6262
	6.95369	36.3922	24.5211	21.394	25.0989	39.2037	5.69614	16.4281	9.93091	8.33751	8.35715	11.654	491.274	0.0903023	0.202944	1.52794	4.07147	-3146.55	-3311.24			22.6223	28.5655	10.6851	9.44955
	7.07716	39.1144	25.2583	23.7844	27.1809	42.1613	5.71218	16.99	9.86625	8.43149	8.42122	11.7167	464.907	0.090501	0.202874	1.51354	4.05565	-3152.58	-3311.28			23.8166	31.0422	10.8561	9.52315
	7.07925	41.3904	26.1006	25.6202	28.7572	44.0059	5.78625	17.7329	9.79967	8.26205	8.29199	11.76	444.28	0.0903392	0.202349	1.50265	4.04273	-3154.92	-3311.45			24.8567	32.7945	11.1063	9.43803
	7.02681	42.2948	26.5501	27.7588	30.6897	46.0938	5.84568	18.2812	9.91808	8.22795	8.16836	11.9127	434.148	0.0903382	0.202324	1.48952	4.03098	-3153.37	-3311.72			25.2906	34.8475	11.3483	9.43633
	7.11806	43.1685	27.7521	29.7186	31.9617	47.2325	5.85582	18.9618	9.83108	8.27223	8.09245	11.8814	424.293	0.0898584	0.202082	1.47576	4.02843	-3154.94	-3311.96			26.0129	36.3043	11.5496	9.41535
	7.29073	43.968	28.7386	31.2583	33.1473	48.5311	5.92751	19.5758	9.9618	8.50236	8.02263	11.9871	404.532	0.0893293	0.202116	1.47262	4.03681	-3162.04	-3312.09			26.6657	37.6456	11.8217	9.50405
	7.3541	44.4285	30.6206	32.6059	33.7426	48.9411	5.96186	20.7209	9.9497	8.45795	7.91008	12.0167	379.405	0.0886952	0.202015	1.47	4.04387	-3168.05	-3312.25			27.4677	38.4299	12.2108	9.46159
	7.45203	46.1956	31.3603	33.3413	35.1469	48.915	5.96176	21.5764	9.97739	8.3324	7.72087	11.8554	358.615	0.0880059	0.202229	1.47046	4.04976	-3168.59	-3312.49			28.336	39.1344	12.5052	9.30288
	7.51629	47.2966	32.3609	33.7668	36.0334	48.4197	5.9903	21.9477	9.84504	8.30233	7.59876	11.6455	345.152	0.0874591	0.202038	1.46208	4.06519	-3168.19	-3312.77			29.058	39.4066	12.5943	9.18219
	7.52363	48.2878	32.6266	33.5426	36.072	47.6235	5.99188	22.1798	9.62659	8.1922	7.71888	11.5459	331.972	0.0871834	0.202089	1.45277	4.07768	-3174.12	-3312.94			29.4793	39.0794	12.5994	9.15232
	7.34628	49.0583	33.4522	33.8996	36.376	46.7409	5.98158	22.1441	9.48787	8.13558	7.6697	11.4724	322.738	0.0871411	0.201876	1.45158	4.09471	-3182.97	-3313.07			29.9523	39.0055	12.5379	9.09256
	7.38034	48.7463	33.8106	33.6049	36.5946	45.7174	5.93686	21.8473	9.83524	8.0275	7.68398	11.6775	317.908	0.0864446	0.20131	1.45417	4.10863	-3186.51	-3313.3			29.9791	38.639	12.5398	9.12967
	7.14805	47.8574	33.4446	33.2955	35.7354	44.201	6.02389	22.3265	9.99723	8.00093	7.60098	11.7817	313.779	0.0857508	0.201059	1.46319	4.12332	-3187	-3313.59			29.4834	37.744	12.7826	9.12788
	7.05662	46.9965	33.138	32.9482	35.4474	42.0633	5.95391	22.4005	10.1602	7.95718	7.61075	11.9549	308.272	0.0852893	0.201259	1.46982	4.1298	-3191.24	-3313.84			29.0637	36.8196	12.8382	9.17428
	7.04118	46.3737	32.8238	31.3346	34.03	39.3473	6.02092	22.9758	10.6596	7.93949	7.71318	12.1096	303.366	0.0849755	0.201331	1.46308	4.13203	-3200.36	-3313.97			28.7462	34.9039	13.2188	9.2541
	6.8806	46.1401	32.5053	30.2448	32.9346	37.2103	6.08356	24.5171	11.3768	7.9221	7.81512	12.6644	296.133	0.0852817	0.201933	1.45502	4.12777	-3208.32	-3314.14			28.5087	33.4632	13.9925	9.4672
	6.77173	45.2083	32.3767	28.4936	31.8862	33.9658	6.25565	26.3786	12.2508	7.61357	8.2351	13.9338	291.775	0.0858658	0.202055	1.44756	4.12261	-3210.11	-3314.39			28.1189	31.4486	14.9617	9.92749
	6.59839	44.0643	30.8934	26.7764	30.4691	31.6235	6.47423	28.506	13.5707	7.67972	8.86161	15.3524	297.451	0.0865032	0.202553	1.43989	4.1096	-3211.34	-3314.62			27.1854	29.623	16.1836	10.6312
	6.43599	40.6637	30.3755	25.6162	28.5107	28.7302	6.8033	29.2869	14.4544	7.95421	9.50425	20.0979	309.017	0.0874771	0.202896	1.42313	4.09708	-3219.98	-3314.74			25.8251	27.619	16.8482	12.5188
	6.18676	38.4941	29.388	25.7865	26.7296	25.6143	7.01767	28.8198	15.7045	8.62552	10.6313	25.0059	321.504	0.0878816	0.202673	1.40953	4.08309	-3230	-3314.82			24.6896	26.0435	17.1806	14.7542
	6.19216	36.4948	28.8045	26.3943	24.548	23.7923	7.10576	29.5365	16.5428	9.75945	11.9667	29.7958	330.129	0.088521	0.202545	1.40261	4.06894	-3231.74	-3314.95			23.8305	24.9115	17.7284	17.174
	6.1338	33.0042	27.4144	26.9519	22.966	22.2862	7.41722	30.8773	17.2834	10.7521	13.3412	36.5798	333.502	0.0888203	0.202966	1.39744	4.05758	-3230.29	-3315.13			22.1841	24.068	18.526	20.2244
	5.93993	30.6707	26.1169	28.5557	21.0614	20.9071	7.66404	31.6746	17.9578	12.5037	15.1206	44.404	334.368	0.08936	0.203461	1.39181	4.04704	-3233.61	-3315.21			20.9092	23.5081	19.0988	24.0094
	6.03864	28.7088	25.2586	29.6267	20.0294	19.3064	8.06863	32.815	18.6822	14.9501	17.4435	52.0954	337.649	0.0893794	0.203714	1.38634	4.03248	-3239.75	-3315.21			20.002	22.9875	19.8553	28.163
	6.15669	25.935	24.1405	31.085	18.3969	18.1878	8.50183	33.7019	19.5881	18.6548	20.1879	58.3776	343.844	0.0895558	0.203314	1.37666	4.0323	-3242.89	-3315.22			18.7441	22.5566	20.5973	32.4067
	6.19962	25.2722	23.0773	33.101	16.7787	17.6857	8.94022	34.6877	20.1849	23.793	22.5354	62.7171	350.68	0.0898093	0.203219	1.3754	4.03272	-3238.21	-3315.27			18.183	22.5218	21.2709	36.3485
	6.3181	24.1864	21.1867	34.5358	15.96	17.0742	9.40685	35.1688	20.8001	29.8303	24.7855	69.16	358.596	0.0898425	0.202322	1.36386	4.03632	-3157.11	-3315.24			17.2304	22.5234	21.7919	41.2586
	6.35965	24.2936	19.2684	36.0571	15.1547	16.8491	9.65259	35.4721	21.2112	35.5746	27.3535	73.5894	371.825	0.09037	0.201973	1.35413	4.04043	-2875.71	-3315.04			16.6406	22.687	22.112	45.5058
	6.3258	23.6728	17.7943	37.8417	14.6679	17.0602	9.80307	36.0185	21.6985	41.5307	29.1029	77.8105	390.954	0.0906025	0.201461	1.35053	4.04346	-2533.24	-3314.79			15.931	23.1899	22.5067	49.4814
	6.55755	23.0397	15.8011	39.3407	14.524	17.4746	9.92372	36.1981	21.7175	46.8657	30.8142	81.0087	411.858	0.0908221	0.20125	1.35266	4.04469	-2154.16	-3314.56			15.1328	23.7797	22.6131	52.8962
	6.78032	21.6865	14.0334	40.7489	14.5472	17.4765	10.0753	36.4261	22.3912	52.4354	32.32	83.8935	427.508	0.0906839	0.200904	1.35483	4.04185	-1764.11	-3314.31			14.1667	24.2575	22.9642	56.2163
	7.01476	20.7943	12.8405	41.5736	14.9019	17.2428	10.213	37.4081	22.4586	56.0601	33.4615	84.5423	433.642	0.0909064	0.200364	1.35382	4.0399	-1393.3	-3314.02			13.5498	24.5728	23.3599	58.0213

## Sheet: P208 U1-1
	Ra Li	Oi Li	Oe Li	MF Li	ICO Li	LO Li	Ra Re	Oi Re	Oe Re	MF Re	ICO Re	LO Re	EKG	Kippwinkel	Rotwinkel	Kraft x	Kraft y	Druck li	Druck re			Bauch links	Rücken links	Bauch rechts	Rücken rechts
	5.04829	22.9087	14.1158	39.3922	10.7387	10.9784	8.65298	110.451	22.1099	84.8085	29.0782	78.4822	279.757	0.0731489	0.514076	1.42338	2.75721	46	-3224.87			14.0243	20.3698	47.0714	64.123
	5.18931	20.2022	13.542	41.5848	9.75066	11.5784	8.51043	111.266	21.6028	97.9394	31.1534	82.5336	274.845	0.0731272	0.514158	1.41276	2.75218	37	-3222.58			12.9778	20.9713	47.1264	70.5422
	5.39401	18.5947	13.2306	42.5084	8.93954	12.1039	8.29877	111.161	20.8544	107.783	32.6472	84.9239	278.332	0.0728192	0.514309	1.40814	2.74523	0.936523	-3220.32			12.4064	21.1839	46.7713	75.118
	5.63428	17.307	13.3114	43.3404	8.35077	12.5276	8.01791	110.634	19.893	112.988	34.3898	87.1268	285.73	0.072504	0.515048	1.40452	2.7362	11	-3218			12.0842	21.4062	46.1816	78.1683
	5.95054	16.3776	13.3987	43.7602	8.26393	12.8379	7.73014	111.744	19.008	117.582	35.1463	87.4296	290.494	0.0719502	0.515812	1.4144	2.73008	4022	L			11.909	21.6207	46.1608	80.0525
	6.33211	15.1936	13.6506	43.461	8.28295	13.0502	7.5218	114.652	18.0414	119.304	35.678	85.7268	294.627	0.0719113	0.517012	1.41793	2.717	4603.62	-3213.94			11.7255	21.5981	46.7383	80.2362
	6.51764	15.3232	13.9947	42.2429	8.27786	13.0138	7.24469	111.872	17.3588	120.477	35.4172	83.6907	301.247	0.0718478	0.517442	1.41976	2.71065	4958.92	-3212.73			11.9452	21.1782	45.492	79.8616
	6.66126	15.7926	13.9231	40.0642	8.32627	12.6744	7.0577	105.252	16.2022	119.183	34.3403	78.7808	307.98	0.0716653	0.51729	1.42045	2.71045	4966.27	-3213.01			12.1257	20.355	42.8372	77.4346
	6.69481	15.6636	13.5855	37.5428	8.4259	12.4301	7.102	99.6987	15.3418	114.145	33.5561	76.0045	315.363	0.0718322	0.517105	1.40531	2.71215	4967.94	-3213.89			11.9813	19.4663	40.7142	74.5686
	6.71215	15.8943	13.3508	33.0399	8.42543	12.1766	7.1718	96.8047	14.8377	106.259	31.7882	72.4367	321.991	0.0715163	0.516834	1.39491	2.70952	4944.05	-3215.16			11.9857	17.8807	39.6047	70.1615
	6.71993	15.8282	13.026	29.5251	8.55065	12.1849	7.2395	92.1028	14.6655	96.471	29.6532	67.7554	331.025	0.0710806	0.516388	1.39277	2.70504	4903.71	-3216.68			11.8581	16.7535	38.0026	64.6265
	6.76005	15.979	12.8075	24.9058	8.78834	11.8887	7.79395	87.9658	14.5102	88.4046	27.5316	63.0907	339.534	0.0707055	0.516515	1.38768	2.69796	4846.64	-3218.33			11.8488	15.1943	36.7566	59.6756
	6.73086	16.4386	12.8091	20.4886	9.15616	12.2045	8.30974	83.3497	14.5364	69.9167	24.9913	57.3505	347.408	0.0701379	0.516283	1.38649	2.6929	4715.9	-3220.24			11.9929	13.9498	35.3986	50.7528
	6.68676	17.0001	12.8439	17.5618	9.6981	13.2557	8.80148	79.5277	15.1359	58.598	22.1992	53.1064	353.993	0.0701041	0.515765	1.38879	2.69181	4463.27	-3222.24			12.1769	13.5052	34.4883	44.6346
	6.57816	18.0453	13.2124	14.7337	10.0952	15.0775	9.18465	75.1804	15.5245	46.1048	19.7694	46.4786	361.204	0.0702236	0.51558	1.3845	2.69259	4125.09	-3224.32			12.612	13.3021	33.2965	37.4509
	6.59369	18.3409	13.212	11.7286	10.2803	16.4536	9.6407	68.1387	16.0689	35.7379	17.9771	42.1046	368.103	0.0706095	0.515129	1.36955	2.69202	3762.03	-3226.33			12.7155	12.8209	31.2828	31.9399
	6.44247	18.5519	13.3164	10.2696	10.5004	18.2955	10.1007	57.9422	16.491	27.4306	15.9385	39.0123	376.355	0.0704004	0.51461	1.36352	2.69182	3362.66	-3228.14			12.7702	13.0218	28.178	27.4605
	6.45341	18.7719	13.3915	9.01865	10.78	20.6852	10.5515	52.5988	16.8526	21.6177	14.6565	35.4532	381.566	0.0705085	0.514016	1.36093	2.69668	2928.57	-3229.57			12.8723	13.4946	26.6676	23.9092
	6.74504	18.7637	13.2941	8.39182	10.998	22.4436	10.802	48.291	17.3713	15.9879	14.2562	33.7117	387.738	0.0706625	0.513884	1.361	2.7052	2470.98	-3230.69			12.9343	13.9445	25.4881	21.3186
	7.05901	19.2178	13.5397	7.63109	11.2631	24.5878	10.901	42.9868	17.7878	13.7629	13.2669	31.3223	398.878	0.0707861	0.513543	1.37011	2.71233	2011.65	-3231.65			13.2722	14.494	23.8919	19.4507
	7.33412	19.6552	13.6008	7.29794	11.3373	25.9651	11.0763	37.2427	17.913	12.9193	12.4007	29.1907	414.788	0.0710017	0.513301	1.37912	2.71598	1537.9	-3232.52			13.53	14.8668	22.0773	18.1702
	7.55647	19.9052	13.8116	7.039	11.4882	27.5923	11.1833	33.0575	17.9526	12.4852	11.9335	27.2219	422.325	0.0710646	0.513458	1.38375	2.72226	1047.05	-3233.27			13.7578	15.3732	20.7312	17.2136
	7.73496	20.4072	14.0395	6.82239	11.6872	28.9423	10.8096	32.073	18.0729	12.2997	11.5142	25.9767	418.391	0.0710557	0.513116	1.38613	2.72316	572.528	-3233.89			14.0605	15.8173	20.3185	16.5969
	7.83513	20.3506	13.8112	6.41262	11.7643	29.5232	10.4329	30.7315	18.1273	12.0985	11.1337	23.3459	409.835	0.0713635	0.513359	1.38393	2.73164	160.016	-3234.45			13.999	15.9	19.7639	15.5261
	8.09315	20.5329	13.43	6.14853	11.6795	29.8531	10.0125	30.4198	17.6802	11.8651	10.779	21.8268	402.949	0.0715792	0.513182	1.38023	2.73667	-145.698	-3234.92			14.0187	15.8937	19.3708	14.8236
	8.1384	20.2526	12.8676	5.97652	11.7036	29.3842	9.64946	31.8061	17.4369	11.5177	10.1422	19.8796	396.116	0.0715796	0.5125	1.38803	2.74976	-395.242	-3235.3			13.7529	15.6881	19.6308	13.8465
	8.13545	19.9465	12.2789	5.7	11.8589	29.3204	9.04263	33.4037	17.1052	11.1838	9.6541	18.2226	390.553	0.0715058	0.512283	1.3927	2.76924	-620.143	-3235.58			13.4536	15.6264	19.8505	13.0202
	8.18078	19.5316	12.0817	5.44627	11.585	29.0207	8.55577	34.9998	16.7075	10.7766	9.08274	15.8384	385.644	0.0720507	0.512148	1.39239	2.78416	-814.189	-3235.83			13.2647	15.3507	20.0877	11.8992
	8.41914	18.6828	11.8092	5.2894	11.244	28.197	7.86668	36.4215	16.2159	10.2435	8.28534	14.2097	377.821	0.0727414	0.511866	1.39794	2.79653	-979.33	-3236.11			12.9704	14.9101	20.168	10.9128
	8.59454	18.6364	11.9018	5.17534	11.2855	28.2544	7.59611	36.8174	15.845	9.91945	7.58657	12.658	364.376	0.073306	0.511962	1.39936	2.80268	-1125.17	-3236.38			13.0442	14.9051	20.0862	10.0547
	8.59195	18.3241	11.8447	5.1728	11.2938	28.076	7.31178	36.3291	15.2716	9.60741	7.00809	11.3704	345.156	0.0739775	0.511926	1.39653	2.81169	-1257.07	-3236.56			12.9202	14.8475	19.6375	9.32863
	8.90102	18.0553	12.1979	5.15805	11.3662	28.2405	6.9349	35.9548	15.045	9.08571	6.21659	10.2628	324.147	0.0742605	0.511638	1.38069	2.82573	-1360.73	-3236.67			13.0514	14.9216	19.3116	8.52171
	8.86493	17.9252	11.933	5.10643	11.3446	28.5679	6.55478	35.4082	14.5813	8.67106	5.75464	9.4749	309.75	0.0750275	0.511465	1.36873	2.83796	-1426.71	-3236.81			12.9077	15.0063	18.8481	7.96687
	9.12151	17.9142	11.8746	5.30851	11.4524	28.8074	6.27696	35.3392	14.1518	8.41159	5.49583	8.68782	307.837	0.0754323	0.511191	1.35578	2.84949	-1461.21	-3236.93			12.9701	15.1894	18.5893	7.53175
	9.2631	17.8705	11.8344	5.44639	11.9256	29.4373	5.95173	35.2592	13.5296	8.3404	5.13319	8.06377	312.101	0.0757912	0.511702	1.33998	2.85123	-1490.63	-3236.96			12.9893	15.6031	18.2469	7.17912
	9.32528	17.406	11.689	5.40823	12.1763	29.5432	5.75725	34.7788	12.8436	8.24342	4.89963	7.985	311.816	0.0758443	0.512009	1.3232	2.85722	-1512.36	-3236.92			12.8067	15.7092	17.7932	7.04268
	9.17383	16.6735	11.7453	5.46898	12.2286	30.1912	5.57114	32.5649	12.0096	8.16339	4.5769	7.92754	309.745	0.0760426	0.51217	1.31788	2.85404	-1518.29	-3236.91			12.5309	15.9629	16.7152	6.88928
	9.06684	15.9266	11.476	5.67674	12.8663	31.8679	5.44545	31.1616	11.233	8.13496	4.20862	8.19946	312.31	0.0762631	0.512122	1.3168	2.85547	-1509.64	-3236.95			12.1565	16.8036	15.9467	6.84768
	8.94688	15.6337	11.4505	6.0003	13.6746	33.7379	5.4028	29.3476	10.607	8.20294	3.9354	8.33771	312.513	0.0761329	0.51202	1.31095	2.85388	-1506.06	-3236.94			12.0104	17.8043	15.1192	6.82535
	8.56738	15.5186	11.1142	6.43485	14.4733	35.9375	5.18904	27.2508	10.1107	8.37422	3.80121	8.55262	312.301	0.0761051	0.511791	1.30256	2.85318	-1508.06	-3236.85			11.7334	18.9486	14.1835	6.90935
	8.11902	15.0076	10.8225	6.77298	15.2169	37.3577	5.14993	26.1856	9.86805	8.52951	3.80644	8.85	314.378	0.0759361	0.511105	1.29356	2.85098	-1503.18	-3236.78			11.3164	19.7825	13.7345	7.06198
	7.56786	14.208	10.2838	7.07449	15.5091	37.8523	5.00426	25.5767	9.36682	8.66661	3.88752	9.13995	318.993	0.0756302	0.510935	1.29193	2.84709	-1486.31	-3236.79			10.6866	20.1453	13.3159	7.23136
	6.9456	13.6819	9.59575	7.19269	15.6404	37.4449	4.64177	25.1511	8.94141	8.68498	3.97222	9.95239	317.92	0.0755048	0.511036	1.31142	2.84428	-1469.79	-3236.82			10.0744	20.0927	12.9114	7.53653
	6.42376	12.5716	9.21888	7.31387	15.9678	36.8947	4.58603	24.4023	8.62448	8.6357	4.07537	10.6863	310.985	0.0754669	0.510754	1.31505	2.84136	-1459.7	-3236.78			9.40474	20.0588	12.5376	7.79912
	5.68815	11.7237	8.80272	7.2802	16.0213	36.3004	4.57174	24.0857	8.63923	8.70045	4.12669	11.4852	303.091	0.0753814	0.510813	1.3185	2.83317	-1448.58	-3236.74			8.7382	19.8673	12.4322	8.10413
	5.23933	11.2319	8.30424	7.26881	15.4573	35.9448	4.54791	23.5598	8.52705	8.74744	4.23808	12.5711	292.35	0.0751309	0.510284	1.31891	2.83372	-1428.46	-3236.81			8.25849	19.557	12.2116	8.51888
	4.86142	11.0304	7.8957	7.54815	15.119	35.2819	4.52315	22.978	8.76331	8.72582	4.36577	13.721	284.032	0.0749615	0.509907	1.31701	2.83953	-1405.96	-3236.91			7.92917	19.3163	12.0882	8.93754
	4.65355	11.4285	7.47726	7.75799	14.7916	34.2002	4.60494	22.4489	8.8634	8.6562	4.70285	14.7195	275.351	0.0748002	0.509926	1.31128	2.84017	-1389.4	-3236.9			7.85309	18.9166	11.9724	9.35951
	4.46273	11.6727	7.35104	7.88606	14.1706	32.297	4.61859	22.3925	8.77845	8.67646	4.9284	15.3718	263.561	0.0743986	0.5093	1.32145	2.8442	-1370.83	-3236.86			7.82883	18.1179	11.9298	9.65888
	4.52633	12.1661	7.09916	7.67138	13.2955	29.7092	4.65325	22.4271	9.05077	8.63272	5.23845	15.9469	253.034	0.0739432	0.509366	1.32239	2.84814	-1338.19	-3236.87			7.93054	16.892	12.0437	9.93934
	4.47805	12.7321	7.29098	7.54682	12.7488	27.0178	4.77521	21.8773	9.38825	8.57916	5.71981	16.6711	253.182	0.0731704	0.509665	1.31296	2.84745	-1296.26	-3236.94			8.16706	15.7711	12.0136	10.3234
	4.59488	13.6649	7.63447	7.40445	12.0546	25.2327	4.94872	22.2023	9.96244	8.45065	6.02719	16.9168	259.701	0.0726453	0.510059	1.31775	2.84997	-1260.7	-3236.94			8.63142	14.8972	12.3712	10.4649
	4.72366	14.375	8.12007	7.09066	11.1891	23.2029	5.1137	22.4638	10.6352	8.28832	6.37487	17.226	272.162	0.0723287	0.510508	1.31989	2.85516	-1230.59	-3236.87			9.0729	13.8275	12.7376	10.6297
	4.81855	15.1646	8.50448	6.96299	10.6882	22.3536	5.34954	22.5144	11.2541	8.5488	6.91927	17.1206	289.444	0.0718848	0.510733	1.32427	2.86026	-1199.71	-3236.86			9.49588	13.3349	13.0394	10.8629
	4.9518	16.0863	8.83271	6.82267	10.2484	20.7425	5.58081	22.7045	11.9609	8.66363	7.33598	16.7645	302.911	0.071439	0.510681	1.33687	2.86292	-1167.68	-3236.91			9.95695	12.6045	13.4154	10.9214
	5.14198	17.2194	9.15784	6.86305	9.94713	20.5384	5.84236	22.832	12.321	8.67836	7.64747	16.414	308.177	0.0710489	0.510613	1.34113	2.86888	-1139.12	-3236.9			10.5064	12.4495	13.6651	10.9133
	5.38836	18.6911	9.6731	6.83354	10.0532	20.4709	6.29739	23.0352	12.6218	8.79183	7.87685	16.0465	309.512	0.0708298	0.51052	1.34785	2.87263	-1122.37	-3236.81			11.2508	12.4525	13.9848	10.9051
	5.61981	20.0761	10.1007	6.79284	10.0508	20.7982	6.64735	23.1547	13.1047	8.75732	8.17569	15.2794	315.199	0.0707053	0.510569	1.353	2.87112	-1109.16	-3236.74			11.9322	12.5473	14.3022	10.7375
	5.73682	20.8838	10.2701	6.76668	10.3247	20.4122	6.96493	23.5873	13.725	8.84686	8.50975	14.7663	328.582	0.0705603	0.511073	1.35574	2.87165	-1101.25	-3236.75			12.2969	12.5012	14.7591	10.7076
	5.7667	22.13	10.7275	6.43489	10.8844	21.4763	7.21741	23.648	14.2987	8.81228	8.91682	14.1137	349.473	0.0703851	0.511153	1.35988	2.86845	-1106.06	-3236.79			12.8747	12.9318	15.0547	10.6143
	5.74318	22.5734	10.938	6.40972	11.3106	21.8081	7.46822	24.3523	14.5349	8.68519	9.18965	13.9666	371.964	0.0700547	0.510686	1.36482	2.86997	-1127.23	-3236.73			13.0849	13.1762	15.4518	10.6138
	5.85576	23.3619	11.0346	6.40222	11.2034	22.8564	7.62873	24.9879	15.1431	8.64644	9.3127	14.0696	388.133	0.0697732	0.510321	1.37418	2.8687	-1155.46	-3236.68			13.4174	13.4874	15.9199	10.6762
	5.82507	24.2366	10.9866	6.3812	11.6	22.7576	7.75067	25.3385	15.6069	8.80513	9.51388	15.1714	396.278	0.0694398	0.510464	1.38116	2.8643	-1185	-3236.68			13.6828	13.5796	16.232	11.1635
	5.85366	25.5114	10.7588	6.64712	12.2632	23.0596	7.77346	25.5201	15.712	9.09236	9.69544	16.7199	396.744	0.0689699	0.510427	1.39288	2.85721	-1214.77	-3236.7			14.0413	13.99	16.3352	11.8359
	5.74843	26.2657	10.7415	6.92378	13.0279	23.7029	7.70378	26.0863	15.7652	9.28433	9.72678	19.0362	394.75	0.0683999	0.510894	1.40681	2.85091	-1249.58	-3236.63			14.2519	14.5515	16.5184	12.6824
	5.56763	28.127	10.9686	7.13646	13.4866	24.2356	7.64704	26.717	15.9907	9.37426	9.97604	21.3834	400.268	0.0681571	0.511215	1.41872	2.84914	-1283.07	-3236.52			14.8877	14.9529	16.7849	13.5779
	5.43486	29.1822	10.8504	7.11344	13.9367	24.4094	7.40991	27.6507	15.9997	9.80585	10.2319	23.5885	416.195	0.0676879	0.511681	1.43968	2.84612	-1314.99	-3236.47			15.1558	15.1532	17.0201	14.5421
	5.12619	28.7821	10.7577	7.10421	14.3222	24.8998	7.07594	28.1826	15.7641	10.2498	10.5156	25.7784	438.113	0.0674627	0.512229	1.46739	2.8386	-1339.54	-3236.43			14.8887	15.4421	17.0076	15.5146
	4.87165	28.5051	10.6642	7.22092	14.6659	25.036	6.76063	30.1354	15.5599	10.9289	10.8973	29.2313	462.418	0.0670023	0.512593	1.48792	2.82964	-1363.8	-3236.3			14.6803	15.6409	17.4853	17.0192
	4.67237	28.5094	10.6587	7.37882	14.5826	25.2883	6.45351	30.5991	15.4978	11.5322	11.2784	32.0305	478.36	0.0666667	0.512381	1.49963	2.81849	-1382.01	-3236.08			14.6135	15.7499	17.5168	18.2804
	4.5296	27.8247	10.3876	7.67914	14.5284	24.3253	6.14268	31.797	15.303	12.6454	12.135	35.7217	494.121	0.0665515	0.512584	1.51021	2.80174	-1395.51	-3235.84			14.2473	15.5109	17.7476	20.1674
	4.39107	28.4384	10.311	7.97669	14.6491	23.8493	5.94721	32.5298	15.4338	13.4844	12.7271	38.6574	521.336	0.0667796	0.512378	1.51493	2.7931	-1402.56	-3235.61			14.3802	15.4917	17.9703	21.6229
	4.21814	28.9774	10.2371	8.44477	14.6247	23.2274	5.70789	33.6733	15.1014	14.941	13.3586	40.4039	566.016	0.0668229	0.512257	1.51853	2.78483	-1409.37	-3235.27			14.4776	15.4323	18.1609	22.9012
	4.04238	28.514	10.1137	8.6816	14.5755	22.68	5.41159	34.5462	14.888	16.1524	13.5418	41.456	610.292	0.0667048	0.512028	1.52783	2.77908	-1416.41	-3234.77			14.2233	15.3124	18.2819	23.7167
	3.78148	28.2328	10.0687	8.79886	14.1406	22.4671	5.26898	35.9593	14.7646	17.2181	14.0036	42.515	636.042	0.0665935	0.511644	1.5452	2.77345	-1421.84	-3234.21			14.0277	15.1355	18.6643	24.5789
	3.71937	28.4575	10.0262	8.94961	13.8576	22.3261	5.13926	36.9183	14.3987	19.1678	14.5728	43.086	651.721	0.0667127	0.510808	1.56771	2.76598	-1425.29	-3233.62			14.0677	15.0444	18.8187	25.6089
	3.66366	27.2484	9.71541	9.04796	13.388	22.3934	5.03292	37.5545	14.3255	20.8979	15.1116	42.5401	664.498	0.0663283	0.510158	1.58627	2.75898	-1429.27	-3232.97			13.5425	14.9431	18.971	26.1832
	3.63013	26.7293	9.5736	9.14961	13.1669	21.8567	5.06039	38.28	14.8542	22.592	15.5156	42.7626	678.705	0.0660599	0.509101	1.59711	2.74769	-1433.92	-3232.24			13.311	14.7244	19.3982	26.9567
	3.57592	27.1697	9.4875	9.20408	13.0106	21.3073	5.15255	39.5613	15.7159	24.6194	16.2634	42.0492	694.196	0.0657336	0.508624	1.59847	2.74283	-1439.23	-3231.53			13.411	14.5073	20.1433	27.644
	3.53492	27.4432	9.52552	9.17937	12.5324	20.3404	5.22714	39.9067	15.7993	26.1012	16.8595	40.5811	702.013	0.0657524	0.508348	1.59706	2.74	-1442.73	-3230.98			13.5012	14.0174	20.311	27.8473
	3.51647	28.9664	9.66535	9.21324	12.3487	20.2267	5.32974	41.3337	16.4825	26.7211	17.7981	38.6622	708.105	0.0655231	0.508175	1.59588	2.73252	-1446.41	-3230.62			14.0494	13.9295	21.0486	27.7271
	3.49814	30.7647	9.8468	9.08068	12.4064	20.2656	5.64829	42.543	17.6142	26.4979	18.3405	35.7424	708.856	0.0653387	0.508726	1.5882	2.73122	-1450.05	-3230.45			14.7032	13.9176	21.9351	26.8603
	3.49492	32.3835	10.092	9.12078	12.4686	20.9499	5.94699	43.886	18.054	26.7694	18.849	33.4041	689.961	0.0647876	0.509365	1.57453	2.73118	-1454.43	-3230.43			15.3235	14.1797	22.629	26.3408
	3.64492	33.277	10.3836	8.80269	13.0384	22.3372	6.1659	45.7307	18.9667	26.3598	19.5557	32.0518	653.694	0.0651354	0.509652	1.55469	2.73887	-1458.75	-3230.58			15.7685	14.7261	23.6211	25.9891
	3.78845	34.8941	10.9326	8.77312	13.5175	23.0745	6.47291	47.3204	19.8567	26.4202	20.4242	30.1706	617.526	0.0654965	0.509952	1.53462	2.74366	-1462.04	-3230.95			16.5384	15.1217	24.55	25.6717
	3.90814	35.2401	11.5766	8.71118	14.7714	24.7331	6.63324	48.2085	20.8414	26.4143	21.0963	27.9295	594.144	0.0658995	0.509679	1.50649	2.75126	-1465.39	-3231.46			16.9083	16.0719	25.2277	25.1467
	3.99964	35.6181	11.9491	8.62631	15.7982	27.1085	6.74797	48.667	21.4501	26.1401	21.2708	25.7295	578.924	0.0660333	0.51029	1.4738	2.75371	-1468.55	-3232.03			17.1889	17.1777	25.6217	24.3801
	4.07768	36.288	12.3337	8.79043	17.2997	28.869	6.94737	49.4256	22.2521	26.283	22.0581	24.2946	554.531	0.0660925	0.510854	1.44694	2.76121	-1471.55	-3232.7			17.5665	18.3197	26.2084	24.2119
	4.15086	36.6508	12.4983	9.03679	18.5544	31.1376	6.99765	49.4591	22.6307	27.4125	22.8508	23.1433	522.129	0.0666671	0.511697	1.41937	2.7664	-1473.56	-3233.38			17.7666	19.5763	26.3625	24.4689
	4.29534	37.1658	12.8271	9.2854	19.6137	33.9622	7.118	48.8025	22.5313	28.2239	23.2801	22.7326	491.62	0.0669863	0.511549	1.39024	2.77639	-1474.43	-3233.93			18.0961	20.9538	26.1506	24.7455
	4.66342	37.4909	13.0143	9.53422	21.1058	36.228	7.14669	47.7886	22.5975	29.5533	23.7305	21.9425	464.272	0.0668445	0.511297	1.35623	2.7854	-1474.86	-3234.34			18.3895	22.2893	25.8442	25.0754
	4.93133	36.6436	13.4645	9.70912	22.0619	39.2455	7.09513	45.9574	22.1183	30.5222	24.1213	20.8678	437.787	0.0672227	0.511019	1.3301	2.79931	-1475.12	-3234.49			18.3465	23.6722	25.057	25.1704
	5.16697	36.5543	14.214	10.1674	23.3507	42.6669	6.87963	44.6819	21.5717	32.338	23.9117	19.7989	419.066	0.0673433	0.509924	1.3189	2.80219	-1476.84	-3234.45			18.6451	25.395	24.3777	25.3496
	5.44681	35.4578	14.6253	10.5256	24.8693	45.5401	6.66181	41.8327	21.265	33.9761	23.4224	18.8558	404.494	0.0675504	0.509255	1.31041	2.80442	-1479.82	-3234.2			18.51	26.9783	23.2532	25.4181
	5.89365	34.2252	14.9956	11.6623	25.8806	49.157	6.39896	38.1875	20.3651	36.4326	22.8396	18.2925	384.531	0.0672365	0.509087	1.30254	2.80318	-1483.33	-3233.69			18.3715	28.9	21.6505	25.8549
	6.44787	33.5007	15.1979	13.4096	26.7019	51.3112	6.11417	35.4057	19.6385	38.3086	22.1284	17.4176	359.464	0.0667954	0.509059	1.29911	2.79551	-1489.05	-3232.87			18.3821	30.4742	20.3861	25.9515
	6.802	33.2789	15.1852	15.3976	28.0798	53.6963	5.98876	33.329	18.9314	40.3685	21.5326	16.5172	338.825	0.0664972	0.509111	1.29089	2.7933	-1496.18	-3231.49			18.4221	32.3913	19.4164	26.1394
	7.04896	33.4997	15.7797	18.8081	29.0053	55.1608	5.82979	30.2982	18.3239	43.2189	20.7992	15.8116	327.799	0.0664909	0.508564	1.28361	2.79555	-1504.26	-3229.47			18.7761	34.3247	18.1506	26.6099
	7.22417	33.5516	16.4214	24.6823	30.6661	56.8572	5.61437	28.039	17.0716	46.1777	19.2718	15.247	322.781	0.066418	0.508535	1.2782	2.79388	-1513.52	-3226.53			19.0657	37.4019	16.9083	26.8988
	7.39213	34.7887	16.9226	34.9686	31.5243	61.0399	5.5346	24.8579	16.2005	49.11	17.9713	14.7208	316.832	0.0662597	0.508524	1.27819	2.8007	-1524.29	-3222.01			19.7011	42.5109	15.531	27.2674
	7.54799	36.4822	17.5192	46.3579	32.7217	64.4149	5.39427	23.4444	15.7101	52.8587	16.6484	13.9678	310.128	0.0662383	0.509107	1.27744	2.79833	-1537.07	-3215.01			20.5165	47.8315	14.8496	27.825
	7.6775	36.619	17.8801	58.9384	34.4225	67.3432	5.4298	22.0914	14.9493	56.3506	15.0242	14.4161	306.541	0.0661418	0.509508	1.28287	2.79565	-1550.88	-3205.56			20.7256	53.568	14.1568	28.597
	7.73351	36.4964	18.0759	67.8209	36.2264	69.422	5.4211	20.9747	14.4051	60.0889	12.9053	15.7512	301.948	0.0659266	0.50957	1.27901	2.79618	-1566.01	-3193.1			20.7686	57.8231	13.6003	29.5818
	7.74016	36.0581	18.4265	77.6446	37.5068	72.2706	5.36097	20.0413	14.1188	62.0899	11.8799	16.4984	296.48	0.0665615	0.510294	1.27907	2.8036	-1581.88	-3178.22			20.7416	62.474	13.1737	30.1561
	7.75982	35.857	18.8787	82.6683	38.9211	73.4964	5.46619	20.3698	14.0083	62.3835	10.6729	17.4797	299.802	0.0665361	0.510447	1.27181	2.80404	-1598.43	-3162.54			20.8318	65.0286	13.2814	30.1787
	7.5207	36.4707	19.3704	86.3136	40.3838	74.5705	5.50264	20.7156	13.8799	62.3797	9.63458	18.0208	315.062	0.066664	0.510107	1.2677	2.81092	-1615.13	-3147.31			21.1206	67.0893	13.366	30.0117
	7.34914	37.3218	19.7526	88.0034	41.7636	75.3456	5.73436	21.8458	13.5683	61.8452	8.81062	18.9231	334.252	0.0671704	0.509936	1.27791	2.8153	-1630.56	-3133.83			21.4745	68.3709	13.7161	29.8596
	7.33041	37.6158	20.6085	89.8198	42.3972	74.9316	5.93393	23.5029	13.4095	60.6205	8.29899	19.7315	345.992	0.0675548	0.509899	1.28653	2.82292	-1644.56	-3123.03			21.8516	69.0495	14.2821	29.5503
	7.36162	37.416	21.4288	90.0797	42.0982	74.2649	6.1665	25.6729	13.5072	58.2862	7.98648	20.5482	355.23	0.0679886	0.509442	1.29597	2.82543	-1656.74	-3115.18			22.0688	68.8143	15.1155	28.9403
	7.47369	36.9473	22.7562	88.3629	41.0682	72.533	6.32588	27.2911	13.3933	55.1861	7.68515	20.7568	364.507	0.0683023	0.508813	1.3028	2.82843	-1666.58	-3110.85			22.3924	67.3214	15.6701	27.876
	7.63942	35.1448	23.9332	83.4397	40.2373	68.7567	6.33219	27.7471	13.2744	50.935	7.51593	20.9641	372.508	0.0684314	0.508253	1.31384	2.82391	-1673.82	-3110.44			22.2391	64.1446	15.7846	26.4717
	7.70498	33.106	25.0481	76.1756	38.8591	65.0209	6.45593	27.905	13.7725	44.6761	7.60874	21.1361	381.207	0.0686505	0.50733	1.3203	2.81881	-1676.67	-3113.82			21.953	60.0185	16.0445	24.4737
	7.7337	32.0245	26.1581	66.8933	36.6587	60.7393	6.51943	28.087	14.3302	38.8435	7.72147	21.1735	392.215	0.068583	0.507079	1.32416	2.81609	-1675.13	-3121.2			21.9721	54.7638	16.3122	22.5795
	8.48591	31.0862	27.5343	57.6377	34.2183	55.9621	6.71974	28.3602	14.7847	32.0298	7.68251	20.9494	402.223	0.0685161	0.506693	1.33385	2.81277	-1668.48	-3132.05			22.3688	49.2727	16.6215	20.2206
	9.2338	30.3783	28.4074	47.6685	31.5499	48.8605	7.07637	28.4492	15.3684	26.0545	7.82678	21.6894	408.938	0.0679448	0.507081	1.33877	2.80769	-1656.55	-3145.64			22.6732	42.693	16.9646	18.5235
	10.0341	29.5631	29.5438	39.4216	28.3999	43.2985	7.67307	29.1242	16.9065	22.9913	8.22135	22.5265	412.269	0.0675362	0.507066	1.34742	2.80195	-1641.22	-3160.41			23.047	37.04	17.9013	17.9131
	10.7028	27.6549	30.129	32.9211	24.8516	36.9787	8.25086	29.0534	18.4486	18.7776	8.65124	24.4269	411.837	0.0671596	0.507323	1.36558	2.79535	-1622.61	-3174.56			22.8289	31.5838	18.5843	17.2853
	11.2468	25.6304	30.4973	27.6297	21.9563	31.8492	9.58558	28.8438	19.6843	15.7063	9.43389	25.7472	410.368	0.0662252	0.507168	1.38784	2.7872	-1599.85	-3187.51			22.4582	27.1451	19.3712	16.9625
	11.3922	24.0673	30.2839	21.4139	18.3013	27.5928	11.1124	27.7929	20.8775	13.0483	10.206	27.2674	410.883	0.0658948	0.507328	1.40673	2.77616	-1576.59	-3198.31			21.9145	22.436	19.9276	16.8406
	11.83	22.1133	29.4199	16.6263	16.6592	24.5666	13.1818	26.9109	21.736	11.5256	11.1826	29.2741	408.046	0.0653235	0.507583	1.42347	2.76689	-1554.2	-3206.66			21.1211	19.284	20.6096	17.3274
	12.1035	21.1027	29.0185	13.2513	15.1991	21.8278	15.2108	27.3396	23.0974	10.3706	12.3089	31.0688	399.554	0.0651438	0.507931	1.4316	2.75947	-1530.73	-3212.69			20.7416	16.7594	21.8826	17.9161
	12.4634	21.352	27.7118	11.0264	13.4187	17.9818	17.1849	28.8581	23.8345	9.65502	13.2282	33.2769	397.869	0.0649691	0.507926	1.43743	2.75382	-1505.57	-3216.97			20.5091	14.1423	23.2925	18.7201
	12.7812	21.604	26.634	9.77277	12.0205	16.1452	18.3923	31.3993	24.2018	9.0654	14.1438	34.3649	402.307	0.0648053	0.508443	1.44327	2.75176	-1482.83	-3220.02			20.3397	12.6462	24.6645	19.1914
	13.0888	22.969	25.33	8.72793	10.9066	15.0532	20.2008	33.4327	24.275	8.76876	14.9898	36.0212	406.872	0.0651125	0.508725	1.45213	2.74641	-1463.37	-3222.34			20.4626	11.5626	25.9695	19.9266
	13.0579	23.8854	23.6248	8.27199	10.0237	14.6643	21.583	34.8227	24.3148	8.43019	15.6682	37.4859	404.379	0.0658028	0.508897	1.46555	2.74097	-1448.84	-3224.09			20.1894	10.9867	26.9068	20.5281
	12.8342	24.5911	21.9997	7.9103	9.27955	14.1991	22.3395	36.5459	23.7779	8.15875	16.5527	37.8785	394.949	0.066553	0.508518	1.47177	2.73398	-1436.04	-3225.37			19.8083	10.463	27.5544	20.8633
	12.5663	25.1562	20.5827	7.74361	8.73763	13.307	22.582	37.2805	22.6612	8.05707	16.9331	38.4223	379.385	0.0674323	0.50812	1.48437	2.73144	-1424.6	-3226.27			19.4351	9.9294	27.5079	21.1375
	12.2053	25.2291	19.0405	7.48397	7.91912	12.6941	22.9617	37.0182	21.553	8.01888	17.4069	37.9281	364.278	0.0677306	0.507915	1.4874	2.73038	-1418.26	-3227.03			18.825	9.36572	27.1776	21.118
	12.0142	25.4523	17.6579	7.40611	7.62446	11.6572	22.9513	36.519	20.7051	8.24111	18.3179	38.4069	348.507	0.0683099	0.508339	1.49058	2.73273	-1416.03	-3227.76			18.3748	8.89592	26.7251	21.6553
	12.4066	25.3825	16.7902	7.24113	7.36304	10.7101	22.6764	36.1171	19.1478	8.33816	18.8593	38.4572	332.557	0.0689682	0.507947	1.49106	2.73584	-1413.17	-3228.41			18.1931	8.43809	25.9804	21.8849
	12.4426	25.1292	16.25	7.14534	7.44458	9.06988	21.9195	34.9761	17.982	8.57261	19.0451	37.5819	320.198	0.0694274	0.50827	1.49569	2.74051	-1408.71	-3229.02			17.9406	7.8866	24.9592	21.7332
	12.8053	24.7805	15.2265	6.93875	8.0529	8.56608	20.7874	33.7439	16.2642	8.57675	18.9369	36.4745	311.364	0.0701052	0.508212	1.49948	2.73986	-1409.43	-3229.6			17.6041	7.85257	23.5985	21.3294
	13.029	24.1289	14.8082	6.79364	8.53424	8.29442	20.1242	32.2948	15.1487	8.63409	18.7247	35.3568	304.212	0.0706784	0.508577	1.50012	2.74521	-1414.66	-3230.28			17.3221	7.8741	22.5226	20.9052
	13.6541	23.321	14.3723	6.71397	9.34295	7.97698	19.358	29.627	14.2896	8.71115	18.3274	35.0524	291.491	0.0708833	0.508212	1.49691	2.75344	-1421.74	-3230.94			17.1158	8.0113	21.0915	20.697
	13.8041	21.7484	14.2568	6.67511	9.96161	8.08984	17.8417	27.8285	13.4047	8.79833	17.7722	34.5565	274.55	0.0707665	0.507697	1.49096	2.75876	-1425.44	-3231.48			16.6031	8.24219	19.6916	20.3757
	13.7148	20.609	14.0686	6.58907	10.554	7.79899	16.4097	25.7635	12.9042	8.89679	17.3219	34.2757	258.404	0.0703638	0.507123	1.48829	2.7663	-1428.95	-3231.9			16.1308	8.31402	18.3591	20.1648
	13.6762	19.0521	13.8586	6.55697	11.2105	7.86311	15.2563	23.1837	12.524	8.95512	16.5588	34.7853	254.526	0.0704139	0.507038	1.48968	2.77959	-1435.8	-3232.33			15.529	8.54351	16.988	20.0997
	13.5657	17.4807	13.8496	6.49554	12.035	8.13964	14.4827	21.7418	11.9571	9.16812	16.1778	35.2464	259.326	0.070263	0.507332	1.48577	2.78845	-1444.04	-3232.72			14.9653	8.89008	16.0605	20.1975
	13.2054	16.0401	14.281	6.52907	12.731	8.39215	13.3831	20.9425	11.6987	9.38315	15.3828	36.9606	261.255	0.0703221	0.507517	1.48055	2.79261	-1447.02	-3233			14.5088	9.21742	15.3415	20.5755
	12.6488	15.3641	14.387	6.56603	13.3945	8.91662	12.0556	20.336	11.5266	9.54486	14.3231	38.3644	261.262	0.0703062	0.507602	1.46782	2.79889	-1447.74	-3233.19			14.1333	9.62573	14.6394	20.7441
	11.8022	14.5846	14.8666	6.65389	14.3732	9.3492	11.2005	19.314	11.42	10.3173	12.9641	39.34	266.297	0.0702302	0.507908	1.44946	2.80983	-1452.11	-3233.4			13.7512	10.1254	13.9782	20.8738
	10.9121	13.6091	15.0073	6.70548	14.5983	9.8531	10.2903	19.2219	11.391	10.6725	12.3517	40.8911	273.362	0.0697162	0.507645	1.43764	2.81283	-1459.81	-3233.65			13.1762	10.3856	13.6344	21.3051
	10.0095	12.5944	14.8889	6.88957	14.5783	10.2464	9.18435	19.6629	11.6695	11.6608	11.7027	43.8405	276.725	0.0695938	0.507482	1.42931	2.82094	-1461.24	-3233.83			12.4976	10.5714	13.5056	22.4013
	8.9478	12.1176	14.7658	6.9433	14.5242	10.3109	8.01926	20.088	11.9637	12.2422	11.2782	44.8169	277.792	0.0692159	0.507316	1.43144	2.8234	-1458.05	-3233.87			11.9437	10.5928	13.357	22.7791
	7.32047	11.4186	15.0661	6.9188	14.2463	10.3283	7.19127	20.3851	12.2037	12.479	10.9004	45.211	280.693	0.06881	0.508199	1.43559	2.82945	-1455.8	-3233.95			11.2684	10.4978	13.26	22.8635
	6.31668	10.5957	15.3858	6.89076	14.3773	10.1802	6.44888	20.5774	12.1061	12.5603	10.4607	45.5756	288.721	0.0688242	0.508874	1.4302	2.83486	-1457.87	-3234.11			10.766	10.4828	13.0441	22.8656
	5.49674	9.67287	16.075	6.84075	14.2725	9.92254	6.09441	20.8316	12.229	12.4234	10.042	45.5722	295.967	0.0688801	0.509566	1.42488	2.84107	-1457.42	-3234.26			10.4149	10.3453	13.0517	22.6792
	4.54067	9.45383	17.168	6.81504	13.9197	9.92069	5.68081	22.2606	12.5275	12.3134	9.79848	45.0813	294.23	0.0687623	0.509832	1.42468	2.85049	-1450.49	-3234.31			10.3875	10.2185	13.4896	22.3977
	4.40559	9.11725	18.0533	6.65916	13.7931	9.79964	5.40622	23.1118	12.5658	12.1153	9.51567	44.4937	289.596	0.0684591	0.510183	1.4227	2.86111	-1444.38	-3234.39			10.5254	10.084	13.6946	22.0415
	4.30266	8.76602	19.3592	6.54723	13.3034	9.73068	5.21218	24.6261	12.5377	11.7732	9.07693	43.0679	288.668	0.0679812	0.510228	1.41975	2.86748	-1445.56	-3234.57			10.8093	9.86043	14.1253	21.306
	4.51198	8.63186	20.6745	6.39842	12.7253	9.43752	5.24078	26.7989	12.5134	11.3344	8.68775	40.1428	291.459	0.067607	0.509996	1.42063	2.86868	-1446.77	-3234.77			11.2728	9.52042	14.851	20.055
	4.61019	8.59731	22.2532	6.23262	12.3423	8.97702	5.41394	28.064	12.4372	10.7048	8.52161	38.2217	292.329	0.0673114	0.510547	1.42834	2.86952	-1440.9	-3234.91			11.8202	9.18398	15.3051	19.1494
	4.74361	8.49978	23.0535	5.98447	12.235	8.61368	5.38121	29.2246	12.7215	9.95341	8.17917	35.2755	286.642	0.0672971	0.511203	1.4199	2.87553	-1433.42	-3235.01			12.099	8.94439	15.7758	17.8027
	5.20304	8.71117	24.0696	5.79125	12.2266	8.27603	5.44705	29.9895	12.7431	8.95121	7.8253	32.0531	283.546	0.0672597	0.511286	1.41623	2.87624	-1435.74	-3235.24			12.6613	8.76462	16.0599	16.2765
	5.40767	8.57923	25.0723	5.63049	12.1519	8.25226	5.66805	30.1254	12.7944	8.20926	7.39276	29.8725	287.946	0.067667	0.510649	1.39752	2.88364	-1442.02	-3235.53			13.0197	8.67822	16.196	15.1582
	5.77368	8.86351	25.9682	5.63093	12.2171	8.15025	5.51363	31.8445	12.6658	7.89853	7.22874	27.8265	298.963	0.0676745	0.510204	1.39001	2.88731	-1442.51	-3235.75			13.5351	8.66608	16.6746	14.3179
	5.93835	9.06597	26.1948	5.57906	11.9711	8.15808	5.60885	33.0004	12.7515	7.67163	7.04863	26.1848	312.946	0.0679224	0.509731	1.37969	2.89063	-1439.26	-3235.87			13.7331	8.5694	17.1202	13.635
	6.00804	9.32944	26.4578	5.60776	12.1293	8.37277	5.72906	33.7557	12.4184	7.55756	6.8629	25.3617	326.583	0.0677231	0.509854	1.37047	2.89512	-1444.15	-3236.01			13.9317	8.70326	17.3011	13.2607
	6.13609	9.28958	26.1161	5.65126	12.1629	8.48078	5.73067	34.2643	12.38	7.51749	6.65589	25.8101	335.026	0.0678459	0.510153	1.35859	2.88919	-1456.07	-3236.14			13.8472	8.76497	17.4583	13.3278
	6.17557	9.43063	25.8522	5.66138	11.9938	8.62335	5.77837	34.5433	12.2927	7.36777	6.50299	24.7579	337.532	0.0682265	0.510486	1.34838	2.88173	-1461.13	-3236.24			13.8195	8.7595	17.5381	12.8762
	6.245	9.76396	25.0971	5.71151	11.8621	8.73554	5.78563	34.5503	12.1243	7.49009	6.29346	24.2208	338.337	0.0684405	0.510707	1.33743	2.87798	-1457.81	-3236.21			13.702	8.76973	17.4867	12.6681
	6.30403	10.7696	24.1466	5.84524	11.7629	8.9812	5.70527	34.5991	11.8155	7.52156	6.10819	24.5716	348.745	0.0688771	0.511198	1.34076	2.87772	-1459.32	-3236.2			13.7401	8.86311	17.3733	12.7338
	6.40436	11.8322	22.8848	5.9261	11.7345	9.31104	5.55319	35.2357	11.6012	7.47405	6.06677	25.603	364.95	0.068919	0.510666	1.35035	2.8733	-1469.87	-3236.25			13.7071	8.99053	17.4634	13.048
	6.26474	12.5557	21.69	6.21951	11.7919	10.2412	5.49541	34.8903	11.2135	7.6069	5.95608	27.3188	381.945	0.0690851	0.51038	1.34834	2.86718	-1476.55	-3236.28			13.5035	9.41756	17.1998	13.6273
	5.91949	13.2954	20.9018	6.53181	11.7855	11.8295	5.33219	35.4596	10.3675	7.74694	6.02265	28.3806	397.671	0.0690602	0.5107	1.34465	2.86135	-1470.86	-3236.17			13.3722	10.0489	17.0531	14.05
	5.82886	15.1087	19.6163	6.85971	11.6103	13.3773	5.053	36.3385	10.0569	8.35487	6.12106	30.2188	415.672	0.0691057	0.510787	1.34126	2.85105	-1466	-3236.03			13.518	10.6158	17.1495	14.8982
	5.63982	16.3985	18.4817	7.32511	11.6143	14.6596	4.99676	36.4283	9.8325	8.8819	6.22527	32.0651	435.313	0.0692087	0.510762	1.33594	2.84075	-1472.1	-3235.95			13.5067	11.1997	17.0859	15.7241
	5.52282	17.2173	17.7586	7.90544	11.5642	16.6778	4.70832	37.7369	9.52987	9.54621	6.3565	33.9772	447.231	0.0694565	0.510203	1.33413	2.83206	-1478.81	-3235.92			13.4996	12.0491	17.325	16.6266
	5.58798	18.1967	16.5841	8.91205	11.5766	18.7391	4.56262	39.2596	9.48358	11.2091	6.57166	34.1299	449.323	0.0697549	0.509922	1.33564	2.82141	-1472.35	-3235.87			13.4563	13.0759	17.7686	17.3036
	5.48479	19.4058	15.8228	10.5183	11.9928	20.9386	4.46292	40.3838	9.26674	12.5539	6.68656	34.3111	459.345	0.0697722	0.509325	1.33847	2.81629	-1462.11	-3235.78			13.5711	14.4833	18.0378	17.8505
	5.46615	20.2892	15.3071	12.0276	12.4569	23.3637	4.34684	42.9593	9.19155	13.5031	6.63257	34.6283	483.624	0.0692556	0.509032	1.34269	2.81053	-1465.06	-3235.74			13.6875	15.9494	18.8326	18.2547
	5.47535	21.2072	14.8849	14.7081	12.9608	25.1633	4.41084	45.273	9.19247	14.7364	6.71056	34.5466	516.738	0.0689256	0.509222	1.34372	2.80003	-1473.57	-3235.75			13.8558	17.6107	19.6254	18.6645
	5.28023	21.7267	14.7352	17.3116	13.4433	27.4234	4.47882	48.3851	9.40543	15.5273	6.75341	34.7315	540.92	0.0688552	0.509124	1.34374	2.78831	-1470.79	-3235.72			13.914	19.3928	20.7565	19.0041
	5.15885	22.3959	14.6592	20.0138	13.9649	29.6896	4.53297	50.7866	9.57821	16.1078	6.80372	34.6802	561.631	0.0687338	0.50956	1.338	2.77889	-1459.8	-3235.61			14.0713	21.2228	21.6326	19.1972
	5.22137	23.5448	14.721	24.0006	14.139	30.9038	4.59364	52.2461	9.87635	16.5771	6.81627	33.593	583.821	0.068188	0.509385	1.34005	2.76911	-1459.36	-3235.54			14.4957	23.0145	22.2387	18.9955
	5.25727	23.937	14.9088	28.2759	14.3896	31.6603	4.71624	56.0595	10.0294	16.8131	6.73112	32.6839	608.285	0.0680265	0.509471	1.34505	2.76279	-1469.61	-3235.56			14.701	24.7752	23.6017	18.7427
	5.29363	24.2785	15.3013	31.0106	14.9127	32.304	4.82462	58.1179	10.2721	16.7011	6.61051	30.7938	637.686	0.0683682	0.509829	1.3448	2.75932	-1472.78	-3235.57			14.9578	26.0758	24.4049	18.0351
	5.28991	24.9488	16.5745	32.8804	15.559	32.9327	4.89416	60.4369	10.5225	16.5268	6.41666	28.576	655.564	0.0682617	0.509341	1.35393	2.76056	-1462.85	-3235.5			15.6044	27.124	25.2845	17.1731
	5.28723	26.5008	17.5052	35.0049	16.1217	33.2762	4.92354	66.2028	10.8108	16.1337	6.2476	26.6929	659.262	0.0681216	0.509255	1.36357	2.75787	-1457.42	-3235.41			16.4311	28.1343	27.3124	16.3581
	5.26186	27.7488	18.1314	36.4497	16.5518	32.8914	4.89452	70.1315	11.1343	15.3706	6.12226	25.47	662.584	0.0680489	0.509046	1.36719	2.75918	-1467.55	-3235.4			17.0474	28.631	28.7201	15.6543
	5.33187	28.3349	18.8302	37.8064	17.1634	31.9831	4.90881	72.6612	11.454	14.5926	6.04799	24.9501	663.607	0.0681817	0.508913	1.36984	2.7589	-1476.35	-3235.41			17.499	28.9843	29.6747	15.1969
	5.42904	29.4924	19.7787	38.4893	17.4429	31.3561	5.03123	75.0685	12.0006	13.9138	6.14304	24.7338	657.377	0.0685868	0.509252	1.37732	2.76736	-1466.73	-3235.37			18.2334	29.0961	30.7001	14.9302
	5.45946	31.1566	20.8503	38.157	17.7044	30.3068	4.94645	76.9375	12.7079	12.9185	6.21965	24.3073	646.066	0.0688556	0.509423	1.38395	2.78316	-1456.4	-3235.28			19.1555	28.7227	31.5306	14.4818
	5.4801	32.4095	21.4169	37.9653	18.2535	28.4933	4.90663	79.2301	13.2638	12.4458	6.28117	24.2582	636.645	0.0688476	0.509651	1.38888	2.78923	-1466.81	-3235.24			19.7688	28.2374	32.4668	14.3284
	5.74376	33.1948	22.0469	37.6483	19.1741	26.457	5.01157	82.2828	14.0928	12.199	6.46386	24.2469	619.723	0.0689874	0.510063	1.39797	2.79265	-1480.21	-3235.25			20.3285	27.7598	33.7957	14.3033
	5.81225	33.7441	22.578	37.0673	20.4438	24.8215	5.03537	85.5324	15.4046	11.9504	6.80861	25.2292	600.178	0.0690668	0.510321	1.40093	2.80135	-1474.43	-3235.2			20.7114	27.4442	35.3241	14.6627
	5.78063	34.362	22.5092	35.4075	21.5112	23.0648	5.1946	86.7678	16.1298	12.3198	7.70915	27.0492	582.659	0.0691473	0.510293	1.40347	2.79664	-1465.23	-3235.1			20.8839	26.6612	36.0307	15.6927
	5.75408	35.5856	22.4572	34.4997	22.2304	21.0647	5.17465	90.1313	17.0427	12.6254	8.3518	29.8837	557.504	0.069704	0.510507	1.41403	2.79287	-1471.12	-3235.02			21.2656	25.9316	37.4496	16.9536
	5.82522	35.8909	22.1053	34.8836	23.0061	19.1818	5.40543	93.7827	18.0661	13.0551	9.33688	31.3056	522.379	0.0702376	0.51146	1.42129	2.78781	-1481.48	-3234.98			21.2738	25.6905	39.0847	17.8992
	5.88738	36.4466	21.8869	35.2864	23.4308	16.4036	5.55831	96.4753	18.7147	13.7037	10.2611	33.1741	494.793	0.0707685	0.512364	1.41915	2.77873	-1481.09	-3234.94			21.4069	25.0403	40.2494	19.0463
	5.91105	36.5802	21.5495	34.6592	23.3107	14.6051	5.80444	98.255	19.5166	14.5306	11.1206	35.0008	476.716	0.0711811	0.512918	1.41891	2.77388	-1472.95	-3234.85			21.3469	24.1917	41.192	20.2173
	5.77695	36.6935	21.0945	33.5755	22.8911	12.4007	6.22564	97.7725	20.339	15.4691	12.085	36.1198	452.085	0.0715561	0.513514	1.41553	2.7778	-1470.72	-3234.75			21.1883	22.9557	41.4457	21.2246
	5.63618	35.9236	20.3746	33.3515	22.4554	10.4286	6.59732	98.2181	20.9731	17.2616	13.0997	39.6948	418.778	0.0717597	0.51296	1.41087	2.77441	-1480.08	-3234.73			20.6448	22.0785	41.9295	23.352
	5.52954	34.8907	19.1469	33.1343	21.8347	9.37201	7.20753	98.9131	21.7873	19.8689	14.1799	43.6826	386.491	0.0719555	0.51243	1.40464	2.77173	-1487.22	-3234.73			19.8557	21.447	42.636	25.9105
	5.43328	34.5721	18.4135	33.1058	20.8399	8.92538	7.76656	98.9762	22.42	23.0509	15.5334	48.9988	364.874	0.072128	0.511887	1.39469	2.77413	-1476.14	-3234.68			19.473	20.957	43.0542	29.1944
	5.29794	33.8954	17.6567	33.8907	19.1872	9.0316	8.25701	99.2346	22.1217	26.7559	17.3606	53.9963	349.679	0.0718341	0.511888	1.38828	2.77499	-1359.71	-3234.48			18.95	20.7032	43.2045	32.7043
	5.19894	32.548	16.8607	33.6956	17.5895	9.23721	8.5598	102.914	21.9621	34.2187	18.8445	60.2918	342.043	0.0716065	0.512241	1.3897	2.77605	-783.894	-3233.22			18.2026	20.1741	44.4787	37.785
	5.12908	31.1374	16.476	35.3458	15.885	9.46928	8.62993	108.299	22.12	44.3201	20.6435	64.7515	331.916	0.0710485	0.512494	1.38451	2.78042	-195.767	-3231.48			17.5808	20.2334	46.3498	43.2384
	5.09299	28.7734	16.0631	38.6698	14.2264	9.94197	8.81612	109.999	21.7487	57.3947	22.5135	69.0449	319.145	0.0704659	0.512781	1.38315	2.78176	424.237	-3229.43			16.6432	20.9461	46.8548	49.6511
	5.10093	27.2936	15.4842	39.5107	12.4831	10.2375	8.96962	110.792	21.2597	69.728	24.5399	73.0353	310.844	0.070285	0.513094	1.37797	2.78677	1023.26	-3227.34			15.9596	20.7438	47.007	55.7677
	5.09418	23.9085	14.6561	40.0842	10.8396	10.8253	8.89816	109.631	20.9017	79.8107	26.779	78.1429	308.467	0.0698526	0.512714	1.37374	2.79115	1617.65	-3225.11			14.5529	20.583	46.4769	61.5775

## Sheet: P209 U1-1
	Ra Li	Oi Li	Oe Li	MF Li	ICO Li	LO Li	Ra Re	Oi Re	Oe Re	MF Re	ICO Re	LO Re	EKG	Kippwinkel	Rotwinkel	Kraft x	Kraft y	Druck li	Druck re			Bauch links	Rücken links	Bauch rechts	Rücken rechts
	2.05173	7.21762	7.6466	21.9385	4.67722	6.60671	3.33874	43.3891	6.06569	41.1782	10.2712	41.0182	376.211	0.0412511	0.297132	0.673444	2.41201	40	-1201.6			5.63865	11.0742	17.5978	30.8225
	2.1686	7.12447	7.18615	22.4665	4.51051	6.81838	3.63252	42.6585	5.84937	43.7089	11.108	43.4412	392.316	0.0412507	0.296512	0.673411	2.40871	37	-1182.32			5.49308	11.2651	17.3801	32.7527
	2.45816	7.48662	7.08511	22.2397	4.65993	6.97687	3.92427	41.4742	5.64655	45.2116	11.7349	45.4804	394.029	0.0415146	0.296325	0.677998	2.41564	1.02026	-1160.18			5.67663	11.2922	17.015	34.1423
	2.6518	8.10432	7.1995	21.5018	4.87042	7.12171	4.1335	40.3106	5.4626	45.67	11.9903	47.1755	381.324	0.0419602	0.296693	0.67413	2.43266	12	-1135.2			5.98521	11.1646	16.6356	34.9453
	2.78637	8.30135	7.09772	21.0237	4.93571	7.15995	4.23334	38.6832	5.13712	44.9415	12.1483	47.75	367.777	0.0421133	0.296675	0.677092	2.44167	-1401.25	R			6.06182	11.0398	16.0179	34.9466
	2.94413	8.35971	7.29162	19.9511	5.11393	7.20334	4.43622	35.8792	4.98642	43.2877	11.9806	47.8018	365.427	0.0423137	0.296918	0.678436	2.45055	-1379.31	-1075.73			6.19848	10.7561	15.1006	34.3567
	3.07591	8.64056	7.56412	18.5937	5.25002	7.19391	4.54703	32.9052	4.72409	40.1712	11.6785	47.2202	376.102	0.0426426	0.296818	0.679465	2.45871	-1367.33	-1040.28			6.42687	10.3459	14.0588	33.0233
	3.18239	8.69599	7.72504	17.6582	5.40134	7.10066	4.68457	30.4699	4.51433	37.2129	11.3918	45.829	389.742	0.0423878	0.297092	0.68057	2.46022	-1367.4	-1001.29			6.53447	10.0534	13.2229	31.4779
	3.293	8.70964	8.00716	16.5989	5.48888	6.94069	4.76556	28.3416	4.43382	33.8243	10.7144	42.8999	403.617	0.0424451	0.297649	0.678758	2.4636	-1379.35	-964.307			6.66993	9.67614	12.5137	29.1462
	3.36722	8.99167	8.34431	15.3258	5.51465	6.87733	4.83974	26.9426	4.18143	29.5067	10.2567	39.8653	405.98	0.0424872	0.297815	0.675081	2.47959	-1402.14	-929.048			6.90106	9.23926	11.9879	26.5429
	3.41302	9.02997	8.85963	13.7968	5.58777	6.96196	4.78258	24.8329	3.98221	25.7421	9.63246	36.3516	391.141	0.0426929	0.297627	0.667868	2.48127	-1432	-899.694			7.10087	8.78219	11.1992	23.9087
	3.43855	9.118	9.34029	11.6751	5.60289	7.05196	4.59867	22.7449	4.03677	22.1572	8.96278	33.0188	365.968	0.0427765	0.297332	0.666013	2.47782	-1466.08	-875.141			7.29895	8.10999	10.4601	21.3796
	3.37421	9.30047	9.72083	10.0677	5.40632	7.21638	4.50375	21.6813	4.19046	18.1151	8.53308	29.2559	343.575	0.0431588	0.297115	0.661292	2.46783	-1501.14	-856.657			7.46517	7.56348	10.1252	18.6347
	3.37026	9.09	10.1005	8.38145	5.30227	7.43733	4.3747	20.0929	4.47697	15.213	8.32743	25.4468	339.759	0.0431578	0.297106	0.663959	2.45649	-1534.38	-845.746			7.52027	7.04035	9.64818	16.3291
	3.35446	9.7187	10.6718	6.84453	5.26221	7.62512	4.2891	18.2831	4.73818	11.4603	8.21143	21.8946	345.277	0.0433344	0.296682	0.654784	2.45277	-1564.4	-841.493			7.915	6.57729	9.10345	13.8555
	3.35976	10.3238	10.8384	6.2653	5.02781	8.03941	4.16917	16.649	4.84732	9.55028	8.33803	18.3081	348.78	0.043254	0.296289	0.65013	2.44359	-1590	-841.989			8.17399	6.44417	8.55518	12.0655
	3.35831	11.2388	11.0551	5.66052	4.92255	8.51338	4.07334	15.2629	5.03447	8.5685	8.39771	15.2065	340.929	0.0435781	0.296333	0.649176	2.44499	-1611.29	-847.987			8.55071	6.36548	8.12357	10.7242
	3.28087	12.2459	11.1539	5.27091	4.79128	9.3738	3.93827	14.0104	5.10899	8.45644	8.30023	12.3363	320.166	0.0439777	0.296059	0.645215	2.45222	-1628.43	-858.033			8.89355	6.47866	7.68587	9.69765
	3.21396	12.8291	11.1217	4.99145	4.69112	10.332	3.80746	13.256	5.17842	8.53456	8.66542	11.1751	299.845	0.0443495	0.296832	0.647925	2.45788	-1642.23	-866.012			9.0549	6.67152	7.41397	9.45838
	3.16379	13.4208	11.1098	4.70261	4.72726	10.7127	3.68163	12.4561	5.09352	8.96087	8.83225	10.2729	290.425	0.0447011	0.29755	0.646475	2.4665	-1652.63	-868.667			9.23148	6.71417	7.0771	9.35534
	3.10153	14.0271	10.916	4.60044	4.57261	10.856	3.6137	11.8164	5.13324	9.94921	8.83863	9.25829	296.985	0.0446417	0.297512	0.645789	2.4881	-1660.67	-863.363			9.34823	6.67637	6.85444	9.34871
	3.06867	14.3389	10.8454	4.48289	4.55001	11.1672	3.68382	12.068	5.10181	10.9688	9.07925	8.21813	310.69	0.0447813	0.297939	0.645964	2.50439	-1666.51	-851.687			9.41764	6.73338	6.95121	9.42207
	3.00107	14.4667	10.5398	4.45593	4.52026	11.6275	3.71328	11.8958	4.92192	12.0268	8.89833	7.16166	318.689	0.0446183	0.298093	0.650298	2.52963	-1670.81	-836.721			9.33586	6.86789	6.84367	9.36225
	2.93278	14.4044	10.155	4.45195	4.37778	11.9539	3.79533	11.7175	4.66708	13.0687	8.53249	6.29562	320.213	0.0445555	0.298412	0.652459	2.54614	-1674.18	-816.069			9.16407	6.92787	6.72662	9.29893
	2.89072	14.0394	9.78638	4.51528	4.32615	11.9657	3.93051	11.4805	4.38657	13.9864	8.20011	5.87548	314.57	0.0442603	0.298632	0.656334	2.56541	-1676.74	-794.247			8.90549	6.93572	6.59918	9.35399
	2.81001	13.5618	9.56219	4.65473	4.34876	11.8457	4.1023	11.3351	4.13067	14.7756	7.76929	5.65828	305.946	0.0440328	0.299141	0.656637	2.58737	-1678.61	-774.96			8.64466	6.94973	6.52269	9.40106
	2.72619	12.842	9.33445	4.65989	4.37797	11.6958	4.25836	10.7566	3.78733	14.9153	7.60999	5.52202	302.073	0.0438579	0.299526	0.652247	2.59838	-1680.05	-756.343			8.30087	6.91122	6.26744	9.34911
	2.74505	12.0985	9.27651	4.57215	4.37225	10.987	4.5041	10.453	3.52758	14.6844	7.55164	5.38665	309.832	0.0432266	0.300006	0.652519	2.60847	-1681.29	-738.558			8.04002	6.64382	6.16157	9.20756
	2.72804	11.6729	9.16039	4.53065	4.38516	10.2388	4.77054	10.0249	3.33092	14.4097	7.25632	5.47078	322.019	0.0427513	0.29923	0.648368	2.61638	-1682.48	-726.718			7.85378	6.38486	6.04211	9.04559
	2.72512	11.2009	9.27474	4.52934	4.40812	9.7127	5.01521	9.90923	3.28713	13.907	7.40984	5.44497	333.429	0.042527	0.298882	0.643965	2.61543	-1683.68	-723.571			7.73359	6.21672	6.07052	8.92061
	2.78851	10.6716	9.35858	4.51784	4.35768	9.42083	5.20504	9.91384	3.2099	13.1178	7.40545	5.60019	342.065	0.0426235	0.299332	0.645464	2.60718	-1684.92	-726.761			7.60623	6.09878	6.10959	8.70781
	2.77659	10.3833	9.07319	4.43846	4.18891	9.02206	5.4229	9.76662	3.12101	12.099	7.32681	5.67484	346.437	0.0430162	0.29956	0.643888	2.60297	-1686.26	-734.037			7.41102	5.88315	6.10351	8.36689
	2.77294	10.006	8.91074	4.24876	4.12318	8.52833	5.51394	9.90404	3.11282	10.6725	7.65073	5.77657	352.026	0.0433776	0.299211	0.640946	2.59906	-1687.57	-743.302			7.2299	5.63342	6.17693	8.03328
	2.77672	9.88902	8.76665	4.12278	4.11436	8.25614	5.59256	10.0106	3.13091	9.47288	7.96349	5.70751	354.364	0.0433622	0.298938	0.642342	2.59191	-1688.82	-755.777			7.14413	5.49776	6.24469	7.71463
	2.78262	9.89707	8.45102	4.03126	4.11191	8.36343	5.68146	10.2224	3.15648	8.1281	8.07362	5.90364	355.24	0.0437836	0.298765	0.642654	2.57914	-1690.13	-765.296			7.04357	5.5022	6.35343	7.36845
	2.75482	9.93577	8.31473	3.953	4.07818	8.29826	5.67904	10.6654	3.27948	6.95987	8.71721	5.99448	353.874	0.0439881	0.298445	0.645643	2.56269	-1691.55	-771.8			7.00177	5.44315	6.54129	7.22385
	2.78516	10.2573	8.0728	3.95447	4.0861	8.2671	5.64878	11.2734	3.39676	6.60495	9.50125	6.17038	352.756	0.0442307	0.298527	0.650806	2.54653	-1692.94	-779.233			7.03842	5.43589	6.77298	7.42553
	2.70381	10.6877	7.94713	3.97418	4.06384	8.32376	5.52412	11.6224	3.56602	6.53929	9.79359	6.41444	357.002	0.0446135	0.298396	0.658185	2.52643	-1694.23	-786.42			7.11286	5.45393	6.90418	7.58244
	2.64529	10.9451	7.96039	3.93502	4.00197	8.35854	5.41648	12.3486	3.6366	6.74238	10.1312	6.51118	371.166	0.0447317	0.2988	0.661559	2.51343	-1695.45	-787.746			7.18359	5.43184	7.1339	7.79491
	2.57079	11.0838	7.56574	3.86163	3.86208	8.34711	5.23169	13.097	3.70075	6.84348	10.2237	6.65379	387.681	0.0447631	0.299272	0.668742	2.5086	-1696.52	-783.148			7.07343	5.35694	7.34313	7.90698
	2.46529	12.2858	7.4968	3.73296	3.82786	8.47728	5.07286	13.5959	3.70519	6.88379	10.634	6.63055	392.11	0.0450638	0.299677	0.67051	2.50286	-1697.43	-780.166			7.41597	5.34604	7.45798	8.04944
	2.38008	13.1642	7.46091	3.59032	3.81257	8.5422	4.89029	13.9312	3.80469	6.90073	10.6378	6.5845	382.744	0.0448005	0.300065	0.666941	2.48406	-1698.25	-779.214			7.66839	5.31503	7.54205	8.041
	2.31303	13.8874	7.43215	3.41031	3.74246	8.40986	4.74311	14.1712	3.82636	7.08797	10.4523	6.61358	368.979	0.0447077	0.300083	0.661106	2.47133	-1698.95	-774.092			7.87754	5.18754	7.58022	8.05128
	2.2745	14.6429	7.37652	3.42141	3.62318	8.31942	4.62953	14.4407	3.80138	7.33131	10.3965	6.74442	355.085	0.0448221	0.299976	0.659157	2.46711	-1699.59	-762.807			8.09796	5.12134	7.62387	8.15742
	2.22354	14.7723	7.23589	3.40319	3.52641	8.14072	4.49169	14.4012	4.01054	7.51216	10.4129	6.81055	347.48	0.0449221	0.299285	0.66137	2.46207	-1700.02	-754.855			8.07726	5.02344	7.63447	8.24521
	2.19915	15.0358	7.09723	3.15766	3.40389	8.02666	4.41314	13.9902	4.11916	7.72432	9.90936	6.96555	349.546	0.0447749	0.298687	0.66123	2.45595	-1700.22	-749.407			8.11073	4.86274	7.50748	8.19975
	2.15041	15.0853	7.07846	3.10223	3.27848	7.80499	4.29031	13.4936	4.23728	7.96085	9.33945	6.85216	357.031	0.0444461	0.297898	0.655811	2.44337	-1700.39	-739.342			8.10472	4.72857	7.3404	8.05082
	2.13312	14.7735	6.93597	2.95282	3.14891	7.64952	4.22686	12.868	4.40408	8.14499	9.12128	6.8053	358.863	0.0442645	0.29753	0.650619	2.44101	-1700.51	-725.214			7.94754	4.58375	7.1663	8.02385
	2.12559	14.6209	6.69962	2.9466	3.04505	7.48401	4.04565	11.8951	4.75824	8.61413	8.88168	6.98221	343.889	0.044478	0.296847	0.641863	2.44101	-1700.51	-718.089			7.81536	4.49189	6.89966	8.15934
	2.07242	14.3161	6.47162	3.0203	2.9985	7.50018	3.9527	10.9858	5.0678	9.34946	8.49614	7.3595	316.138	0.0441929	0.295717	0.63814	2.43504	-1700.53	-714.646			7.62006	4.50633	6.66877	8.4017
	2.01391	13.187	6.24978	2.99379	2.90887	7.32668	3.89516	10.1986	5.66156	9.96915	8.04231	7.94832	293.503	0.0443511	0.294519	0.636843	2.43418	-1700.62	-705.782			7.15022	4.40978	6.58511	8.65326
	1.96674	12.3903	5.92282	3.02316	2.88181	7.11406	3.75356	9.12212	6.27763	10.5546	7.75011	8.63908	283.767	0.0444369	0.294062	0.637928	2.42852	-1700.71	-692.233			6.75995	4.33967	6.38444	8.98127
	1.94576	11.7642	5.66364	3.02538	2.79565	6.88736	3.69073	8.13057	6.81891	11.0071	7.72545	9.31803	286.884	0.044252	0.293608	0.638058	2.42206	-1700.83	-685.138			6.45787	4.23613	6.2134	9.3502
	1.90655	10.9781	5.42576	3.08051	2.76647	6.47077	3.64458	7.51727	7.64902	11.519	7.61885	10.7408	294.234	0.0441541	0.293476	0.631979	2.40198	-1700.89	-682.791			6.10348	4.10592	6.27029	9.95955
	1.91363	10.8839	5.37573	3.10451	2.76639	6.50368	3.5359	7.25806	8.08358	11.7386	7.74136	11.8356	298.956	0.0440143	0.293217	0.626399	2.39286	-1701.14	-673.549			6.05776	4.12486	6.29251	10.4385
	1.91175	10.4327	5.40901	3.14486	2.81975	6.65993	3.47957	7.17946	8.58188	12.2929	7.81045	12.9389	299.432	0.0444134	0.293147	0.623541	2.38516	-1701.39	-661.301			5.91782	4.20818	6.41364	11.0141
	1.92385	10.0667	5.24686	3.20389	2.86029	6.71509	3.4472	7.42204	8.92415	12.5154	7.67543	14.0696	293.89	0.0449164	0.292915	0.627656	2.38001	-1701.51	-656.796			5.7458	4.25976	6.5978	11.4201
	1.91984	9.89011	5.20528	3.26916	2.95603	6.79292	3.4038	8.30173	9.23715	12.7738	7.45448	15.4571	286.661	0.0450345	0.291839	0.631335	2.38236	-1701.59	-656.771			5.67175	4.33937	6.98089	11.8951
	1.92098	9.88654	5.08576	3.32069	3.02976	6.99437	3.36244	9.01693	9.35072	12.7475	7.20848	16.5122	285.806	0.0453485	0.290524	0.639037	2.381	-1701.63	-647.89			5.63109	4.44827	7.24336	12.1561
	1.92776	9.76938	5.12131	3.45886	3.08774	7.2026	3.31236	10.2687	9.46546	12.9913	7.19193	18.0365	294.538	0.0457581	0.289794	0.642533	2.38543	-1701.65	-636.297			5.60615	4.58307	7.68218	12.7399
	1.94624	9.66998	5.1118	3.59326	3.13847	7.36864	3.23564	11.8842	9.14121	13.4124	7.15012	19.0997	305.089	0.0457089	0.289144	0.648093	2.39185	-1701.55	-635.058			5.57601	4.70013	8.08701	13.2207
	1.99208	9.82729	5.35864	3.78018	3.21172	7.91341	3.13001	13.8387	8.82036	14.2924	7.0969	20.071	313.893	0.0461203	0.288074	0.645876	2.40363	-1701.39	-636.565			5.726	4.96844	8.59636	13.8201
	2.05614	9.73039	5.47221	3.88688	3.35164	8.57626	3.06541	16.3428	8.44913	14.838	6.96679	20.8726	320.03	0.0466065	0.287511	0.649542	2.41523	-1701.23	-628.841			5.75291	5.27159	9.28577	14.2258
	2.14155	9.72049	5.65062	4.10422	3.50879	9.2329	2.96354	17.7444	7.87723	15.3347	6.8581	21.487	324.613	0.0464936	0.287121	0.65134	2.42774	-1701.1	-620.983			5.83755	5.61531	9.5284	14.5599
	2.16544	9.45081	5.67155	4.21996	3.50691	9.63614	2.94175	19.7713	7.4265	16.1386	6.58443	22.5151	331.358	0.0463873	0.286844	0.656228	2.42947	-1700.85	-624.882			5.7626	5.78767	10.0465	15.0794
	2.14096	9.45545	5.70969	4.34223	3.44738	10.1362	2.88135	22.2179	6.95774	16.4525	6.66263	23.5807	334.265	0.046292	0.286873	0.660923	2.43314	-1700.76	-630.741			5.7687	5.97528	10.6857	15.5653
	2.18163	9.3846	5.78	4.50688	3.51794	10.4713	2.78433	25.03	6.48907	17.3491	6.6578	24.3247	327.309	0.0459729	0.28731	0.664618	2.4383	-1700.73	-625.568			5.78208	6.16536	11.4345	16.1105
	2.18466	9.43903	5.92531	4.66596	3.54704	10.7587	2.69956	26.6786	5.99776	17.9145	6.6467	24.9714	317.698	0.0454712	0.287504	0.662366	2.43237	-1700.61	-619.667			5.84967	6.32391	11.792	16.5109
	2.19831	9.51918	6.03576	4.73971	3.53248	11.1286	2.64969	28.4805	5.64893	18.5627	6.6935	25.7728	319.486	0.045073	0.287769	0.665501	2.43214	-1700.48	-625.754			5.91775	6.46694	12.2597	17.0096
	2.19116	9.56003	5.88896	4.74213	3.52462	11.1859	2.5898	29.7972	5.53061	18.8067	6.66741	26.5729	327.521	0.0446919	0.288432	0.667276	2.42465	-1700.36	-630.35			5.88005	6.48421	12.6392	17.349
	2.17309	9.63397	5.95232	4.76924	3.48001	11.4911	2.58159	30.8919	5.36055	18.8532	6.81983	26.8123	339.541	0.0449212	0.288453	0.669422	2.41549	-1700.37	-621.084			5.9198	6.58013	12.9447	17.4951
	2.15387	9.62403	6.02199	4.68901	3.39141	11.6552	2.54881	31.9953	5.3283	18.7116	7.04583	26.9781	344.279	0.0450836	0.288757	0.677264	2.40633	-1700.4	-610.771			5.93329	6.57854	13.2908	17.5785
	2.1857	9.72041	6.25439	4.67619	3.29699	11.8591	2.58079	33.279	5.41752	18.44	7.28557	26.65	341.034	0.0447988	0.289229	0.681907	2.39596	-1700.41	-612.067			6.0535	6.61076	13.7591	17.4585
	2.16515	9.8973	6.58461	4.56602	3.11517	11.7361	2.61883	35.0339	5.81456	18.0231	7.62484	26.2931	335.061	0.0452801	0.288826	0.683126	2.39698	-1700.36	-611.155			6.21569	6.47242	14.4891	17.3137
	2.18828	10.1428	7.06135	4.50705	3.08637	11.5216	2.65395	36.3347	6.14241	17.5832	7.96379	25.3536	342.946	0.045316	0.28948	0.685514	2.39702	-1700.31	-596.183			6.46413	6.37168	15.0437	16.9669
	2.20186	10.2338	7.33689	4.462	3.12501	11.6043	2.76162	38.1754	6.32735	17.0498	8.04011	24.5211	369.243	0.0451914	0.289325	0.688241	2.39803	-1700.19	-582.916			6.59083	6.39711	15.7548	16.537
	2.14157	10.5795	7.62736	4.2662	3.05016	11.7752	2.78498	39.8237	6.66786	16.1914	8.18783	23.3528	401.954	0.0454437	0.288374	0.688414	2.39712	-1700.09	-583.845			6.78281	6.36384	16.4255	15.9107
	2.15761	10.6306	8.13914	4.08647	2.9868	11.6736	2.83949	41.2977	6.95064	15.4967	8.21166	22.1892	429.683	0.0459308	0.287875	0.693634	2.40303	-1700.1	-582.156			6.97579	6.24895	17.0293	15.2992
	2.15725	10.7501	8.44465	3.98211	3.0061	11.6741	2.93519	42.2663	7.23996	14.4121	8.30974	20.61	438.7	0.0460766	0.287563	0.695004	2.40864	-1700.16	-567.744			7.11733	6.22077	17.4805	14.4439
	2.20953	10.9164	8.90437	3.8651	3.02946	11.9657	3.03067	42.8419	7.40788	13.4464	8.37348	18.427	430.518	0.0460049	0.287093	0.700753	2.41843	-1700.13	-559.171			7.34342	6.28677	17.7601	13.4156
	2.25138	11.2257	9.23286	3.69333	3.11899	12.0488	3.05981	42.3772	7.56514	12.2968	8.3977	16.8299	411.101	0.0455534	0.286282	0.702331	2.43192	-1700.09	-565.843			7.56997	6.28703	17.6674	12.5081
	2.27041	11.3616	9.52118	3.59156	3.23964	11.6969	3.18997	42.2098	7.59155	11.5582	8.42809	15.1811	384.499	0.0452347	0.286128	0.697863	2.43777	-1700.05	-571.037			7.71773	6.17602	17.6638	11.7225
	2.29126	11.5032	9.81573	3.57347	3.31498	11.3995	3.26844	41.6725	7.71	10.8399	8.39941	14.3391	373.634	0.0449206	0.285286	0.694717	2.44149	-1699.99	-566.835			7.87006	6.096	17.5503	11.1928
	2.2942	11.7952	9.70361	3.55839	3.37313	11.4175	3.27868	41.1175	7.6195	10.4239	8.28028	13.2418	382.243	0.0446747	0.285491	0.696985	2.44975	-1699.97	-572.947			7.93101	6.11633	17.3386	10.6486
	2.30771	12.1142	9.66338	3.59388	3.48645	11.5761	3.35567	39.5483	7.74496	9.80998	8.14294	12.0669	399.049	0.0448972	0.285451	0.695548	2.46101	-1699.94	-595.107			8.02844	6.21881	16.883	10.0066
	2.33186	12.2611	9.54842	3.60589	3.61503	11.6832	3.3784	38.2016	8.00598	9.56308	8.02443	10.7305	399.988	0.0451035	0.285486	0.691979	2.47231	-1699.92	-613.262			8.04714	6.30139	16.5287	9.43934
	2.40288	12.6074	9.39071	3.72388	3.78628	11.8655	3.49838	36.472	7.98947	9.76849	7.98507	9.77196	374.887	0.0453032	0.285772	0.688134	2.47968	-1699.85	-614.477			8.13366	6.45855	15.9866	9.17517
	2.41487	13.4284	8.98954	3.92369	4.0151	12.2814	3.6222	34.6878	7.87723	10.0373	8.04526	9.11506	334.213	0.0454339	0.286507	0.682392	2.47917	-1699.75	-624.341			8.27759	6.74005	15.3957	9.06589
	2.4237	14.3687	8.88012	4.32955	4.28655	13.4165	3.72968	32.7082	7.73591	11.3234	7.91779	8.46326	311.578	0.0454299	0.286874	0.673814	2.47797	-1699.73	-647.148			8.5575	7.3442	14.7246	9.23483
	2.42646	15.0418	8.48433	4.89826	4.93228	14.5028	3.81895	31.4046	7.58708	12.6415	7.70534	8.24802	313.135	0.0454499	0.286925	0.674926	2.48454	-1699.63	-661.771			8.65087	8.11112	14.2702	9.53164
	2.46785	15.4231	8.14008	6.49652	6.21272	16.221	4.07851	30.6358	7.47036	15.2977	7.47207	8.11922	327.575	0.0455521	0.287438	0.676843	2.4801	-1699.52	-664.326			8.67702	9.64342	14.0616	10.2963
	2.49007	16.1982	7.82097	9.0324	7.90883	18.5482	4.22303	29.0008	7.36985	18.1395	7.1959	7.98243	347.289	0.0455623	0.288022	0.679719	2.48026	-1699.39	-674.476			8.83642	11.8298	13.5312	11.1059
	2.4623	16.6903	7.6968	11.6437	9.17154	21.2226	4.35095	26.437	7.16345	21.1121	6.89506	8.31204	366.29	0.0455858	0.289044	0.681286	2.4796	-1699.37	-692.471			8.94978	14.0126	12.6505	12.1064
	2.45578	17.1087	7.66846	15.5532	10.6594	24.2572	4.81045	23.0114	6.84657	24.536	6.53453	8.30915	378.103	0.04558	0.288933	0.681204	2.47558	-1699.36	-695.226			9.07765	16.8233	11.5561	13.1266
	2.49742	17.3839	7.84331	19.0473	12.463	27.1859	4.93048	21.4599	6.4424	27.6691	6.24662	8.37141	374.613	0.0452473	0.289076	0.679262	2.46901	-1699.25	-685.475			9.24153	19.5654	10.9443	14.0957
	2.62744	17.6423	7.99135	23.8971	14.4398	31.0393	5.18462	18.5418	6.02606	30.26	6.07571	8.81567	361.541	0.0450833	0.28959	0.674316	2.45671	-1698.89	-365.169			9.42035	23.1254	9.9175	15.0504
	2.65434	17.5984	8.08411	27.6489	16.2117	33.5146	5.45441	16.1638	5.97997	32.411	5.91457	9.1207	353.082	0.0446722	0.290282	0.678484	2.45377	-1697.93	182.967			9.44563	25.7917	9.19939	15.8154
	2.72127	17.5069	8.29155	30.7203	17.615	35.2407	5.67888	14.4609	6.03699	34.0439	6.01535	9.41592	360.308	0.0445353	0.290822	0.677723	2.44869	-1696.42	745.077			9.50656	27.8587	8.7256	16.4917
	2.79467	17.134	8.37892	33.3968	18.9569	36.365	5.9005	13.0738	6.16402	35.897	6.14502	9.49672	371.713	0.0449829	0.291586	0.676906	2.44462	-1694.48	1345.97			9.43587	29.5729	8.37945	17.1796
	2.88777	16.7654	8.47945	35.7097	19.8737	37.7352	5.98518	11.4948	6.29487	37.3354	6.57874	9.66317	377.904	0.0453599	0.292572	0.673297	2.45175	-1692.49	1903.42			9.37754	31.1062	7.92496	17.8591
	2.85667	17.1291	8.50138	35.4073	19.8869	37.6424	6.06792	11.4335	6.21882	37.4693	6.51971	8.78513	336.287	0.0441611	0.296297	0.701621	2.4616	-1692.52	1888.62			9.4957	30.9789	7.90673	17.5914
	2.95937	16.9281	8.74079	36.7764	20.4812	39.1466	6.0144	10.3205	6.27716	37.4	6.85022	8.82916	331.764	0.044685	0.29744	0.697648	2.46063	-1690.42	2441.61			9.54277	32.1347	7.53734	17.6931
	3.07146	16.3193	8.72	38.0319	20.8008	39.2515	5.92729	9.91935	6.44011	36.9119	7.37509	8.77234	315.906	0.0449917	0.297714	0.694557	2.46775	-1688.18	3038.13			9.37024	32.6947	7.42892	17.6865
	3.23063	16.2682	8.52272	38.208	20.9357	39.251	5.85919	10.1606	6.57381	36.7138	7.85128	8.78408	295.341	0.0448629	0.298038	0.693203	2.47683	-1685.89	3612.65			9.34053	32.7982	7.53122	17.783
	3.31198	16.1809	8.24107	37.2515	20.7625	38.6463	5.5619	10.2808	6.81304	35.3486	8.36974	8.74328	278.154	0.0447133	0.298146	0.689067	2.48404	-1683.46	4184.32			9.24464	32.2201	7.55192	17.4872
	3.46514	15.9689	7.8853	35.6446	19.9946	36.9875	5.50973	10.9384	6.98775	33.7426	8.72616	8.4502	270.716	0.0447355	0.298271	0.683656	2.4898	-1681.1	4744.92			9.10646	30.8756	7.81196	16.973
	3.546	15.9426	7.46854	32.3637	18.4052	33.9892	5.37511	12.0477	7.19236	31.4068	8.96603	8.15463	275.754	0.0448049	0.29874	0.680059	2.4973	-1679.07	4939.56			8.98573	28.2527	8.20507	16.1758
	3.6073	15.9471	7.1539	29.182	16.7856	31.4839	5.18867	13.0448	7.40026	28.8818	9.18812	7.89173	281.811	0.0448301	0.29897	0.679025	2.50772	-1677.68	4956.98			8.90278	25.8172	8.54459	15.3206
	3.71187	15.7413	6.7476	26.382	15.0667	29.3893	5.08118	14.3977	7.68438	26.4545	9.30536	7.86808	284.551	0.0445959	0.298349	0.678216	2.5242	-1676.95	4950.22			8.73358	23.6127	9.05444	14.5426
	3.86247	15.4793	6.37105	22.6522	13.362	27.3306	4.91885	15.3263	7.95357	23.1342	9.58822	7.92983	283.514	0.0440282	0.297772	0.682814	2.53052	-1676.68	4940.01			8.57093	21.1149	9.39957	13.5507
	3.89077	15.1296	6.27405	19.5913	11.8303	25.3612	4.89745	16.9663	8.16224	20.3169	9.72529	8.09035	282.538	0.0434595	0.297465	0.683439	2.53137	-1676.73	4947.24			8.43146	18.9276	10.0087	12.7108
	3.91039	14.9532	5.89387	16.6902	10.3482	22.7083	4.84719	18.6137	8.60753	18.4164	10.0377	8.06713	288.667	0.0428166	0.296509	0.685475	2.52532	-1677.01	4957.95			8.2525	16.5823	10.6895	12.1737
	3.92851	14.4701	5.83738	12.9981	8.89203	21.038	4.74647	22.076	9.04812	16.2591	10.4358	8.3387	305.656	0.0428293	0.2963	0.693481	2.52631	-1677.62	4951.68			8.07865	14.3094	11.9569	11.6779
	3.83959	13.7206	5.824	11.1059	7.54626	18.8367	4.7471	24.6081	9.31404	13.5973	10.7695	8.48634	324.583	0.0427169	0.296061	0.698883	2.51608	-1678.6	4940.25			7.79474	12.4963	12.8897	10.951
	3.77908	12.8554	5.9678	9.87995	6.47474	16.9786	4.76259	27.0172	9.85961	11.5849	11.1345	8.72805	336.292	0.0427473	0.296065	0.703846	2.51512	-1679.9	4920.89			7.53411	11.1111	13.8798	10.4825
	3.56367	12.1291	6.26361	9.03909	5.63484	15.8423	4.6479	30.1187	10.1526	10.0607	11.3783	9.07069	338.769	0.0429529	0.296382	0.712338	2.51206	-1681.44	4868.85			7.3188	10.1721	14.9731	10.1699
	3.38614	11.4101	6.57511	8.65469	5.23349	15.4082	4.62085	31.6496	10.2593	9.55549	11.7677	9.46775	338.951	0.0430436	0.296043	0.715593	2.51147	-1683.23	4744.42			7.12378	9.76545	15.5099	10.2636
	3.24469	10.4124	6.71716	8.44654	5.00527	14.6542	4.50946	32.7612	10.2542	9.35836	12.1047	10.4115	340.851	0.0432813	0.295694	0.721202	2.50226	-1685.14	4552.25			6.79141	9.36868	15.8416	10.6249
	3.02707	9.49678	6.80101	8.30837	4.7463	14.0492	4.45477	33.8036	10.2977	9.12988	12.4195	11.7413	346.547	0.0433978	0.295838	0.726094	2.50344	-1687.06	4333.47			6.44162	9.03463	16.1853	11.0969
	2.76699	8.92032	6.82794	8.07117	4.51493	13.0531	4.38218	34.7825	10.1729	9.17008	12.4929	13.1312	363.151	0.0439095	0.295862	0.729444	2.50644	-1688.92	4092.78			6.17175	8.54641	16.4459	11.5981
	2.58678	8.4328	6.6453	8.40605	4.28457	12.4056	4.32005	34.3041	10.0878	9.34528	12.4099	14.0635	387.863	0.0443393	0.295742	0.730984	2.50735	-1690.71	3821.04			5.88829	8.3654	16.2373	11.9395
	2.34685	7.75779	6.52107	8.43693	4.31052	11.0688	4.23382	33.8926	9.73552	9.7057	12.1827	15.6289	410.801	0.0446553	0.296039	0.733073	2.51517	-1692.36	3536.01			5.54191	7.93873	15.954	12.5057
	2.16789	7.49108	6.25796	8.30681	4.38194	9.67857	4.2321	32.2161	9.33423	9.70444	11.744	16.9379	417.399	0.0444819	0.296621	0.737424	2.50923	-1693.76	3257.19			5.30564	7.45577	15.2608	12.7954
	1.99526	7.18127	6.05191	8.21616	4.78071	9.04909	4.04297	31.1533	8.94999	9.70791	11.3364	18.3192	409.434	0.0446238	0.29641	0.744767	2.49963	-1694.95	2976.56			5.07615	7.34865	14.7154	13.1212
	1.88874	6.89204	5.90981	8.3159	5.23097	8.82219	3.95116	30.1763	8.35286	10.1371	10.8343	19.5225	402.141	0.0449689	0.296666	0.747882	2.49043	-1695.94	2702.04			4.89687	7.45635	14.1601	13.498
	1.8306	6.62267	5.43385	8.4787	6.20883	8.30048	4.01439	28.2557	7.86892	10.5412	10.4742	20.8523	402.115	0.0449343	0.296456	0.749118	2.48037	-1696.68	2461.94			4.62904	7.66267	13.3797	13.9559
	1.79473	6.39507	4.94398	9.31426	6.8602	7.69139	3.92786	25.4173	7.66718	10.7576	9.97858	22.3924	406.492	0.0446461	0.29677	0.751642	2.47519	-1697.19	2291.27			4.37792	7.95528	12.3374	14.3762
	1.78102	6.09844	4.67195	10.308	7.52055	7.3277	3.90953	24.0593	7.42888	10.7593	9.73805	23.0376	409.289	0.0445058	0.296329	0.750958	2.4723	-1697.57	2175.87			4.1838	8.38541	11.7992	14.5117
	1.76022	5.91541	4.29505	11.0098	8.50139	7.28146	3.93607	22.9028	7.22183	10.8173	9.37646	23.1476	402.421	0.0444803	0.296168	0.751328	2.45945	-1697.88	2078.58			3.99022	8.93089	11.3536	14.4471
	1.71551	5.82694	4.13787	11.4259	9.24444	7.20652	3.92607	21.6458	7.13286	10.7412	9.21088	22.7508	385.339	0.043856	0.296245	0.755239	2.44263	-1698.1	2005.04			3.89344	9.29228	10.9016	14.2343
	1.70276	5.58376	4.15733	11.442	9.81689	7.34712	3.92	21.5076	7.05767	10.8254	9.44005	22.6166	358.42	0.0435009	0.29595	0.759079	2.43712	-1698.23	1956.05			3.81462	9.53534	10.8284	14.294
	1.7178	5.41339	4.18503	11.3928	10.3243	7.62022	3.94097	20.7807	6.84055	10.2901	9.5771	21.9821	333.455	0.0433929	0.295159	0.758765	2.42697	-1698.28	1913.17			3.77207	9.77911	10.5208	13.9497
	1.70405	5.15195	4.19163	11.4527	10.6391	7.82596	3.99444	19.9217	6.69297	10.0113	9.86893	21.4787	308.398	0.0434722	0.294678	0.755248	2.42638	-1698.32	1863.28			3.68255	9.97259	10.203	13.7863
	1.73093	4.88949	4.31846	11.5018	10.7867	8.00275	4.00244	18.9872	6.57478	9.3857	10.3879	21.2256	287.61	0.0432842	0.294747	0.746601	2.42989	-1698.34	1820.93			3.6463	10.0971	9.8548	13.6664
	1.76399	4.80294	4.42318	11.2845	10.7342	8.16454	4.08533	17.7846	6.44299	8.77275	10.7937	20.698	277.752	0.0430097	0.294164	0.747558	2.42214	-1698.27	1791.09			3.66337	10.0611	9.43763	13.4215
	1.75664	4.65822	4.73774	10.9754	10.1785	8.38599	4.09689	16.4449	6.28301	8.22406	11.2385	19.755	273.924	0.0431798	0.294218	0.746879	2.41757	-1698.21	1758.11			3.71753	9.84661	8.94159	13.0725
	1.75802	4.4609	5.21911	9.96105	9.9429	8.51178	4.14099	15.7688	6.09267	7.64216	11.3706	18.3931	272.863	0.0433904	0.293411	0.744581	2.41538	-1698.19	1718.15			3.81268	9.47191	8.66748	12.4686
	1.72107	4.36774	5.65866	8.98086	9.70933	8.82662	4.12173	15.3002	5.88239	7.40054	11.4749	17.33	273.242	0.0433701	0.293774	0.742698	2.40989	-1698.18	1685.12			3.91582	9.17227	8.43476	12.0685
	1.66918	4.30126	6.16431	8.23782	9.0932	9.08113	4.10764	14.5904	5.5709	7.00493	11.4346	16.4867	281.742	0.043817	0.293794	0.740718	2.4085	-1698.16	1659.05			4.04492	8.80405	8.08966	11.6421
	1.66288	4.14283	6.52193	8.01795	8.56886	9.00567	4.13184	13.642	5.30117	6.47254	11.3144	15.7896	293.95	0.0440152	0.294194	0.741844	2.40468	-1698.18	1623.68			4.10922	8.53083	7.69166	11.1922
	1.66428	4.04023	6.80848	7.69161	8.00318	8.69013	4.10541	12.4157	4.77109	5.96557	10.9712	15.3635	302.562	0.0443494	0.294405	0.740125	2.40307	-1698.25	1579.29			4.17099	8.12831	7.09741	10.7668
	1.61117	3.96545	7.03783	7.24502	7.33358	8.3838	4.07914	11.49	4.56761	5.53571	10.4699	14.6512	304.622	0.0443874	0.294774	0.74412	2.39479	-1698.31	1537.45			4.20482	7.65413	6.71226	10.2189
	1.57045	3.97119	7.18184	6.83419	6.78345	8.21967	4.09799	10.694	4.43117	4.86542	9.7429	13.5658	311.942	0.043991	0.294771	0.743975	2.37586	-1698.38	1498.08			4.24116	7.2791	6.40773	9.39136
	1.53093	4.07435	7.3227	6.38013	6.37724	7.99586	4.16526	10.4496	4.1192	4.43115	8.69351	12.5541	321.507	0.0439736	0.295043	0.737608	2.3609	-1698.41	1449.36			4.30932	6.91775	6.24469	8.55958
	1.48181	4.12628	7.62228	6.0778	6.0202	7.78765	4.14213	9.80619	3.90454	4.14695	7.91565	11.7523	334.54	0.0438032	0.295423	0.729793	2.36025	-1698.46	1390.03			4.41013	6.62855	5.95095	7.93829
	1.47315	4.26213	7.65891	5.89479	5.67245	7.4334	4.11028	9.51346	3.83034	4.00205	6.96841	11.2902	348.803	0.0439831	0.294917	0.72182	2.35617	-1698.54	1333.34			4.46473	6.33355	5.81803	7.42023
	1.40279	4.41785	7.69824	5.69971	5.21303	7.21507	4.18141	9.18847	3.73594	3.86819	6.32587	10.8902	360.828	0.0438253	0.294746	0.714874	2.34297	-1698.6	1277.19			4.50629	6.0426	5.70194	7.0281
	1.38642	4.72311	7.63224	5.60519	4.76719	6.9094	4.21584	9.21998	3.6615	3.84242	5.59549	10.5095	362.134	0.0436678	0.294475	0.709912	2.32951	-1698.7	1211.97			4.58059	5.76059	5.6991	6.64913
	1.37493	5.41911	7.58369	5.26054	4.48601	6.61478	4.23394	9.31948	3.5082	3.84679	5.19397	10.3494	351.829	0.0434262	0.293956	0.701918	2.31684	-1698.85	1138.83			4.79258	5.45378	5.68721	6.46338
	1.35269	5.88414	7.52793	5.05919	4.24543	6.45806	4.21505	9.55733	3.44176	3.93062	4.78686	10.0492	340.801	0.0431282	0.293075	0.689002	2.30435	-1698.98	1067.35			4.92158	5.25423	5.73805	6.25557
	1.34249	6.52876	7.59691	4.69605	4.31705	6.43847	4.32088	9.73354	3.36798	3.95962	4.38019	9.44206	336.307	0.0430056	0.293333	0.678414	2.28982	-1699.09	995.004			5.15605	5.15052	5.80747	5.92729
	1.36519	7.08061	7.56344	4.58821	4.27307	6.60937	4.39453	10.1898	3.2385	3.97731	4.20744	9.09293	338.594	0.0429685	0.293825	0.665728	2.27642	-1699.2	911.931			5.33641	5.15688	5.94093	5.75923
	1.39864	7.9314	7.75107	4.49486	4.19978	6.87812	4.34079	10.6608	3.10958	4.07894	4.15506	8.94083	352.597	0.0429366	0.294327	0.660914	2.27001	-1699.33	818.389			5.6937	5.19092	6.03706	5.72494
	1.40379	8.91519	7.77887	4.35107	4.09908	7.11538	4.28337	10.8859	3.12182	4.17189	4.16054	8.7429	366.732	0.0427924	0.293987	0.659857	2.25418	-1699.41	726.048			6.03261	5.18851	6.09704	5.69177
	1.4481	9.77653	7.67895	4.47668	4.0435	7.38266	4.3049	11.3924	3.07996	4.28971	4.12746	8.65231	378.642	0.0427667	0.294077	0.651383	2.23766	-1699.45	632.108			6.30119	5.30094	6.25908	5.68983
	1.4813	10.7137	7.88206	4.49289	4.01676	7.71345	4.21283	12.4808	3.08274	4.43441	4.10287	8.39612	377.405	0.0424768	0.294327	0.646718	2.22705	-1699.48	530.834			6.69236	5.4077	6.59211	5.64447
	1.54364	11.5265	8.06832	4.57688	4.02274	8.06334	3.98966	14.0712	3.1105	4.49305	4.2307	8.15891	376.098	0.0424675	0.295242	0.64412	2.22342	-1699.53	426.669			7.04615	5.55432	7.05712	5.62755
	1.5968	12.0097	8.12663	4.68788	4.21123	8.75302	3.87478	15.3219	3.14661	4.5009	4.27951	8.03966	383.731	0.0425615	0.295645	0.639003	2.22067	-1699.54	322.262			7.24437	5.88404	7.44775	5.60669
	1.64042	12.4814	8.16277	4.77302	4.3442	9.41958	3.76576	16.6586	3.19223	4.45247	4.51414	8.09055	397.935	0.0420167	0.29634	0.638365	2.21939	-1699.47	220.133			7.4282	6.17893	7.87221	5.68572
	1.68391	13.35	8.17124	4.74762	4.35763	10.1334	3.6796	18.6037	3.20979	4.48579	4.69639	7.98583	416.549	0.0420921	0.296724	0.639488	2.22136	-1699.41	106.026			7.73504	6.4129	8.4977	5.72267
	1.71515	14.4894	8.26858	4.8164	4.41349	11.045	3.46011	20.2792	3.26854	4.35614	4.83472	7.99188	432.695	0.0417277	0.297078	0.640771	2.22645	-1699.42	-11.3287			8.15771	6.75829	9.00261	5.72758
	1.72477	16.0412	8.45745	5.06257	4.4832	11.8434	3.33156	22.4562	3.34732	4.31693	4.87276	8.06606	434.245	0.0415933	0.296846	0.642752	2.24659	-1699.47	-120.433			8.74114	7.12971	9.71169	5.75192
	1.73828	17.2535	8.39492	5.55493	4.79545	12.9122	3.26576	23.8078	3.37319	4.21654	4.89342	8.26644	424.783	0.0413892	0.296616	0.642318	2.26846	-1699.57	-226.302			9.1289	7.75417	10.1489	5.79213
	1.77115	18.4718	8.46833	6.10979	5.09362	14.0798	3.24765	24.875	3.40504	4.32807	4.92061	8.50583	408.461	0.0413934	0.296684	0.646288	2.28862	-1699.78	-334.092			9.57042	8.42775	10.5092	5.91817
	1.75156	19.7873	8.4866	6.31667	5.17848	15.1129	3.15005	26.1045	3.36941	4.52632	4.90072	9.17224	401.68	0.0411192	0.296796	0.653258	2.29981	-1699.98	-438.398			10.0085	8.86936	10.8746	6.19976
	1.74049	21.2693	8.33662	6.55405	5.38416	15.8893	3.15665	27.2836	3.39884	4.71197	4.85488	9.69616	405.675	0.0408432	0.296979	0.663344	2.31741	-1700.04	-538.203			10.4488	9.27585	11.2797	6.421
	1.72903	22.5599	8.08997	6.79547	5.49007	17.4929	3.39551	27.3258	3.38028	5.0572	4.74792	10.2835	409.219	0.0409089	0.297058	0.66932	2.33201	-1699.92	-632.933			10.793	9.92614	11.3672	6.69622
	1.73227	24.2906	8.1669	6.92268	5.54943	18.8571	3.61969	28.2611	3.41365	5.60016	4.61729	10.8066	398.403	0.0408158	0.296787	0.67603	2.34961	-1699.68	-723.597			11.3966	10.4431	11.7648	7.00801
	1.72073	25.6818	8.16735	7.19734	5.6515	20.2486	3.74812	28.4918	3.36873	6.28319	4.25945	11.302	378.006	0.0409535	0.296588	0.681404	2.36508	-1699.41	-803.125			11.8566	11.0325	11.8696	7.28154
	1.71606	26.8873	8.283	7.43304	5.91161	21.367	3.9029	27.7316	3.38784	6.65515	3.96775	11.6356	353.106	0.0409935	0.296376	0.679305	2.37304	-1699.02	-871.214			12.2954	11.5706	11.6741	7.4195
	1.71136	27.1902	8.34083	7.54685	6.14844	21.7376	4.12767	27.3375	3.3792	7.09603	3.76105	12.1981	333.94	0.040933	0.295855	0.678996	2.37857	-1698.44	-927.881			12.4141	11.811	11.6148	7.68507
	1.7022	27.5876	8.54412	7.60782	6.32441	22.54	4.21787	26.7352	3.38016	7.43313	3.61372	12.6297	323.707	0.0407806	0.295496	0.677146	2.38016	-1697.66	-978.967			12.6113	12.1574	11.4444	7.89219
	1.71332	27.5079	8.83755	7.51792	6.35811	23.1625	4.25859	27.0493	3.40184	7.95946	3.50886	12.874	329.887	0.0408808	0.295313	0.67203	2.38155	-1696.57	-1021.92			12.6863	12.3462	11.5699	8.1141
	1.70002	28.1106	9.08564	7.23168	6.50334	23.4358	4.33582	27.6936	3.35114	8.23105	3.38091	12.9771	335.367	0.0409344	0.29453	0.672135	2.38141	-1695.01	-1057.02			12.9654	12.3903	11.7935	8.19637
	1.70501	27.962	9.54309	7.42946	6.84623	23.8071	4.36592	28.1462	3.37578	8.42408	3.23434	12.5582	334.173	0.0410306	0.294224	0.667565	2.38339	-1693.11	-1086.09			13.07	12.6943	11.9626	8.07222
	1.70102	27.5052	10.49	7.96523	7.15504	24.01	4.29704	28.5314	3.28009	8.40314	3.17208	12.2508	325.541	0.0408905	0.294085	0.657359	2.38091	-1690.8	-1108.86			13.2321	13.0434	12.0362	7.94199
	1.66835	27.7367	11.1754	7.98421	7.33963	23.579	4.18126	30.2093	3.25991	8.19862	3.10682	11.7996	311.753	0.0407906	0.293643	0.652069	2.39005	-1688.17	-1127.42			13.5268	12.9676	12.5502	7.70167
	1.65821	27.8018	11.7824	8.00545	7.49153	23.0067	4.10345	30.4473	3.16247	7.71878	3.0568	11.3871	308.449	0.0405103	0.293743	0.649049	2.39773	-1685.47	-1144.27			13.7475	12.8346	12.5711	7.38754
	1.68459	28.3041	12.2033	7.80321	7.44568	22.1266	4.00128	31.1671	3.21145	6.95902	3.01615	10.8874	319.414	0.0399851	0.293627	0.651088	2.40935	-1682.76	-1160.08			14.064	12.4585	12.7933	6.9542
	1.68616	28.2883	12.484	7.68166	7.40024	21.2152	3.8495	32.1397	3.11954	6.56239	3.02508	10.4547	330.361	0.0396317	0.293764	0.657453	2.40925	-1680.08	-1174.68			14.1528	12.099	13.0362	6.68072
	1.72479	27.9713	12.8826	7.70023	7.29828	20.622	3.69402	33.1391	3.05496	6.22585	2.97369	9.76622	335.639	0.0397559	0.294086	0.662855	2.41093	-1678.02	-1186.21			14.1929	11.8735	13.296	6.32192
	1.73907	27.422	13.3851	7.59874	7.33082	19.2856	3.62092	33.5326	2.95213	5.82238	2.96296	9.0363	337.546	0.0400792	0.294822	0.664676	2.40853	-1676.9	-1195.73			14.1821	11.4051	13.3685	5.94055
	1.75515	26.9137	14.5054	7.56361	7.56902	18.0228	3.53812	33.7285	2.89092	5.21878	2.88347	8.60505	334.944	0.0401161	0.295359	0.671681	2.40318	-1676.67	-1203.25			14.3914	11.0518	13.3859	5.5691
	1.80451	25.9071	15.6412	7.64698	7.62082	16.7983	3.40018	35.0397	2.8721	4.60692	2.84527	8.36018	335.534	0.0403907	0.296586	0.675593	2.39761	-1677.61	-1210.33			14.4509	10.6887	13.7707	5.27079
	1.83169	24.668	16.8845	7.66851	7.69499	15.3941	3.34215	36.6287	2.85256	4.2072	2.83497	8.53318	337.291	0.0404922	0.296586	0.683671	2.39209	-1679.38	-1215.97			14.4614	10.2525	14.2745	5.19179
	1.89906	23.6476	17.9042	7.15735	7.83896	14.1326	3.36291	38.0782	2.89673	4.06558	2.77657	8.67725	339.722	0.0405288	0.296395	0.687278	2.38697	-1681.78	-1221.65			14.4836	9.70963	14.7793	5.17313
	1.9278	21.804	19.1253	7.02686	8.06502	12.9128	3.32863	38.6434	2.96845	4.04784	2.80105	8.97501	340.162	0.0403943	0.296884	0.692158	2.37764	-1684.73	-1226.87			14.2857	9.33489	14.9802	5.27464
	1.93511	20.0235	19.6183	7.26203	8.41909	11.9949	3.2215	39.8833	3.07032	4.03749	2.77341	9.2141	346.543	0.0403594	0.297663	0.701001	2.36563	-1687.79	-1230.85			13.8589	9.22534	15.3917	5.34166
	1.99041	17.2499	19.9393	8.00237	8.72271	11.4583	3.13449	40.8198	3.05825	4.11908	2.81318	9.42129	350.435	0.040559	0.29815	0.70433	2.35976	-1690.82	-1234.44			13.0599	9.39447	15.6709	5.45118
	1.98633	15.3626	20.067	8.74361	8.94387	10.7375	3.09115	41.1556	3.14343	4.284	2.7988	9.96549	350.152	0.0407187	0.298717	0.703684	2.36705	-1693.54	-1237.94			12.472	9.475	15.7967	5.68276
	1.9639	14.0433	20.0088	9.61329	9.11297	10.0587	3.01166	42.7059	3.31461	4.55365	2.90765	10.5422	347.663	0.0409062	0.299698	0.693957	2.38173	-1695.43	-1242.05			12.0053	9.595	16.3441	6.00117
	1.93964	12.8123	19.5637	10.6408	9.11252	9.32679	2.91068	43.8927	3.55446	5.0496	3.0418	11.7052	346.185	0.0405378	0.300028	0.692235	2.39224	-1696.14	-1245.85			11.4386	9.69338	16.786	6.59888
	1.93584	11.6982	18.7584	11.9377	8.91108	8.83146	2.81683	44.3439	3.92	6.09783	3.29354	13.6785	344.276	0.0404688	0.300356	0.68781	2.40727	-1695.83	-1248.79			10.7975	9.89341	17.0269	7.68995
	1.898	10.5262	17.7311	13.2891	8.68806	8.30646	2.72569	43.8249	4.26792	8.23469	3.61595	15.7188	348.976	0.0399954	0.300011	0.679446	2.41894	-1694.27	-1251.31			10.0518	10.0946	16.9395	9.18982
	1.85176	9.92818	16.318	15.192	8.30816	7.87037	2.6829	43.4214	4.54665	10.9384	4.24542	17.5781	357.641	0.0395708	0.300193	0.675839	2.42342	-1691.49	-1252.72			9.36598	10.4568	16.8837	10.9206
	1.80618	9.42249	14.4387	16.5048	7.85773	7.5424	2.65223	43.8135	5.01464	15.2276	4.92051	20.2447	368.474	0.0397153	0.300528	0.67754	2.42704	-1687.01	-1251.23			8.55579	10.635	17.1601	13.4643
	1.79558	8.86195	12.4677	17.9409	7.30052	6.98419	2.62546	44.7726	5.24038	20.3939	5.6609	23.461	374.217	0.0399859	0.300237	0.676352	2.43709	-1679.5	-1248.39			7.7084	10.7419	17.5462	16.5053
	1.77336	8.15396	11.0431	19.7497	6.5926	6.32811	2.72401	45.8391	5.46319	27.0213	6.71048	27.1324	372.228	0.04025	0.299941	0.670835	2.43339	-1667.2	-1244.42			6.99015	10.8901	18.0088	20.2881
	1.77898	7.95001	10.1284	20.5503	5.99665	6.02747	2.84222	46.0676	5.75766	31.123	7.67889	30.4722	362.918	0.0406451	0.29978	0.668145	2.43273	-1647.92	-1238.71			6.61913	10.8581	18.2225	23.0914
	1.81708	7.64507	9.03803	21.2528	5.4615	6.0941	2.89108	45.9937	5.85374	35.3974	8.70688	34.6349	357.039	0.0409532	0.298881	0.665475	2.43057	-1620.54	-1229.72			6.16673	10.9361	18.2462	26.2464
	1.92658	7.30957	8.22546	21.4968	4.98332	6.38594	3.11356	44.3795	6.00191	38.573	9.43908	38.1991	362.546	0.0411368	0.297853	0.669995	2.41791	-1585.9	-1217.22			5.82054	10.9554	17.8317	28.7371

## Sheet: P210 U1-1
	Ra Li	Oi Li	Oe Li	MF Li	ICO Li	LO Li	Ra Re	Oi Re	Oe Re	MF Re	ICO Re	LO Re	EKG	Kippwinkel	Rotwinkel	Kraft x	Kraft y	Druck li	Druck re			Bauch links	Rücken links	Bauch rechts	Rücken rechts
	3.29671	15.7266	12.7005	77.0381	6.00543	12.551	3.1219	24.6922	8.59792	68.1698	11.1171	52.8475	391.496	0.0581655	0.302758	0.973378	4.0671	40	-3226.69			10.5746	31.8648	12.1373	44.0448
	3.39807	15.0568	12.8731	78.1292	6.42126	13.1504	3.1715	23.6033	8.54769	71.0123	11.4326	54.2395	403.614	0.0579896	0.302731	0.968154	4.07346	37	-3224.03			10.4427	32.5669	11.7742	45.5615
	3.48488	15.4317	13.367	79.8616	6.67344	13.6411	3.32518	23.3554	8.1391	72.1738	11.4947	54.0332	416.917	0.0577341	0.302551	0.970242	4.08071	0.958496	-3221.34			10.7612	33.3921	11.6066	45.9006
	3.57487	15.1081	14.4358	81.4306	7.37774	14.6116	3.34301	23.3563	8.00585	72.1866	11.5574	52.5939	426.688	0.0575855	0.302909	0.97246	4.08179	11	-3218.72			11.0396	34.4733	11.5684	45.446
	3.8716	14.6391	14.9482	82.9838	8.66434	15.5232	3.34309	22.5658	7.85152	70.2442	11.2507	50.0918	428.793	0.0571925	0.303177	0.983991	4.08171	4271.78	L			11.153	35.7237	11.2535	43.8623
	4.27487	14.9346	15.6207	82.4872	10.2206	16.3249	3.35802	22.025	7.65342	67.8272	11.0431	46.7119	431.132	0.0567889	0.303674	0.991326	4.07925	4753.74	-3213.78			11.61	36.3443	11.0122	41.8607
	4.57708	15.0443	16.1936	80.5142	10.7297	16.5753	3.41619	21.8434	7.35542	66.2597	10.9704	44.0685	441.305	0.0568383	0.30374	0.998127	4.07851	4956.61	-3212.05			11.9383	35.9397	10.8717	40.4329
	4.78751	14.9481	17.2227	79.7025	12.2206	17.1936	3.5387	20.9315	7.26362	65.0026	10.5854	41.3302	458.401	0.0560621	0.303807	1.00683	4.07879	4964.41	-3211.74			12.3195	36.3722	10.5779	38.9727
	5.16511	15.0105	18.0689	77.6233	14.7092	17.5941	3.72689	20.4758	7.20361	64.6249	10.1166	38.8194	477.005	0.0554429	0.304133	1.01351	4.08625	4964.14	-3211.92			12.7482	36.6422	10.4688	37.8536
	5.57798	15.4074	19.1301	74.5201	15.9318	18.2838	3.84855	19.6735	7.13667	62.3299	9.63815	35.7773	494.878	0.0551135	0.303758	1.01569	4.08673	4956.68	-3212.52			13.3718	36.2452	10.2196	35.9151
	5.72245	15.8045	20.2041	72.9537	16.2674	18.4575	4.07233	18.7585	7.16809	60.2404	9.42244	33.3525	521.587	0.0549297	0.303701	1.01674	4.08918	4955.72	-3213.4			13.9104	35.8929	9.99963	34.3384
	5.73388	16.0889	21.2908	69.3503	16.7002	18.4941	4.26688	18.424	7.08947	57.475	9.49262	30.9663	563.902	0.0546073	0.304245	1.0147	4.08917	4965.05	-3214.49			14.3712	34.8482	9.92678	32.6446
	5.87611	15.6117	22.3878	65.1019	17.109	18.7031	4.33265	17.9584	7.10685	54.3802	9.74903	28.2049	611.695	0.0541603	0.304269	1.00866	4.07941	4966.98	-3215.9			14.6252	33.638	9.7993	30.778
	6.06122	15.2515	22.6845	60.9048	17.1043	19.2441	4.28986	16.9158	6.99131	51.3657	9.5603	26.3949	657.659	0.0541254	0.303888	0.999874	4.07237	4948.36	-3217.56			14.6657	32.4177	9.39899	29.107
	6.20298	15.1951	22.7404	55.8664	16.7294	19.8484	4.29719	15.9852	6.88306	49.2202	9.72877	24.6007	699.639	0.0537439	0.303563	0.990806	4.06553	4919.72	-3219.3			14.7128	30.8148	9.05516	27.8499
	6.28032	14.8318	22.8504	51.518	15.9113	19.5484	4.34487	15.1708	6.87267	46.9556	10.0907	23.4138	748.781	0.0539995	0.30301	0.986984	4.05702	4892.9	-3220.97			14.6542	28.9926	8.79611	26.8201
	6.25771	14.092	22.3263	48.7071	15.2465	19.2842	4.41613	14.1642	6.90145	42.807	10.1415	21.6981	800.687	0.053746	0.302338	0.98209	4.04782	4853.65	-3222.67			14.2253	27.7459	8.49393	24.8822
	6.3199	13.8328	22.0986	45.0865	14.7837	19.3737	4.37368	13.1971	6.90658	38.143	9.98834	19.6165	840.672	0.053574	0.301708	0.978145	4.03625	4792.6	-3224.41			14.0838	26.4146	8.15912	22.5826
	6.32497	13.4762	22.0465	41.7303	12.6718	18.7727	4.28522	12.7866	6.9035	31.8274	10.0581	17.1403	865.227	0.0535462	0.301121	0.977297	4.02565	4733.01	-3226.1			13.9492	24.3916	7.99178	19.6753
	6.07583	13.0124	21.8337	38.2181	10.1116	18.1844	4.43737	12.7808	7.15403	28.1589	10.176	15.4055	872.759	0.0539648	0.300653	0.975341	4.01382	4689.18	-3227.53			13.6407	22.1714	8.12406	17.9135
	5.85259	12.5429	21.6133	33.9541	9.21029	17.6615	4.84654	12.6645	7.33628	25.4555	10.1566	13.2504	871.384	0.0543155	0.301127	0.971499	4.00408	4639.48	-3228.77			13.3363	20.2753	8.28244	16.2875
	5.87542	12.1843	20.5769	29.3483	8.28226	17.3244	4.92436	12.556	7.48097	23.207	10.2412	11.596	863.298	0.0549345	0.300591	0.964764	3.99699	4570.35	-3229.85			12.8789	18.3183	8.32043	15.0147
	5.81878	12.1823	19.5635	24.8974	7.1635	16.9035	5.25635	12.4903	7.92217	22.6172	9.92598	10.8597	843.304	0.0556804	0.300432	0.966333	4	4501.6	-3230.74			12.5215	16.3215	8.55626	14.4676
	5.75656	12.1836	18.8397	21.3367	6.26297	16.3343	5.52872	12.3037	8.28709	22.7124	9.96244	10.3188	807.709	0.0561851	0.300725	0.975984	4.00297	4448.63	-3231.38			12.2599	14.6447	8.70652	14.3312
	5.62968	12.2028	17.9414	18.1052	6.01856	14.7799	5.80212	12.373	8.51036	22.516	10.0311	10.0843	760.71	0.0566385	0.300834	0.984475	4.01114	4406.8	-3231.84			11.9246	12.9679	8.89516	14.2105
	5.63267	12.6425	17.2201	16.3727	6.10565	13.5264	5.80793	12.0622	8.75864	22.727	9.94364	9.91806	701.554	0.0570187	0.300688	0.982777	4.01486	4362	-3232.26			11.8317	12.0016	8.87624	14.1962
	5.60107	12.9362	16.3489	15.2551	6.34592	12.9158	5.78558	12.0607	8.97562	23.1522	9.63461	9.83904	634.663	0.0571098	0.30136	0.975383	4.01428	4320.18	-3232.66			11.6287	11.5056	8.94062	14.2086
	5.77395	13.0935	16.0005	14.8598	6.34704	11.7357	5.79487	12.0537	9.36159	23.6157	9.86328	10.0198	564.525	0.057347	0.301589	0.967369	4.01756	4291.24	-3232.98			11.6226	10.9809	9.07006	14.4996
	6.09662	13.1353	15.1648	14.3136	6.28118	10.7473	5.84139	12.0737	9.61071	23.7875	10.1034	9.92166	499.158	0.0577927	0.301786	0.96057	4.02186	4242.93	-3233.22			11.4656	10.4474	9.17528	14.6042
	7.07463	13.2624	13.7855	13.9457	6.25874	10.4513	5.7681	11.9343	9.69199	24.0485	10.0751	9.83147	448.86	0.058519	0.301648	0.950346	4.02255	4161.7	-3233.49			11.3742	10.2186	9.13146	14.6517
	7.80156	13.5665	12.3102	13.621	6.06747	10.0392	5.48598	11.7309	10.1468	24.142	10.1121	9.57876	407.539	0.0588148	0.301825	0.938561	4.0237	4041.47	-3233.83			11.2261	9.90923	9.12122	14.611
	8.31465	13.7502	11.5413	13.7004	5.76039	9.43087	5.14545	11.7628	10.7327	24.2159	10.2751	9.60293	371.395	0.0590987	0.301636	0.930875	4.01823	3894.25	-3234.18			11.202	9.63055	9.21364	14.698
	8.64056	13.5243	11.3682	13.343	5.49119	8.86298	4.79607	11.6591	11.0338	23.99	10.2301	9.33509	339.03	0.0593901	0.301235	0.926877	4.02084	3719.86	-3234.49			11.1777	9.23238	9.16297	14.5184
	8.6701	13.6272	10.8054	12.4487	5.3033	8.64784	4.15736	11.486	11.3225	23.8447	10.2137	9.10004	310.924	0.0597319	0.301134	0.918873	4.01891	3509.33	-3234.81			11.0342	8.79993	8.98863	14.3861
	9.04773	13.3484	10.157	11.9755	5.19932	8.48356	3.70714	11.4681	11.569	23.2239	9.98254	8.87502	288.632	0.0599524	0.301234	0.908653	4.01736	3267.49	-3235.2			10.851	8.5528	8.91474	14.0271
	9.04921	12.5987	9.95075	11.9107	4.97487	8.11597	3.50554	11.602	11.6377	22.5117	9.73716	8.45325	273.101	0.0597962	0.300701	0.901219	4.0173	3006.17	-3235.62			10.5329	8.33386	8.91508	13.5674
	8.90985	11.8326	9.95378	11.8232	4.58855	7.501	3.40669	11.4836	11.698	21.3868	9.613	8.21655	266.503	0.0598083	0.300046	0.899666	4.02588	2738.04	-3235.97			10.2321	7.97092	8.86276	13.0721
	8.79086	11.7185	9.99006	11.3517	4.27395	7.09648	3.20826	11.3428	11.5912	21.3144	9.44583	7.95005	264.185	0.0602135	0.29926	0.897435	4.04249	2454.32	-3236.31			10.1665	7.57404	8.7141	12.9034
	8.3002	11.6562	9.99376	11.1498	4.15974	6.75636	3.02707	10.8553	11.461	20.5954	9.13132	7.7768	261.919	0.0607934	0.298984	0.8977	4.05703	2153.83	-3236.7			9.98339	7.3553	8.44777	12.5012
	7.52544	11.4623	9.9152	11.2602	4.07624	6.50758	2.88845	10.5283	11.3652	20.0731	8.90165	7.6061	254.934	0.0611885	0.298361	0.892868	4.06615	1866.31	-3237.13			9.63433	7.28134	8.26065	12.1936
	6.40631	10.8454	9.86279	11.4806	3.95209	6.0888	2.82282	10.3497	11.1898	19.6748	8.57457	7.42427	239.339	0.0615281	0.297716	0.894414	4.07633	1597.65	-3237.48			9.03818	7.17383	8.12079	11.8912
	5.47224	10.1592	9.76092	11.5532	3.78188	6.06245	2.71478	10.0621	10.5509	18.9118	8.05739	7.18543	223.562	0.0618027	0.297064	0.904745	4.09357	1353.89	-3237.81			8.46411	7.13252	7.77594	11.3849
	4.7237	9.81321	9.43008	11.6835	3.74508	5.94158	2.63405	9.89115	10.0307	18.3487	7.49462	7.00931	213.971	0.0621104	0.296297	0.912727	4.11071	1127.35	-3238.11			7.989	7.12339	7.51862	10.9509
	4.2122	9.49642	9.15559	12.1044	3.66783	5.94169	2.482	9.9285	9.59032	17.6543	7.09073	7.06862	211.634	0.0617757	0.295927	0.918347	4.12669	926.089	-3238.42			7.62141	7.23796	7.3336	10.6045
	3.89859	9.52502	9.0998	12.1836	3.59872	5.83933	2.3798	10.1049	8.90389	16.9385	6.71128	6.94536	213.886	0.0621832	0.295695	0.92248	4.13868	749.12	-3238.71			7.5078	7.20721	7.12952	10.1984
	3.56444	9.54967	9.09681	12.4799	3.61781	5.78376	2.25222	9.96303	8.39447	16.2326	6.40344	7.07432	215.775	0.0622724	0.295466	0.927962	4.14414	589.488	-3238.94			7.40364	7.29382	6.8699	9.90345
	3.41786	10.0485	8.91724	13.3694	3.58168	5.65671	2.18804	10.0716	8.03938	15.9566	6.07918	7.09203	226.706	0.0626266	0.295385	0.933425	4.15202	439.519	-3239.16			7.46121	7.53594	6.76633	9.70928
	3.3017	10.2787	8.70038	13.7352	3.57235	5.58977	2.1223	10.2277	7.47138	15.0816	5.7048	6.97704	246.915	0.0632002	0.295651	0.938542	4.15174	300.583	-3239.42			7.42692	7.63243	6.60714	9.25446
	3.423	10.3202	8.61896	15.2757	3.5266	5.55984	2.12007	10.2474	6.86553	14.4265	5.37515	6.97562	266.745	0.0632515	0.295486	0.952432	4.14768	184.609	-3239.66			7.45405	8.1207	6.41099	8.92577
	3.65118	10.3106	8.50944	16.507	3.45158	5.59601	2.12681	10.496	6.54157	13.77	5.01699	6.8224	277.515	0.0632502	0.29575	0.957997	4.13984	88.865	-3239.83			7.49042	8.5182	6.38811	8.53648
	3.8944	10.6554	8.65331	17.8136	3.45932	5.53632	2.16117	10.6972	6.28297	13.1412	4.66726	6.83361	282.448	0.0634971	0.29611	0.964217	4.1337	0.5284	-3239.94			7.73439	8.93642	6.38044	8.21402
	4.22769	11.0115	8.83772	18.5672	3.41457	5.40537	2.15725	10.736	6.14546	12.8508	4.53648	6.82345	290.245	0.0631283	0.296133	0.962634	4.12271	-78.8175	-3240.04			8.02565	9.12905	6.34623	8.07025
	4.46473	11.3901	9.08695	19.3584	3.43461	5.2343	2.19792	10.8803	6.10706	12.3992	4.29777	6.805	302.735	0.062801	0.296695	0.963514	4.11179	-140.125	-3240.18			8.31393	9.34244	6.3951	7.834
	4.68374	11.5562	9.40413	19.8361	3.37625	5.07274	2.27341	11.0649	6.10436	11.6699	4.12169	6.826	316.275	0.0626395	0.297068	0.954833	4.09628	-188.539	-3240.28			8.54802	9.42835	6.48088	7.5392
	4.79433	11.5229	9.30332	20.1557	3.41805	4.86538	2.3511	11.5741	6.34032	11.1712	3.98787	6.86215	324.739	0.062498	0.297069	0.960871	4.08156	-233.972	-3240.31			8.54018	9.47972	6.75517	7.34041
	4.83106	11.6036	9.43057	20.4488	3.46387	4.8564	2.41509	11.8118	6.47714	10.9763	3.81928	6.94918	331.985	0.0624307	0.296477	0.969123	4.06849	-273.705	-3240.33			8.62175	9.5897	6.90136	7.24826
	4.86981	11.3109	9.46645	20.1568	3.45435	4.78198	2.52483	11.9744	6.67198	10.6136	3.7408	6.86682	335.993	0.0627454	0.296427	0.981332	4.05806	-301.803	-3240.34			8.54905	9.46437	7.05705	7.07375
	4.8069	11.1179	9.68336	19.8714	3.51273	4.74111	2.57571	12.0473	6.79495	10.1989	3.78136	6.9414	332.767	0.0626304	0.295872	0.99622	4.05192	-315.192	-3240.28			8.53606	9.37508	7.13932	6.97388
	4.65561	11.0711	9.7809	18.8776	3.61229	4.77357	2.65851	12.2935	7.02624	9.94675	3.91463	6.91011	322.483	0.0625125	0.295435	1.00795	4.04783	-327.108	-3240.12			8.50254	9.08781	7.32608	6.92383
	4.40349	10.9288	10.0327	17.8777	3.70146	4.72807	2.69531	12.7155	7.25284	9.37297	3.9916	7.16997	311.162	0.0624607	0.295158	1.02406	4.05373	-338.425	-3239.96			8.45499	8.76907	7.55456	6.84485
	4.22797	10.7688	10.1867	16.7803	3.69195	4.7183	2.78117	13.3271	7.45105	8.92135	4.11322	7.53864	307.597	0.0624196	0.294849	1.03958	4.0559	-343.474	-3239.91			8.3945	8.39685	7.85312	6.85774
	3.88774	10.6875	10.2643	15.3492	3.85607	4.62011	2.8708	13.7222	7.6969	8.48908	4.16643	7.78318	309.719	0.0619103	0.294537	1.05213	4.05867	-340.492	-3239.9			8.27985	7.9418	8.09662	6.8129
	3.54646	10.5139	10.1669	14.5645	3.93252	4.70968	2.83352	13.8009	7.90868	8.09934	4.25233	8.00874	309.33	0.0617744	0.294068	1.07054	4.06436	-337.436	-3239.86			8.07577	7.73558	8.18104	6.7868
	3.29238	10.3797	9.9875	13.2856	3.98574	4.76116	2.82631	14.2308	8.14134	7.73811	4.35292	8.97812	305.912	0.0616082	0.293352	1.08779	4.07825	-336.518	-3239.76			7.88652	7.34417	8.39947	7.02305
	3.08798	10.3883	9.91413	12.6641	4.05324	4.84305	2.86616	14.5531	8.35329	7.45567	4.67096	9.71439	304.296	0.06114	0.292758	1.09731	4.0953	-331.555	-3239.66			7.79681	7.1868	8.59086	7.28034
	2.94588	10.5384	9.95478	11.725	4.02114	4.98156	2.81838	14.5365	8.51458	7.40322	4.93451	10.5833	302.587	0.0607083	0.292863	1.1003	4.11171	-321.833	-3239.59			7.81301	6.90923	8.62316	7.64035
	2.79747	11.0371	9.9109	11.3789	3.96769	5.00209	2.72323	14.5902	8.85769	7.37469	5.07041	11.34	295.96	0.0599939	0.293184	1.10935	4.128	-313.306	-3239.48			7.91517	6.78288	8.72371	7.92838
	2.60543	11.6916	9.95792	10.8658	3.93351	5.24344	2.67517	14.5812	9.1433	7.33904	5.35746	12.1501	288.859	0.0596186	0.293226	1.11115	4.13931	-309.04	-3239.31			8.08497	6.68093	8.79989	8.28219
	2.52579	12.312	9.85422	10.4543	3.78201	5.28832	2.66215	14.9046	9.4175	7.52123	5.67375	13.1065	284.258	0.059511	0.293603	1.10966	4.14536	-305.734	-3239.16			8.23067	6.50821	8.99475	8.76716
	2.45701	12.9701	9.9334	10.2646	3.68736	5.36982	2.57776	14.8803	9.7497	7.6528	6.02249	14.0215	279.049	0.0591127	0.29354	1.10745	4.14866	-299.071	-3239.04			8.45349	6.44061	9.06924	9.23227
	2.38795	13.7391	9.96048	9.73854	3.57638	5.65145	2.55577	14.8815	10.2903	7.83615	6.62366	15.2082	273.551	0.0586761	0.293866	1.10794	4.15115	-292.745	-3238.75			8.69583	6.32212	9.24251	9.88933
	2.40626	14.4998	9.68911	9.53734	3.43062	5.90582	2.4714	14.9016	10.6879	7.96678	7.406	16.0414	269.854	0.0583422	0.293662	1.10872	4.16405	-289.313	-3238.26			8.86505	6.29126	9.35362	10.4714
	2.42717	15.1551	9.67194	9.03862	3.26193	6.17037	2.45565	15.2414	11.0865	8.35358	8.11204	17.0968	269.219	0.0580049	0.294164	1.11172	4.17323	-287.4	-3237.59			9.08472	6.15697	9.59451	11.1875
	2.40058	15.8188	9.89726	8.71023	3.12968	6.46768	2.51967	15.6032	11.3539	8.64167	8.7031	17.6677	273.269	0.057837	0.294759	1.11354	4.17654	-282.372	-3236.81			9.37222	6.10253	9.8256	11.6708
	2.37209	16.2297	9.90129	8.47318	3.02037	6.63172	2.47821	15.7923	11.4073	8.98719	9.24807	17.7844	275.856	0.0575521	0.295786	1.10997	4.1783	-277.794	-3235.94			9.50102	6.04176	9.89263	12.0065
	2.35713	17.1541	9.99795	8.39152	2.85557	6.82592	2.48386	16.0775	11.6369	9.30851	9.80361	18.0647	274.022	0.057447	0.296537	1.10906	4.18051	-275.815	-3234.9			9.83638	6.02434	10.0661	12.3923
	2.34793	17.4301	10.2073	8.23345	2.78525	7.15518	2.4962	16.8879	11.7649	9.69739	10.2106	18.667	272.8	0.0573524	0.297039	1.10421	4.17847	-274.521	-3233.8			9.99512	6.05796	10.383	12.8583
	2.38578	17.6733	10.2589	8.10184	2.7131	7.55367	2.51431	17.6173	11.993	10.0559	10.8794	19.5172	276.025	0.0569631	0.29746	1.0932	4.17854	-271.042	-3232.75			10.106	6.12287	10.7082	13.4842
	2.4107	17.9096	10.1885	8.09188	2.72642	7.94839	2.50744	18.3336	12.1346	10.5002	11.1554	19.7185	278.607	0.0565137	0.29748	1.0854	4.17582	-266.474	-3231.87			10.1696	6.25556	10.9919	13.7914
	2.43119	18.1248	10.2572	8.14937	2.73104	8.45517	2.52197	18.9237	12.4622	11.0612	11.3684	19.6609	279.1	0.056439	0.298262	1.08457	4.17166	-262.625	-3231.19			10.2711	6.44519	11.3026	14.0302
	2.44102	18.3447	10.079	7.9629	2.73516	8.94146	2.55178	19.4366	12.6531	11.6631	11.5512	19.1002	278.154	0.0567264	0.298515	1.08344	4.17453	-259.265	-3230.75			10.2882	6.54651	11.5471	14.1049
	2.46616	18.4945	10.1989	7.99156	2.7928	9.32525	2.53137	19.871	12.4743	12.444	11.5592	18.3475	277.029	0.0570021	0.298505	1.08048	4.17777	-255.356	-3230.79			10.3865	6.7032	11.6256	14.1169
	2.51962	18.6625	10.4078	7.94311	2.84191	9.77335	2.53675	20.0991	12.5603	13.2948	11.5212	17.3686	274.719	0.0574038	0.299016	1.0775	4.17515	-251.399	-3231.19			10.53	6.85279	11.732	14.0615
	2.54868	19.0728	10.7647	8.17745	2.92451	10.6628	2.48868	20.4453	12.9651	14.4819	11.539	16.5046	271.094	0.057545	0.298824	1.08465	4.17471	-249.003	-3231.78			10.7954	7.25491	11.9664	14.1752
	2.58008	19.7453	10.9345	8.91578	3.03566	11.8345	2.45947	20.4903	13.2876	16.4478	11.4383	16.4759	263.36	0.0579203	0.298661	1.08845	4.17061	-247.717	-3232.49			11.0866	7.92866	12.0791	14.7873
	2.61578	20.3566	11.3554	9.71854	3.17201	13.4	2.44474	20.9131	13.5244	21.096	11.3544	16.3463	252.945	0.0584241	0.298532	1.09549	4.15827	-246.33	-3233.32			11.4426	8.7635	12.2941	16.2656
	2.63821	20.9183	11.6663	11.5916	3.43349	15.2052	2.45467	21.1058	13.6323	25.7088	11.4937	16.2105	243.335	0.0586668	0.29847	1.10501	4.15373	-244.637	-3234.26			11.7409	10.0768	12.3976	17.8043
	2.68509	21.5839	12.1498	14.252	3.77543	17.2538	2.44975	21.1407	13.8336	29.8123	11.2273	15.6929	240.69	0.0589779	0.298058	1.11196	4.14773	-243.841	-3235.17			12.1396	11.7604	12.4747	18.9108
	2.66381	21.8537	12.3351	17.1441	4.08138	19.1365	2.42786	21.2146	13.7805	34.0311	10.8539	15.5132	246.276	0.0590398	0.298164	1.11712	4.13683	-244.509	-3235.89			12.2842	13.454	12.4743	20.1327
	2.68879	22.1316	13.0614	21.7086	4.40273	21.3103	2.45651	21.0326	13.882	38.1631	10.5999	15.1558	257.646	0.0589307	0.298228	1.11835	4.12527	-245.948	-3236.29			12.6273	15.8072	12.457	21.3063
	2.77037	22.6532	13.4365	26.1234	4.79487	23.0009	2.46894	21.1164	14.0533	44.1819	10.2829	15.5019	266.733	0.05866	0.298581	1.12046	4.10858	-248.275	-3236.39			12.9534	17.9731	12.5462	23.3223
	2.81683	22.9487	13.8208	31.6127	5.18325	25.8188	2.45844	21.2785	14.1824	49.7829	10.0688	16.108	270.685	0.0583657	0.2994	1.12247	4.08471	-251.841	-3236.03			13.1954	20.8716	12.6398	25.3199
	2.8182	23.5015	14.6249	36.791	5.62339	28.6579	2.44639	21.0264	14.1676	55.1507	9.83918	16.9471	271.958	0.0578898	0.299638	1.11981	4.05566	-255.862	-3234.93			13.6482	23.6908	12.5468	27.3123
	2.89227	23.9579	15.0686	44.905	6.27008	31.7756	2.42367	20.6501	14.1112	60.6466	9.36983	18.2083	274.265	0.057652	0.300431	1.11747	4.02574	-259.083	-3232.98			13.9729	27.6502	12.395	29.4083
	2.96604	24.1717	15.6797	56.1371	7.18566	36.49	2.45849	20.142	14.0343	69.0074	9.25442	19.6518	278.494	0.057595	0.300955	1.11535	4.00082	-262.45	-3229.83			14.2725	33.2709	12.2116	32.6379
	3.07734	24.8239	16.179	63.9197	8.04351	41.4673	2.50847	19.4093	14.1653	78.8992	9.21374	21.0004	283.712	0.0573907	0.301222	1.10974	3.97695	-266.31	-3225.5			14.6934	37.8102	12.0277	36.3711
	3.24502	24.9104	16.8625	70.9449	8.9951	46.2729	2.54224	18.5428	14.6424	86.2138	8.85469	23.2876	287.772	0.0574013	0.301291	1.11248	3.96267	-270.551	-3219.09			15.006	42.071	11.9091	39.452
	3.3787	24.8893	17.2656	76.1847	10.1209	50.8795	2.62225	17.9258	15.0012	94.1988	8.79986	25.0758	287.054	0.0573327	0.301148	1.11457	3.94788	-275.618	-3209.95			15.1779	45.7284	11.8498	42.6915
	3.49292	25.0956	17.8834	81.6876	11.0191	52.5478	2.66646	17.0568	15.7109	100.163	9.04584	27.0185	281.034	0.0573742	0.300884	1.11933	3.93948	-280.888	-3197.31			15.4906	48.4182	11.8114	45.4092
	3.60985	25.2221	18.1816	84.4873	12.1078	54.6264	2.7324	16.1787	16.5802	106.608	9.24476	28.9418	267.752	0.0571504	0.300592	1.12226	3.93822	-285.937	-3181.47			15.6712	50.4072	11.8304	48.2647
	3.84613	25.5928	18.4806	88.0447	12.9218	56.6	2.82369	15.3541	17.2119	110.191	9.61929	30.4963	251.176	0.0573234	0.300128	1.12921	3.93002	-290.955	-3162.11			15.9732	52.5222	11.7965	50.1023
	3.92073	26.05	19.0602	89.1177	13.3551	58.281	2.91849	14.0421	18.3617	111.827	10.1113	31.6909	238.191	0.0575846	0.299411	1.12851	3.92647	-293.797	-3142			16.3436	53.5846	11.7741	51.2099
	3.99341	26.1942	19.029	89.1282	13.8303	59.78	3.01663	13.4112	18.9667	112.167	10.3273	32.3637	229.241	0.0575681	0.299091	1.12961	3.93961	-296.657	-3120.72			16.4055	54.2462	11.7982	51.6195
	4.13543	26.0638	18.7702	88.3802	13.9231	59.4806	3.1446	12.9967	19.7359	111.412	10.8995	32.5669	224.716	0.0581553	0.298553	1.12498	3.95398	-299.198	-3100.44			16.3231	53.928	11.9591	51.626
	4.25394	25.6548	18.7347	83.9906	13.9198	58.8396	3.25767	13.4248	20.4666	109.27	11.2636	32.3055	223.141	0.0581027	0.298137	1.10985	3.96786	-301.544	-3082.16			16.2145	52.25	12.383	50.9464
	4.35071	24.8332	18.4366	78.7067	13.7031	56.1694	3.38592	13.89	20.9631	104.282	11.3672	31.2824	218.886	0.0581755	0.297948	1.09683	3.97603	-303.149	-3067.13			15.8735	49.5264	12.7463	48.9772
	4.35506	24.5943	18.2469	72.3369	13.3703	52.0645	3.46614	14.2383	20.9963	97.8904	11.5375	29.6655	212.983	0.0577196	0.298456	1.08094	3.98237	-303.566	-3055.59			15.7321	45.9239	12.9002	46.3644
	4.34324	24.4922	17.4864	67.1782	12.7983	48.1246	3.56163	14.4743	21.1645	89.9414	11.7627	27.3888	214.169	0.0574558	0.298327	1.06939	3.9946	-303.273	-3048.35			15.4406	42.7004	13.0668	43.031
	4.36525	24.1311	16.8177	61.1963	12.3172	44.1467	3.66008	14.7583	20.9878	81.2107	11.8521	25.1666	222.219	0.0575266	0.298793	1.05628	4.00913	-302.447	-3045.84			15.1047	39.2201	13.1354	39.4098
	4.38086	23.375	16.6908	55.2851	11.5023	42.0023	3.66729	14.7253	20.5698	72.0502	11.9824	23.6465	228.765	0.0574836	0.299669	1.04967	4.01083	-300.946	-3048.15			14.8155	36.2632	12.9875	35.893
	4.3267	22.599	16.4783	50.1832	10.4826	38.3672	3.65983	14.7862	20.1832	61.5136	12.1566	20.8533	233.437	0.0573825	0.299974	1.04214	4.0226	-297.848	-3055.3			14.468	33.011	12.8764	31.5078
	4.20366	21.1689	16.2164	45.3736	10.0166	35.3306	3.6785	14.9652	19.2411	53.3884	12.1227	19.0559	239.472	0.0568957	0.299912	1.03968	4.03113	-294.942	-3066.19			13.863	30.2403	12.6283	28.189
	4.14682	19.7347	16.0937	41.0459	9.38246	32.2628	3.73646	15.0215	18.4738	46.9874	12.2523	16.7203	247.181	0.0566177	0.300492	1.03894	4.04021	-291.878	-3079.23			13.3251	27.5637	12.4106	25.32
	4.12533	18.7703	16.4735	38.4073	8.93061	28.5405	3.67792	14.8756	17.7965	42.1398	12.3285	14.8391	252.487	0.0563378	0.301011	1.04637	4.05136	-288.177	-3093.48			13.123	25.2928	12.1167	23.1025
	4.03522	17.2888	17.011	34.7316	8.56806	26.3522	3.69873	14.4682	16.8127	38.8037	12.2174	13.7379	253.168	0.056067	0.301258	1.06008	4.06283	-282.263	-3107.59			12.7784	23.2173	11.6599	21.5864
	3.93657	16.2839	17.7533	31.5822	8.11498	24.2888	3.66349	13.7063	16.0051	33.6591	12.0325	12.7536	251.341	0.055821	0.301256	1.07247	4.07145	-275.295	-3120.46			12.6579	21.3287	11.1249	19.4817
	3.91588	15.0566	18.538	29.3882	7.67336	22.7953	3.69458	12.84	15.2054	30.4516	11.6499	12.5299	250.986	0.0560805	0.301046	1.08819	4.08692	-268.138	-3131.74			12.5035	19.9523	10.58	18.2105
	3.98077	13.2169	19.6665	27.9286	7.28644	21.6756	3.67327	12.2423	14.324	27.7759	11.2258	12.5121	252.447	0.0559561	0.30082	1.10175	4.10243	-260.835	-3141.59			12.288	18.9636	10.0799	17.1713
	4.223	11.9637	21.0967	26.4472	6.7783	20.6847	3.66179	11.9463	13.2363	26.2537	10.7054	12.5956	252.045	0.055819	0.301185	1.11096	4.11406	-252.35	-3149.85			12.4278	17.9701	9.61478	16.5183
	4.35256	11.1373	22.1063	24.7646	6.4631	18.5945	3.62074	11.8279	12.5464	24.5636	10.244	11.9837	245.725	0.0554917	0.301581	1.11523	4.12055	-242.901	-3157.03			12.5321	16.6074	9.33167	15.5971
	4.51365	10.9519	22.555	22.403	6.24529	16.9347	3.65436	12.183	11.6037	22.8993	9.76956	11.2563	245.125	0.05576	0.301316	1.12212	4.13706	-234.522	-3163.11			12.6735	15.1943	9.14704	14.6417
	5.04706	10.6282	22.6495	20.6572	6.02335	15.6668	3.65618	12.4862	10.9142	21.6107	9.03207	10.5165	258.068	0.0559865	0.301976	1.12839	4.14956	-228.464	-3168.15			12.7749	14.1158	9.01885	13.7198
	5.43456	10.5516	22.7523	18.681	5.79679	14.2998	3.62483	13.1604	10.4148	19.3453	8.42887	10.4681	274.038	0.0561204	0.302134	1.13215	4.16683	-222.682	-3172.14			12.9128	12.9259	9.06667	12.7474
	5.85887	10.7182	22.85	17.1796	5.65259	13.2314	3.60699	13.4269	9.82643	17.7761	7.86311	10.263	280.207	0.0562591	0.301741	1.13144	4.18497	-215.814	-3175.44			13.1424	12.0212	8.95345	11.9674
	6.4047	10.7039	22.5911	15.1591	5.49972	12.2643	3.62039	13.6941	9.26932	16.0568	7.52493	10.1617	281.692	0.0566451	0.301761	1.12562	4.19729	-210.446	-3178.26			13.2332	10.9744	8.86127	11.2478
	6.9931	10.8812	21.5941	15.027	5.58129	11.1516	3.52752	13.9538	8.551	15.1397	7.23589	10.0158	287.864	0.0569453	0.301852	1.11728	4.21671	-207.766	-3180.64			13.1561	10.5866	8.67745	10.7971
	7.56431	10.8704	20.94	14.9937	5.71636	10.1452	3.51961	14.0655	7.87571	14.2635	7.15302	10.1802	295.19	0.0567143	0.301876	1.10807	4.22602	-206.053	-3182.54			13.1249	10.2851	8.48693	10.5322
	8.35525	10.8977	19.84	14.4798	5.76892	9.42191	3.47162	14.3532	7.64941	13.4093	7.43111	10.2129	299.689	0.0566138	0.302293	1.10087	4.22822	-203.293	-3184.21			13.031	9.89021	8.49141	10.3511
	9.08916	10.9768	18.5296	14.4486	5.7644	8.6955	3.40216	14.8673	7.25535	13.4707	7.6813	10.2253	299.79	0.0565758	0.302781	1.09531	4.22864	-201.977	-3185.85			12.8652	9.63617	8.50826	10.4591
	9.40318	11.0618	17.4907	14.9367	5.81201	8.06482	3.36426	14.7681	6.93763	13.2465	7.83803	10.3649	297.457	0.0569397	0.302409	1.08931	4.23711	-203.516	-3187.33			12.6519	9.6045	8.35667	10.4831
	9.74259	10.8708	16.2391	15.1804	5.78498	7.24881	3.34866	14.6878	6.73817	13.375	7.89557	10.5007	296.986	0.0570798	0.302469	1.08665	4.24185	-205.68	-3188.7			12.2842	9.40474	8.25821	10.5904
	9.80217	10.7779	15.8447	15.3787	5.67528	6.85991	3.34898	15.0269	6.66799	13.665	7.79925	10.7893	293.337	0.0574686	0.302493	1.07808	4.24184	-205.213	-3190.03			12.1416	9.30464	8.34794	10.7512
	9.62719	10.7961	15.3736	15.5872	5.6358	6.43991	3.37264	14.9913	6.57583	13.5676	7.90376	11.0362	281.964	0.0577564	0.302757	1.0627	4.24422	-202.945	-3191.47			11.9323	9.22098	8.31326	10.8359
	9.38813	10.767	14.9361	16.0777	5.64956	6.14722	3.36172	14.638	6.47274	13.6059	7.92803	11.027	266.548	0.0581278	0.302949	1.04972	4.24116	-203.652	-3193.08			11.6971	9.29148	8.15747	10.8536
	9.00859	10.6629	14.3626	16.0719	5.69151	5.94025	3.36647	14.4964	6.40002	13.7151	7.82947	11.0815	249.926	0.0583041	0.303397	1.03951	4.23566	-206.564	-3194.78			11.3447	9.23456	8.08762	10.8753
	8.46927	10.4108	14.0847	16.1903	5.63497	5.87137	3.43155	14.3486	6.30789	13.6172	7.64222	11.4067	241.91	0.0583393	0.303775	1.03351	4.22984	-206.345	-3196.53			10.9883	9.2322	8.02934	10.8887
	7.89031	10.2398	13.9562	16.111	5.49226	5.92779	3.44073	14.1343	6.24348	13.282	7.63441	11.4903	242.093	0.0585705	0.30361	1.0251	4.23149	-204.01	-3198.47			10.6954	9.17703	7.93952	10.8022
	7.14095	9.92336	13.2926	16.3285	5.35735	5.7911	3.46953	13.764	6.16615	13.1354	7.47959	11.2989	249.118	0.0584968	0.303565	1.01836	4.23919	-204.141	-3200.64			10.119	9.15898	7.79989	10.638
	6.00099	9.38344	13.1525	16.0875	5.35489	5.63325	3.47613	13.5002	6.00588	12.6133	7.15618	11.3006	261.619	0.0586664	0.303098	1.00985	4.24325	-206.964	-3202.89			9.51231	9.0252	7.66074	10.3567
	5.0787	9.03612	13.2304	15.6902	5.26909	5.57224	3.4917	13.1964	5.93635	12.1554	6.95655	11.2454	275.767	0.0590488	0.302646	0.995844	4.24299	-206.757	-3205.19			9.11509	8.84385	7.54147	10.1191
	4.43796	8.70198	13.5148	15.1717	5.20028	5.46858	3.52693	12.8597	5.818	11.837	6.72566	11.2438	281.544	0.0590761	0.302751	0.98198	4.234	-203.071	-3207.58			8.8849	8.61351	7.40155	9.93547
	3.74824	8.27247	13.6611	14.7321	5.16922	5.44868	3.53318	12.1741	5.66251	11.3013	6.65145	11.221	278.075	0.0590825	0.302715	0.970397	4.22637	-202.064	-3209.96			8.56061	8.45	7.12325	9.7246
	3.39512	7.70409	13.6503	14.3135	5.06308	5.46983	3.57515	11.5354	5.5501	11.2149	6.64676	11.2799	274.818	0.0590512	0.302431	0.962939	4.22056	-205.327	-3212.42			8.24982	8.28214	6.8869	9.71386
	3.21711	7.46602	13.6319	13.9667	4.96037	5.5137	3.60696	10.8473	5.31528	10.9744	6.4401	11.1697	274.832	0.059059	0.302118	0.948082	4.21572	-207.085	-3214.79			8.105	8.14692	6.58985	9.52809
	3.15862	7.10756	13.6427	13.2825	4.84644	5.59525	3.65397	10.317	5.18666	10.9872	6.29067	11.2326	276.932	0.0590835	0.301799	0.934479	4.20541	-203.459	-3217.03			7.96961	7.90806	6.38588	9.5035
	3.21537	6.98501	13.6625	12.7827	4.76875	5.87279	3.57729	10.0757	5.16599	10.8894	6.10209	11.102	280.025	0.058303	0.301698	0.924785	4.19343	-201.521	-3219.3			7.9543	7.80808	6.27298	9.36448
	3.21166	6.79581	13.6263	12.0612	4.73751	5.90498	3.53148	10.0759	5.12313	10.7499	5.8829	10.7784	281.119	0.0578678	0.302248	0.915724	4.17687	-205.071	-3221.42			7.87792	7.56791	6.2435	9.13709
	3.1969	6.83401	13.4653	11.6093	4.66105	5.86811	3.43641	10.1289	5.07249	10.7741	5.61463	10.4202	276.602	0.0579159	0.302631	0.91217	4.15546	-208.09	-3223.43			7.83207	7.37947	6.21259	8.93633
	3.19569	6.85315	13.2214	11.1604	4.56916	6.00001	3.41142	9.87249	5.08195	10.8865	5.58515	10.1867	266.197	0.0581341	0.302323	0.907104	4.13952	-204.746	-3225.32			7.75675	7.24319	6.12195	8.88613
	3.24914	6.74511	13.0261	10.9135	4.44034	6.0282	3.35113	10.1876	5.14426	10.8378	5.53586	9.84912	247.757	0.0580666	0.302436	0.900215	4.12228	-201.503	-3227.15			7.67345	7.12735	6.22767	8.74092
	3.2927	6.74968	12.5821	10.6054	4.22752	6.09054	3.26202	10.2528	5.22833	10.8294	5.38198	9.37559	230.307	0.0579098	0.302206	0.904617	4.10321	-205.725	-3228.9			7.54148	6.97448	6.2477	8.529
	3.26621	6.74707	12.0996	10.4005	4.09261	6.22527	3.18891	10.5758	5.35721	10.8007	5.21037	8.92962	226.081	0.0580243	0.301989	0.903852	4.09681	-210.761	-3230.51			7.37094	6.90612	6.37396	8.31357
	3.34154	6.87831	11.6054	10.1516	3.99178	6.39126	3.12588	10.8684	5.39356	10.5128	4.9798	8.28846	236.841	0.0580478	0.301737	0.904664	4.08898	-208.257	-3231.99			7.27507	6.84489	6.46261	7.92703
	3.52945	7.1623	11.3174	9.71739	3.82002	6.35952	3.04909	11.2043	5.47138	10.1844	4.94753	8.03894	252.692	0.0579782	0.301476	0.902747	4.07558	-203.841	-3233.39			7.33638	6.63231	6.57493	7.72362
	3.62238	7.33629	11.1567	9.33117	3.62719	6.37889	2.92474	11.5263	5.58052	10.1175	4.78794	7.90104	260.94	0.0578807	0.301453	0.901584	4.06509	-207.025	-3234.89			7.3718	6.44575	6.67717	7.60215
	3.73314	7.53385	11.148	8.89849	3.47122	6.28448	2.82409	11.5861	5.65541	9.79936	4.71648	7.61827	260.677	0.0577443	0.301256	0.900424	4.05885	-212.941	-3236.27			7.47165	6.21806	6.68852	7.37804
	3.7712	7.74944	11.2035	8.47315	3.41606	6.29638	2.74683	11.522	5.70928	9.72567	4.64658	7.40649	255.003	0.0582011	0.300757	0.893727	4.05581	-211.205	-3237.47			7.57471	6.06186	6.65938	7.25958
	4.0099	8.02247	11.0641	8.16076	3.33415	6.45005	2.66718	11.5415	5.72938	9.4449	4.66798	7.27109	255.107	0.0582442	0.300266	0.881402	4.05453	-205.023	-3238.55			7.69884	5.98166	6.64601	7.12799
	4.20024	8.25571	11.2562	7.88424	3.19748	6.62036	2.6148	11.7978	5.69894	9.04692	4.48923	7.16405	263.055	0.0587034	0.299543	0.869989	4.05327	-206.362	-3239.47			7.90404	5.90069	6.70385	6.90007
	4.46887	8.48404	11.1917	7.8606	3.17885	6.9748	2.53099	11.9872	5.66635	8.73791	4.34226	7.12685	270.803	0.0589437	0.299254	0.864262	4.05881	-213.003	-3240.2			8.0482	6.00475	6.72819	6.73567
	4.65687	8.61608	11.2634	7.62665	3.15634	7.48991	2.49096	12.1314	5.68791	8.41251	4.29825	7.10586	275.417	0.058965	0.299147	0.874095	4.073	-212.347	-3240.72			8.17878	6.09097	6.77008	6.60554
	4.79143	8.9538	11.3817	7.47353	3.24934	8.11214	2.50355	12.2419	5.72607	8.05458	4.26903	7.18779	273.561	0.0592822	0.299657	0.875439	4.08296	-204.295	-3241.07			8.37565	6.27834	6.82383	6.5038
	4.85599	9.22979	11.5913	7.28779	3.27827	8.75977	2.45185	12.3966	5.77557	7.85122	4.15984	7.53232	269.913	0.0591491	0.299549	0.88507	4.08978	-203.078	-3241.38			8.55902	6.44194	6.87467	6.51446
	4.89944	9.34968	12.1973	7.0659	3.38886	9.50563	2.41455	12.6304	5.89438	7.7271	4.0982	7.77957	264.721	0.0591364	0.299357	0.906609	4.09647	-210.026	-3241.67			8.81548	6.65347	6.97976	6.53496
	4.94849	9.72055	12.6514	6.83006	3.50609	10.4582	2.37554	12.9274	6.0252	7.568	4.09643	7.69831	257.859	0.0589616	0.299591	0.931463	4.09581	-210.789	-3241.76			9.1068	6.93144	7.10939	6.45425
	5.01594	10.22	13.5342	6.87643	3.65142	11.6842	2.35574	13.8146	6.09632	7.33259	4.11786	7.83593	255.941	0.0591409	0.29966	0.949633	4.09898	-202.247	-3241.68			9.59003	7.40403	7.4222	6.42879
	5.23868	10.5508	13.7799	6.85804	3.7138	12.9061	2.33651	14.7115	6.22793	7.16781	4.04924	8.36405	259.756	0.0591087	0.299458	0.965861	4.09296	-199.243	-3241.63			9.85646	7.82599	7.75866	6.52703
	5.16132	11.0834	14.1211	6.88907	3.74707	14.3804	2.32017	15.1729	6.3164	7.03142	4.06414	8.64433	267.255	0.0593196	0.299583	0.97525	4.0915	-206.829	-3241.65			10.1219	8.33886	7.93648	6.57996
	5.02843	11.4986	14.5232	7.09308	3.79154	15.9235	2.36644	15.9313	6.54141	6.84844	4.04623	9.01254	270.241	0.059261	0.30043	0.981827	4.08473	-210.717	-3241.62			10.3501	8.93603	8.27972	6.63574
	4.87363	12.0599	14.8594	6.9803	3.77632	17.1416	2.35474	16.6696	6.89377	6.69775	4.00553	9.2901	267.305	0.0592834	0.300259	0.99005	4.07997	-203.011	-3241.61			10.5976	9.2994	8.63937	6.66446
	4.61454	12.9054	15.2213	6.99893	3.86193	18.0747	2.35414	17.5463	7.22881	6.627	4.00234	9.69045	261.192	0.0594954	0.300889	0.992952	4.06144	-197.543	-3241.63			10.9137	9.64517	9.04308	6.77327
	4.33933	13.2973	15.7437	7.34355	3.92076	19.0863	2.34124	18.4736	7.36937	6.67527	3.91695	10.2183	254.844	0.0594764	0.301027	0.99331	4.04435	-204.631	-3241.76			11.1268	10.1169	9.39474	6.93683
	4.14353	13.5951	16.039	7.59977	4.1241	19.6805	2.33497	19.0302	7.43908	6.69189	3.96414	10.6987	252.469	0.0590029	0.301004	0.993332	4.03201	-211.014	-3241.89			11.2592	10.4681	9.60142	7.11824
	4.01383	14.1557	16.3988	8.02042	4.23374	19.7987	2.33701	19.7362	7.4419	6.6803	3.94513	11.1691	252.943	0.0584314	0.301317	0.981676	4.01731	-203.965	-3241.89			11.5228	10.6843	9.83837	7.26484
	3.71584	14.5878	16.7194	8.41804	4.41367	19.8463	2.31993	20.4327	7.63689	6.61817	3.93824	11.4653	254.116	0.0581724	0.301491	0.966106	4.01325	-196.289	-3241.82			11.6744	10.8927	10.1298	7.34056
	3.56033	14.6736	16.6802	8.70122	4.48138	19.8964	2.26346	20.6739	7.63663	6.68935	3.81791	11.8821	254.268	0.0579011	0.301168	0.960057	4.00632	-202.751	-3241.88			11.638	11.0263	10.1913	7.46313
	3.23806	14.84	17.1922	8.98851	4.64318	19.6857	2.23297	20.7612	7.66731	6.69667	3.86311	12.007	254.181	0.0576876	0.301066	0.946789	4.00175	-211.135	-3241.88			11.7568	11.1058	10.2205	7.52225
	2.88159	15.1863	17.5927	9.48055	4.7755	18.5921	2.23803	21.6941	7.66589	6.80667	3.84009	12.1135	256.162	0.057487	0.301157	0.946961	3.99658	-204.836	-3241.74			11.8869	10.9494	10.5327	7.58675
	2.70139	15.7835	17.5818	10.1972	4.94493	17.6337	2.20544	22.2621	7.90723	7.04692	3.81525	12.2563	254.587	0.0568977	0.301065	0.951969	3.99531	-195.041	-3241.74			12.0222	10.9253	10.7916	7.70615
	2.53251	16.5903	18.2226	11.2931	5.19101	16.4066	2.18852	22.3643	8.05784	7.21991	3.8577	12.5992	253.739	0.0565803	0.300875	0.958802	3.99514	-199.67	-3241.69			12.4485	10.9636	10.8702	7.89227
	2.4798	17.2228	18.4433	12.2843	5.34298	15.1493	2.20051	22.5783	8.14227	7.49936	3.90689	12.7461	265.282	0.0561182	0.301053	0.966289	3.99838	-209.017	-3241.7			12.7153	10.9255	10.9737	8.05079
	2.5032	17.8179	18.5306	13.3884	5.48495	13.7418	2.20602	22.4348	8.74414	7.80845	4.05744	13.0931	278.416	0.0560267	0.300509	0.972861	4.00347	-204.946	-3241.6			12.9506	10.8717	11.1283	8.31965
	2.51021	18.4708	18.8397	14.4103	5.6227	11.9471	2.19869	22.1972	9.11006	8.2014	4.13966	13.4908	288.991	0.0562324	0.300414	0.979946	4.0064	-195.279	-3241.43			13.2736	10.66	11.1686	8.61061
	2.53289	19.1111	18.9405	16.3051	5.69839	10.708	2.21321	22.722	9.59474	8.72452	4.17365	13.8983	298.226	0.0561767	0.300474	0.987264	4.00575	-197.266	-3241.34			13.5282	10.9038	11.51	8.93216
	2.57249	19.5669	18.7408	18.367	5.68895	9.92653	2.25866	22.6242	9.96606	9.3533	4.28535	14.8031	310.459	0.0561267	0.301033	0.991437	4.00669	-206.753	-3241.28			13.6267	11.3275	11.6163	9.4806
	2.56295	20.5401	18.9057	21.6987	5.83973	8.71865	2.2985	22.6325	10.4035	10.0326	4.61757	15.7406	323.917	0.0564899	0.300932	0.988898	4.00497	-206.527	-3241.06			14.0029	12.0857	11.7782	10.1303
	2.59754	21.2967	18.7481	27.0242	5.84813	7.77373	2.42088	22.588	10.6505	11.3502	4.84366	16.9719	336.62	0.0567734	0.301197	0.991064	4.00259	-198.044	-3240.78			14.2141	13.5487	11.8865	11.0553
	2.61635	21.56	18.0895	32.6384	5.81614	6.86978	2.4382	22.2032	10.9935	12.5295	5.19676	18.9735	345.993	0.0573142	0.301178	0.9996	4.00291	-196.433	-3240.58			14.0886	15.1081	11.8783	12.2333
	2.70008	21.6481	17.7727	39.8108	5.67225	6.61947	2.46485	22.5031	11.1952	14.2079	5.48187	21.3855	352.773	0.0578456	0.300655	1.00414	4.00674	-206.079	-3240.34			14.0403	17.3675	12.0544	13.6918
	2.77888	21.5606	17.1547	46.9459	5.54759	6.64768	2.53659	22.6774	11.1162	16.1334	5.88787	23.5843	357.764	0.0580427	0.300807	1.00221	4.00876	-210.705	-3240.05			13.8314	19.7137	12.1101	15.2018
	2.84177	21.4347	16.7133	52.4114	5.53325	6.92508	2.61264	23.1664	11.0544	18.3243	6.29444	25.6274	363.43	0.0581837	0.300893	1.0057	4.00628	-202.037	-3239.73			13.6633	21.6233	12.2778	16.7487
	2.84907	21.2928	16.4152	57.2955	5.42883	7.23698	2.6629	23.3657	10.6535	21.3884	6.56834	27.8034	365.609	0.0585383	0.300816	1.01004	4.0076	-196.284	-3239.47			13.519	23.3204	12.2274	18.5867
	2.8697	20.6364	15.6895	61.9306	5.35993	7.68071	2.73782	23.8886	10.5631	26.0108	7.18952	30.8731	367.896	0.0588724	0.300933	1.01101	4.01291	-205.756	-3239.29			13.0652	24.9904	12.3965	21.3578
	2.87774	20.4273	14.8628	65.7542	5.17417	7.91514	2.78296	23.8997	10.2721	31.964	7.74283	34.5091	368.816	0.0596278	0.300671	1.00914	4.02513	-213.531	-3239.06			12.7226	26.2812	12.3182	24.7387
	2.86361	19.9059	14.45	69.4944	5.19097	8.42457	2.84031	24.385	9.97338	41.0037	8.64902	38.4759	368.582	0.0604278	0.300569	1.00921	4.03071	-199.644	-3238.76			12.4065	27.7033	12.3996	29.3762
	2.88601	19.2918	13.903	72.5344	5.02527	9.24999	2.91563	24.8852	9.62025	49.6791	9.18961	41.9194	370.433	0.0607887	0.30022	1.00747	4.04054	-141.432	-3238.48			12.0269	28.9366	12.4737	33.596
	2.96035	18.3757	13.1518	74.7829	4.93381	9.73617	2.94678	25.3104	9.47394	55.5778	9.58829	44.387	373.209	0.0608213	0.300558	1.00396	4.04402	332.658	-3236.91			11.496	29.8176	12.577	36.5177
	3.04624	17.7991	12.9166	76.9027	4.96833	10.3271	3.03482	25.7217	9.3627	61.1195	10.372	47.3929	371.545	0.061135	0.300964	1.00004	4.04268	814.536	-3234.54			11.254	30.7327	12.7064	39.6281
	3.1146	17.0552	12.9189	77.2393	5.15976	10.9832	3.07792	25.6493	9.12768	64.8953	10.7307	49.3635	364.065	0.060806	0.30172	0.994476	4.04455	1313.91	-3232			11.0296	31.1274	12.6183	41.6632
	3.15294	16.3688	12.8157	77.706	5.55814	11.8147	3.07806	25.0105	8.971	68.314	11.3017	51.4796	358.453	0.0608197	0.301953	0.990623	4.04673	1810.78	-3229.41			10.7792	31.693	12.3532	43.6984
	3.26206	15.829	12.4679	77.5018	5.99831	12.4655	3.04033	24.5836	8.68198	71.163	11.3934	51.7429	364.652	0.0605764	0.302135	0.998444	4.04986	2301.76	-3226.75			10.5197	31.9885	12.102	44.7664

[truncated: 27 more sheets: P211 U1-1, P212 U1-1, P213 U1-1, P214 U1-1, P215 U1-1, P216 U1-1, P217 U1-1, P218 U1-1, P219 U1-1, P220 U1-1, P221 U1-1, P222 U1-1, P223 U1-1, P224 U1-1, P225 U1-1, P226 U1-1, P227 U1-1, P228 U1-1, P229 U1-1, P230 U1-1 …]
