# Supplementary material for: Influence of elastic lumbar support belts on trunk muscle function in patients with non-specific acute lumbar back pain
Source: PLoS One. 2019 Jan 24;14(1):e0211042. doi: 10.1371/journal.pone.0211042 (PMC6345453; doi:10.1371/journal.pone.0211042)
Supplement: S1 Dataset — (ZIP) [file pone.0211042.s001.zip › U1-2_Dynamik_2km_h.xlsm]

## Sheet: P202 U1-2
	Ra Li	Oi Li	Oe Li	MF Li	ICO Li	LO Li	Ra Re	Oi Re	Oe Re	MF Re	ICO Re	LO Re	EKG	Kippwinkel	Rotwinkel	Kraft x	Kraft y	Druck li	Druck re			Bauch links	Rücken links	Bauch rechts	Rücken rechts
	1.76658	10.8097	3.00404	18.9908	6.55708	14.0054	3.22741	6.38782	4.12364	7.0178	4.44512	10.4452	20.1584	0.0435001	0.321868	2.1578	3.34714	40	-602.679			5.19344	13.1844	4.57962	7.30272
	1.80135	10.7654	3.04254	21.5076	6.74948	14.3683	3.21873	6.41208	4.22473	8.53416	4.65044	11.7051	18.7794	0.0435564	0.321476	2.1669	3.34766	31	-606.944			5.20308	14.2085	4.61852	8.29656
	1.86485	10.3072	3.05348	24.1485	7.10057	14.2025	3.2153	6.26288	4.03113	10.8984	5.12282	12.8052	17.2837	0.043354	0.321089	2.18087	3.35006	1.82983	-610.959			5.07518	15.1505	4.50311	9.60882
	1.84105	10.2658	2.91755	25.8026	7.40363	14.5122	3.14034	6.15062	3.99998	14.1766	5.49242	13.952	15.8156	0.0422904	0.321124	2.19905	3.35086	12	-615.788			5.00813	15.9061	4.43031	11.207
	1.74651	9.98189	2.8649	27.1588	7.85515	14.7623	3.07654	5.90434	3.8459	16.7478	5.74421	14.4488	14.5674	0.0419861	0.320376	2.2112	3.35988	4150.83	R			4.86443	16.5921	4.27559	12.3136
	1.7386	9.80953	2.88232	27.7713	8.26223	15.5581	3.00793	5.82023	4.01071	19.3089	6.62254	16.2766	13.6326	0.0422926	0.32067	2.23046	3.36842	4473.85	-635.326			4.81015	17.1972	4.27962	14.0693
	1.69739	9.73655	2.86573	29.4736	8.58843	16.0642	3.11379	5.47206	3.90274	22.7555	7.08408	17.8667	12.8842	0.0425199	0.319835	2.24679	3.37712	4705.42	-646.623			4.76655	18.0421	4.16287	15.9021
	1.66284	9.56773	2.84896	30.1359	9.10338	16.9369	3.14223	5.37047	3.83134	25.1602	7.51459	18.5846	12.3005	0.0425792	0.31936	2.23254	3.39114	4859.48	-659.914			4.69318	18.7254	4.11468	17.0865
	1.60221	9.47379	2.8915	30.6603	9.64367	16.8108	3.05587	5.37841	3.79877	25.7596	7.74935	18.9607	11.8255	0.0437562	0.318814	2.20701	3.41032	4937	-674.387			4.65583	19.0383	4.07769	17.4899
	1.63202	9.20624	2.90054	32.0997	10.4132	17.1545	3.18107	5.13588	3.80476	26.3599	8.19385	20.4435	11.4639	0.0445529	0.31915	2.19038	3.42874	4960.34	-688.542			4.5796	19.8892	4.04057	18.3324
	1.64822	8.86445	2.86595	33.0866	10.6628	16.9089	3.25799	4.97387	3.74564	26.6901	8.3745	21.6092	11.1245	0.0456693	0.318602	2.16923	3.45252	4962.26	-702.53			4.45954	20.2194	3.9925	18.8913
	1.6421	8.63781	2.93134	32.8993	10.8032	17.0057	3.07612	4.99659	3.62764	26.29	8.58877	21.234	10.9585	0.0466228	0.319759	2.13073	3.48716	4961.18	-716.472			4.40375	20.2361	3.90012	18.7043
	1.66016	8.31691	3.04059	32.2438	10.5004	16.4606	2.9831	5.14473	3.60955	25.0296	8.91001	20.4792	10.9981	0.0472659	0.320401	2.11576	3.52725	4962.16	-729.221			4.33922	19.735	3.91246	18.1396
	1.62551	8.32229	3.08494	31.9432	10.0039	16.2756	2.98186	5.04533	3.62271	23.7872	9.45123	20.8059	10.9844	0.0469577	0.320342	2.09859	3.55397	4961.19	-742.998			4.34425	19.4076	3.8833	18.0148
	1.62868	8.35999	3.02859	32.1568	9.42708	16.7253	3.04146	4.97054	3.67366	23.8814	9.84506	20.9189	10.968	0.0463246	0.320492	2.08246	3.56805	4962.24	-757.624			4.33909	19.4364	3.89522	18.2151
	1.61222	8.05762	3.0036	31.7096	8.79447	16.651	3.02771	5.07007	3.48107	25.4147	9.74568	21.9688	11.1137	0.0453321	0.320681	2.08635	3.57631	4960.95	-771.156			4.22448	19.0517	3.85962	19.0431
	1.63062	7.49869	3.01105	31.1821	8.76075	16.5005	2.98466	5.11385	3.52369	26.6193	10.0396	21.2304	11.2739	0.0437017	0.320911	2.08082	3.57871	4962.68	-784.05			4.04679	18.8145	3.87407	19.2964
	1.71842	7.24466	2.96448	31.9136	8.79674	16.78	3.0367	4.98698	3.47007	28.1242	10.5715	22.3795	11.3211	0.0425328	0.321154	2.10248	3.57704	4961.11	-797.09			3.97585	19.1634	3.83125	20.3584
	1.79081	7.12882	2.92615	32.4293	8.99866	17.4708	2.9564	4.81324	3.49215	30.3569	11.0219	23.2806	11.3974	0.0420753	0.322287	2.12202	3.57343	4962.87	-809.851			3.9486	19.6329	3.75393	21.5532
	1.84495	7.20091	3.04663	32.6704	9.38867	17.2686	2.93487	4.57825	3.67602	33.4023	10.7757	23.4878	11.5481	0.0419556	0.3228	2.14417	3.56894	4961.51	-819.465			4.03083	19.7759	3.72971	22.5553
	1.81326	7.80561	3.23677	32.0445	9.51565	16.6819	2.86636	4.21541	3.86439	35.3383	11.282	22.0198	11.5798	0.042051	0.323412	2.16444	3.57292	4962.96	-826.549			4.28521	19.414	3.64872	22.88
	1.83343	8.68459	3.21393	30.1282	9.30946	16.635	2.77587	4.01584	4.06543	35.7909	11.7311	20.898	11.6333	0.0421916	0.324149	2.18961	3.56107	4961.68	-832.183			4.57732	18.6909	3.61905	22.8067
	1.80769	9.50902	3.23865	27.1435	8.66352	16.1271	2.79874	3.78561	4.17855	33.8705	12.1927	20.3688	11.5756	0.042019	0.324473	2.21456	3.5425	4962.74	-836.878			4.85179	17.3114	3.58763	22.144
	1.67549	10.5186	3.27507	23.8746	8.4493	14.6294	2.71438	3.71576	4.36859	32.1539	11.7623	18.7171	11.6139	0.0419019	0.324732	2.23367	3.51574	4962.26	-839.585			5.15638	15.6511	3.59958	20.8778
	1.61487	10.9522	3.23438	21.1482	8.13339	14.0451	2.58546	3.8777	4.59315	29.5744	11.3496	17.4477	11.6392	0.0421452	0.325054	2.25748	3.49419	4962.57	-840.493			5.26716	14.4422	3.68544	19.4572
	1.59846	11.6999	3.0888	18.5771	7.97128	14.0771	2.51885	4.12736	4.59529	25.2561	10.8355	15.2058	11.6087	0.0423882	0.325901	2.2801	3.46636	4962.69	-842.368			5.46238	13.5418	3.74717	17.0991
	1.61072	11.6797	3.04494	16.2747	7.64433	14.02	2.52531	4.47751	4.52396	20.9289	10.3445	14.2304	11.5938	0.0424064	0.326867	2.30222	3.44394	4962.14	-844.104			5.44514	12.6464	3.84226	15.1679
	1.57849	11.6356	3.02963	15.2862	7.60507	14.0597	2.59015	4.59202	4.75619	18.7664	9.33927	13.8752	11.6463	0.0432863	0.326956	2.31948	3.43583	4963.12	-846.875			5.41457	12.317	3.97945	13.9937
	1.60567	11.8707	3.0873	14.9149	7.76327	14.0329	2.53585	4.56241	5.19603	18.74	8.78191	13.6541	11.7266	0.044359	0.326758	2.32508	3.43544	4961.93	-849.948			5.52122	12.237	4.0981	13.7253
	1.59776	12.0035	3.06177	14.2631	7.63905	14.6662	2.59754	4.62583	5.13581	19.1952	8.78934	13.2817	11.5857	0.0442162	0.326469	2.31806	3.43619	4963.37	-852.857			5.55436	12.1894	4.11973	13.7554
	1.56659	11.6443	3.00262	14.2253	7.60654	15.1924	2.67582	4.51688	5.17475	20.159	8.37556	13.2667	11.5703	0.0452588	0.324587	2.3064	3.42513	4961.96	-854.676			5.4045	12.3414	4.12248	13.9338
	1.59271	11.4965	3.07886	14.8071	7.67442	15.0938	2.75679	4.62298	5.46074	20.8888	8.36033	13.8165	11.5874	0.0454394	0.324142	2.27113	3.43075	4963.44	-855.226			5.38935	12.5251	4.28017	14.3552
	1.64713	11.2176	3.01638	14.5829	8.09725	15.4745	2.70486	4.57502	5.58145	21.9002	8.62085	14.2083	11.4468	0.0449103	0.323493	2.24487	3.45452	4962.09	-853.025			5.29371	12.7182	4.28711	14.9098
	1.63607	10.6139	2.93389	14.1328	8.22726	15.8278	2.71815	4.88258	5.56952	22.8429	8.6477	14.1592	11.4	0.0439196	0.322841	2.21396	3.46844	4963.34	-848.753			5.06128	12.7293	4.39008	15.2166
	1.59958	9.94881	2.89297	13.1131	8.04477	15.8211	2.57436	5.35841	5.39779	22.0077	8.72276	13.829	11.3997	0.0437483	0.322665	2.19736	3.486	4962.36	-842.832			4.81379	12.3263	4.44352	14.8532
	1.6454	10.1101	2.92569	12.9046	7.67183	15.3041	2.52036	5.50612	5.41579	20.6462	9.2469	14.215	11.4054	0.0436111	0.322663	2.1727	3.48746	4963.23	-835.127			4.89373	11.9602	4.48076	14.7027
	1.57506	9.96723	2.85929	11.5735	7.24442	14.7464	2.47017	5.70205	5.20165	19.6512	9.38199	13.967	11.3909	0.0429829	0.32209	2.16099	3.48741	4962.59	-827.131			4.80053	11.1881	4.45796	14.3334
	1.51603	9.89442	2.80783	11.4257	7.07104	14.0545	2.46479	5.76451	4.95904	18.2565	9.57871	13.5169	11.5536	0.0432065	0.321603	2.16715	3.48891	4963.14	-820.177			4.73943	10.8504	4.39611	13.784
	1.499	10.1655	2.77193	11.2323	6.81902	13.293	2.39364	5.99106	4.87932	18.186	9.33151	12.4581	11.5818	0.0429719	0.322333	2.17732	3.51329	4962.86	-814.766			4.81213	10.4481	4.42134	13.3252
	1.51152	9.94954	2.80953	11.4443	6.66928	12.9964	2.4224	5.9202	4.85624	17.2949	9.34637	12.3079	11.6024	0.0430189	0.32229	2.19833	3.53643	4963.07	-810.276			4.75686	10.37	4.39961	12.9831
	1.4937	9.6826	2.79984	11.6183	6.51024	12.8032	2.53921	6.25428	4.69716	16.556	8.95454	12.6453	11.7139	0.0425807	0.322186	2.20906	3.56092	4963.11	-806.672			4.65872	10.3106	4.49688	12.7186
	1.50851	9.45431	2.82274	12.081	6.71257	12.6538	2.65404	6.53359	4.30099	16.2478	9.0651	12.4169	11.7663	0.0424636	0.322879	2.22449	3.58822	4963.04	-804.688			4.59519	10.4825	4.49621	12.5766
	1.52084	9.21183	2.8535	13.0374	6.95644	13.0536	2.67721	6.58067	4.13254	16.618	9.1269	12.6212	11.7172	0.042903	0.323717	2.23509	3.62071	4963.35	-803.672			4.52872	11.0158	4.46347	12.7887
	1.52853	8.76875	2.89941	13.5594	7.09709	13.2255	2.71802	7.34752	4.19574	16.7444	8.89615	12.5744	11.8429	0.0429655	0.323141	2.252	3.61308	4963.13	-802.973			4.3989	11.294	4.75376	12.7383
	1.61097	8.33886	2.85653	13.7279	7.18484	13.9608	2.89728	7.59851	4.06642	16.7328	8.8853	12.2326	11.9387	0.0434314	0.32228	2.2736	3.57297	4963.54	-803.704			4.26879	11.6245	4.85407	12.6169
	1.65774	8.16355	2.78858	13.4121	7.4827	14.0527	2.95193	8.26983	3.82184	16.917	8.85216	11.8438	12.052	0.0428263	0.322506	2.2808	3.54196	4963.31	-804.664			4.20329	11.6492	5.01453	12.5377
	1.67097	7.69656	2.67892	13.6271	7.45867	13.3492	2.90044	8.29588	3.61718	18.0191	8.44952	11.2303	12.2038	0.0419484	0.322746	2.27796	3.51737	4963.72	-805.904			4.01548	11.4783	4.93783	12.5663
	1.69162	7.33644	2.61953	13.2046	7.10559	12.7945	2.86678	8.64283	3.77867	17.1207	8.2342	10.8832	12.3365	0.041814	0.32258	2.27753	3.48	4963.61	-807.212			3.88253	11.0349	5.09609	12.0794
	1.73996	7.51227	2.56212	12.3227	6.95796	12.5053	3.266	8.65258	3.7932	17.6317	8.52385	10.3868	12.4301	0.0419032	0.322024	2.29604	3.44816	4963.83	-808.922			3.93812	10.5953	5.23726	12.1808
	1.79906	7.74659	2.51259	11.705	6.52089	11.648	3.36605	8.75315	3.87576	17.6586	8.39976	10.8765	12.487	0.0425661	0.321883	2.30838	3.45745	4963.97	-810.008			4.01941	9.95795	5.33165	12.3116
	1.75617	7.91421	2.5775	11.0054	6.11104	10.4265	3.31858	8.52925	4.2711	17.5124	8.17677	11.9095	12.4757	0.0433625	0.321791	2.30695	3.47344	4963.91	-811.229			4.08263	9.18099	5.37298	12.5329
	1.75417	8.1978	2.68427	10.3432	5.6114	9.59885	3.32637	8.21111	4.52448	16.4552	8.47495	13.2353	12.4637	0.0443557	0.321449	2.31342	3.47803	4964.42	-812.294			4.21208	8.51781	5.35398	12.7218
	1.75135	8.44643	2.7083	9.39826	5.56571	8.93906	3.32631	7.90244	4.85383	15.895	8.56579	13.8344	12.5286	0.0446938	0.319764	2.32101	3.48283	4964.02	-814.23			4.30203	7.96768	5.36086	12.7651
	1.76036	8.64911	2.71377	8.74817	5.48329	8.58784	3.31315	7.46087	4.86148	15.9508	8.32283	13.9021	12.6893	0.0453781	0.32027	2.31429	3.48955	4964.79	-816.638			4.37441	7.60643	5.21183	12.7252
	1.7767	8.64044	2.76621	8.07682	5.48432	8.89036	3.12311	7.58842	4.8877	14.8418	8.14952	13.9648	12.8757	0.04538	0.321522	2.29325	3.52043	4964.18	-819.535			4.39445	7.48383	5.19974	12.3187
	1.79972	8.69752	2.86516	8.12562	5.42685	9.24019	2.8446	7.27772	4.71682	14.6623	8.27144	13.6136	13.0701	0.0444644	0.322739	2.29456	3.5377	4965.14	-822.943			4.45413	7.59755	4.94638	12.1825
	1.85198	8.8617	2.87459	8.22699	5.47849	9.57117	2.87971	7.38071	4.64526	14.4598	8.17435	12.9005	13.2947	0.0444103	0.324063	2.29794	3.5464	4964.48	-826.807			4.52942	7.75888	4.96856	11.8449
	1.82905	9.08632	2.82051	7.94608	5.30527	9.55897	2.81865	7.39949	4.72617	13.3213	7.95415	11.4393	13.365	0.0446696	0.324763	2.29981	3.54267	4965.38	-831.618			4.57863	7.60344	4.98144	10.9049
	1.80431	9.14156	2.84904	7.92025	5.26592	9.36802	2.76701	7.44586	4.71142	11.7355	7.46529	10.6093	13.4561	0.0451909	0.32528	2.3001	3.54545	4964.92	-835.24			4.5983	7.51806	4.97476	9.93671
	1.76621	9.28285	2.86983	8.13847	5.05646	9.19802	2.67888	7.13432	4.75197	11.9893	7.62444	10.3817	13.5283	0.0449121	0.324923	2.28999	3.54725	4965.5	-839.607			4.63963	7.46432	4.85506	9.99847
	1.69958	9.44169	2.85674	8.17518	5.05765	8.47854	2.62815	7.12397	4.69033	11.2662	7.64568	9.73592	13.5743	0.0455823	0.323806	2.27264	3.53995	4965.42	-843.295			4.66601	7.23712	4.81415	9.54927
	1.65205	9.75489	2.77021	8.01671	4.94319	8.31046	2.65632	6.9796	4.7738	10.6904	7.40943	8.84934	13.5717	0.0465937	0.323385	2.25628	3.52988	4965.62	-847.153			4.72572	7.09012	4.80324	8.98305
	1.61751	9.83798	2.75656	8.07215	4.87935	8.47073	2.51837	7.04429	4.78034	10.1435	7.33154	8.43372	13.6751	0.0466132	0.322889	2.23337	3.53502	4965.89	-849.388			4.73735	7.14074	4.781	8.63627
	1.64009	10.0212	2.76785	8.03388	4.84525	8.54348	2.50327	7.20357	4.59185	10.3633	7.28655	8.27091	13.766	0.0470197	0.322454	2.23008	3.54089	4965.87	-851.64			4.80971	7.14087	4.76623	8.64025
	1.62365	10.1445	2.72341	7.66944	4.8171	8.44693	2.58807	7.51152	4.68403	10.1776	7.45471	7.85856	13.8551	0.0477606	0.322931	2.23735	3.53093	4966.26	-852.98			4.83052	6.97782	4.92787	8.49695
	1.64524	10.1581	2.66062	7.48345	4.66846	8.07052	2.83723	7.67877	4.59487	10.0751	7.49274	7.60875	13.9486	0.0485418	0.322709	2.23437	3.52408	4966.27	-853.904			4.82134	6.74081	5.03696	8.39219
	1.64909	10.0229	2.61218	7.36732	4.85291	8.46133	3.02718	7.74264	4.50229	10.2669	7.44185	8.05732	14.0887	0.0488858	0.3227	2.2254	3.53027	4966.61	-854.96			4.76138	6.89385	5.0907	8.58868
	1.65378	9.72545	2.58835	7.62149	4.89899	8.18116	3.16381	7.9903	4.31701	11.5637	7.7563	8.78934	14.2178	0.0486876	0.321863	2.21056	3.52452	4966.66	-855.851			4.65586	6.90055	5.15704	9.36979
	1.62565	9.335	2.62024	7.5759	4.84258	7.81425	3.23365	7.94381	4.23135	11.8974	7.84958	9.5444	14.316	0.0482003	0.321952	2.17451	3.52016	4964.76	-858.257			4.52696	6.74424	5.13627	9.76378
	1.67857	9.03558	2.66838	7.69519	4.76122	7.36394	3.26365	7.91105	4.21813	12.7116	8.37711	9.80823	14.3887	0.0478975	0.321271	2.13897	3.52197	4958.31	-860.579			4.46084	6.60678	5.13095	10.299
	1.64579	9.04487	2.73077	7.88743	4.67585	7.22975	3.21388	7.71105	4.09348	13.8167	8.73458	10.5575	14.4064	0.0470672	0.321543	2.11168	3.51858	4937.35	-864.047			4.47381	6.59768	5.00614	11.0363
	1.63676	9.37294	2.85275	8.18356	4.70126	7.12731	3.06455	7.61281	4.05412	15.2011	9.26586	11.6172	14.3832	0.0460965	0.323062	2.08479	3.51009	4898.12	-867.113			4.62082	6.67071	4.91049	12.0281
	1.63691	9.07963	2.86519	7.96267	4.63399	7.80454	2.83687	7.20301	3.87923	14.9429	9.33632	12.8931	14.39	0.0456705	0.32312	2.05656	3.50119	4841.62	-870.335			4.52724	6.8004	4.6397	12.3908
	1.60303	8.92268	2.84826	8.2908	4.59919	8.37371	2.61518	7.21172	3.83787	16.3025	9.06759	13.0807	14.7081	0.0460183	0.324102	2.03174	3.4994	4769.92	-873.967			4.45799	7.0879	4.55493	12.8169
	1.63225	9.24345	2.89141	8.60611	4.64502	8.76934	2.54808	7.16062	3.73398	16.973	8.84925	13.4967	15.0913	0.0464375	0.324741	2.01133	3.49389	4691.41	-876.697			4.58904	7.34016	4.4809	13.1063
	1.56834	9.01826	2.81004	8.50209	4.57141	8.85046	2.37519	7.12245	3.60412	17.4071	8.27919	13.3392	15.6175	0.0472144	0.32475	1.9761	3.49231	4604.4	-879.749			4.46555	7.30798	4.36725	13.0085
	1.52095	8.64402	2.84203	8.66633	4.59816	9.1563	2.35304	7.33356	3.47683	17.21	8.06591	13.144	16.1744	0.0475404	0.323988	1.95596	3.50906	4506.9	-881.953			4.33567	7.4736	4.38781	12.8066
	1.48188	8.48308	2.77419	8.67309	4.5818	8.86422	2.27145	7.78416	3.41805	18.331	6.7521	12.351	16.7287	0.047862	0.323452	1.94679	3.51814	4403.05	-884.481			4.24638	7.37304	4.49122	12.4781
	1.52161	8.38783	2.86442	8.57163	4.40337	8.15641	2.27377	8.13394	3.47108	16.6983	6.59836	11.5766	17.1329	0.0483541	0.323391	1.94235	3.52388	4284.32	-884.88			4.25795	7.04381	4.62626	11.6244
	1.5588	8.47686	2.85572	7.9476	4.32205	7.90378	2.23952	8.25255	3.37076	15.4449	6.4702	11.1055	17.4461	0.0488007	0.322388	1.93636	3.52562	4149.34	-877.799			4.29713	6.72447	4.62094	11.0069
	1.53356	8.17178	2.93582	7.52716	4.30901	7.75588	2.29839	8.61949	3.34957	14.1013	6.27489	10.1919	17.7204	0.0494032	0.322261	1.9235	3.51235	3991.49	-861.401			4.21372	6.53069	4.75581	10.1894
	1.5724	8.0985	2.79576	7.12561	4.05292	7.30242	2.35691	8.90271	3.22471	12.4689	6.27661	9.62258	17.9706	0.0501399	0.322708	1.90949	3.48715	3825.66	-837.338			4.15555	6.16032	4.82811	9.45602
	1.59246	8.6142	2.78844	7.13862	4.03332	7.23605	2.44236	8.81908	3.22679	11.1869	6.27928	9.79473	18.2258	0.0503687	0.323016	1.95082	3.4626	3618.38	-812.896			4.3317	6.136	4.82941	9.08697
	1.58695	8.69371	2.77622	6.82932	4.21173	6.90941	2.51741	9.02883	3.28364	10.5645	6.49787	9.66539	18.5265	0.050983	0.321959	1.9891	3.43525	3379.36	-790.432			4.35229	5.98349	4.94329	8.90925
	1.5791	9.43964	2.85771	7.01345	4.1604	6.93255	2.46655	9.02119	3.35898	11.2615	6.5469	10.2076	18.8488	0.0518166	0.321753	2.00811	3.41923	3133.63	-779.317			4.62548	6.03547	4.94891	9.33869
	1.56869	9.75953	2.97414	7.09026	4.17199	6.66004	2.54706	9.11986	3.28138	11.1324	6.6055	11.1231	19.038	0.0523184	0.321316	2.02587	3.40495	2869.84	-778.456			4.76746	5.9741	4.98276	9.62036
	1.56093	9.95002	3.16044	7.01783	4.30243	6.52631	2.55295	9.04342	3.34669	12.1719	6.7309	13.365	19.2438	0.0521198	0.319822	2.04434	3.40313	2596.97	-784.958			4.89046	5.94886	4.98102	10.756
	1.60949	9.78572	3.33979	7.5932	4.52327	6.71267	2.62181	9.24429	3.32968	12.8148	6.87498	14.7052	19.3243	0.0524651	0.319969	2.04364	3.39636	2337.42	-803.677			4.91167	6.27638	5.06526	11.465
	1.6201	9.71589	3.42364	7.45419	4.43644	6.99953	2.67805	8.94021	3.22436	14.0792	6.62742	15.3274	19.3837	0.0531394	0.320419	2.0425	3.40258	2104.51	-822.518			4.91988	6.29672	4.94754	12.0113
	1.63472	9.41324	3.48951	7.82249	4.43528	7.60029	2.64794	8.3586	2.92907	15.2067	6.28937	16.8467	19.5449	0.0528544	0.321232	2.02493	3.3985	1881.76	-847.528			4.84582	6.61935	4.6452	12.7809
	1.59595	8.70936	3.46299	7.9363	4.33062	8.25315	2.63536	8.07054	2.77824	16.0687	6.23953	17.5658	19.834	0.0521249	0.322011	2.00783	3.40564	1688.02	-863.759			4.58943	6.84002	4.49471	13.2913
	1.56892	8.48056	3.55644	8.15341	4.45996	8.70487	2.59965	8.09716	2.81099	15.6848	6.3033	17.6531	20.1407	0.0518243	0.323064	1.99329	3.41457	1526.57	-883.324			4.53531	7.10608	4.5026	13.2137
	1.52449	8.11223	3.54943	8.42906	4.49666	9.61111	2.45621	7.73692	2.6606	15.7954	6.06688	16.5003	20.4117	0.0520985	0.324356	1.99807	3.42732	1385.11	-895.981			4.39539	7.51228	4.28457	12.7875
	1.48516	8.24597	3.51094	8.86203	4.50713	9.96164	2.30491	7.29748	2.58837	15.1531	5.77712	16.0346	20.7542	0.0511446	0.325224	1.98671	3.44563	1249.16	-908.086			4.41402	7.77693	4.06359	12.3216
	1.4855	8.15887	3.67956	9.32433	4.78758	10.3713	2.31906	7.49066	2.65469	13.9414	5.87704	15.6629	21.0328	0.0506339	0.326054	1.98516	3.47977	1122.26	-909.229			4.44131	8.16109	4.1548	11.8271
	1.50024	8.05773	3.94027	9.43901	4.86723	10.2134	2.36764	8.0391	2.78953	12.86	5.68518	14.1641	21.1387	0.0503169	0.326629	1.98833	3.51742	995.836	-910.256			4.49941	8.17321	4.39875	10.9031
	1.51747	8.00529	4.09245	9.39506	4.8892	10.1867	2.40784	8.55596	2.81335	11.6961	5.53616	12.4197	21.2315	0.049897	0.327342	1.99933	3.54079	871.391	-906.2			4.5384	8.15698	4.59239	9.88398
	1.53779	8.23175	4.36006	9.2916	4.97524	9.82912	2.45519	8.95459	2.78632	11.146	5.40561	10.9202	21.1619	0.0497008	0.328253	2.00063	3.55419	761.183	-693.323			4.70987	8.03199	4.73203	9.15728
	1.57239	8.1774	4.5496	9.32744	4.89047	9.45481	2.45663	9.16044	2.82727	10.1722	5.19182	10.06	21.0097	0.0502068	0.327104	2.0105	3.55615	681.693	-151.851			4.76646	7.89091	4.81478	8.47467
	1.5396	7.90449	4.45012	9.2084	4.81435	8.79124	2.4528	9.43765	2.78414	9.51562	5.24792	9.06042	20.7142	0.0509662	0.32635	2.01551	3.53015	625.606	504.922			4.6314	7.60466	4.89153	7.94132
	1.52844	7.16591	4.32772	9.6639	4.70821	8.65647	2.56533	9.64144	2.92579	9.28577	6.59364	10.6065	21.3161	0.0469045	0.329034	1.95952	3.50405	514.934	499.321			4.34069	7.67619	5.04419	8.82862
	1.50175	6.70138	4.22924	10.6781	5.00733	8.46281	2.56138	10.1448	2.8626	8.87868	6.94485	10.3817	21.1149	0.0465725	0.329254	1.94032	3.48627	505.584	1233.64			4.14412	8.04942	5.1896	8.73506
	1.47854	6.28689	3.94295	12.2779	5.02823	8.70677	2.56703	9.97214	2.74734	8.28502	7.46847	10.7236	20.9033	0.0464597	0.329569	1.91983	3.474	501.404	2022.63			3.90279	8.67096	5.0955	8.82568
	1.45792	5.83008	3.72417	15.4876	5.53997	9.34714	2.51663	9.94903	2.76019	9.62072	8.06739	11.7613	20.5235	0.0466407	0.32943	1.90991	3.47556	496.107	2791.51			3.67072	10.1249	5.07528	9.81645
	1.48789	5.51243	3.38891	20.4555	6.75296	11.4064	2.55565	9.52283	2.78676	12.316	8.2553	13.1863	20.1398	0.0463524	0.329578	1.90048	3.45523	495.757	3193.8			3.46308	12.8716	4.95508	11.2525
	1.51747	5.14276	3.15973	26.5517	7.71549	13.2247	2.52829	9.67291	2.83952	14.5945	8.80889	14.3614	19.7221	0.0460901	0.329573	1.91109	3.43297	495.475	3443			3.27332	15.8307	5.01357	12.5882
	1.50556	4.74552	2.96223	33.1915	9.65905	15.464	2.48778	9.26974	2.79968	17.3553	9.12796	15.4702	19.5022	0.0465349	0.330004	1.93429	3.42963	498.153	3621.02			3.0711	19.4382	4.8524	13.9845
	1.50947	4.55511	2.87047	39.3084	11.2615	17.5075	2.49549	9.0235	2.74356	19.5585	9.3196	16.4843	19.4132	0.046788	0.330759	1.95455	3.44128	501.214	3735.53			2.97835	22.6925	4.75419	15.1208
	1.50636	4.44119	2.79344	42.5983	12.6378	19.5535	2.44794	8.70238	2.7284	21.41	9.8989	16.6178	19.4594	0.0471649	0.330075	1.97065	3.44223	502.772	3815.91			2.91366	24.9299	4.62624	15.9756
	1.49943	4.54311	2.84259	44.0136	14.1014	20.8108	2.42739	8.14672	2.66596	22.7476	10.051	16.9127	19.6695	0.0480002	0.329638	1.98514	3.44379	505.428	3867.04			2.96171	26.3086	4.41336	16.5704
	1.45395	4.54008	2.7944	44.8836	15.2589	21.2939	2.35467	7.37738	2.58884	23.4704	10.2328	17.5925	19.9149	0.0489293	0.32922	1.99099	3.4602	500.028	3896.87			2.92947	27.1455	4.10696	17.0986
	1.46288	4.71116	2.76178	44.2235	15.9294	21.6344	2.31657	6.81301	2.57962	23.2951	9.7732	17.6157	20.0832	0.0491017	0.329238	2.00162	3.47617	487.147	3912.53			2.97861	27.2624	3.90307	16.8947
	1.48684	4.89723	2.71799	40.5891	15.5547	20.9205	2.28911	5.95206	2.55401	22.1826	9.74544	17.3956	20.0026	0.0490306	0.329403	2.02426	3.48025	463.166	3912.43			3.03402	25.6881	3.59839	16.4412
	1.50635	5.31678	2.70463	36.9679	14.964	20.1371	2.33545	5.41719	2.58392	21.4499	10.2826	17.191	19.8701	0.0487504	0.329706	2.04971	3.47127	433.619	3906.89			3.17592	24.023	3.44552	16.3078
	1.49911	5.62559	2.5706	35.1414	14.0321	18.8479	2.28032	5.10258	2.50666	20.4064	11.2804	16.8992	19.8108	0.048772	0.330302	2.0859	3.44669	396.911	3890.59			3.23176	22.6738	3.29652	16.1954
	1.45665	5.65087	2.4849	31.5093	12.6718	17.4414	2.20611	4.64115	2.52977	19.9523	11.8767	16.0805	19.7774	0.0484205	0.330986	2.11108	3.42908	358.3	3873.47			3.19747	20.5408	3.12567	15.9698
	1.45725	5.54939	2.40239	28.3463	11.6754	16.2433	2.17368	4.56698	2.59116	19.2839	12.272	15.4538	19.7639	0.0480206	0.332645	2.14379	3.40405	317.296	3850.3			3.13634	18.755	3.11061	15.6699
	1.4513	5.83632	2.51238	26.1223	10.9788	15.7665	2.15159	4.16937	2.52599	18.6292	12.2965	14.3803	19.7781	0.0477686	0.333925	2.17304	3.36663	273.542	3828.88			3.26667	17.6225	2.94898	15.102
	1.45776	5.86922	2.54449	26.4424	11.2631	16.1839	2.173	4.21015	2.55465	18.538	12.1534	13.9372	19.9914	0.04833	0.333986	2.1858	3.35037	232.035	3805.99			3.29049	17.9631	2.97927	14.8762
	1.44583	5.80959	2.55001	29.7315	12.6643	17.8195	2.22727	3.93125	2.66933	19.1483	12.0014	13.9638	20.1852	0.0493062	0.334257	2.19866	3.3648	192.345	3786.6			3.26847	20.0718	2.94261	15.0379
	1.5698	5.61667	2.59469	34.5846	14.6811	19.7731	2.42831	4.0014	2.81342	18.9969	11.8383	14.3957	20.3601	0.0491531	0.333854	2.20011	3.38479	146.356	3768.75			3.26039	23.0129	3.08105	15.077
	1.65398	5.59858	2.6587	39.9809	15.6587	21.0832	2.60722	3.94365	2.91728	18.9668	12.0875	13.9638	20.4983	0.0498306	0.333413	2.20044	3.38809	92.4651	3753.58			3.30375	25.5743	3.15605	15.006
	1.72475	5.58541	2.81177	44.3255	16.8524	22.9085	2.7793	4.38931	3.29755	19.6166	12.1247	14.7411	20.6405	0.0494671	0.332555	2.20163	3.38704	40.0016	3740.88			3.37398	28.0288	3.48872	15.4941
	1.76904	5.16806	2.89227	48.7921	17.7372	23.9458	2.8786	4.42815	3.4919	19.2455	12.6804	15.6734	20.6023	0.0502425	0.331341	2.20462	3.37863	-4.52602	3729.74			3.27646	30.1583	3.59955	15.8664
	1.80295	4.95752	2.98053	51.1251	17.7686	25.0256	3.00882	4.60899	3.52606	19.4592	12.7656	15.9707	20.4653	0.0496811	0.331685	2.20454	3.35662	-48.6682	3720.52			3.247	31.3064	3.71462	16.0652
	1.76685	4.98917	3.15153	51.2814	17.1186	24.8052	3.05319	5.14373	3.51592	18.6837	12.7644	15.4236	20.3069	0.0489001	0.33254	2.21273	3.34519	-85.9026	3712.27			3.30252	31.0684	3.90428	15.6239
	1.73134	5.19501	3.37358	49.2058	16.1961	23.4528	2.99523	5.42063	3.43325	17.5687	12.6365	15.1323	20.105	0.0487287	0.333022	2.23869	3.37129	-108.456	3705.23			3.43331	29.6182	3.9497	15.1125
	1.67495	5.67167	3.5318	45.9918	15.3767	21.9375	2.84498	5.87796	3.38827	15.5988	13.0671	14.5693	19.9741	0.0486356	0.332466	2.26469	3.41317	-124.102	3698.22			3.62614	27.7687	4.03707	14.4117
	1.67743	5.79022	3.67705	42.2148	14.1682	20.6401	2.7613	6.18754	3.28145	12.9917	13.0347	13.7549	19.7623	0.0484938	0.331783	2.3083	3.4479	-132.759	3692.41			3.7149	25.6744	4.07676	13.2605
	1.64846	6.49372	3.75835	37.5396	12.9043	18.0805	2.7233	6.54411	3.15749	11.4676	12.6068	13.49	19.7029	0.0487269	0.330388	2.347	3.48419	-135.364	3686.65			3.96684	22.8414	4.14163	12.5215
	1.68602	7.5308	4.00816	35.2826	12.061	15.8621	2.6786	6.6895	3.08543	9.93926	12.1238	13.5174	19.6676	0.0492723	0.328609	2.37907	3.5027	-128.223	3681.55			4.40833	21.0686	4.15118	11.8602
	1.7419	7.68496	4.07775	32.9552	11.6158	15.1461	2.61229	7.12683	3.11322	9.84832	11.8349	13.7396	19.8516	0.049971	0.32729	2.39264	3.51198	-117.832	3676.36			4.50154	19.9057	4.28412	11.8076
	1.78418	7.54457	4.00588	34.3277	12.2701	15.5761	2.60589	7.35438	3.11367	9.42917	11.9557	13.6163	19.9263	0.0498986	0.324657	2.39946	3.49886	-104.854	3671.32			4.44488	20.7246	4.35798	11.6671
	1.73075	7.64535	4.10075	35.1276	12.3614	15.9805	2.63341	7.26407	2.9192	9.0759	11.9203	13.3294	20.108	0.0496652	0.323642	2.41137	3.47766	-91.7826	3666.13			4.49228	21.1565	4.27223	11.4419
	1.70286	8.02385	4.10357	35.0872	12.782	15.6282	2.65403	7.37471	2.87601	9.26304	11.7172	13.3698	20.2693	0.049445	0.323748	2.42838	3.46939	-83.3368	3660.62			4.61009	21.1658	4.30158	11.45
	1.67777	8.00283	4.06966	36.0447	13.2308	16.3095	2.64266	7.63591	2.91184	9.28313	11.5325	13.0981	20.4877	0.0480723	0.323998	2.43474	3.46929	-73.9205	3655.04			4.58342	21.8617	4.3968	11.3046
	1.64149	6.67726	3.96566	35.718	13.5417	17.0872	2.69775	7.86785	2.77144	9.05548	12.0123	12.806	20.6287	0.0476486	0.322857	2.45045	3.48079	-67.8526	3648			4.0948	22.1156	4.44568	11.2913
	1.58095	6.90848	4.09515	36.722	13.7116	17.2933	2.71787	7.77464	2.83117	8.55659	11.45	13.1654	20.703	0.0472093	0.32416	2.45824	3.50525	-66.0058	3641.12			4.19486	22.5756	4.44122	11.0573
	1.56088	7.0948	4.18536	34.8644	12.7473	16.4936	2.70136	7.88064	2.83123	8.37071	10.8559	12.9158	20.7624	0.0468953	0.325864	2.44201	3.5295	-63.8792	3632.53			4.28035	21.3684	4.47108	10.7141
	1.61652	6.98775	4.31519	33.5258	12.8459	15.876	2.63346	7.85506	2.79266	8.38604	10.7607	12.5783	20.7731	0.0463063	0.325474	2.40416	3.5521	-61.7328	3623.75			4.30649	20.7492	4.42706	10.575
	1.63062	6.75907	4.52556	32.3651	12.4351	15.4829	2.65267	7.1955	2.82554	8.16887	10.5566	11.954	20.5961	0.0461014	0.324731	2.36516	3.5588	-64.896	3612.74			4.30509	20.0943	4.22457	10.2265
	1.66901	7.58636	4.59287	29.0132	11.5766	14.4617	2.59585	6.39619	2.8951	8.09869	10.5642	11.4427	20.2426	0.045959	0.324888	2.303	3.55056	-73.2616	3600.89			4.61608	18.3505	3.96238	10.0352
	1.75271	8.16177	4.3981	27.074	10.864	13.6757	2.7135	6.00041	2.87866	7.86358	10.2965	11.0222	19.9407	0.0454837	0.325661	2.2378	3.50996	-79.8932	3586.5			4.77086	17.2045	3.86419	9.72741
	1.7964	8.40031	4.18858	24.3592	10.1767	13.1169	2.77235	5.55689	2.82077	7.87311	10.4565	10.3505	19.7862	0.0456484	0.32543	2.17645	3.46032	-86.9372	3569.57			4.7951	15.8843	3.71667	9.56003
	1.85433	9.31831	3.92808	23.2955	10.079	13.2875	2.86547	5.19823	2.90215	8.15645	10.7537	10.1201	19.9377	0.0462919	0.325505	2.11647	3.41706	-92.8708	3549.42			5.03357	15.554	3.65528	9.67674
	1.87862	9.92115	3.63749	22.766	10.295	12.988	2.87435	5.05506	2.93381	8.2452	11.3505	10.1008	20.1768	0.0466874	0.326702	2.07041	3.36582	-96.52	3526.08			5.14575	15.3497	3.62107	9.89883
	1.94413	10.2607	3.24926	23.0959	10.4237	13.3541	3.03241	5.27339	2.97106	8.22454	11.7693	9.77349	20.4047	0.0475246	0.327673	2.02684	3.34238	-97.4048	3497.7			5.15135	15.6246	3.75895	9.92244
	1.9806	10.2029	3.1967	24.9224	11.4373	13.9303	3.05916	5.06442	2.98223	8.45862	11.8866	9.52829	20.494	0.048125	0.328033	1.99878	3.34104	-100.085	3466.11			5.12673	16.7633	3.70194	9.95782
	1.97686	10.5254	3.24167	27.4323	12.2081	15.0949	3.05298	5.01159	3.03944	8.54716	11.9053	9.57179	20.5017	0.0484488	0.327977	1.97065	3.33984	-105.165	3429.87			5.24797	18.2451	3.70134	10.0081
	1.9663	10.2564	3.2334	29.3962	13.3127	15.4914	3.03922	5.21661	2.93227	8.58595	11.3426	9.50478	20.3734	0.0483032	0.327908	1.94285	3.32686	-114.107	3387.77			5.15205	19.4001	3.72937	9.81111
	1.98187	10.1376	3.27963	30.7887	13.9213	16.1567	3.02779	5.34263	2.95756	8.16559	11.0678	8.99546	20.2009	0.0481171	0.327827	1.90705	3.31562	-127.011	3338.15			5.13303	20.2889	3.77599	9.40961
	1.97305	9.92011	3.2478	33.3722	14.7493	17.753	2.99249	5.5581	2.95694	7.77016	10.718	8.73604	20.1503	0.0470339	0.327204	1.88486	3.29462	-141.463	3281.22			5.04699	21.9582	3.83584	9.07473
	1.87442	9.70538	3.34688	34.045	15.0466	18.9549	2.94947	5.62254	2.88967	7.55406	10.0318	8.6313	20.288	0.0465318	0.327726	1.87608	3.26519	-156.943	3213.4			4.97556	22.6822	3.82056	8.73906
	1.84978	10.3131	3.53129	32.4884	14.5826	19.711	2.8336	6.00974	2.87729	7.34597	9.44869	8.18198	20.5628	0.0461401	0.327151	1.86338	3.2485	-174.196	3130.5			5.2314	22.2606	3.90688	8.32555
	1.78926	10.144	3.69839	31.3555	13.7168	19.2806	2.87005	6.17779	2.81198	7.21342	9.27222	8.08092	20.9119	0.0462621	0.326763	1.88692	3.26123	-188.905	3028.84			5.21055	21.451	3.95327	8.18885
	1.76961	9.79662	3.80164	30.3844	12.8438	18.7809	2.82217	6.15972	2.77957	7.31962	8.99266	7.6983	21.0804	0.0462412	0.32676	1.90613	3.28749	-205.167	2907.36			5.12262	20.6697	3.92049	8.00353
	1.72557	9.51141	3.87901	28.9476	12.0573	17.6297	2.83691	6.09435	2.73162	7.032	8.878	7.83695	21.1528	0.0465068	0.326115	1.91763	3.32668	-223.442	2769.82			5.03866	19.5449	3.88763	7.91565
	1.71446	9.50667	3.98728	25.41	11.2499	16.135	2.79627	6.33145	2.70741	6.82641	8.56305	7.76251	21.1572	0.0473006	0.3248	1.92944	3.36948	-241.09	2617.45			5.06947	17.5983	3.94505	7.71732
	1.6886	9.22493	4.01895	22.9098	10.4218	14.9116	2.71921	6.28313	2.68095	6.83643	8.40987	7.85782	21.2332	0.0475837	0.323025	1.94512	3.40656	-256.89	2453.2			4.97749	16.0811	3.89443	7.70137
	1.70092	9.45446	3.95936	22.5338	9.94837	13.675	2.69011	5.89868	2.65096	6.53074	8.27023	7.6413	21.2067	0.0474369	0.322918	1.95766	3.43724	-272.645	2282.69			5.03825	15.3857	3.74658	7.48076
	1.70681	9.48168	3.75849	21.0386	9.93201	13.0875	2.67909	6.06106	2.68513	6.36588	8.49057	7.59464	21.0854	0.0470393	0.322502	1.95989	3.45603	-285.172	2110.22			4.98233	14.686	3.80843	7.4837
	1.75116	9.91324	3.79553	19.6481	9.97514	12.7395	2.65905	6.16721	2.66894	5.97936	8.60612	7.20355	20.987	0.0465494	0.32208	1.96016	3.47119	-293.54	1934.24			5.15331	14.1209	3.83173	7.26301
	1.76088	9.78486	3.78152	19.8422	10.2329	13.348	2.63111	6.07943	2.70138	5.90705	8.13003	6.89596	21.0021	0.046013	0.322986	1.96956	3.48329	-298.509	1757.39			5.10909	14.4744	3.80397	6.97768
	1.73145	9.44575	3.68603	20.1744	10.2882	13.6224	2.62812	6.20026	2.69602	5.87233	7.85559	6.91635	21.2633	0.0457181	0.324945	1.97118	3.49469	-302.328	1578.89			4.95441	14.695	3.84147	6.88142
	1.70226	8.85613	3.71664	19.7394	10.3767	14.0067	2.68432	6.45628	2.76623	6.08023	7.7978	7.41273	21.4896	0.0450598	0.325915	1.96738	3.52363	-303.19	1399.43			4.75834	14.7076	3.96894	7.09692
	1.70749	8.72703	3.72852	20.6806	10.3177	14.23	2.72211	6.42171	2.79603	6.06199	7.39393	7.82569	21.708	0.0453171	0.326048	1.95727	3.55831	-303.845	1221.28			4.72102	15.0761	3.97995	7.09387
	1.65594	8.52465	3.77015	21.5993	10.4708	14.341	2.61324	6.30786	2.71542	5.96541	6.74334	7.73785	21.9512	0.0451913	0.325816	1.96756	3.58052	-303.89	1047.56			4.65025	15.4704	3.87884	6.81553
	1.6113	8.48931	3.64401	21.9188	10.0793	14.246	2.58571	6.09345	2.66451	5.90327	6.84783	7.82221	22.0247	0.0451934	0.325734	1.96494	3.6043	-305.651	881.896			4.58154	15.4147	3.78122	6.85777
	1.63049	8.52473	3.66779	21.8016	9.43872	13.4115	2.5126	6.11647	2.72947	5.7204	6.89644	7.87605	21.9103	0.0453386	0.325265	1.96178	3.63512	-306.563	728.648			4.60767	14.884	3.78618	6.83096
	1.61264	8.43305	3.48386	21.3761	8.98716	12.8144	2.51856	6.13331	2.74172	5.65011	6.57485	7.63362	21.5803	0.0450519	0.324819	1.94699	3.66326	-308.363	585.384			4.50985	14.3925	3.79786	6.61952
	1.5934	8.53482	3.41841	20.56	8.78217	12.4788	2.433	5.95459	2.67281	5.42965	6.71224	7.05483	21.3925	0.0457565	0.324311	1.94883	3.68191	-313.662	454.837			4.51554	13.9403	3.6868	6.39891
	1.56165	8.65323	3.51002	19.8062	8.35233	11.2753	2.45934	5.92176	2.62763	5.54653	6.568	6.63327	21.5092	0.0460868	0.323702	1.94188	3.69806	-322.887	335.128			4.57496	13.1446	3.66958	6.24927
	1.53076	8.43551	3.68396	17.9062	7.57796	10.6358	2.49152	6.02465	2.56367	5.49777	6.41511	6.88476	21.7507	0.0462402	0.323778	1.91912	3.71556	-337.684	226.806			4.55007	12.04	3.69328	6.26588
	1.5082	8.14692	3.64725	17.6698	7.43718	10.5652	2.50674	6.1033	2.51518	5.7479	6.24084	7.23511	22.0685	0.0459847	0.322552	1.89287	3.73038	-356.475	129.849			4.43412	11.8907	3.70841	6.40795
	1.55968	7.9714	3.55195	17.5036	7.5467	10.9439	2.56954	5.8427	2.4634	5.81653	6.6122	7.27743	22.343	0.0460278	0.321698	1.89599	3.7379	-380.723	40.5722			4.36101	11.9981	3.62521	6.56872
	1.56121	7.50233	3.43508	16.9131	7.8281	11.1221	2.62239	5.89433	2.49297	5.67074	6.53455	7.8083	22.6336	0.0462161	0.321114	1.91542	3.72161	-404.893	-33.1464			4.16621	11.9544	3.6699	6.6712
	1.5598	7.32368	3.26252	16.8901	7.80943	10.7326	2.68671	6.21354	2.49581	5.53798	6.40932	7.96409	22.7021	0.0462449	0.321258	1.91365	3.69896	-429.863	-95.7847			4.04866	11.8107	3.79869	6.63713
	1.57222	7.41566	3.02339	16.6489	8.31477	11.2228	2.72417	6.37055	2.66108	5.66138	6.36567	8.04242	22.5414	0.0469095	0.321934	1.92192	3.67123	-456.408	-151.527			4.00376	12.0622	3.9186	6.68982
	1.61545	8.02087	2.71653	16.5658	8.5226	12.2691	2.83802	6.73832	2.73781	5.62877	6.37407	7.92971	22.318	0.0478007	0.322013	1.94059	3.65491	-479.146	-200.847			4.11762	12.4525	4.10471	6.64418
	1.52701	8.18334	2.84426	16.2459	8.9407	13.2327	2.89213	6.7198	2.86329	5.42182	5.88394	7.86394	22.0997	0.0480233	0.321979	1.95903	3.61028	-500.376	-243.902			4.18487	12.8064	4.15841	6.3899
	1.50182	8.47894	2.93725	16.7651	9.5338	13.797	2.85158	6.81072	2.84886	5.51878	5.33491	7.89081	22.0255	0.0483204	0.322174	1.97961	3.56401	-521.913	-280.595			4.306	13.3653	4.17039	6.24817
	1.51424	8.72058	2.99929	18.3252	9.88852	15.013	2.82523	6.91029	2.85619	5.56127	5.03804	7.77941	21.8538	0.0484277	0.322793	2.01281	3.54209	-542.97	-314.488			4.41137	14.4089	4.19724	6.12624
	1.51063	8.60211	3.10104	20.1436	9.78718	16.0433	2.80557	6.9043	2.82839	5.52304	4.82187	7.38837	21.7163	0.048245	0.32255	2.04866	3.517	-551.655	-341.254			4.4046	15.3247	4.17942	5.91109
	1.52363	8.36333	3.12736	20.4272	9.46401	16.4574	2.80997	6.85673	2.79555	5.64999	4.49168	7.47175	21.7115	0.0479949	0.321705	2.09552	3.48564	-559.813	-364.962			4.33811	15.4495	4.15408	5.87114
	1.54365	8.17566	3.13142	21.5643	9.67283	16.814	2.6518	6.67017	2.68374	5.65564	4.32625	7.50964	21.892	0.0477786	0.321669	2.16078	3.44572	-561.265	-390.36			4.28358	16.017	4.0019	5.83051
	1.56773	7.9677	3.08136	22.4205	9.66034	17.1936	2.62429	6.9767	2.60772	5.7404	4.6639	7.57726	22.0889	0.0475803	0.321955	2.21488	3.42292	-563.389	-418.131			4.2056	16.4248	4.06957	5.99385
	1.62645	7.92443	3.10177	23.1548	9.13059	17.1445	2.64063	6.91868	2.57161	5.74852	4.81548	6.97235	22.2285	0.0474271	0.321138	2.24385	3.40361	-556.608	-449.331			4.21755	16.4766	4.04364	5.84545
	1.61757	7.91435	3.00376	22.8176	8.41318	17.0104	2.66268	7.4498	2.58727	5.83122	4.78778	6.45482	22.3638	0.0471643	0.320465	2.25664	3.37396	-558.318	-480.934			4.17856	16.0804	4.23325	5.69127
	1.5803	7.75457	2.90908	23.6773	8.59315	16.973	2.67204	7.83662	2.67684	5.89599	4.86617	6.23188	22.4199	0.0471395	0.32085	2.26325	3.33651	-556.604	-512.501			4.08132	16.4145	4.39517	5.66468
	1.56247	7.51216	2.95332	22.699	8.83222	16.4439	2.67322	7.8942	2.68564	5.40863	4.97642	5.49704	22.3881	0.0469469	0.32191	2.24995	3.31711	-557.015	-540.832			4.00932	15.9917	4.41769	5.29403
	1.587	7.8614	3.05046	21.7467	8.58774	15.4061	2.73948	7.6667	2.77988	5.20758	4.81869	5.20697	22.2782	0.0470941	0.322295	2.2304	3.30503	-554.479	-562.448			4.16628	15.2468	4.39535	5.07775
	1.55162	7.93812	2.92254	19.9616	8.40803	14.7834	2.76613	7.60676	2.79535	5.15699	4.68168	5.47194	22.2951	0.0472683	0.322681	2.22304	3.28857	-552.78	-578.653			4.13743	14.3843	4.38941	5.10354
	1.51484	7.82305	2.94092	18.9769	8.5782	14.157	2.7328	7.26027	2.85644	5.05343	4.58493	5.72086	22.3463	0.0466646	0.3243	2.21672	3.2837	-549.98	-588.239			4.09293	13.904	4.28317	5.11974
	1.55095	7.92501	3.08753	17.3751	8.50194	14.2959	2.75278	7.0688	2.90193	5.05757	4.44361	5.81032	22.3431	0.0468412	0.324767	2.19837	3.28554	-546.994	-591.555			4.18783	13.391	4.24117	5.10383
	1.57712	8.175	3.17315	16.8796	8.16862	14.1077	2.79166	6.79282	2.90075	5.20036	4.19338	5.91319	22.1949	0.0461837	0.324094	2.19436	3.28684	-546.899	-593.192			4.30842	13.052	4.16175	5.10231
	1.56382	8.51496	3.23397	16.6619	7.78007	14.2971	2.8218	6.8829	2.90488	5.20025	4.15879	6.27872	22.1636	0.0448067	0.32333	2.19293	3.29161	-548.889	-593.537			4.43758	12.913	4.20319	5.21259
	1.55622	9.03209	3.21237	15.4409	7.49621	13.8173	2.80807	6.9288	3.04714	5.0603	4.23428	6.77472	22.1524	0.0441388	0.323438	2.18256	3.31715	-558.189	-592.169			4.60023	12.2515	4.26134	5.35643
	1.57359	9.51095	3.22309	14.2024	7.31889	13.656	2.80711	6.80381	3.35795	5.14481	4.05033	7.22217	22.1009	0.0441436	0.322479	2.16978	3.32563	-518.306	-591.433			4.76921	11.7258	4.32295	5.47244
	1.59454	9.86057	3.1737	15.6774	6.83877	13.9453	2.90249	7.00778	3.5317	5.30607	4.10467	8.11178	22.0046	0.0442151	0.3218	2.16698	3.32952	-333.006	-593.534			4.87627	12.1538	4.48066	5.84084
	1.65492	10.3597	3.1515	16.7644	6.56989	14.0174	2.85948	6.56868	3.75825	5.44618	4.41785	8.92769	21.8166	0.0442438	0.321958	2.1757	3.35451	87.9099	-596.124			5.05536	12.4505	4.39547	6.2639
	1.71414	10.7967	3.10574	18.1025	6.35776	13.7577	3.15117	6.53569	3.9248	5.92331	4.50005	9.66769	21.1923	0.0435836	0.322735	2.16514	3.35054	763.287	-598.98			5.20554	12.7393	4.53722	6.69702

## Sheet: P204 U1-2
	Ra Li	Oi Li	Oe Li	MF Li	ICO Li	LO Li	Ra Re	Oi Re	Oe Re	MF Re	ICO Re	LO Re	EKG	Kippwinkel	Rotwinkel	Kraft x	Kraft y	Druck li	Druck re			Bauch links	Rücken links	Bauch rechts	Rücken rechts
	2.32487	4.33054	4.65896	17.7359	4.79742	13.8979	2.68527	9.4385	7.42196	9.6835	3.16665	7.2593	20.0042	0.0518269	0.0852805	1.14374	2.23139	40	-958.109			3.77146	12.1437	6.51524	6.70315
	2.35009	4.22061	4.49039	20.9803	4.85791	13.6166	2.67384	9.12999	6.69276	11.5664	3.30867	8.15083	18.3848	0.0519156	0.0840408	1.14331	2.1916	29	-956.055			3.68703	13.1516	6.16553	7.6753
	2.32871	4.16847	4.44356	23.0995	4.91886	12.9699	2.6264	8.40901	6.49645	12.1767	3.27788	9.19707	16.5919	0.0519002	0.0834829	1.14652	2.15608	1.73804	-953.827			3.64691	13.6628	5.84395	8.21722
	1.99901	4.10607	4.22151	25.4406	4.93283	12.0982	2.50906	7.61535	6.45161	12.1324	3.34535	9.94049	14.6673	0.051798	0.0824782	1.14496	2.1282	11	-951.437			3.4422	14.1572	5.52534	8.47276
	1.9189	3.73987	3.9139	27.0933	5.06985	10.8417	2.46822	6.86625	6.5049	12.3848	3.44905	11.4601	13.7971	0.0515408	0.0812726	1.12875	2.10027	4959.31	L			3.19089	14.3349	5.27979	9.09798
	1.86317	3.37124	3.70601	27.2774	5.0803	9.88207	2.3313	6.53877	6.42635	12.8953	3.7532	12.392	13.3744	0.0518135	0.0811486	1.10208	2.07143	4939.69	-949.437			2.98014	14.0799	5.09881	9.68018
	1.91328	3.22987	3.62598	28.5331	5.20607	9.06528	2.38995	5.85551	6.50765	13.7747	4.04558	13.3135	13.068	0.051509	0.0816785	1.0821	2.04453	4913.7	-949.313			2.92304	14.2682	4.9177	10.3779
	1.91342	3.19718	3.67695	30.3259	5.43083	8.64558	2.41564	5.26823	6.51438	14.713	4.4175	14.2973	12.9714	0.0510465	0.0823211	1.06719	2.03814	4836.06	-949.175			2.92918	14.8008	4.73275	11.1426
	2.03479	3.14325	3.80267	31.5306	5.67015	9.17355	2.47449	5.09055	6.32144	15.853	4.63709	15.3132	13.3766	0.0507995	0.0821478	1.05815	2.03049	4673.79	-950.059			2.99357	15.4581	4.62882	11.9344
	2.17828	3.16061	4.04973	33.7386	5.92396	9.18128	2.54283	4.88434	5.81159	17.4321	4.80007	16.2353	14.3163	0.0513514	0.0826076	1.04372	2.02235	4433.97	-951.002			3.12954	16.2813	4.41292	12.8225
	2.26731	3.2574	4.25417	35.205	6.04649	9.62402	2.56426	4.87913	5.52111	18.037	5.20489	15.7472	15.6347	0.0512874	0.0839171	1.04498	2.04925	4076.33	-952.514			3.25962	16.9585	4.3215	12.9964
	2.31092	3.39082	4.68096	36.1966	6.2347	9.92792	2.53213	4.81088	5.51752	18.409	5.21452	15.4761	17.0175	0.0508354	0.0844024	1.04422	2.07749	3642.9	-954.187			3.4609	17.4531	4.28684	13.0332
	2.36577	3.63192	4.97148	35.3435	6.4429	9.87603	2.51471	5.10809	5.66323	18.1149	5.21434	14.6416	18.4601	0.0511482	0.0848285	1.03883	2.10747	3022.77	-955.82			3.65639	17.2208	4.42868	12.6569
	2.38446	3.86991	5.21501	32.4463	6.45184	9.71912	2.54953	5.30913	6.14186	20.9253	5.34077	13.2585	19.8374	0.0522691	0.0853784	1.03545	2.14334	2231.3	-957.741			3.82313	16.2058	4.66684	13.1749
	2.48927	4.23233	5.52742	29.3778	6.43065	9.85099	2.58019	5.98148	6.52359	25.1508	5.82155	12.2193	20.951	0.0524962	0.0872529	1.02753	2.16565	1363.53	-958.952			4.08301	15.2198	5.02842	14.3972
	2.47507	4.61814	5.60924	24.9262	6.30748	10.3613	2.73627	6.24304	7.33509	27.8903	6.03445	10.8609	21.7565	0.0515765	0.0877325	1.02441	2.17565	447.303	-960.458			4.23415	13.865	5.43813	14.9285
	2.56074	4.92534	5.79327	22.267	6.44923	10.4546	2.92087	6.73256	7.89678	33.6053	6.71621	11.7579	22.3353	0.0510634	0.0881349	1.02885	2.18608	-428.078	-961.289			4.42645	13.0569	5.85007	17.3598
	2.72018	5.1191	5.94748	20.0042	6.4244	11.6347	3.11528	7.03793	8.05631	37.5511	7.14845	12.2108	22.8004	0.0506158	0.0879822	1.02562	2.20368	-1240.5	-962.173			4.59558	12.6878	6.06984	18.9701
	2.77445	5.33182	6.32903	18.2642	6.36043	13.3711	3.23655	7.54854	8.17943	40.1572	7.31672	12.7397	23.1407	0.04953	0.0883357	1.03533	2.21236	-1896.14	-962.824			4.81177	12.6652	6.32151	20.0712
	2.77834	5.59352	6.50425	19.3149	6.26773	14.9513	3.60335	7.58475	7.86326	42.7072	7.54872	13.7833	23.3728	0.048439	0.0892158	1.03484	2.21052	-2348.6	-963.037			4.9587	13.5113	6.35045	21.3464
	2.77586	5.62862	6.38198	20.4615	6.28244	15.8314	3.80207	7.33734	8.09796	41.7331	7.34709	14.4998	23.427	0.0487855	0.0896923	1.02722	2.20987	-2660.86	-963.58			4.92882	14.1918	6.41246	21.1933
	2.88149	5.84406	6.45477	20.7177	5.99064	15.9184	3.8038	7.98417	8.52815	39.4777	7.38493	14.9111	23.3136	0.04925	0.0896368	1.01886	2.20374	-2866.31	-963.486			5.0601	14.2089	6.77204	20.5912
	2.88519	5.91354	6.57998	19.8174	5.67823	15.9112	3.78554	7.99911	9.22409	35.8999	6.80048	14.6447	23.1777	0.0506763	0.0901817	1.01279	2.20471	-3009.35	-964.004			5.12623	13.8023	7.00292	19.115
	3.11107	6.13739	6.48683	19.1646	5.48817	15.055	3.91083	7.98174	10.2083	31.1523	6.74	13.8802	23.1484	0.0514352	0.0909793	1.0095	2.20778	-3107.67	-964.003			5.24509	13.2359	7.36697	17.2575
	3.19572	6.32123	6.10988	17.7134	5.48301	13.7978	3.91341	7.5793	11.5908	26.9133	6.88405	13.3824	23.1589	0.052072	0.0911179	0.994418	2.20534	-3191.63	-964.254			5.20894	12.3314	7.6945	15.7266
	3.19599	6.54054	6.16382	15.4268	5.51471	12.6954	3.71709	7.54181	13.2184	20.372	6.59661	13.0387	23.213	0.0523223	0.0900458	0.98704	2.21894	-3254.32	-964.511			5.30012	11.2123	8.15912	13.3358
	3.09769	6.71856	6.14455	12.9601	5.50599	11.3823	3.48482	7.03191	13.9658	17.1018	6.63954	11.9135	23.3139	0.0516541	0.0887493	0.988721	2.23504	-3309.45	-964.533			5.32027	9.94949	8.16086	11.8849
	3.00105	6.72085	6.0563	11.8753	5.47239	10.7862	3.44212	6.45993	14.4181	14.0838	6.5285	11.716	23.394	0.051612	0.089223	0.991401	2.23995	-3336.08	-965.003			5.2594	9.37795	8.10672	10.7761
	2.96705	6.6136	5.8851	10.6995	5.62976	10.7445	3.39271	6.21189	15.3062	12.0944	6.80865	12.1715	23.3938	0.0508471	0.0889505	1.00265	2.24282	-3360.48	-964.865			5.15525	9.02458	8.3036	10.3582
	2.85454	6.42953	5.59395	9.8791	5.58797	11.0394	3.14279	5.96045	14.9322	11.7917	6.715	12.5755	23.3332	0.0509103	0.0875929	1.01504	2.25638	-3369.51	-965.295			4.95934	8.83547	8.0118	10.3607
	2.57704	6.24014	5.29635	9.63764	5.47712	12.0303	2.87866	5.72756	13.9519	11.8085	6.43767	12.7159	23.252	0.051045	0.0876044	1.02039	2.26634	-3372.18	-965.241			4.70451	9.04836	7.51937	10.3207
	2.52507	6.05524	4.87741	9.61868	5.23363	11.9198	2.87208	5.59868	12.1761	12.7161	6.41294	13.3586	23.0975	0.0506245	0.0881274	1.03261	2.25624	-3374.18	-965.474			4.48591	8.92403	6.88227	10.8292
	2.46998	5.83293	4.78137	9.46277	5.1393	12.4256	2.84892	5.99631	11.6579	14.2243	6.19853	14.1163	22.9517	0.0508412	0.0876907	1.03514	2.25221	-3370.18	-965.572			4.36143	9.00924	6.83438	11.513
	2.46637	5.64114	4.92044	9.91545	5.13175	12.7816	2.90862	6.49645	10.6588	16.0723	6.24413	13.7314	22.9001	0.0509996	0.0884862	1.03041	2.23526	-3375.32	-965.658			4.34265	9.27628	6.68795	12.0159
	2.43856	5.82419	5.23609	11.0246	5.15972	13.1904	3.04141	6.80121	9.8891	18.3573	5.941	13.0255	22.9226	0.0507512	0.0894412	1.02887	2.22241	-3370.05	-965.868			4.49961	9.79159	6.57724	12.4413
	2.34551	5.86696	5.38129	11.234	5.10206	13.1358	3.0624	7.19398	9.85111	19.4944	5.96468	12.5599	22.9382	0.0511493	0.0901999	1.03896	2.19774	-3374.41	-965.935			4.53125	9.82394	6.7025	12.673
	2.30287	5.82864	5.91774	11.6936	5.10846	13.3561	3.16439	7.76944	10.0805	19.3581	5.89044	11.6438	22.8641	0.0509101	0.0901115	1.04248	2.17295	-3371.59	-966.164			4.68309	10.0527	7.00476	12.2974
	2.44997	5.58027	6.55117	11.7967	5.14332	13.2012	3.41962	7.9213	10.1314	17.9089	5.95319	10.0082	22.7541	0.0502251	0.0900662	1.05658	2.17325	-3372.63	-966.267			4.86047	10.0471	7.15744	11.2901
	2.55397	5.56076	6.65659	11.3805	5.21357	12.6832	3.57731	7.9851	10.2617	16.9372	6.49311	8.57521	22.7301	0.0497172	0.090019	1.06528	2.18986	-3373.25	-966.493			4.92377	9.75909	7.27469	10.6685
	2.55999	5.67057	6.85688	10.6593	5.05841	11.9998	3.65804	8.25661	10.3902	16.554	6.79703	8.16392	22.8238	0.049522	0.0887304	1.08019	2.2153	-3371.35	-966.576			5.02914	9.2392	7.43494	10.505
	2.60144	5.55833	6.93698	9.14355	5.06753	11.7776	3.6553	8.69737	10.7529	15.6336	7.17552	7.23426	23.0204	0.0503806	0.0875555	1.10062	2.23714	-3374.13	-966.756			5.03225	8.6629	7.70186	10.0145
	2.67018	6.02564	7.04155	9.0351	5.27861	10.8805	3.69624	8.79638	11.018	16.7673	7.74363	7.70193	23.1658	0.0502313	0.0861808	1.1075	2.25348	-3371.33	-966.758			5.24579	8.39807	7.83687	10.7376
	2.66597	6.30988	6.84926	8.6604	5.62887	9.59438	3.47551	8.53439	11.5407	18.9473	8.0478	8.45078	23.3188	0.0510775	0.0861415	1.12031	2.25912	-3373.69	-966.891			5.27503	7.96122	7.85019	11.8153
	2.63256	6.66924	6.71451	8.28383	5.73023	9.16951	3.31201	8.40849	12.6108	21.2587	8.68863	9.01842	23.5082	0.0522762	0.0855886	1.13073	2.25969	-3372.27	-966.855			5.33877	7.72786	8.11043	12.9886
	2.64815	7.08395	6.80006	7.98818	5.71186	9.33043	3.19297	7.94519	13.4306	21.6944	8.69616	9.7248	23.6217	0.0526202	0.0862444	1.14195	2.26025	-3372.86	-966.907			5.51072	7.67682	8.1896	13.3718
	2.63593	7.41787	6.62394	7.7729	5.94935	9.6542	3.1301	7.31589	14.9561	21.5221	9.04141	10.6346	23.5525	0.0527879	0.0864125	1.13973	2.2438	-3373.17	-966.957			5.55925	7.79215	8.46735	13.7327
	2.67939	7.46299	6.59962	7.99726	5.98943	8.9364	3.13096	6.58934	15.6171	20.7674	9.51323	11.1719	23.3606	0.0522899	0.0873835	1.13142	2.22311	-3372.28	-966.929			5.58067	7.64103	8.44579	13.8175
	2.61779	7.33345	6.58653	7.71462	5.7018	8.45108	3.13046	6.07487	16.3079	19.8343	9.65072	11.0744	23.1724	0.052396	0.0874682	1.12443	2.2194	-3373.45	-967.036			5.51259	7.28916	8.5044	13.5198
	2.66081	7.43695	6.86996	7.52826	5.3631	8.4612	3.26201	5.9394	16.5888	18.1858	9.73546	11.1267	23.0231	0.0520077	0.087235	1.11513	2.21937	-3372.41	-967.007			5.65591	7.11752	8.59675	13.016
	2.73299	7.79376	6.86533	7.54825	5.28561	8.51991	3.32659	5.9336	16.6101	16.3071	9.75441	11.2831	22.9685	0.0520354	0.08726	1.10301	2.22076	-3373.13	-967.109			5.79736	7.11792	8.62344	12.4482
	2.75886	8.20851	7.02217	7.68454	5.43832	8.86889	3.32827	5.8055	17.1129	16.2522	9.61017	11.4463	23.0357	0.0521742	0.0874294	1.09429	2.23064	-3372.89	-967.138			5.99651	7.33058	8.74891	12.4362
	2.71846	8.47945	7.117	8.10954	5.20559	9.39219	3.19143	5.69959	16.2046	16.4639	9.62573	12.0182	23.2244	0.051856	0.0870271	1.08377	2.24067	-3372.94	-967.11			6.10497	7.56911	8.36521	12.7026
	2.71625	8.85909	7.35046	8.53534	4.95268	9.47545	3.23796	5.55843	15.7689	15.8716	9.38411	12.928	23.397	0.0527869	0.0869907	1.06935	2.24367	-3373.12	-967.209			6.3086	7.65449	8.18843	12.7279
	2.68915	8.99678	7.23221	8.9965	5.07911	10.8574	3.17288	5.43999	15.5554	19.1613	9.05394	13.6497	23.5452	0.053291	0.0879172	1.07338	2.24035	-3372.94	-967.119			6.30605	8.31101	8.0561	13.955
	2.57928	9.20202	6.91531	9.75482	5.18589	12.2075	3.07459	5.29344	15.1929	20.9506	8.51612	14.1175	23.7157	0.0538697	0.0887834	1.07968	2.25206	-3373.03	-967.151			6.2322	9.0494	7.85365	14.5281
	2.55997	9.20054	6.84795	10.8048	5.11627	13.6343	3.05161	4.91613	15.2014	22.4794	8.24578	15.0051	23.8244	0.0536817	0.0894456	1.08694	2.26024	-3373.23	-967.165			6.20282	9.85179	7.72304	15.2434
	2.59043	9.31485	6.68862	10.85	5.07713	14.2272	3.07446	4.85689	13.8884	24.3483	8.22841	15.3061	23.7442	0.0533485	0.0901689	1.09819	2.25695	-3372.87	-967.05			6.19796	10.0514	7.27324	15.9609
	2.5969	9.11878	6.43316	10.5251	4.99191	15.378	3.11536	4.80358	13.8334	26.2557	8.07495	15.9923	23.5183	0.0529817	0.089983	1.1074	2.26288	-3373.37	-967.181			6.04961	10.2983	7.25078	16.7743
	2.51859	9.39285	6.16278	10.3939	4.98022	15.4595	3.12674	4.71341	13.5858	26.1847	7.85588	15.6611	23.3191	0.0518498	0.0889681	1.11197	2.28322	-3372.94	-966.952			6.02474	10.2779	7.14198	16.5672
	2.60476	9.64645	5.80441	10.1353	4.86919	14.332	3.36064	4.56479	13.3791	24.5563	7.93645	15.0664	23.1953	0.0505909	0.0889931	1.10909	2.28505	-3373.21	-967.092			6.01854	9.77883	7.10151	15.8531
	2.61805	9.88416	5.73563	9.3912	4.71708	13.7981	3.39824	4.41806	13.431	23.2582	8.2331	14.9122	23.1394	0.0503947	0.0883165	1.10469	2.28082	-3373.26	-967.041			6.07928	9.30211	7.08244	15.4678
	2.75572	10.34	5.46307	8.31779	4.56163	12.799	3.53574	4.48325	13.2196	22.9123	8.28242	14.1429	23.1857	0.0500025	0.0881762	1.09246	2.27397	-3372.88	-966.876			6.18625	8.55947	7.07954	15.1125
	2.82647	10.345	5.57637	8.47905	4.32519	12.67	3.64402	4.51596	14.2255	22.1872	8.43835	13.5908	23.2807	0.0498719	0.0871564	1.07476	2.28212	-3373.55	-967.144			6.24929	8.49142	7.46184	14.7388
	2.8216	10.3783	5.69782	8.77666	4.54316	11.5177	3.71186	4.59585	14.558	19.9238	8.30621	12.8424	23.3805	0.0496154	0.0866031	1.08219	2.30171	-3372.66	-966.63			6.29924	8.27916	7.62192	13.6908
	2.79469	10.1756	5.61946	8.63346	4.4837	12.4238	3.60374	4.70874	13.8004	19.4437	7.92562	12.4474	23.4952	0.049565	0.0869146	1.08419	2.31431	-3373.59	-967.072			6.19659	8.51365	7.37096	13.2722
	2.77533	10.2491	5.8715	8.91107	4.49634	12.9461	3.43437	4.78278	13.3133	19.2952	7.64663	11.7643	23.6181	0.0496012	0.0864884	1.08512	2.32304	-3372.72	-966.408			6.29863	8.7845	7.17683	12.902
	2.72894	10.1705	6.03343	8.95014	4.577	13.5646	3.387	4.68617	12.6775	19.2013	7.21532	10.4972	23.6825	0.0491479	0.0862648	1.08174	2.33327	-3373.39	-966.68			6.31095	9.03059	6.91688	12.3046
	2.75935	10.2051	6.41572	8.89672	4.62648	13.4921	3.41631	4.82448	12.3715	17.9738	6.93479	10.3647	23.5914	0.0486853	0.086552	1.07956	2.33181	-3372.97	-966.3			6.46006	9.0051	6.87075	11.7578
	2.78575	10.1369	6.48726	8.39546	4.44543	13.6901	3.22182	4.98521	11.9237	17.5981	6.77101	10.1293	23.5193	0.0482802	0.0864288	1.0802	2.30674	-3373.06	-965.958			6.46996	8.84367	6.71025	11.4994
	3.01803	10.5304	6.99475	8.13589	4.33388	14.7886	3.2275	4.94762	10.9306	15.4827	6.48369	9.0014	23.5785	0.0484245	0.0871578	1.06776	2.29384	-3373.3	-966.048			6.84773	9.08612	6.36856	10.3226
	3.17952	10.4709	7.2824	7.53189	4.40298	14.6563	3.39626	4.94428	11.4079	15.0106	6.33474	8.19143	23.6632	0.047837	0.0870474	1.0543	2.27684	-3372.76	-965.032			6.97762	8.86372	6.58282	9.8456
	3.23471	10.3854	7.32109	7.31095	4.38646	14.5932	3.43426	5.00046	11.5259	13.4528	6.3858	7.89117	23.6438	0.0469366	0.087107	1.05486	2.26017	-3373.63	-965.48			6.98041	8.76352	6.65353	9.24325
	3.2777	10.0422	7.27567	7.27839	4.40766	13.9514	3.46133	4.94569	11.116	13.9633	6.47945	8.17309	23.4566	0.0465413	0.086726	1.06812	2.23486	-3372.69	-963.988			6.86519	8.54583	6.50766	9.5386
	3.16523	9.89326	7.05759	7.27735	4.27883	14.2167	3.43722	4.74379	10.7261	13.7686	6.37632	7.91218	23.2721	0.0460525	0.086047	1.06678	2.21152	-3373.73	-964.422			6.70536	8.59096	6.30235	9.35236
	2.97275	9.51723	6.91632	7.17382	4.32525	13.8173	3.51508	4.66012	10.1008	12.8804	6.43303	7.20051	23.1157	0.0468656	0.084969	1.05863	2.20407	-3372.84	-962.996			6.46877	8.4388	6.09201	8.83799
	2.67567	9.50309	6.30237	7.25837	4.13626	12.4016	3.41936	4.65296	9.67786	12.4018	6.27519	7.19805	23.0933	0.0465369	0.0845232	1.05532	2.19621	-3373.57	-962.996			6.16038	7.93208	5.91673	8.62503
	2.50649	9.54432	5.84864	7.06268	4.02404	11.894	3.27286	4.60904	9.22457	11.6805	6.0025	7.11851	23.2078	0.0467841	0.0844081	1.05542	2.16867	-3373.26	-962.05			5.96648	7.66025	5.70215	8.26716
	2.49981	9.56507	5.90717	6.82371	3.85917	11.6052	3.26597	4.62491	8.74139	10.0229	5.7241	6.81632	23.4569	0.0470206	0.0850301	1.05982	2.15048	-3373.15	-961.537			5.99068	7.42936	5.54409	7.5211
	2.5695	9.80145	6.17174	6.74741	3.88692	11.5645	3.22591	4.64568	8.43861	8.67716	5.43898	6.45711	23.7849	0.0466001	0.084537	1.04946	2.13689	-3373.75	-961.47			6.1809	7.3996	5.43673	6.85775
	2.56257	9.973	6.24451	6.75906	3.90456	12.342	2.99788	4.60317	8.11206	8.3528	5.6202	6.40861	23.9558	0.0468085	0.0842251	1.05992	2.13399	-3372.84	-960.408			6.26003	7.66855	5.2377	6.79387
	2.54693	10.4636	6.12106	6.34416	3.98697	12.2817	2.80502	4.32793	8.05469	8.26709	5.55119	6.12969	23.9432	0.0462581	0.0851308	1.0624	2.12707	-3374.05	-961.135			6.3772	7.5376	5.06255	6.64932
	2.50863	10.4791	6.2161	6.3908	3.94315	11.7421	2.61384	4.20981	8.4826	8.49186	5.67318	5.99409	23.8058	0.0455773	0.0857528	1.06588	2.14031	-3372.87	-959.955			6.40128	7.3587	5.10208	6.71971
	2.44502	10.5669	6.28225	6.32364	3.9127	11.9646	2.57014	4.22538	10.1363	8.56059	5.76465	6.1868	23.6725	0.0447115	0.0851118	1.06722	2.17418	-3373.96	-961.082			6.43138	7.40032	5.64395	6.83735
	2.36849	10.3032	6.03803	6.42064	3.88315	11.9907	2.57792	4.0321	10.4964	8.93726	6.0537	6.29377	23.4897	0.0447481	0.0844435	1.05274	2.1901	-3373.32	-959.908			6.23658	7.4315	5.70213	7.09491
	2.34217	10.4661	5.95858	6.59523	3.84577	11.5526	2.56871	4.02803	10.5636	9.22784	6.30075	6.46208	23.3477	0.0453545	0.0855909	1.03744	2.19941	-3373.56	-960.627			6.25561	7.33119	5.72013	7.33022
	2.45771	10.7627	5.96939	7.70675	3.77788	10.8702	2.7008	4.24689	10.4912	10.6639	6.33412	6.38463	23.4244	0.045963	0.0863221	1.02499	2.20741	-3373.95	-960.124			6.39661	7.4516	5.81295	7.79422
	2.50902	10.7823	6.07139	9.02382	3.63203	11.3449	2.86747	4.43959	10.4306	11.2581	6.3401	7.02479	23.6582	0.0465876	0.0862563	1.01959	2.23292	-3373.2	-960.049			6.45423	8.00025	5.91255	8.20767
	2.62028	10.6852	6.00039	10.2466	3.70829	12.1609	2.9442	4.55981	10.0918	12.4588	6.11105	7.57832	23.8953	0.0471419	0.0862758	1.01953	2.2365	-3374.35	-959.903			6.4353	8.70524	5.86528	8.71606
	2.6207	10.8533	6.00464	12.4796	3.70191	13.1179	2.95528	4.6974	9.13459	14.1091	5.94633	7.80231	24.0024	0.0484387	0.087472	1.01489	2.23783	-3373.16	-946.103			6.49289	9.76648	5.59576	9.28591
	2.54372	11.2931	6.05821	14.3705	3.74193	13.8326	3.17358	4.80275	8.57466	16.3943	6.16576	8.28058	24.0218	0.049495	0.0879789	1.03239	2.26071	-3374.34	-909.551			6.63167	10.6483	5.517	10.2802
	2.50034	11.0463	5.84566	16.4258	3.97577	14.5106	3.34596	4.90118	8.3963	18.4263	6.09543	8.66687	24.032	0.0501997	0.0873359	1.05155	2.27702	-3373.48	-857.002			6.46411	11.6374	5.54781	11.0629
	2.41035	10.8629	5.83638	16.9412	4.04897	15.0873	3.25954	4.91372	7.98989	19.3727	5.88578	9.08921	23.9499	0.0513873	0.0873692	1.06846	2.28297	-3373.92	-789.768			6.36989	12.0258	5.38772	11.4492
	2.26946	10.635	5.63202	17.6847	3.98206	15.4937	3.17262	4.94969	7.86098	20.7096	5.66434	9.2145	23.7903	0.0518268	0.0870061	1.07862	2.29357	-3373.87	-695.29			6.17882	12.3868	5.32776	11.8628
	2.12512	10.322	5.45177	17.951	3.87396	15.6818	3.12209	4.94903	7.41195	21.295	5.79978	9.27066	23.5751	0.0527872	0.0870381	1.07946	2.30189	-3373.35	-527.811			5.96631	12.5023	5.16102	12.1218
	2.06831	10.317	5.41763	17.1075	3.90325	15.4037	2.90894	4.94851	7.07234	22.8173	5.41643	9.56423	23.392	0.0534394	0.0875177	1.07296	2.31132	-3373.86	-262.266			5.93431	12.1381	4.97659	12.5993
	1.95573	9.89574	5.57998	17.3795	4.13716	16.4108	2.52551	4.89882	7.00142	23.6841	5.17082	10.0463	23.2227	0.0538579	0.0879027	1.06266	2.30851	-3372.72	58.0295			5.81048	12.6425	4.80858	12.9671
	1.90679	9.56834	5.94173	16.3006	3.92824	17.0503	2.34006	5.00737	6.88174	23.8483	5.11038	10.4781	22.9885	0.0545545	0.0893736	1.04854	2.3137	-3373.19	453.303			5.80562	12.4264	4.74306	13.1456
	1.87552	9.46001	5.81752	15.8333	3.87521	17.6753	2.32911	5.04469	6.73997	25.5546	5.36885	10.343	22.687	0.0543852	0.091014	1.03565	2.31532	-3372.08	931.31			5.71768	12.4612	4.70459	13.7555
	1.86511	9.19936	5.7433	15.7003	3.94731	17.8654	2.35121	4.94204	6.49106	28.712	5.42086	10.8873	22.3386	0.0545812	0.0924755	1.01866	2.30776	-3372.04	1437.69			5.60259	12.5043	4.59477	15.0067
	1.83483	8.41818	5.46121	15.6844	3.9491	18.3584	2.34239	4.88005	6.3994	32.7244	5.65452	11.3402	22.0882	0.0545254	0.0928495	1.01036	2.30679	-3371.4	1911.59			5.23807	12.664	4.54061	16.573
	1.77605	7.6878	5.52572	15.5004	3.86268	18.8909	2.35383	4.75796	6.68998	35.1659	6.00534	11.4409	21.8181	0.0545744	0.0934464	0.992473	2.29784	-3370.86	2328.36			4.99652	12.7513	4.60059	17.5374
	1.77513	7.43692	5.99455	14.5508	3.827	18.3214	2.37513	4.71357	6.63252	37.0279	6.61334	11.8537	21.5838	0.0544693	0.093803	0.982944	2.29527	-3370.91	2692.79			5.06886	12.2331	4.57374	18.4983
	1.81745	7.1426	6.22166	14.6086	3.97884	19.016	2.39492	4.62394	6.56369	40.4028	6.46893	12.154	21.4567	0.0540811	0.0938896	0.982998	2.29933	-3369.93	2984.48			5.06057	12.5345	4.52751	19.6752
	1.81114	6.87626	6.26181	15.1583	4.00669	20.4166	2.39369	4.39603	6.77042	42.9202	6.61749	12.7667	21.447	0.0542753	0.0926195	0.990667	2.29012	-3370.45	3175.93			4.98307	13.1939	4.52005	20.7681
	1.84358	6.69814	6.31191	16.3469	4.22777	22.0943	2.32361	4.43263	7.03412	45.1767	6.87249	13.008	21.4671	0.0545756	0.0911673	0.994308	2.28827	-3369.6	3309.39			4.95121	14.223	4.59679	21.6857
	1.92912	6.62448	6.38802	17.0265	4.63986	24.4036	2.36266	4.22666	6.91823	46.6231	7.04637	12.3123	21.4542	0.0542037	0.0915431	1.0111	2.24837	-3370.05	3368.45			4.98054	15.3566	4.50252	21.9939
	2.01287	6.48595	5.99601	19.1846	4.99734	25.4611	2.37775	4.18244	6.75672	49.5117	7.19603	12.3843	21.4505	0.0539073	0.0917576	1.0243	2.20769	-3369.76	3375.78			4.83161	16.5477	4.43897	23.0307
	2.01311	6.17268	5.36212	20.4175	5.3606	26.2679	2.39089	4.06955	6.91801	51.2151	7.07707	12.1769	21.4591	0.0544279	0.0911526	1.03395	2.15107	-3369.67	3340.67			4.51597	17.3486	4.45949	23.4897
	1.97993	5.86561	4.87702	20.4445	5.50376	25.0529	2.41853	4.08897	6.7667	52.348	7.52888	11.5573	21.4796	0.0554316	0.0908806	1.02426	2.10353	-3370.26	3269.23			4.24085	17.0004	4.42473	23.8114
	2.02992	5.48031	4.9732	19.8639	5.73328	23.4633	2.43674	3.9664	6.64862	49.6122	7.62902	10.8714	21.5241	0.0560046	0.0904954	1.00328	2.06242	-3369.48	3175.13			4.16114	16.3535	4.35059	22.7042
	2.04648	5.36321	4.83618	19.0817	5.79579	21.6631	2.52862	3.98579	6.70509	46.7267	7.56667	10.602	21.6204	0.0560024	0.0906101	0.984097	2.02043	-3370.74	3058.07			4.08196	15.5135	4.4065	21.6318
	2.09392	5.28545	4.73489	18.4724	5.61304	19.0903	2.62107	3.96455	6.88875	45.222	7.40675	10.015	21.7713	0.0554145	0.0905891	0.971503	2.01702	-3369.85	2905.45			4.03809	14.3919	4.49146	20.8812
	2.13935	5.68156	4.86473	18.1668	5.75982	17.7523	2.73517	4.24581	6.9115	41.6463	7.1873	9.16808	21.8969	0.0548386	0.0902248	0.957455	2.01271	-3371.04	2725.63			4.22855	13.893	4.63083	19.3339
	2.33072	5.94848	5.44606	18.9699	6.17215	16.0274	2.86862	4.41097	6.95939	38.512	7.23567	8.66306	21.9037	0.0542591	0.090378	0.937537	2.01187	-3370.72	2528.53			4.57509	13.7232	4.74632	18.1369
	2.5717	6.30833	6.35567	20.422	6.62606	15.7707	3.04478	4.6758	7.34314	36.1656	6.73606	8.31837	21.7789	0.0529159	0.0907012	0.92773	2.0033	-3371.07	2329.09			5.07857	14.2729	5.02124	17.0733
	3.03259	6.68133	6.57966	22.1575	6.99736	16.3251	3.38095	5.07228	7.157	35.9886	6.6818	8.01652	21.6708	0.0515086	0.091857	0.929978	2.01703	-3371.86	2131.55			5.43119	15.16	5.20341	16.8956
	3.59822	6.75438	7.05131	22.21	7.25348	16.4079	3.635	5.17266	7.1369	34.1364	6.68159	7.63272	21.7555	0.0506794	0.091664	0.942298	2.03629	-3371.15	1949.94			5.8013	15.2905	5.31485	16.1502
	4.0525	6.73911	7.27037	23.4877	8.03415	17.2115	3.78537	5.38741	7.31565	32.9624	6.63806	7.55755	21.9615	0.0503282	0.091219	0.967218	2.07335	-3372.69	1786.78			6.02066	16.2445	5.49614	15.7193
	4.35842	6.93303	7.55121	23.3779	8.2744	19.8136	3.93156	5.35835	7.74559	32.3472	7.06503	8.30398	22.0813	0.0502047	0.090394	0.983359	2.1113	-3371.51	1651.81			6.28089	17.1553	5.6785	15.9054
	4.62454	6.53693	7.52473	22.6557	8.19611	20.4376	4.00137	5.37415	8.1721	33.9741	6.98219	8.17365	22.1525	0.0505612	0.0908711	1.00376	2.16281	-3372.91	1542.72			6.22873	17.0965	5.84921	16.3766
	4.81651	6.0579	7.54719	21.5382	7.87638	19.9798	4.18252	5.5759	8.41034	32.7253	7.47109	7.65047	22.2903	0.051251	0.0913458	1.03276	2.20002	-3372.25	1453.95			6.14053	16.4648	6.05625	15.949
	4.5778	5.83322	7.28281	19.4689	7.32878	18.9577	3.99466	5.71709	8.55905	30.7077	7.4968	7.36354	22.4865	0.0522752	0.0915716	1.053	2.2248	-3372.75	1385.14			5.89794	15.2518	6.09027	15.1894
	4.09536	5.61626	7.20165	18.4208	6.90177	18.3351	4.06252	6.0591	8.76767	29.146	7.26489	6.90212	22.5499	0.0529547	0.0917401	1.06894	2.22716	-3373.11	1329.83			5.63776	14.5526	6.29643	14.4377
	3.78942	5.18973	7.48527	17.1681	5.91459	16.8361	3.97596	6.34934	8.81056	25.7022	7.09197	6.47786	22.4534	0.0527755	0.0927436	1.07972	2.2168	-3372.58	1283.84			5.48814	13.3063	6.37862	13.0907
	3.431	4.79359	8.03198	14.8586	5.67789	14.7318	3.83355	6.60469	8.47695	22.1147	6.74925	5.77691	22.4324	0.0524504	0.0939655	1.09266	2.20154	-3373.69	1244.41			5.41886	11.7561	6.30507	11.547
	3.25533	4.84112	8.05294	13.5438	5.27445	13.9402	3.70543	6.78364	8.32769	17.6528	6.3022	5.28796	22.4228	0.0516156	0.0929895	1.0963	2.17791	-3372.74	1213.73			5.38313	10.9195	6.27225	9.74765
	2.99178	4.84701	7.98587	12.1141	5.24841	14.6222	3.47475	7.02419	7.74736	16.1062	5.74802	5.39521	22.2858	0.0505731	0.0922399	1.09637	2.15031	-3373.93	1181.47			5.27489	10.6616	6.0821	9.08316
	2.8715	4.5869	8.66279	11.0284	5.16846	15.6336	3.40516	7.31821	7.51917	13.6601	5.55157	5.32364	21.9891	0.0499774	0.0912139	1.08583	2.12642	-3373.2	1149.2			5.37373	10.6101	6.08085	8.17845
	2.83565	4.48471	9.35915	10.5058	5.21443	16.8254	3.3024	7.32192	7.59116	12.8748	5.41205	5.06587	21.7971	0.0498459	0.090305	1.07709	2.13069	-3373.82	1116.53			5.55983	10.8485	6.07183	7.78425
	3.14611	4.4289	10.1156	9.54379	5.20784	17.1445	3.30925	7.32912	7.46643	12.5206	5.20737	5.48904	21.7996	0.050381	0.0889782	1.08046	2.13593	-3373.75	1084.73			5.89686	10.632	6.03494	7.739
	3.16356	4.27311	10.0475	8.7694	4.86515	17.3639	3.35954	7.39024	7.23965	12.3792	5.0973	5.92893	21.9448	0.0511785	0.0884669	1.08707	2.1368	-3373.77	1054.2			5.82806	10.3328	5.99648	7.80181
	3.24059	4.26518	9.69285	8.77569	4.81535	17.3243	3.26028	7.36975	6.70327	12.8926	4.99444	6.08589	22.2029	0.0509878	0.0890433	1.09058	2.13192	-3374.21	1021.64			5.73287	10.3051	5.77777	7.99098
	3.26043	4.21223	9.35953	8.42363	4.52171	17.5524	3.2917	7.32796	6.96163	12.6677	4.94802	6.3436	22.4998	0.0512542	0.0905508	1.09161	2.11256	-3373.77	989.715			5.61073	10.1659	5.86043	7.98645
	3.38647	4.23455	8.66669	8.13919	4.46518	16.4043	3.43626	7.05593	7.20322	12.3245	5.04949	6.52606	22.7566	0.0510868	0.0904884	1.09517	2.09224	-3374.46	954.497			5.42924	9.66956	5.89847	7.96668
	3.27818	4.27537	8.04828	7.43824	4.21245	14.9646	3.48177	7.13531	7.23812	11.7292	5.02273	6.40877	22.8501	0.0505153	0.090806	1.10018	2.07607	-3373.94	913.706			5.20061	8.87175	5.95174	7.72025
	3.31133	4.41435	7.55613	6.7377	4.09672	14.5041	3.46986	7.14191	7.26568	11.3428	5.19281	5.92564	22.7828	0.0498895	0.0916933	1.08635	2.08045	-3374.61	865.97			5.09394	8.44617	5.95915	7.48709
	3.38142	4.63458	7.50806	6.65592	4.13025	14.8109	3.53536	7.18626	7.37472	11.5721	5.19081	5.66035	22.6408	0.0493765	0.0911887	1.07634	2.08719	-3374.24	816.58			5.17469	8.53236	6.03211	7.47441
	3.23331	4.82739	7.61404	6.34986	3.95262	14.9427	3.53793	7.09101	7.30536	11.1433	5.05721	5.60226	22.5411	0.0486983	0.0907338	1.07756	2.09293	-3374.66	770.083			5.22492	8.41505	5.9781	7.26759
	3.34086	4.99029	7.77786	6.2796	4.04402	14.223	3.45063	7.03401	7.06261	10.714	4.91756	5.30443	22.5132	0.0490173	0.0892168	1.06949	2.11232	-3374.61	725.896			5.36967	8.18222	5.84908	6.97865
	3.27123	5.11367	8.1762	6.02973	4.33446	13.8218	3.23841	6.98998	6.81776	10.0735	4.95801	5.07178	22.4004	0.0495107	0.0883376	1.0527	2.13861	-3374.68	683.052			5.52037	8.062	5.68205	6.7011
	3.22325	5.3569	8.84781	5.73653	4.50065	13.7796	3.24099	7.34393	6.79132	10.0185	5.01518	4.89329	22.2223	0.0501444	0.0878457	1.04288	2.15413	-3374.95	645.129			5.80932	8.0056	5.79208	6.64232
	3.10606	5.36263	8.80706	5.67188	4.71179	14.0191	3.26651	7.63013	6.71272	9.64058	4.97492	5.00073	22.1722	0.0504585	0.0865048	1.03245	2.18094	-3374.8	619.337			5.75859	8.13427	5.86979	6.53874
	3.30997	5.72521	9.18731	5.92445	4.97259	13.4725	3.26611	7.72618	6.7286	9.14432	5.22367	4.89669	22.3242	0.0512785	0.0861102	1.02422	2.20864	-3375.18	590.228			6.07416	8.12318	5.90696	6.42156
	3.92247	6.06473	9.97785	5.98428	5.01994	13.7501	3.43191	7.9429	7.29548	8.69779	5.22751	4.96329	22.6356	0.05213	0.0854234	1.00952	2.21928	-3375.07	555.552			6.65502	8.25143	6.22343	6.2962
	3.92106	6.04324	10.5587	7.28268	5.1032	14.2998	3.64493	8.23286	7.65758	8.93321	5.48016	5.15476	22.8271	0.0524019	0.086222	1.00973	2.23758	-3375.27	515.871			6.841	8.89524	6.51179	6.52271
	4.33937	6.15349	10.3007	8.36018	5.27244	14.6973	3.69261	8.35745	7.6186	8.93968	5.45831	5.19956	22.9449	0.052743	0.0857809	1.01425	2.24417	-3375.35	468.918			6.93117	9.44332	6.55622	6.53252
	4.34866	5.97586	9.9662	8.55253	5.35113	14.2771	3.62824	8.38203	7.58336	8.72573	5.45258	5.17623	23.0496	0.05297	0.085196	1.00846	2.23324	-3375.4	417.61			6.76357	9.39359	6.53121	6.45151
	4.38401	5.77782	10.0912	8.84216	5.39944	14.3398	3.65239	8.40995	7.60833	8.74601	5.63842	5.03146	23.1314	0.05293	0.0846274	1.00393	2.21514	-3375.41	356.198			6.75099	9.52712	6.55689	6.47196
	4.28202	5.32584	10.2434	8.85542	5.34374	15.2465	3.74802	8.55495	7.37728	8.8754	5.57816	4.98358	23.1197	0.0532927	0.0855582	1.00465	2.19121	-3375.64	287.98			6.6171	9.81522	6.56008	6.47905
	4.16048	4.95076	9.86013	8.95777	5.47699	15.5842	3.63285	8.62922	6.84693	9.04982	5.80523	5.03838	23.0802	0.0535566	0.0861946	1.00106	2.17418	-3375.23	214.129			6.32379	10.0063	6.36967	6.63114
	3.89128	4.72714	9.6128	8.07957	5.57358	16.5117	3.55032	8.81007	6.77688	8.84636	5.85543	4.82506	23.2435	0.0546561	0.0859706	0.986564	2.15384	-3375.87	138.354			6.07707	10.055	6.37909	6.50895
	3.51387	4.5081	10.3998	7.75465	5.54609	16.8681	3.59952	8.75626	7.23381	8.82259	5.94188	5.12258	23.555	0.0553786	0.0869397	0.989482	2.13391	-3375.17	64.8856			6.14059	10.0563	6.52986	6.62902
	3.40305	4.33032	10.2633	8.0345	5.52952	17.928	3.62184	8.7538	7.39925	8.69538	5.89945	5.37676	23.8146	0.0557827	0.0874136	0.995303	2.12604	-3375.91	-13.5102			5.99888	10.4973	6.59163	6.6572
	3.36377	4.32647	10.0065	8.25075	5.60163	18.7131	3.65412	8.86464	7.62496	8.57543	5.83728	5.75076	23.9542	0.0557405	0.0879066	1.01496	2.10687	-3375.59	-90.4297			5.89893	10.8552	6.71457	6.72116
	3.15989	4.28276	9.82125	8.66596	5.58587	18.6462	3.50354	8.93586	7.69121	8.44563	5.73527	6.01328	23.9769	0.0551738	0.0878282	1.01342	2.10477	-3375.47	-159.465			5.75463	10.966	6.7102	6.73139
	3.20333	4.34328	9.94303	9.49539	5.60987	18.7757	3.65962	8.98338	7.99754	8.39338	5.61495	6.2062	23.9659	0.0544027	0.0875372	1.01936	2.10312	-3376.47	-219.514			5.82988	11.2936	6.88018	6.73818
	3.22469	4.35745	11.0909	9.77456	5.54061	18.2699	3.67679	9.46698	8.08754	8.42889	5.46687	6.48767	23.8562	0.0536904	0.0877835	1.02341	2.10842	-3374.96	-275.461			6.22436	11.195	7.0771	6.79447
	3.14737	4.34841	11.479	9.59246	5.67279	18.6418	3.66713	9.78523	8.00334	8.55391	5.4863	6.42464	23.723	0.053009	0.0872726	1.01852	2.12822	-3377.16	-324.339			6.32492	11.3024	7.1519	6.82162
	3.13832	4.37689	11.6408	9.69068	5.75053	19.9482	3.64275	9.9858	7.81389	8.39317	5.36839	6.96662	23.6031	0.0528162	0.0879085	1.00934	2.15591	-3374.93	-367.958			6.38533	11.7965	7.14748	6.90939
	3.07568	4.36443	11.7038	9.74375	6.00128	20.2638	3.65891	9.97197	7.72365	8.01877	5.16625	6.93653	23.5313	0.0519678	0.0884379	1.00761	2.19218	-3377	-411.312			6.38132	12.003	7.11818	6.70718
	2.99646	4.36185	11.3402	9.35608	5.93133	19.8951	3.52405	10.0297	7.49794	8.01593	5.02623	7.30428	23.5647	0.0518389	0.0889419	1.00397	2.21703	-3375.76	-457.776			6.23285	11.7275	7.01723	6.78215
	2.79603	4.28946	11.4582	9.48188	5.78546	19.2937	3.46468	9.89714	7.37091	8.02491	5.0355	7.47051	23.5857	0.0516587	0.0898338	0.990497	2.23647	-3375.97	-505.414			6.18122	11.5203	6.91091	6.84364
	2.82728	4.21278	10.7215	9.34483	5.67509	19.3487	3.51183	9.81648	7.31941	7.73124	5.04718	7.34403	23.5588	0.0514259	0.0897352	0.971563	2.25371	-3377.24	-549.141			5.92053	11.4562	6.88257	6.70748
	2.82616	4.07449	9.60363	9.48317	5.4948	19.1218	3.46504	9.89431	7.11048	7.45607	4.94245	7.2113	23.4481	0.0517203	0.0894111	0.970012	2.28681	-3374.76	-592.443			5.50143	11.3666	6.82328	6.53661
	2.80872	4.02388	9.38427	9.2658	5.32595	17.5597	3.44084	9.95505	7.09789	7.95252	4.96239	6.91888	23.4177	0.0520881	0.0884286	0.967816	2.30182	-3378.24	-637.088			5.40562	10.7171	6.83126	6.61126
	2.75864	3.94265	10.0412	8.52147	4.84728	16.8454	3.26757	10.091	6.93869	8.11147	4.94489	7.01828	23.4438	0.0531023	0.0879239	0.960967	2.31355	-3374.4	-679.628			5.58083	10.0714	6.76574	6.69155
	2.71252	3.99638	10.069	8.49596	4.72951	16.075	3.28843	10.191	7.16846	7.97295	4.77014	6.83531	23.3614	0.0538341	0.0861876	0.957265	2.31903	-3378.37	-719.821			5.59263	9.76683	6.88264	6.52613
	2.65354	3.88942	9.46015	7.73104	4.83474	15.1772	3.21395	10.5533	7.23267	7.9569	4.62294	6.85607	23.2606	0.0543134	0.0849416	0.949238	2.32641	-3375.13	-755.573			5.33437	9.24766	6.99996	6.47864
	2.67403	3.93919	8.86994	7.16508	4.76137	13.9177	3.19823	10.7047	7.44782	8.31393	4.62418	7.08519	23.2069	0.0544154	0.0851172	0.952639	2.31757	-3377.13	-791.349			5.16105	8.61472	7.11691	6.67443
	2.61312	3.9094	8.51806	7.04572	4.79255	14.003	3.17442	10.9365	7.88544	8.43019	4.72424	7.36836	23.1906	0.0544752	0.0848747	0.950325	2.30363	-3376.83	-828.466			5.01353	8.61376	7.33211	6.84093
	2.62991	3.88292	8.19413	7.28505	4.99524	14.1737	3.09526	10.9576	7.8818	7.9259	4.82738	7.60706	23.114	0.053946	0.084908	0.946285	2.2929	-3375.43	-857.937			4.90232	8.81802	7.31156	6.78678
	2.58901	3.8775	7.45889	7.32471	5.01188	14.5926	3.10167	10.8038	7.8515	7.77652	4.72061	7.76173	23.0047	0.0543761	0.0848301	0.972799	2.28798	-3378.29	-881.746			4.6418	8.9764	7.25233	6.75295
	2.6582	3.87182	7.65617	7.62371	4.89459	15.4205	3.10486	10.7726	7.67808	7.61051	4.71825	7.8563	22.9694	0.0542995	0.0849663	0.998139	2.2803	-3374.3	-901.795			4.72873	9.31294	7.18517	6.72835
	2.57963	3.88535	8.11541	7.77976	4.76909	15.5301	3.08964	10.6243	7.43272	7.53594	4.5074	7.63088	23.0055	0.0538788	0.0850281	1.01773	2.26935	-3379.13	-918.085			4.86013	9.35966	7.0489	6.55807
	2.5406	3.83907	8.47898	7.19008	4.70126	16.1086	3.08639	10.599	7.17622	7.56176	4.39035	7.41418	23.0451	0.0541084	0.0853061	1.03073	2.25462	-3373.84	-929.843			4.95289	9.33332	6.95387	6.45543
	2.57723	3.81522	8.82307	6.95111	4.54629	15.5136	3.09562	10.6815	6.98764	7.14438	4.16324	7.46553	23.0575	0.0547097	0.0855699	1.04199	2.23025	-3378.31	-935.479			5.07184	9.00368	6.92158	6.25772
	2.6272	3.87184	9.1001	6.78185	4.49984	16.3391	3.01929	11.0872	7.07786	6.99723	4.08264	7.41884	23.0854	0.0545801	0.0864611	1.04419	2.21957	-3374.95	-940.327			5.19972	9.20694	7.06144	6.16624
	2.76824	3.92346	9.869	7.04278	4.68229	15.6674	2.98118	11.2301	7.34621	6.74118	4.09255	6.74018	23.174	0.05479	0.0856158	1.03555	2.20956	-3375.83	-945.266			5.52023	9.13082	7.18584	5.85797
	3.09449	3.77435	9.66492	6.66286	4.78029	15.3188	2.90513	11.386	7.66825	6.62283	4.08979	6.55231	23.2313	0.0556209	0.0855121	1.01767	2.19291	-3376.84	-950.02			5.51125	8.92064	7.31978	5.75498
	3.09143	3.79871	9.38089	6.32701	4.78957	14.6411	2.85974	11.4342	7.88194	6.25464	4.09062	6.34432	23.1945	0.0564062	0.0850182	1.01558	2.18583	-3372.77	-953.839			5.42367	8.58589	7.39197	5.56319
	3.73561	4.1426	9.87915	6.16626	4.83185	13.5201	2.78637	11.752	8.03758	5.84915	4.11627	6.38861	23.0766	0.0574285	0.0839605	1.01903	2.19425	-3378.37	-956.074			5.91912	8.17275	7.52531	5.45134
	3.77685	4.26185	9.90255	5.96776	4.77136	12.8853	2.85462	11.8306	8.26301	5.56587	4.03363	6.12636	22.9275	0.0571684	0.0832579	1.03819	2.20332	-3370.84	-959.028			5.98042	7.87479	7.6494	5.24196
	3.77319	4.32568	9.78313	5.58288	4.68486	12.0396	3.01421	11.736	8.66686	5.54409	3.99657	5.67644	22.8142	0.0574252	0.0824473	1.04579	2.20553	-3377.88	-959.355			5.96067	7.43578	7.80569	5.07237
	3.60436	4.44569	9.32427	5.21221	4.31218	11.6036	3.03006	11.7434	8.97661	5.26153	4.10657	5.78733	22.7789	0.0572283	0.0818232	1.05434	2.22094	-3371.94	-959.787			5.79144	7.04268	7.9167	5.05181
	3.66089	4.47271	8.9291	5.23904	4.12055	10.7991	3.04182	11.6792	8.78677	5.15916	4.14531	5.82638	22.8704	0.057101	0.0818342	1.07894	2.23982	-3374.41	-959.782			5.68757	6.71955	7.83591	5.04362
	3.41369	4.31267	8.81357	5.0004	3.92369	10.5593	3.13597	11.67	8.49903	5.21994	4.17809	5.74669	23.0574	0.0565659	0.0819656	1.09088	2.2367	-3375.47	-959.935			5.51331	6.49445	7.76834	5.04824
	2.92006	4.29255	8.05387	4.97729	3.78446	10.8462	3.07865	11.4181	8.14527	5.28331	4.09114	5.54842	23.2987	0.0560898	0.0829341	1.10138	2.22712	-3369.42	-960.151			5.08883	6.53598	7.54735	4.97429
	2.86656	4.09979	7.676	5.11098	3.70347	11.3272	3.06819	11.1884	7.86914	5.35336	4.15904	5.48806	23.4598	0.0560597	0.0834923	1.10339	2.22881	-3379.93	-960.346			4.88078	6.71387	7.37524	5.00015
	2.77868	4.09741	7.34927	5.07569	3.65122	11.4616	2.98416	11.344	7.74094	5.30159	4.27559	5.5509	23.5378	0.0557953	0.0834501	1.11936	2.25057	-3365.85	-960.663			4.74179	6.72949	7.35637	5.0427
	2.66533	3.86586	6.91418	5.29296	3.68798	11.4221	2.91159	11.6554	7.0489	4.99876	4.11915	5.47415	23.5644	0.0557713	0.0838701	1.12335	2.26364	-3379.74	-960.735			4.48179	6.80101	7.2053	4.86402
	2.48352	3.84458	6.44037	5.12073	3.71078	11.6049	2.83997	11.5647	7.31614	4.93098	3.95676	5.55576	23.4868	0.055417	0.083885	1.12916	2.26542	-3368.69	-961.061			4.25616	6.81213	7.24027	4.8145
	2.28295	3.962	6.50666	5.39697	3.99342	11.3182	2.73893	11.7121	7.33068	5.0698	3.78475	5.55158	23.4084	0.0556873	0.0840022	1.14407	2.27487	-3374.52	-960.878			4.25054	6.90285	7.26058	4.80204
	2.22221	3.88874	6.3549	5.56806	4.02609	11.2488	2.73217	11.6305	7.35932	4.98477	3.59148	5.66719	23.3166	0.0565169	0.0835789	1.15179	2.28405	-3374.6	-961.321			4.15528	6.94766	7.24065	4.74781
	2.39455	3.89315	6.01616	5.97904	4.18972	11.7728	2.65637	11.3334	7.35478	4.96327	3.35342	5.66665	23.2727	0.056583	0.0836927	1.15295	2.29109	-3367.38	-961.501			4.10129	7.31385	7.11484	4.66111
	2.47778	3.93452	5.68141	6.44456	4.28469	12.2365	2.58899	10.6408	7.25832	4.84587	3.22987	5.70165	23.3348	0.0568437	0.0837976	1.15269	2.30197	-3381.35	-961.792			4.03124	7.65525	6.82937	4.59246
	2.47691	4.05645	5.49848	6.56248	4.309	12.6708	2.54646	10.4162	7.57793	4.93168	3.17842	5.70595	23.3886	0.0570548	0.0845725	1.15197	2.30829	-3359.04	-962.026			4.01061	7.84743	6.84688	4.60535
	2.40159	4.08636	5.03001	7.60999	4.28357	12.7306	2.45447	10.3581	7.39096	5.15198	3.12534	5.62776	23.4333	0.0567506	0.085527	1.14271	2.3275	-3383.39	-962.149			3.83932	8.20807	6.73451	4.63503
	2.48946	4.01898	4.5984	9.15893	4.47833	13.4597	2.58386	9.81	7.43748	5.62937	3.14158	5.78033	23.4486	0.0562621	0.086761	1.14323	2.34477	-3359.45	-962.511			3.70228	9.03233	6.61045	4.85043
	2.49294	4.22035	4.52775	12.3081	4.75845	14.5606	2.67214	9.65237	7.38295	5.9369	3.14971	6.04224	22.811	0.0559662	0.0866997	1.15106	2.34285	-2327.9	-961.557			3.74701	10.5424	6.56915	5.04295
	2.30143	4.19464	4.4361	17.1042	4.97687	15.2087	2.80612	9.47566	7.31539	6.7125	3.16229	6.48839	21.564	0.0557142	0.0864171	1.15867	2.3177	-877.524	-959.79			3.64406	12.4299	6.53239	5.4544
	2.15227	4.05554	4.32025	20.8118	5.08215	14.9421	2.81214	9.36887	6.89036	7.40449	2.9624	6.7655	20.0428	0.0558959	0.0856994	1.16142	2.27707	572.596	-957.662			3.50935	13.612	6.35712	5.7108

## Sheet: P206 U1-2
	Ra Li	Oi Li	Oe Li	MF Li	ICO Li	LO Li	Ra Re	Oi Re	Oe Re	MF Re	ICO Re	LO Re	EKG	Kippwinkel	Rotwinkel	Kraft x	Kraft y	Druck li	Druck re			Bauch links	Rücken links	Bauch rechts	Rücken rechts
	1.67404	8.66506	2.92296	16.198	3.59855	8.49701	1.74323	7.53783	4.07563	16.1276	4.07787	7.91792	224.674	0.120207	0.316988	2.1182	4.19653	39	-3283.25			4.42069	9.43119	4.45223	9.37446
	1.65467	8.48228	2.97555	17.5421	3.71881	8.28576	1.72567	6.77963	3.94758	17.3613	4.32633	8.54955	255.629	0.11924	0.318131	2.11327	4.21085	36	-3283.38			4.37083	9.84888	4.15096	10.0791
	1.64029	8.12029	2.90069	19.0747	3.74849	8.23109	1.72122	6.49695	3.70809	18.5403	4.57695	9.15098	285.343	0.119147	0.319514	2.11016	4.22191	1.69287	-3283.26			4.22043	10.3514	3.97542	10.7561
	1.70255	7.71691	2.81497	19.143	3.75168	8.26599	1.73912	7.21782	3.62667	19.0164	4.70782	9.79321	302.65	0.118975	0.320237	2.11611	4.22464	12	-3283.49			4.07814	10.3869	4.19454	11.1725
	1.74737	7.53635	2.70313	19.5628	3.66654	8.22707	1.74874	7.53482	3.49414	19.6462	4.97193	10.6656	301.998	0.119796	0.320236	2.13295	4.22771	279.302	R			3.99562	10.4855	4.25923	11.7612
	1.79687	7.44726	2.64256	19.5366	3.65668	8.22142	1.81353	7.65126	3.56531	19.9827	5.10103	11.1745	300.762	0.120781	0.320177	2.14856	4.24539	424.676	-3283.35			3.96223	10.4716	4.34337	12.0861
	1.8458	7.29984	2.67353	19.3687	3.56481	8.21431	1.84704	7.82263	3.56681	19.2861	5.16982	11.3646	301.876	0.121523	0.319815	2.15066	4.25999	566.177	-3283.2			3.93972	10.3826	4.41216	11.9402
	1.87927	7.43851	2.68008	18.7118	3.50087	7.99288	1.86937	8.13257	3.64538	18.4266	5.17298	11.5429	282.534	0.122904	0.3192	2.16108	4.28321	683.928	-3283.13			3.99929	10.0685	4.5491	11.7141
	1.96424	7.52972	2.7497	17.2574	3.45102	8.13412	1.9363	8.32386	3.69671	17.7488	5.24826	11.6928	247.187	0.123296	0.318788	2.17199	4.31061	769.597	-3283.23			4.08122	9.61418	4.65229	11.5633
	1.95401	7.31556	2.89628	16.8627	3.44947	8.18776	1.96709	8.35505	3.66079	17.653	5.40698	11.6075	208.995	0.124241	0.317776	2.17002	4.34499	843.783	-3283.03			4.05528	9.49998	4.66097	11.5558
	1.97914	7.32129	2.94527	15.6032	3.38904	8.0164	1.96951	8.03436	3.69482	17.0969	5.71644	11.0106	186.279	0.124967	0.317779	2.15662	4.36604	879.877	-3283.3			4.0819	9.00287	4.56623	11.2747
	2.04558	7.20468	3.07103	14.6792	3.39927	8.24603	2.02136	8.27949	3.80509	16.2023	6.07687	10.6338	184.215	0.125035	0.318647	2.13484	4.37583	893.206	-3283.18			4.1071	8.77485	4.70198	10.971
	2.10148	7.42599	3.26799	13.6481	3.43807	8.64502	2.0879	8.56969	4.0706	15.368	6.40505	10.3863	183.33	0.124618	0.318777	2.13036	4.38041	887.423	-3283.37			4.26515	8.57705	4.9094	10.7198
	2.10727	7.46206	3.35009	13.1682	3.34173	8.74029	2.09932	8.67488	4.17249	15.698	6.64472	9.97048	188.459	0.124079	0.318562	2.1272	4.38825	866.565	-3283.48			4.30647	8.41674	4.98223	10.7711
	2.11247	7.63076	3.43863	12.3845	3.25462	8.47714	2.13279	8.60539	4.3287	15.695	6.74507	9.77189	203.552	0.123416	0.318019	2.13653	4.38514	836.788	-3283.48			4.39395	8.03875	5.02229	10.7373
	2.11889	7.97577	3.56255	11.3587	3.17071	8.11685	2.19902	8.46362	4.69133	14.729	6.97229	8.83009	223.881	0.123215	0.317749	2.15096	4.37724	801.003	-3283.74			4.5524	7.54876	5.11799	10.1771
	2.14662	8.18584	3.78341	10.7175	3.19466	8.2159	2.27869	8.30791	5.0969	14.1558	6.85328	8.59211	241.3	0.123235	0.317493	2.17304	4.37777	762.636	-3283.63			4.70529	7.37602	5.22784	9.86705
	2.10374	8.33158	3.8823	9.85608	3.1452	7.82578	2.22803	8.03642	5.4761	13.3386	6.55814	8.43272	240.93	0.123573	0.317687	2.19669	4.37869	721.362	-3283.85			4.77254	6.94235	5.24685	9.44316
	2.12926	8.78347	3.92994	9.13017	3.10847	7.08157	2.2439	7.82469	5.65251	13.4392	6.88547	8.12449	243.059	0.124268	0.31798	2.19506	4.37437	681.123	-3283.76			4.94755	6.44007	5.24037	9.48304
	2.15893	9.74406	4.04598	8.09619	3.07825	6.48794	2.28262	7.50704	6.02421	12.3569	6.95875	7.95544	257.34	0.124567	0.319571	2.16674	4.35132	641.975	-3283.81			5.31633	5.88746	5.27129	9.09035
	2.21199	10.2723	4.09602	7.53311	3.06361	6.13217	2.26545	7.3162	6.35638	11.385	6.91864	7.87573	255.771	0.125268	0.320187	2.15253	4.34013	605.023	-3283.82			5.52678	5.57629	5.31268	8.72645
	2.26052	10.8683	4.2004	6.95906	3.036	5.52206	2.24894	7.20884	6.38242	10.6173	6.85339	7.71562	257.172	0.12557	0.320715	2.15092	4.33305	571.788	-3283.71			5.77639	5.17237	5.28007	8.39544
	2.2788	11.3907	4.18696	6.34317	2.96972	4.89509	2.23135	7.01654	6.49167	10.0628	6.73265	7.55007	283.93	0.125546	0.319894	2.14808	4.32657	541.285	-3283.74			5.95216	4.73599	5.24652	8.11517
	2.29866	11.7499	4.19563	5.92251	2.96493	4.71718	2.24221	6.75988	6.27427	9.14453	6.42682	7.1919	321.864	0.125268	0.31869	2.13496	4.31015	516.909	-3283.58			6.0814	4.53487	5.09212	7.58775
	2.33247	12.3976	4.14522	5.47289	2.86556	4.63891	2.23082	6.41999	6.21308	7.87693	5.96055	7.08273	336.196	0.124817	0.318331	2.12774	4.29713	494.233	-3283.59			6.29175	4.32579	4.95463	6.9734
	2.32868	13.0153	4.29479	5.30571	2.89451	4.61751	2.30452	6.41566	6.0031	7.32659	5.56564	6.79389	325.813	0.124208	0.316899	2.12772	4.28815	476.995	-3283.43			6.54626	4.27257	4.90776	6.56204
	2.29709	13.7219	4.38297	5.20073	2.86134	4.52449	2.33966	6.56331	5.63158	6.78219	5.29502	6.26927	317.001	0.12445	0.317059	2.11468	4.2809	461.899	-3283.36			6.80065	4.19552	4.84485	6.1155
	2.32119	14.0005	4.39976	5.19388	2.87486	4.48028	2.32004	6.37849	5.64645	6.3851	4.88222	5.99155	328.273	0.12429	0.317899	2.11695	4.26436	448.705	-3283.21			6.90714	4.18301	4.78166	5.75296
	2.28198	14.5944	4.39677	5.13489	2.9006	4.3661	2.31722	6.46144	5.58951	6.34183	4.69664	5.77116	332.92	0.124212	0.319696	2.10784	4.24559	437.461	-3283.12			7.09105	4.13386	4.78939	5.60321
	2.3306	14.9078	4.35223	5.32247	2.90559	4.22135	2.34298	6.65312	5.67213	6.83736	4.80677	5.56409	302.025	0.12431	0.320692	2.09033	4.24805	424.608	-3282.98			7.19686	4.1498	4.88941	5.73607
	2.3519	14.905	4.23723	5.29097	2.94639	4.09763	2.33169	6.91993	5.59429	6.90046	4.73308	5.35488	268.194	0.124697	0.321485	2.07861	4.24921	413.373	-3282.85			7.16471	4.11166	4.94864	5.66281
	2.3869	14.4934	4.0945	5.28338	2.9602	4.09722	2.2557	7.0698	5.5628	7.00027	5.11718	5.1182	263.154	0.124274	0.321789	2.06625	4.26913	399.458	-3282.73			6.9916	4.1136	4.96277	5.74522
	2.40588	13.9482	4.04942	5.30485	2.97562	4.10278	2.22002	7.26081	5.69072	7.07344	5.40413	5.0163	247.217	0.124403	0.321682	2.03835	4.2676	385.308	-3282.6			6.80115	4.12775	5.05718	5.83129
	2.47068	13.8485	4.12191	5.52087	2.98688	4.25518	2.26165	7.77424	5.67825	7.58157	5.56056	5.29608	225.213	0.125079	0.321247	1.98609	4.27088	368.587	-3282.55			6.81371	4.25431	5.23804	6.14607
	2.49768	13.4989	4.25056	5.74146	3.01301	4.50997	2.28886	8.29481	5.53574	7.75958	5.82358	5.53761	204.178	0.12548	0.320604	1.93339	4.28498	349.42	-3282.42			6.74906	4.42148	5.37314	6.37359
	2.40608	13.4064	4.20804	5.95674	3.02261	4.56717	2.22466	8.56599	5.31045	8.0653	5.796	5.66861	169.538	0.124916	0.319899	1.89678	4.28047	328.374	-3282.41			6.67351	4.51551	5.36703	6.50997
	2.46215	13.1735	4.30138	6.22345	3.08032	4.59977	2.29503	8.77845	5.37851	8.96389	6.09271	6.00994	159.92	0.124757	0.31895	1.86513	4.28102	303.024	-3282.29			6.64569	4.63452	5.484	7.02218
	2.50497	13.4553	4.2668	6.43465	3.12977	4.74171	2.38381	8.80033	5.42104	9.29754	6.04391	6.41408	174.342	0.124931	0.318552	1.84132	4.27361	274.687	-3282.31			6.74235	4.76871	5.53506	7.25184
	2.49657	13.5161	4.21917	6.94303	3.15731	4.98282	2.35957	8.62427	5.28021	9.58651	6.0482	6.81843	184.248	0.12492	0.31851	1.80118	4.26974	241.962	-3282.21			6.74395	5.02772	5.42135	7.48438
	2.5731	13.919	4.1622	7.17552	3.27218	5.00826	2.44654	8.55165	5.35561	9.69756	6.11475	6.90674	199.789	0.124996	0.317364	1.78176	4.28201	203.358	-3282.21			6.88477	5.15199	5.45127	7.57301
	2.62547	14.6206	4.16098	7.24064	3.26055	4.79731	2.52397	8.51755	5.45507	9.37516	6.04253	6.8205	223.289	0.124563	0.317972	1.77804	4.29486	160.443	-3282.15			7.13569	5.0995	5.49886	7.41273
	2.71899	15.1509	4.44881	7.31443	3.31765	4.99752	2.55191	8.56411	5.57737	8.91666	6.22889	7.19571	232.687	0.124567	0.318381	1.76362	4.30463	109.701	-3282.13			7.43957	5.20987	5.56447	7.44709
	2.70549	15.9283	4.56139	7.51204	3.31106	5.17859	2.48349	8.73473	5.70492	9.40469	6.10954	7.31149	238.619	0.124252	0.319398	1.75036	4.31202	52.7189	-3282.11			7.73171	5.3339	5.64105	7.60857
	2.68883	16.6859	4.75301	7.68285	3.29333	5.34503	2.46088	9.02466	5.67189	9.84055	6.0129	7.33468	241.824	0.123829	0.320145	1.7451	4.32691	-9.71342	-3282.06			8.04257	5.4404	5.71914	7.72938
	2.78498	17.0093	4.85292	7.6606	3.30047	5.43229	2.53035	9.02245	5.77083	10.0953	5.90746	7.26715	230.675	0.122819	0.320005	1.78005	4.34676	-79.1007	-3282.11			8.21574	5.46445	5.77455	7.75663
	2.82998	17.0104	4.90945	7.64068	3.31897	5.34345	2.58023	9.60746	5.84593	10.1988	6.01626	7.35306	214.958	0.123079	0.320721	1.80587	4.36893	-155.868	-3282.04			8.24994	5.43437	6.01121	7.85603
	2.82671	16.9543	4.84012	7.79112	3.29953	5.5072	2.58452	9.96456	5.96163	10.5252	6.06944	7.72963	191.119	0.122947	0.320439	1.83569	4.3757	-239.72	-3282.12			8.20706	5.53262	6.17024	8.10808
	2.85397	17.2393	4.71215	8.28526	3.28898	5.68929	2.65262	10.013	5.96287	11.7623	6.1944	7.96017	180.143	0.122945	0.319076	1.87821	4.38854	-328.502	-3282.07			8.26849	5.75451	6.20949	8.63896
	2.99963	16.8565	4.57618	8.55634	3.45149	5.72454	2.7704	9.62433	6.1103	11.4888	6.46609	8.18073	192.744	0.12295	0.317148	1.93487	4.3888	-422.088	-3282.16			8.1441	5.91079	6.16834	8.71186
	3.07628	16.3428	4.55093	8.63062	3.44958	5.60089	2.79975	9.55696	6.20202	11.2824	6.9627	8.4574	199.052	0.123469	0.315079	1.98826	4.38371	-523.933	-3282.16			7.99001	5.8937	6.18624	8.90083
	3.12441	16.7253	4.6104	8.72431	3.44334	5.2462	2.8648	9.55767	6.40346	11.6735	7.43273	8.77245	201.381	0.123252	0.314936	2.02759	4.37232	-626.527	-3282.2			8.15336	5.80462	6.27531	9.2929
	3.06871	16.9517	4.67884	8.68486	3.37265	5.19073	2.774	9.02759	6.32212	11.6471	7.82936	8.92177	211.744	0.122865	0.314497	2.05762	4.34887	-729.688	-3282.28			8.23308	5.74942	6.04124	9.46608
	3.21707	16.911	4.75781	8.66815	3.44075	4.92176	2.78585	8.35047	6.53982	11.8338	8.17226	8.71126	215.174	0.122822	0.31382	2.06752	4.32335	-828.581	-3282.27			8.29528	5.67689	5.89205	9.57242
	3.30572	17.0027	4.78484	8.23001	3.45636	4.72647	2.80316	7.7737	6.66568	10.8607	8.25255	8.33375	222.955	0.123582	0.31433	2.0727	4.29178	-923.724	-3282.37			8.36442	5.47095	5.74751	9.14899
	3.32561	17.404	4.81475	8.11166	3.46181	4.62348	2.8266	7.83082	6.73945	10.6782	8.16378	8.24185	228.424	0.123629	0.315125	2.06019	4.27288	-1017.05	-3282.31			8.51479	5.39898	5.79896	9.02795
	3.23615	17.0951	4.70761	8.19559	3.4581	4.52035	2.79553	7.81102	6.94066	10.3228	7.88244	7.9858	231.07	0.122881	0.315964	2.054	4.24601	-1104.36	-3282.4			8.3463	5.39135	5.84907	8.73034
	3.1645	16.7015	4.60048	8.08572	3.47684	4.69045	2.75977	7.61367	6.72899	9.40977	7.544	7.69092	238.992	0.122206	0.316064	2.0511	4.21085	-1191.18	-3282.34			8.15549	5.41767	5.70081	8.2149
	3.15041	16.758	4.49049	8.12605	3.59302	4.741	2.79477	7.56489	6.75226	9.48368	7.06939	7.67662	233.731	0.121329	0.316295	2.05539	4.1887	-1277.4	-3282.4			8.13297	5.48669	5.70397	8.07656
	3.02638	16.664	4.31917	7.9599	3.62015	4.61612	2.77231	7.5468	6.34608	9.49414	6.84789	7.87654	228.386	0.120483	0.317305	2.07164	4.18	-1368.18	-3282.38			8.00318	5.39873	5.55506	8.07286
	2.93761	16.2923	4.28926	7.71514	3.55515	4.32617	2.7741	7.77339	6.21518	9.20684	6.63557	7.66518	242.233	0.120187	0.316922	2.07457	4.18191	-1462.44	-3282.38			7.83972	5.19882	5.58756	7.83586
	2.8989	16.1297	4.19703	7.49102	3.50841	4.08922	2.70026	7.69067	6.18919	9.00091	6.48011	7.58943	254.207	0.120252	0.316768	2.07599	4.18559	-1558.25	-3282.44			7.74187	5.02955	5.5267	7.69015
	2.90137	16.5287	4.09914	7.28958	3.53809	4.02919	2.6864	7.87936	6.06753	9.14644	6.44072	7.4918	246.58	0.119869	0.316472	2.07615	4.18343	-1658.49	-3282.37			7.84307	4.95229	5.54443	7.69299
	2.90535	16.2923	4.10401	7.23349	3.66813	3.95384	2.7056	7.99695	5.98128	10.1237	6.38988	7.57521	233.392	0.120463	0.316579	2.09261	4.189	-1754.92	-3282.49			7.76722	4.95182	5.56128	8.0296
	2.89311	16.3265	4.10439	6.98524	3.6132	3.93849	2.67591	8.26219	5.92014	10.3976	6.33943	7.81378	226.797	0.120747	0.316211	2.10067	4.19099	-1852.61	-3282.39			7.77465	4.84564	5.61941	8.18361
	2.83609	16.7723	4.15821	6.97655	3.53737	3.939	2.64154	8.25467	6.18531	10.5631	6.24487	7.80284	229.706	0.120493	0.315745	2.10679	4.18929	-1949.93	-3282.52			7.92221	4.81764	5.69384	8.20359
	2.79248	17.1847	4.10283	7.25798	3.49816	4.09924	2.54369	8.39771	6.198	11.2461	6.17073	8.00413	246.135	0.11994	0.316273	2.09793	4.19185	-2046.16	-3282.43			8.02667	4.95179	5.71314	8.47365
	2.77724	17.1099	4.15596	7.16335	3.41223	4.11133	2.58604	8.6266	6.20013	11.4298	5.97366	7.90362	263.66	0.119438	0.315631	2.07786	4.18484	-2139.33	-3282.47			8.01436	4.89564	5.80426	8.4357
	2.71402	16.8847	4.21685	7.03383	3.38467	4.06245	2.51906	8.68627	5.87292	11.0927	5.74	7.70265	262.81	0.119522	0.315486	2.05291	4.20665	-2230.42	-3282.5			7.93853	4.82698	5.69275	8.17844
	2.72328	17.5251	4.13508	7.05907	3.18251	4.15381	2.45165	8.85568	5.77782	10.1416	5.63918	7.66553	267.762	0.119391	0.315079	2.0153	4.23095	-2315.63	-3282.38			8.1278	4.79846	5.69505	7.81542
	2.75933	17.6479	4.16168	7.0969	3.11356	4.06093	2.47129	8.68134	5.61744	9.56615	5.47296	7.42699	273.169	0.119408	0.314943	1.98775	4.23194	-2396.1	-3282.49			8.18963	4.75713	5.59002	7.4887
	2.72612	17.373	4.08274	6.99048	2.97087	4.06821	2.3749	8.87293	5.29169	9.37893	5.32517	7.51926	265.633	0.120264	0.315225	1.94838	4.22886	-2470.09	-3282.26			8.06062	4.67652	5.51317	7.40779
	2.71851	17.6568	4.1993	6.86157	2.93355	4.03084	2.37388	9.19903	5.23075	8.97832	5.11104	7.68215	259.441	0.120498	0.3154	1.93013	4.23332	-2536.92	-3282.38			8.19154	4.60865	5.60122	7.25717
	2.6912	17.515	4.27028	6.72069	2.94635	4.26628	2.36279	9.28237	4.81608	8.56415	4.97916	7.93484	234.098	0.120786	0.316593	1.91593	4.23567	-2596.85	-3282.16			8.15881	4.64444	5.48708	7.15938
	2.70815	17.2128	4.22087	6.92498	2.92964	4.29175	2.37617	9.32775	4.58393	8.46104	4.80082	7.84101	194.754	0.121036	0.316702	1.91399	4.23681	-2651.64	-3282.08			8.04727	4.71546	5.42928	7.03429
	2.68004	16.7576	4.36607	6.89522	2.93376	4.21324	2.35787	9.52708	4.58612	8.85441	4.64321	7.58478	192.856	0.120871	0.316123	1.90397	4.23996	-2704.76	-3281.95			7.93458	4.68074	5.49036	7.02747
	2.63586	15.9274	4.38144	6.93873	2.85086	4.17961	2.28861	9.97699	4.44179	8.78974	4.52882	7.18925	202.058	0.120998	0.315702	1.90064	4.26086	-2752.4	-3281.59			7.64824	4.6564	5.56913	6.83594
	2.66228	15.6279	4.50452	6.96107	2.91524	4.07792	2.34915	10.1169	4.38174	8.4351	4.31238	6.8358	205.286	0.120636	0.315119	1.90308	4.28982	-2798.01	-3281.47			7.59824	4.65141	5.61592	6.52776
	2.64918	15.482	4.46021	6.96613	2.90005	3.91944	2.34237	10.3246	4.26653	8.15665	4.29129	6.22139	215.213	0.121097	0.315054	1.87673	4.30744	-2837.87	-3280.86			7.53046	4.59521	5.64449	6.22311
	2.67958	15.0902	4.44813	6.635	2.83732	3.71452	2.33457	10.6688	4.21934	7.95041	4.30303	5.66463	228.086	0.121796	0.314594	1.852	4.32858	-2874.91	-3280.58			7.40597	4.39561	5.74089	5.97269
	2.68419	15.1754	4.54238	6.42075	2.85176	3.55855	2.34436	10.8771	4.35403	7.74478	4.30137	5.47245	240.664	0.122583	0.315319	1.83859	4.33682	-2908.18	-3279.95			7.46733	4.27702	5.85849	5.83953
	2.69666	15.2799	4.63876	6.26485	2.8076	3.37422	2.4113	10.7099	4.34376	7.13708	4.34867	5.38691	240.571	0.123597	0.316362	1.82959	4.3374	-2936.9	-3279.45			7.53844	4.14889	5.82164	5.62422
	2.65366	15.2821	4.55643	6.25852	2.74211	3.39589	2.39789	10.7444	4.35409	7.17949	4.55497	5.55148	223.212	0.123634	0.31681	1.81541	4.34307	-2965.01	-3279.11			7.49738	4.13217	5.83212	5.76198
	2.58518	15.0551	4.50597	6.32338	2.66626	3.34872	2.33461	10.5146	4.41982	7.21913	4.68646	5.65776	212.224	0.123495	0.316994	1.80091	4.33771	-2988.87	-3278.54			7.38208	4.11279	5.75634	5.85445
	2.55496	14.5438	4.42766	6.06963	2.63818	3.29602	2.29287	10.3302	4.47431	6.96512	4.90692	5.78954	209.856	0.123466	0.316501	1.80826	4.32614	-3008.92	-3278.48			7.17547	4.00128	5.69914	5.88719
	2.51998	14.2391	4.31878	6.05505	2.60798	3.22127	2.31458	10.1613	4.81741	7.33303	5.32767	5.92642	201.941	0.123488	0.316116	1.81316	4.32069	-3026.16	-3278.13			7.02594	3.96143	5.76442	6.19571
	2.49913	13.5496	4.2379	6.10784	2.63295	3.14289	2.3419	10.222	4.91061	7.56065	5.89875	5.96576	202.11	0.123259	0.315475	1.81134	4.32346	-3041.24	-3278.43			6.76222	3.96123	5.82484	6.47505
	2.40527	12.9712	4.15558	5.9917	2.56056	3.18575	2.26724	10.1703	4.87349	7.72411	6.41429	5.96133	197.228	0.123532	0.314735	1.8021	4.33086	-3054.08	-3278.6			6.51067	3.91267	5.77034	6.69991
	2.49655	12.5613	4.23103	5.75587	2.67287	3.10663	2.27404	10.1809	4.92925	7.27288	6.55834	5.78792	197.954	0.123322	0.315267	1.79613	4.33916	-3065.16	-3278.84			6.42963	3.84512	5.79474	6.53971
	2.54927	12.443	4.39164	5.52358	2.68884	3.07208	2.3186	10.1461	5.03188	7.37453	6.93101	5.68612	204.049	0.123838	0.315896	1.78917	4.34063	-3073.76	-3279.34			6.4613	3.7615	5.83219	6.66389
	2.49305	12.0433	4.53338	5.51147	2.69083	3.22097	2.30693	10.5161	5.08115	7.64432	7.23188	5.43689	224.761	0.124244	0.316107	1.79091	4.35198	-3084.5	-3279.49			6.35656	3.80776	5.96806	6.77103
	2.4593	11.5122	4.60088	5.76458	2.69328	3.45317	2.29943	10.3295	4.89134	7.71954	7.23583	5.22354	251.666	0.124319	0.3163	1.81535	4.35221	-3094.42	-3280.01			6.19079	3.97034	5.84007	6.7263
	2.39107	11.3875	4.65927	6.21146	2.63951	3.67874	2.24611	10.3568	4.89851	8.57745	7.28306	5.18918	262.595	0.124566	0.315929	1.86021	4.34524	-3102.07	-3279.85			6.14595	4.17657	5.83382	7.01656
	2.43754	11.1456	4.7457	6.71406	2.65058	3.83745	2.26391	10.6221	4.98885	9.68605	7.35911	5.11513	269.903	0.124029	0.316027	1.90571	4.32838	-3110.33	-3279.91			6.10961	4.4007	5.95827	7.38676
	2.30787	10.228	4.85602	7.11372	2.59159	4.18742	2.22618	10.6212	5.04239	10.3359	7.47524	5.15766	284.331	0.124265	0.316351	1.94873	4.31382	-3118.39	-3279.61			5.79728	4.63091	5.96324	7.65628
	2.17486	9.66895	4.79778	7.55338	2.59264	4.62891	2.20459	10.8355	5.15968	10.8046	7.41687	5.18258	301.971	0.124508	0.315738	1.99596	4.30443	-3125.43	-3278.9			5.5472	4.92498	6.06658	7.80134
	2.15008	9.29485	4.80671	8.02142	2.63641	4.97107	2.15279	10.7165	5.18441	11.2978	7.25379	5.43053	295.811	0.125082	0.315971	2.03452	4.29492	-3132.31	-3277.66			5.41721	5.20963	6.01789	7.99405
	2.09705	8.77099	4.81583	8.89993	2.72799	5.33073	2.10119	10.7928	5.18263	12.6885	6.94882	5.4871	266.551	0.125314	0.316185	2.06046	4.2861	-3140.37	-3274.7			5.22796	5.65289	6.02554	8.37481
	2.09116	8.29426	4.82783	9.67867	3.09822	6.13266	2.08928	11.0042	5.10112	13.5783	6.5975	5.9547	236.459	0.125179	0.317152	2.07623	4.28623	-3149.56	-3266.75			5.07108	6.30318	6.06486	8.71015
	2.02385	7.71689	4.71134	10.5883	3.59114	7.20801	2.04324	11.4768	5.05137	13.6081	5.94436	6.30151	237.343	0.125125	0.317894	2.08941	4.28172	-3158.78	-3252.87			4.81736	7.12914	6.19048	8.61798
	2.00088	7.28679	4.77095	11.3068	4.3181	9.30196	2.01924	11.5841	5.23941	14.1646	5.36616	6.52329	241.844	0.124832	0.31756	2.0971	4.28957	-3168.12	-3232.84			4.68621	8.30895	6.2809	8.68468
	2.1026	8.12503	4.70678	11.1761	4.23838	8.86361	2.13788	11.5559	5.31034	13.4791	5.56081	6.25008	239.515	0.123781	0.317643	2.1038	4.19011	-3163.13	-3235.15			4.97814	8.09271	6.33471	8.42998
	2.16314	7.33993	4.83225	12.6442	4.86719	10.8143	2.13166	11.3759	5.06464	14.3432	5.01959	6.75876	236.239	0.123642	0.317947	2.10226	4.19668	-3176.94	-3209.14			4.77844	9.44191	6.19072	8.70719
	2.13799	7.11231	5.02297	14.5267	5.7336	13.3645	2.13595	11.4791	4.89774	15.7282	4.67765	7.34583	267.586	0.123036	0.3181	2.10565	4.19921	-3190.07	-3175.23			4.75776	11.2083	6.17092	9.25057
	2.0766	7.08109	5.08368	15.9595	6.48623	15.6862	2.08691	11.564	4.78076	16.1741	4.38323	7.81606	295.302	0.121952	0.318367	2.11204	4.2005	-3199.79	-3133.56			4.74712	12.7106	6.14388	9.4578
	2.04222	7.27354	5.20009	17.2217	7.09041	18.2634	1.99266	11.4373	4.56331	16.8499	4.12834	7.81025	296.449	0.120873	0.318121	2.12328	4.19706	-3206.64	-3089.49			4.83862	14.1919	5.99776	9.59616
	2.03403	7.48499	5.16248	18.7698	7.66861	20.1103	1.98371	10.7008	4.40875	17.8701	4.12696	7.83855	287.286	0.120451	0.318179	2.12593	4.19402	-3211.77	-3047.35			4.89383	15.5162	5.69774	9.9452
	2.00151	7.80599	4.87794	20.2488	8.02882	21.8583	1.93255	10.1072	4.05069	18.668	4.19254	8.12378	262.471	0.119943	0.319234	2.13515	4.1818	-3212.98	-3011.38			4.89515	16.712	5.36348	10.3281
	1.93429	8.01503	4.53048	21.3061	8.35326	22.399	1.82771	9.58773	3.83033	20.2143	4.27884	8.14929	250.101	0.119758	0.320149	2.14163	4.15333	-3214.32	-2984.78			4.8266	17.3528	5.08192	10.8808
	1.94193	8.49607	4.07269	21.0507	8.47283	23.0526	1.81258	9.00307	3.63717	20.1894	4.19531	7.9352	236.419	0.119646	0.321148	2.13324	4.14222	-3215.31	-2967.9			4.8369	17.5254	4.81761	10.7733
	1.92525	8.45727	3.74878	20.3292	8.21102	22.5573	1.83377	8.84226	3.59372	19.9954	4.21128	7.75519	207.389	0.120476	0.321428	2.10647	4.14504	-3216.16	-2962.16			4.71043	17.0325	4.75659	10.6539
	1.89265	8.22783	3.42846	19.6389	7.71344	20.6077	1.85411	8.69523	3.68715	20.0434	4.3749	8.11506	200.986	0.120813	0.321615	2.08272	4.14352	-3216.5	-2965.85			4.51631	15.9867	4.7455	10.8444
	1.93993	8.31542	3.23818	18.2445	7.19388	19.2341	1.90703	9.04404	3.87422	19.6284	4.60591	8.29736	203.831	0.121038	0.321006	2.06276	4.14655	-3217.9	-2974.44			4.49784	14.8908	4.94177	10.8439
	2.0057	8.17886	3.45298	17.0479	6.62507	16.6174	1.99678	9.16521	4.16204	18.8618	4.78337	8.36334	197.697	0.12152	0.320216	2.04656	4.13959	-3221.57	-2985.8			4.54585	13.4301	5.10801	10.6695
	2.02717	8.17211	3.53751	15.7192	6.04708	15.2272	2.04615	9.33131	4.45445	16.9841	4.80298	8.35727	195.773	0.122087	0.320297	2.03037	4.1354	-3225.52	-2998.9			4.57893	12.3311	5.2773	10.0481
	2.05793	7.95683	3.85705	15.8399	5.54308	13.3919	2.11068	9.4133	4.82622	16.358	5.02617	8.54085	205.325	0.122699	0.319386	2.02265	4.1406	-3229.08	-3013.85			4.62394	11.5916	5.45007	9.97499
	2.07878	8.33432	4.06948	16.0517	5.54146	12.6803	2.15873	9.4925	4.92637	16.1912	4.97697	8.47038	214.546	0.122913	0.319137	2.01701	4.13366	-3232.33	-3029.94			4.82753	11.4245	5.52587	9.87952
	2.17485	8.58205	4.31539	16.0083	5.40661	12.0107	2.17767	9.18732	4.98127	15.0262	4.88497	8.33444	215.038	0.123528	0.3193	1.99897	4.12811	-3235.92	-3047.08			5.0241	11.1419	5.44875	9.4152
	2.14913	8.45162	4.44491	16.2471	5.31085	11.5241	2.15779	8.89434	4.96852	14.8138	4.84885	8.37873	220.334	0.123237	0.318999	1.98689	4.12195	-3240.08	-3064.86			5.01522	11.0274	5.34022	9.34713
	2.15055	8.43893	4.45715	15.9737	5.27828	12.0107	2.12157	8.97656	4.94894	14.6836	4.72477	8.45672	258.639	0.122523	0.319479	1.99398	4.12894	-3243.46	-3081.79			5.01554	11.0876	5.34902	9.28837
	2.18528	8.3343	4.31559	15.6126	5.0662	12.0287	2.12278	9.47727	4.83815	14.5677	4.70011	7.98487	308.91	0.121744	0.318941	2.00322	4.14024	-3246.4	-3097.61			4.94506	10.9025	5.4794	9.08422
	2.19818	8.44005	4.14894	14.6718	4.86361	11.458	2.15639	9.99922	4.96888	13.9264	4.48454	7.66902	341.628	0.120514	0.318974	2.022	4.14687	-3249.16	-3111.99			4.92906	10.3311	5.70816	8.69331
	2.22846	8.26101	4.08435	13.3668	4.38457	11.0666	2.12766	10.3476	5.18252	13.032	4.46424	7.54209	346.152	0.119203	0.31824	2.03984	4.15986	-3250.75	-3124.83			4.85794	9.60599	5.88592	8.34612
	2.1845	7.75372	3.96744	12.3412	4.2024	10.8807	2.13067	11.0894	5.3478	12.1099	4.43086	7.17911	337.575	0.11881	0.317294	2.05091	4.17826	-3250.9	-3135.97			4.63522	9.14142	6.1893	7.90663
	2.16381	7.36259	3.99287	11.2249	4.11956	10.4576	2.14273	11.6948	5.54298	10.993	4.33198	6.52849	337.088	0.118834	0.317049	2.06564	4.19551	-3248.94	-3145.25			4.50642	8.60069	6.46017	7.28449
	2.1326	7.05717	4.15076	10.4835	3.96708	9.87395	2.14194	12.4218	5.56429	9.83306	4.27125	5.76447	326.828	0.118337	0.31696	2.0512	4.2023	-3245.4	-3152.82			4.44684	8.10819	6.70934	6.62293
	2.08166	6.71585	4.38839	9.81507	4.08726	9.85773	2.18309	12.4125	5.56751	8.89977	4.27716	5.51401	287.897	0.118218	0.316544	2.03037	4.22232	-3240.76	-3159.1			4.3953	7.92002	6.72104	6.23031
	2.09669	6.43343	4.81118	8.55897	4.03618	9.69011	2.12857	12.7663	5.54197	7.9749	4.22597	5.2848	242.854	0.118718	0.316486	2.02121	4.24022	-3236.34	-3164.09			4.4471	7.42842	6.81227	5.82856
	2.00341	6.12598	5.17026	7.54334	3.91228	9.51145	2.15423	13.0992	5.32604	7.21746	4.30662	4.9876	214.565	0.119299	0.316724	2.02082	4.25399	-3232.89	-3167.84			4.43322	6.98902	6.85983	5.5039
	1.92955	5.79285	5.5041	6.98141	3.72774	8.89372	2.12515	13.3573	5.26361	6.61842	4.22178	4.78015	196.832	0.119795	0.317532	2.00854	4.26262	-3229.64	-3170.92			4.40883	6.53429	6.91537	5.20678
	1.85527	5.72638	5.63651	6.19789	3.52475	8.26162	2.05473	13.1628	5.13993	6.11166	4.14177	4.47806	183.416	0.120074	0.318149	1.99311	4.27348	-3227.12	-3173.13			4.40605	5.99475	6.78582	4.9105
	1.78751	6.0416	5.65567	5.64015	3.37141	7.95902	2.00288	12.6733	5.0442	5.92119	4.04672	4.45986	167.962	0.120722	0.318285	1.99982	4.28716	-3224.76	-3175.03			4.49493	5.65686	6.57346	4.80926
	1.7418	6.42129	5.70461	5.19489	3.08925	7.30352	1.93483	12.7988	5.01999	5.73802	3.97652	4.3407	168.543	0.12111	0.319752	1.99876	4.29557	-3222.39	-3176.32			4.62257	5.19589	6.58452	4.68508
	1.66523	6.48874	5.50965	5.08955	2.86899	6.59146	1.87518	12.6402	4.9882	5.50593	3.99473	3.99943	195.614	0.121024	0.319644	1.99644	4.29945	-3220.01	-3177.46			4.55454	4.85	6.5012	4.50003
	1.73227	7.09478	5.2409	5.00773	2.82981	6.19513	1.83291	12.4186	5.05451	5.49271	3.93781	4.00761	220.979	0.120586	0.320106	1.99931	4.30004	-3216.63	-3178.45			4.68932	4.67756	6.43533	4.47938
	1.75997	7.47948	5.05205	5.17499	2.80897	6.06158	1.80507	11.7244	4.77067	5.53275	3.78014	3.93484	229.38	0.120454	0.320463	1.99303	4.28732	-3210.27	-3179.16			4.76384	4.68184	6.10004	4.41591
	1.78147	7.77704	4.73958	5.20887	2.74436	5.55248	1.82119	11.8228	4.76125	5.62432	3.7171	3.94334	230.722	0.121096	0.321352	1.98074	4.26976	-3202.67	-3180.06			4.76603	4.5019	6.13507	4.42825
	1.86357	7.50891	4.5607	5.16526	2.75458	5.42536	1.82578	11.7405	4.77799	5.59163	3.63839	3.81197	232.148	0.12205	0.321299	1.97319	4.25947	-3192.62	-3180.73			4.64439	4.4484	6.11475	4.34733
	1.87871	7.4678	4.31135	5.05343	2.80652	5.27544	1.79475	11.5852	4.81832	5.62595	3.63452	3.74045	250.961	0.122646	0.321082	1.97484	4.24476	-3181.96	-3181.68			4.55262	4.37846	6.06608	4.33364
	1.88852	7.60592	4.31915	4.87507	2.74722	5.00832	1.83256	11.5785	4.843	5.55758	3.45699	3.72559	267.251	0.123021	0.321065	1.95862	4.22626	-3169.66	-3182.51			4.60453	4.2102	6.08468	4.24672
	1.91451	7.48094	4.16485	4.84968	2.81797	4.9304	1.85801	11.8734	4.76675	5.48259	3.37537	3.71837	253.375	0.124079	0.320648	1.93836	4.19568	-3159.71	-3183.51			4.5201	4.19935	6.16607	4.19211
	1.98283	7.54243	4.03645	4.9424	2.83656	4.94313	1.90011	12.2328	4.92839	5.49133	3.43711	3.71628	243.716	0.124365	0.320398	1.9344	4.176	-3155.25	-3184.65			4.52057	4.24069	6.35377	4.21491
	2.07632	7.38323	3.93467	5.22693	2.91914	5.10225	1.93889	12.0699	4.98035	5.91325	3.47156	3.76645	280.651	0.124709	0.319976	1.9194	4.15163	-3152.05	-3185.84			4.46474	4.41611	6.32972	4.38375
	2.07401	7.75049	3.8672	5.50774	3.00904	5.62821	2.03874	12.5075	5.10758	6.04209	3.47481	3.82495	320.018	0.124404	0.31916	1.90395	4.12894	-3151.99	-3187.36			4.5639	4.715	6.55127	4.44728
	2.1353	7.86722	3.99643	5.72605	3.15198	6.33671	2.15826	12.6165	5.14045	6.4594	3.47066	3.82666	328.772	0.124143	0.319854	1.89143	4.0949	-3154.51	-3188.97			4.66632	5.07158	6.63841	4.58557
	2.15366	7.61976	4.09496	5.85397	3.22497	6.63147	2.18824	12.8284	5.09112	6.60964	3.46652	3.82639	322.003	0.124164	0.320655	1.87778	4.06766	-3159.58	-3190.93			4.62279	5.23681	6.70258	4.63418
	2.17452	7.77574	4.08744	5.83311	3.31394	6.69093	2.22575	12.6499	5.05929	7.10057	3.49099	3.74757	321.006	0.124384	0.320919	1.86794	4.0719	-3165.52	-3192.96			4.67923	5.27932	6.64499	4.77971
	2.2033	7.7435	4.26062	5.67598	3.45332	6.86894	2.27674	12.5479	5.06801	7.35352	3.56556	3.60395	326.81	0.124764	0.320581	1.87399	4.06479	-3170.64	-3195.19			4.73581	5.33275	6.63087	4.84101
	2.22238	7.91936	4.49606	5.75176	3.64654	7.15135	2.32224	12.904	4.98905	7.41245	3.56391	3.51039	312.756	0.124943	0.319911	1.88653	4.0653	-3175.95	-3197.6			4.87926	5.51655	6.73841	4.82892
	2.28378	7.90688	4.56467	6.01048	3.84457	7.596	2.36718	12.6692	4.8477	7.65501	3.52137	3.44322	272.874	0.125139	0.319819	1.9077	4.06266	-3181.23	-3200.13			4.91844	5.81702	6.62803	4.8732
	2.34296	7.97005	4.58364	6.19863	3.9439	7.73435	2.3374	12.8477	4.8652	7.77477	3.54319	3.41425	250.632	0.125716	0.319243	1.91887	4.0681	-3187.65	-3202.76			4.96555	5.95896	6.68342	4.91073
	2.43929	8.05581	4.65501	6.48801	4.13661	8.35305	2.42093	13.1655	4.81859	8.00347	3.59778	3.42321	235.621	0.126552	0.318793	1.95015	4.06706	-3193.58	-3205.27			5.05004	6.32589	6.80167	5.00815
	2.47768	7.67355	4.9704	6.67124	4.18109	8.8162	2.41732	13.3969	4.85583	7.92783	3.55046	3.39829	208.741	0.126233	0.318068	1.97301	4.06833	-3198.59	-3207.86			5.04054	6.55618	6.89002	4.95886
	2.49786	7.44066	5.01602	6.96803	4.3041	9.3958	2.41552	13.5919	4.82216	7.94162	3.47719	3.46665	194.966	0.125727	0.317061	1.99501	4.09182	-3204.51	-3210.18			4.98485	6.88931	6.9432	4.96182
	2.51778	7.10074	5.11094	7.00472	4.43828	9.856	2.4519	13.3813	4.87751	7.77143	3.54276	3.50688	197.115	0.125238	0.316551	2.03615	4.12203	-3210.89	-3212.48			4.90982	7.09966	6.90357	4.94036
	2.50672	6.54464	5.12569	7.12364	4.47348	10.4349	2.44903	13.5278	4.89618	7.65219	3.59075	3.54072	194.679	0.125195	0.317768	2.06357	4.14729	-3217.76	-3214.62			4.72569	7.34401	6.95769	4.92789
	2.46564	6.22702	5.14386	7.6319	4.61287	10.9656	2.49279	13.6732	4.7795	7.47263	3.64375	3.45858	204.544	0.125064	0.31751	2.08214	4.17925	-3222.9	-3216.64			4.61217	7.73678	6.98184	4.85832
	2.40488	6.25853	5.22808	7.88904	4.6979	10.9483	2.48596	14.0024	4.88248	7.4598	3.59482	3.4016	230.312	0.124933	0.318261	2.09539	4.20076	-3227.77	-3218.66			4.6305	7.84507	7.12363	4.81874
	2.4344	6.33446	5.31091	8.42835	4.86931	11.4514	2.52323	14.5377	5.02732	7.53417	3.5832	3.47447	242.538	0.125055	0.319947	2.10546	4.21328	-3231.7	-3220.46			4.69326	8.24968	7.36274	4.86394
	2.4867	6.49161	5.33208	8.54402	4.88414	11.7132	2.54247	15.0766	5.10083	7.62081	3.5917	3.46929	236.877	0.12496	0.321483	2.11805	4.22059	-3233.34	-3222.55			4.77013	8.38044	7.57331	4.89393
	2.63595	6.61299	5.55713	8.57385	4.84372	11.6965	2.52893	15.8475	5.12698	7.87055	3.6008	3.44832	219.966	0.124731	0.322075	2.11851	4.22288	-3235.17	-3224.41			4.93536	8.37134	7.83446	4.97322
	2.71905	6.73749	5.74945	8.2734	4.87667	11.2917	2.53768	15.9516	5.12045	7.73034	3.6013	3.36057	195.381	0.125103	0.32086	2.11151	4.2259	-3235.13	-3226.4			5.06866	8.14725	7.8699	4.89741
	2.72918	6.66825	5.80914	8.05982	4.83604	10.832	2.50883	16.1615	5.22431	7.71949	3.6176	3.34624	175.816	0.125297	0.320226	2.09546	4.22508	-3234.83	-3228.32			5.06886	7.90927	7.96489	4.89444
	2.69763	6.35301	5.98781	7.78751	4.72815	10.9533	2.49481	16.2034	5.15872	7.36524	3.54034	3.29276	151.834	0.125387	0.320195	2.07157	4.23191	-3234.28	-3230.2			5.01282	7.82298	7.95231	4.73278
	2.6924	6.15079	5.6749	7.21871	4.6058	10.7051	2.48765	15.9477	4.95515	7.18449	3.58511	3.19443	119.708	0.125742	0.319475	2.05089	4.25203	-3233.45	-3232.24			4.83936	7.50988	7.79684	4.65468
	2.63523	5.88452	5.67078	6.81266	4.50547	10.6081	2.47794	15.7783	4.9687	7.0687	3.62938	3.09666	107.519	0.126824	0.319146	2.03307	4.26162	-3233.51	-3234.01			4.73018	7.30874	7.74164	4.59825
	2.46946	5.69684	5.53201	6.7178	4.45573	10.4186	2.46538	15.8211	4.99768	6.79416	3.59855	3.01558	111.878	0.126957	0.318808	1.9985	4.26167	-3232.42	-3235.95			4.5661	7.19739	7.7614	4.46943
	2.41995	5.60595	5.45659	6.95524	4.3812	10.8646	2.47506	15.5258	5.0497	7.01287	3.63492	3.00795	113.982	0.126888	0.319643	1.97427	4.26395	-3232.9	-3237.66			4.49416	7.40036	7.68351	4.55191
	2.41839	5.57436	5.34491	6.98841	4.34329	11.0013	2.49614	15.0679	4.87728	7.02804	3.63172	2.95229	128.687	0.126823	0.319961	1.95724	4.25964	-3232.79	-3239.38			4.44589	7.44435	7.48044	4.53735
	2.4205	5.68469	5.22453	7.24012	4.43975	11.1769	2.46738	14.5742	4.80976	7.29383	3.67577	3.04154	163.296	0.126676	0.318993	1.94228	4.26176	-3233.71	-3241.26			4.44324	7.61891	7.28377	4.67038
	2.32847	5.7379	5.28553	7.90698	4.4349	11.8865	2.41717	14.6814	4.95396	7.43987	3.58976	3.14636	202.204	0.126756	0.31826	1.91215	4.25593	-3235.37	-3243.03			4.45063	8.07612	7.35085	4.72533
	2.35797	5.84445	5.20779	8.41667	4.71621	12.485	2.39725	14.8139	4.91199	7.41312	3.51417	3.25914	225.88	0.126658	0.318238	1.87541	4.25774	-3236.53	-3245.16			4.47007	8.53929	7.37438	4.72881
	2.37035	6.09452	5.09343	8.85335	4.85093	12.6394	2.37385	14.6757	4.8879	7.33437	3.61948	3.38483	245.351	0.127468	0.317851	1.86538	4.26663	-3239.06	-3247.2			4.51943	8.78123	7.31248	4.77956
	2.31994	6.35003	4.87285	8.92054	4.77192	12.6371	2.22728	14.8446	4.84472	7.06378	3.45984	3.4861	265.195	0.127753	0.316961	1.86189	4.27639	-3240.84	-3249.41			4.51427	8.77651	7.30552	4.66991
	2.31945	6.3768	5.03537	9.58261	4.8158	12.9976	2.23684	15.3123	4.9229	7.3515	3.50293	3.5835	274.935	0.127759	0.316596	1.86004	4.2861	-3243.38	-3251.74			4.5772	9.13202	7.49068	4.81264
	2.36911	6.81497	4.9561	10.1479	4.82253	13.2193	2.27512	15.699	4.9988	7.37721	3.57544	3.64369	261.58	0.127475	0.317767	1.86697	4.29012	-3245.11	-3253.89			4.71339	9.39658	7.65764	4.86545
	2.35088	7.19262	4.7727	10.1397	4.92511	13.4206	2.27402	16.1267	4.97695	7.23827	3.60217	3.68348	230.768	0.127422	0.318868	1.88208	4.30525	-3246.24	-3256.23			4.77206	9.49514	7.79256	4.84131
	2.3675	7.70737	4.60118	10.3585	4.96713	13.9273	2.29549	16.4145	5.05979	7.27244	3.55692	3.82007	201.646	0.126675	0.319185	1.89236	4.30737	-3248.61	-3258.32			4.89202	9.751	7.92326	4.88314
	2.37187	8.06107	4.49182	10.7777	5.04411	14.0504	2.34511	17.0763	5.25282	7.262	3.53108	3.8118	185.672	0.12548	0.31991	1.88665	4.31435	-3249.82	-3260.47			4.97492	9.95739	8.22475	4.8683
	2.33262	8.36231	4.47889	10.8463	5.09158	13.9084	2.40595	16.947	5.26745	7.45479	3.58364	3.74594	191.29	0.124998	0.320996	1.87734	4.31678	-3251.25	-3262.61			5.05794	9.94877	8.20679	4.92812
	2.33995	8.99104	4.124	10.4368	5.11991	13.4081	2.45853	17.148	5.44992	7.6498	3.56824	3.80471	198.925	0.12479	0.321077	1.87746	4.31823	-3251.74	-3264.6			5.15166	9.65493	8.35215	5.00758
	2.25426	9.01557	3.95129	10.293	5.15686	13.175	2.40247	16.6774	5.40684	7.68385	3.49432	3.72813	205.418	0.12484	0.320409	1.86751	4.31913	-3252.26	-3266.69			5.0737	9.54162	8.16223	4.96876
	2.25445	9.10261	3.88694	10.421	5.01354	12.7688	2.39078	16.5095	5.38709	7.90855	3.55818	3.64555	214.943	0.125244	0.318964	1.86368	4.31284	-3252.78	-3268.47			5.08133	9.4011	8.09578	5.03743
	2.20243	9.23611	3.79355	9.99692	4.78941	11.9932	2.36495	16.296	5.26368	7.93283	3.66257	3.55189	237.992	0.125503	0.318569	1.86703	4.32598	-3252.25	-3270.25			5.07737	8.92651	7.97489	5.0491
	2.22745	9.40093	3.61429	9.71461	4.60654	12.0197	2.32726	16.1733	5.17117	8.11176	3.65541	3.56575	273.682	0.1256	0.317967	1.88237	4.32379	-3252.62	-3271.83			5.08089	8.7803	7.89058	5.11097
	2.25632	9.45485	3.56633	9.82856	4.55825	11.6646	2.29841	16.3606	5.21771	8.14966	3.73948	3.51363	300.598	0.125891	0.316932	1.90316	4.32269	-3252.01	-3273.17			5.0925	8.68382	7.95892	5.13426
	2.30711	9.5934	3.51742	9.76381	4.41905	11.7585	2.2851	15.9788	5.04937	8.39218	3.76024	3.47688	299.736	0.125191	0.317366	1.9466	4.32985	-3252.62	-3274.45			5.13931	8.64713	7.77109	5.20977
	2.35783	9.64628	3.366	9.99599	4.33757	11.8076	2.26109	15.6195	5.03735	8.44681	3.79173	3.57319	275.292	0.125389	0.317825	1.99308	4.33061	-3252.59	-3275.4			5.12337	8.7137	7.63933	5.27058
	2.3653	9.77225	3.34898	10.389	4.37391	11.6828	2.22803	15.3585	5.14205	8.70163	3.71983	3.67699	264.066	0.125504	0.317713	2.04891	4.32951	-3247.44	-3276.38			5.16217	8.81525	7.57619	5.36615
	2.35638	9.75922	3.37431	10.6054	4.35333	11.6585	2.2403	15.2688	5.16184	8.9724	3.68133	3.64092	258.124	0.125493	0.317968	2.09189	4.31473	-3225.5	-3277.15			5.1633	8.87241	7.55697	5.43155
	2.28045	9.61432	3.36949	10.6331	4.22455	11.1176	2.17035	15.0707	5.28213	9.17649	3.61809	3.70743	261.8	0.125474	0.318351	2.11419	4.30148	-3196.76	-3277.79			5.08809	8.65842	7.50773	5.50067
	2.28292	9.69525	3.34072	10.5317	4.16707	10.7876	2.10744	14.5748	5.17593	9.45985	3.57568	3.77984	263.287	0.125537	0.319276	2.12617	4.28136	-3157.63	-3278.56			5.1063	8.49543	7.28607	5.60512
	2.24258	9.53455	3.41101	11.0561	4.33806	10.4752	2.11505	14.5749	5.34598	9.27485	3.65127	3.91056	257.302	0.126181	0.319731	2.11491	4.26212	-3113.51	-3279.06			5.06271	8.62314	7.34533	5.61223
	2.28666	9.52509	3.47764	11.3403	4.30563	9.94625	2.22516	14.1159	5.32854	9.91557	3.76156	4.06777	251.081	0.126071	0.320133	2.1006	4.24505	-3060.95	-3279.8			5.09646	8.53071	7.2232	5.91497
	2.24761	9.27108	3.37956	11.5764	4.20305	9.20839	2.24079	13.7006	5.17523	10.2857	3.85317	4.14529	244.453	0.124907	0.320511	2.09777	4.22018	-2991.52	-3280.27			4.96608	8.32927	7.03888	6.09474
	2.15859	9.09304	3.37453	11.6571	4.10847	9.06697	2.18693	13.1689	5.07161	10.9446	3.8035	4.28892	235.376	0.124407	0.320932	2.09778	4.18916	-2909.42	-3280.96			4.87539	8.27751	6.80916	6.34568
	2.13644	8.78782	3.35172	12.2348	4.04239	8.88846	2.15033	12.5255	4.71272	11.2259	3.75941	4.53896	219.179	0.123952	0.319771	2.10449	4.16483	-2778.47	-3281.53			4.75866	8.38856	6.46286	6.5081
	2.06972	8.67006	3.23664	12.8931	3.99781	9.02459	2.12392	11.8752	4.76636	11.653	3.7478	4.86965	195.048	0.123734	0.318509	2.11688	4.1538	-2570.25	-3281.91			4.65881	8.63849	6.25515	6.75681
	1.95507	8.51831	3.21666	13.0016	3.80921	8.77917	2.01002	10.9903	4.55696	12.1441	3.65652	5.27311	174.915	0.123025	0.316885	2.13527	4.14464	-2260.79	-3282.49			4.56334	8.52998	5.85243	7.02459
	1.80697	8.63632	3.09856	13.5928	3.66894	8.82451	1.86548	10.2869	4.37176	12.4026	3.60189	5.93272	174.507	0.122682	0.316414	2.14344	4.14516	-1894.55	-3282.62			4.51395	8.69542	5.50804	7.31241
	1.76809	8.77151	3.03938	13.9872	3.6762	8.53224	1.82129	9.25554	4.28955	13.2237	3.75046	6.68292	190.777	0.121979	0.316178	2.12669	4.15512	-1479.17	-3283.08			4.52633	8.73187	5.12213	7.88568
	1.71744	8.75381	2.92757	15.2363	3.62942	8.64787	1.75893	8.57328	4.13544	14.1895	3.89612	7.28559	203.766	0.120675	0.315814	2.10764	4.17353	-1045.06	-3283.08			4.46627	9.17119	4.82255	8.45708

## Sheet: P207 U1-2
	Ra Li	Oi Li	Oe Li	MF Li	ICO Li	LO Li	Ra Re	Oi Re	Oe Re	MF Re	ICO Re	LO Re	EKG	Kippwinkel	Rotwinkel	Kraft x	Kraft y	Druck li	Druck re			Bauch links	Rücken links	Bauch rechts	Rücken rechts
	3.7109	9.80453	4.80968	34.9206	12.2452	17.9525	2.70306	10.6051	4.07771	24.7423	6.22689	26.9034	243.168	0.114285	0.367301	1.49474	3.92608	39	-3332.79			6.10837	21.7061	5.79528	19.2909
	3.63188	10.3217	4.53446	39.5639	12.7729	19.1241	2.76428	11.2956	4.08769	31.0022	7.14078	30.3649	242.108	0.11377	0.367046	1.49742	3.93131	33	-3332.55			6.16269	23.8203	6.04919	22.836
	3.73271	10.3613	4.32868	42.1998	13.6811	20.9307	2.88016	12.8043	4.14516	34.3888	7.61807	32.0972	242.457	0.11351	0.36651	1.50086	3.93374	1.49609	-3332.27			6.14088	25.6039	6.60988	24.7014
	3.83971	10.3572	4.3664	44.6718	14.6062	22.327	2.97918	14.1226	4.18734	39.1201	8.31937	32.9708	258.872	0.113313	0.366139	1.50752	3.91486	11	-3332			6.18776	27.2017	7.09637	26.8034
	3.97163	9.68946	4.46721	48.0367	15.8794	23.284	3.15503	16.3305	4.20799	43.0793	9.49943	34.5989	275.282	0.112431	0.366225	1.51456	3.90556	299.2	L			6.04277	29.0667	7.89785	29.0592
	4.16811	9.67372	4.62399	53.0127	16.7072	23.7538	3.42432	18.701	4.22303	44.9145	10.4588	35.5124	277.941	0.110849	0.366049	1.5064	3.89477	438.066	-3331.76			6.15527	31.1579	8.78279	30.2952
	4.24393	9.89296	4.88449	54.5347	17.0482	24.3406	3.70365	21.1967	4.20681	44.0706	10.8794	37.8906	281.839	0.109402	0.366313	1.50263	3.89214	435.924	-3331.79			6.34046	31.9745	9.7024	30.9469
	4.38773	9.73485	5.04412	56.2356	17.5549	24.5263	3.92285	21.6468	4.11697	43.8884	11.1286	39.606	286.538	0.109035	0.367314	1.48819	3.89476	367.611	-3331.84			6.3889	32.7723	9.89556	31.541
	4.54328	9.49881	5.10265	56.087	17.7993	25.2449	4.12939	21.4534	3.95135	41.9123	10.9434	38.3193	305.943	0.109066	0.366984	1.48038	3.89579	254.096	-3331.94			6.38158	33.0437	9.84471	30.3917
	4.49862	9.56569	5.27766	56.0893	17.7414	24.8503	4.19294	20.1321	3.83953	41.4364	10.8325	38.1323	349.555	0.10908	0.368016	1.47196	3.90005	103.923	-3332.05			6.44732	32.8937	9.38818	30.1337
	4.53691	9.60351	5.52164	55.1118	16.9774	24.3446	4.25081	18.8416	3.75606	38.7915	10.4796	37.4218	381.369	0.109333	0.369273	1.44788	3.90966	-59.0441	-3332.18			6.55402	32.1446	8.94949	28.8976
	4.45957	9.69238	5.76332	51.2151	16.3338	22.7307	4.15582	17.436	3.61354	34.4522	9.18017	34.5042	397.345	0.110087	0.370014	1.43647	3.9158	-227.63	-3332.32			6.63842	30.0932	8.40179	26.0455
	4.36273	9.99059	6.02513	45.3078	15.5423	21.7555	4.02524	15.8574	3.43562	31.5086	7.9605	30.9764	409.179	0.111019	0.370941	1.44017	3.90914	-400.365	-3332.42			6.79282	27.5352	7.77276	23.4818
	4.1631	10.1244	6.1488	39.8536	14.6195	20.4246	3.81117	13.4493	3.24453	30.313	7.19409	25.6968	409.489	0.111861	0.370946	1.45433	3.89838	-573.727	-3332.55			6.81209	24.9659	6.83499	21.068
	4.01816	10.3184	6.42089	34.4383	13.223	18.3581	3.64728	12.2679	3.18989	27.8806	6.39947	20.7448	416.399	0.111736	0.371501	1.46321	3.88053	-758.287	-3332.68			6.91915	22.0065	6.36835	18.3416
	4.01153	10.6232	6.6978	28.4816	12.032	16.4401	3.44682	11.902	3.24538	27.4336	5.9631	17.7582	425.09	0.112361	0.372182	1.47379	3.87043	-935.61	-3332.78			7.11083	18.9846	6.19808	17.0516
	3.99716	11.2834	6.84739	24.1397	11.2652	14.8284	3.31262	11.501	3.34905	26.5612	5.4318	14.4247	416.4	0.112555	0.372649	1.48662	3.85789	-1099.88	-3332.9			7.376	16.7445	6.05423	15.4726
	4.02309	11.7078	7.0516	21.338	10.8374	13.7106	3.22239	10.8938	3.37395	25.2611	5.08369	11.9142	402.327	0.11231	0.372801	1.49813	3.84456	-1256.3	-3332.99			7.59416	15.2953	5.83004	14.0863
	4.12359	11.7946	7.21477	19.7434	10.5976	13.5558	3.31172	9.59222	3.52581	25.6905	5.06662	11.2708	402.513	0.112459	0.372771	1.50864	3.84238	-1387.07	-3333.07			7.71099	14.6323	5.47658	14.0093
	4.11422	12.0441	7.18177	18.3375	10.3646	13.096	3.39556	7.98304	3.70516	25.1911	4.99135	10.7302	387.314	0.111918	0.37203	1.51049	3.85837	-1498.15	-3333.18			7.78002	13.9327	5.02792	13.6376
	4.15627	12.6173	7.04083	17.0554	10.2785	12.487	3.47798	7.32039	4.02401	24.89	4.89151	10.6506	365.805	0.112139	0.372213	1.51659	3.87476	-1596.26	-3333.25			7.93813	13.2736	4.94079	13.4774
	4.15309	13.5082	7.04259	15.8115	10.0996	12.2304	3.4985	7.02931	4.27828	24.2349	4.87935	11.003	342.777	0.112007	0.371038	1.54028	3.87962	-1679.9	-3333.32			8.23461	12.7138	4.93536	13.3724
	4.08023	14.4095	6.92434	14.7522	9.96956	12.2387	3.54473	6.7014	4.52499	24.1261	4.94629	11.4848	317.032	0.111484	0.369979	1.54064	3.88137	-1762.38	-3333.43			8.47134	12.3201	4.92371	13.519
	4.05217	14.9968	6.74052	13.9066	9.57032	13.0069	3.57166	6.47312	4.72245	21.7126	4.80221	11.4634	307.539	0.110726	0.368935	1.54535	3.88277	-1840.05	-3333.47			8.5965	12.1613	4.92241	12.6594
	3.94376	15.207	6.35546	12.8182	9.22108	13.5952	3.54583	6.05153	4.7996	20.5749	4.62137	11.921	296.305	0.109964	0.367837	1.54155	3.88376	-1919.85	-3333.59			8.50207	11.8782	4.79899	12.3724
	3.9125	15.3881	5.92934	12.3996	9.16751	14.5227	3.42366	6.08099	4.75395	19.4035	4.55047	12.5339	275.373	0.109204	0.367115	1.53802	3.88172	-2005.72	-3333.7			8.40998	12.0299	4.75287	12.1626
	3.87592	16.0052	5.9977	12.6053	9.40278	15.5824	3.37027	6.32161	4.64461	19.0116	4.51092	12.773	247.964	0.109277	0.366232	1.53216	3.8662	-2092.35	-3333.72			8.62629	12.5301	4.77883	12.0985
	3.83647	16.0966	5.9428	12.845	9.76985	18.379	3.30893	6.5728	4.46718	18.1775	4.29536	13.3656	236.941	0.10993	0.365592	1.52436	3.86142	-2178.67	-3333.86			8.6253	13.6646	4.78297	11.9462
	3.81183	15.4596	6.00563	13.2999	10.1999	20.4309	3.25818	6.65242	4.19794	17.1987	4.03818	13.3355	226.6	0.110071	0.365229	1.50587	3.85296	-2263.21	-3333.9			8.42567	14.6436	4.70284	11.5241
	3.73138	14.2266	5.89967	13.5293	10.5004	22.7442	3.20323	6.67062	3.91903	15.5879	3.68963	12.8824	216.819	0.110298	0.365926	1.49001	3.85643	-2344.77	-3333.96			7.95254	15.5913	4.59763	10.72
	3.64924	13.635	6.03729	13.9231	10.59	24.3857	3.13357	6.89357	3.57679	15.1694	3.51863	12.6399	207.705	0.110895	0.367033	1.48079	3.86814	-2425.86	-3334.12			7.77384	16.2996	4.53464	10.4426
	3.67519	13.5066	6.11735	14.8297	10.6941	25.3494	3.13165	7.9045	3.34263	15.1562	3.3803	12.0617	192.312	0.11217	0.367763	1.47004	3.86956	-2504.12	-3334.1			7.76639	16.9577	4.79293	10.1994
	3.5419	12.7023	6.1274	15.8661	10.9564	26.1242	3.00593	8.07058	3.1089	14.4146	3.17536	10.8341	182.17	0.113365	0.368791	1.45263	3.8677	-2579.39	-3334.22			7.45719	17.6489	4.72847	9.47469
	3.5007	12.1796	6.01301	16.2834	10.8573	25.3718	2.96648	8.14257	2.93665	14.5761	3.16132	10.6199	181.692	0.113462	0.369551	1.43055	3.87236	-2654.48	-3334.32			7.23109	17.5042	4.6819	9.45244
	3.43224	11.6574	5.80668	15.8946	10.3991	23.9019	2.8836	8.89958	2.96162	14.9148	3.26817	10.5325	181.477	0.114025	0.369766	1.41016	3.87576	-2725.52	-3334.28			6.96546	16.7319	4.91494	9.57181
	3.40869	11.4142	5.60499	15.6171	9.83497	22.5977	2.86829	9.9649	2.93201	14.9204	3.38267	10.0382	182.7	0.114633	0.369688	1.39654	3.87439	-2798.37	-3334.47			6.8093	16.0166	5.25507	9.44709
	3.32668	11.1829	5.42713	15.7017	9.51642	21.1963	2.89286	10.8455	2.9018	16.1475	3.46531	10.1181	187.12	0.115117	0.369467	1.39177	3.86783	-2872.53	-3334.45			6.64556	15.4715	5.54671	9.91029
	3.3332	10.8459	5.19655	15.9062	9.47714	20.2761	2.87196	11.3839	2.85021	16.4402	3.5434	9.67578	195.018	0.116016	0.369422	1.38939	3.86209	-2943.32	-3334.48			6.45856	15.2198	5.70203	9.88648
	3.25647	11.0287	5.04405	15.5292	9.13625	19.8295	2.80553	11.24	2.8648	16.2816	3.72249	9.94684	215.242	0.116846	0.369684	1.3836	3.84671	-3013.13	-3334.64			6.44309	14.8316	5.63677	9.98366
	3.30437	11.007	5.02822	14.6139	8.79709	18.9357	2.80962	11.681	2.90346	17.9565	3.87765	10.611	232.372	0.116709	0.369745	1.39531	3.8333	-3074.55	-3334.55			6.44655	14.1156	5.79801	10.815
	3.30028	11.0072	5.13671	14.2827	8.654	18.7278	2.77157	11.9705	2.88366	18.5359	3.99626	10.9054	251.833	0.117106	0.370679	1.41	3.82296	-3124.9	-3334.68			6.48139	13.8882	5.87526	11.1459
	3.30416	11.4336	5.20746	14.5963	9.04338	18.9299	2.83699	11.9297	2.90059	19.3716	4.01532	10.7085	285.34	0.116997	0.371173	1.42517	3.81033	-3166.37	-3334.74			6.64841	14.1899	5.88911	11.3651
	3.42435	11.8137	5.36077	14.5715	9.40996	18.8795	2.94259	11.4102	2.95533	20.0978	4.19908	10.6093	296.704	0.117576	0.371959	1.43469	3.79628	-3197.56	-3334.65			6.86629	14.287	5.76937	11.6354
	3.47781	12.1881	5.48766	13.9425	10.0909	19.0898	2.97719	11.1428	2.97888	21.2786	4.34688	11.1995	305.683	0.117357	0.371715	1.4621	3.78316	-3218.4	-3334.84			7.05118	14.3744	5.69961	12.275
	3.49594	12.3339	5.60508	13.7876	10.3656	19.111	3.00415	10.4035	2.94695	22.7193	4.50548	12.0052	322.156	0.116371	0.370871	1.46603	3.77071	-3231.77	-3334.75			7.14498	14.4214	5.45155	13.0767
	3.50453	12.483	5.7089	14.0067	10.5909	18.0734	2.99891	10.1716	2.98333	23.2557	4.60237	12.7056	346.401	0.115685	0.369865	1.48049	3.76113	-3240.16	-3334.76			7.23215	14.2237	5.38462	13.5212
	3.37306	12.4945	5.6742	13.9827	10.6923	17.2324	2.96968	10.0386	2.96659	23.8809	4.74135	12.9923	359.297	0.115243	0.369572	1.49292	3.75089	-3247.36	-3334.88			7.18058	13.9691	5.32494	13.8715
	3.35387	12.9065	5.79785	13.259	10.7529	16.9454	2.97636	9.68394	3.07248	24.5494	4.78969	13.006	352.264	0.115128	0.368905	1.50042	3.73933	-3252.37	-3334.74			7.35273	13.6524	5.24426	14.115
	3.31861	12.9384	5.82066	12.9604	10.4558	16.8906	2.97418	9.38424	3.16961	24.8726	4.7151	13.1804	330.287	0.114559	0.368745	1.50519	3.74041	-3255.82	-3334.84			7.35921	13.4356	5.17601	14.256
	3.3466	13.407	5.95484	12.8239	10.307	17.0767	2.93749	8.89052	3.07724	24.3643	4.69096	13.7904	327.534	0.113973	0.368316	1.50978	3.74501	-3257.75	-3334.84			7.56947	13.4025	4.96842	14.2819
	3.29954	13.5241	5.97566	12.9019	9.90152	17.7062	2.88248	9.57689	3.02282	23.9967	4.68502	14.0991	330.193	0.113319	0.368201	1.49613	3.7416	-3257.55	-3334.74			7.59976	13.5032	5.16073	14.2603
	3.31661	14.0537	5.9244	12.2515	9.52627	18.1844	2.91012	9.52075	3.05284	23.7292	4.74009	14.4229	332.808	0.113873	0.369143	1.49488	3.73982	-3257.89	-3334.87			7.76491	13.3207	5.16124	14.2974
	3.50053	14.1786	5.80588	11.7081	9.22148	18.4898	2.9351	9.18281	3.05055	23.7553	4.69449	14.4665	307.89	0.113938	0.370313	1.4923	3.7392	-3257.78	-3334.76			7.82832	13.1398	5.05615	14.3054
	3.46841	14.8182	5.86823	11.3268	8.92186	18.6013	3.00936	9.0728	3.1159	23.5276	4.74734	15.1946	283.063	0.113975	0.370657	1.48019	3.74669	-3257.79	-3334.77			8.05162	12.95	5.06602	14.4899
	3.53625	14.893	5.76834	11.1056	8.67607	17.3181	2.97654	9.13564	3.02619	23.2856	4.8982	15.7484	276.275	0.113962	0.371084	1.47193	3.74618	-3257.96	-3334.82			8.06586	12.3666	5.04613	14.6441
	3.54548	14.6532	5.7884	10.5987	8.65519	16.6939	2.93955	9.1361	2.91651	23.0201	5.13655	16.1301	275.727	0.114365	0.37233	1.45781	3.74012	-3257.8	-3334.71			7.9957	11.9826	4.99739	14.7623
	3.54334	14.5698	5.66658	10.3304	8.16136	15.4519	2.94144	9.10487	2.99997	23.3045	5.27899	16.0787	280.084	0.114615	0.372831	1.44517	3.73713	-3257.95	-3334.76			7.92657	11.3145	5.01543	14.8874
	3.66269	14.7457	5.69005	9.96035	7.82487	13.6162	2.96639	8.17238	3.15195	23.9114	5.50288	16.3087	283.785	0.114713	0.373423	1.44888	3.74502	-3257.96	-3334.71			8.0328	10.4672	4.76357	15.241
	3.70841	15.0556	5.65891	9.46065	7.57226	11.9609	2.94585	8.27986	3.26594	24.2432	5.55651	17.2961	277.362	0.114384	0.373106	1.47378	3.75912	-3257.96	-3334.66			8.14096	9.6646	4.83055	15.6986
	3.64295	15.1176	5.71695	9.05678	7.41541	11.0561	2.85454	8.43897	3.3379	23.766	5.52267	17.9693	272.397	0.11455	0.373378	1.48532	3.7723	-3258.05	-3334.68			8.15915	9.17609	4.87714	15.7527
	3.73508	15.4882	5.72977	9.03535	7.39469	10.3648	2.84454	8.67585	3.42536	23.1382	5.57985	19.3634	266.07	0.114418	0.372916	1.48614	3.78003	-3258.04	-3334.6			8.3177	8.93162	4.98192	16.0271
	3.6844	15.8091	5.75517	8.7692	7.21085	10.2549	2.84211	8.83733	3.58023	23.0791	5.69187	20.9517	256.708	0.114519	0.372999	1.48086	3.78367	-3258.14	-3334.62			8.41622	8.74499	5.08656	16.5742
	3.67179	15.895	5.68409	8.90829	7.15614	10.2189	2.87025	8.84919	3.83079	22.9288	5.75244	22.4032	241.107	0.114656	0.371736	1.49251	3.79235	-3258.11	-3334.57			8.41695	8.76112	5.18341	17.0281
	3.64749	16.4403	5.70367	8.76226	7.21192	10.7144	2.84262	8.47616	4.00814	22.099	5.77341	23.0848	218.167	0.114605	0.371875	1.49295	3.79138	-3258.16	-3334.52			8.59715	8.89619	5.10898	16.9857
	3.53761	17.1901	5.6676	8.45563	7.15834	10.7321	2.84001	8.31428	4.10518	21.848	5.74128	22.6882	200.938	0.114419	0.371338	1.48346	3.77888	-3258.23	-3334.53			8.79843	8.78203	5.08649	16.7591
	3.55515	17.1871	5.75829	8.52152	7.21392	10.8544	2.79756	8.37482	4.05698	21.3778	5.75096	22.0482	184.455	0.114325	0.371764	1.48607	3.76248	-3258.14	-3334.45			8.8335	8.86327	5.07645	16.3923
	3.52017	17.6237	5.65219	8.59061	7.12054	11.1553	2.79203	8.44016	3.93137	21.8072	5.8792	21.3292	169.461	0.11457	0.371092	1.49232	3.75438	-3258.27	-3334.47			8.93203	8.95549	5.05452	16.3385
	3.53185	17.5762	5.58629	8.67039	7.03512	12.0026	2.79212	8.29874	3.78443	22.5691	5.94017	19.8809	159.598	0.114953	0.371271	1.49825	3.75315	-3258.21	-3334.4			8.8981	9.23603	4.95843	16.13
	3.49891	17.4181	5.61811	8.81933	7.06612	13.192	2.7809	8.19509	3.63043	23.029	6.1723	18.819	151.717	0.115187	0.372233	1.51719	3.7602	-3258.2	-3334.34			8.84503	9.69249	4.8688	16.0068
	3.45479	17.9189	5.74127	8.75934	7.0084	14.5521	2.76988	8.29614	3.51649	23.4608	6.38771	18.2572	149.061	0.115223	0.37255	1.51825	3.76387	-3258.35	-3334.37			9.03833	10.1066	4.86084	16.0352
	3.48819	18.3287	5.94147	8.83718	6.89226	15.2644	2.7631	9.45691	3.45736	23.8604	6.39071	17.5446	156.383	0.114816	0.373189	1.52291	3.76319	-3258.22	-3334.23			9.25277	10.3313	5.22579	15.9319
	3.46943	17.7787	5.92388	9.12652	6.85686	16.1441	2.81581	10.0557	3.37239	23.8183	6.52977	18.5379	183.378	0.115578	0.3736	1.52343	3.77509	-3258.31	-3334.22			9.05734	10.7091	5.41464	16.2953
	3.39157	17.5014	5.93957	8.93248	6.76641	16.5554	2.81086	11.053	3.49284	24.2132	6.54252	18.7591	229.015	0.115837	0.374071	1.50699	3.78196	-3258.4	-3334.16			8.94419	10.7514	5.78558	16.505
	3.3498	17.2798	5.99546	8.99646	6.95258	17.6433	2.87722	11.6559	3.51419	24.8769	6.55028	18.2013	281.515	0.115522	0.373635	1.49462	3.77999	-3258.26	-3333.99			8.87502	11.1974	6.01579	16.5428
	3.34783	17.1861	5.8756	9.11417	7.06975	18.1864	2.95168	11.6629	3.63912	24.6089	6.51761	18.9012	313.952	0.115116	0.372384	1.48785	3.77365	-3258.47	-3333.98			8.80319	11.4568	6.08456	16.6759
	3.45976	17.5489	5.76447	8.9393	6.99603	17.862	2.94655	12.237	3.67804	24.8795	6.40326	18.102	336.953	0.115203	0.371257	1.49938	3.75825	-3258.42	-3333.8			8.92438	11.2658	6.2872	16.4616
	3.41062	17.2044	5.5419	8.7644	6.89441	17.6582	2.88621	12.2709	3.6357	25.0697	6.42162	17.4622	360.004	0.114889	0.371082	1.51359	3.75209	-3258.38	-3333.66			8.71897	11.1057	6.26426	16.3179
	3.40595	16.3398	5.38783	8.6575	7.03611	17.8236	2.84456	11.6707	3.63601	26.6264	6.43931	17.4102	372.791	0.115475	0.370869	1.52806	3.75901	-3258.58	-3333.59			8.37787	11.1724	6.05041	16.8253
	3.45922	16.018	5.27138	8.52818	7.08282	18.0529	2.80195	12.0712	3.67848	26.6281	6.40163	16.6455	383.455	0.114361	0.370517	1.54189	3.75329	-3258.45	-3333.35			8.24952	11.2213	6.18388	16.5584
	3.51686	16.2767	5.30256	8.26661	7.08874	18.064	2.77165	11.7916	3.58478	26.3178	6.41501	16.7799	387.742	0.113614	0.370127	1.55397	3.74529	-3258.5	-3333.23			8.36537	11.1398	6.04935	16.5042
	3.52555	16.1249	5.26138	7.94892	6.67098	16.7886	2.70259	11.8229	3.63312	25.117	6.41837	17.6725	378.222	0.11288	0.370826	1.56314	3.73647	-3258.62	-3333.1			8.30394	10.4695	6.05287	16.4026
	3.49856	15.6584	5.37207	7.70731	6.3055	16.2455	2.67033	12.4802	3.62218	24.8327	6.21596	17.2894	383.437	0.112288	0.371752	1.56718	3.73773	-3258.47	-3332.88			8.17633	10.0861	6.25758	16.1127
	3.42451	14.9673	5.31097	7.97502	6.23892	16.9742	2.66693	12.5009	3.6644	25.7263	6.11861	17.5727	387.189	0.111567	0.372167	1.56843	3.73602	-3258.66	-3332.82			7.90091	10.396	6.27741	16.4725
	3.41783	15.0711	5.48621	8.38195	6.46534	17.8085	2.68588	12.3554	3.54769	25.151	5.79443	17.6652	368.904	0.110577	0.371806	1.55797	3.73207	-3258.62	-3332.68			7.9917	10.8853	6.19634	16.2035
	3.41829	15.5436	5.82848	8.29283	6.38289	17.7325	2.70284	12.3294	3.39886	24.2504	5.56218	17.8503	359.664	0.109527	0.371719	1.54637	3.71617	-3258.54	-3332.59			8.26346	10.8027	6.14368	15.8876
	3.31508	15.4117	5.87512	8.5911	6.19095	17.9629	2.6733	11.9322	3.34413	24.0683	5.45617	17.4333	342.51	0.108873	0.371774	1.53947	3.70597	-3258.76	-3332.59			8.20064	10.915	5.9832	15.6526
	3.35143	15.4537	5.86258	8.92849	6.12802	17.3287	2.65678	11.4203	3.33794	23.7471	5.53564	16.7397	342.805	0.108201	0.372297	1.52311	3.70695	-3258.62	-3332.54			8.22257	10.7951	5.80502	15.3408
	3.32013	15.0183	5.77665	9.4409	6.48004	18.6724	2.61095	11.435	3.29649	25.5854	5.59264	16.6343	342.856	0.108251	0.371437	1.50959	3.71812	-3258.69	-3332.53			8.03836	11.5311	5.7808	15.9374
	3.29565	15.1113	5.68769	10.8496	6.89485	19.7361	2.59168	11.2265	3.21435	26.6048	5.74377	17.0069	329.835	0.108441	0.37049	1.49085	3.72819	-3258.79	-3332.52			8.03153	12.4935	5.67752	16.4518
	3.30314	14.7897	5.69592	11.246	7.27751	20.1823	2.57784	10.8377	3.1908	26.4002	5.61691	16.327	329.28	0.108913	0.369826	1.48574	3.73527	-3258.63	-3332.47			7.92958	12.9019	5.53544	16.1147
	3.34102	14.5174	5.58896	11.9143	7.3567	20.4891	2.61391	11.2011	3.16246	26.7637	5.83779	15.609	328.18	0.109863	0.369963	1.48207	3.73534	-3258.8	-3332.41			7.81578	13.2534	5.65917	16.0702
	3.41923	14.352	5.52849	13.4123	7.82568	22.3343	2.64616	11.5667	3.24085	26.6277	6.01299	14.8728	323.99	0.11074	0.370032	1.49071	3.74773	-3258.74	-3332.32			7.76659	14.5241	5.8179	15.8378
	3.41231	14.1178	5.44096	14.0908	8.48356	24.028	2.74148	11.9139	3.28425	27.5968	6.04383	14.5399	325.392	0.112209	0.369583	1.47642	3.75527	-3258.67	-3332.19			7.65703	15.5341	5.97986	16.0602
	3.36114	13.5219	5.52934	14.6387	8.81453	25.3881	2.78441	12.5169	3.43917	27.7166	5.89557	14.5786	319.317	0.113296	0.369524	1.47341	3.761	-3258.83	-3331.97			7.4708	16.2804	6.24684	16.0636
	3.35895	13.4731	5.59147	15.4203	9.30686	25.5412	2.83307	12.9438	3.42504	26.396	5.90385	13.2106	306.254	0.113714	0.370193	1.47665	3.75271	-3258.67	-3331.67			7.47452	16.7561	6.40065	15.1701
	3.2494	12.7944	6.15851	17.4679	10.2325	26.2038	2.83003	13.0939	3.50514	25.4766	5.82062	11.3085	309.204	0.11404	0.370941	1.46592	3.74402	-3258.75	-3331.08			7.40077	17.9681	6.47636	14.2019
	3.15439	12.6796	6.36389	19.8499	11.3944	26.9403	2.75289	13.4586	3.54894	25.3936	6.06912	10.6619	298.315	0.113782	0.371492	1.43676	3.72727	-3258.79	-3330			7.39928	19.3948	6.58681	14.0415
	3.04181	11.7922	6.48984	21.0137	12.4273	27.4392	2.66861	13.8142	3.69099	25.2418	6.33222	10.23	293.356	0.113555	0.370777	1.41148	3.72495	-3258.68	-3328.18			7.10797	20.2934	6.72461	13.9347
	3.00967	10.9796	6.73146	21.5818	12.2608	26.8336	2.66825	14.3161	3.73395	25.5093	6.56635	9.83187	299.823	0.11258	0.370223	1.39037	3.71904	-3258.84	-3325.01			6.9069	20.2254	6.90609	13.9692
	3.04734	10.2657	7.00277	22.4494	12.1073	26.2037	2.62004	14.8439	3.74358	25.459	6.88995	9.99035	294.558	0.112063	0.369895	1.38916	3.7159	-3258.74	-3320.58			6.77194	20.2535	7.06917	14.1131
	3.05149	9.93486	7.2923	24.1511	12.7605	27.9261	2.61692	15.2654	3.80184	26.543	7.13867	10.2902	281.498	0.111052	0.369157	1.37184	3.72503	-3258.73	-3314.24			6.75955	21.6125	7.22804	14.6573
	3.12847	9.28139	7.40076	26.2068	13.9694	29.7515	2.66966	15.0576	3.98194	27.5454	7.40575	10.2502	283.26	0.110238	0.367769	1.36995	3.73483	-3258.85	-3305.53			6.60354	23.3092	7.23638	15.0671
	3.18094	9.38066	7.07848	27.0441	14.494	30.8921	2.73284	14.9891	4.04314	28.9164	7.69697	10.7112	280.643	0.109217	0.366774	1.38363	3.75507	-3258.7	-3295.16			6.54669	24.1434	7.25502	15.7749
	3.31975	9.52695	7.08436	28.7907	15.6187	32.2743	2.86319	14.6052	4.00532	30.0083	7.98685	11.1511	279.297	0.108349	0.366137	1.39484	3.77406	-3258.82	-3284.57			6.64368	25.5612	7.15791	16.3821
	3.39047	9.74101	6.87363	31.3247	16.752	34.4605	2.94388	14.4788	3.98554	32.2294	8.33204	11.4542	297.242	0.107784	0.366128	1.39502	3.80367	-3258.81	-3275.14			6.66837	27.5124	7.13609	17.3386
	3.53425	10.5755	6.37872	34.2058	18.3698	36.8126	3.01302	13.9007	4.11092	32.5518	8.75571	11.9136	302.896	0.107671	0.365759	1.38235	3.83139	-3258.72	-3268.42			6.82947	29.7961	7.0082	17.7404
	3.76194	11.3822	5.81633	37.185	20.1036	39.7227	3.21388	12.864	4.27142	33.3995	9.26013	12.9584	303.204	0.10709	0.366052	1.37184	3.85988	-3258.89	-3265.02			6.98681	32.3371	6.78311	18.5393
	3.9351	11.6569	5.68225	40.7714	21.3137	40.9235	3.33349	12.9615	4.38511	33.25	10.1974	13.185	310.267	0.106859	0.366217	1.36647	3.891	-3258.78	-3265.81			7.09142	34.3362	6.89338	18.8775
	4.11993	12.1316	5.47948	43.9465	22.5896	42.0219	3.43035	13.5788	4.49368	34.2673	10.9763	13.7488	313.111	0.106338	0.367699	1.37026	3.92369	-3258.83	-3270.3			7.24367	36.186	7.1676	19.6641
	4.2424	12.3329	5.29003	46.3168	23.6294	42.5668	3.55	13.2663	4.59368	35.2951	11.4937	13.8161	314.865	0.105908	0.368283	1.3626	3.94962	-3258.94	-3277.43			7.28845	37.5043	7.13666	20.2016
	4.31585	12.4566	5.1093	46.2993	23.8177	42.3831	3.56671	13.5072	4.67807	35.542	11.6819	13.6899	311.954	0.105458	0.369525	1.35524	3.96648	-3258.81	-3286.18			7.29392	37.5001	7.25065	20.3046
	4.26306	11.81	5.03273	45.6462	23.2943	41.6509	3.58852	13.8847	4.76326	34.2379	11.8568	13.9001	301.722	0.105302	0.370455	1.34698	3.9778	-3258.99	-3294.96			7.03525	36.8638	7.41218	19.9983
	4.19227	10.9048	5.1551	43.1564	22.1713	38.779	3.59446	14.8403	4.78854	32.7783	11.5869	13.597	314.549	0.105025	0.37089	1.34236	3.98575	-3258.98	-3302.88			6.75072	34.7023	7.74109	19.3207
	4.04687	10.0654	5.26431	40.1216	21.0234	34.9045	3.4576	15.5467	4.71334	30.3166	11.2974	13.1301	348.32	0.104939	0.370856	1.34174	3.99081	-3258.94	-3309.24			6.45885	32.0165	7.90589	18.248
	3.88668	9.80279	5.6309	35.878	19.445	31.3356	3.34636	15.8669	4.59394	27.8325	10.6822	13.0522	367.08	0.105113	0.370589	1.34628	3.99102	-3259.12	-3314.36			6.44012	28.8862	7.93574	17.189
	3.68609	8.9548	5.92678	33.361	17.6154	27.4626	3.25941	16.0355	4.32037	23.4951	10.0335	12.2112	368.93	0.105952	0.369675	1.35539	3.97719	-3259.02	-3318.2			6.18922	26.1463	7.87177	15.2466
	3.54853	7.79411	6.53409	30.8361	15.5761	23.187	2.98688	16.4582	4.21483	19.3795	9.97115	11.3088	378.833	0.107123	0.369759	1.36458	3.96721	-3259.11	-3321.21			5.95891	23.1997	7.88663	13.5532
	3.47489	6.56794	6.96812	29.8521	13.9304	19.4921	2.94171	16.4519	4.07383	17.0712	10.1514	11.0629	377.479	0.107477	0.369776	1.37706	3.95912	-3259.22	-3323.32			5.67031	21.0915	7.82247	12.7618
	3.38363	6.02334	7.58661	28.9718	13.6069	17.5706	2.89163	15.8795	4.00451	15.4604	10.0244	10.6936	380.492	0.108557	0.369929	1.37676	3.94365	-3259.1	-3324.75			5.66453	20.0498	7.59189	12.0595
	3.4024	5.97484	8.26001	29.3894	13.3407	15.8797	2.87576	15.1928	4.04056	14.4886	10.3631	10.2276	392.881	0.109401	0.370088	1.36121	3.94448	-3259.29	-3325.8			5.87908	19.5366	7.36971	11.6931
	3.52876	5.83319	8.79532	29.4789	12.5837	14.6743	2.97829	14.3897	4.06098	13.0836	10.4879	10.7797	388.628	0.110814	0.370417	1.33722	3.9473	-3259.29	-3326.57			6.05242	18.9123	7.14298	11.4504
	3.66864	5.63441	9.45544	28.5959	11.8501	14.4201	3.08479	14.6177	4.22216	12.9138	10.6625	10.4258	391.246	0.111782	0.370952	1.32168	3.94925	-3259.29	-3327.09			6.25283	18.2887	7.30822	11.334
	3.60924	5.71794	9.61313	26.8643	11.7932	14.1514	3.14445	14.7617	4.67532	12.7326	10.8515	11.09	396.267	0.112687	0.372043	1.31456	3.95648	-3259.47	-3327.62			6.31343	17.6029	7.52716	11.558
	3.5783	6.00375	9.7255	25.2391	11.3806	14.5752	3.23232	14.2944	5.11729	12.1819	10.6668	11.2115	373.368	0.113196	0.371133	1.31226	3.94895	-3259.41	-3327.91			6.43585	17.0649	7.54802	11.3534
	3.58666	6.17667	9.65943	23.9392	11.3064	16.2747	3.24352	13.7428	5.44847	11.9966	10.6987	11.8494	356.135	0.113938	0.369887	1.29715	3.94002	-3259.53	-3328.16			6.47425	17.1734	7.47828	11.5149
	3.63565	6.1612	9.26932	22.8951	10.7929	16.7264	3.29812	13.7625	5.54368	11.969	10.3966	11.8173	344.359	0.113965	0.368658	1.28178	3.93226	-3259.63	-3328.46			6.35539	16.8048	7.53477	11.3943
	3.65485	6.4267	8.52035	21.6872	10.2111	17.1754	3.31425	13.123	5.51257	12.4189	10.0034	12.4858	324.146	0.115326	0.368847	1.28174	3.92116	-3259.61	-3328.57			6.20063	16.3579	7.31659	11.636
	3.56907	6.54422	7.98324	19.8433	9.77704	17.7021	3.2912	12.9034	5.60382	12.9033	10.0424	13.0936	295.433	0.116275	0.368477	1.27108	3.91815	-3259.78	-3328.81			6.03217	15.7742	7.26616	12.0131
	3.5089	6.88319	6.99219	19.2824	9.39578	17.8007	3.2089	12.4228	5.72337	13.0252	10.0723	13.7757	272.393	0.115825	0.368328	1.25768	3.89176	-3259.81	-3329.03			5.79476	15.4929	7.11836	12.2911
	3.58455	7.29629	6.17354	18.837	9.04809	18.1536	3.12276	12.176	5.45339	12.5768	9.81593	13.6699	254.859	0.115416	0.367473	1.23975	3.87427	-3259.88	-3329.16			5.68479	15.3462	6.91738	12.0209
	3.56827	7.38606	5.48156	17.757	8.63435	17.4764	3.07804	11.5322	5.20511	12.3312	9.97445	13.9504	247.376	0.115721	0.367704	1.22992	3.86135	-3260.02	-3329.48			5.47863	14.6226	6.6051	12.0854
	3.49757	7.37652	4.92924	16.9794	8.04086	16.3904	3.01348	11.3841	4.99208	12.3153	9.6167	13.7645	251.166	0.115709	0.368778	1.22307	3.84748	-3260.06	-3329.64			5.26778	13.8036	6.46322	11.8988
	3.49638	7.6753	4.69678	16.624	7.55928	15.9291	2.94631	11.2474	4.87514	12.3529	9.76384	13.7998	243.895	0.115624	0.36925	1.22689	3.82906	-3260.17	-3329.79			5.28949	13.3708	6.35629	11.9722
	3.48319	7.47172	4.38313	17.2178	7.60806	16.3705	2.90864	12.8691	4.98085	11.9737	10.0461	13.5966	239.78	0.115271	0.369354	1.22309	3.7963	-3260.25	-3330.04			5.11268	13.7321	6.91955	11.8721
	3.53602	7.33494	4.48178	17.4999	8.33237	16.8166	2.86882	12.7419	4.8399	11.4724	9.80641	12.791	239.499	0.115463	0.369546	1.22746	3.76182	-3260.34	-3330.12			5.11758	14.2163	6.81688	11.3566
	3.52744	7.17566	4.89141	17.992	8.34611	16.0149	2.8445	11.8231	4.52496	11.3108	9.77772	12.033	237.525	0.115699	0.369853	1.25562	3.73494	-3260.43	-3330.31			5.19817	14.1177	6.39752	11.0405
	3.42502	7.27605	5.39441	17.8141	8.54806	15.4063	2.83063	12.3926	4.38167	10.944	9.73546	11.5907	235.355	0.115827	0.370277	1.2927	3.72236	-3260.49	-3330.42			5.36516	13.9228	6.53497	10.7567
	3.41072	7.20943	6.01959	17.9643	9.08211	15.4939	2.80757	12.9842	4.23165	11.2474	9.61778	11.1343	228.739	0.115537	0.370102	1.32539	3.71798	-3260.58	-3330.43			5.54658	14.1801	6.67446	10.6665
	3.42835	6.88747	6.65113	19.428	10.228	15.8156	2.77849	13.1456	4.24449	11.5513	9.64955	10.0202	215.017	0.115259	0.369918	1.34119	3.71948	-3260.6	-3330.64			5.65565	15.1572	6.72285	10.407
	3.39434	6.51463	7.5878	21.4689	11.0193	16.7153	2.72637	13.655	4.15052	11.507	9.84493	10.0581	219.979	0.114653	0.370175	1.35279	3.71989	-3260.67	-3330.73			5.83226	16.4012	6.84395	10.47
	3.38728	6.58149	8.05015	22.5124	11.8491	17.0625	2.74299	13.1386	3.93738	11.5042	9.91248	9.88459	239.435	0.11301	0.369962	1.35877	3.74118	-3260.72	-3330.85			6.00631	17.1413	6.60634	10.4338
	3.26857	6.54811	8.2916	23.8827	11.8617	16.5187	2.77715	13.6965	3.8662	11.5461	9.74983	9.91943	247.333	0.110945	0.370234	1.36073	3.75946	-3260.7	-3331.04			6.03609	17.421	6.77994	10.4051
	3.20231	6.52276	8.118	25.2319	12.0432	16.7006	2.75062	14.1284	3.82288	11.5736	9.89995	9.92372	253.171	0.109685	0.369886	1.34263	3.77891	-3260.78	-3331.09			5.94769	17.9919	6.90062	10.4658
	3.20511	6.38078	7.9076	26.9021	12.5981	17.1321	2.72071	13.7789	3.87684	12.2829	10.0989	10.0716	273.492	0.108336	0.37012	1.31997	3.79621	-3260.79	-3331.33			5.83116	18.8774	6.79215	10.8178
	3.32064	6.34561	7.54842	28.5422	12.3649	17.6657	2.7758	13.4348	3.93464	12.0004	10.1658	10.2855	292.548	0.107786	0.370502	1.31613	3.81559	-3260.78	-3331.46			5.73823	19.5243	6.71509	10.8172
	3.36238	6.69478	7.23622	28.0837	12.0083	17.1762	2.85323	13.97	3.9689	11.8857	10.2439	10.4601	308.685	0.107097	0.370345	1.32123	3.82192	-3260.88	-3331.53			5.76446	19.0894	6.9307	10.8632
	3.34755	6.72987	7.07852	26.7471	12.067	16.353	2.89914	13.334	3.96384	11.5496	10.1837	9.81708	332.204	0.107541	0.370625	1.32798	3.82745	-3260.83	-3331.75			5.71865	18.389	6.73232	10.5168
	3.36933	6.57338	6.98941	26.3926	11.845	15.0158	2.8643	12.5283	3.99458	11.0946	9.98733	9.8004	339.605	0.108322	0.370777	1.33219	3.82578	-3260.87	-3331.8			5.64404	17.7511	6.4624	10.2941
	3.42335	6.40062	6.94888	26.0302	11.5852	15.0359	2.82736	12.2798	4.15922	10.8649	9.91232	9.74186	355.098	0.110221	0.370852	1.32643	3.81461	-3260.97	-3331.93			5.59095	17.5504	6.42213	10.173
	3.45641	6.37322	7.13516	25.2748	11.8868	15.1857	2.90396	11.6813	4.21749	10.5171	9.95959	9.4784	364.212	0.111479	0.371106	1.33862	3.83203	-3260.9	-3332.08			5.65493	17.4491	6.2676	9.98502
	3.50492	6.23786	6.86328	24.3214	11.6561	14.8606	2.87503	11.5546	4.12588	9.94085	9.70715	9.37542	349.202	0.112503	0.371002	1.35066	3.83315	-3261.01	-3332.09			5.53535	16.946	6.18517	9.67447
	3.49505	6.11733	6.79117	22.468	11.4956	13.5334	2.92006	11.2735	4.07514	9.71725	9.49464	8.814	336.543	0.113404	0.371731	1.34907	3.83669	-3261.08	-3332.25			5.46785	15.8323	6.08956	9.34196
	3.47853	6.08029	6.6806	21.7564	11.3049	13.4094	2.9045	11.394	4.10477	9.1286	9.32678	8.31278	324.501	0.113865	0.371449	1.33132	3.8358	-3261.01	-3332.32			5.41314	15.4902	6.13441	8.92272
	3.58477	6.23821	6.62377	21.0755	11.6129	13.2471	2.93422	11.7176	4.10065	8.98452	9.41279	8.0022	299.856	0.113157	0.371274	1.31039	3.83463	-3261.15	-3332.36			5.48225	15.3118	6.25082	8.79984
	3.70988	6.44682	6.81926	20.4325	11.7947	14.6701	2.9385	12.2077	4.09293	8.63754	9.56318	7.51842	287.838	0.112508	0.370869	1.32894	3.84287	-3261.12	-3332.5			5.65865	15.6324	6.41304	8.57305
	3.7255	6.78941	7.19564	19.6384	11.8568	15.4733	3.00674	12.6037	3.9894	8.66343	9.88266	7.51026	272.972	0.11213	0.37103	1.34991	3.85606	-3261.08	-3332.47			5.90352	15.6562	6.53327	8.68545
	3.8398	6.59345	7.5409	19.0441	11.7717	16.0337	3.12101	13.1596	4.02647	8.79435	10.1549	7.51836	262.747	0.111022	0.37045	1.35351	3.84628	-3261.21	-3332.55			5.99138	15.6165	6.76904	8.82253
	3.86728	6.64226	7.7335	19.1165	12.1003	16.4443	3.23087	14.0626	4.14323	8.76776	10.3838	7.24234	248.429	0.109946	0.370338	1.34729	3.84392	-3261.04	-3332.59			6.08101	15.8871	7.14556	8.79797
	3.79384	6.68493	8.23999	20.464	12.6239	17.2375	3.1852	15.1627	4.2357	8.94663	10.5165	7.04047	236.302	0.10864	0.369714	1.34907	3.83014	-3261.09	-3332.57			6.23959	16.7751	7.52787	8.83452
	3.83963	6.85419	8.91184	20.8405	13.2592	17.4421	3.2475	15.381	4.21186	9.30516	10.7952	6.99674	228.423	0.10844	0.369731	1.34556	3.83348	-3261.09	-3332.62			6.53522	17.1806	7.61347	9.03238
	3.76299	7.0498	9.05174	22.101	13.7013	17.4546	3.28459	15.3604	4.27489	9.32641	10.8255	6.65557	229.198	0.108862	0.369128	1.34501	3.83916	-3260.89	-3332.61			6.62151	17.7523	7.63997	8.93583
	3.66994	6.88966	9.08577	22.3824	14.2745	17.2261	3.28519	15.6169	4.27607	9.54316	10.8313	6.65328	234.21	0.108798	0.368123	1.3432	3.84372	-3261.01	-3332.59			6.54846	17.961	7.72604	9.00924
	3.54762	6.68587	8.71705	23.743	14.3775	16.6748	3.18727	15.7026	4.23669	9.40005	10.564	6.70741	222.467	0.1082	0.367464	1.36206	3.84449	-3260.82	-3332.61			6.31685	18.2651	7.70885	8.89049
	3.56026	6.66514	8.56333	25.3923	14.1636	16.8864	3.1327	14.7644	4.14209	9.49606	10.223	6.52024	207.057	0.108515	0.367401	1.38561	3.85061	-3260.75	-3332.58			6.26291	18.8141	7.34639	8.74642
	3.54087	6.7358	8.54971	26.1642	14.0976	17.1605	3.10899	14.1842	4.1202	9.37785	9.97637	6.56137	211.706	0.108559	0.367825	1.40092	3.86145	-3260.83	-3332.58			6.27546	19.1408	7.1378	8.63853
	3.51246	6.84589	8.22084	27.2507	13.5504	17.3381	3.10383	14.0883	4.07293	9.0877	9.72349	6.90756	223.597	0.108641	0.366956	1.43161	3.88625	-3260.45	-3332.56			6.19306	19.3797	7.08834	8.57292
	3.47964	6.64163	7.93738	29.0094	13.7974	17.3679	3.01262	13.5852	4.02256	8.87737	9.13687	7.27648	230.251	0.107593	0.367417	1.45648	3.90973	-3260.61	-3332.55			6.01955	20.0582	6.87347	8.43024
	3.51277	6.55264	7.90013	29.2458	13.5824	17.6421	2.96059	13.8861	3.87773	8.79403	8.60046	7.2301	222.753	0.106479	0.36822	1.4783	3.92971	-3260.39	-3332.52			5.98852	20.1567	6.90813	8.2082
	3.64483	6.33429	8.07146	30.1089	13.1737	17.7303	3.00625	13.497	3.83416	8.43827	8.06304	7.52924	213.599	0.106506	0.368478	1.49357	3.93708	-3260.06	-3332.57			6.01686	20.3376	6.77914	8.01018
	3.67406	6.00882	8.2957	29.8398	13.92	18.0121	3.02366	13.3814	3.88248	8.37462	7.92825	7.92642	232.861	0.10613	0.368606	1.49504	3.95591	-3260.39	-3332.62			5.99286	20.5906	6.7625	8.07643
	3.65069	6.10428	8.45761	28.9167	14.4559	18.2419	3.03388	13.2207	3.93545	8.2058	7.91232	8.41407	263.862	0.105579	0.368047	1.50108	3.98142	-3259.73	-3332.61			6.07086	20.5382	6.73002	8.1774
	3.79527	5.99943	8.66924	29.2027	15.3571	18.5986	3.06103	13.2763	3.78066	8.04109	7.56913	8.88638	281.233	0.106015	0.36765	1.49902	4.00888	-3259.76	-3332.72			6.15465	21.0528	6.706	8.16553
	3.83492	6.0358	8.63685	29.745	16.2125	18.5625	3.0956	12.9189	3.69594	8.13709	7.37938	9.11925	286.038	0.106485	0.36762	1.4933	4.02873	-3259.83	-3332.75			6.16919	21.5067	6.57015	8.21191
	3.8624	6.19877	8.81596	29.6394	15.9918	18.3582	3.19988	13.0086	3.78916	7.9655	7.40841	8.68467	294.317	0.106806	0.367937	1.48552	4.03295	-3258.78	-3332.78			6.29238	21.3298	6.66589	8.01953
	3.89666	6.32124	8.69715	28.3072	15.556	18.2066	3.1556	12.6217	3.7856	7.82562	7.54226	8.58314	304.94	0.107647	0.368224	1.48409	4.04785	-3259.32	-3332.9			6.30501	20.6899	6.52098	7.98367
	3.90999	6.44347	8.5577	27.4943	15.2052	17.1039	3.13748	12.9539	3.79308	7.69906	7.36663	8.23534	319.425	0.108061	0.368975	1.47973	4.05638	-3258.64	-3332.86			6.30372	19.9345	6.62817	7.76701
	3.90765	6.54474	8.37659	26.67	14.3858	16.7643	3.1488	13.0281	3.76053	7.57578	7.00535	7.91188	330.924	0.108258	0.369103	1.45649	4.05325	-3257.79	-3332.93			6.27632	19.2734	6.64583	7.49767
	3.8138	6.64162	8.15964	26.147	13.5634	15.8863	3.12354	13.2439	3.70983	7.34126	6.79024	7.4127	336.315	0.108521	0.370633	1.42036	4.0335	-3258.73	-3333			6.20502	18.5322	6.69244	7.1814
	3.73907	6.65537	7.92607	25.7448	12.76	15.1263	3.03828	13.8882	3.77227	7.07423	6.73115	6.97933	340.667	0.108542	0.371451	1.41385	4.0097	-3257.1	-3332.95			6.10684	17.8771	6.89959	6.92824
	3.69726	6.49524	8.2321	25.1287	12.1903	16.4202	3.04165	14.5734	3.77009	6.7312	6.52	6.44744	332.778	0.1091	0.371944	1.4015	3.98183	-3257.32	-3333.05			6.14153	17.9131	7.12836	6.56622
	3.62534	6.49688	8.65936	26.6022	12.297	17.6271	2.99735	14.9339	3.74523	6.32949	5.95492	6.96581	348.503	0.108999	0.372007	1.37949	3.96067	-3257.87	-3333.09			6.26053	18.8421	7.22549	6.41674
	3.59222	6.86322	8.83055	28.1434	12.6239	19.0986	3.0394	15.7107	3.74446	6.01231	5.59696	7.60477	382.164	0.108968	0.371693	1.35287	3.93513	-3255.87	-3333.07			6.42866	19.9553	7.49819	6.40468
	3.55073	7.03285	9.21948	30.2468	13.0362	21.1492	3.0486	15.7919	3.70487	6.22519	5.5674	8.08047	398.285	0.108972	0.372021	1.32256	3.91095	-3257.49	-3333.18			6.60102	21.4774	7.51513	6.62435
	3.6177	7.02644	9.46453	30.5882	13.446	22.1563	2.9545	16.4796	3.80705	6.26863	5.48049	8.1057	385.321	0.108998	0.372028	1.29282	3.89669	-3256.75	-3333.16			6.70289	22.0635	7.74705	6.61827
	3.64873	7.08587	9.39249	30.7081	13.6797	22.0341	2.93373	16.2239	3.85739	6.3493	5.18934	8.24457	360.11	0.108785	0.371168	1.26953	3.89801	-3255.45	-3333.19			6.70903	22.1406	7.67167	6.5944
	3.5802	7.56173	9.29443	30.0235	13.7448	22.0285	2.91702	15.7487	3.94562	6.58147	5.16954	8.65148	336.018	0.107902	0.371258	1.25045	3.89379	-3257.86	-3333.27			6.81212	21.9323	7.53712	6.80083
	3.58057	7.7022	8.91172	29.1612	13.2518	20.1499	2.83813	14.8871	3.93476	6.87303	5.26678	9.28208	334.091	0.107077	0.371274	1.23946	3.89147	-3255.46	-3333.24			6.7315	20.8543	7.21999	7.14063
	3.50304	7.90491	8.3808	27.5866	12.4983	18.5805	2.78976	14.4017	3.97555	6.88901	5.29477	9.17555	321.734	0.107166	0.37074	1.23843	3.88761	-3256.19	-3333.28			6.59625	19.5552	7.05568	7.11978
	3.51592	7.79015	7.44489	24.9725	11.8504	17.0063	2.77392	13.7367	3.97623	6.84037	5.21964	9.23438	293.251	0.107178	0.369981	1.25061	3.89095	-3257.68	-3333.32			6.25032	17.943	6.82893	7.09813
	3.47352	8.04977	6.78666	22.3051	11.2011	14.407	2.70734	13.1067	3.9759	6.64467	5.12076	9.86394	257.67	0.107505	0.369281	1.26533	3.89289	-3254.5	-3333.28			6.10332	15.9711	6.59664	7.20979
	3.30513	8.28083	6.43947	21.8097	10.4882	12.326	2.66454	12.0529	3.94844	6.91893	4.9753	11.2931	253.747	0.108463	0.369202	1.28623	3.89295	-3257.25	-3333.33			6.00848	14.8746	6.22196	7.72911
	3.17144	8.6581	6.56084	21.1748	9.25531	11.5229	2.66496	11.5182	4.03682	7.06007	5.17993	12.4491	261.078	0.109302	0.369136	1.31147	3.89593	-3256.23	-3333.35			6.13013	13.9844	6.07333	8.22969
	3.10576	8.65172	6.18639	20.0838	8.63533	10.6491	2.60972	10.8829	4.01847	6.87492	5.03708	12.3037	266.207	0.109257	0.368953	1.33857	3.89432	-3253.99	-3333.3			5.98129	13.1227	5.83704	8.07191
	3.13916	8.8429	6.0266	20.1958	8.5822	11.1247	2.54031	10.6491	4.0444	7.14298	4.83764	12.4636	259.923	0.109456	0.367817	1.36944	3.88952	-3257.3	-3333.37			6.00289	13.3009	5.74461	8.14808
	3.2674	8.75222	6.05939	21.0489	8.75957	11.3874	2.46014	10.0725	4.04164	7.99523	4.89421	13.6943	249.612	0.109854	0.367507	1.4024	3.89876	-3253.45	-3333.38			6.02634	13.7319	5.52476	8.86125
	3.34047	8.95756	6.04058	23.2291	8.91695	11.7422	2.46754	9.73722	4.01865	9.25916	4.98196	15.2818	255.618	0.110003	0.367541	1.4268	3.89651	-3253.61	-3333.35			6.11287	14.6294	5.4078	9.84097
	3.33311	8.86579	5.78948	24.8781	9.35202	12.0143	2.51754	10.0301	4.0626	10.6228	5.16401	17.1274	258.259	0.109705	0.367777	1.44834	3.90031	-3255.24	-3333.43			5.99613	15.4148	5.53675	10.9714
	3.40249	9.05378	5.37069	25.605	9.67579	13.2782	2.60569	10.3863	4.0696	11.8231	5.16886	19.2133	256.539	0.109247	0.366873	1.47263	3.90313	-3208.57	-3333.38			5.94232	16.1863	5.68719	12.0684
	3.4885	9.14981	5.06193	26.8395	10.2293	14.1761	2.52515	10.2199	4.03022	16.247	5.40635	22.0862	244.691	0.109768	0.36598	1.49328	3.89639	-2886.74	-3333.24			5.90008	17.0817	5.59175	14.5799
	3.56797	8.86705	4.77863	30.3118	10.448	15.8319	2.60211	10.2984	4.05706	20.3869	5.89413	24.7751	238.878	0.110856	0.365836	1.49954	3.88827	-2422.44	-3333.08			5.73788	18.8639	5.65252	17.0187
	3.5785	9.17828	4.55811	32.7796	11.3638	16.9242	2.71132	10.5888	4.05104	24.1085	6.38722	27.3697	239.143	0.111017	0.366815	1.49617	3.89172	-1897.86	-3332.77			5.77163	20.3559	5.78372	19.2885

## Sheet: P209 U1-2
	Ra Li	Oi Li	Oe Li	MF Li	ICO Li	LO Li	Ra Re	Oi Re	Oe Re	MF Re	ICO Re	LO Re	EKG	Kippwinkel	Rotwinkel	Kraft x	Kraft y	Druck li	Druck re			Bauch links	Rücken links	Bauch rechts	Rücken rechts
	1.25241	8.55516	2.03051	19.0101	4.70786	8.78018	1.38324	4.52356	2.70879	27.8581	2.47596	13.627	248.924	0.0410363	0.274636	0.891272	2.81876	39	-1464.77			3.94603	10.8327	2.87186	14.6537
	1.23138	8.27438	2.08664	19.0738	4.79487	8.79159	1.36479	4.76086	2.70835	29.5181	2.65891	13.8477	233.363	0.0398714	0.275243	0.875942	2.8254	36	-1467.87			3.86413	10.8867	2.94467	15.3416
	1.26107	8.03098	2.11925	20.2889	4.86087	8.65694	1.33729	5.37313	2.68512	31.6794	2.81822	14.0614	221.41	0.0388416	0.276116	0.870546	2.82811	1.9292	-1470.34			3.80377	11.2689	3.13184	16.1863
	1.24441	7.70132	2.21525	21.3482	5.58577	8.52932	1.32802	6.22319	2.74566	33.3963	2.88493	14.5132	223.215	0.0379843	0.277438	0.879805	2.82958	11	-1471.72			3.72033	11.8211	3.43229	16.9315
	1.26438	7.34638	2.28863	23.2457	5.90746	8.70785	1.3392	6.50862	2.85519	34.145	2.94758	15.0757	222.731	0.0369511	0.278611	0.864052	2.82922	-1543.75	L			3.63313	12.6203	3.56767	17.3894
	1.31838	7.41052	2.35302	23.7658	6.22373	8.82424	1.35452	6.4963	2.82955	33.104	2.99333	15.4185	221.76	0.0360442	0.279056	0.863753	2.81902	-1541.4	-1473.1			3.69397	12.9379	3.56012	17.1719
	1.38666	7.10953	2.3602	25.403	7.0965	8.75825	1.43591	6.22433	2.88526	32.2128	2.8916	15.9996	225.174	0.035959	0.279036	0.860792	2.81821	-1546.2	-1473.44			3.6188	13.7526	3.51517	17.0347
	1.43839	6.67256	2.37074	25.6264	7.67586	8.52349	1.50893	5.90042	2.82178	29.8275	2.79107	16.0869	228.354	0.0361445	0.278859	0.851979	2.82256	-1554.09	-1472.9			3.4939	13.9419	3.41038	16.2351
	1.46717	6.35077	2.32798	26.6795	7.73803	8.5931	1.54523	6.0827	2.68909	27.4797	2.66768	15.9241	228.536	0.0367205	0.27852	0.825383	2.80361	-1564.37	-1472.25			3.38197	14.3369	3.43901	15.3572
	1.54557	6.12506	2.26903	27.0417	7.77634	8.4572	1.56709	6.32501	2.54604	25.5073	2.57922	15.6081	243.511	0.0375801	0.27753	0.790668	2.77702	-1578.33	-1470.94			3.31322	14.4251	3.47938	14.5649
	1.65536	5.5596	2.23282	27.9943	8.10968	8.34751	1.64798	7.33194	2.32904	24.2713	2.59638	15.604	270.778	0.0381297	0.276351	0.756897	2.76275	-1595.85	-1470.06			3.14926	14.8172	3.76965	14.1572
	1.78353	5.31508	2.22301	28.0872	8.03155	8.2104	1.69632	8.41949	2.20565	24.463	2.65998	16.5088	305.25	0.0385629	0.275163	0.721698	2.74521	-1615.68	-1468.35			3.1072	14.7764	4.10715	14.5439
	1.9233	5.12466	2.23573	27.482	7.76168	7.85681	1.76794	8.82584	2.0946	24.6846	2.72248	17.4005	337.464	0.0385409	0.27449	0.690056	2.73287	-1635.85	-1467.3			3.09456	14.3668	4.22946	14.9359
	2.01243	5.09588	2.19102	26.8973	7.22353	7.57073	1.83018	8.90673	1.93761	24.9656	2.82284	17.9177	339.143	0.0382044	0.273434	0.677882	2.7439	-1653.92	-1463.65			3.09978	13.8972	4.22484	15.2354
	2.0896	4.86411	2.21123	25.9155	6.9391	7.05302	1.9284	9.21794	1.84622	25.6258	3.02872	18.11	324.033	0.0377086	0.273673	0.671392	2.7629	-1667.86	-1458.21			3.05498	13.3025	4.33086	15.5882
	2.18662	4.66069	2.23774	23.9558	6.73033	6.65484	2.02787	9.31734	1.85167	25.9794	3.16653	18.8883	298.838	0.0372962	0.273387	0.670834	2.7842	-1677.87	-1449.75			3.02835	12.447	4.39896	16.0114
	2.29819	4.67024	2.32491	22.303	6.81119	6.2977	2.1411	8.82364	1.81687	26.4523	3.31865	18.4338	288.974	0.0375184	0.272899	0.688973	2.80132	-1684.32	-1439.46			3.09778	11.804	4.26054	16.0683
	2.30751	4.78146	2.35235	21.1408	6.287	5.63715	2.19912	8.81065	1.82659	28.725	3.39231	17.5104	277.847	0.0381642	0.272456	0.691279	2.79674	-1687.84	-1425.3			3.14711	11.0216	4.27879	16.5426
	2.40787	5.19682	2.44361	19.3356	5.91407	5.1933	2.21681	8.60905	1.83614	30.4706	3.61307	17.1556	284.128	0.0382407	0.272548	0.701874	2.78428	-1689.77	-1409.21			3.34943	10.1476	4.22067	17.0798
	2.47204	5.71909	2.43866	17.5832	5.61369	4.92476	2.25097	8.00472	1.84446	31.566	3.81735	16.7713	318.255	0.0384723	0.273661	0.703263	2.77722	-1690.74	-1391.68			3.54326	9.37387	4.03338	17.3849
	2.5293	6.59859	2.5409	16.048	5.08582	4.51588	2.30193	7.59666	1.82647	32.4784	4.11689	15.7899	343.806	0.0389397	0.274035	0.703861	2.75835	-1691.37	-1373.64			3.8896	8.54991	3.90836	17.4617
	2.45274	7.62906	2.53795	14.9449	4.25165	4.04892	2.26228	7.00182	1.82853	32.9843	4.20073	15.4243	364.885	0.0386586	0.274701	0.706781	2.74341	-1691.59	-1354.4			4.20658	7.7485	3.69754	17.5365
	2.58958	8.74163	2.58949	13.7834	3.70881	4.01406	2.3572	6.75726	1.88202	32.5323	4.69322	15.0583	378.107	0.0380725	0.274993	0.720812	2.73914	-1691.71	-1336.53			4.64023	7.16877	3.6655	17.4279
	2.65822	9.32362	2.60614	12.4987	3.55891	4.1358	2.40747	6.52884	1.99439	32.0883	4.98172	14.6394	383.739	0.0382427	0.275166	0.723382	2.73029	-1691.71	-1322.45			4.86266	6.73114	3.64357	17.2365
	2.67136	9.92801	2.63567	11.2614	3.52925	4.21704	2.45559	6.10059	2.0917	30.417	4.7919	14.2461	368.322	0.0381546	0.275199	0.726078	2.71812	-1691.74	-1311.86			5.07835	6.3359	3.5493	16.485
	2.66249	10.6352	2.60429	10.3141	3.53919	4.52162	2.47177	5.92925	2.13502	28.8184	4.77125	13.6721	357.169	0.0379404	0.275392	0.718917	2.71324	-1691.6	-1306.07			5.30067	6.12497	3.51201	15.7539
	2.61693	10.9077	2.56245	9.42658	3.54134	4.70471	2.40828	5.99595	2.19423	27.1365	4.68103	12.7813	346.774	0.0376599	0.276303	0.700951	2.7089	-1691.47	-1304.88			5.36235	5.89087	3.53282	14.8663
	2.53098	11.0281	2.57111	9.17018	3.62653	5.0017	2.35686	5.653	2.26141	25.3114	4.32227	12.255	318.667	0.0375587	0.276334	0.686508	2.70273	-1691.24	-1308.55			5.37672	5.9328	3.42375	13.9629
	2.44294	11.2198	2.48884	9.02012	3.60187	5.38798	2.28205	5.60897	2.28823	22.7489	3.81328	12.2421	300.055	0.0377838	0.276626	0.668732	2.70684	-1691.15	-1317.31			5.38387	6.00332	3.39308	12.9348
	2.24035	11.3398	2.38372	9.40896	3.49209	5.68476	2.13373	5.50134	2.28575	22.4925	3.5857	12.6428	290.782	0.0383798	0.27575	0.658438	2.71678	-1691.08	-1330.08			5.3213	6.19527	3.30694	12.907
	2.16374	11.2072	2.29443	9.99072	3.54476	5.95258	2.04252	5.68361	2.31413	21.1746	3.30992	12.478	296.219	0.0383054	0.275014	0.670804	2.71642	-1691.05	-1342.9			5.22178	6.49602	3.34675	12.3208
	2.1196	11.2612	2.19042	10.3521	3.4844	6.37541	1.97692	5.46463	2.33352	19.4871	2.98052	12.4224	293.483	0.0385286	0.274412	0.676248	2.7105	-1691.09	-1356.87			5.19041	6.73729	3.25836	11.63
	2.02664	11.2507	2.14894	11.3502	3.68924	6.68521	1.85917	5.65521	2.24699	18.688	2.72198	12.0946	311.821	0.0386293	0.275677	0.694236	2.7024	-1691.26	-1374.26			5.14211	7.24153	3.25379	11.1682
	1.95091	11.1253	2.12451	12.6776	3.99591	6.85879	1.82175	5.52792	2.12939	18.1375	2.50245	11.7386	351.405	0.0387114	0.276388	0.72253	2.69863	-1691.39	-1388.04			5.0669	7.8441	3.15969	10.7928
	1.92932	10.7848	2.14922	14.0417	4.58735	6.97977	1.79516	5.49878	2.06533	17.9424	2.21226	10.1947	382.482	0.038584	0.276749	0.738973	2.68548	-1691.56	-1399.31			4.95443	8.53626	3.11976	10.1164
	1.9315	10.3825	2.2153	14.5124	4.97672	7.2328	1.88522	5.71803	2.00223	17.2172	2.09312	9.61304	395.771	0.0387787	0.276709	0.749888	2.6789	-1691.76	-1409.85			4.84309	8.90731	3.20183	9.64111
	1.94074	10.1767	2.27603	14.9823	4.8701	7.23602	1.90156	5.92665	1.9248	16.8085	1.97543	8.69052	412.404	0.0388237	0.277451	0.76128	2.68175	-1691.98	-1417.27			4.79781	9.02949	3.251	9.15815
	2.00754	9.81759	2.30383	15.0115	4.86786	7.24357	2.0103	5.70239	1.91539	16.6534	1.97814	8.47834	471.957	0.039415	0.276933	0.776716	2.68941	-1692.19	-1420.19			4.70965	9.04098	3.20936	9.03663
	2.05146	9.51797	2.24692	14.6848	4.53768	7.23089	2.06595	5.91603	1.89877	15.9273	2.02146	7.81751	540.198	0.0395914	0.275767	0.779518	2.69608	-1692.47	-1420.23			4.60545	8.81779	3.29359	8.58874
	2.10607	9.31903	2.20573	13.8673	4.2333	7.23125	2.10797	6.43713	1.8514	15.0793	2.00131	7.70448	604.24	0.0395541	0.274533	0.786475	2.69656	-1692.75	-1420.65			4.54361	8.44396	3.4655	8.26168
	2.15648	9.15159	2.19676	13.7136	3.83567	6.79768	2.1451	6.75661	1.7921	14.975	2.01455	7.87347	636.369	0.0398794	0.274006	0.793924	2.70113	-1693.06	-1419.36			4.50161	8.11565	3.56461	8.28767
	2.20256	9.08021	2.14407	13.5615	3.83256	6.61605	2.16494	6.98019	1.79247	15.9496	2.08363	8.42143	631.731	0.0396524	0.272429	0.798674	2.71634	-1693.45	-1419.52			4.47561	8.00338	3.64587	8.81823
	2.19844	9.18228	2.11456	13.3128	3.96126	6.815	2.15316	7.28597	1.8383	16.3339	2.18625	9.17388	619.753	0.0390366	0.271471	0.789954	2.73548	-1693.9	-1418.88			4.49842	8.0297	3.75915	9.23134
	2.25048	9.12185	2.10546	13.6046	3.79674	6.69258	2.17689	8.10744	1.88258	16.8616	2.25871	9.58673	569.717	0.03866	0.272008	0.780372	2.74984	-1694.41	-1420.36			4.49259	8.0313	4.05563	9.56902
	2.24909	9.62579	2.12927	13.0644	3.69681	6.46276	2.16316	7.97154	1.93111	17.4788	2.32707	10.1695	474.08	0.0386607	0.272552	0.760508	2.76511	-1694.97	-1421.17			4.66805	7.74131	4.02194	9.99179
	2.25666	9.91632	2.12207	12.6556	3.38132	6.35368	2.17885	7.99703	1.91437	17.8872	2.37028	11.3069	375.916	0.0384897	0.274355	0.732483	2.78876	-1695.51	-1422.26			4.76501	7.46352	4.03008	10.5214
	2.21078	9.96084	2.02207	12.4801	3.20314	6.30335	2.05006	7.78287	1.88543	17.6347	2.44492	12.0758	324.822	0.0392114	0.275311	0.702958	2.81175	-1696.03	-1422.21			4.73123	7.32886	3.90612	10.7185
	2.10338	10.0376	1.96367	11.5373	2.94779	6.01719	1.94518	7.81715	1.85253	19.1357	2.49353	11.6947	287.693	0.0391105	0.276131	0.689397	2.81869	-1696.42	-1422.36			4.70156	6.83409	3.87162	11.108
	2.01711	9.78998	1.96067	10.3849	2.7891	5.85181	1.84306	6.99167	1.82162	18.5142	2.47751	11.4864	257.897	0.0396208	0.277307	0.675125	2.82601	-1696.76	-1421.61			4.58925	6.34194	3.55212	10.8261
	1.93608	9.67104	1.93247	9.56202	2.70763	5.78506	1.80002	6.49554	1.76733	17.9185	2.53293	10.8751	253.049	0.0396717	0.278443	0.66723	2.84006	-1696.92	-1419.42			4.5132	6.01824	3.3543	10.4422
	1.8429	9.20743	1.88626	9.14637	2.68398	5.58119	1.73574	5.77352	1.77043	18.9417	2.67013	10.4794	243.822	0.0387808	0.278632	0.658377	2.84597	-1697.13	-1415.09			4.31219	5.80385	3.09323	10.6971
	1.82974	9.27814	1.95407	7.82851	2.60088	5.39207	1.76105	5.31176	1.85976	18.4241	2.72759	9.47498	238.781	0.0382786	0.279035	0.651226	2.83111	-1697.26	-1410.11			4.35398	5.27382	2.97752	10.2089
	1.84241	9.5231	1.97355	7.38865	2.60074	5.49761	1.78707	4.99971	1.89923	17.837	2.78692	9.62444	255.327	0.0383569	0.278998	0.658904	2.82523	-1697.42	-1404.19			4.44635	5.16233	2.89533	10.0828
	1.87247	9.96537	1.94694	7.59041	2.66322	5.33823	1.78389	4.63932	1.9361	19.0999	2.94973	10.0721	273.423	0.0384535	0.278237	0.675419	2.80747	-1697.54	-1397.32			4.59493	5.19729	2.78644	10.7072
	1.91575	10.2859	1.95777	7.37636	2.71614	5.55451	1.85395	4.57059	2.02151	20.4625	3.1439	10.9079	275.71	0.0385412	0.276903	0.680275	2.78695	-1697.72	-1391.79			4.7198	5.21567	2.81535	11.5047
	1.93088	10.5668	1.96681	7.13278	2.72267	5.76925	1.86538	4.64591	2.12254	21.5146	3.2024	12.0408	308.657	0.0396624	0.27607	0.693346	2.76284	-1697.78	-1386.81			4.82151	5.20823	2.87794	12.2526
	1.92783	11.2369	2.02852	7.43508	2.82808	5.73394	1.87609	4.62239	2.14025	22.5798	3.32278	12.2181	359.16	0.0395796	0.274826	0.707059	2.73875	-1697.86	-1380.69			5.06441	5.33237	2.87957	12.7069
	1.93973	11.1743	2.0548	7.50055	2.80374	5.72436	1.89199	4.48667	2.21469	23.2645	3.44813	12.9391	402.978	0.0400555	0.273724	0.725265	2.73041	-1697.86	-1371.84			5.05627	5.34288	2.86445	13.2172
	1.95171	11.1861	2.14318	7.5308	2.80842	5.77561	1.87442	4.51304	2.21588	23.6207	3.50079	13.3689	453.205	0.0397588	0.272727	0.745275	2.72517	-1697.84	-1362.1			5.09366	5.37161	2.86778	13.4968
	1.94667	11.0889	2.161	7.66747	2.7312	5.61401	1.84785	4.52926	2.17839	23.0458	3.46206	13.7673	504.805	0.039422	0.272805	0.763306	2.7311	-1697.85	-1349.61			5.06553	5.33756	2.85183	13.4251
	2.00601	11.3442	2.17452	7.45909	2.6801	5.43562	1.88667	4.50475	2.14819	22.0243	3.47408	13.6867	534.182	0.0392237	0.273751	0.774538	2.73809	-1697.86	-1336.99			5.17492	5.1916	2.84654	13.0617
	2.00066	11.416	2.16122	7.44507	2.58076	5.68608	1.91516	4.25855	2.15163	22.1598	3.51165	14.0659	533.294	0.0395742	0.274408	0.795295	2.7401	-1697.85	-1324.57			5.19264	5.2373	2.77511	13.2458
	2.00397	11.5345	2.162	7.3675	2.57206	5.94139	1.91326	4.18887	2.1112	22.4582	3.57182	14.0534	512.834	0.0390971	0.274719	0.81248	2.76506	-1697.81	-1315.44			5.23348	5.29365	2.73778	13.3612
	2.00859	11.8108	2.1908	7.37083	2.51118	6.16097	1.90967	4.029	2.11959	21.6658	3.59012	14.0752	471.968	0.0390175	0.275801	0.811401	2.79148	-1697.82	-1306.92			5.33674	5.34766	2.68609	13.1104
	2.03398	11.6374	2.18113	7.23276	2.54961	6.35872	1.97765	3.79664	2.1461	22.2481	3.55538	14.7557	418.935	0.0392768	0.276839	0.813584	2.81412	-1697.76	-1300.11			5.28418	5.38036	2.64013	13.5197
	2.02748	11.7738	2.17289	7.2477	2.53957	6.50049	1.93607	3.77374	2.17671	22.6477	3.50398	14.7715	365.859	0.0393028	0.276063	0.817386	2.83613	-1697.7	-1292.85			5.32471	5.42925	2.62884	13.6411
	1.99493	11.6805	2.0979	7.36957	2.57871	6.75748	1.89408	4.2939	2.16381	23.2605	3.5139	14.7284	324.768	0.0389935	0.276296	0.807991	2.86232	-1697.65	-1286.37			5.25778	5.56858	2.78393	13.8343
	2.01258	11.4908	2.07812	7.439	2.5872	6.8592	1.8611	4.71959	2.13389	22.5772	3.39637	14.9341	269.704	0.0390274	0.277183	0.793448	2.87046	-1697.62	-1278.9			5.19384	5.62847	2.90486	13.6359
	1.99145	11.6631	2.02589	7.20168	2.57519	7.1025	1.86519	5.08826	2.13447	23.7714	3.39505	14.9933	236.579	0.0383706	0.276963	0.777337	2.85561	-1697.62	-1271.11			5.22682	5.62646	3.02931	14.0533
	2.01711	12.0254	2.01779	6.97647	2.58613	7.0656	1.82356	5.36222	2.10094	23.0871	3.461	15.3868	212.035	0.0381177	0.276477	0.770365	2.84854	-1697.63	-1262.33			5.35342	5.54273	3.09557	13.9783
	1.94569	11.7367	1.97655	6.96074	2.50354	7.19514	1.78281	5.48482	2.05692	23.7532	3.40451	15.1692	181.71	0.0381596	0.275448	0.760225	2.83476	-1697.66	-1251.66			5.21966	5.55314	3.10818	14.109
	1.92291	11.5692	2.01956	6.7255	2.46232	6.97256	1.74712	5.29943	2.03042	22.7925	3.35236	15.341	173.836	0.0384043	0.274358	0.768353	2.80926	-1697.71	-1239.69			5.17057	5.38679	3.02566	13.8286
	1.95729	11.5657	2.03528	6.42956	2.46208	6.7425	1.75728	5.49361	2.00818	22.3983	3.35773	15.8074	197.35	0.0382005	0.273509	0.769326	2.79122	-1697.79	-1224.48			5.18608	5.21138	3.08636	13.8545
	1.93504	11.123	2.05894	6.45554	2.43424	6.48164	1.71183	5.76675	1.93688	21.5011	3.3869	15.8835	208.962	0.0388365	0.273516	0.775502	2.7779	-1697.86	-1210.11			5.03899	5.1238	3.13849	13.5905
	2.0922	11.0596	2.10218	6.07356	2.44971	6.28058	1.69767	5.88773	1.86214	20.6352	3.33708	15.3448	208.927	0.0389799	0.274159	0.766537	2.7665	-1697.91	-1194.14			5.08468	4.93462	3.14918	13.1057
	2.19714	11.5571	2.15259	5.72327	2.45824	6.19498	1.69488	6.19203	1.79381	20.0907	3.37761	15.2431	211.804	0.0383187	0.27492	0.746036	2.7491	-1698.01	-1181.56			5.30228	4.79217	3.22691	12.9038
	2.28253	11.7721	2.17393	5.54693	2.45324	6.13533	1.77642	6.56402	1.73245	20.2562	3.44292	15.5647	212.711	0.037882	0.275342	0.728789	2.74531	-1698.05	-1168.06			5.4095	4.71183	3.35763	13.0879
	2.31482	11.8356	2.15114	5.71168	2.50438	6.29457	1.86174	6.4678	1.75149	21.2736	3.41109	15.7159	208.895	0.0376093	0.275676	0.735987	2.73675	-1698.05	-1159.68			5.43385	4.83687	3.36034	13.4669
	2.32026	11.9975	2.22432	5.84765	2.52843	6.34579	1.87766	6.42017	1.81039	21.6128	3.43768	16.2599	194.412	0.0374406	0.275601	0.751673	2.72336	-1698.09	-1149.7			5.51403	4.90729	3.36941	13.7701
	2.25195	12.0312	2.28428	5.84173	2.48657	6.28568	1.89545	7.08161	1.85422	21.9796	3.63347	16.3293	201.481	0.0373782	0.274536	0.758766	2.70912	-1698.15	-1145.28			5.52249	4.87133	3.61043	13.9808
	2.16728	12.1343	2.26933	5.89848	2.55484	6.02861	1.88997	6.93831	1.92773	21.7061	3.63015	15.9761	228.447	0.0379257	0.274342	0.77574	2.71537	-1698.2	-1137.45			5.52362	4.82731	3.58533	13.7708
	1.97694	11.9367	2.27787	6.00516	2.56045	6.02646	1.86795	6.71327	2.00036	21.1162	3.46891	15.8541	274.607	0.0381812	0.274669	0.784545	2.73313	-1698.25	-1135.46			5.39718	4.86402	3.52719	13.4797
	1.93032	11.7017	2.22087	5.86639	2.56573	5.97556	1.79649	7.02721	1.97127	19.8865	3.46545	14.9156	323.287	0.0386076	0.275062	0.778806	2.74988	-1698.35	-1129.88			5.28429	4.80256	3.59832	12.7559
	1.96319	11.5157	2.1968	5.59187	2.61185	5.77651	1.83513	7.1767	1.96285	18.7158	3.40859	14.2711	359.401	0.0387464	0.275754	0.76111	2.76615	-1698.41	-1130.46			5.22522	4.66008	3.65823	12.1318
	2.02939	11.303	2.18302	5.85172	2.71256	5.89485	1.89643	6.55889	2.02014	18.345	3.29865	13.7669	398.322	0.0393062	0.275604	0.757092	2.80376	-1698.43	-1126.69			5.17181	4.81971	3.49182	11.8035
	2.03718	10.8575	2.07257	6.56655	2.85131	6.12623	1.9393	6.44695	2.04837	18.8324	3.19663	13.8371	459.276	0.0391747	0.276207	0.752006	2.83222	-1698.48	-1130.79			4.98908	5.18136	3.47821	11.9554
	2.08879	10.7262	2.05704	7.27272	3.14457	6.45678	2.01605	6.55093	2.02026	18.9984	3.23916	13.5174	482.358	0.039005	0.27674	0.756647	2.84029	-1698.52	-1130.3			4.95733	5.62469	3.52908	11.9183
	2.17888	10.4786	2.12742	8.0761	3.28347	6.85062	2.09553	6.67963	2.01843	19.4873	3.25953	13.6087	446.829	0.0386066	0.27682	0.767606	2.8485	-1698.62	-1137.73			4.9283	6.07006	3.59786	12.1185
	2.18156	10.2776	2.03096	8.97082	3.48076	7.23057	2.13163	6.56875	2.00712	20.5863	3.35452	14.5115	397.973	0.0378957	0.277159	0.782679	2.86281	-1698.73	-1141.33			4.83003	6.56072	3.56917	12.8174
	2.12489	10.1358	1.94748	9.62406	3.70848	7.5699	2.11667	7.06941	1.96084	21.3834	3.32925	14.7579	385.061	0.0373882	0.277415	0.797359	2.87309	-1698.85	-1153.53			4.73607	6.96748	3.71564	13.1569
	2.0942	9.7749	1.93336	10.032	3.8141	7.71602	2.03341	7.39646	1.81342	21.3963	3.23403	14.9701	368.428	0.036549	0.277321	0.811503	2.87862	-1699.04	-1161.2			4.60082	7.18736	3.74776	13.2001
	2.00329	9.25253	1.84634	9.90958	3.80474	7.78198	1.91162	7.99163	1.73448	21.3852	3.2451	15.5665	320.137	0.0367847	0.276087	0.826817	2.88748	-1699.25	-1175.76			4.36739	7.16544	3.87924	13.3989
	1.86658	8.8391	1.76785	9.90967	3.8599	7.87764	1.8019	8.22071	1.66135	21.5021	3.29743	15.6499	293.441	0.03657	0.275392	0.814207	2.90278	-1699.41	-1175.2			4.15784	7.21574	3.89465	13.4831
	1.78002	8.36806	1.7352	10.3517	4.27499	7.95555	1.71599	9.28348	1.61133	21.1834	3.24206	15.348	303.374	0.0369521	0.274176	0.812497	2.91723	-1699.58	-1166.97			3.96109	7.52742	4.2036	13.2578
	1.65684	7.8043	1.7288	10.859	4.39275	8.12689	1.66064	9.65259	1.55343	20.5836	3.28125	15.5158	292.157	0.0370231	0.273274	0.83065	2.92413	-1699.67	-1119.13			3.72998	7.79287	4.28889	13.1269
	1.64637	7.1791	1.66441	11.6423	4.73108	8.39243	1.63217	9.97946	1.54968	20.1645	3.3997	15.2158	276.381	0.0371686	0.272418	0.847593	2.91885	-1699.71	-989.945			3.49663	8.25528	4.3871	12.9267
	1.61036	6.60116	1.58526	13.0377	5.25727	8.93068	1.6128	10.2243	1.5519	20.6466	3.44306	14.6884	276.409	0.0366764	0.272061	0.861036	2.91336	-1699.47	-704.763			3.26559	9.07522	4.46301	12.926
	1.61769	6.0903	1.61614	14.2394	5.71492	9.32112	1.60811	10.363	1.60035	21.248	3.53608	14.6648	283.542	0.0366493	0.272254	0.874591	2.90537	-1698.88	-236.504			3.10804	9.75847	4.5238	13.1496
	1.61603	5.79551	1.64039	15.8832	6.17316	9.93857	1.63764	10.0928	1.66992	22.2774	3.92258	14.7844	271.489	0.0371836	0.2732	0.878765	2.8831	-1697.8	423.781			3.01731	10.665	4.46678	13.6615
	1.5982	5.32519	1.68812	17.0483	6.83665	10.4874	1.68215	10.0838	1.72735	23.9514	3.96138	14.6609	271.766	0.0373647	0.274568	0.883539	2.8622	-1696.23	1293.38			2.8705	11.4575	4.49778	14.1912
	1.57211	5.13606	1.72358	18.5518	7.49682	10.9106	1.71169	10.5113	1.79899	27.0017	3.97062	14.2326	296.281	0.0381332	0.276376	0.8704	2.84522	-1694.1	2286.45			2.81058	12.3197	4.67398	15.0683
	1.53412	4.86791	1.74968	20.4251	7.8974	11.4835	1.73976	11.4562	1.81875	29.2086	4.07208	14.375	299.516	0.0388552	0.278016	0.845579	2.82392	-1691.84	3176.52			2.71724	13.2687	5.00491	15.8852
	1.48247	4.63278	1.78852	21.1844	8.14835	11.5867	1.71053	11.714	1.82488	30.9113	4.09901	13.8139	311.31	0.039972	0.278623	0.824643	2.80782	-1689.76	3917.13			2.63459	13.6398	5.08314	16.2747
	1.45432	4.67181	1.72581	21.9724	8.95309	11.771	1.7464	11.6749	1.82588	32.7138	4.13351	13.6717	416.692	0.0408215	0.279465	0.81558	2.79447	-1688.18	4449.92			2.61731	14.2322	5.08238	16.8397
	1.45578	4.6385	1.67286	22.205	9.18161	12.3993	1.67651	11.4058	1.8004	34.3516	4.26407	13.8279	545.364	0.041396	0.280222	0.790862	2.78629	-1687.16	4777.81			2.58905	14.5953	4.96089	17.4812
	1.44557	4.35467	1.6305	22.3252	9.39667	12.5927	1.65258	10.3024	1.72559	34.6672	4.49624	14.0268	612.054	0.0412348	0.279889	0.774165	2.78656	-1686.72	4888.25			2.47691	14.7715	4.56019	17.7301
	1.50948	4.43241	1.70972	21.5067	9.12343	13.0541	1.77876	9.35942	1.74894	34.3455	4.63108	14.0373	657.485	0.0410062	0.279724	0.76715	2.80835	-1686.83	4920.81			2.55054	14.5614	4.29571	17.6713
	1.58349	4.45984	1.69426	21.6921	9.00906	13.0967	1.93358	7.84363	1.79982	35.0025	4.92708	14.4555	716.074	0.0404801	0.279156	0.754756	2.82559	-1687.44	4900.39			2.57919	14.5993	3.85901	18.1284
	1.7622	4.43739	1.6597	21.0386	8.27565	13.3503	2.09062	7.05877	1.8485	35.3134	4.94479	15.0688	712.977	0.0394577	0.28014	0.751131	2.83609	-1688.34	4820.95			2.61976	14.2215	3.66596	18.4423
	1.86316	4.72432	1.68554	20.4582	7.64248	12.8685	2.25456	6.03755	1.85564	36.3599	4.892	14.6517	640.695	0.0390747	0.28014	0.751834	2.83888	-1689.46	4655.28			2.75767	13.6564	3.38258	18.6345
	2.01484	5.09363	1.73585	20.3601	7.17878	12.5076	2.48511	5.65103	1.92841	37.0244	4.992	14.1099	557.85	0.0388968	0.280838	0.754532	2.83789	-1690.85	4343.71			2.9481	13.3488	3.35485	18.7088
	2.05902	5.62095	1.64838	20.2067	7.57364	11.9007	2.51766	5.0134	1.90451	36.84	4.85888	13.415	506.122	0.0387153	0.280851	0.752175	2.8281	-1692.41	3881.04			3.10945	13.227	3.14519	18.3713
	2.13291	6.09486	1.60019	20.2856	8.17577	11.4051	2.70557	4.52835	1.93433	36.609	4.69759	12.6058	441.223	0.0385057	0.281605	0.744856	2.82492	-1694.04	3270.01			3.27599	13.2888	3.05608	17.9708
	2.09941	6.33697	1.54837	20.4699	8.79864	11.0925	2.7393	4.26316	1.92438	36.0526	4.70456	11.7129	387.321	0.0385669	0.280788	0.743947	2.82714	-1695.48	2594.19			3.32825	13.4537	2.97561	17.49
	2.12565	6.29375	1.51068	20.3124	9.25933	10.5399	2.79055	4.24711	1.97677	34.1662	4.78055	10.6814	347.77	0.0385807	0.280273	0.753179	2.84168	-1696.68	1978.26			3.31003	13.3705	3.00481	16.5427
	2.10479	6.21237	1.42688	20.0021	9.32484	9.94262	2.82543	4.13908	1.95767	31.3749	4.82078	9.74412	305.822	0.0382805	0.279127	0.765027	2.86191	-1697.66	1463.7			3.24801	13.0898	2.97406	15.3133
	2.15417	5.992	1.34193	18.9864	9.29156	9.42852	3.00396	4.34711	2.01988	28.8805	4.87372	9.21794	271.349	0.0383515	0.278057	0.775031	2.87207	-1698.37	1070.53			3.1627	12.5688	3.12365	14.3241
	2.12723	5.80982	1.31061	18.1339	8.92632	8.91382	2.97533	4.51161	2.0189	26.2099	4.73199	8.78202	243.091	0.0375794	0.276993	0.784565	2.86655	-1698.77	825.321			3.08255	11.9914	3.16861	13.2413
	2.16466	5.63986	1.30653	18.681	9.0284	8.86183	3.04535	4.82686	2.0894	24.5005	4.84028	8.00049	237.261	0.0368135	0.275849	0.778943	2.85718	-1698.99	670.789			3.03702	12.1904	3.32054	12.4471
	2.15045	5.49862	1.34326	19.048	9.1643	8.93938	3.06869	5.05574	2.06465	23.2124	4.79048	7.80302	244.879	0.0358868	0.27514	0.780565	2.85989	-1699.16	553.622			2.99744	12.3839	3.39636	11.9353
	2.19868	5.41251	1.377	19.7068	9.6903	9.16143	3.18677	5.33266	2.1341	21.8627	4.70933	7.48057	271.531	0.0350892	0.274262	0.768453	2.84373	-1699.25	447.877			2.99606	12.8528	3.55118	11.3509
	2.16725	5.39106	1.38489	20.4118	9.78883	9.52306	3.14181	5.41866	2.1838	20.4287	4.51736	7.35034	286.247	0.0343954	0.274386	0.756535	2.81833	-1699.37	382.069			2.98107	13.2412	3.58142	10.7655
	2.20837	5.28368	1.43661	21.0491	9.74255	9.49391	3.14172	5.67593	2.27061	19.5908	4.49531	7.30726	301.639	0.0344991	0.274627	0.762965	2.8135	-1699.6	357.899			2.97622	13.4285	3.69609	10.4645
	2.16096	5.1833	1.45357	20.3287	9.3455	9.25994	3.08979	6.46961	2.24505	17.4633	4.37459	7.46155	335.266	0.0347237	0.275061	0.77289	2.82322	-1699.74	382.037			2.93261	12.978	3.93482	9.76647
	2.1768	4.94081	1.43616	20.1653	9.25607	8.85066	3.0811	7.1074	2.2817	14.9974	4.12959	7.5959	359.126	0.0355087	0.2769	0.779189	2.8218	-1699.77	409.084			2.85126	12.7573	4.15673	8.90761
	2.15439	4.90758	1.4077	19.6489	8.78948	8.62197	2.96223	7.50716	2.29377	13.2491	3.99846	7.56075	359.07	0.0362067	0.278938	0.809152	2.82006	-1699.9	454.595			2.82322	12.3534	4.25439	8.26945
	2.05231	4.86427	1.43134	18.8637	8.31534	8.25926	2.82217	8.35537	2.21663	12.0421	3.86613	8.03665	372.351	0.0366164	0.280186	0.818876	2.82601	-1699.92	512.393			2.78264	11.8128	4.46473	7.98164
	2.00358	4.48099	1.37928	18.0155	7.66857	8.146	2.74185	9.29613	2.17911	11.2256	3.78182	8.55584	399.909	0.036611	0.279787	0.815773	2.83327	-1699.89	576.134			2.62128	11.2767	4.73903	7.85442
	1.94937	4.24051	1.3591	17.4086	7.17171	7.97273	2.61574	9.41104	2.20453	11.2264	3.72309	9.22974	420.893	0.0364414	0.280783	0.816277	2.83183	-1699.58	636.417			2.51633	10.851	4.74377	8.05976
	1.8692	4.05799	1.35265	16.6921	6.54282	7.8833	2.52247	9.50122	2.21133	11.3516	3.6578	9.43812	408.651	0.0364021	0.280046	0.806285	2.83234	-1699.59	696.797			2.42661	10.3727	4.74501	8.14917
	1.77657	3.9647	1.35571	15.792	5.6663	7.64273	2.41001	10.2766	2.21092	11.8003	3.50458	10.5546	387.372	0.0362248	0.278101	0.792453	2.84839	-1699.55	753.006			2.36566	9.70034	4.96585	8.6198
	1.70612	3.80174	1.29646	14.8906	4.87671	7.18347	2.32717	10.5183	2.24337	12.6597	3.39321	11.3002	362	0.0367883	0.277627	0.772461	2.86197	-1699.6	794.673			2.26811	8.98359	5.02962	9.11772
	1.61521	3.97523	1.29577	14.9075	4.98047	6.78181	2.21644	10.7398	2.24337	13.7167	3.42089	11.6111	322.548	0.0369223	0.278262	0.752536	2.85871	-1699.61	832.169			2.29541	8.88991	5.06654	9.5829
	1.50495	4.16761	1.31586	14.7077	4.83137	6.52866	2.08174	10.8093	2.16799	15.0791	3.26992	12.378	312.55	0.0375119	0.277607	0.734925	2.85869	-1699.85	863.988			2.32947	8.68923	5.01969	10.2424
	1.4234	4.13353	1.28663	14.6618	4.70415	6.66223	1.98305	10.7994	2.08146	16.5204	3.24148	13.6786	312.358	0.0380777	0.277375	0.718951	2.85726	-1699.96	891.435			2.28119	8.67608	4.95462	11.1468
	1.39208	4.17702	1.23774	14.8797	4.26247	6.55282	1.91582	10.398	2.06049	17.1734	3.26535	13.9519	320.511	0.0386884	0.278379	0.719578	2.83396	-1699.98	915.102			2.26895	8.565	4.79145	11.4635
	1.42956	4.24867	1.21559	14.9157	4.27764	6.63018	1.90163	9.9118	1.94903	17.8144	3.26511	14.0369	334.676	0.0393747	0.27976	0.717389	2.81253	-1700.07	935.037			2.29794	8.60786	4.58749	11.7055
	1.43644	4.34547	1.22751	14.972	4.43881	6.76863	1.90873	8.90487	1.91638	18.7231	3.27025	14.5505	338.179	0.0401839	0.279586	0.729717	2.81567	-1700.22	939.579			2.33648	8.72649	4.24333	12.1813
	1.46662	4.51121	1.19062	14.2992	4.32766	6.76417	1.89859	8.50001	1.92844	18.5883	3.27942	14.2131	326.774	0.0407579	0.279645	0.743388	2.80777	-1700.35	931.562			2.38948	8.46367	4.10901	12.0269
	1.50585	4.74609	1.18263	14.5787	4.81734	6.57635	1.90882	7.85014	1.98649	17.3447	3.18663	13.4349	292.312	0.041172	0.280127	0.765864	2.79411	-1700.49	912.12			2.47819	8.65745	3.91515	11.3221
	1.52377	4.87948	1.20405	14.2811	5.61812	6.46856	1.89472	7.50441	1.92838	16.9718	3.17537	13.0169	253.148	0.0412539	0.280573	0.785484	2.78879	-1700.71	857.711			2.53577	8.78925	3.77584	11.0547
	1.51499	5.19919	1.25805	14.5926	6.01525	6.52009	1.92682	7.08736	1.93281	16.0308	3.17571	12.8474	247.852	0.0410043	0.279736	0.789632	2.7913	-1700.97	770.434			2.65741	9.04266	3.649	10.6846
	1.48375	5.24581	1.2628	14.8482	6.06388	6.46865	1.87243	7.30985	1.88858	14.6971	3.06918	12.1686	235.466	0.0409351	0.279384	0.810177	2.78677	-1701.11	659.509			2.66412	9.1269	3.69029	9.97828
	1.46862	5.2709	1.27076	14.8957	5.97471	6.5006	1.8748	7.44706	1.89442	13.1362	2.95278	11.8606	222.24	0.040798	0.27932	0.824728	2.79074	-1701.27	534.651			2.67009	9.12367	3.73876	9.31655
	1.44919	5.30807	1.27163	14.9274	5.89483	6.57238	1.89781	7.46196	1.92186	12.2522	2.94845	11.573	217.697	0.0407794	0.27985	0.833382	2.80719	-1701.36	409.109			2.6763	9.13152	3.76054	8.92453
	1.45693	5.32558	1.28129	14.3509	5.30579	6.38131	1.97216	7.65141	1.96139	11.3101	2.8963	11.1511	214.498	0.040549	0.279268	0.833279	2.82529	-1701.46	295.835			2.68793	8.67933	3.86165	8.45248
	1.45155	5.16009	1.27355	13.9446	4.94277	6.15848	1.96116	8.07997	1.93009	10.4895	2.86973	10.5859	207.724	0.040363	0.279925	0.834757	2.84226	-1701.45	202.884			2.62839	8.3486	3.9904	7.98173
	1.49167	5.1275	1.26273	13.404	4.78985	5.97963	1.97731	8.28759	1.97955	10.2412	2.81537	10.3254	189.101	0.0401341	0.281417	0.836042	2.84869	-1701.49	130.415			2.6273	8.05784	4.08148	7.794
	1.51511	4.91636	1.25007	13.8357	4.9598	6.03536	2.01065	8.84835	2.00215	10.1024	2.917	10.7376	178.608	0.0397933	0.282622	0.82985	2.84666	-1701.43	67.245			2.56051	8.27696	4.28705	7.91901
	1.49744	4.76799	1.30834	13.8892	5.26185	6.00367	1.96426	9.08236	2.01983	10.0793	2.85198	10.6974	199.097	0.0397412	0.282566	0.825707	2.84238	-1701.48	6.8869			2.52459	8.38491	4.35548	7.87622
	1.51276	4.50831	1.31421	14.1998	5.869	6.70323	1.96153	9.3194	1.97252	10.1735	2.8932	10.9811	227.767	0.0398614	0.282564	0.82131	2.84041	-1701.47	-60.1308			2.4451	8.92401	4.41782	8.01594
	1.53225	4.48692	1.28975	15.119	6.20031	6.96417	1.98204	9.85498	1.97292	10.4617	2.87348	11.0603	267.849	0.0394778	0.282376	0.837661	2.83528	-1701.55	-135.183			2.4363	9.42781	4.60331	8.13182
	1.53917	4.3853	1.30845	15.7263	6.40225	7.18212	1.98926	9.17508	1.98513	10.2515	2.88639	10.9821	340.28	0.0400209	0.2819	0.835583	2.83093	-1701.55	-211.852			2.41098	9.77024	4.38316	8.04
	1.54442	4.56183	1.31253	16.4165	6.62313	7.09255	2.01187	8.61729	1.9667	9.60202	2.86123	10.4133	421.78	0.0408904	0.280826	0.830092	2.82805	-1701.66	-291.087			2.47293	10.0441	4.19862	7.62553
	1.5592	4.62268	1.26421	16.9626	6.8748	7.21779	2.07225	8.58904	1.91931	8.77473	2.84777	10.0917	481.505	0.0409873	0.280694	0.826116	2.82578	-1701.69	-370.131			2.48203	10.3517	4.19353	7.23808
	1.63361	4.8212	1.24191	17.4566	7.09711	7.13021	2.1233	8.5859	1.95367	8.25058	2.81125	9.65913	515.245	0.0413988	0.280642	0.821063	2.80669	-1701.75	-442.634			2.56558	10.5613	4.22096	6.90699
	1.69967	4.82588	1.28307	17.9763	7.01772	7.2244	2.18563	8.07678	1.98904	7.42734	2.77962	9.50972	536.21	0.0417065	0.281635	0.801566	2.78374	-1701.76	-506.557			2.60287	10.7395	4.08382	6.57223
	1.74205	4.83123	1.27549	18.1321	7.37495	7.62785	2.23045	8.0131	2.02181	6.40515	2.85393	9.35687	515.859	0.0414194	0.280588	0.793293	2.76959	-1701.77	-560.435			2.61626	11.045	4.08845	6.20531
	1.76669	4.72172	1.23862	18.1492	7.33357	8.00301	2.21335	8.42571	2.05772	6.14534	2.81143	9.27148	450.007	0.0407002	0.280585	0.797379	2.74913	-1701.75	-608.523			2.57568	11.1619	4.23226	6.07609
	1.85692	4.81203	1.24643	18.8505	7.39771	8.72828	2.25373	8.38127	2.09054	6.33434	2.78921	9.50996	385.222	0.040917	0.27998	0.787289	2.72198	-1701.69	-651.06			2.63846	11.6588	4.24184	6.21117
	1.87871	4.65878	1.26612	18.5054	7.53837	9.24344	2.23491	8.31591	2.07479	6.44181	2.84223	10.2523	357.205	0.0409111	0.279406	0.788766	2.69772	-1701.61	-695.75			2.6012	11.7624	4.20854	6.51211
	1.83793	4.56911	1.27939	18.918	7.84738	9.52488	2.17618	8.69185	2.04509	6.68103	2.76144	10.8532	345.422	0.0407797	0.278267	0.802919	2.68074	-1701.47	-738.456			2.56214	12.0967	4.30437	6.76522
	1.79699	4.57263	1.30616	19.3337	7.92575	9.58909	2.08922	8.98372	2.00311	7.21643	2.69969	11.0221	296.722	0.0403762	0.278583	0.816911	2.66674	-1701.35	-788.908			2.55859	12.2828	4.35868	6.97942
	1.75352	4.5414	1.31828	19.8379	8.06495	9.67936	2.0824	8.9484	1.95285	7.77482	2.6842	11.2351	266.854	0.0399184	0.279121	0.824489	2.67183	-1701.2	-844.034			2.53773	12.5274	4.32788	7.23137
	1.58367	4.48963	1.30431	19.4554	8.02931	9.73138	1.94435	8.51869	1.92887	7.62891	2.68448	11.3322	252.818	0.0395393	0.279829	0.841373	2.67325	-1701.09	-900.684			2.4592	12.4054	4.13064	7.21519
	1.51218	4.47544	1.29862	20.1982	7.57253	9.96541	1.87725	8.58562	1.9128	7.78904	2.62672	11.2232	238.152	0.0388679	0.280294	0.855659	2.68979	-1700.91	-954.885			2.42875	12.5787	4.12522	7.21299
	1.49164	4.61545	1.26916	20.8696	7.06127	10.2299	1.85565	8.03869	1.92223	8.05044	2.62274	10.4854	219.781	0.0380293	0.281114	0.86662	2.71082	-1700.76	-1005.01			2.45875	12.7203	3.93886	7.05288
	1.44761	4.65319	1.26056	21.7205	6.76284	10.3207	1.82951	7.75323	1.93598	7.9178	2.65014	10.7287	242.707	0.0380759	0.281622	0.874336	2.72032	-1700.51	-1048.77			2.45379	12.9347	3.83958	7.09889
	1.46313	4.86129	1.25217	22.0188	6.47823	10.8527	1.83233	7.43526	2.0102	8.12839	2.64597	10.8216	306.012	0.0390004	0.280331	0.88183	2.72184	-1700.28	-1083.36			2.52553	13.1166	3.75926	7.19865
	1.48103	4.84456	1.27163	22.2479	6.58566	10.9827	1.84314	7.33728	2.03912	8.5603	2.62278	11.034	355.654	0.0388607	0.278852	0.884726	2.7319	-1699.97	-1114.3			2.53241	13.2721	3.73984	7.40569
	1.49338	4.94128	1.31695	22.0462	6.77404	11.0011	1.9008	7.4224	2.08706	8.65942	2.68078	10.9206	425.553	0.0394274	0.278597	0.884909	2.74339	-1699.71	-1143.58			2.58387	13.2738	3.80342	7.42028
	1.51862	5.00072	1.36771	21.4219	6.89016	11.1429	1.95573	7.64557	2.13556	8.57817	2.64626	11.0285	516.719	0.0392205	0.278366	0.882145	2.75074	-1699.35	-1171.89			2.62902	13.1517	3.91228	7.41763
	1.54728	5.27845	1.39662	20.1549	7.0635	11.2177	2.03046	7.73144	2.14826	8.64069	2.58927	10.9831	596.885	0.0391998	0.278131	0.864032	2.76729	-1699.02	-1198.53			2.74078	12.8121	3.97005	7.40434
	1.64081	5.43584	1.46595	19.1262	7.11914	10.9805	2.04882	7.80145	2.1498	8.50548	2.55884	10.2254	635.659	0.0386673	0.278384	0.860146	2.78321	-1698.59	-1221.14			2.84753	12.4086	4.00002	7.09656
	1.72367	5.4945	1.5749	18.5292	7.39069	10.802	2.12229	7.85829	2.20703	8.30799	2.59755	9.27921	651.654	0.0385957	0.279402	0.875638	2.78559	-1698.17	-1242.6			2.93103	12.2406	4.06254	6.72825
	1.82006	5.51571	1.66324	17.8716	7.43221	10.7322	2.20811	7.93956	2.26187	8.15781	2.53532	8.47481	643.698	0.0381621	0.279373	0.879157	2.79317	-1697.65	-1261.69			2.99967	12.012	4.13651	6.38931
	1.85568	5.4197	1.66603	17.5265	7.27194	10.2099	2.19363	7.86605	2.25053	8.11685	2.56906	7.90177	618.145	0.0387342	0.279633	0.863854	2.79658	-1697.17	-1278.45			2.98047	11.6694	4.1034	6.19589
	1.91716	5.18549	1.67359	17.8738	6.98248	9.86454	2.22691	7.85275	2.29514	8.07197	2.60306	6.9044	561.478	0.0394105	0.279367	0.856824	2.77706	-1696.64	-1293.48			2.92541	11.5736	4.12494	5.85981
	1.86045	4.79183	1.65858	18.1176	7.37122	9.61449	2.16264	8.00632	2.32436	8.15575	2.65485	6.80684	504.896	0.039383	0.278507	0.857936	2.75111	-1696.19	-1306.71			2.77028	11.7011	4.16444	5.87248
	1.79504	4.7017	1.62632	17.9313	6.80647	9.48254	2.125	8.45901	2.36559	8.00057	2.56526	7.01967	426.195	0.0391919	0.278093	0.860086	2.74623	-1695.74	-1317.68			2.70769	11.4068	4.31653	5.86183
	1.73904	4.77858	1.56844	18.9662	6.20453	9.30966	2.06738	8.8987	2.33616	8.1574	2.61828	7.8063	371.908	0.0390645	0.277186	0.852403	2.75471	-1695.36	-1327.36			2.69535	11.4935	4.43408	6.194
	1.66098	4.77667	1.55841	19.032	5.93155	9.37759	1.97621	8.87462	2.29979	8.47141	2.59946	8.363	349.627	0.0392547	0.275081	0.852332	2.77497	-1695.13	-1337.45			2.66535	11.4471	4.38354	6.47796
	1.57804	4.78458	1.51775	19.1948	5.72823	9.38253	1.917	9.37228	2.30511	8.63074	2.54897	8.8475	335.785	0.0389231	0.274996	0.852789	2.79912	-1695.01	-1346.17			2.62679	11.4352	4.53146	6.67574
	1.55445	4.97974	1.49403	19.4837	5.64058	9.27228	1.85185	9.26966	2.22506	9.1241	2.4796	9.33186	336.126	0.0385232	0.275093	0.846615	2.83735	-1695.06	-1356.52			2.67607	11.4655	4.44886	6.97852
	1.54165	4.78544	1.46332	20.1749	5.62815	9.21149	1.81448	9.17407	2.15159	9.53611	2.4784	9.52949	332.273	0.0382289	0.274996	0.847033	2.87033	-1695.22	-1368.02			2.59681	11.6715	4.38005	7.18133
	1.53058	4.84018	1.46992	20.0438	5.96922	9.36027	1.83443	8.99408	2.20105	9.39303	2.45874	9.08436	335.122	0.0376039	0.27544	0.855612	2.89064	-1695.46	-1380.56			2.61356	11.7911	4.34319	6.97871
	1.54094	5.08611	1.41223	19.3673	6.32985	9.53248	1.84427	9.11474	2.30995	9.46047	2.41252	8.70956	337.073	0.0370478	0.276066	0.861172	2.8772	-1695.66	-1392.07			2.67976	11.7432	4.42299	6.86085
	1.50811	5.13475	1.34962	19.1733	6.19306	9.63813	1.78273	9.41627	2.26562	9.25946	2.42707	8.27218	345.974	0.0367649	0.275922	0.86797	2.87301	-1695.96	-1401.52			2.66416	11.6682	4.48821	6.6529
	1.50665	5.28115	1.40003	18.4679	5.83634	9.25817	1.82396	9.51447	2.33324	8.66991	2.48901	7.95932	351.679	0.0370029	0.275544	0.877451	2.86635	-1696.08	-1409.91			2.72928	11.1875	4.55722	6.37275
	1.50508	5.25252	1.48674	17.6025	5.72282	9.1774	1.79135	9.76236	2.34583	8.28793	2.45951	7.39891	351.625	0.0372087	0.274602	0.872992	2.84581	-1696.13	-1416.05			2.74811	10.8342	4.63318	6.04879
	1.48655	5.23533	1.45667	17.5397	5.62635	9.36003	1.79128	9.24644	2.32618	8.43024	2.42305	7.49224	345.056	0.0374983	0.273183	0.863888	2.83543	-1695.92	-1421.13			2.72618	10.842	4.45464	6.11518
	1.47694	5.27479	1.47247	17.6682	5.54101	9.16758	1.74008	9.3843	2.26004	8.51811	2.3485	7.22685	346.233	0.037969	0.272875	0.854031	2.84676	-1695.68	-1425.57			2.7414	10.7923	4.46147	6.03115
	1.39383	5.75924	1.49245	16.9524	5.84117	8.93756	1.66242	8.83353	2.30449	9.02093	2.3082	7.14637	364.022	0.0383642	0.273167	0.836627	2.85134	-1695.05	-1430.84			2.88184	10.5771	4.26681	6.1585
	1.36717	6.37218	1.55896	16.9063	5.81005	8.87002	1.58695	8.07029	2.30735	10.543	2.23324	7.37609	379.01	0.0386589	0.273706	0.822268	2.85774	-1694.26	-1435.57			3.09943	10.5288	3.9882	6.71744
	1.31954	6.78722	1.54118	17.3964	5.70317	8.68514	1.52996	7.3299	2.28105	12.1688	2.20397	7.38094	353.384	0.0392721	0.275087	0.817869	2.86063	-1692.97	-1439.76			3.21598	10.5949	3.71364	7.25124
	1.2659	7.21436	1.59419	17.1041	5.53884	8.79546	1.4568	6.80283	2.28192	13.3774	2.19087	8.06377	344.944	0.0402321	0.276748	0.811886	2.86134	-1691.43	-1443.63			3.35815	10.4795	3.51385	7.87736
	1.21037	8.01725	1.65223	17.0038	5.11663	8.80609	1.37193	6.22702	2.35904	16.0563	2.16279	9.09611	360.151	0.0406398	0.277259	0.82091	2.85095	-1689.39	-1448.6			3.62662	10.3088	3.31933	9.10507
	1.21428	8.22316	1.79652	17.3318	4.75843	8.74865	1.34674	5.49868	2.44555	19.0791	2.17618	10.3729	353.25	0.0408307	0.277172	0.828277	2.84723	-1687.32	-1452.43			3.74465	10.2796	3.09699	10.5428
	1.21776	8.38328	1.88466	17.5009	4.51965	8.84324	1.33434	5.08525	2.4775	21.5136	2.20851	11.2207	323.576	0.0408544	0.275921	0.848692	2.84556	-1681.72	-1456.91			3.82857	10.2879	2.9657	11.6476
	1.20496	8.37156	1.94828	17.9899	4.70261	8.91502	1.3125	4.96503	2.54325	24.0856	2.23537	12.2838	289.376	0.041018	0.274247	0.86636	2.84726	-1665.8	-1461.16			3.8416	10.5358	2.94026	12.8683
	1.19023	8.48165	1.959	18.4756	4.60782	8.4935	1.32729	4.68436	2.65494	28.1952	2.28413	13.4895	268.692	0.0405132	0.273904	0.874796	2.84427	-1640.46	-1465.59			3.87696	10.5256	2.88886	14.6563

## Sheet: P210 U1-2
	Ra Li	Oi Li	Oe Li	MF Li	ICO Li	LO Li	Ra Re	Oi Re	Oe Re	MF Re	ICO Re	LO Re	EKG	Kippwinkel	Rotwinkel	Kraft x	Kraft y	Druck li	Druck re			Bauch links	Rücken links	Bauch rechts	Rücken rechts
	2.12615	9.85438	3.92603	40.9996	2.81561	8.48018	2.11931	10.365	4.9335	36.2133	4.00371	16.4519	1125.14	0.0528175	0.0516871	0.68568	2.89605	61	-3229.49			5.30219	17.4318	5.80595	18.8896
	2.19131	9.48866	3.954	41.7404	2.89732	8.81006	2.1955	9.91558	4.60426	38.0042	4.17085	17.2153	1111.89	0.0526559	0.0508669	0.682298	2.87967	49	-3226.17			5.21132	17.8159	5.57178	19.7968
	2.28193	9.38793	3.89238	42.8418	3.00169	9.44126	2.25748	9.9734	4.38393	38.6811	4.23311	17.7589	1092.03	0.0528278	0.0504916	0.681533	2.87099	1.57471	-3222.62			5.18741	18.4282	5.53827	20.2244
	2.2923	9.07113	3.86124	43.2982	3.10225	10.1171	2.25707	10.0738	4.29174	41.3182	4.43091	18.5119	1060.87	0.0530024	0.0506449	0.680146	2.8627	11	-3219.12			5.07489	18.8392	5.54085	21.4204
	2.22319	8.73366	3.7505	45.3354	3.28841	10.9967	2.17264	10.6805	4.06857	42.7523	4.48503	19.4436	1035.26	0.05316	0.050035	0.680048	2.86347	4962.52	L			4.90245	19.8735	5.64057	22.227
	2.20091	8.21482	3.68859	47.7923	3.49962	11.4917	2.12117	10.8709	3.89369	44.4974	4.6572	20.8244	1026.96	0.0526337	0.0496549	0.680174	2.86899	4963.9	-3216.25			4.70144	20.9279	5.62857	23.3263
	2.20837	7.62529	3.66659	50.3678	3.67622	11.7672	2.15672	10.4892	3.80516	46.4293	4.82338	22.1049	1027.54	0.0528074	0.0487547	0.679571	2.87964	4954.05	-3216.62			4.50008	21.9371	5.48371	24.4525
	2.18669	7.51231	3.66464	51.1635	3.83508	12.238	2.10355	10.0919	3.94556	47.616	4.88636	22.4086	1032.77	0.0524248	0.0484918	0.682435	2.89395	4969.32	-3217.21			4.45455	22.4122	5.38035	24.9703
	2.13672	7.38639	3.7273	49.9062	3.83418	12.6379	2.10019	9.84176	4.38502	47.4204	4.98775	22.1089	1032.68	0.0521765	0.0491188	0.687068	2.89857	4956.79	-3217.99			4.41681	22.1261	5.44232	24.839
	2.10283	7.53503	3.68575	47.6739	3.76076	12.4696	2.0757	8.83236	4.79406	45.4287	4.88689	21.2825	1029.01	0.0524036	0.0489405	0.689297	2.90681	4961.56	-3219.03			4.4412	21.3014	5.23404	23.866
	1.93731	7.67933	3.59488	42.8506	3.61904	11.7092	1.97718	7.57117	5.12664	41.5764	4.88183	20.1874	1032.66	0.0526908	0.0487412	0.687158	2.91548	4965.14	-3219.94			4.40384	19.3929	4.89166	22.2152
	1.86201	7.74241	3.4802	37.3065	3.3337	10.8415	1.9457	6.95413	5.13344	38.6517	4.85354	18.6165	1042.24	0.0528795	0.0492594	0.685749	2.91967	4957.97	-3221.16			4.36154	17.1606	4.67776	20.7073
	1.76649	7.83301	3.34654	30.2607	3.14205	10.0953	1.82686	7.04941	5.2171	34.6489	4.74758	15.6315	1045.31	0.0527866	0.0497811	0.68104	2.92476	4968.93	-3222.52			4.31535	14.4994	4.69779	18.3427
	1.71638	7.76373	3.19905	23.4009	2.89358	9.30299	1.81731	7.54792	5.20312	30.8642	4.64848	13.6153	1047.55	0.0522859	0.0503391	0.675494	2.91775	4949.06	-3223.97			4.22638	11.8658	4.85612	16.376
	1.65878	7.63213	3.10958	20.6425	2.78341	8.12766	1.78112	8.04846	4.97041	27.8871	4.68835	12.3787	1065.35	0.0520452	0.0507635	0.682811	2.90962	4915.4	-3225.63			4.1335	10.5179	4.93333	14.9847
	1.63042	7.40743	3.07117	19.7639	2.68966	7.34704	1.77191	8.46075	4.80595	26.2749	5.07346	11.9233	1095.71	0.0523166	0.0508614	0.693919	2.90714	4846.21	-3227.05			4.03634	9.93354	5.01287	14.4239
	1.6313	7.34868	3.01308	19.6218	2.65561	6.35654	1.76071	8.91741	4.5726	26.8084	5.50416	11.981	1130.9	0.0519208	0.0506861	0.709121	2.90219	4750.29	-3228.45			3.99769	9.54464	5.08357	14.7645
	1.66883	7.53576	3.0481	19.0595	2.63381	5.82164	1.77692	9.33364	4.8029	27.98	6.36116	11.9844	1161.55	0.0516414	0.0505922	0.723333	2.90337	4621.74	-3229.6			4.08423	9.17166	5.30449	15.4418
	1.66135	8.05458	3.10578	18.9476	2.60997	5.04112	1.80547	9.57017	4.93667	27.3755	7.02106	11.8562	1164.71	0.0515051	0.0499136	0.731527	2.8943	4444.89	-3230.46			4.2739	8.86623	5.43744	15.4176
	1.71264	8.52505	3.14065	18.9634	2.49984	4.40519	1.8425	9.39547	5.07982	27.8492	7.62934	11.5501	1148.68	0.0519769	0.0494452	0.737959	2.88002	4260.33	-3231.19			4.45945	8.6228	5.43926	15.6762
	1.76291	8.58277	3.22488	19.6668	2.46993	4.16502	1.86649	9.33598	5.19453	29.787	8.02984	11.289	1125.1	0.052868	0.0486365	0.743424	2.86933	4048.58	-3231.68			4.52352	8.76725	5.46567	16.3686
	1.78837	8.68174	3.28354	20.9961	2.52731	4.19906	1.86331	9.20237	5.07492	30.8363	8.06532	10.7825	1080.35	0.0531387	0.0485876	0.744998	2.86246	3826.22	-3232.15			4.58455	9.24082	5.3802	16.5614
	1.88818	8.93139	3.41547	22.7394	2.57426	4.31419	1.91903	9.27291	4.94354	31.6273	8.1569	10.4379	1020.46	0.0537679	0.0484395	0.741234	2.85092	3587.4	-3232.56			4.74501	9.87595	5.37849	16.7407
	1.93994	9.03433	3.57546	24.9193	2.74053	4.78374	1.97946	9.16254	4.679	32.1854	7.76729	9.90364	956.053	0.0543767	0.0486755	0.734657	2.83418	3331.83	-3233.04			4.84991	10.8145	5.27366	16.6188
	1.97005	8.72549	3.70981	26.9401	2.90938	4.98609	1.98049	9.17438	4.36409	32.4197	7.06179	9.73046	893.751	0.0545475	0.0494562	0.728903	2.82664	3105.67	-3233.46			4.80179	11.6119	5.17299	16.404
	2.05371	8.36294	3.80611	27.9421	3.03138	5.53555	2.01469	9.29282	4.07199	31.2829	6.31801	9.51027	839.455	0.0545167	0.0498235	0.727679	2.82425	2879.91	-3233.79			4.74092	12.1697	5.1265	15.7037
	2.0644	8.01302	3.79718	28.2631	3.1961	6.00446	2.03391	9.36793	3.85473	30.8425	5.63493	9.31895	775.792	0.0547345	0.0503348	0.725026	2.81737	2678.26	-3234.18			4.62486	12.4879	5.08553	15.2655
	2.13295	7.96016	3.82401	27.6137	3.20118	6.39963	2.08003	9.13409	3.75545	28.6705	5.04418	9.05746	713.994	0.0540737	0.0509815	0.716442	2.81576	2515.48	-3234.35			4.63904	12.4049	4.98986	14.2574
	2.11464	7.75998	3.84154	26.2253	3.1643	6.59315	2.05396	8.91256	3.75043	26.5932	4.60289	9.07785	662.204	0.0537491	0.0513488	0.719329	2.80953	2382.58	-3234.58			4.57205	11.9943	4.90565	13.4246
	2.09363	7.38636	3.80323	24.415	3.09657	6.45586	2.01989	9.0558	3.94821	24.5007	4.49705	9.0842	622.486	0.053681	0.0512773	0.718206	2.81003	2295.22	-3234.71			4.42774	11.3225	5.00797	12.694
	2.11499	7.37314	3.70001	22.3395	2.97077	6.22678	2.01008	9.04861	4.15037	22.031	4.72323	9.21143	585.301	0.0539755	0.050818	0.712132	2.81027	2229.54	-3234.75			4.39604	10.5124	5.06968	11.9885
	2.06037	7.56363	3.55413	19.903	2.75333	5.73799	2.03451	8.89166	4.46507	20.7584	5.18183	9.17836	550.272	0.0549889	0.0506532	0.712749	2.80827	2168.36	-3234.93			4.39271	9.46479	5.13041	11.7062
	2.0442	7.87045	3.44566	17.6294	2.54169	5.301	2.0444	8.64899	4.96932	19.528	5.78385	9.22113	535.058	0.0554458	0.0500415	0.712725	2.80381	2115.89	-3234.96			4.45344	8.49069	5.2209	11.511
	1.99581	7.81539	3.39825	15.9315	2.39837	4.88923	2.05014	8.78111	5.58191	18.0088	6.4071	9.40219	539.698	0.0564095	0.0494768	0.719215	2.79826	2061.13	-3235.1			4.40315	7.73971	5.47105	11.2727
	1.96405	7.95044	3.29196	14.1878	2.35092	4.28194	2.0878	9.11414	5.88635	16.7576	7.0469	9.18988	550.608	0.0571373	0.0494717	0.723349	2.79943	2010.57	-3235.23			4.40215	6.94023	5.69609	10.9981
	1.91709	8.26658	3.20856	13.4434	2.35346	3.93856	2.06367	9.26522	6.41432	16.0081	7.63168	9.11489	570.841	0.0579981	0.0496412	0.734595	2.80124	1957.55	-3235.32			4.46408	6.57846	5.9144	10.9182
	1.90328	8.35093	3.15237	13.0326	2.37562	3.61841	2.08907	9.36922	6.61586	14.7352	8.0781	8.90542	598.987	0.0584402	0.0497019	0.741098	2.80126	1893.31	-3235.53			4.46886	6.3422	6.02472	10.5729
	1.88411	8.41354	3.19307	13.3491	2.4215	3.51035	2.08608	9.54931	6.84523	13.6433	8.16008	8.81662	634.986	0.0585682	0.049673	0.750764	2.8013	1825.89	-3235.68			4.49691	6.42697	6.16021	10.2067
	1.8824	8.08993	3.20868	13.8947	2.43599	3.43298	2.07557	9.64628	6.85363	13.0404	7.99106	8.5279	670.638	0.0583065	0.0502021	0.754317	2.81257	1752.08	-3235.89			4.39367	6.58789	6.19183	9.85313
	1.91877	7.97125	3.25248	13.9411	2.44127	3.42586	2.05418	9.87079	6.6198	12.7262	7.73814	8.06925	690.417	0.0582565	0.0501142	0.749792	2.83439	1677.98	-3236.07			4.38083	6.60274	6.18159	9.51119
	1.93044	7.93994	3.19755	14.8381	2.44406	3.42488	2.05308	9.80092	6.33859	12.3873	7.36503	7.66968	705.369	0.0580875	0.0499782	0.75468	2.85303	1605.15	-3236.23			4.35598	6.90236	6.06419	9.14066
	1.93894	7.70611	3.27509	15.8529	2.44631	3.47682	2.06639	9.51849	5.74651	11.9866	6.77648	7.28984	718.478	0.0578615	0.0496846	0.75216	2.87156	1529.33	-3236.46			4.30671	7.25866	5.77713	8.6843
	1.96372	7.59809	3.26968	17.129	2.42976	3.62388	2.08504	9.74122	5.38059	11.7808	6.47781	7.01939	722.918	0.0580411	0.0493811	0.74382	2.89198	1455.96	-3236.58			4.27716	7.72754	5.73562	8.426
	1.949	7.33676	3.22837	18.2098	2.42918	3.89627	2.06442	9.5218	4.8476	11.8642	6.00956	6.86174	716.598	0.0583829	0.0497486	0.733657	2.91373	1387.65	-3236.76			4.17138	8.17843	5.47794	8.24517
	1.96923	7.40038	3.17624	19.0865	2.46602	4.11447	2.0433	9.47295	4.6732	11.8944	5.71465	6.6681	701.198	0.0581808	0.0493312	0.714284	2.9169	1326.63	-3236.88			4.18195	8.55566	5.39648	8.09238
	1.89199	7.40537	3.1461	20.38	2.56361	4.29323	1.98355	9.46811	4.30734	11.8451	5.54234	6.48528	685.876	0.0578777	0.0495424	0.703272	2.92288	1272.29	-3236.97			4.14782	9.07893	5.253	7.95756
	1.87736	7.11013	3.20585	20.9937	2.60372	4.33856	1.99932	9.60215	3.99388	12.7502	5.43011	6.70902	683.471	0.0575037	0.0499824	0.6867	2.93163	1218.57	-3237.14			4.06445	9.31198	5.19845	8.29645
	1.87924	7.1229	3.26721	21.5102	2.63198	4.4169	1.97713	9.86997	3.91831	13.1815	5.53634	6.86467	682.3	0.0572856	0.0503195	0.676646	2.93859	1171.34	-3237.21			4.08978	9.51969	5.25514	8.52749
	1.87791	7.03662	3.26537	21.0507	2.65722	4.48868	1.95635	9.82168	3.97477	13.7091	5.59534	7.01062	672.598	0.0566644	0.0506366	0.669547	2.93677	1118.53	-3237.36			4.05997	9.39888	5.25093	8.7717
	1.89484	6.95708	3.31255	20.3373	2.65179	4.35175	1.91262	9.75769	4.29231	14.8305	5.85587	7.31433	661.98	0.0557687	0.0512243	0.663722	2.94614	1061.09	-3237.53			4.05482	9.11363	5.32088	9.33358
	1.90566	6.76594	3.35194	19.9409	2.6031	4.18041	1.92413	9.90217	4.35621	15.6104	6.25319	7.85191	657.257	0.0551672	0.0520454	0.668324	2.95654	998.743	-3237.61			4.00785	8.90812	5.39417	9.90518
	1.94612	6.79643	3.48384	19.6889	2.57769	4.0401	1.97736	9.80891	4.51191	16.5348	6.66194	8.02477	653.274	0.0547183	0.0527092	0.674603	2.95876	926.01	-3237.82			4.07547	8.76888	5.43273	10.4072
	2.01924	6.8631	3.56447	19.5273	2.51987	3.8308	2.02248	9.7882	4.75767	16.6172	6.92255	8.11866	649.544	0.0544434	0.0526854	0.680833	2.94691	847.158	-3237.96			4.14893	8.62598	5.52278	10.5528
	2.01623	6.87338	3.57593	19.1111	2.49987	3.86258	2.00794	9.53505	4.91342	16.7539	7.21353	8.65919	640.467	0.0542734	0.0525908	0.6847	2.93608	761.249	-3238.07			4.15518	8.49119	5.48547	10.8755
	2.02242	6.91827	3.55045	18.7731	2.51258	3.74275	2.03818	9.42138	5.19112	16.7469	7.682	9.02826	638.176	0.0538864	0.0527227	0.689593	2.93297	671.466	-3238.26			4.16371	8.34281	5.55023	11.1524
	2.05237	7.14368	3.58876	18.4141	2.49744	3.52946	2.05813	9.45678	5.25539	16.8046	7.96517	9.25687	641.855	0.0539239	0.0531603	0.689513	2.91475	590.771	-3238.32			4.26161	8.14699	5.5901	11.3422
	2.03247	7.28111	3.60076	18.6763	2.49834	3.46534	2.06177	9.18224	5.25716	17.2104	8.05218	9.2872	647.877	0.0539108	0.0526978	0.685429	2.88584	514.547	-3238.45			4.30478	8.21332	5.50039	11.5166
	2.04208	7.45601	3.64394	18.4944	2.53224	3.46684	2.08203	9.01098	5.29147	17.1998	8.11814	9.56057	654.932	0.0539657	0.0526729	0.686038	2.86011	447.803	-3238.57			4.38068	8.1645	5.46149	11.6262
	2.03674	7.58491	3.56762	18.6089	2.55236	3.48538	2.09872	8.99171	5.25216	18.3875	8.14131	9.88788	667.559	0.0539515	0.0529158	0.685615	2.84462	390.482	-3238.57			4.39642	8.21555	5.44753	12.1389
	2.01922	7.59848	3.5425	18.8233	2.56471	3.33749	2.10145	8.90328	5.311	18.3306	8.23534	9.78327	701.083	0.0539137	0.052988	0.693432	2.83349	338.324	-3238.7			4.38673	8.24183	5.43858	12.1164
	1.99283	7.58412	3.56254	18.937	2.54957	3.40102	2.06262	9.06236	5.20694	18.8968	8.18363	9.40919	738.143	0.0532647	0.0527075	0.696361	2.81566	294.126	-3238.74			4.37983	8.29585	5.44397	12.1632
	1.97374	7.38333	3.55827	19.1732	2.56211	3.47901	2.08367	8.93999	5.12621	19.5303	7.82467	9.547	772.591	0.0530964	0.05188	0.714718	2.79594	262.016	-3238.74			4.30511	8.40477	5.38329	12.3007
	1.99452	7.39197	3.62724	19.3435	2.57587	3.54732	2.10188	9.02903	4.95977	20.3598	7.85786	9.87024	816.161	0.0532928	0.0511844	0.726427	2.78784	233.852	-3238.78			4.33791	8.48891	5.36356	12.696
	1.97588	7.33701	3.72827	19.1861	2.52104	3.5549	2.05064	9.24829	4.75197	21.2541	7.72031	9.82524	861.081	0.0533495	0.0502681	0.732952	2.78525	206.35	-3238.74			4.34705	8.42069	5.3503	12.9332
	1.94171	7.16112	3.68078	18.675	2.46434	3.68316	2.02239	9.29787	4.53024	21.7276	7.53314	9.5584	909.328	0.0533286	0.0493648	0.737911	2.78068	181.139	-3238.74			4.2612	8.27415	5.2835	12.9397
	1.95361	7.11347	3.74437	18.2555	2.4408	3.81959	1.97839	9.05601	4.33881	22.2425	7.2528	9.86391	941.857	0.0537918	0.0484207	0.739354	2.76582	156.813	-3238.67			4.27049	8.17198	5.1244	13.1197
	1.96823	7.17	3.72013	18.1409	2.37594	3.90199	1.97361	9.13095	4.18121	22.6637	7.26309	9.91225	964.427	0.0542189	0.0479999	0.730287	2.74645	133.062	-3238.58			4.28612	8.1396	5.09525	13.2797
	1.95188	7.27764	3.64601	17.713	2.34526	4.07491	1.94448	9.10556	4.01397	23.2648	7.24872	10.1481	982.699	0.0546882	0.047628	0.719192	2.74919	109	-3238.52			4.29184	8.04437	5.02133	13.5539
	1.90087	7.22698	3.61591	17.4362	2.29657	4.28109	1.9157	9.24922	3.81771	23.7933	7.24382	10.1343	991.219	0.0547063	0.0472052	0.707392	2.74351	83.3257	-3238.43			4.24792	8.00461	4.99421	13.7238
	1.91672	7.15286	3.54151	16.842	2.29116	4.46159	1.94162	9.55815	3.69832	23.6473	7.01185	10.4951	994.719	0.0541448	0.0475456	0.708421	2.73604	57.3102	-3238.32			4.2037	7.86491	5.06603	13.7181
	1.91523	7.24594	3.50211	16.1771	2.30885	4.48944	1.97107	9.34859	3.61155	24.0007	6.78598	10.8031	992.022	0.0541169	0.047824	0.716754	2.7392	32.0027	-3238.22			4.22109	7.65847	4.97707	13.8633
	1.8957	7.05649	3.41678	15.1072	2.27659	4.64191	1.94677	9.51641	3.4453	24.7555	6.70247	10.8731	988.684	0.0534405	0.0476724	0.72197	2.74355	7.43847	-3238.18			4.12299	7.3419	4.96949	14.1104
	1.88569	7.01304	3.46395	15.2802	2.25137	4.71139	1.95792	9.57985	3.40677	25.3501	6.70971	10.9326	979.732	0.0529501	0.048274	0.725602	2.74955	-16.133	-3237.99			4.12089	7.41431	4.98151	14.3308
	1.86007	7.12736	3.48685	14.8932	2.24106	4.69569	1.95417	9.46798	3.30169	25.7446	6.55281	10.7973	965.797	0.0525701	0.0493468	0.733063	2.75102	-40.5526	-3237.84			4.15809	7.27665	4.90795	14.3649
	1.82975	7.17171	3.3976	14.5585	2.16837	4.65475	1.9341	9.46818	3.39289	25.6203	6.35325	10.9808	952.473	0.0522194	0.0496717	0.742722	2.75562	-61.3552	-3237.63			4.13302	7.12722	4.93173	14.3181
	1.81973	7.14752	3.37682	14.5167	2.09889	4.6426	1.8984	9.3537	3.38138	26.2211	6.2583	11.2316	936.092	0.0518202	0.0499999	0.752324	2.76479	-79.5486	-3237.27			4.11469	7.08606	4.87782	14.5703
	1.79947	7.21519	3.38101	14.6966	2.09537	4.83539	1.85601	9.26106	3.49897	27.0957	6.34379	11.379	922.791	0.0517692	0.0498273	0.763069	2.77175	-98.757	-3236.9			4.13189	7.20913	4.87201	14.9395
	1.79396	7.26101	3.3742	15.085	2.06861	4.89333	1.80082	9.00298	3.50562	27.1509	6.48825	11.5491	903.649	0.0523017	0.0505124	0.767362	2.77569	-119.537	-3236.33			4.14306	7.349	4.76981	15.0627
	1.78593	7.33018	3.29585	15.2823	2.08028	4.85017	1.78658	8.96157	3.47084	27.4539	6.4771	11.3451	887.75	0.0524859	0.0508133	0.770025	2.77589	-142.524	-3235.82			4.13732	7.40424	4.73966	15.092
	1.76671	7.37609	3.22106	15.5465	2.08743	5.18548	1.7652	9.03496	3.459	28.3208	6.43365	11.4998	879.95	0.0533517	0.0506162	0.776168	2.78459	-166.025	-3235.22			4.12129	7.60648	4.75305	15.4181
	1.79774	7.40794	3.29477	16.5131	2.10791	5.53048	1.73923	8.95742	3.381	29.7678	6.33032	11.6999	873.277	0.0538591	0.0504661	0.786837	2.79722	-190.827	-3234.61			4.16682	8.0505	4.69255	15.9327
	1.77128	7.40479	3.29756	16.3909	2.0643	5.88521	1.72137	8.95932	3.30043	30.8001	6.25196	11.7202	864.915	0.0539136	0.0507682	0.783065	2.80446	-216.423	-3234.14			4.15788	8.11346	4.66038	16.2574
	1.77402	7.69385	3.32653	16.4353	2.04359	6.08616	1.73489	9.31537	3.21094	32.2419	6.23498	11.7845	854.894	0.0544613	0.051611	0.774153	2.80482	-243.11	-3233.69			4.2648	8.18835	4.75373	16.7538
	1.75899	7.70191	3.35344	17.471	2.01819	6.38122	1.72632	9.5298	3.23004	33.9691	6.27436	11.9949	839.013	0.0546575	0.0516739	0.762714	2.80752	-271.316	-3233.47			4.27144	8.62348	4.82872	17.4128
	1.74827	7.77877	3.38466	17.5863	1.99676	7.00138	1.73558	9.54655	3.07697	36.0362	6.27995	12.1659	826.522	0.0546938	0.0513854	0.746597	2.81739	-304.082	-3233.26			4.3039	8.86148	4.78637	18.1607
	1.74904	7.78053	3.33061	17.6978	1.94766	7.42533	1.74882	9.4564	3.09323	36.8701	6.18432	12.3062	813.446	0.0548021	0.0512587	0.737096	2.83706	-338.897	-3233.33			4.28673	9.0236	4.76615	18.4536
	1.73866	8.20443	3.37634	17.9307	1.90726	7.82755	1.75857	9.74575	3.06469	37.2008	6.10966	12.1669	802.239	0.0552893	0.0512619	0.723337	2.84492	-376.96	-3233.53			4.43981	9.22182	4.85634	18.4925
	1.72168	8.38942	3.35909	18.9159	1.89407	8.1499	1.75366	9.97289	3.07427	38.8958	5.9788	12.3958	791.591	0.0565109	0.0508981	0.712257	2.85195	-416.827	-3233.57			4.49007	9.6533	4.93361	19.0901
	1.68074	8.3957	3.31091	19.3484	1.91091	8.68445	1.70324	9.72441	3.08909	38.7088	5.69126	12.2989	774.859	0.0573086	0.0511458	0.707474	2.86647	-454.914	-3233.95			4.46245	9.98124	4.83891	18.8996
	1.69012	8.62367	3.29615	19.3429	1.90056	9.1002	1.72385	9.69363	3.08579	36.7881	5.45152	11.9056	759.478	0.0578161	0.0517848	0.70264	2.88458	-491.576	-3234.02			4.53665	10.1146	4.83443	18.0484
	1.67308	8.81201	3.21246	19.8541	1.88254	9.49253	1.71214	9.77362	3.03445	36.2689	5.1507	11.9436	744.363	0.0583623	0.0523636	0.701193	2.90076	-525.358	-3234.07			4.56585	10.4097	4.84007	17.7877
	1.64859	8.84033	3.23534	20.264	1.86267	9.81639	1.68425	9.685	3.06382	36.8351	5.19219	11.9909	728.238	0.0591606	0.052976	0.706786	2.9017	-555.287	-3233.98			4.57475	10.6477	4.81103	18.0061
	1.66019	8.60972	3.26498	20.7903	1.89604	10.1944	1.69631	9.70755	3.24471	38.0305	5.24699	12.2857	718.466	0.059404	0.0537271	0.709707	2.90405	-580.764	-3233.23			4.51163	10.9602	4.88286	18.5211
	1.66273	8.69842	3.34766	21.2137	1.92427	10.1794	1.71117	9.40593	3.44133	38.5111	5.63977	12.6119	702.008	0.0592724	0.0537316	0.709678	2.90336	-603.929	-3232.42			4.5696	11.1058	4.85281	18.9209
	1.69179	8.81811	3.3165	22.6483	1.97031	10.6135	1.77514	9.41112	3.51862	40.1546	6.0621	13.1024	683.581	0.0584225	0.0540175	0.707536	2.88939	-630.932	-3230.37			4.6088	11.744	4.90163	19.773
	1.68583	8.86686	3.32738	23.2624	1.98513	11.0712	1.78483	9.5675	3.66791	42.2718	6.41086	13.7935	672.049	0.0580004	0.0536917	0.696392	2.87227	-658.794	-3227.03			4.62669	12.1062	5.00675	20.8254
	1.68542	8.83071	3.49276	23.8444	2.05369	11.2303	1.77001	9.68907	3.59593	43.4759	6.45397	13.7965	665.351	0.0577248	0.0527683	0.689733	2.85608	-682.307	-3222.28			4.66963	12.3761	5.01834	21.2422
	1.67573	8.93544	3.61094	24.9924	2.11741	11.7717	1.79142	9.71215	3.65194	44.9487	6.47835	13.6113	660.021	0.0569843	0.0519776	0.677177	2.84126	-704.755	-3214.25			4.7407	12.9605	5.05183	21.6795
	1.6649	9.05041	3.59595	27.4427	2.17068	12.23	1.80266	9.7637	3.57988	46.3242	6.4165	13.524	648.89	0.0564978	0.0512708	0.67343	2.83106	-727.676	-3202.88			4.77042	13.9478	5.04875	22.0882
	1.6407	8.92823	3.50256	29.5239	2.27019	12.8807	1.80689	9.76701	3.48828	46.1199	6.04011	13.5036	632.979	0.0563567	0.0512009	0.665418	2.82462	-750.999	-3187.3			4.6905	14.8916	5.02073	21.8879
	1.63526	8.80681	3.54056	30.6607	2.37903	13.869	1.80646	10.2974	3.35434	46.5033	5.63258	13.1585	624.429	0.0565376	0.0511006	0.662745	2.82201	-770.178	-3167.15			4.66088	15.6362	5.15275	21.7648
	1.64321	8.63633	3.60094	32.7405	2.49922	14.6825	1.78693	10.5	3.22806	47.3149	5.37082	12.6044	618.786	0.0563048	0.0506396	0.663742	2.82263	-785.795	-3144.75			4.62683	16.6407	5.17167	21.7634
	1.64963	8.57849	3.54309	34.045	2.58841	15.7062	1.80139	10.4098	3.25463	47.6557	5.21323	12.0025	613.477	0.0561781	0.0500341	0.666735	2.81724	-802.507	-3119.99			4.5904	17.4465	5.15528	21.6238
	1.67596	8.62516	3.41084	36.0414	2.71861	16.2322	1.81438	10.4565	3.22727	47.8704	4.92696	12.0156	606.433	0.0561503	0.0493025	0.678943	2.81074	-820.252	-3096.01			4.57065	18.3307	5.16604	21.6043
	1.69714	8.53437	3.36859	36.9652	2.86161	17.1816	1.83413	10.4253	3.21469	47.1964	4.82914	12.1076	601.686	0.0561243	0.0490484	0.69234	2.79615	-837.582	-3075.1			4.53337	19.0028	5.15804	21.3777
	1.73509	8.56174	3.39261	36.625	2.92709	18.1241	1.87869	10.2772	3.28417	48.2103	4.92584	11.4374	609.522	0.0563448	0.0489093	0.705674	2.78157	-854.951	-3058.04			4.56315	19.2254	5.14668	21.5245
	1.74691	8.45018	3.39964	35.2606	3.00312	18.3204	1.89107	9.87882	3.34066	48.9889	4.97722	10.6377	618.738	0.0560817	0.0482808	0.713868	2.77397	-871.144	-3047.03			4.53224	18.8614	5.03685	21.5346
	1.72125	8.31671	3.4218	33.4986	2.98806	17.9509	1.90353	9.7756	3.29892	47.4092	5.01163	9.85046	628.192	0.0562637	0.0479755	0.731547	2.77273	-885.788	-3042.03			4.48659	18.1458	4.99268	20.7571
	1.69211	8.2404	3.427	31.2868	2.9008	17.2182	1.8719	9.70644	3.27473	44.5873	4.9035	9.04338	644.943	0.0560545	0.0475468	0.749335	2.77678	-897.637	-3043.18			4.45317	17.1353	4.95102	19.5114
	1.67659	7.81549	3.45309	28.4328	2.86213	16.4562	1.88011	9.78371	3.2353	42.1121	4.94305	8.4376	683.24	0.0562464	0.0477073	0.758303	2.78964	-906.295	-3048.93			4.31506	15.9171	4.96637	18.4976
	1.66159	7.52057	3.43188	24.9054	2.81775	15.2358	1.88971	9.79794	3.16067	38.9833	4.96723	7.7395	741.611	0.0563674	0.0476837	0.760601	2.81148	-912.024	-3058			4.20468	14.3196	4.94944	17.23
	1.62813	7.54946	3.41032	22.7109	2.80364	13.409	1.84741	9.83769	3.03869	35.1702	5.00741	6.90355	813.322	0.0564445	0.0472026	0.764801	2.84936	-915.93	-3069.64			4.19597	12.9745	4.90793	15.6937
	1.76034	7.46544	3.51605	21.897	2.80393	11.7615	1.89406	9.84726	2.98397	30.3638	4.96414	6.65788	898.848	0.0560864	0.0468233	0.770519	2.88717	-917.953	-3082.14			4.24728	12.1542	4.90843	13.9953
	1.82922	7.50074	3.47873	21.1713	2.79534	10.7592	1.91859	9.47799	3.04963	25.4855	4.9051	6.46574	994.09	0.0557212	0.0469774	0.778881	2.91898	-918.676	-3095.02			4.26956	11.5753	4.81541	12.2854
	1.90037	7.44941	3.59496	20.7638	2.9118	9.85282	1.9986	9.25647	3.09854	23.2429	4.95544	6.62271	1090.77	0.0557588	0.0473634	0.782332	2.93743	-919.477	-3107.17			4.31491	11.1761	4.78454	11.607
	2.04776	7.46934	3.5746	20.1874	2.90748	9.33118	2.07123	8.8935	3.2007	21.4715	4.99067	6.9159	1187.39	0.0559123	0.0479276	0.78893	2.95272	-920.536	-3117.9			4.3639	10.8087	4.72181	11.126
	2.07087	7.6716	3.59351	19.6764	2.96236	9.10796	2.0909	8.6024	3.31759	20.6119	5.07568	6.99413	1267.3	0.0555658	0.0482447	0.800621	2.95846	-920.13	-3127.15			4.44533	10.5823	4.6703	10.8939
	2.16961	7.72869	3.66709	18.8054	2.8989	8.82373	2.12633	8.22877	3.43672	19.668	5.10604	7.4806	1324.34	0.055362	0.0487651	0.797815	2.96279	-919.283	-3134.59			4.5218	10.176	4.59727	10.7515
	2.15691	7.45516	3.72734	18.5832	2.80127	8.56189	2.15225	8.0491	3.62321	19.3266	5.16205	7.78763	1370.39	0.0550325	0.0494221	0.795642	2.96478	-917.075	-3140.74			4.44647	9.98213	4.60819	10.7588
	2.11143	7.35276	3.65668	17.5891	2.69903	8.1929	2.16981	8.02135	3.63238	19.8127	5.18987	8.39347	1403.31	0.0550616	0.0495358	0.792594	2.96054	-913.695	-3145.74			4.37362	9.49367	4.60785	11.132
	2.10063	7.35922	3.50734	17.1183	2.56378	8.09942	2.16872	8.12441	3.70751	19.9746	5.32009	9.40208	1423.47	0.0546887	0.0497681	0.79052	2.95493	-909.959	-3149.78			4.3224	9.26051	4.66688	11.5656
	1.97278	7.32862	3.41464	16.9528	2.47165	7.79407	2.09745	8.2134	3.82713	20.0511	5.38887	10.2805	1428.95	0.0541823	0.0499088	0.777264	2.95869	-904.157	-3153.29			4.23868	9.07283	4.71266	11.9068
	1.92693	7.27603	3.38294	16.6974	2.36636	7.51464	2.07351	8.13414	3.95986	21.1063	5.50543	11.4249	1415.43	0.0534904	0.0501669	0.765274	2.95948	-896.934	-3156.11			4.1953	8.85946	4.72251	12.6789
	1.86643	7.14758	3.26983	16.371	2.2287	7.05241	2.01441	8.17838	4.12782	21.1086	5.58948	12.0546	1399.33	0.0529514	0.0506018	0.763094	2.95485	-889.797	-3158.49			4.09462	8.55069	4.77354	12.9176
	1.86533	6.92533	3.11902	15.7499	2.09134	6.69441	2.043	8.16157	4.19976	21.9249	5.7656	12.2022	1393.75	0.0523587	0.0507928	0.761251	2.94827	-883.072	-3160.54			3.96989	8.17857	4.80144	13.2976
	1.8789	6.94974	3.00938	14.7754	2.0141	6.3254	1.99858	8.29455	4.26726	21.7767	5.87844	11.9042	1373.91	0.0519142	0.0509616	0.760365	2.9348	-878.28	-3162.11			3.94601	7.70496	4.85347	13.1864
	1.85177	6.97604	3.12516	13.8856	2.01383	6.19707	2.03467	8.70082	4.27638	21.2682	6.03823	11.3051	1344.36	0.051536	0.0508171	0.748205	2.92312	-874.551	-3163.58			3.98432	7.36549	5.00396	12.8705
	1.96655	6.99014	3.18305	13.3686	1.97224	6.14607	2.086	9.2979	4.16487	20.9286	6.00401	10.609	1315.77	0.0519401	0.0503614	0.739472	2.90576	-872.006	-3164.78			4.04658	7.1623	5.18292	12.5139
	2.01422	7.05887	3.26304	12.6106	2.00484	6.19617	2.13403	9.59343	3.99802	20.0768	5.87346	9.78866	1280.88	0.0527034	0.049505	0.727345	2.88695	-873.21	-3165.84			4.11204	6.93719	5.24183	11.913
	2.11885	7.13339	3.39333	11.4683	2.06961	6.50739	2.24309	10.0472	3.75986	19.1732	5.92715	8.87343	1238.08	0.0536029	0.0491556	0.709461	2.87409	-876.951	-3166.9			4.21519	6.68178	5.35005	11.3246
	2.17867	7.04719	3.54458	10.9389	2.0977	6.74028	2.28562	10.361	3.63568	18.0021	5.86342	8.29761	1181.74	0.053994	0.0486315	0.69307	2.86129	-885.095	-3167.79			4.25681	6.59229	5.42745	10.721
	2.1692	7.18512	3.67732	10.75	2.14807	6.90902	2.25856	11.0154	3.42669	16.3924	5.79914	7.7351	1116.33	0.0541913	0.0478805	0.679454	2.84558	-895.884	-3168.75			4.34388	6.60235	5.56689	9.97554
	2.1869	7.20226	3.81377	10.2396	2.16052	7.08975	2.27306	11.1638	3.23611	15.7779	5.45316	7.0255	1062.14	0.054815	0.0474356	0.673281	2.83949	-906.778	-3169.48			4.40098	6.49661	5.55766	9.41886
	2.17864	7.03161	3.84672	10.1843	2.21751	7.17921	2.21436	10.796	3.07965	15.3003	5.26312	6.52475	1007.19	0.0551822	0.0474219	0.671344	2.82816	-918.75	-3170.21			4.35232	6.52702	5.36334	9.0294
	2.17413	6.855	3.87806	9.97586	2.24621	7.15163	2.24151	11.1643	2.97269	15.2008	5.21426	5.96455	955.112	0.0555002	0.0478789	0.672435	2.8326	-930.467	-3171.01			4.3024	6.4579	5.4595	8.7932
	2.16899	7.00426	3.87544	9.53034	2.29939	7.03567	2.2023	11.2185	2.92361	15.4102	5.05829	5.49315	913.646	0.0559783	0.0479068	0.676525	2.83668	-941.059	-3171.64			4.34956	6.28847	5.44814	8.65389
	2.10914	7.06557	3.8258	9.51828	2.31457	6.88835	2.10935	11.3019	2.79147	15.8533	4.79093	5.01257	877.562	0.0567459	0.048553	0.684991	2.83639	-949.905	-3172.5			4.3335	6.2404	5.40091	8.55225
	2.12504	7.17426	3.8155	9.74823	2.30474	6.66496	2.12595	11.1566	2.65411	16.6712	4.5478	4.72483	841.274	0.0580056	0.0491434	0.68903	2.84365	-956.866	-3173.38			4.3716	6.23931	5.31221	8.64794
	2.11532	7.13195	3.79709	9.98148	2.37385	6.53082	2.11169	10.7983	2.55719	17.7027	4.42889	4.9959	807.93	0.058714	0.0493466	0.683417	2.8524	-961.827	-3174.31			4.34812	6.29538	5.15572	9.04251
	2.08646	7.29368	3.84196	9.94867	2.36526	6.40549	2.05144	10.7888	2.61878	18.5147	4.38142	5.7371	775.289	0.0585867	0.0497862	0.689454	2.85841	-968.326	-3175.51			4.40737	6.23981	5.15302	9.54441
	2.11135	7.46332	3.87928	9.88814	2.37699	6.26168	2.08421	10.3063	2.70478	20.0139	4.53685	6.29525	745.714	0.0585203	0.0500526	0.690021	2.87133	-974.978	-3176.6			4.48465	6.1756	5.03175	10.282
	2.10996	7.43097	3.73745	10.1511	2.29431	6.18052	2.07216	9.81161	2.78217	21.2223	4.53808	6.98422	709.88	0.057914	0.0496105	0.693397	2.88207	-982.346	-3177.94			4.42613	6.20865	4.88865	10.9149
	2.08707	7.50681	3.73592	10.4795	2.2598	6.01523	2.0375	9.4174	2.86527	22.8629	4.57361	7.65511	670.156	0.0573085	0.0494462	0.694153	2.89137	-990.06	-3179.38			4.44327	6.2515	4.77339	11.6972
	2.06361	7.30171	3.60613	10.5972	2.19575	5.94565	2.01466	9.41867	3.01828	23.7016	4.70222	8.26775	638.356	0.056346	0.0495543	0.696667	2.89589	-996.601	-3180.72			4.32382	6.24622	4.81721	12.2238
	2.07721	7.14131	3.54189	10.6125	2.12536	5.96344	2.05729	8.75656	3.22215	25.1553	4.81471	9.02237	614.268	0.0553044	0.0497948	0.69379	2.89934	-1004.91	-3182.32			4.25347	6.23376	4.67866	12.9975
	2.04036	7.1116	3.44721	10.7271	2.08545	5.64592	2.05698	8.5054	3.2966	26.4041	4.96456	9.28645	595.805	0.0543616	0.0500031	0.69264	2.90469	-1011.74	-3183.72			4.19972	6.15282	4.61966	13.5517
	2.08746	7.02361	3.35904	11.0104	2.02688	5.53135	2.09241	8.74671	3.35044	27.0934	4.99923	9.61302	585.618	0.0538845	0.0495642	0.688878	2.91495	-1016.62	-3185.17			4.15671	6.18955	4.72985	13.9019
	2.09053	6.86555	3.28201	11.5579	2.02292	5.86412	2.0944	8.83093	3.31018	27.6644	5.00203	9.81028	573.509	0.0538954	0.0498133	0.686761	2.91601	-1020.86	-3186.77			4.07937	6.48163	4.74517	14.1589
	2.11817	6.89512	3.27704	11.791	2.06114	6.2441	2.16341	9.08957	3.32654	26.4663	5.11081	9.933	563.366	0.0533317	0.0498922	0.67994	2.91864	-1023.1	-3188.18			4.09677	6.69876	4.85984	13.8367
	2.14492	6.77114	3.23806	11.9768	2.0756	6.40623	2.18106	9.23106	3.2627	25.63	5.13306	9.93768	560.156	0.0529757	0.0499687	0.674571	2.9274	-1026.12	-3189.72			4.05137	6.81955	4.89161	13.5669
	2.13707	6.60163	3.20969	11.9678	2.22444	6.84896	2.17899	9.4384	3.13785	23.5945	5.07426	9.81836	562.802	0.0532954	0.0500762	0.668841	2.94259	-1027.91	-3191.18			3.98279	7.01372	4.91841	12.8291
	2.14514	6.70744	3.27779	12.2441	2.32889	7.09065	2.20815	9.71663	3.09455	21.8451	5.12163	8.99133	566.449	0.0537692	0.0500028	0.663185	2.95452	-1029.73	-3192.6			4.04346	7.22122	5.00645	11.986
	2.14543	6.81627	3.29518	12.1478	2.45494	7.52673	2.21924	9.84672	3.01576	20.7021	4.99186	8.27446	563.424	0.0542467	0.0504826	0.656484	2.96421	-1031.83	-3194.14			4.08562	7.37649	5.02724	11.3228
	2.12437	6.77053	3.3206	11.8274	2.55481	7.73811	2.21908	10.2075	2.94695	19.4191	4.93941	7.65118	553.173	0.0542931	0.0509656	0.652644	2.96668	-1033.7	-3195.42			4.07183	7.37343	5.12452	10.6699
	2.07534	6.66721	3.41388	11.8463	2.54446	8.1462	2.1979	10.2758	2.98991	18.1323	4.9178	7.39821	563.528	0.0541826	0.0515205	0.659981	2.96464	-1035.48	-3196.76			4.05214	7.51232	5.15453	10.1495
	2.04371	6.59248	3.42518	11.9068	2.56349	8.44347	2.16996	10.3216	2.96189	17.8833	4.77962	6.98121	589.66	0.0547566	0.0515894	0.664514	2.96652	-1037	-3198.03			4.02046	7.63792	5.15114	9.88138
	2.04108	6.7393	3.45795	11.6768	2.48608	8.68316	2.18845	10.4282	2.91913	17.8675	4.80988	6.34566	624.081	0.0556126	0.051182	0.668896	2.96447	-1039.57	-3199.18			4.07945	7.61536	5.17861	9.67434
	2.00598	6.7482	3.42602	11.2452	2.40361	8.87969	2.12443	10.4747	2.8967	18.1241	4.69379	6.15259	660.716	0.0555369	0.0510764	0.674146	2.95958	-1041.05	-3200.33			4.06007	7.5095	5.16528	9.65682
	1.98624	6.50601	3.42457	11.1472	2.3065	8.82788	2.09351	10.4534	2.88476	17.7998	4.58213	6.3917	708.818	0.0553963	0.0507439	0.683671	2.95418	-1044.06	-3201.31			3.97227	7.4272	5.14389	9.59121
	1.99518	6.39154	3.54573	11.0635	2.23969	8.81168	2.08082	10.1674	2.87346	18.2581	4.48887	6.8616	761.799	0.0550814	0.0509466	0.686951	2.9421	-1047.34	-3202.27			3.97748	7.37161	5.04057	9.86952
	2.02397	6.44438	3.4518	10.5816	2.27871	8.60938	2.02051	9.95856	2.82337	17.8813	4.4063	6.62775	817.33	0.0550841	0.0507967	0.689498	2.92934	-1049.8	-3203.24			3.97338	7.15658	4.93414	9.63847
	2.06449	6.45533	3.37704	10.2798	2.28454	8.21876	2.05826	9.84477	2.93851	17.8007	4.35234	6.91384	870.877	0.054807	0.0508357	0.694421	2.91724	-1052.99	-3203.96			3.96562	6.92769	4.94718	9.68896
	2.06653	6.50614	3.40571	10.0359	2.2804	7.87856	2.04472	9.53162	2.98017	17.8497	4.27816	7.28309	910.426	0.0542702	0.0507349	0.69684	2.89555	-1054.2	-3204.75			3.99279	6.73163	4.85217	9.80366
	2.07307	6.30348	3.42943	10.1357	2.31314	7.61257	2.04337	9.51449	3.04428	16.9696	4.21522	7.50059	938.757	0.0542016	0.0501071	0.702085	2.87955	-1056.05	-3205.41			3.93533	6.68714	4.86738	9.5618
	2.04852	6.28552	3.49317	10.4823	2.38156	7.25573	2.05591	9.47191	3.09609	16.6955	4.26525	7.37698	969.913	0.0542544	0.0500256	0.706135	2.86438	-1056.78	-3205.98			3.9424	6.70654	4.87464	9.44592
	1.98101	6.343	3.42502	11.1801	2.35935	7.16986	1.97698	9.67125	3.0605	15.644	4.1801	7.28267	998.243	0.0546341	0.0494629	0.709328	2.84214	-1057.36	-3206.64			3.91634	6.9031	4.90291	9.0356
	1.93831	6.46222	3.39267	11.6646	2.32575	7.31909	1.96223	9.88567	3.13745	14.8762	4.08821	7.15103	1026.73	0.0550554	0.0492072	0.710173	2.83903	-1059.03	-3207.14			3.93107	7.10314	4.99512	8.70514
	1.88882	6.52216	3.33391	11.9988	2.27111	7.26432	1.91818	9.99171	3.09639	15.1793	4.03398	7.05757	1057.93	0.0552652	0.048561	0.707617	2.83109	-1058.73	-3207.72			3.91497	7.17806	5.0021	8.75694
	1.8203	6.64485	3.30975	12.3645	2.28643	7.23384	1.84564	10.0206	3.15264	15.0503	4.02731	7.15608	1091.11	0.0552006	0.0477766	0.715984	2.81987	-1060.95	-3208.41			3.92497	7.29494	5.00628	8.74457
	1.76088	6.49244	3.23783	12.8801	2.2234	7.37876	1.80967	9.90733	3.04893	14.7123	3.89696	7.61605	1119.22	0.05507	0.0473598	0.736109	2.80969	-1060.2	-3208.99			3.83038	7.4941	4.92198	8.74176
	1.78083	6.64178	3.25163	13.2879	2.2406	7.66659	1.78716	9.81348	3.02614	14.6636	3.79453	7.96754	1147.49	0.0548365	0.0471539	0.745142	2.79113	-1061.79	-3209.82			3.89141	7.73169	4.87559	8.80857
	1.75177	6.54206	3.2807	13.7155	2.21345	7.7861	1.79444	9.56721	2.93459	15.1179	3.67002	8.3671	1178.11	0.054164	0.0466402	0.750416	2.78756	-1063.26	-3210.61			3.85818	7.90502	4.76541	9.05169
	1.76214	6.67611	3.29563	14.3889	2.22231	7.88686	1.79605	9.4473	2.95699	15.3165	3.52787	8.99139	1212.38	0.0533564	0.0461285	0.7598	2.78099	-1060.44	-3211.43			3.91129	8.16603	4.73345	9.27859
	1.75771	6.87931	3.31218	14.9319	2.22205	7.93145	1.80454	9.34079	2.93589	15.6945	3.44174	9.5189	1242.84	0.0527779	0.0461254	0.775548	2.77937	-1064.15	-3212.46			3.98307	8.36181	4.69374	9.55172
	1.73959	6.84812	3.34174	16.2409	2.25886	8.3325	1.78378	9.43009	2.98697	15.8573	3.41709	9.60609	1260.69	0.052521	0.0464702	0.789592	2.77793	-1060.62	-3213.33			3.97648	8.9441	4.73361	9.62681
	1.7568	7.14338	3.34696	17.2198	2.27576	8.57777	1.78897	9.48643	3.01423	16.0353	3.33048	9.30721	1267.19	0.0522323	0.0469521	0.788635	2.77408	-1061.47	-3214.37			4.08238	9.35776	4.76321	9.55768
	1.76502	7.39276	3.33579	18.6007	2.28153	8.73823	1.83599	9.34086	3.06633	16.0865	3.33657	9.38172	1274.26	0.0523812	0.0473844	0.784676	2.77838	-1063.98	-3215.41			4.16452	9.87349	4.74773	9.60161
	1.7087	7.53772	3.30326	19.7484	2.2738	9.01647	1.77851	9.67148	3.14354	15.9761	3.31051	9.5769	1285.19	0.0529631	0.047753	0.782557	2.78998	-1059.59	-3216.39			4.18322	10.3462	4.86451	9.62116
	1.69421	7.59155	3.22584	20.7552	2.33772	9.04134	1.7776	9.68604	3.30555	15.4211	3.46931	9.58034	1296.09	0.0532325	0.0477919	0.785698	2.8044	-1066.26	-3217.55			4.17053	10.7114	4.92306	9.49024
	1.7135	7.28185	3.19567	22.0944	2.35862	9.00336	1.80043	9.73827	3.37946	15.325	3.55372	9.74408	1285.06	0.0532363	0.0478542	0.781355	2.81622	-1062.74	-3218.61			4.06367	11.1521	4.97272	9.54093
	1.70911	7.17391	3.14071	22.8016	2.39963	9.05352	1.76769	9.66826	3.39014	14.5764	3.55269	10.0537	1255.9	0.0533838	0.0471186	0.767033	2.83448	-1064.84	-3219.8			4.00791	11.4182	4.94203	9.39425
	1.68753	7.31777	3.22094	23.5112	2.45284	8.92899	1.77619	9.60763	3.39993	13.9814	3.45918	10.1413	1241.81	0.053615	0.0466291	0.751275	2.85136	-1069.78	-3220.95			4.07541	11.631	4.92792	9.19397
	1.66771	7.23607	3.22979	24.279	2.47695	9.03388	1.74166	9.65552	3.41274	14.0092	3.4221	10.2803	1242.16	0.0534404	0.046476	0.729296	2.87461	-1064.34	-3222.09			4.04453	11.93	4.93664	9.23722
	1.65548	7.4564	3.23409	25.4288	2.52175	8.81919	1.71652	9.48734	3.39586	14.7791	3.44876	10.4628	1243.1	0.0533903	0.0463195	0.718312	2.89078	-1073.02	-3223.26			4.11532	12.2566	4.86657	9.56356
	1.65821	7.45003	3.29916	26.3578	2.51809	8.73653	1.71445	9.11767	3.35321	15.1148	3.39661	11.0482	1233.58	0.053356	0.0462221	0.711596	2.89527	-1069.17	-3224.34			4.1358	12.5375	4.72844	9.8532
	1.58378	7.44385	3.34672	27.1984	2.515	8.80136	1.64163	9.58355	3.37402	15.143	3.31297	11.2314	1220.12	0.0538923	0.0463973	0.699809	2.90131	-1072.15	-3225.5			4.12478	12.8383	4.8664	9.8958
	1.55979	7.6939	3.3416	28.13	2.5133	8.79946	1.63489	9.94831	3.33654	15.3511	3.31869	11.2586	1209.37	0.0538619	0.0470578	0.688766	2.90692	-1077.43	-3226.58			4.19843	13.1476	4.97324	9.97612
	1.57697	7.92436	3.32516	29.0325	2.45005	8.87297	1.6434	10.0968	3.44137	15.5918	3.32594	11.042	1198.13	0.0537475	0.0477543	0.683864	2.90784	-1070.29	-3227.63			4.2755	13.4519	5.06053	9.98659
	1.54134	7.91349	3.36143	29.1148	2.456	8.81987	1.60153	10.3088	3.45212	16.0919	3.2589	11.1186	1185.08	0.0533377	0.0485341	0.684167	2.90877	-1080.89	-3228.72			4.27209	13.4635	5.12082	10.1565
	1.50504	7.90882	3.38492	29.7617	2.44216	8.69848	1.60787	10.6024	3.63095	16.158	3.16868	10.9362	1174.89	0.0535098	0.0485353	0.682547	2.90654	-1073.57	-3229.65			4.26626	13.6341	5.2804	10.0876
	1.49327	7.8896	3.42007	30.1339	2.43929	8.85452	1.60684	10.7081	3.74109	15.9476	3.10294	10.6904	1167.62	0.0541498	0.0486373	0.682045	2.91551	-1077.29	-3230.71			4.26765	13.8092	5.35201	9.91367
	1.48611	8.10951	3.36654	30.0257	2.46612	8.65846	1.62418	10.6247	3.94647	16.56	3.05635	10.4382	1160.9	0.0550576	0.0486819	0.686124	2.91584	-1081.58	-3231.65			4.32072	13.7168	5.39845	10.0182
	1.48814	8.56027	3.38203	30.0316	2.44144	8.22616	1.61248	10.5608	3.98407	17.7928	3.12463	10.7134	1148.83	0.0554062	0.0482224	0.687499	2.91335	-1071.19	-3232.53			4.47681	13.5664	5.38579	10.5436
	1.4862	8.71575	3.38876	29.9819	2.38847	7.88336	1.63046	10.4724	4.07295	18.769	3.13142	11.2936	1132.18	0.0559144	0.0478754	0.686273	2.90121	-1086.38	-3233.48			4.53023	13.4179	5.39194	11.0646
	1.51687	8.76544	3.43342	30.9088	2.38762	7.72895	1.62595	10.5037	4.3552	20.3278	3.2606	11.7383	1125.47	0.0568344	0.0478652	0.699668	2.88819	-1077.61	-3234.24			4.57191	13.6751	5.49496	11.7756
	1.55412	9.10989	3.41227	31.815	2.44345	7.55343	1.66283	10.5782	4.56735	22.4844	3.40982	12.4216	1134.26	0.0571938	0.0474632	0.710451	2.8787	-1081.99	-3235.06			4.69209	13.9373	5.6028	12.772
	1.62167	9.36704	3.43666	33.304	2.46894	7.56377	1.71243	10.6875	4.67875	25.3957	3.59315	13.4202	1148.62	0.0568799	0.0476485	0.715638	2.88321	-1087.74	-3235.85			4.80846	14.4456	5.6929	14.1363
	1.84827	9.67023	3.58206	35.8249	2.60196	7.81678	1.89472	10.6361	4.79435	28.1472	3.75484	14.2542	1149.84	0.0561196	0.0478407	0.713804	2.87381	-987.004	-3236.35			5.03352	15.4146	5.77506	15.3854
	1.96053	9.60384	3.71901	38.1673	2.67548	8.14037	2.02433	10.3735	4.9732	30.3913	3.92288	14.8014	1138.81	0.0559116	0.047996	0.712659	2.86285	-76.6195	-3235.01			5.09446	16.3277	5.79034	16.3719
	2.05882	9.52629	3.87248	40.0834	2.78732	8.47518	2.11155	10.1367	5.14966	32.8895	4.06374	15.2559	1129.56	0.0555499	0.0483345	0.718094	2.85168	874.108	-3232.47			5.15253	17.1153	5.79931	17.403
	2.1344	9.53261	3.89053	40.8375	2.88853	8.6499	2.14357	10.4104	5.03116	36.5916	4.25896	16.4703	1120.5	0.0551063	0.0485211	0.71846	2.85093	1820.44	-3229.28			5.18585	17.4587	5.8617	19.1069

## Sheet: P212 U1-2
	Ra Li	Oi Li	Oe Li	MF Li	ICO Li	LO Li	Ra Re	Oi Re	Oe Re	MF Re	ICO Re	LO Re	EKG	Kippwinkel	Rotwinkel	Kraft x	Kraft y	Druck li	Druck re			Bauch links	Rücken links	Bauch rechts	Rücken rechts
	1.63148	3.48689	3.15666	14.181	3.49355	6.80541	1.53032	3.93211	3.66306	12.0515	4.08286	9.26262	284.434	0.171956	0.15488	0.812781	2.69589	41	-3333.12			2.75834	8.16	3.04183	8.46565
	1.65482	3.48986	3.15935	13.9821	3.29525	5.87523	1.53958	3.90345	3.57295	13.0083	4.74984	10.0292	269.106	0.172956	0.154219	0.819721	2.71259	40	-3332.65			2.76801	7.71753	3.00533	9.26245
	1.67995	3.37932	3.1755	13.692	3.20817	5.39884	1.55302	4.09001	3.44252	13.6275	5.24491	10.7496	263.252	0.173122	0.153332	0.830043	2.73435	1.49902	-3332.17			2.74492	7.433	3.02852	9.874
	1.6801	3.33856	3.2779	13.1313	3.0571	4.97034	1.56798	4.07273	3.44584	14.19	5.7383	11.4603	256.833	0.173478	0.152589	0.835604	2.75132	12	-3331.5			2.76552	7.05291	3.02885	10.4629
	1.73427	3.33437	3.31984	12.54	2.95159	4.60266	1.63744	3.92694	3.40212	14.5263	6.12575	11.6585	249.697	0.173641	0.153318	0.83446	2.76787	784.454	R			2.79616	6.69809	2.98883	10.7702
	1.75819	3.27037	3.36196	11.7574	2.9027	4.41955	1.62361	3.72222	3.23267	14.9214	6.35868	11.8341	240.335	0.174358	0.153085	0.820087	2.77271	845.179	-3329.65			2.79684	6.35988	2.8595	11.038
	1.83471	3.36447	3.40723	11.034	2.79258	4.12452	1.66884	3.6168	3.27755	14.8502	6.41642	12.0755	229.71	0.174627	0.152627	0.798547	2.77052	874.407	-3328.48			2.8688	5.98369	2.85439	11.1141
	1.82408	3.4021	3.40125	10.1586	2.75294	3.97664	1.68446	3.50644	3.25949	14.3918	6.34284	12.1975	229.203	0.174492	0.152845	0.786458	2.75901	879.754	-3327.2			2.87581	5.62941	2.8168	10.9774
	1.81255	3.52078	3.43525	9.21303	2.74458	4.00311	1.70301	3.30487	3.24934	14.1281	6.16637	12.3152	234.705	0.174151	0.153031	0.789319	2.75119	869.595	-3325.98			2.92286	5.32024	2.75241	10.8699
	1.81959	3.71265	3.41047	8.53765	2.78468	3.75013	1.75777	2.98054	3.27978	13.486	5.98389	12.3224	244.686	0.174482	0.153236	0.787542	2.72922	850.697	-3324.86			2.9809	5.02415	2.6727	10.5974
	1.91799	3.78973	3.39113	7.94296	2.85132	3.69007	1.8386	2.75196	3.22376	13.1736	5.72507	11.9519	262.308	0.174751	0.154062	0.795241	2.70516	827.657	-3324.02			3.03295	4.82812	2.60477	10.2835
	1.9377	4.01364	3.29852	7.30027	2.99157	3.83753	1.84563	2.52801	3.14261	12.5	5.50288	11.5782	288.035	0.174662	0.154049	0.806457	2.6896	803.2	-3323.51			3.08329	4.70979	2.50542	9.86036
	1.99427	4.28481	3.28443	6.95114	3.11697	3.77263	1.92643	2.46666	3.17187	11.5246	5.20872	10.9702	313.878	0.174722	0.154509	0.816637	2.67767	779.601	-3323.28			3.18784	4.61358	2.52165	9.23451
	2.05119	4.32486	3.27331	6.5738	3.22005	3.68625	2.03196	2.36152	3.15068	10.9377	4.94551	10.2897	330.409	0.174711	0.154358	0.827492	2.66704	757.922	-3323.41			3.21645	4.49336	2.51472	8.72431
	2.16246	4.56497	3.19676	6.22781	3.40297	3.53503	2.18352	2.32941	3.14844	10.1783	4.83038	9.35189	337.302	0.174624	0.153688	0.834263	2.66018	738.219	-3323.87			3.30806	4.3886	2.55379	8.1202
	2.23297	4.87296	3.16767	5.86276	3.5602	3.40958	2.25509	2.37724	3.21354	9.36907	4.68441	8.26973	348.705	0.173709	0.152504	0.836496	2.65049	722.006	-3324.45			3.42453	4.27751	2.61529	7.44107
	2.3021	5.06042	3.23117	5.46261	3.67177	3.47251	2.32746	2.41908	3.33548	8.9211	4.51031	7.34965	373.184	0.173019	0.151847	0.832183	2.63305	708.875	-3325.18			3.53123	4.20229	2.694	6.92702
	2.32662	5.348	3.3463	5.25995	3.70804	3.48572	2.39443	2.54685	3.50192	8.15023	4.44881	6.8453	391.044	0.172511	0.150751	0.823843	2.62698	698.041	-3325.93			3.67364	4.15124	2.8144	6.48145
	2.37161	5.5565	3.50869	4.99169	3.74611	3.40098	2.48553	2.6277	3.75818	7.71123	4.48202	6.34499	385.178	0.17262	0.149996	0.816301	2.61899	689.282	-3326.66			3.81227	4.04626	2.95714	6.17942
	2.45416	5.7009	3.71142	4.79714	3.89144	3.44593	2.57913	2.69571	3.95683	7.40493	4.63507	5.88683	383.225	0.172209	0.149553	0.80681	2.60709	680.604	-3327.46			3.9555	4.04484	3.07722	5.97561
	2.49208	6.0054	3.85472	4.5961	3.89477	3.44381	2.57115	2.81751	4.15175	7.26716	4.69956	5.70064	386.322	0.171151	0.149878	0.796029	2.59095	672.98	-3328.25			4.1174	3.97822	3.18013	5.88912
	2.50433	6.25031	3.94804	4.35121	3.84544	3.76868	2.54432	2.87379	4.44571	7.01017	4.82216	5.67817	377.466	0.170723	0.150871	0.776531	2.5806	665.422	-3328.94			4.23423	3.98844	3.28794	5.83683
	2.5001	6.49449	3.97886	4.04604	3.76296	4.18066	2.53635	2.90359	4.82599	6.78608	4.92901	5.79162	351.845	0.170422	0.151241	0.759647	2.58235	656.504	-3329.61			4.32448	3.99655	3.42198	5.83557
	2.56748	6.7572	3.98919	3.87309	3.80679	4.58808	2.56575	2.94907	5.16531	6.40564	4.97837	6.24673	336.951	0.170534	0.151236	0.742281	2.59124	647.996	-3330.27			4.43796	4.08932	3.56004	5.87691
	2.59998	6.8428	4.02777	3.62598	3.85851	4.88918	2.57538	3.00261	5.46967	6.06997	5.11616	6.63369	345.421	0.170374	0.151349	0.737329	2.60714	638.942	-3330.9			4.49018	4.12456	3.68255	5.93994
	2.52939	6.87197	4.03454	3.56613	3.7677	5.43883	2.44288	3.02865	5.5867	5.98987	5.04374	7.06346	360.904	0.169511	0.151735	0.723231	2.62555	631.037	-3331.5			4.47863	4.25755	3.68608	6.03236
	2.50174	7.10237	4.05302	3.48235	3.68065	6.3357	2.38812	3.14015	6.09852	5.77942	5.03167	7.59898	353.295	0.16866	0.151894	0.715334	2.6447	624.41	-3331.91			4.55238	4.49957	3.87559	6.13669
	2.3973	7.25497	4.06503	3.4353	3.6419	7.18911	2.28465	3.14811	6.31916	5.75169	5.12029	8.28783	347.891	0.168568	0.151519	0.711754	2.66177	619.019	-3332.29			4.57244	4.75544	3.9173	6.3866
	2.3431	7.11287	4.05071	3.44463	3.64401	7.7289	2.24819	3.1928	6.53857	5.87514	5.11425	8.83553	368.745	0.168228	0.151408	0.6939	2.66639	616.13	-3332.71			4.50222	4.93918	3.99319	6.60831
	2.28179	6.94347	4.07469	3.54139	3.63625	7.95619	2.25028	3.21325	6.65542	6.06962	4.91716	9.08287	378.563	0.168333	0.151755	0.679519	2.66791	614.842	-3332.99			4.43332	5.04461	4.03965	6.68988
	2.19813	6.64533	3.95621	3.55833	3.52011	8.27036	2.16497	3.24037	6.53094	6.09388	4.75243	8.94689	365.517	0.168245	0.151692	0.674104	2.66027	613.748	-3333.22			4.26655	5.11627	3.97876	6.59773
	2.12331	6.67359	3.87028	3.5544	3.44387	8.36566	2.12082	3.19225	6.25435	6.07568	4.48331	8.8606	354.547	0.167428	0.151841	0.660104	2.65268	613.178	-3333.41			4.22239	5.12131	3.85581	6.4732
	2.03672	6.74752	3.75875	3.46486	3.40278	8.13659	2.10748	3.25879	6.1646	5.92208	4.33308	8.58189	341.27	0.167502	0.152312	0.645106	2.63646	611.066	-3333.47			4.181	5.00141	3.84362	6.27902
	2.00869	6.70317	3.64761	3.36872	3.40276	7.949	2.08237	3.18024	5.91444	5.68316	4.13004	8.19243	330.512	0.167786	0.152348	0.634345	2.634	607.222	-3333.63			4.11982	4.90683	3.72568	6.00188
	2.12736	6.76321	3.69563	3.34245	3.34634	7.55983	2.11823	3.26436	5.77583	5.37861	4.08403	7.49829	304.76	0.168391	0.152564	0.630225	2.64187	600.815	-3333.77			4.1954	4.74954	3.71947	5.65365
	2.14088	7.09053	3.73652	3.33316	3.43208	7.08552	2.14035	3.44742	5.73452	5.5084	4.04304	6.99601	268.526	0.168663	0.153018	0.624963	2.65088	591.252	-3333.84			4.32264	4.61692	3.7741	5.51582
	2.13453	7.35421	3.80964	3.30819	3.35884	6.87547	2.07328	3.61781	5.39841	5.22512	4.24447	6.63846	257.688	0.168465	0.153177	0.619429	2.66383	579.576	-3334			4.43279	4.51417	3.6965	5.36935
	2.12635	7.49484	3.85193	3.2948	3.3472	6.78	2.0641	3.75449	5.24499	5.14928	4.29199	6.20504	268.817	0.169114	0.152798	0.604877	2.681	563.894	-3334.1			4.49104	4.474	3.68786	5.21543
	2.08995	7.29583	3.89556	3.28833	3.30133	6.60787	2.07514	3.79644	5.19164	5.2222	4.40058	6.22357	264.291	0.169868	0.153044	0.609994	2.68813	544.366	-3334.21			4.42711	4.39918	3.68774	5.28212
	2.09231	7.17535	3.8567	3.25998	3.27694	6.67832	2.11606	3.94115	4.83864	5.28846	4.45326	6.25463	265.944	0.171273	0.153642	0.615653	2.69699	520.914	-3334.33			4.37479	4.40508	3.63195	5.33212
	2.10782	7.35302	3.81825	3.34606	3.24919	6.44216	2.14413	4.06892	4.67792	5.49741	4.47142	6.19221	276.146	0.171882	0.153701	0.624469	2.70057	491.426	-3334.28			4.42637	4.3458	3.63032	5.38701
	2.08476	7.4381	3.74587	3.36187	3.3299	6.06905	2.19503	4.16851	4.3025	5.51432	4.51645	6.18959	282.223	0.172969	0.153589	0.62929	2.69972	455.528	-3334.28			4.42291	4.25361	3.55535	5.40679
	2.06992	7.40159	3.72137	3.39866	3.35478	6.05652	2.19421	4.30312	3.91496	5.47143	4.58954	6.13422	294.166	0.17377	0.153475	0.626045	2.69256	411.325	-3334.29			4.39763	4.26999	3.47076	5.39839
	2.06962	7.38032	3.63773	3.39796	3.47791	6.05844	2.27035	4.2642	3.81921	5.60816	4.46228	6.39061	307.083	0.174155	0.153471	0.634214	2.6835	361.018	-3334.26			4.36256	4.31144	3.45125	5.48702
	2.11334	7.36741	3.71283	3.33568	3.55956	5.72988	2.29699	4.38818	3.89294	5.67952	4.46072	6.5748	312.288	0.174773	0.153718	0.634273	2.67323	302.98	-3334.32			4.39786	4.20838	3.52604	5.57168
	2.25148	7.51398	3.73685	3.30789	3.64836	5.49156	2.30839	4.37673	4.01501	5.78148	4.48381	6.76223	323.404	0.175287	0.153846	0.623591	2.66264	237.76	-3334.3			4.50077	4.14927	3.56671	5.67584
	2.32051	7.40857	3.79805	3.35513	3.74808	5.16997	2.32564	4.65855	4.05289	5.9428	4.63379	6.95172	327.445	0.175424	0.154178	0.626517	2.65843	166.21	-3334.39			4.50904	4.09106	3.67903	5.84277
	2.33582	7.41836	3.86479	3.32473	3.78156	5.091	2.29271	4.76581	4.25151	6.01257	4.7619	7.36287	314.085	0.175457	0.155195	0.630122	2.65038	88.7987	-3334.49			4.53966	4.06576	3.77001	6.04578
	2.3918	7.30565	3.8948	3.27876	3.79663	5.18599	2.30174	4.72476	4.32273	6.16898	4.80222	7.58938	305.672	0.175353	0.155984	0.636624	2.64301	6.46681	-3334.53			4.53075	4.08713	3.78308	6.18686
	2.46043	7.44517	3.92171	3.2595	3.7629	5.14868	2.31161	4.73342	4.57596	6.24553	4.83691	7.9653	305.787	0.1752	0.156841	0.637533	2.63573	-83.7685	-3334.68			4.6091	4.05703	3.87366	6.34925
	2.46358	7.55503	4.02683	3.29261	3.77548	5.24237	2.32023	4.72014	4.71933	6.44808	4.94183	8.19755	307.539	0.174857	0.157118	0.642016	2.62418	-179.111	-3334.71			4.68181	4.10349	3.9199	6.52915
	2.4294	7.59913	4.10773	3.41324	3.70983	5.55998	2.32243	4.71476	4.8073	6.76961	4.95354	8.58775	312.778	0.17441	0.157661	0.650315	2.61428	-283.361	-3334.82			4.71209	4.22769	3.94816	6.7703
	2.38023	7.7629	4.24243	3.42346	3.63717	6.11304	2.33045	4.64537	4.80719	7.05389	5.03678	8.65021	326.121	0.174895	0.157131	0.663793	2.61082	-394.447	-3334.9			4.79519	4.39122	3.92767	6.91362
	2.33642	7.94887	4.42185	3.35943	3.57231	6.46174	2.28524	4.30483	4.74616	7.27997	5.26743	9.14271	328.696	0.175254	0.156058	0.666336	2.60604	-508.651	-3334.85			4.90238	4.46449	3.77874	7.23004
	2.31945	7.90312	4.62604	3.37244	3.50088	6.60301	2.26811	4.17327	4.82145	7.7439	5.46	9.71878	326.635	0.175525	0.155211	0.662526	2.60419	-626.231	-3334.95			4.94954	4.49211	3.75428	7.64089
	2.2647	8.20475	4.6594	3.39108	3.45299	6.9486	2.21742	4.0575	4.98981	7.92824	5.51265	10.1041	320.062	0.175032	0.154229	0.667393	2.6048	-743.03	-3334.91			5.04295	4.59756	3.75491	7.84832
	2.21977	8.13899	4.6477	3.45141	3.44358	7.81716	2.1563	3.87803	5.03513	8.11478	5.58214	10.198	307.592	0.17542	0.153595	0.66952	2.61114	-857.038	-3334.89			5.00215	4.90405	3.68982	7.96498
	2.18442	8.26949	4.63567	3.52375	3.37541	8.56735	2.0955	3.62811	5.05084	8.22243	5.6588	10.509	302.146	0.175938	0.153104	0.672818	2.60535	-963.069	-3334.96			5.02986	5.1555	3.59148	8.13006
	2.18346	8.73875	4.59488	3.62847	3.50259	9.10512	2.09178	3.43059	5.11067	8.30142	5.78397	10.4668	292.454	0.176524	0.152552	0.675116	2.60333	-1060.47	-3334.84			5.17237	5.41206	3.54435	8.18407
	2.17105	8.8786	4.539	3.79931	3.54069	9.30517	2.06488	3.4136	5.18731	8.61547	5.75139	10.619	283.622	0.175482	0.152239	0.674883	2.59569	-1149.83	-3334.89			5.19621	5.54839	3.55526	8.32863
	2.10198	8.87949	4.3479	3.86265	3.51692	9.79173	2.06208	3.37832	5.33308	8.79149	5.60018	10.3719	284.402	0.175179	0.152211	0.679554	2.59624	-1229.39	-3334.85			5.10979	5.72377	3.59116	8.25452
	2.10972	9.02028	4.21346	3.95293	3.49299	10.1284	2.082	3.40381	5.24862	8.99218	5.53071	10.293	277.608	0.174696	0.152435	0.681604	2.59358	-1304.25	-3334.76			5.11449	5.85812	3.57814	8.27197
	2.11132	9.11661	4.16733	3.91575	3.47393	10.5446	2.12462	3.29704	5.01505	9.22756	5.67301	10.7176	282.763	0.174012	0.152873	0.68813	2.59056	-1374.22	-3334.78			5.13175	5.97809	3.4789	8.53938
	2.08608	9.3559	4.16394	3.849	3.43456	10.8493	2.14044	3.49775	4.97634	9.21991	5.6225	10.9502	285.762	0.172672	0.153054	0.694922	2.59545	-1440.93	-3334.65			5.20197	6.0443	3.53818	8.59753
	2.10136	9.39247	4.22292	3.80332	3.3354	11.1099	2.13683	3.53418	4.74382	9.34964	5.77334	11.0743	280.915	0.171738	0.152831	0.697471	2.60278	-1502.43	-3334.61			5.23891	6.08288	3.47161	8.73243
	2.0906	9.34431	4.13882	3.78201	3.26732	10.831	2.13529	3.63243	4.58316	9.1882	5.84389	11.0058	292.582	0.170625	0.152261	0.699973	2.60528	-1562.54	-3334.55			5.19125	5.96011	3.45029	8.67931
	2.10309	9.66517	4.1481	3.80017	3.18225	10.5952	2.14268	3.71856	4.67363	9.09725	6.0567	11.4609	300.664	0.17004	0.152064	0.70221	2.60208	-1619.96	-3334.45			5.30545	5.85921	3.51162	8.8716
	2.08874	9.86689	4.21808	3.76853	3.13475	10.7168	2.09349	3.80025	4.57743	8.88587	6.04604	11.3604	305.94	0.168834	0.151872	0.701568	2.59144	-1675.99	-3334.44			5.39124	5.87336	3.49039	8.76412
	2.07829	9.68704	4.20223	3.85102	3.07678	10.8268	2.00296	3.8588	4.47695	8.73695	6.06966	11.1342	324.313	0.169343	0.151296	0.703347	2.58815	-1729.91	-3334.33			5.32252	5.9182	3.44624	8.64692
	2.05763	9.93646	4.24489	3.85338	3.12671	10.7758	2.00995	4.01042	4.48819	8.44298	6.07054	11.064	328.159	0.169678	0.151178	0.697377	2.59152	-1782.71	-3334.3			5.41299	5.91864	3.50285	8.52583
	2.02839	9.93771	4.28112	3.87138	3.0557	10.617	1.98061	4.05352	4.46226	8.54183	5.97434	11.2524	322.343	0.17026	0.151176	0.697472	2.59259	-1836.46	-3334.2			5.41574	5.84803	3.49879	8.58954
	2.09336	10.0433	4.25593	3.88926	3.01318	10.6149	1.9689	4.13647	4.60424	8.51503	5.92096	11.3842	333.872	0.170054	0.151268	0.691827	2.59553	-1892.25	-3334.08			5.46419	5.8391	3.56987	8.60673
	2.08455	9.94109	4.57865	3.8394	3.00606	10.5644	1.96353	4.3331	4.60153	8.58376	5.85119	11.3567	351.455	0.170093	0.15148	0.68656	2.60175	-1947.77	-3334.02			5.53476	5.80327	3.63272	8.5972
	2.06303	9.87035	4.86408	3.90206	2.95504	10.7111	1.95646	4.64639	4.47273	8.51348	5.58197	11.063	354.341	0.170047	0.151582	0.679473	2.60448	-1997.81	-3333.79			5.59915	5.85606	3.69186	8.38614
	2.07563	9.83621	4.98293	3.90156	2.94598	11.0268	1.92088	4.79356	4.34899	8.55944	5.51746	11.3762	353.634	0.170068	0.151717	0.673759	2.61928	-2044.21	-3333.7			5.63159	5.95812	3.68781	8.48435
	2.01142	9.84602	4.98105	3.8763	2.88224	10.8599	1.85147	4.90777	4.24831	8.52577	5.42465	11.3792	346.071	0.170525	0.151421	0.66893	2.62551	-2085.83	-3333.49			5.61283	5.8728	3.66918	8.44322
	1.97411	9.59432	4.97804	3.94225	2.75579	10.6952	1.76752	5.11744	4.10222	8.7184	5.34861	11.2801	340.798	0.170623	0.150988	0.660323	2.61263	-2121.78	-3333.2			5.51549	5.79776	3.66239	8.44902
	1.98553	9.25932	5.01715	3.89672	2.71883	10.5115	1.71807	5.4594	3.86425	8.72385	5.11375	10.9536	338.201	0.170541	0.150848	0.649739	2.61191	-2149.68	-3333.09			5.42067	5.70901	3.68057	8.26374
	1.8982	8.94169	4.79259	3.85149	2.64044	10.3666	1.66939	5.92452	3.67925	8.52808	4.89572	10.9108	330.723	0.170478	0.150514	0.647863	2.59952	-2172.45	-3332.75			5.21083	5.6195	3.75772	8.11153
	1.86547	8.83347	4.51581	3.79323	2.54079	10.5332	1.59555	6.18771	3.51051	8.27636	4.81835	10.8559	308.268	0.170435	0.149851	0.645028	2.58878	-2190.48	-3332.51			5.07158	5.6224	3.76459	7.98353
	1.85571	8.74411	4.29539	3.69733	2.49679	10.0313	1.55082	6.65596	3.3005	8.18595	4.84561	10.6173	289.163	0.170371	0.149579	0.647259	2.5856	-2205.05	-3332.22			4.96507	5.40848	3.83576	7.88297
	1.81656	8.75112	4.2809	3.7064	2.38248	8.89687	1.55956	7.38576	3.1721	8.02775	4.96943	10.4955	285.633	0.169626	0.149479	0.646921	2.57752	-2217.34	-3331.83			4.94953	4.99525	4.03914	7.83088
	1.85121	8.9829	4.34412	3.62792	2.355	9.06762	1.6234	7.80925	3.2209	7.78952	5.03694	10.246	281.302	0.168673	0.149335	0.637072	2.57055	-2227.96	-3331.72			5.05941	5.01685	4.21785	7.69083
	1.8892	9.28517	4.53112	3.60076	2.37581	8.90569	1.66539	8.04809	3.28018	7.64807	5.06826	9.96553	272.444	0.168	0.150079	0.631925	2.57566	-2236.38	-3331.39			5.23516	4.96075	4.33122	7.56062
	1.85409	9.56192	4.54085	3.55191	2.37367	8.62249	1.67611	8.65603	3.3588	7.68831	5.11868	9.84278	259.52	0.167394	0.149803	0.628553	2.58429	-2242.66	-3331.11			5.31895	4.84936	4.56365	7.54992
	1.8237	9.54813	4.64205	3.56661	2.35764	8.25135	1.70393	8.78389	3.31734	7.82397	5.23374	9.75151	255.667	0.167625	0.15026	0.632499	2.59734	-2245.86	-3330.98			5.33796	4.7252	4.60172	7.60307
	1.83228	9.44369	4.57601	3.59922	2.34595	7.66538	1.73832	8.93726	3.29309	7.7508	5.35575	9.83357	263.729	0.16793	0.150876	0.633683	2.60788	-2247.48	-3330.64			5.28399	4.53685	4.65622	7.6467
	1.81101	9.51434	4.641	3.54188	2.32591	7.42459	1.72602	8.95337	3.36349	7.60079	5.2487	9.62655	274.136	0.168317	0.150844	0.6453	2.60774	-2247.37	-3330.67			5.32212	4.43079	4.68096	7.49201
	1.74158	9.28403	4.55817	3.50454	2.31008	6.82905	1.67047	9.21597	3.44249	7.29144	5.10856	9.13627	272.781	0.168965	0.151466	0.647366	2.59951	-2245.81	-3330.34			5.19459	4.21455	4.77631	7.17876
	1.65896	8.70032	4.41981	3.50045	2.33771	6.00859	1.60507	9.19665	3.37708	6.93375	4.80319	8.42906	261.294	0.169412	0.151588	0.659112	2.59856	-2243.33	-3330.23			4.92636	3.94892	4.72627	6.722
	1.63931	8.08716	4.38034	3.47397	2.24473	5.5783	1.58529	9.02901	3.30784	6.58907	4.76014	7.78075	257.986	0.169942	0.151568	0.664093	2.5894	-2240.76	-3330.17			4.70227	3.76567	4.64071	6.37665
	1.63347	7.41939	4.3835	3.42923	2.23134	5.28041	1.5769	8.8561	3.30492	6.18508	4.54003	6.98394	260.518	0.1705	0.151158	0.668281	2.57728	-2238.12	-3329.87			4.47879	3.647	4.57931	5.90302
	1.62109	7.09518	4.20954	3.58253	2.19772	5.09146	1.55621	8.66689	3.16258	5.96005	4.35592	6.53608	257.581	0.17109	0.151022	0.663382	2.57944	-2235.99	-3329.88			4.3086	3.6239	4.4619	5.61735
	1.57387	6.55526	4.19174	3.75193	2.21578	4.8436	1.48766	8.30155	3.15672	5.8818	4.1013	5.87204	257.487	0.171561	0.150497	0.657081	2.5842	-2236.1	-3329.04			4.10696	3.60377	4.31531	5.28505
	1.64017	5.82978	4.09727	4.28038	2.30248	4.58659	1.50947	7.85295	3.0441	5.84503	3.92977	5.35056	268.25	0.171508	0.150481	0.646098	2.58506	-2238.93	-3326.11			3.85574	3.72315	4.13551	5.04179
	1.7089	5.3294	3.9564	5.16856	2.47351	4.67322	1.56118	6.95558	2.75306	5.82596	3.66797	5.18463	283.732	0.171517	0.150133	0.642101	2.60226	-2244.92	-3318.08			3.6649	4.1051	3.75661	4.89285
	1.77011	5.02654	3.85818	6.68765	2.68995	5.08072	1.58856	6.39765	2.60712	6.2613	3.46902	5.24295	315.299	0.172219	0.149648	0.641249	2.62135	-2255.12	-3297.8			3.55161	4.81944	3.53111	4.99109
	1.76687	4.88117	3.80451	8.30707	3.05436	6.14813	1.60812	5.87871	2.42683	6.65805	3.25173	5.47466	367.004	0.172562	0.150541	0.651027	2.65425	-2269.63	-3245.23			3.48418	5.83652	3.30455	5.12815
	1.74133	4.60952	3.72036	10.6554	3.6009	7.50779	1.63238	5.4712	2.22583	6.97813	3.05801	5.51806	408.349	0.172784	0.151475	0.655191	2.67341	-2286.53	-3154.94			3.35707	7.25469	3.1098	5.18474
	1.80536	4.27925	3.74963	13.8927	4.13632	8.501	1.64001	5.31123	2.12326	7.77412	2.88934	5.5243	429.251	0.17222	0.152107	0.654117	2.68285	-2306.37	-3023.25			3.27808	8.84334	3.02483	5.39592
	1.77879	4.42702	3.85921	14.0662	4.1577	8.22284	1.59338	5.56775	2.17773	7.66665	2.80696	5.3688	392.419	0.169906	0.15387	0.64601	2.66271	-2311.51	-3019			3.35501	8.81559	3.11295	5.2808
	1.74812	4.06672	3.70043	16.5711	5.03505	9.64099	1.58886	5.22286	2.08208	8.21785	2.72043	5.39662	413.556	0.168796	0.154614	0.64714	2.67719	-2334.08	-2847.19			3.17176	10.4157	2.9646	5.44496
	1.75591	3.80155	3.66387	19.0235	5.85763	11.198	1.59049	4.93164	2.02545	8.79652	2.661	5.39857	426.398	0.16762	0.15481	0.647161	2.69086	-2358.35	-2643.66			3.07378	12.0264	2.8492	5.6187
	1.78919	3.46072	3.69141	21.4759	6.52038	12.5967	1.5788	4.77922	2.03107	9.1529	2.6767	5.35189	433.723	0.166808	0.154626	0.660802	2.70645	-2383.61	-2422.94			2.98044	13.531	2.79636	5.72716
	1.87817	3.2692	3.50823	23.4035	7.17599	13.5423	1.60766	4.36986	2.12961	9.37219	2.77846	5.21129	434.578	0.166436	0.154928	0.667498	2.71877	-2409.25	-2206.83			2.8852	14.7072	2.70237	5.78731
	1.96207	2.89808	3.40326	24.0841	7.69785	14.1917	1.68488	4.18931	2.16713	9.4243	2.79614	4.80335	416.196	0.16509	0.154122	0.675222	2.72153	-2434.72	-2021.17			2.75447	15.3245	2.68044	5.6746
	2.05455	2.71671	3.283	23.9487	8.04583	14.8857	1.70152	3.92056	2.21601	9.47628	2.86863	4.44106	384.699	0.164652	0.152999	0.686333	2.72143	-2460.34	-1881.92			2.68475	15.6267	2.6127	5.59532
	2.04478	2.7492	3.07826	22.8377	8.27184	15.8323	1.70066	3.9657	2.26477	9.21866	2.93715	4.31728	359.479	0.164237	0.152596	0.693278	2.72284	-2485.04	-1790.04			2.62408	15.6473	2.64371	5.49103
	2.06038	2.81426	3.0906	22.4138	8.49524	16.3732	1.73825	4.16548	2.33792	9.20514	3.07696	4.14969	327.965	0.164536	0.1529	0.698901	2.72356	-2507.42	-1743.37			2.65508	15.7607	2.74722	5.47727
	2.18115	2.76186	3.01321	21.6501	8.60845	16.9453	1.841	4.21299	2.44758	9.02541	3.27249	4.18203	308.647	0.165026	0.153141	0.7092	2.72403	-2527.32	-1731.31			2.65207	15.7346	2.83386	5.49331
	2.21121	2.73799	3.06334	20.841	8.90582	17.2737	1.88088	4.21089	2.50457	8.65337	3.39789	4.16108	309.926	0.165475	0.154071	0.725947	2.70622	-2544.84	-1741.66			2.67085	15.6735	2.86545	5.40411
	2.15186	2.70497	3.15849	19.859	8.859	17.9314	1.94551	4.3442	2.54434	8.37094	3.59311	4.28951	305.084	0.165852	0.153595	0.727104	2.68044	-2559.02	-1764.05			2.67177	15.5498	2.94468	5.41785
	2.15799	2.69959	3.16143	19.1846	8.89747	17.9326	1.94834	4.53285	2.55716	8.2527	3.68835	4.59311	302.917	0.166587	0.154422	0.728814	2.66575	-2570.89	-1789.06			2.673	15.3382	3.01278	5.51139
	2.11329	2.6819	3.24387	18.7204	8.79772	16.9953	1.97765	4.61453	2.61699	8.01156	3.82054	4.76707	312.344	0.167603	0.155556	0.723366	2.65709	-2581.33	-1807.84			2.67969	14.8378	3.06972	5.53306
	2.12072	2.53111	3.30306	18.7126	8.44153	15.7663	2.00573	4.53993	2.68125	7.91734	3.86011	4.85662	317.596	0.168267	0.156352	0.723878	2.64454	-2589.5	-1819.97			2.65163	14.3068	3.07563	5.54469
	2.14741	2.48528	3.29293	17.9315	8.02192	14.122	1.97243	4.51012	2.7135	7.27228	3.90885	5.01967	314.807	0.168704	0.156155	0.715704	2.63678	-2596.85	-1826.65			2.64187	13.3585	3.06535	5.40027
	2.12401	2.47775	3.19315	17.1625	7.61529	12.6616	1.98293	4.54066	2.7816	7.07778	3.85703	5.34012	309.305	0.168781	0.155602	0.703582	2.63391	-2603.3	-1831.65			2.5983	12.4798	3.10173	5.42498
	2.17369	2.53986	3.0881	16.6725	7.15701	10.9171	1.98756	4.59875	2.81253	6.98322	3.8526	6.03442	292.747	0.168869	0.154934	0.692457	2.63712	-2609.01	-1836.47			2.60055	11.5822	3.13295	5.62341
	2.20719	2.64576	2.9818	16.6866	6.69961	9.7365	1.91807	4.62874	2.94125	7.0523	3.79102	6.54555	292.188	0.168361	0.155089	0.698707	2.63702	-2614.5	-1840.93			2.61158	11.0409	3.16269	5.79629
	2.21372	2.53501	2.9683	16.6813	6.39672	9.2124	1.9243	4.66203	3.13388	6.84966	3.82043	6.9895	290.363	0.168853	0.154392	0.701765	2.63222	-2619.41	-1845.21			2.57234	10.7635	3.24007	5.88653
	2.26196	2.47096	3.03338	16.6338	6.16793	9.18969	1.91889	4.79807	3.28339	6.47151	3.91356	7.16482	273.813	0.168978	0.153879	0.712982	2.61706	-2623.96	-1849.3			2.58877	10.6638	3.33345	5.84996
	2.31302	2.41851	3.08452	16.5871	6.12528	9.26485	1.97845	5.01983	3.35755	6.33518	3.91855	7.12862	263.348	0.16978	0.153185	0.724921	2.60987	-2628.98	-1852.9			2.60535	10.6591	3.45195	5.79412
	2.25738	2.32546	3.11769	16.068	5.95454	9.37119	1.99185	5.25681	3.3873	6.0867	3.91446	7.04269	259.881	0.17051	0.152964	0.740921	2.60057	-2633.41	-1856.13			2.56684	10.4646	3.54532	5.68128
	2.22622	2.29646	3.31741	15.212	5.76322	9.42058	1.97643	5.53573	3.39436	5.61428	3.91858	6.65719	263.123	0.170497	0.153333	0.743949	2.58614	-2637.05	-1858.15			2.61336	10.1319	3.63551	5.39669
	2.19835	2.19236	3.5098	14.3703	5.52924	9.33678	1.9819	5.97368	3.48432	5.24122	3.88664	6.21093	272.785	0.17108	0.154163	0.741413	2.58253	-2639.76	-1859.17			2.6335	9.74542	3.8133	5.11293
	2.15289	2.16828	3.73258	13.1716	5.42964	8.97996	1.94911	6.24552	3.46208	4.79831	3.77904	5.68794	281.312	0.170669	0.153512	0.731856	2.57887	-2641.34	-1860.02			2.68458	9.19374	3.88557	4.7551
	2.15336	2.27151	4.07255	12.105	5.23675	8.62995	1.96899	6.60366	3.45512	4.48146	3.679	5.37778	302.041	0.170585	0.153784	0.749526	2.57608	-2641.56	-1860.33			2.83248	8.65723	4.00925	4.51275
	2.12707	2.34264	4.19995	11.1891	4.90427	8.05455	1.98626	6.83035	3.4648	4.29256	3.62734	5.46459	314.002	0.170265	0.153641	0.754751	2.57114	-2639.57	-1860.65			2.88989	8.04929	4.0938	4.4615
	2.11077	2.39195	4.32983	10.0358	4.56083	7.58972	1.94161	7.24742	3.63139	4.0603	3.73403	5.91347	310.007	0.169893	0.153398	0.748285	2.5671	-2635.32	-1861.33			2.94418	7.39543	4.27347	4.56927
	2.12503	2.41779	4.52098	9.47562	4.33206	7.32232	1.99021	7.32987	3.72145	3.93866	3.75989	6.08912	319.057	0.169874	0.153311	0.737557	2.56422	-2628.63	-1862.39			3.02127	7.04333	4.34718	4.59589
	2.10341	2.50469	4.55248	8.92877	4.16976	6.69536	2.00806	7.31356	3.88692	3.9195	3.73897	6.31424	333.306	0.170426	0.153461	0.734373	2.56835	-2620.1	-1864.05			3.05353	6.59796	4.40285	4.65757
	2.15432	2.54249	4.63448	8.27486	4.10742	6.45269	2.03484	7.17226	3.99043	3.88775	3.82544	6.41412	342.917	0.171163	0.154121	0.72505	2.5669	-2610.32	-1865.93			3.11043	6.27832	4.39918	4.7091
	2.14364	2.58684	4.50475	8.28754	3.92787	6.07614	2.03969	7.14872	3.97646	3.95638	3.97697	6.50867	348.321	0.171682	0.154812	0.714571	2.56716	-2599.26	-1867.84			3.07841	6.09719	4.38829	4.814
	2.09133	2.62826	4.26651	7.99897	3.65436	6.26708	1.99217	6.87016	4.03198	3.9502	3.99365	6.59096	342.753	0.17173	0.155502	0.697844	2.57594	-2587.84	-1870.56			2.99537	5.97347	4.2981	4.84494
	2.13616	2.58603	4.07527	8.45284	3.70795	6.46125	2.00371	6.61245	4.07754	4.01187	4.01163	6.84259	341.91	0.171835	0.155858	0.682044	2.58156	-2576.89	-1873.25			2.93249	6.20735	4.23124	4.95537
	2.17773	2.71883	3.84587	8.82003	3.75062	6.82515	1.99779	6.39278	3.94509	4.16567	3.99008	6.92069	348.837	0.171298	0.155671	0.677876	2.58896	-2567.77	-1876.25			2.91414	6.46527	4.11189	5.02548
	2.20487	2.80398	3.71298	8.97975	3.75094	7.19585	1.94986	6.41155	3.80838	4.19246	3.99036	6.8853	341.624	0.171239	0.155432	0.669724	2.60145	-2559.84	-1879.7			2.90728	6.64218	4.0566	5.02271
	2.21203	2.915	3.57657	9.23902	3.77154	7.35044	1.90988	6.63578	3.59525	4.266	4.02914	6.86048	334.654	0.17106	0.155467	0.650834	2.61842	-2552.93	-1884.06			2.9012	6.787	4.04697	5.05188
	2.28578	3.11216	3.4617	9.73688	3.9195	7.85585	1.93548	6.69568	3.43849	4.40618	4.0093	7.06688	332.043	0.170784	0.154855	0.641938	2.63578	-2547.17	-1889.74			2.95321	7.17074	4.02321	5.16079
	2.31887	3.17668	3.37418	10.2734	4.09138	8.16176	1.96001	6.99919	3.42897	4.56016	3.95219	7.27701	336.835	0.170523	0.154314	0.635598	2.65394	-2541.25	-1897.4			2.95658	7.50884	4.12939	5.26312
	2.32221	3.34779	3.4189	10.4932	4.39792	8.23188	1.95739	7.00269	3.27091	4.57285	3.93048	7.19047	337.542	0.170569	0.154383	0.619779	2.65936	-2536.57	-1906.49			3.02964	7.70766	4.077	5.23127
	2.29474	3.43094	3.42153	10.6193	4.58706	8.33525	1.94616	6.97618	3.16032	4.55122	3.79143	7.07342	337.159	0.170572	0.155145	0.603841	2.67169	-2532.61	-1918.57			3.04907	7.84722	4.02755	5.13869
	2.28101	3.41245	3.5532	10.7027	4.77187	8.52092	1.98618	6.95961	3.23983	4.45712	3.81402	6.68232	349.758	0.170916	0.156285	0.590188	2.6736	-2529.68	-1933.49			3.08222	7.9985	4.06187	4.98449
	2.32148	3.53759	3.48598	10.634	4.93843	8.44555	2.0481	6.66147	3.43357	4.49482	3.83724	6.48663	352.554	0.170955	0.156467	0.571241	2.66362	-2527.09	-1950.95			3.11502	8.00598	4.04772	4.93957
	2.40762	3.56707	3.39672	10.6943	5.04124	8.6073	2.11099	6.57791	3.55004	4.51802	3.90801	6.36174	354.942	0.170504	0.156555	0.570258	2.66691	-2524.6	-1971.38			3.1238	8.11429	4.07965	4.92926
	2.3997	3.54407	3.31917	10.9601	4.97123	8.43007	2.08086	6.3718	3.63653	4.41943	3.83644	5.93374	378.017	0.17039	0.157123	0.567314	2.66375	-2523.69	-1994.14			3.08765	8.12046	4.02973	4.72987
	2.45735	3.52435	3.3128	10.7805	4.97984	8.44353	2.15536	6.29925	3.76853	4.23532	3.87762	5.46656	390.83	0.170992	0.157385	0.560957	2.65331	-2524.22	-2019.69			3.09817	8.06796	4.07438	4.5265
	2.54913	3.46562	3.42174	10.6433	4.97254	8.37336	2.18296	6.45806	3.9876	4.25451	3.88191	5.13465	379.705	0.171442	0.156701	0.560805	2.64494	-2524.75	-2047.51			3.1455	7.9964	4.20954	4.42369
	2.53033	3.57089	3.45335	10.8526	4.90537	8.38793	2.19673	6.41691	4.06037	4.22452	3.98215	5.22581	369.802	0.171238	0.15568	0.557214	2.63074	-2525.28	-2077.98			3.18486	8.04864	4.22467	4.47749
	2.54153	3.72484	3.52868	10.8085	4.91108	8.67982	2.18385	6.5538	4.16434	4.29604	3.98307	5.1405	355.998	0.170943	0.155025	0.559183	2.62473	-2526.07	-2110.54			3.26502	8.13313	4.30066	4.4732
	2.53816	3.65434	3.70275	10.8097	4.8901	8.9805	2.11433	6.92315	4.2853	4.29271	3.99265	5.41961	354.645	0.171106	0.154052	0.565585	2.62387	-2526.58	-2145.1			3.29842	8.22678	4.44092	4.56832
	2.52013	3.68207	3.85227	11.0192	5.00341	9.01059	2.14008	7.1245	4.47275	4.52893	4.00199	5.84403	354.008	0.171075	0.153085	0.565345	2.60951	-2527.05	-2181.35			3.35149	8.34441	4.57911	4.79165
	2.48653	3.61294	4.05991	10.8665	4.99399	9.14426	2.10683	7.24033	4.63163	4.7031	4.01742	5.97416	329.724	0.170461	0.152661	0.567887	2.59709	-2527.28	-2219.47			3.38646	8.33491	4.65959	4.89823
	2.45885	3.69602	4.16719	11.2391	5.04233	9.85481	2.0857	7.47035	4.79007	4.74301	3.96728	6.43844	306.934	0.170178	0.152068	0.578038	2.59118	-2526.79	-2260.73			3.44068	8.71207	4.78204	5.04957
	2.47425	3.68722	4.26861	11.5279	5.05046	10.9901	2.07437	7.63531	4.89074	4.7904	3.90371	6.86777	304.569	0.170347	0.151756	0.600306	2.59095	-2526.48	-2303.73			3.4767	9.18947	4.86681	5.18729
	2.54282	3.57991	4.35715	11.6305	5.13313	11.7214	2.11101	8.03508	4.99412	4.77815	3.85189	6.95097	295.209	0.170501	0.151909	0.618306	2.59623	-2525.84	-2347.58			3.49329	9.49501	5.04674	5.19367
	2.55643	3.5028	4.39236	11.6912	5.1085	12.6546	2.12203	8.36734	4.96041	4.71515	3.76267	7.19557	283.283	0.170323	0.152623	0.629396	2.59778	-2524.47	-2392.16			3.48387	9.8181	5.14993	5.22446
	2.4438	3.5475	4.46511	12.0792	5.04561	13.3454	2.07765	8.36736	4.90675	4.72004	3.59549	7.08334	283.862	0.170428	0.15279	0.631942	2.59355	-2523.87	-2438.13			3.48547	10.1567	5.11725	5.13296
	2.40217	3.53792	4.47278	12.0081	5.13967	14.0501	2.01831	8.50156	4.82938	4.32492	3.50163	6.94174	290.275	0.170918	0.153315	0.630609	2.59634	-2522.42	-2484.17			3.47096	10.3993	5.11641	4.92276
	2.39704	3.48078	4.4935	12.1372	5.26337	15.0658	2.00433	8.61566	4.84651	4.23144	3.56903	7.144	308.16	0.171446	0.153218	0.628723	2.60431	-2521.04	-2528.89			3.45711	10.8221	5.1555	4.98149
	2.30234	3.46515	4.4833	11.984	5.22662	15.2804	1.93473	8.62842	4.8633	4.21228	3.5071	7.30051	322.833	0.171082	0.152971	0.621692	2.62331	-2520.19	-2573.19			3.41693	10.8303	5.14215	5.00663
	2.25682	3.3337	4.32011	11.6666	5.15767	15.1922	1.93986	8.68039	4.95658	4.11838	3.45423	7.54657	320.809	0.170395	0.153359	0.610503	2.62541	-2518.13	-2617.04			3.30354	10.6721	5.19228	5.03973
	2.18232	3.32587	4.24858	11.5362	5.16629	14.7162	1.88015	8.73103	4.96898	4.14547	3.36255	7.48451	314.794	0.169942	0.153807	0.596562	2.62162	-2516.83	-2661.43			3.25226	10.4729	5.19339	4.99751
	2.13972	3.22211	4.20334	11.4571	5.27748	14.5127	1.86191	8.60566	4.99826	4.12314	3.36097	7.44366	312.006	0.169325	0.153946	0.583565	2.61747	-2515.89	-2704.93			3.18839	10.4158	5.15528	4.97592
	2.11736	3.13247	3.93873	10.716	5.16868	14.3975	1.85193	8.63713	4.86716	4.05681	3.33562	7.35179	302.425	0.169268	0.153729	0.581274	2.62057	-2514.19	-2747.82			3.06285	10.0941	5.11874	4.91474
	2.04207	3.07185	3.83501	10.598	5.03261	14.1399	1.80786	8.77268	4.82602	4.01458	3.20935	7.18467	302.822	0.168811	0.15359	0.582803	2.61966	-2514.02	-2789.95			2.98298	9.92348	5.13552	4.80287
	2.0338	3.04634	3.76364	10.1637	4.92077	14.1121	1.82063	8.66523	4.6438	3.87475	3.04976	6.74338	301.187	0.16877	0.153143	0.583987	2.60969	-2512.82	-2831.25			2.94792	9.73219	5.04322	4.55597
	2.07636	2.99484	3.77307	9.92004	5.02348	13.8631	1.79333	8.67961	4.50097	3.65217	3.01771	6.30179	300.542	0.168517	0.153116	0.582343	2.59043	-2511.86	-2870.66			2.94809	9.60222	4.9913	4.32389
	2.01419	3.11022	3.88313	9.86446	5.03411	14.0464	1.75314	8.68825	4.38779	3.6533	3.03218	5.89223	305.734	0.168294	0.152311	0.575793	2.57972	-2511.88	-2908.87			3.00251	9.64832	4.94306	4.19257
	1.96934	3.07374	3.85075	9.79966	4.97272	14.1357	1.74263	8.62748	4.39401	3.54857	3.05318	5.64145	301.169	0.16814	0.151607	0.574797	2.57838	-2510.75	-2945.28			2.96461	9.63603	4.92137	4.08107
	1.97363	3.15875	3.88812	10.1157	4.87684	13.9788	1.73543	8.76394	4.36958	3.50095	3.04792	5.65425	295.001	0.167934	0.151254	0.571576	2.57816	-2510.77	-2980.98			3.00683	9.65713	4.95632	4.06771
	1.9841	3.17356	3.91984	10.4446	4.92535	14.5003	1.76398	8.6212	4.38589	3.48463	3.02853	5.84699	292.004	0.167908	0.151593	0.560951	2.57083	-2510.83	-3014.56			3.02583	9.95673	4.92369	4.12005
	2.0134	3.21322	3.97387	10.6476	4.9673	15.4875	1.75684	8.86054	4.46739	3.50408	3.00582	5.88961	288.307	0.168485	0.151585	0.553374	2.57016	-2510.38	-3046.71			3.06683	10.3675	5.02826	4.13317
	2.01599	3.27445	4.05182	11.1526	4.99737	16.1173	1.75687	9.04852	4.63051	3.61637	2.92615	6.1887	286.927	0.16872	0.152403	0.543158	2.57875	-2511.66	-3077.81			3.11409	10.7557	5.1453	4.24374
	1.96578	3.25879	3.97339	11.4086	4.96541	17.0944	1.77042	9.08803	4.65658	3.72119	2.82149	6.40311	283.324	0.169728	0.153141	0.535358	2.59319	-2512.42	-3107.98			3.06599	11.1561	5.17168	4.31527
	1.95241	3.16214	3.92171	11.9115	4.93261	17.3327	1.76297	9.0861	4.60857	3.82971	2.78945	6.64103	270.811	0.171205	0.154334	0.524018	2.60533	-2513.3	-3136.66			3.01209	11.3922	5.15255	4.42007
	1.9713	3.24831	3.90048	12.0452	4.80483	17.852	1.78489	9.02699	4.58147	4.05639	2.6782	6.9758	261.606	0.172003	0.15546	0.519011	2.60691	-2515.42	-3164.37			3.04003	11.5673	5.13112	4.57013
	1.96312	3.35867	3.93067	12.16	4.75084	18.5063	1.79539	8.98112	4.62349	4.14748	2.54294	7.54723	250.772	0.172607	0.156935	0.514261	2.60327	-2516.81	-3189.6			3.08415	11.8057	5.13333	4.74589
	1.97413	3.43104	3.81778	12.067	4.73897	18.4012	1.78153	9.35609	4.58667	4.21414	2.46024	7.92835	254.356	0.172658	0.157973	0.520978	2.5979	-2518.95	-3212.86			3.07431	11.7357	5.24143	4.86758
	2.00498	3.4854	3.69059	12.3253	4.55495	18.6588	1.82	9.01499	4.49834	4.34642	2.45796	8.53244	265.608	0.172385	0.159146	0.520653	2.58579	-2520.8	-3233.88			3.06033	11.8464	5.11111	5.11227
	1.97085	3.52618	3.53079	12.1431	4.44853	18.5797	1.84588	8.83083	4.49503	4.46051	2.42612	9.0794	273.6	0.172707	0.158976	0.531412	2.57567	-2522.1	-3252.12			3.00927	11.7238	5.05725	5.32201
	1.96723	3.55711	3.49465	11.9754	4.34076	18.2644	1.87875	8.96191	4.59403	4.72785	2.32895	9.49066	286.939	0.172556	0.15837	0.537411	2.56763	-2523.91	-3268.06			3.00633	11.5268	5.1449	5.51582
	1.97429	3.5609	3.44509	11.6443	4.3715	17.7676	1.86056	8.90831	4.67911	4.79721	2.2878	9.85208	307.264	0.173073	0.157636	0.558973	2.55631	-2525.39	-3281.55			2.99343	11.2612	5.14933	5.6457
	1.96228	3.64911	3.33244	11.9242	4.50322	17.6971	1.82454	8.72519	4.61671	4.94694	2.27823	9.88423	330.125	0.173397	0.157334	0.57685	2.55337	-2526.66	-3292.87			2.98128	11.3748	5.05548	5.70313
	1.98764	3.66318	3.20933	11.841	4.43826	17.554	1.86562	8.61976	4.65647	5.08929	2.31506	9.80712	335.313	0.173404	0.156882	0.587118	2.55152	-2527.73	-3301.95			2.95338	11.2778	5.04728	5.73716
	1.92777	3.64661	3.2386	11.8601	4.3974	16.6692	1.82874	8.33197	4.79344	5.14657	2.29439	9.47948	327.516	0.173256	0.156703	0.596998	2.55392	-2529.29	-3309.39			2.93766	10.9755	4.98472	5.64015
	1.89522	3.64104	3.21803	11.8863	4.47671	16.0311	1.75865	8.26395	4.87511	5.21631	2.27754	8.92123	331.376	0.173471	0.15614	0.60976	2.5675	-2530.56	-3315.45			2.9181	10.798	4.9659	5.47169
	1.86599	3.72771	3.16778	12.348	4.46411	15.7402	1.69476	8.08901	4.90577	5.45817	2.27101	8.50003	344.812	0.173145	0.156055	0.612581	2.57086	-2531.76	-3319.9			2.92049	10.8508	4.89651	5.40974
	1.84137	3.67796	3.05218	12.0818	4.33748	15.11	1.65306	7.72768	4.89742	5.2058	2.25097	7.75783	357.73	0.172473	0.156785	0.635068	2.58008	-2533.32	-3323.17			2.85717	10.5098	4.75939	5.07153
	1.79025	3.69187	2.94856	11.7783	4.29821	14.3233	1.74524	7.83384	4.95078	5.14798	2.20867	7.11792	361.782	0.172131	0.156419	0.649391	2.5878	-2533.95	-3325.76			2.81023	10.1333	4.84329	4.82486
	1.75599	3.69454	3.00137	11.7348	4.31723	13.5673	1.77757	7.82664	4.94211	5.02697	2.1444	6.86708	340.628	0.17174	0.156038	0.658464	2.59868	-2534.72	-3327.75			2.8173	9.87312	4.84877	4.67948
	1.75813	3.67879	3.00206	11.551	4.23967	13.208	1.83743	7.4215	4.84014	5.08538	2.07127	6.78264	329.655	0.171944	0.15585	0.681676	2.60788	-2525.31	-3328.97			2.81299	9.66621	4.69969	4.64643
	1.71921	3.72834	2.98642	11.8895	4.26159	12.5408	1.80793	6.95675	4.69381	5.18858	2.12712	6.69185	331.266	0.17188	0.155471	0.704961	2.61415	-2489.52	-3330.13			2.81132	9.56398	4.48616	4.66918
	1.6879	3.75959	2.92284	11.8001	4.1553	12.0539	1.80165	6.49588	4.43326	5.3515	2.14936	6.492	326.771	0.171463	0.155547	0.719146	2.61145	-2419.61	-3331.08			2.79011	9.33646	4.2436	4.66429
	1.68111	3.74731	3.01645	11.9366	4.1652	11.5293	1.78991	6.16066	4.35361	5.7973	2.21031	6.39459	322.624	0.171102	0.15581	0.734061	2.6185	-2305.59	-3331.79			2.81496	9.21037	4.10139	4.80073
	1.66722	3.73793	3.09734	12.3079	4.12478	11.4078	1.73743	5.65606	4.15494	6.24832	2.26906	6.52837	326.645	0.171242	0.155825	0.742811	2.62017	-2137.04	-3332.52			2.83416	9.28019	3.84947	5.01525
	1.6408	3.77586	3.08767	12.8685	4.09398	10.9995	1.63749	4.98713	3.99463	6.95666	2.37582	6.94286	327.241	0.170928	0.155853	0.749546	2.62953	-1905.92	-3332.96			2.83478	9.32066	3.53975	5.42511
	1.66129	3.66603	3.03592	13.465	3.97839	10.2449	1.56016	4.54162	3.83261	7.96612	2.51188	7.26642	332.246	0.171085	0.156345	0.758108	2.63393	-1610.12	-3333.21			2.78775	9.22946	3.31146	5.91481
	1.61552	3.56063	3.04825	14.1552	3.86955	9.25119	1.46886	4.47181	3.92462	8.92793	2.73639	7.34556	327.292	0.171236	0.156378	0.767626	2.64148	-1252.28	-3333.49			2.74147	9.09197	3.28843	6.33663
	1.61922	3.53756	3.06017	14.3758	3.78219	8.28736	1.49025	4.29991	3.92797	9.81623	3.06718	8.00433	310.595	0.171358	0.155687	0.772367	2.65375	-854.524	-3333.43			2.73898	8.81511	3.23937	6.96258
	1.62398	3.50701	3.04975	14.3797	3.59743	7.795	1.50903	4.06934	3.81929	10.8791	3.52225	8.68994	296.868	0.17161	0.155488	0.79714	2.67284	-458.478	-3333.33			2.72691	8.5907	3.13255	7.6971

## Sheet: P215 U1-2
	Ra Li	Oi Li	Oe Li	MF Li	ICO Li	LO Li	Ra Re	Oi Re	Oe Re	MF Re	ICO Re	LO Re	EKG	Kippwinkel	Rotwinkel	Kraft x	Kraft y	Druck li	Druck re			Bauch links	Rücken links	Bauch rechts	Rücken rechts
	1.59439	6.69871	3.27848	58.2491	7.9782	29.3275	1.99039	6.9984	3.03915	38.1336	4.41397	16.5505	206.074	0.0618253	0.0622793	0.688474	6.62704	40	-3296.48			3.85719	31.8516	4.00931	19.6994
	1.62786	5.96697	3.23539	61.2259	8.54791	29.7244	1.97751	6.49374	2.988	40.8532	4.4646	18.4127	192.822	0.0610979	0.0622758	0.70393	6.6489	39	-3296.05			3.61007	33.1661	3.81975	21.2435
	1.62004	5.52133	3.22306	63.8635	8.96549	29.9436	1.90261	6.07054	2.90825	45.2077	4.76357	19.9472	192.715	0.0604395	0.0625151	0.711791	6.68223	1.88281	-3295.69			3.45481	34.2575	3.62713	23.3062
	1.6424	4.97557	3.03774	62.3087	8.98521	28.9369	1.87055	5.8319	2.79585	48.5735	5.03724	21.5236	202.65	0.0598275	0.0627532	0.713518	6.70449	11	-3295.31			3.21857	33.4103	3.49944	25.0448
	1.66823	4.95698	2.88458	63.3281	8.91305	27.4242	1.82658	5.3712	2.62134	50.0778	5.38536	22.5777	217.932	0.0590908	0.0625818	0.725877	6.73059	969.396	L			3.16993	33.2218	3.27304	26.0136
	1.69841	4.83026	2.79171	64.6019	8.5625	26.4411	1.79618	4.78145	2.50637	51.2451	5.62877	24.1822	227.917	0.0587447	0.0633521	0.727606	6.76488	1009.98	-3295.19			3.10679	33.2019	3.028	27.0187
	1.64333	4.63224	2.77629	63.6515	8.4215	25.1037	1.72307	4.28452	2.26086	50.0234	5.80501	25.0101	219.667	0.0590317	0.0638767	0.728938	6.79773	1012.33	-3295.19			3.01729	32.3922	2.75615	26.9462
	1.64451	4.48425	2.71565	60.6857	7.72628	23.2369	1.70545	3.96143	2.15353	47.8024	6.01754	25.1024	204.397	0.0590703	0.0635046	0.732254	6.82981	984.336	-3295.22			2.94814	30.5496	2.60681	26.3074
	1.60954	4.62471	2.72708	56.0319	6.89861	21.2563	1.65129	3.75761	2.06981	41.5545	5.96267	24.3613	234.159	0.0587309	0.0641864	0.736124	6.83923	950.834	-3295.25			2.98711	28.0623	2.4929	23.9595
	1.58957	4.48067	2.89878	51.2683	6.28106	18.4311	1.61903	3.59698	1.96656	35.0636	5.87569	22.7172	300.659	0.0584409	0.0644906	0.739432	6.83171	898.456	-3295.28			2.98967	25.3268	2.39419	21.2188
	1.60105	4.74742	2.95884	44.4644	5.78982	15.709	1.60181	3.75753	1.87332	30.3604	5.52738	21.0634	336.628	0.0587633	0.0646982	0.743521	6.81954	833.952	-3295.35			3.10244	21.9877	2.41089	18.9837
	1.70606	4.91221	3.18858	41.2259	5.98903	13.5306	1.6665	3.94651	1.85302	27.6125	5.4438	19.4177	346.077	0.0591648	0.0647266	0.745467	6.80833	748.607	-3295.4			3.26895	20.2485	2.48867	17.4913
	1.78498	5.19376	3.3835	41.298	5.74538	12.4445	1.73082	4.1336	1.83969	27.2682	5.38442	18.7882	381.098	0.0588683	0.0646834	0.749968	6.79028	643.731	-3295.51			3.45408	19.8293	2.56804	17.1469
	1.86386	5.33444	3.57901	42.1635	5.83138	12.2585	1.81224	4.08114	1.8223	28.4629	5.60512	17.5758	420.941	0.0579207	0.064828	0.760806	6.78559	523.534	-3295.57			3.59244	20.0845	2.57189	17.2146
	1.95384	5.51522	3.70051	42.894	5.9725	12.8717	1.86144	4.06918	1.88967	29.6178	5.76713	17.4174	412.891	0.0575403	0.0646697	0.763202	6.78933	398.703	-3295.7			3.72319	20.5794	2.60676	17.6008
	2.03093	5.77282	3.78591	45.4001	6.30999	13.9308	1.96957	4.09949	1.97882	31.1266	5.92926	17.8212	352.674	0.0572269	0.0641892	0.761178	6.79199	275.088	-3295.75			3.86322	21.8803	2.68263	18.2924
	2.0286	5.9484	3.92032	43.4748	6.02821	13.9838	2.03534	3.93717	2.04272	32.6867	6.08014	18.245	298.94	0.0561262	0.0647444	0.746583	6.78632	167.042	-3295.87			3.96577	21.1623	2.67174	19.0039
	1.99224	6.34607	3.87361	43.5282	5.79126	14.5129	1.99277	4.01969	2.048	34.637	6.17594	18.3708	302.93	0.0562264	0.0652498	0.734258	6.75739	77.7608	-3295.86			4.07064	21.2775	2.68682	19.7279
	2.07641	6.97395	4.07474	41.7203	5.5629	14.7252	2.03269	4.27041	2.16175	34.7738	6.27999	18.1628	309.186	0.0564161	0.0652017	0.711923	6.73003	13.1289	-3295.98			4.37504	20.6695	2.82161	19.7388
	2.16452	7.59997	4.2883	40.7689	5.56124	14.9483	2.11789	4.49906	2.2118	34.3821	6.15708	18.5629	292.245	0.0559103	0.0657162	0.696163	6.69912	-28.1855	-3295.9			4.68426	20.4261	2.94292	19.7007
	2.27964	8.62015	4.66261	39.5499	5.50229	14.7252	2.24775	4.80553	2.25552	34.3496	6.13023	18.6444	252.149	0.0553847	0.0657281	0.677311	6.67165	-44.3614	-3296.04			5.18747	19.9258	3.10293	19.7081
	2.24227	9.54288	4.77652	38.1785	5.29158	14.1974	2.22065	4.92994	2.28898	34.5822	6.27091	18.5199	248.014	0.0552649	0.064849	0.676157	6.64086	-37.247	-3295.9			5.52056	19.2225	3.14653	19.791
	2.23516	10.3044	4.99474	35.4722	4.91178	13.6401	2.23598	4.79611	2.31843	34.1641	6.38178	18.1248	270.827	0.0548777	0.064364	0.698867	6.63136	-12.2232	-3296.03			5.84479	18.008	3.11684	19.5569
	2.26454	10.7737	5.02708	32.1377	4.57677	13.3364	2.27208	4.81704	2.33009	34.9706	6.35708	17.5826	279.426	0.0539755	0.0641529	0.70674	6.62659	28.8019	-3295.89			6.02176	16.6836	3.13974	19.6368
	2.1811	11.3015	5.09255	29.0868	4.49327	13.752	2.21926	4.81318	2.38593	35.7465	6.26988	17.4026	283.577	0.0537765	0.0643366	0.710654	6.61213	73.7547	-3295.97			6.19171	15.7773	3.13946	19.8063
	2.00307	11.5687	5.00006	27.9671	4.41877	13.9101	2.08829	4.78711	2.36995	34.9733	6.03745	16.5824	295.322	0.0538246	0.0642339	0.705553	6.59101	123.111	-3295.9			6.19062	15.432	3.08178	19.1977
	1.83326	11.292	4.76044	26.5764	4.39686	14.5674	1.97246	4.75665	2.42261	33.9704	5.45944	16.072	300.428	0.0539281	0.0649907	0.712233	6.57175	163.409	-3295.9			5.9619	15.1802	3.05057	18.5006
	1.75106	11.1969	4.68102	25.0092	4.35391	15.2052	1.88505	5.24986	2.44425	33.3527	4.95309	15.1132	293.96	0.0537195	0.0647458	0.708955	6.55893	196.947	-3295.92			5.87632	14.8561	3.19305	17.8063
	1.69716	10.9978	4.61274	24.6701	4.4882	15.7193	1.81442	5.50043	2.50094	32.418	4.57867	14.991	265.858	0.053964	0.0654058	0.713047	6.56312	218.313	-3295.86			5.76922	14.9592	3.27193	17.3292
	1.57877	10.7188	4.42422	24.5392	4.50831	15.923	1.79247	5.85252	2.5546	30.6437	4.3433	14.7875	245.004	0.0544121	0.0654449	0.726061	6.57553	232.628	-3295.95			5.57392	14.9902	3.39986	16.5915
	1.46845	10.2704	4.21196	24.7504	4.43765	16.3562	1.68869	6.31417	2.55176	29.8899	4.13459	14.5155	211.452	0.0550633	0.0656919	0.738263	6.60302	237.117	-3295.85			5.31693	15.1814	3.51821	16.18
	1.44526	9.85138	4.0414	24.5178	4.3517	16.1036	1.65225	6.87035	2.48043	29.7678	4.07142	14.2929	174.148	0.055748	0.0653402	0.741152	6.64774	237.29	-3295.95			5.11268	14.991	3.66768	16.044
	1.44294	9.85486	4.05179	25.4053	4.72861	17.5826	1.60812	7.07197	2.37623	29.0293	4.21234	14.3386	161.815	0.0573018	0.0644038	0.73975	6.67205	232.922	-3295.87			5.11653	15.9055	3.68544	15.8601
	1.46335	10.0699	4.10263	26.9903	5.00768	17.5041	1.61517	7.53077	2.29098	27.596	4.13169	13.7733	161.036	0.059193	0.063807	0.74624	6.69686	226.463	-3295.93			5.21196	16.5007	3.81231	15.167
	1.52195	10.294	4.25102	28.3233	5.42849	18.6841	1.66502	7.81099	2.16723	26.2955	4.07408	13.3116	169.641	0.0597901	0.0627266	0.758528	6.70213	217.776	-3295.9			5.35565	17.4786	3.88108	14.5604
	1.59755	10.8798	4.46135	31.395	5.88735	19.4355	1.71296	8.16472	2.18231	27.9179	3.95696	12.9197	176.657	0.0605039	0.0621235	0.762632	6.68867	207.673	-3295.9			5.64623	18.906	4.02	14.9315
	1.63811	11.5276	4.71232	32.0202	6.03816	19.2104	1.78937	7.95407	2.14881	28.2232	3.88202	12.5798	169.971	0.0612702	0.0618145	0.767618	6.67359	194.625	-3295.92			5.95936	19.0896	3.96408	14.895
	1.73154	11.9074	4.94641	31.7929	6.12818	18.6383	1.85864	7.86362	2.12011	28.0103	3.77385	11.9763	165.481	0.0607679	0.0619492	0.779096	6.68659	178.993	-3295.92			6.19512	18.8531	3.94746	14.5868
	1.74065	12.3067	5.05034	32.102	6.18338	18.4953	1.88547	7.8866	2.02749	27.9791	3.62655	11.6427	174.555	0.0595319	0.0624341	0.789487	6.69868	157.728	-3295.92			6.36591	18.9269	3.93319	14.4161
	1.75035	12.2079	4.93963	30.6365	6.17214	18.1892	1.89582	7.73588	2.0078	28.1428	3.54414	11.4994	188.143	0.058846	0.0626016	0.793195	6.69532	131.182	-3296			6.29931	18.3326	3.87984	14.3955
	1.6704	11.673	4.70441	28.6627	5.67272	17.3434	1.76117	7.26066	1.88177	26.709	3.49476	11.7094	174.276	0.0579937	0.0627125	0.81224	6.70972	96.0618	-3295.95			6.01593	17.2263	3.63453	13.971
	1.66135	11.1107	4.53111	26.1305	5.43429	16.8001	1.70611	7.00903	1.74863	26.4842	3.52328	11.8803	164.538	0.0569242	0.0623197	0.818727	6.72229	53.1048	-3296.11			5.76773	16.1216	3.48792	13.9626
	1.59468	10.9382	4.34915	25.1376	5.21375	15.7895	1.63768	7.10117	1.68035	27.097	3.49858	11.772	174.523	0.0573469	0.0623218	0.817893	6.70483	2.5515	-3296.01			5.62734	15.3803	3.47307	14.1225
	1.55299	10.6194	4.22731	23.4577	4.96225	16.127	1.58719	6.94774	1.66653	27.9131	3.53426	11.9701	197.13	0.0582041	0.0620283	0.819787	6.6826	-53.3746	-3296.22			5.46655	14.849	3.40049	14.4725
	1.52053	10.9273	4.34926	21.9199	4.66283	15.8837	1.55628	6.84085	1.7136	29.4524	3.76649	12.2178	200.59	0.0581638	0.0623005	0.817778	6.64724	-114.193	-3296.11			5.59904	14.1555	3.37024	15.1455
	1.49692	11.3946	4.50679	22.2703	4.49646	15.0272	1.57063	6.87394	1.74638	30.4114	4.04016	12.9547	210.898	0.058306	0.0626739	0.818509	6.6165	-176.643	-3296.3			5.79945	13.9313	3.39698	15.8021
	1.54862	11.7822	4.65739	21.6591	4.53534	15.3063	1.6219	6.8363	1.75643	31.3566	4.24958	13.1579	227.005	0.0588018	0.0629658	0.81619	6.57542	-239.701	-3296.23			5.99606	13.8336	3.40488	16.2547
	1.53877	12.1298	4.85571	21.8333	4.61605	15.4956	1.6241	6.60032	1.80994	32.386	4.4546	13.2761	230.087	0.0586561	0.062992	0.813798	6.53753	-302.942	-3296.34			6.17476	13.9816	3.34479	16.7056
	1.53822	12.111	5.02043	22.0654	4.53206	15.3941	1.61414	6.17658	1.84816	33.7138	4.61431	13.7437	219.885	0.0579185	0.063159	0.804457	6.5226	-360.614	-3296.35			6.2232	13.9972	3.21296	17.3573
	1.57689	12.7377	5.16388	20.9371	4.46934	15.1575	1.64794	6.00774	1.83875	34.4323	4.65117	14.0073	189.606	0.0579343	0.0635508	0.801129	6.51169	-413.741	-3296.37			6.49281	13.5213	3.16481	17.6969
	1.58622	13.0487	5.20114	20.1438	4.57534	15.2554	1.61614	5.97355	1.84432	33.3583	4.68616	13.6636	159.388	0.0594312	0.0629898	0.799737	6.50297	-461.506	-3296.42			6.61203	13.3248	3.14467	17.236
	1.63845	13.193	5.28572	19.6858	4.88194	15.0147	1.66684	5.61485	1.87955	33.4285	4.85185	13.4057	135.188	0.0601025	0.0628148	0.794424	6.49035	-499.96	-3296.39			6.70573	13.1941	3.05375	17.2287
	1.62045	13.4385	5.34533	19.4229	4.98921	15.0609	1.67629	5.40815	1.90756	33.7966	4.84063	13.0708	101.004	0.061034	0.0627117	0.786752	6.48242	-531.32	-3296.45			6.80141	13.1577	2.99733	17.236
	1.59609	13.7174	5.31584	18.2451	4.91874	15.1497	1.66048	5.34677	1.90291	32.2022	4.81739	12.494	91.9007	0.0618253	0.0627379	0.78919	6.47008	-558.148	-3296.42			6.87645	12.7712	2.97005	16.5045
	1.60413	13.985	5.37339	18.1399	4.95012	15.3829	1.67793	5.21263	1.83211	31.4405	4.71046	12.0849	94.4665	0.060205	0.0620705	0.785482	6.47127	-581.619	-3296.43			6.9875	12.8243	2.90756	16.0786
	1.61811	13.7473	5.37911	18.1644	4.85067	15.3584	1.6944	5.11949	1.82509	31.5373	4.73552	12.1694	106.693	0.0588419	0.0615152	0.783365	6.48835	-601.781	-3296.41			6.91484	12.7912	2.87966	16.1474
	1.61141	14.0305	5.48957	17.9349	4.70733	15.7621	1.69012	5.03367	1.77995	32.6279	4.56009	12.1736	127.953	0.0575673	0.0611321	0.78602	6.50246	-620.852	-3296.39			7.04383	12.8014	2.83458	16.4539
	1.57432	13.9117	5.35182	18.0021	4.47427	16.4409	1.62552	5.01629	1.72524	33.1086	4.41196	12.2402	171.607	0.056246	0.0603442	0.788614	6.51873	-638.415	-3296.38			6.94593	12.9724	2.78902	16.5869
	1.6183	13.9669	5.33397	18.3778	4.41556	17.225	1.61697	5.0592	1.70803	33.9584	4.24331	12.7569	214.791	0.0549121	0.0594369	0.79289	6.57228	-655.76	-3296.35			6.97305	13.3394	2.79473	16.9862
	1.68063	13.6388	5.19025	18.111	4.46002	18.343	1.65057	5.02923	1.69512	33.4771	4.14387	12.9482	228.954	0.055057	0.0599632	0.792845	6.61583	-672.419	-3296.32			6.83656	13.638	2.79164	16.8564
	1.65446	13.4901	5.06671	18.8131	4.33482	18.4696	1.60408	4.8638	1.70046	34.5997	4.08751	12.8879	228.75	0.0555205	0.0608032	0.792301	6.64359	-689.464	-3296.34			6.73707	13.8725	2.72278	17.1917
	1.64675	13.1779	4.98754	18.6181	4.28874	18.0131	1.59979	4.62892	1.68494	33.947	3.97556	12.5335	220.117	0.05483	0.0603373	0.792687	6.6707	-708.122	-3296.27			6.60406	13.64	2.63788	16.8187
	1.6575	12.9688	4.88159	19.1204	4.56723	18.4232	1.62175	4.53974	1.68295	33.1567	3.87615	12.3696	191.791	0.0553817	0.0603032	0.798364	6.69501	-727.633	-3296.33			6.50262	14.0369	2.61481	16.4675
	1.66843	13.2783	5.01081	19.1924	4.88884	18.4441	1.66607	4.49626	1.73078	33.2009	3.96001	12.0524	153.3	0.0554629	0.0611136	0.79957	6.70372	-748.389	-3296.25			6.65252	14.1751	2.63104	16.4044
	1.71473	13.3672	5.00168	20.2251	4.91349	18.9841	1.72543	4.25577	1.73413	33.3582	4.21878	12.4648	138.297	0.0554506	0.0612797	0.805124	6.70285	-772.22	-3296.31			6.69455	14.7076	2.57178	16.6806
	1.68024	13.2116	4.93159	20.4686	4.77882	18.6418	1.70468	4.06151	1.72851	34.5279	4.33504	12.9164	132.505	0.0553351	0.0611546	0.812121	6.70306	-797.694	-3296.26			6.60783	14.6297	2.49824	17.2598
	1.62008	13.0479	4.87062	20.9993	4.8445	19.0803	1.65918	4.0201	1.71826	34.7404	4.43379	13.0602	146.39	0.055674	0.0620265	0.811883	6.70667	-824.348	-3296.3			6.51287	14.9747	2.46585	17.4114
	1.62778	13.1933	4.94012	21.338	5.02516	18.9877	1.67823	3.99932	1.71249	36.2713	4.5202	13.0627	178.372	0.0555048	0.0621319	0.798428	6.7118	-854.802	-3296.31			6.58706	15.117	2.46335	17.9514
	1.55786	13.1596	5.02137	21.2831	4.83855	18.3735	1.63827	4.09587	1.6816	36.6039	4.5283	13.5367	209.27	0.0556282	0.0621705	0.79142	6.71806	-891.455	-3296.29			6.5796	14.8317	2.47191	18.223
	1.5381	13.2006	4.97597	21.0422	4.7495	18.6242	1.61806	4.08071	1.60315	36.933	4.47125	13.9015	226.576	0.0560911	0.0620587	0.786209	6.72127	-930.253	-3296.38			6.57155	14.8053	2.43397	18.4352
	1.5013	12.832	4.92651	21.723	4.80777	19.3848	1.5632	4.20082	1.59106	37.0399	4.44197	13.945	228.779	0.0562205	0.0614149	0.777119	6.73933	-970.556	-3296.33			6.41992	15.3052	2.4517	18.4756
	1.53837	12.7715	4.93559	22.025	4.87022	19.9209	1.57135	4.20457	1.60955	37.954	4.37105	14.1364	232.872	0.0564742	0.0608818	0.761343	6.72777	-1014.9	-3296.44			6.41516	15.6054	2.46182	18.8205
	1.52609	12.7002	4.89219	22.6906	4.89421	20.3453	1.55098	4.27567	1.65624	38.8079	4.37486	14.1687	237.329	0.0566235	0.0606617	0.762939	6.70291	-1062.11	-3296.4			6.37282	15.9767	2.49429	19.1172
	1.61307	12.5262	4.76747	23.0711	4.86579	20.2932	1.62422	4.29248	1.64519	40.2068	4.33484	13.9668	232.49	0.0563909	0.0596743	0.784503	6.67437	-1108.77	-3296.47			6.30226	16.0767	2.52063	19.5028
	1.64186	12.0742	4.60687	23.8364	4.78258	19.8929	1.62164	4.18412	1.68716	40.6329	4.23286	13.8468	212.653	0.0555823	0.0601745	0.795221	6.64112	-1154.17	-3296.47			6.10764	16.1706	2.49764	19.5709
	1.61866	12.0541	4.57108	23.8468	4.72386	19.677	1.62862	4.22273	1.76043	39.8344	4.07858	13.5675	226.073	0.0558375	0.0599445	0.811527	6.60367	-1201.78	-3296.5			6.08129	16.0826	2.53726	19.1602
	1.65823	11.9633	4.51509	24.0652	4.63862	20.0913	1.64909	4.4449	1.7991	39.5696	4.14151	13.4465	286.41	0.0560561	0.0599905	0.837348	6.58073	-1249.48	-3296.56			6.04554	16.265	2.63103	19.0525
	1.67535	11.629	4.38601	24.3944	4.65376	20.9894	1.6714	4.58714	1.80812	39.5101	4.21619	13.8875	356.742	0.0558839	0.0605836	0.852595	6.55935	-1295.23	-3296.53			5.89678	16.6792	2.68889	19.2046
	1.69608	11.3138	4.37111	24.803	4.80322	20.9089	1.67499	4.61155	1.8449	38.9706	4.16918	14.0343	370.628	0.0557551	0.0618937	0.856196	6.55278	-1339.5	-3296.64			5.79367	16.8383	2.71048	19.058
	1.63304	10.7629	4.11079	24.5745	5.05359	20.8624	1.6453	4.73582	1.88235	39.2585	4.30775	14.4472	374.305	0.0558409	0.062509	0.871666	6.54738	-1385.26	-3296.59			5.50226	16.8302	2.75449	19.3378
	1.68572	10.7258	4.12847	24.2962	5.18931	21.2395	1.66743	4.8775	1.89534	39.6418	4.46604	15.2819	378.424	0.0554063	0.0632086	0.878233	6.55561	-1432.78	-3296.69			5.51333	16.9083	2.81342	19.7966
	1.66763	10.8276	4.13786	23.5968	5.27798	21.1041	1.68362	4.92701	1.91211	41.1872	4.61517	15.8016	388.317	0.0546522	0.0641556	0.868492	6.54996	-1480.35	-3296.66			5.54438	16.6596	2.84091	20.5347
	1.68838	10.9603	4.30131	24.5622	5.3509	20.9548	1.65428	4.87168	1.8822	41.5014	4.54931	15.7426	356.142	0.0543098	0.0647497	0.864738	6.5635	-1529.68	-3296.73			5.65001	16.956	2.80272	20.5978
	1.67791	10.8537	4.30065	24.5034	5.34397	20.4614	1.6543	4.83415	1.84763	42.2244	4.59494	16.2153	313.882	0.0544126	0.0633862	0.868068	6.57329	-1580.78	-3296.76			5.61075	16.7696	2.77869	21.0115
	1.69171	11.2524	4.3675	24.6127	5.24434	21.1216	1.63513	4.90095	1.80492	42.3401	4.69517	16.8178	303.886	0.0542191	0.0622526	0.857678	6.59403	-1629.38	-3296.76			5.77052	16.9929	2.78033	21.2844
	1.66011	11.2273	4.37856	25.3968	5.27542	21.6417	1.59615	4.90299	1.83601	43.3238	4.81703	16.9803	298.438	0.054407	0.0613236	0.844555	6.61198	-1677.57	-3296.84			5.75533	17.438	2.77839	21.707
	1.6398	11.1855	4.33407	26.626	5.49805	21.3249	1.55036	4.86206	1.80248	44.1211	4.84381	16.8135	292.143	0.0545497	0.0607695	0.84575	6.63078	-1725.42	-3296.78			5.71978	17.8163	2.7383	21.9261
	1.64029	10.9935	4.25456	27.0165	5.65577	21.8998	1.54548	4.8436	1.77938	45.0334	5.00428	16.7402	268.61	0.0549139	0.0606811	0.846216	6.65751	-1772.02	-3296.93			5.62947	18.1907	2.72282	22.2593
	1.61433	10.8171	4.18685	27.3963	5.75046	22.0615	1.5586	4.96376	1.7908	44.8217	4.98629	16.8414	253.444	0.055269	0.0612542	0.838451	6.67135	-1818.13	-3296.8			5.53941	18.4028	2.77105	22.2164
	1.58088	10.687	4.17657	27.7598	5.84193	21.4419	1.53694	5.30375	1.81599	44.6039	4.89951	16.2869	238.261	0.0552593	0.0617546	0.827568	6.67938	-1865.43	-3297			5.48149	18.3479	2.88556	21.9301
	1.58723	10.7179	4.13261	27.4307	5.70289	20.6558	1.51465	5.55589	1.80591	43.1674	4.99214	15.867	218.79	0.0549294	0.0617146	0.815499	6.68351	-1915.88	-3296.84			5.47925	17.9298	2.95882	21.3422
	1.54347	10.7866	4.16308	27.3926	5.83856	20.7722	1.53648	5.90695	1.79402	42.1472	5.09121	15.2309	227.903	0.055187	0.0620117	0.811206	6.68385	-1965.89	-3297.04			5.49772	18.0011	3.07915	20.8231
	1.51163	10.5197	4.19292	28.2898	6.01619	21.3437	1.53918	6.09508	1.79011	41.7701	4.92569	15.2706	245.052	0.0552572	0.0619683	0.794578	6.68542	-2015.99	-3296.88			5.40807	18.5499	3.14146	20.6555
	1.46873	10.682	4.19854	27.4827	6.05338	21.3188	1.49271	6.29883	1.81345	41.4406	4.64513	14.8139	233.495	0.0551168	0.0617685	0.781152	6.67158	-2066.87	-3297.07			5.44976	18.285	3.20166	20.2999
	1.45186	10.6348	4.19227	27.4562	6.33828	21.6222	1.45506	6.74667	1.83428	40.3041	4.70069	15.1132	210.074	0.0548855	0.061327	0.783136	6.66402	-2117.08	-3296.94			5.42632	18.4722	3.34534	20.0393
	1.41796	10.2268	4.07671	28.799	6.49437	22.7241	1.48095	6.90806	1.85178	41.8184	4.93698	15.7568	222.503	0.0545719	0.0614879	0.780877	6.65776	-2165.34	-3297.06			5.24049	19.3392	3.4136	20.8374
	1.42922	9.65912	4.01502	29.8185	6.66343	23.3028	1.4535	6.9818	1.88206	44.3574	4.8473	16.2394	249.796	0.0547457	0.0612972	0.785244	6.6498	-2210.1	-3297.01			5.03445	19.9282	3.43912	21.8147
	1.46761	8.92057	3.85848	31.2331	7.05316	24.0376	1.45571	7.14551	1.89011	45.4409	5.07747	16.0802	266.385	0.0543225	0.0606172	0.800022	6.63313	-2257.23	-3297.06			4.74889	20.7746	3.49711	22.1995
	1.50801	8.19711	3.67042	32.7891	7.26898	25.0889	1.49535	7.21564	1.94328	44.9986	5.23224	16.7499	270.52	0.0549254	0.0602097	0.81159	6.63328	-2301.69	-3297.06			4.45851	21.7156	3.55142	22.3269
	1.54276	7.48287	3.51438	34.7299	7.5706	25.7781	1.50186	6.98481	1.93216	46.8146	5.34568	17.2597	276.859	0.0549951	0.0603179	0.823701	6.65158	-2341.18	-3297.06			4.18	22.6929	3.47294	23.14
	1.55819	7.22608	3.52259	38.3747	7.91121	27.3322	1.49737	6.71286	1.99224	47.605	5.24514	17.4611	292.482	0.0553018	0.0608141	0.827457	6.67842	-2378.82	-3297.1			4.10229	24.5393	3.40082	23.4371
	1.64692	7.03763	3.52114	42.0792	8.54942	28.852	1.59406	6.61329	2.05635	46.6977	5.25823	17.3176	289.223	0.0553695	0.062056	0.821301	6.69101	-2414.9	-3297.06			4.06856	26.4935	3.42123	23.0912
	1.67286	6.6864	3.47271	44.2942	9.24294	29.3704	1.61959	6.17713	2.04934	47.6082	5.31724	18.1137	258.341	0.054592	0.0628361	0.813352	6.69334	-2451.16	-3297.12			3.94399	27.6358	3.28202	23.6797
	1.6034	6.38054	3.37348	45.0531	10.0315	29.7554	1.60628	5.91959	2.10174	48.5958	5.13619	18.4865	224.906	0.0544821	0.0636648	0.801219	6.70223	-2485.62	-3297.1			3.78581	28.28	3.2092	24.0728
	1.57346	6.18546	3.21074	47.0461	10.5809	30.4692	1.6187	5.60808	2.1116	50.427	5.21634	18.6074	198.497	0.0549041	0.0639961	0.788929	6.70674	-2521.48	-3297.12			3.65656	29.3654	3.1128	24.7502
	1.53162	5.67331	2.94653	47.6145	10.4935	30.2997	1.62645	5.27305	2.10082	52.1733	5.45668	18.9407	173.374	0.0554823	0.0644929	0.770167	6.70295	-2556.26	-3297.11			3.38382	29.4692	3.0001	25.5236
	1.42299	5.06995	2.54389	45.6849	10.4662	29.7172	1.53526	5.17292	2.01962	51.0001	5.45258	18.769	141.916	0.0562707	0.0636508	0.763871	6.69191	-2587.67	-3297.09			3.01228	28.6228	2.90927	25.0739
	1.33695	4.6745	2.24098	45.2895	10.2381	29.1652	1.46035	4.82185	2.0381	49.4725	5.19677	18.0569	125.785	0.0572647	0.0629249	0.755456	6.7087	-2616.51	-3297.1			2.75081	28.231	2.77343	24.242
	1.30093	4.49487	2.1657	44.7791	9.56875	27.4804	1.43541	4.7894	2.06915	47.2133	4.95445	17.3429	121.685	0.0583924	0.0616983	0.749078	6.71898	-2642.94	-3297.05			2.65383	27.2761	2.76465	23.1702
	1.32525	4.22626	2.15951	42.9266	8.72998	25.4737	1.42067	4.98013	2.15824	46.3104	5.01839	16.7277	116.748	0.0586023	0.0609256	0.742489	6.71706	-2665.04	-3297.07			2.57034	25.7101	2.85301	22.6855
	1.28691	4.14479	2.17271	41.2087	8.34622	23.4615	1.37537	5.0619	2.25491	44.1562	5.01331	15.8244	112.575	0.058838	0.0597669	0.73728	6.70597	-2684.63	-3297.03			2.5348	24.3388	2.89739	21.6646
	1.29072	4.03395	2.19456	39.3966	8.02422	21.5914	1.41752	5.27069	2.32058	41.3208	4.90712	14.8758	108.605	0.0580611	0.0596214	0.737301	6.69989	-2701.2	-3297.08			2.50641	23.0041	3.00293	20.3679
	1.33412	3.98468	2.25014	39.6835	7.91796	20.9424	1.4585	5.46162	2.35818	41.4321	4.88095	14.573	106.31	0.0577139	0.059758	0.746979	6.69802	-2715.15	-3297.06			2.52298	22.8479	3.09277	20.2953
	1.38766	4.09451	2.25564	41.4483	7.81995	19.9486	1.50541	5.8216	2.3941	41.3461	5.04795	14.7796	106.795	0.0569821	0.0599695	0.759405	6.69779	-2728.57	-3297.09			2.57927	23.0723	3.24037	20.3912
	1.44058	3.94328	2.21383	41.0509	8.14304	19.418	1.59922	6.06236	2.46835	40.6301	5.10057	15.0805	112.717	0.0561691	0.0602506	0.767143	6.67839	-2741.53	-3297.07			2.53256	22.8707	3.37664	20.2704
	1.49221	3.80355	2.14385	40.8171	8.17424	19.443	1.67134	6.39899	2.46938	36.9338	5.07884	15.435	130.515	0.0555493	0.0608188	0.76328	6.67199	-2756.72	-3297.08			2.47987	22.8114	3.51324	19.1492
	1.5187	3.73999	2.12442	41.299	8.33511	19.7837	1.66017	6.67531	2.5037	35.1347	4.82931	15.4156	148.486	0.054865	0.0612532	0.750296	6.66868	-2773.45	-3297.08			2.46104	23.1393	3.61306	18.4599
	1.55599	3.73421	2.11196	41.75	8.67554	19.6488	1.69445	7.32888	2.65119	34.3484	4.68123	15.6006	163.773	0.0546519	0.0617185	0.747149	6.66271	-2791.92	-3297.07			2.46739	23.3581	3.89151	18.2101
	1.55921	3.53884	2.12131	40.9952	8.74667	18.9509	1.68382	7.7853	2.75218	32.5446	4.66471	15.4256	204.552	0.0547909	0.0627352	0.74019	6.6612	-2808.69	-3297.08			2.40645	22.8976	4.07377	17.545
	1.55606	3.5631	2.11826	39.1871	8.34574	17.876	1.70909	8.30604	2.90653	28.8128	4.40961	14.8205	261.574	0.0548933	0.063464	0.734	6.67213	-2825.64	-3297.05			2.41247	21.803	4.30722	16.0143
	1.55557	3.80726	2.16618	37.4997	7.93329	17.4816	1.66204	8.57355	3.01764	26.2381	4.35071	14.5852	288.452	0.0555253	0.0634139	0.731906	6.6842	-2841.43	-3297.11			2.50967	20.9715	4.41774	15.058
	1.6367	3.87014	2.20531	35.7183	7.67119	17.3411	1.78838	9.13544	3.04509	25.2311	4.45821	14.6649	292.131	0.0555804	0.0632537	0.741375	6.69255	-2853.84	-3297.04			2.57072	20.2435	4.6563	14.7847
	1.68858	3.91093	2.18667	34.0186	7.22678	16.6084	1.82979	9.30373	3.139	23.2265	4.38629	14.2411	278.172	0.055548	0.0624954	0.74407	6.69655	-2864.15	-3297.11			2.59539	19.2846	4.75751	13.9513
	1.71156	3.89956	2.17229	32.4689	6.8797	16.0639	1.85592	9.56734	3.25581	22.767	4.39626	13.8234	271.338	0.0550689	0.0620583	0.741328	6.68159	-2874.19	-3297.04			2.59447	18.4708	4.89302	13.6622
	1.7341	3.86605	2.20448	31.5062	6.64487	15.9674	1.85082	9.75111	3.21533	22.4307	4.33406	14.3317	267.437	0.054987	0.0613881	0.747331	6.6727	-2882.08	-3297.09			2.60155	18.0395	4.93909	13.6988
	1.74206	3.76221	2.22397	31.7297	6.71806	16.2654	1.85055	9.65985	3.13073	23.2165	4.32259	14.7882	254.372	0.0548455	0.061277	0.751632	6.65405	-2886.9	-3297.04			2.57608	18.2377	4.88038	14.1091
	1.6984	3.72597	2.20291	31.4492	6.51925	15.7866	1.81431	9.56909	3.08022	24.6181	4.34525	14.5985	241.752	0.0542769	0.061977	0.743698	6.64798	-2891.4	-3297.06			2.54242	17.9183	4.82121	14.5206
	1.58538	3.84062	2.21058	30.8421	6.33733	15.8677	1.69449	9.21663	2.93654	26.7495	4.38031	15.1073	235.346	0.0543686	0.061394	0.741207	6.65875	-2895.26	-3297.05			2.54553	17.6824	4.61588	15.4124
	1.53775	3.90589	2.17954	31.4908	6.41968	16.6368	1.61909	8.83747	2.72896	27.7139	4.47691	16.1724	227.565	0.0546067	0.0610843	0.741969	6.67061	-2897.6	-3297.03			2.54106	18.1824	4.39517	16.1211
	1.54356	3.94952	2.11185	31.9642	6.36059	17.7487	1.62137	8.50339	2.78303	28.8659	4.4891	16.3599	214.635	0.0548215	0.0611462	0.753816	6.69447	-2898.88	-3297.06			2.53498	18.6912	4.3026	16.5716
	1.53259	4.18812	2.13952	32.5362	6.30264	17.4299	1.57849	8.17452	2.7539	30.1927	4.436	16.7263	184.044	0.0547341	0.0610531	0.754258	6.70889	-2897.35	-3296.99			2.62007	18.7562	4.16897	17.1183
	1.51409	4.25662	2.06248	32.4639	6.22241	18.0346	1.56987	7.73817	2.7021	29.4038	4.40623	16.5909	143.327	0.0553954	0.0608846	0.755025	6.72243	-2894.47	-3297.06			2.61106	18.907	4.00338	16.8003
	1.51285	4.23098	2.05022	32.7014	6.26431	17.9355	1.57882	7.59482	2.74816	30.825	4.29087	16.7153	121.809	0.0554499	0.0612918	0.758088	6.7168	-2889.68	-3296.99			2.59802	18.9671	3.97394	17.2771
	1.51352	4.68202	2.09821	32.1	6.09283	17.8852	1.62506	7.74137	2.82131	30.1185	4.25305	16.1422	129.612	0.0549372	0.0626564	0.756598	6.7151	-2883.47	-3297.05			2.76458	18.6927	4.06258	16.8379
	1.48942	5.16978	2.17872	31.0768	6.12827	16.9929	1.64141	7.89091	2.83751	29.6746	4.25513	15.7173	132.318	0.0546073	0.0631355	0.759983	6.69503	-2878.11	-3297.01			2.94598	18.066	4.12328	16.549
	1.47647	5.42567	2.18181	29.8139	5.96925	16.3205	1.64045	7.85996	2.79833	29.2431	4.22087	15.3699	145.701	0.0545197	0.0639409	0.765587	6.67321	-2874.58	-3297.04			3.02798	17.3679	4.09958	16.2779
	1.51517	5.58876	2.18788	29.3886	5.97137	15.9898	1.67964	7.97292	2.86443	28.4056	4.09285	14.9889	181.182	0.0543348	0.0638982	0.777778	6.65841	-2873.16	-3297.05			3.09727	17.1166	4.17233	15.8291
	1.53566	5.77906	2.22396	29.2124	6.11954	15.5404	1.70511	8.04532	2.95779	27.358	4.20699	14.8398	209.508	0.0541909	0.0632591	0.791782	6.64896	-2873.48	-3297.04			3.17956	16.9575	4.23607	15.4683
	1.59908	5.92102	2.26469	29.2927	6.22881	15.7821	1.7457	8.10915	3.0284	27.1578	4.36095	14.7296	235.969	0.0556073	0.0625147	0.803311	6.6427	-2874.75	-3297.09			3.2616	17.1012	4.29442	15.4161
	1.66471	5.88649	2.25451	28.888	6.08161	15.6161	1.79801	8.16437	3.05891	26.6079	4.3603	14.1385	247.668	0.0568609	0.0621054	0.812514	6.65752	-2877.03	-3297.06			3.26857	16.8619	4.34043	15.0356
	1.74697	5.82522	2.24882	29.3843	6.15336	14.7067	1.8586	8.20424	3.02281	25.4731	4.23484	13.1077	258.988	0.0578736	0.0616837	0.81968	6.66517	-2879.77	-3297.11			3.27367	16.7481	4.36189	14.2719
	1.76945	5.91486	2.3169	30.3671	6.12658	14.628	1.9354	8.24375	3.04206	25.232	4.32265	12.5311	283.501	0.0586901	0.0605016	0.820443	6.68102	-2882.77	-3297.1			3.33374	17.0406	4.40707	14.0286
	1.77565	5.9995	2.37055	30.0741	6.06065	14.9325	1.91765	8.37488	3.05702	25.0433	4.2293	12.0286	318.141	0.0590045	0.0610691	0.79988	6.68518	-2885.41	-3297.13			3.3819	17.0224	4.44985	13.7671
	1.84646	5.95413	2.41758	29.1737	6.04355	14.6735	1.98175	8.8183	3.18223	23.6348	4.16379	11.5687	342.413	0.0586152	0.0610139	0.791493	6.6844	-2887.96	-3297.13			3.40606	16.6302	4.66076	13.1224
	1.81544	5.98159	2.43106	28.3541	6.18869	14.6464	1.99555	9.40212	3.28736	21.6427	4.02283	11.1143	351.209	0.0580869	0.0603396	0.796818	6.68169	-2890.95	-3297.13			3.40937	16.3964	4.89501	12.2599
	1.81489	5.84942	2.50911	27.2939	6.01037	14.7006	2.00763	9.48608	3.26302	20.6503	4.0495	10.7705	409.576	0.0577237	0.0601263	0.800187	6.66656	-2894.3	-3297.17			3.39114	16.0016	4.91891	11.8234
	1.86557	5.63639	2.52844	25.5355	5.85391	14.7875	2.00144	9.80138	3.29645	19.3446	3.95853	10.891	455.844	0.0572181	0.0604456	0.793957	6.65893	-2897.09	-3297.14			3.34346	15.3923	5.03309	11.398
	1.87153	5.51009	2.56164	25.7311	5.87664	15.5264	2.01834	9.99752	3.23762	18.9559	3.95264	10.9378	442.154	0.0571333	0.0612153	0.79778	6.65261	-2900.5	-3297.19			3.31442	15.7114	5.08449	11.2821
	1.90226	5.363	2.51695	25.2899	5.90073	15.9749	2.02096	10.2353	3.24198	19.026	3.93113	11.6003	385.105	0.0579472	0.0611823	0.80186	6.65416	-2903.88	-3297.2			3.26074	15.7218	5.16607	11.5191
	1.90231	5.14936	2.58401	25.1663	5.91276	16.1719	2.03228	10.0051	3.17266	18.7486	3.97069	11.4752	333.059	0.058863	0.0615796	0.794891	6.65947	-2907.39	-3297.22			3.2119	15.7503	5.07001	11.3981
	1.91529	5.13134	2.50482	26.368	5.9833	16.6976	2.05031	10.1292	3.20713	18.8942	3.98495	11.4061	295.791	0.0595409	0.0605999	0.798211	6.67824	-2910.27	-3297.25			3.18382	16.3496	5.12889	11.4284
	1.86054	5.20283	2.47436	27.0645	6.1963	17.5255	2.00459	10.1195	3.26423	18.9407	3.91985	11.1668	253.593	0.0604093	0.0594518	0.797499	6.6995	-2912.8	-3297.23			3.17925	16.9287	5.12943	11.3425
	1.8387	5.08673	2.429	27.3958	6.09443	17.5409	2.01478	10.181	3.31323	18.7753	3.85398	11.7354	245.694	0.0609891	0.0583319	0.785435	6.72123	-2915.33	-3297.3			3.11814	17.0104	5.16968	11.4549
	1.75954	5.02774	2.3685	28.5889	6.25357	17.448	1.98519	10.3742	3.2959	18.6438	3.75185	11.7793	251.199	0.060989	0.0579264	0.781781	6.72418	-2917.8	-3297.23			3.05193	17.4302	5.21842	11.3917
	1.77606	4.9762	2.28574	29.9183	6.21141	18.0867	1.97273	10.1214	3.27263	19.3543	3.78647	11.9966	250.702	0.0606564	0.0575933	0.779193	6.74187	-2920.77	-3297.32			3.01266	18.0722	5.12227	11.7124
	1.73697	4.78306	2.21848	30.2476	6.2632	17.5854	1.94382	10.5049	3.21215	19.1595	3.71764	12.5107	242.427	0.0594274	0.0572268	0.780516	6.7438	-2923.97	-3297.24			2.91284	18.0321	5.2203	11.7959
	1.70963	4.60239	2.15121	32.9765	6.15313	17.0473	1.9306	10.2872	3.11089	19.9832	3.60147	12.8357	231.617	0.0585547	0.0569817	0.776837	6.72503	-2927.72	-3297.3			2.82107	18.7256	5.10955	12.1401
	1.71048	4.52086	2.18725	33.97	6.214	17.0212	1.9464	10.6286	3.21364	21.3659	3.67219	13.1173	218.143	0.0577835	0.0578619	0.777743	6.68408	-2931.2	-3297.24			2.8062	19.0684	5.26287	12.7185
	1.67173	4.39462	2.17113	33.8014	6.04502	16.9274	1.95009	10.4132	3.17793	21.7129	3.63904	13.0475	220.615	0.057303	0.058446	0.772982	6.64677	-2934.61	-3297.26			2.74583	18.9246	5.1804	12.7998
	1.60943	4.18329	2.09939	33.7361	6.12097	17.0041	1.89455	10.1384	3.10868	21.4343	3.49825	12.4501	221.624	0.0564699	0.0593406	0.758839	6.61963	-2938.01	-3297.22			2.6307	18.9537	5.0472	12.4609
	1.5775	4.13129	2.09317	35.0299	6.12758	18.4399	1.84522	9.95805	3.14191	21.668	3.38427	13.1912	226.353	0.0562216	0.0601838	0.761028	6.59384	-2941.02	-3297.2			2.60066	19.8658	4.98172	12.7478
	1.56143	4.17828	2.05378	35.0434	5.9137	19.0126	1.86755	9.8813	3.14174	21.2488	3.38879	13.6226	241.371	0.0557217	0.0612273	0.762735	6.58617	-2944.03	-3297.2			2.59783	19.9899	4.96353	12.7534
	1.55652	4.09967	2.04982	33.6485	5.95087	19.0525	1.85153	9.5372	3.07367	20.6446	3.52516	13.9213	246.431	0.0556216	0.0618234	0.763851	6.5976	-2946.69	-3297.18			2.56867	19.5506	4.8208	12.697
	1.54875	4.08745	1.98844	36.024	5.97064	20.0882	1.84169	9.14611	2.93594	21.4435	3.59837	14.7233	224.576	0.0554761	0.0619669	0.771834	6.60307	-2949.35	-3297.16			2.54155	20.6943	4.64125	13.2551
	1.54436	3.96341	1.95435	37.9897	6.01555	21.1451	1.8731	9.11581	2.86313	22.4399	3.72816	14.9336	207.195	0.0549821	0.0614462	0.785278	6.59971	-2951.69	-3297.16			2.48737	21.7168	4.61734	13.7006
	1.53095	3.93417	1.94677	38.5813	6.17057	20.9539	1.84402	9.15224	2.81554	23.5036	3.76677	15.3532	217.002	0.0546343	0.0606948	0.793077	6.59922	-2953.87	-3297.14			2.47063	21.9019	4.60393	14.2078
	1.52544	3.86255	1.9351	37.9987	6.2045	20.3058	1.88742	9.41053	2.92618	24.0817	3.81652	15.497	228.003	0.0546293	0.0597938	0.793364	6.61051	-2955.65	-3297.18			2.44103	21.503	4.74138	14.4651
	1.46243	3.63524	1.88637	39.2432	6.55389	20.2398	1.8261	9.25079	2.91163	24.4287	3.73227	15.0672	227.266	0.0543635	0.0592125	0.797702	6.60348	-2957.35	-3297.15			2.32801	22.0123	4.66284	14.4094
	1.41117	3.62164	1.88066	38.2241	6.64941	20.311	1.77478	9.39251	2.92013	23.1439	3.73008	14.4995	239.833	0.0544656	0.0591451	0.78801	6.62129	-2958.63	-3297.2			2.30449	21.7282	4.69581	13.7912
	1.39687	3.72799	1.90701	37.3762	6.79724	20.1606	1.71827	9.59084	2.93724	21.9292	3.6446	13.5985	243.447	0.0539945	0.0590857	0.782974	6.63537	-2959.11	-3297.17			2.34396	21.4447	4.74878	13.0574
	1.42688	3.75145	1.82956	37.3179	7.1228	20.1373	1.72841	9.4918	2.95525	22.0948	3.61915	13.7928	239.198	0.0538824	0.0591488	0.790178	6.63746	-2953.74	-3297.21			2.33597	21.526	4.72515	13.1689
	1.40515	3.72166	1.87561	37.741	6.98624	20.1078	1.7306	9.12998	2.91861	22.1459	3.62069	13.5864	231.478	0.0541205	0.0594478	0.800901	6.61683	-2944.98	-3297.17			2.33414	21.6117	4.59306	13.1176
	1.40471	3.72296	1.89257	37.6334	6.78582	19.9104	1.72886	8.93436	2.87744	22.0452	3.58841	13.1563	231.228	0.0547535	0.0594144	0.807969	6.61973	-2932.71	-3297.19			2.34008	21.4432	4.51355	12.93
	1.42919	3.68465	1.90432	39.9693	6.86831	19.852	1.75781	9.18626	2.87025	22.2875	3.55406	12.8356	235.228	0.0556192	0.0600418	0.805381	6.61764	-2924.96	-3297.16			2.33939	22.2299	4.60477	12.8924
	1.4473	3.63848	1.87382	41.8063	6.68327	19.3848	1.81599	9.21644	2.8471	23.8028	3.48314	13.094	233.126	0.0564019	0.0601851	0.80759	6.61532	-2924.86	-3297.2			2.31986	22.6248	4.62651	13.46
	1.46197	3.5904	1.89527	42.1774	6.4618	18.8743	1.84278	9.25748	2.90045	25.5079	3.49947	14.0614	215.833	0.0573006	0.0598802	0.81312	6.60527	-2934.43	-3297.15			2.31588	22.5045	4.6669	14.3563
	1.429	3.552	1.92004	42.8218	6.31571	18.8927	1.80902	9.30351	2.96195	26.2929	3.48675	14.2452	210.183	0.0574974	0.0596276	0.818111	6.59688	-2949.52	-3297.24			2.30035	22.6767	4.69149	14.675
	1.49431	3.48102	1.88573	43.885	6.68241	19.3464	1.84308	9.42526	2.92202	26.0393	3.49895	14.5385	204.404	0.0573424	0.0598747	0.809096	6.5843	-2963.17	-3297.14			2.28702	23.3046	4.73012	14.6923
	1.52865	3.3673	1.84736	43.1481	6.80866	19.1561	1.88355	9.37103	2.87562	26.0992	3.56237	15.4043	213.071	0.0572828	0.059537	0.803708	6.57461	-2979.19	-3297.26			2.24777	23.0376	4.71007	15.022
	1.55732	3.43977	1.87927	42.5194	6.77173	19.4022	1.87142	9.08702	2.83877	26.841	3.59183	15.3402	213.039	0.0574236	0.0593144	0.799955	6.56348	-2986.99	-3297.14			2.29212	22.8978	4.59907	15.2577
	1.55645	3.40953	1.91821	42.5579	6.93179	19.5991	1.88415	9.03613	2.79347	26.4459	3.65985	14.2277	187.486	0.0574375	0.0590512	0.797899	6.56666	-2994	-3297.26			2.29473	23.0296	4.57125	14.7778
	1.59178	3.506	1.92183	41.9646	7.31984	20.0332	1.95914	9.15026	2.79306	25.1611	3.66928	13.6721	180.925	0.0566147	0.05967	0.788444	6.56179	-2994.56	-3297.14			2.33987	23.1059	4.63415	14.1675
	1.59485	3.72329	1.94778	41.0221	7.35994	20.4264	1.98261	9.21058	2.84938	25.6133	3.90438	13.6481	173.865	0.0563816	0.0597948	0.776476	6.55235	-3001.67	-3297.24			2.42197	22.9361	4.68086	14.3886
	1.50436	3.95281	2.00828	39.2137	7.01693	20.418	1.89682	8.64962	2.77612	26.0669	3.85918	13.0009	159.275	0.0566754	0.0605915	0.758292	6.55142	-3004.22	-3297.18			2.48848	22.2162	4.44085	14.309
	1.50707	4.11322	2.03905	37.7905	7.10599	19.9797	1.9217	8.5441	2.84836	25.7883	3.98201	12.4594	123.094	0.056093	0.0608108	0.749084	6.55008	-3010.83	-3297.23			2.55311	21.6254	4.43805	14.0766
	1.44977	4.19786	1.96375	38.327	6.98932	19.8205	1.90463	8.63926	2.87602	25.2301	3.93435	12.2441	94.9596	0.0558277	0.0614836	0.735967	6.53883	-3013.33	-3297.22			2.53713	21.7123	4.4733	13.8028
	1.40327	4.33262	1.93148	37.4825	6.47011	18.5336	1.85502	8.61937	2.93765	24.8873	3.86695	11.7955	87.6598	0.0555201	0.0617609	0.719329	6.53794	-3018.68	-3297.22			2.55579	20.8287	4.47068	13.5166
	1.34559	4.39844	1.94844	36.3069	5.88198	18.0811	1.79868	8.67076	2.92577	24.8043	3.77574	11.2974	81.1266	0.0559545	0.0618899	0.698822	6.53988	-3020.61	-3297.24			2.56416	20.09	4.46507	13.2925
	1.34156	4.52556	1.88425	35.0703	5.66225	17.6746	1.74785	8.6352	2.84192	22.8126	3.51526	10.7463	82.0526	0.0560207	0.0618454	0.675232	6.53857	-3023.85	-3297.24			2.58379	19.469	4.40832	12.358
	1.31133	4.69725	1.9321	34.3697	5.76819	18.2765	1.70775	8.59753	2.83904	22.0283	3.35937	10.0398	94.5974	0.055716	0.0614898	0.644261	6.5398	-3024.08	-3297.24			2.64689	19.4715	4.38144	11.8092
	1.31864	4.95564	2.0023	35.5117	5.94495	18.4171	1.7061	8.24036	2.80491	21.7264	3.3508	10.252	124.221	0.0558332	0.0622436	0.613738	6.53046	-3027.16	-3297.25			2.75886	19.9579	4.25046	11.7764
	1.35349	5.09826	2.0729	34.4511	6.10652	18.9623	1.73615	8.29234	2.88884	21.7619	3.53699	10.4364	156.482	0.0563821	0.062837	0.60391	6.52671	-3025.9	-3297.23			2.84155	19.84	4.30578	11.9117
	1.36117	5.44654	2.18999	35.7202	6.1426	19.4958	1.72345	8.2054	2.86652	22.2714	3.45835	10.6413	183.313	0.0563172	0.0619858	0.604654	6.53534	-3028.94	-3297.26			2.99923	20.4529	4.26512	12.1237
	1.37795	6.03981	2.36421	36.3083	6.25898	19.3748	1.75823	8.03179	2.91336	24.287	3.64341	10.9813	208.709	0.0570364	0.062294	0.603497	6.53715	-3027.01	-3297.22			3.26066	20.6474	4.23446	12.9706
	1.38874	6.70991	2.67067	39.9375	6.46236	19.5537	1.78667	8.14473	2.98527	26.6484	3.90065	11.6338	235.956	0.0575491	0.0629899	0.612036	6.54714	-3029.14	-3297.26			3.58977	21.9845	4.30556	14.0609
	1.44084	7.21788	2.88673	41.8007	6.35633	20.8208	1.86334	8.17048	3.12594	29.0734	4.14612	11.8315	258.521	0.0586636	0.0624172	0.62731	6.56279	-3026.36	-3297.23			3.84848	22.9926	4.38658	15.017
	1.44187	7.63224	2.94338	41.0701	6.27091	21.7186	1.84445	7.97683	3.12723	30.4918	4.05293	12.3288	244.87	0.0600113	0.061804	0.629487	6.59268	-3026.21	-3297.28			4.00583	23.0199	4.31617	15.6245
	1.50423	7.84207	3.18862	46.4609	6.73541	23.6062	1.94398	7.63064	3.16575	32.3226	4.22206	12.94	227.473	0.0612358	0.0615827	0.62879	6.61345	-3017.96	-3297.24			4.17831	25.6009	4.24679	16.4949
	1.52543	7.90205	3.42743	51.5311	7.13978	26.0736	1.97448	7.50699	3.13987	34.2368	4.3527	14.5021	223.666	0.0628504	0.0621822	0.633325	6.64557	-2739.17	-3297.16			4.28497	28.2482	4.20711	17.6972
	1.56498	7.44303	3.41724	54.2349	7.50059	28.1223	1.99986	7.18375	3.15854	36.5651	4.31934	15.8456	220.084	0.0631797	0.0619644	0.651953	6.66861	-2102.12	-3296.8			4.14175	29.9526	4.11405	18.91
	1.58893	6.78271	3.30228	56.9563	7.71825	29.3872	1.98021	6.77678	3.00956	38.579	4.43767	16.9703	212.864	0.0628419	0.0617908	0.668928	6.68382	-1379.99	-3296.47			3.89131	31.3539	3.92219	19.9957

## Sheet: P218 U1-2
	Ra Li	Oi Li	Oe Li	MF Li	ICO Li	LO Li	Ra Re	Oi Re	Oe Re	MF Re	ICO Re	LO Re	EKG	Kippwinkel	Rotwinkel	Kraft x	Kraft y	Druck li	Druck re			Bauch links	Rücken links	Bauch rechts	Rücken rechts
	1.89489	14.3632	7.54323	28.3812	3.0598	4.59618	1.58384	8.31921	3.14031	18.6942	3.19673	5.79482	225.203	0.408716	0.101533	0.572253	4.59364	42	-3216.87			7.93376	12.0124	4.34779	9.22858
	1.93361	13.8434	7.56646	31.7845	3.28129	4.96279	1.58158	8.44936	3.13105	20.6736	3.18939	6.51214	223.377	0.409094	0.101186	0.578332	4.56612	40	-3217.19			7.78116	13.3429	4.38733	10.125
	1.97707	13.5379	7.60942	34.7245	3.6193	5.5474	1.60553	8.69062	3.27722	22.4919	3.23635	7.42851	220.213	0.409738	0.100881	0.584697	4.54167	2.13184	-3217.16			7.70812	14.6304	4.52446	11.0522
	1.99879	13.1884	7.28286	36.6833	3.81487	5.93627	1.64466	8.94634	3.2759	23.4818	3.28695	7.87339	218.074	0.410035	0.100677	0.588357	4.52313	12	-3217.52			7.49001	15.4782	4.6223	11.5474
	2.00991	12.5356	6.70086	38.7602	3.98375	6.29595	1.67591	9.57602	3.27247	23.3926	3.20041	8.6273	207.211	0.409107	0.101145	0.594783	4.52283	-3364.54	R			7.08214	16.3466	4.84147	11.7401
	1.97848	11.3174	6.3974	42.3002	4.2436	6.48593	1.69105	10.0158	3.27123	23.7037	3.30579	9.65459	192.989	0.408436	0.10108	0.606335	4.52565	-3364.58	-3217.79			6.56443	17.6766	4.9927	12.2214
	1.93306	10.043	6.07362	42.3609	4.37966	6.48589	1.72671	10.4164	3.46266	24.1319	3.36589	10.4387	218.272	0.40781	0.100694	0.621036	4.54211	-3364.55	-3217.72			6.01654	17.7421	5.20192	12.6455
	1.91223	8.66506	5.92847	40.8494	4.44997	6.48042	1.76722	11.0692	3.62356	23.8391	3.50519	11.0575	237.759	0.407158	0.100548	0.629766	4.54252	-3364.57	-3218.06			5.50192	17.2599	5.48665	12.8006
	1.88964	7.95734	5.6291	40.6848	4.54233	6.33852	1.77005	11.3923	3.72688	23.6891	3.62471	11.6799	249.384	0.406796	0.100664	0.62506	4.54257	-3364.55	-3217.93			5.15869	17.1886	5.62973	12.9979
	1.86483	7.49728	5.39236	39.9573	4.78398	6.03622	1.75264	11.9638	3.86289	21.8571	3.67048	11.6068	292.64	0.40661	0.100596	0.629962	4.56387	-3364.55	-3218.3			4.91816	16.9258	5.85978	12.3781
	1.91839	6.79892	5.36102	38.154	5.00067	6.10887	1.79272	12.6253	3.94516	19.7518	3.67185	11.2907	306.15	0.406683	0.100841	0.634603	4.58006	-3364.55	-3218.15			4.69278	16.4212	6.12105	11.5715
	1.96459	6.51431	5.55064	38.6161	4.95023	6.04168	1.85175	12.7843	3.79456	16.608	3.53671	10.6851	287.224	0.406102	0.102076	0.626401	4.59931	-3364.55	-3218.46			4.67651	16.536	6.14354	10.2766
	2.04699	6.26413	5.66064	40.6759	5.06302	6.06445	1.85723	13.0936	3.83786	14.3765	3.48502	10.0805	261.56	0.405512	0.103385	0.622281	4.62805	-3364.55	-3218.5			4.65725	17.2678	6.2629	9.31403
	2.1377	6.63594	5.81195	42.2185	5.08849	6.31377	1.91273	13.5033	3.87907	14.7824	3.38323	9.88366	246.539	0.404989	0.10453	0.617929	4.65789	-3364.55	-3218.77			4.86186	17.8736	6.43171	9.34978
	2.22433	6.9009	6.07556	42.7923	5.0881	6.38231	1.94661	13.56	3.99423	15.4983	3.28711	9.4333	209.827	0.405108	0.105012	0.628295	4.66076	-3364.55	-3218.77			5.06693	18.0876	6.50029	9.40624
	2.26066	7.61488	6.31784	41.8691	5.08264	6.28213	1.99687	13.2355	3.98735	16.8963	3.37134	9.30975	187.903	0.405912	0.105443	0.633764	4.65609	-3364.58	-3218.94			5.39779	17.7446	6.40658	9.85914
	2.4024	8.1093	6.78027	41.5226	5.1125	6.2539	2.06419	13.0089	3.92907	18.8806	3.51586	9.42075	178.27	0.406583	0.104926	0.643667	4.65987	-3364.39	-3218.95			5.76399	17.6297	6.33405	10.6057
	2.48141	9.17807	7.23503	38.2645	4.79574	6.00488	2.10488	12.0111	3.69713	21.5628	3.60632	9.85132	177.638	0.407818	0.104341	0.640539	4.66921	-3364.09	-3219.13			6.29817	16.3551	5.93769	11.6735
	2.48395	9.61396	7.5709	34.8236	4.74206	5.85466	2.13934	11.5904	3.68943	23.4509	3.79669	10.2872	184.686	0.407928	0.104539	0.642454	4.66737	-3363.71	-3219.18			6.55627	15.1401	5.80639	12.5116
	2.51425	10.2431	7.62285	33.6906	4.56542	6.01626	2.19964	11.023	3.49135	26.4088	4.0245	10.9906	190.747	0.408014	0.104998	0.627738	4.67781	-3363.17	-3219.33			6.79341	14.7574	5.57134	13.808
	2.47516	11.0894	7.86845	30.7377	4.26037	5.8496	2.14992	10.6061	3.24881	28.3478	4.15449	11.2101	199.07	0.407623	0.104385	0.614461	4.68226	-3362.35	-3219.54			7.14432	13.6159	5.33496	14.5708
	2.49728	11.1949	7.91228	28.0186	4.20764	5.71061	2.19136	10.2162	3.27042	29.0246	4.22968	11.1435	237.207	0.406502	0.103346	0.60071	4.67509	-3361.71	-3219.64			7.20147	12.6456	5.22598	14.7993
	2.52116	11.179	7.97378	26.5785	4.17332	5.68658	2.17641	9.59398	3.1862	27.9841	4.17583	10.6464	249.029	0.404728	0.10199	0.595575	4.65943	-3360.99	-3219.89			7.22465	12.1461	4.98553	14.2688
	2.48955	10.8529	7.86657	24.1264	3.99833	5.68744	2.16393	8.80426	2.93189	26.5194	4.04195	9.96858	239.058	0.403313	0.100851	0.582164	4.65667	-3360.39	-3220.05			7.06968	11.2707	4.63336	13.51
	2.41562	10.7317	7.71541	19.6844	3.76526	5.45554	2.09165	8.46837	2.81835	23.1955	3.75328	9.21224	232.433	0.403139	0.101031	0.566902	4.65685	-3359.89	-3220.37			6.95425	9.63506	4.45946	12.0537
	2.39334	10.3313	7.54678	16.8014	3.68632	5.32996	2.05774	8.43494	2.86726	19.9538	3.38889	8.45669	241.893	0.40229	0.101453	0.546515	4.66219	-3359.77	-3220.47			6.75715	8.60591	4.45331	10.5998
	2.30238	10.6861	7.10048	13.6886	3.37985	4.98417	1.97543	8.86559	2.8444	16.0071	3.21842	7.56791	243.789	0.402867	0.102493	0.538287	4.67809	-3359.86	-3220.78			6.69632	7.35088	4.56181	8.93115
	2.25671	10.8268	6.95433	10.2147	3.19093	4.57595	1.90055	8.84233	2.90181	13.8841	3.05919	7.13316	232.063	0.403831	0.103283	0.536379	4.70203	-3360.11	-3220.9			6.67928	5.99385	4.54823	8.0255
	2.18507	11.244	6.69097	8.41162	3.10403	4.22573	1.82209	9.22477	2.91809	11.4999	2.91542	6.5187	231.58	0.403968	0.10353	0.526756	4.69959	-3360.51	-3221.18			6.70669	5.24712	4.65498	6.97802
	2.18725	11.3866	6.60413	7.58841	3.09171	4.01783	1.80032	9.25943	2.93653	10.0474	2.88089	5.85375	218.094	0.403846	0.10283	0.52382	4.70184	-3361.24	-3221.33			6.72601	4.89932	4.66543	6.26068
	2.20541	11.5931	6.4662	6.51988	3.08054	3.81747	1.77489	9.13916	2.89019	8.50703	2.79732	5.35716	200.129	0.404089	0.103318	0.521177	4.70793	-3361.94	-3221.54			6.75491	4.47263	4.60141	5.55384
	2.12214	11.8536	6.38692	6.81758	3.08127	3.71838	1.71734	8.92625	2.78579	7.93491	2.72204	4.97975	158.584	0.40451	0.104151	0.5135	4.72013	-3362.82	-3221.77			6.78756	4.53907	4.47646	5.21223
	2.04782	12.0856	6.15974	6.8267	3.0545	3.65568	1.64834	8.79253	2.67495	7.02609	2.63174	4.50325	134.443	0.404209	0.104327	0.507935	4.72264	-3363.47	-3221.9			6.76437	4.51229	4.37194	4.72036
	1.94442	11.9542	6.10076	6.81157	3.03952	3.61082	1.60712	8.38972	2.61028	6.8266	2.59371	4.33505	127.831	0.404821	0.104867	0.505016	4.72872	-3364.18	-3222.16			6.66647	4.4873	4.20237	4.58512
	1.85557	11.7181	6.17007	7.47543	3.01775	3.8465	1.59375	8.34007	2.67272	6.84868	2.54895	4.12507	126.716	0.40485	0.105164	0.506278	4.74425	-3364.39	-3222.17			6.58124	4.77989	4.20218	4.50757
	1.73775	11.0329	6.38845	7.31563	2.94568	3.79236	1.52013	8.12069	2.61112	7.06306	2.54383	3.77478	125.068	0.40446	0.10432	0.509269	4.75555	-3364.57	-3222.46			6.38637	4.68455	4.08398	4.46056
	1.80462	10.6076	6.55629	7.00225	3.04583	3.86226	1.58251	8.32036	2.65812	7.31914	2.50286	3.56278	122.771	0.40484	0.103221	0.508909	4.75424	-3364.52	-3222.42			6.32282	4.63678	4.187	4.46159
	1.85677	10.6605	6.57878	6.70576	3.17277	3.88372	1.6048	8.52237	2.70855	7.95576	2.52658	3.49142	119.176	0.405164	0.103864	0.508573	4.76134	-3364.56	-3222.72			6.36534	4.58741	4.27857	4.65792
	1.99635	10.4245	6.76274	7.40213	3.33138	4.18939	1.70019	8.60196	2.73513	8.94701	2.57712	3.32282	107.646	0.405198	0.104483	0.507104	4.76686	-3364.55	-3222.67			6.39454	4.9743	4.34576	4.94898
	2.04374	10.2587	6.83233	7.99837	3.40791	4.46179	1.74605	8.61029	2.76498	9.81928	2.57469	3.172	104.595	0.405331	0.103305	0.502552	4.76877	-3364.53	-3222.97			6.37827	5.28936	4.37378	5.18866
	2.05649	10.1543	6.50998	9.33422	3.55781	5.00703	1.77624	8.50922	2.74786	10.2226	2.59548	3.23838	121.673	0.405804	0.103379	0.50109	4.77231	-3364.58	-3222.96			6.24026	5.96636	4.34444	5.35217
	2.05644	9.86892	6.44687	10.8712	3.56878	5.54492	1.78538	8.70917	2.82173	10.7098	2.57949	3.3205	144.378	0.405732	0.1035	0.499139	4.77863	-3364.5	-3223.22			6.12408	6.66164	4.43876	5.5366
	2.06601	9.74648	6.21474	12.1645	3.57224	5.91261	1.83162	8.80031	2.84346	10.8055	2.5021	3.19925	173.215	0.405298	0.101944	0.48966	4.76962	-3364.6	-3223.23			6.00908	7.21644	4.4918	5.5023
	2.03239	9.55511	5.93442	12.6734	3.53079	5.89803	1.77345	9.04292	2.89611	10.4081	2.42006	3.23637	219.091	0.405918	0.100989	0.477937	4.76103	-3364.48	-3223.42			5.84064	7.36739	4.57082	5.35484
	2.07064	9.29156	5.69846	12.9893	3.68719	5.81629	1.79679	9.31362	2.98637	10.1497	2.39554	3.13537	258.472	0.407328	0.101031	0.468286	4.75759	-3364.6	-3223.46			5.68688	7.4976	4.69893	5.22687
	2.04928	9.04081	5.7777	12.925	3.63276	5.69821	1.7846	9.56923	3.1213	9.73642	2.32817	3.00664	279.59	0.408333	0.101151	0.459543	4.76035	-3364.49	-3223.6			5.6226	7.41865	4.82504	5.02374
	2.10539	9.12799	5.85075	12.5488	3.65143	5.51386	1.82407	9.58099	3.01083	8.94801	2.34188	2.8075	279.185	0.409194	0.101014	0.466191	4.76763	-3364.59	-3223.66			5.69471	7.23803	4.8053	4.69913
	2.04443	8.65089	5.8936	11.0565	3.68147	5.1548	1.80357	9.66512	2.94682	7.89807	2.39177	2.68453	256.973	0.410032	0.102386	0.489591	4.78205	-3364.51	-3223.77			5.52964	6.63091	4.80517	4.32479
	2.08634	8.68428	6.01969	9.62018	3.59315	4.76404	1.86054	9.45112	2.92138	7.54155	2.47608	2.46387	246.142	0.409968	0.103722	0.516277	4.78646	-3364.56	-3223.86			5.59677	5.99246	4.74434	4.1605
	2.09725	8.77326	6.10792	8.08359	3.43616	4.35882	1.85982	9.38466	2.82714	7.7064	2.50592	2.39309	230.415	0.410226	0.105644	0.549789	4.79018	-3364.55	-3223.97			5.65948	5.29286	4.69054	4.2018
	2.13376	8.98092	6.15823	6.51011	3.26673	3.94448	1.87293	9.33362	2.72754	7.77018	2.66388	2.3942	219.505	0.410354	0.106929	0.570356	4.76549	-3364.53	-3224.02			5.75764	4.57377	4.6447	4.27608
	2.17615	9.81478	6.30896	5.37197	3.36857	3.66676	1.90287	9.00965	2.80632	8.57667	2.70228	2.49447	227.805	0.409274	0.107735	0.590024	4.74899	-3364.58	-3224.1			6.09997	4.13577	4.57295	4.59114
	2.22882	10.1674	6.47149	5.40697	3.39314	3.72915	1.94046	8.87841	2.94524	9.55862	2.77317	2.59691	260.303	0.408367	0.106762	0.604151	4.73239	-3364.5	-3224.12			6.28924	4.17642	4.58804	4.97623
	2.25312	10.1024	6.46322	5.60157	3.40744	3.99267	1.94061	9.12793	2.99211	10.3799	2.72505	2.79714	281.811	0.408467	0.105501	0.601529	4.73025	-3364.6	-3224.18			6.27293	4.33389	4.68688	5.3007
	2.22569	10.5495	6.54911	6.01455	3.52847	4.3222	1.94274	9.2012	3.10199	10.9846	2.72878	3.07137	263.77	0.407832	0.104501	0.603007	4.71266	-3364.48	-3224.16			6.44145	4.62174	4.74864	5.59492
	2.24313	10.7131	6.56928	6.30379	3.58287	4.36413	1.97731	9.12951	3.11845	11.2952	2.68018	3.2477	265.435	0.407793	0.102568	0.595871	4.71124	-3364.61	-3224.17			6.50852	4.75026	4.74176	5.74104
	2.22559	10.0833	6.46093	6.4155	3.51765	4.51407	1.93679	9.23405	3.04059	12.0196	2.72808	3.46424	245.728	0.408337	0.102653	0.596086	4.70453	-3364.49	-3224.1			6.2566	4.81574	4.73714	6.07065
	2.24322	9.74009	6.44136	6.48161	3.49772	4.55923	1.91566	8.93457	2.97634	12.3649	2.75574	3.76534	228.398	0.409111	0.104551	0.591588	4.69241	-3364.59	-3224.04			6.14156	4.84619	4.60886	6.29531
	2.24737	10.076	6.29882	6.51005	3.51848	4.47018	1.89849	8.73366	2.9623	11.8673	2.74343	3.7665	197.047	0.409303	0.105567	0.590548	4.66995	-3364.51	-3223.94			6.2074	4.8329	4.53148	6.12573
	2.25488	10.153	6.26482	6.21436	3.29241	4.31302	1.91168	8.45756	2.98992	11.4011	2.66615	3.65177	180.905	0.410111	0.106799	0.581014	4.6571	-3364.57	-3223.78			6.22423	4.6066	4.45305	5.90634
	2.21888	9.82669	5.98435	6.20739	3.29491	4.20077	1.85622	8.6459	2.90145	10.8774	2.6061	3.51	166.84	0.411516	0.108831	0.566926	4.64077	-3364.53	-3223.71			6.00997	4.56769	4.46786	5.6645
	2.17856	10.0381	6.06797	6.21048	3.32872	4.12656	1.85843	8.64112	2.87871	9.71981	2.52366	3.49388	161.061	0.411447	0.109475	0.546283	4.62137	-3364.54	-3223.5			6.09487	4.55526	4.45942	5.24578
	2.10751	10.068	5.8501	6.5302	3.22838	4.18924	1.86778	8.72409	2.8261	9.10285	2.49457	3.32716	181.149	0.411383	0.110888	0.523702	4.59279	-3364.55	-3223.58			6.00855	4.64927	4.47265	4.97486
	2.13571	10.148	6.03489	6.79312	3.37074	4.31052	1.90388	8.6411	2.81364	9.06042	2.52705	3.46646	189.228	0.410829	0.111557	0.488757	4.56844	-3364.52	-3223.32			6.1062	4.8248	4.45287	5.01798
	2.22322	10.1155	5.95314	7.09483	3.54346	4.48119	1.97086	8.34297	2.75503	9.40129	2.61221	3.8641	199.96	0.410365	0.111351	0.46685	4.54264	-3364.58	-3223.41			6.09727	5.03983	4.35629	5.29253
	2.2613	10.5639	6.03901	7.73808	3.49961	4.63568	1.98762	8.10946	2.75064	10.1881	2.58512	4.46125	198.016	0.408814	0.109807	0.447995	4.5087	-3364.51	-3223.04			6.28806	5.29112	4.28257	5.74482
	2.29811	10.8079	6.08794	7.8015	3.48619	4.66951	2.012	8.09596	2.74823	10.8221	2.60744	4.65367	203.455	0.407947	0.108111	0.433334	4.5103	-3364.58	-3222.94			6.39799	5.31907	4.2854	6.02773
	2.33831	10.9048	5.99676	7.70651	3.68459	4.65431	2.06393	8.33474	2.74542	11.4213	2.54059	4.91346	229.962	0.407094	0.106729	0.431649	4.53227	-3364.5	-3222.46			6.41328	5.34847	4.38136	6.29179
	2.18925	10.6803	5.72399	7.6679	3.58545	4.34952	1.94345	8.31144	2.59652	11.5308	2.50162	4.94526	278.203	0.405422	0.106641	0.437126	4.55748	-3364.58	-3222.14			6.19784	5.20096	4.2838	6.3259
	2.12488	10.4344	5.5437	7.3205	3.58012	4.37173	1.85909	8.30789	2.59213	11.391	2.52419	4.84657	306.786	0.404041	0.107133	0.449984	4.59587	-3364.5	-3221.77			6.03431	5.09078	4.25304	6.25391
	2.06058	10.0637	5.48598	7.30192	3.52556	4.2456	1.80364	8.41406	2.67859	10.7104	2.55099	4.50111	313.194	0.403114	0.107734	0.475159	4.63669	-3364.58	-3221.21			5.87007	5.02436	4.29876	5.92083
	1.99171	9.79559	5.24314	6.88442	3.37385	3.91978	1.74202	8.86651	2.70452	10.2219	2.50615	4.54545	308.713	0.402597	0.107995	0.488087	4.66308	-3364.51	-3221.16			5.67681	4.72602	4.43768	5.75783
	1.95832	9.56643	5.19984	6.7744	3.20864	3.81594	1.69998	8.80376	2.71218	9.32199	2.47092	4.46307	294.297	0.402265	0.108215	0.50395	4.66351	-3364.57	-3220.19			5.57486	4.59966	4.40531	5.41866
	1.98757	9.50812	5.14305	7.1504	3.15408	3.84294	1.72946	8.94924	2.8258	9.1257	2.40751	4.43687	263.65	0.401876	0.107581	0.51992	4.6596	-3364.52	-3220.54			5.54625	4.71581	4.5015	5.32336
	1.9762	10.1464	5.24367	7.3623	3.26824	3.4626	1.72533	9.41299	2.88389	8.67341	2.37726	4.5308	218.729	0.402054	0.1072	0.542089	4.64281	-3364.56	-3218.98			5.78877	4.69771	4.67407	5.19382
	1.96733	10.6615	5.27261	7.59508	3.40969	3.38586	1.71711	9.30452	2.81779	8.50178	2.3831	4.53653	203.381	0.401754	0.107256	0.551337	4.62849	-3364.54	-3219.86			5.96716	4.79688	4.61314	5.14047
	1.95896	10.948	5.57574	7.93088	3.43812	3.50849	1.71116	9.15493	2.90732	8.53714	2.3373	4.43668	202.743	0.401163	0.106676	0.567304	4.61109	-3364.55	-3217.58			6.1609	4.95916	4.59114	5.10371
	1.98988	11.0176	5.62194	8.2863	3.46673	3.51771	1.73682	9.31778	2.89417	8.68613	2.41821	4.74946	191.082	0.400688	0.105761	0.581772	4.6081	-3364.55	-3219.18			6.20982	5.09025	4.64959	5.2846
	1.97787	10.9761	5.64619	8.50048	3.50169	3.3642	1.70768	9.47492	3.01109	9.51552	2.43753	4.86222	166.33	0.401464	0.105466	0.590377	4.61277	-3364.54	-3216.32			6.20005	5.12213	4.73123	5.60509
	1.95012	10.3888	5.61115	8.52321	3.47219	3.36177	1.68954	9.67461	3.13307	9.63478	2.36338	4.94681	177.684	0.40327	0.10467	0.582798	4.61268	-3364.56	-3218.76			5.98337	5.11906	4.83241	5.64832
	1.89536	10.6931	5.72931	8.43732	3.35301	3.36973	1.67192	9.44999	3.13113	9.56516	2.34743	5.09826	198.411	0.403983	0.104462	0.593895	4.60777	-3364.53	-3215.52			6.10593	5.05335	4.75101	5.67029
	1.95605	10.8472	5.62533	8.93917	3.36472	3.35719	1.70734	9.34154	3.27443	9.77371	2.37962	5.48524	203.494	0.405074	0.104222	0.593152	4.60249	-3364.56	-3218.56			6.14285	5.22036	4.77444	5.87952
	1.97792	11.129	5.65893	9.14283	3.33306	3.1796	1.6733	9.63056	3.39992	10.0709	2.38925	5.38572	221.27	0.405751	0.104078	0.587066	4.60276	-3364.53	-3215.34			6.25527	5.21849	4.90126	5.94863
	1.9785	11.2035	5.75244	8.75977	3.23531	3.15547	1.64241	9.44292	3.27979	9.52792	2.37735	5.18511	249.466	0.40529	0.104142	0.569793	4.6179	-3364.55	-3218.44			6.31147	5.05018	4.78837	5.69679
	1.99737	11.4918	5.79301	8.84127	3.16763	3.14675	1.6265	9.33495	3.1986	9.23497	2.36209	4.99272	258.891	0.405116	0.102878	0.567446	4.64471	-3364.53	-3215.89			6.42739	5.05188	4.72002	5.52992
	2.01337	11.4704	5.59009	8.81969	3.1632	3.02731	1.63297	9.58553	3.14058	9.05081	2.40083	4.78391	267.63	0.405664	0.102581	0.562731	4.67068	-3364.55	-3217.97			6.35797	5.0034	4.78636	5.41185
	1.95042	11.2615	5.74026	8.70364	3.11835	2.92877	1.56672	9.68598	3.0096	8.95028	2.41818	4.46806	279.136	0.406049	0.102995	0.556761	4.70261	-3364.54	-3216.9			6.31741	4.91692	4.7541	5.27884
	1.95375	11.2105	5.84203	8.04129	3.14508	2.97592	1.61411	9.28929	2.90291	8.55799	2.40531	4.54255	262.536	0.406212	0.103276	0.550655	4.71991	-3364.56	-3217.04			6.33542	4.72076	4.6021	5.16862
	2.01755	10.9182	5.7857	7.9378	3.31496	3.12844	1.70613	9.26926	2.8834	8.40295	2.4494	4.67218	251.762	0.405717	0.102854	0.55575	4.7197	-3364.54	-3218.18			6.24047	4.79373	4.6196	5.17484
	2.02708	11.0838	5.94161	8.47135	3.45346	3.14168	1.74055	9.3867	2.95722	8.62791	2.55277	4.75034	227.714	0.405403	0.103788	0.546211	4.70859	-3364.56	-3215.66			6.35084	5.02216	4.69482	5.31034
	2.02664	11.1567	5.94546	8.33691	3.44804	3.21618	1.80383	10.2596	3.03874	8.65166	2.54891	4.72272	196.422	0.404554	0.103502	0.531925	4.69843	-3364.55	-3219.66			6.37625	5.00038	5.03405	5.30776
	2.02472	10.981	5.76399	8.30704	3.44522	3.29	1.85014	10.9016	3.2645	8.28631	2.48738	4.6624	171.357	0.404796	0.10304	0.510528	4.69955	-3364.55	-3213.97			6.25658	5.01408	5.33875	5.14536
	1.935	10.6838	5.56385	8.54917	3.32062	3.25013	1.79162	11.7674	3.60135	8.01285	2.56649	4.4191	185.078	0.405794	0.10293	0.498449	4.70508	-3364.55	-3220.88			6.06088	5.03997	5.72014	4.99948
	1.84556	10.1082	5.3276	8.13977	3.02489	3.15829	1.75951	12.769	3.89232	7.83321	2.54192	4.20285	176.381	0.406247	0.103102	0.4856	4.72273	-3364.54	-3212.25			5.76046	4.77432	6.14028	4.85933
	1.73992	9.40302	4.92093	8.07497	2.73097	3.29563	1.77133	14.289	4.24257	8.14405	2.49373	4.08401	177.917	0.407164	0.102768	0.487338	4.75074	-3364.56	-3221.21			5.35462	4.70052	6.76762	4.90726
	1.65987	8.89718	4.44373	9.55618	2.5574	3.53329	1.72264	14.9599	4.70465	8.71838	2.56881	3.9138	188.017	0.407689	0.103079	0.490503	4.76257	-3364.53	-3211.21			5.00026	5.21563	7.12905	5.067
	1.5969	8.58578	4.10354	11.1339	2.48112	3.87446	1.72619	15.6376	5.05072	9.17231	2.60314	3.64774	179.73	0.407121	0.102821	0.496527	4.76918	-3364.56	-3218.87			4.76207	5.82984	7.47152	5.14106
	1.57616	8.0947	3.86187	13.5067	2.56057	4.42186	1.76967	16.3	5.28672	9.92342	2.54178	3.46453	151.999	0.406595	0.102852	0.491798	4.77845	-3364.45	-3058.41			4.51091	6.8297	7.78546	5.30991
	1.55374	7.82692	3.7719	16.5138	2.71487	5.16953	1.81264	16.6628	5.43832	11.7821	2.59551	3.41873	132.837	0.405897	0.102695	0.486402	4.7692	-3364.05	-2261.15			4.38418	8.13275	7.97124	5.9321
	1.5356	7.2904	3.78186	21.1007	2.94019	6.08451	1.81619	15.9194	5.49053	14.1411	2.80806	3.62114	122.643	0.404435	0.102208	0.480667	4.77062	-3363.47	-1350.95			4.20262	10.0418	7.74205	6.85675
	1.54707	7.2236	3.75688	20.6851	2.89796	6.10134	1.83961	16.1088	5.48957	14.6993	2.94115	3.71565	122.55	0.403355	0.102982	0.498706	4.76452	-3363.47	-1354.25			4.17585	9.89481	7.81267	7.1187
	1.57773	6.85531	3.85223	27.1098	3.0922	7.4174	1.91472	15.8702	5.31002	16.9283	3.19104	4.03549	111.193	0.402176	0.102598	0.501908	4.78433	-3362.95	-423.627			4.09509	12.5398	7.69831	8.05161
	1.62603	6.7654	3.91523	35.3522	3.19563	9.20762	1.96259	15.1298	5.13444	19.8453	3.50784	4.6808	130.139	0.402328	0.102991	0.500643	4.80373	-3362.35	516.068			4.10222	15.9185	7.40894	9.34464
	1.68738	7.34834	3.93591	42.7239	3.33675	10.9162	1.99611	14.1511	4.76556	25.469	3.90785	5.98082	166.661	0.401963	0.102321	0.497904	4.82669	-3361.98	1106.45			4.32388	18.9923	6.97093	11.7859
	1.73975	8.06367	3.8117	49.0666	3.52678	12.6793	2.04216	12.2728	4.30432	31.6646	4.2691	6.93714	214.403	0.402313	0.101809	0.496588	4.84618	-3361.88	1202.19			4.53837	21.7575	6.20641	14.2903
	1.82229	9.12047	3.75533	52.9418	3.59519	14.4139	2.16179	10.98	3.88943	40.2423	4.79491	8.53467	243.831	0.40279	0.102556	0.504253	4.84884	-3361.86	1233.34			4.89936	23.6503	5.67707	17.8573
	1.9041	10.2717	3.88259	52.8633	3.53261	15.3469	2.25373	9.52158	3.56868	45.6587	5.14251	9.21868	261.289	0.402612	0.103332	0.509025	4.83411	-3361.86	1239.65			5.35279	23.9142	5.11467	20.0066
	1.95727	11.3697	4.21766	47.1209	3.30253	14.7003	2.3107	7.70813	3.27061	48.0235	5.3547	9.40448	263.783	0.402142	0.103167	0.515894	4.82012	-3361.83	1248.06			5.8482	21.7079	4.42981	20.9276
	2.05021	12.8215	4.86472	40.2887	3.02679	14.1606	2.34475	6.28744	3.10842	46.6787	5.44788	9.22876	248.665	0.401271	0.103277	0.524822	4.79835	-3361.87	1243.18			6.57881	19.1587	3.91354	20.4518
	2.08232	14.0242	5.42392	32.3605	2.68772	12.8064	2.31419	5.64653	3.17748	43.9723	5.41054	9.05478	224.669	0.400682	0.103644	0.528305	4.76919	-3361.83	1249.43			7.17682	15.9515	3.71274	19.4792
	2.06555	14.2279	5.69611	24.3982	2.36378	10.7477	2.249	5.11468	3.03104	38.9822	5.26226	8.16241	214.147	0.400116	0.103052	0.518638	4.76885	-3361.87	1239.9			7.32986	12.5032	3.46491	17.469
	2.10121	14.0987	5.79507	20.4791	2.25469	9.56005	2.23301	5.13185	3.14157	35.2158	5.16978	7.79861	213.72	0.39993	0.103743	0.522657	4.76087	-3361.84	1241.8			7.33167	10.7646	3.50214	16.0614
	2.0568	13.6374	5.66697	22.1435	2.32699	8.99051	2.19836	5.41507	3.24943	36.1053	5.1671	7.81431	203.525	0.400131	0.103433	0.520602	4.75512	-3361.88	1228.81			7.1204	11.1537	3.62095	16.3622
	2.05231	12.3557	5.36726	25.6765	2.62027	9.22772	2.24508	6.35007	3.39072	36.1121	5.20403	7.74715	213.158	0.400851	0.103211	0.522631	4.76536	-3361.86	1225.97			6.59176	12.5082	3.99529	16.3544
	2.05236	11.3778	5.18454	29.0633	2.94869	9.64646	2.36871	7.73613	3.67612	34.4452	5.18751	7.57158	219.577	0.400864	0.103223	0.527476	4.7574	-3361.9	1210.83			6.2049	13.8862	4.59365	15.7348
	2.03779	10.9545	4.89141	33.7163	3.28539	10.0759	2.40767	8.53954	3.99609	31.6687	5.08063	7.22885	227.941	0.40112	0.102132	0.538662	4.73955	-3361.88	1202.82			5.96124	15.6925	4.9811	14.6594
	2.03923	10.7715	4.83154	38.4258	3.71972	10.4742	2.47728	9.29801	4.22614	30.4671	5.12862	7.10078	249.097	0.401807	0.102084	0.535387	4.71246	-3361.91	1186.22			5.88077	17.5399	5.33381	14.2322
	2.08519	10.4413	4.52106	41.478	3.93793	10.5524	2.4888	10.1672	4.51573	26.219	5.25145	6.84797	236.777	0.40227	0.102929	0.531883	4.67699	-3361.91	1174.05			5.68251	18.6561	5.72391	12.7728
	2.06113	10.0071	4.4198	42.31	3.97248	9.83515	2.41503	10.6472	4.79534	23.5664	5.15358	6.48782	236.668	0.402886	0.103258	0.53262	4.6607	-3361.94	1158.17			5.496	18.7059	5.95253	11.7359
	2.0844	10.2274	4.42572	41.7287	3.86275	9.1069	2.39753	10.8015	4.88223	22.5838	5.05216	6.25592	237.411	0.403031	0.103197	0.525847	4.6502	-3361.94	1144.64			5.57919	18.2328	6.02708	11.2973
	2.16694	10.4193	4.64856	39.194	3.62777	8.18634	2.47804	10.9192	4.97645	20.7274	5.10168	6.03777	245.76	0.402875	0.103587	0.520101	4.63486	-3361.97	1131.08			5.74494	17.0027	6.12455	10.6223
	2.15359	10.8273	4.46572	36.7007	3.48287	7.0831	2.49006	11.5067	5.12225	19.18	4.95386	6.07228	231.537	0.401617	0.102797	0.528712	4.62967	-3361.97	1117.12			5.81554	15.7556	6.37301	10.0687
	2.12182	11.0318	4.51793	34.6913	3.48297	6.71683	2.52147	11.8081	5.05783	18.8469	4.81163	6.11534	227.572	0.400518	0.102149	0.535375	4.62715	-3361.99	1103.95			5.89052	14.9637	6.46247	9.92463
	2.11154	11.0396	4.6158	33.3494	3.49599	6.7241	2.49225	11.9647	5.05994	17.4963	4.61777	6.1792	234.047	0.399539	0.101112	0.539894	4.61914	-3362	1088.63			5.9223	14.5231	6.50564	9.4311
	2.09535	10.5364	4.43448	33.2574	3.61511	6.55074	2.48193	12.6083	5.18987	17.8057	4.39257	6.02297	226.176	0.39941	0.101667	0.534565	4.62131	-3362.01	1074.42			5.68873	14.4744	6.76004	9.40706
	1.9916	10.1218	4.20633	33.5743	3.58256	6.62377	2.35159	12.8128	5.26223	16.9267	4.16942	6.10786	206.902	0.39997	0.102701	0.533063	4.6414	-3362.03	1057.35			5.43992	14.5936	6.80887	9.06801
	2.0124	9.41728	4.1432	31.2464	3.54547	6.79186	2.3568	12.7891	5.36197	15.1408	4.09379	6.02429	185.348	0.400702	0.103294	0.525576	4.65646	-3362.04	1042.63			5.19096	13.8612	6.83595	8.41964
	1.98561	9.40815	4.12459	29.5035	3.35062	6.75159	2.2939	12.8309	5.44981	14.1921	3.95638	6.24	195.875	0.401512	0.103709	0.528062	4.65805	-3362.06	1024.34			5.17278	13.2019	6.8582	8.12948
	1.90629	9.55807	4.0038	27.5013	3.18031	6.66017	2.25147	12.9585	5.70903	13.2225	3.99377	6.48976	221.943	0.401817	0.10374	0.529457	4.66841	-3362.06	1006.22			5.15605	12.4472	6.97301	7.902
	1.7826	9.30645	3.91559	23.6181	2.94533	6.52235	2.12726	12.7595	5.65368	11.9253	3.9594	6.4597	227.175	0.402534	0.102428	0.53664	4.67071	-3362.1	983.39			5.00154	11.0286	6.84682	7.44813
	1.70282	8.91522	3.92527	19.4662	2.73184	6.17132	2.03333	13.0418	5.7405	11.1863	3.83844	6.24787	243.485	0.403135	0.100468	0.528476	4.65739	-3362.1	960.611			4.84777	9.45646	6.93855	7.09087
	1.62268	8.78724	3.73537	16.8727	2.6597	5.80971	1.96129	13.2372	5.6347	10.3819	3.67532	6.02684	280.34	0.40323	0.0997	0.51679	4.65066	-3362.14	933.688			4.7151	8.44739	6.94441	6.6947
	1.60541	8.45832	3.57024	15.0816	2.57743	5.30495	1.94061	13.3349	5.46757	9.56562	3.60599	5.38518	276.967	0.403204	0.0987599	0.508714	4.64634	-3362.14	905.42			4.54466	7.65466	6.91436	6.1856
	1.56613	8.06792	3.37055	13.9181	2.38769	4.87195	1.88095	13.1895	5.23515	8.68383	3.45672	4.81357	234.604	0.403755	0.0987601	0.507644	4.63185	-3362.2	873.484			4.33487	7.05923	6.76852	5.65137
	1.59942	8.39622	3.31318	12.6577	2.27191	4.30966	1.88994	13.2946	5.25645	7.86565	3.37758	4.55056	210.203	0.404211	0.0988743	0.507752	4.62715	-3362.2	840.757			4.43627	6.4131	6.81368	5.2646
	1.62766	8.4487	3.30483	12.0376	2.23392	3.86025	1.9167	13.641	5.36733	7.49459	3.45607	4.29703	214.367	0.405067	0.098868	0.532698	4.637	-3362.26	805.658			4.4604	6.04394	6.97501	5.08256
	1.63999	8.8712	3.43899	11.3999	2.16121	3.39565	1.95963	13.4457	5.33949	6.72912	3.42051	3.96089	208.867	0.405848	0.098717	0.556349	4.64955	-3362.25	768.203			4.65006	5.65225	6.91493	4.7035
	1.67579	9.88913	3.56218	11.181	2.11073	3.14594	1.99349	13.0934	5.31567	6.24814	3.49176	3.93341	212.894	0.405699	0.0977692	0.576654	4.66627	-3362.33	724.741			5.04237	5.47923	6.80084	4.55777
	1.74978	10.5564	3.7012	9.82129	2.0824	2.91741	2.08665	12.7186	5.28789	6.07655	3.59748	3.9018	206.381	0.40524	0.0969612	0.589041	4.65118	-3362.32	673.442			5.3358	4.94037	6.69771	4.52528
	1.78655	10.9888	3.80105	10.0333	2.04401	2.76172	2.15893	11.939	5.15295	6.20705	3.73339	3.89022	214.405	0.404882	0.0968941	0.597789	4.63469	-3362.43	615.25			5.52546	4.94633	6.41696	4.61022
	1.79389	11.8934	4.05255	10.8216	2.0384	2.77715	2.15356	11.1959	4.78909	6.95461	3.75446	4.016	214.258	0.403982	0.0966384	0.598801	4.62285	-3362.41	548.496			5.91326	5.21239	6.04619	4.90836
	1.84229	12.0992	4.14235	12.4497	2.09163	2.94566	2.21162	10.6262	4.60067	7.63343	3.9307	4.01882	174.008	0.402873	0.0977511	0.60575	4.61419	-3362.54	476.845			6.02793	5.82898	5.81283	5.19432
	1.86589	11.7386	4.35514	14.404	2.19282	3.10856	2.24903	10.2025	4.48279	7.92353	4.08353	4.20567	147.691	0.40217	0.0987272	0.615532	4.61918	-3362.52	398.324			5.98654	6.56848	5.64476	5.40424
	1.89433	11.7547	4.50554	16.7247	2.34409	3.21086	2.25529	9.86095	4.33089	7.99096	4.12623	4.17724	157.541	0.401869	0.0998813	0.622117	4.64773	-3362.66	314.006			6.05153	7.42655	5.48238	5.43148
	1.90274	11.6787	4.54062	18.4494	2.44904	3.30314	2.26372	10.0754	4.40789	7.72546	4.12512	4.07814	174.989	0.401065	0.100631	0.622654	4.67555	-3362.65	216.33			6.0407	8.06718	5.58232	5.30958
	1.90029	11.3844	4.40812	19.7269	2.61527	3.44428	2.3458	10.5711	4.59555	6.9251	4.12122	3.78001	192.548	0.402019	0.102633	0.610404	4.69299	-3362.81	98.4861			5.8976	8.59547	5.83749	4.94211
	1.93779	11.3274	4.37647	20.9283	2.7874	3.54423	2.35026	11.1857	4.66166	6.52988	4.10379	3.63286	242.604	0.402722	0.10309	0.58784	4.69994	-3362.83	-38.4131			5.88056	9.08663	6.06587	4.75551
	1.96195	11.3562	4.41676	23.3279	3.00992	3.63059	2.37753	11.3774	4.72033	6.47774	4.14082	3.3927	276.672	0.403321	0.103076	0.564528	4.70373	-3362.97	-188.007			5.91163	9.98947	6.15843	4.67042
	1.9763	11.1126	4.43186	24.5786	3.17083	3.95491	2.44017	11.994	4.90303	6.51999	4.10767	3.21468	296.431	0.40494	0.103793	0.543806	4.71437	-3363.05	-367.254			5.84025	10.5681	6.44574	4.61411
	2.05065	11.1887	4.47257	27.8952	3.3278	4.26108	2.4471	11.867	4.95195	6.65716	4.14929	3.09038	281.754	0.406264	0.104338	0.527214	4.74381	-3363.17	-568.984			5.90396	11.828	6.422	4.63228
	2.1165	11.2033	4.58135	28.9154	3.64822	4.60588	2.49314	11.977	5.12167	6.86476	4.35535	3.2254	289.364	0.40655	0.10311	0.513122	4.76001	-3363.31	-782.759			5.96704	12.3898	6.5306	4.81517
	2.11581	10.9854	4.45534	29.8385	3.76216	4.69013	2.51597	12.0207	5.16986	7.11159	4.45538	3.34325	271.585	0.406943	0.102848	0.506786	4.78129	-3363.38	-994.139			5.85219	12.7636	6.56884	4.97007
	2.11239	10.7864	4.25021	30.3857	3.79128	4.85619	2.47408	12.1966	5.21376	6.9753	4.56028	3.5063	237.665	0.406059	0.10304	0.501217	4.79587	-3363.57	-1211.88			5.71635	13.0111	6.62815	5.01396
	2.1912	10.515	4.13991	30.4669	3.67846	5.03929	2.52177	12.3623	5.19782	7.02289	4.75854	3.90695	204.1	0.405088	0.103388	0.505223	4.79341	-3363.58	-1417.28			5.61539	13.0615	6.69395	5.22946
	2.20459	10.5337	4.12594	29.2396	3.59067	5.20882	2.58298	12.438	5.21369	7.07929	4.83271	4.13027	177.332	0.403823	0.102638	0.50298	4.78034	-3363.81	-1617.39			5.62141	12.6797	6.74489	5.34742
	2.26955	10.5001	4.08915	29.7347	3.4219	5.14052	2.61979	11.9954	5.04766	7.19396	4.71137	4.26525	169.888	0.40344	0.103484	0.492623	4.76011	-3363.77	-1810.72			5.61959	12.7657	6.55428	5.39019
	2.33389	10.9208	4.126	28.7863	3.2921	5.20709	2.63927	11.9321	5.07698	7.21356	4.59793	4.27021	157.208	0.403396	0.104226	0.497914	4.74014	-3364.01	-1999.52			5.79358	12.4285	6.54944	5.36057
	2.3482	10.9963	3.99225	26.4089	3.14438	5.30407	2.67097	11.419	5.04731	7.15892	4.61371	4.3301	179.288	0.40364	0.105031	0.505928	4.72822	-3363.96	-2164.17			5.77891	11.6191	6.37911	5.36757
	2.33675	11.0868	3.86616	24.9859	3.05431	5.21178	2.63358	11.2378	4.88959	7.14861	4.49844	4.17378	190.412	0.403172	0.105116	0.503585	4.73113	-3364.15	-2300.79			5.76324	11.084	6.25365	5.27361
	2.26301	11.1923	3.62969	23.4084	2.85967	4.87166	2.6261	11.2918	4.86303	7.03098	4.3377	4.20124	190.306	0.402904	0.105643	0.505903	4.73061	-3364.12	-2426.11			5.695	10.3799	6.26031	5.18997
	2.18517	10.9125	3.49593	20.1587	2.63897	4.64845	2.55607	11.2209	4.71863	6.91151	4.40818	4.14059	203.559	0.402095	0.10572	0.508299	4.73326	-3364.24	-2533.53			5.5312	9.14871	6.1652	5.15343
	2.16296	10.9037	3.46089	17.8481	2.5672	4.31037	2.54775	11.5394	4.8106	6.92055	4.43702	4.10469	215.898	0.402144	0.105455	0.510886	4.72477	-3364.25	-2619.72			5.50918	8.24188	6.29923	5.15409
	2.14064	10.7033	3.59566	16.0051	2.51814	4.21047	2.50061	11.6713	4.733	6.77833	4.37398	4.28992	214.332	0.402329	0.10525	0.515894	4.71692	-3364.3	-2713.66			5.47988	7.57791	6.30162	5.14741
	2.10334	10.7866	3.65743	14.4531	2.47646	4.09962	2.43968	11.6386	4.92365	6.89237	4.41407	4.45205	200.391	0.402053	0.105541	0.52745	4.70033	-3364.38	-2795.93			5.51579	7.00972	6.33396	5.25283
	2.12232	10.5946	3.64167	13.8804	2.45606	4.13819	2.48788	11.6517	4.8139	6.69196	4.41335	4.5486	203.606	0.401276	0.105627	0.534466	4.69345	-3364.34	-2849.82			5.45285	6.82487	6.31783	5.21797
	2.10633	10.6484	3.66415	14.1327	2.51135	4.28776	2.50466	11.7085	4.80212	6.50658	4.24301	4.60213	205.41	0.401125	0.106106	0.531642	4.7057	-3364.45	-2906.78			5.47296	6.97727	6.33843	5.11724
	2.16861	10.9901	3.63585	14.6159	2.54856	4.44777	2.55547	11.5825	4.77461	6.66235	4.23797	4.65995	197.905	0.400893	0.106803	0.529037	4.72313	-3364.37	-2958.6			5.5982	7.20407	6.3042	5.18676
	2.24482	11.2265	3.62746	15.6226	2.63095	4.68586	2.67221	11.4506	4.62742	6.62128	4.16493	4.43699	211.019	0.400561	0.107178	0.527324	4.73484	-3364.51	-2995.16			5.69959	7.64647	6.25008	5.0744
	2.24283	11.1112	3.63869	16.32	2.66199	4.80332	2.69072	11.504	4.47359	6.95564	4.11277	4.44284	213.22	0.40128	0.107341	0.521354	4.74181	-3364.4	-3035.9			5.66425	7.92845	6.22278	5.17042
	2.27202	10.9747	3.65554	17.5887	2.83163	5.38782	2.63908	11.6757	4.65582	7.25955	3.99481	4.41174	224.24	0.402262	0.106888	0.516018	4.74333	-3364.55	-3084.96			5.63408	8.60273	6.32354	5.22203
	2.23643	10.8289	3.66029	18.4269	2.86878	5.65342	2.59816	11.5303	4.58645	7.35175	3.98825	4.39948	223.83	0.402811	0.106083	0.508666	4.74227	-3364.46	-3125.09			5.57522	8.98302	6.23831	5.24649
	2.1583	10.4862	3.57523	18.7083	2.80449	5.74583	2.51027	11.6581	4.48991	7.46478	3.82884	4.5655	222.042	0.4042	0.105144	0.500349	4.73641	-3364.55	-3155.29			5.40657	9.08621	6.21941	5.28638
	2.08981	10.5773	3.51932	19.3499	2.83493	5.82301	2.40083	11.6403	4.48114	7.62835	3.75904	4.67807	222.066	0.404883	0.104575	0.489523	4.7294	-3364.51	-3182.05			5.39549	9.33596	6.1741	5.35516
	2.01075	10.5875	3.50932	20.5695	2.84	6.12054	2.32302	11.2212	4.42374	7.87049	3.65455	4.87277	201.79	0.404619	0.104355	0.481507	4.7217	-3364.54	-3198.29			5.36919	9.84336	5.98932	5.46594
	1.95956	10.7552	3.618	21.9556	2.76021	6.17218	2.26284	10.9863	4.25617	8.37382	3.69768	4.84518	175.912	0.404709	0.104363	0.475956	4.7258	-3364.55	-3206.77			5.44425	10.296	5.83512	5.63889
	1.94262	10.9683	3.64163	21.4818	2.71173	6.63336	2.23232	10.5061	4.21215	8.43289	3.70254	4.87789	159.598	0.403909	0.104645	0.476142	4.72582	-3364.52	-3212.77			5.51752	10.2756	5.65019	5.67111
	1.92484	10.7629	3.83981	22.3562	2.75174	7.04854	2.22656	10.3149	4.12954	9.09145	3.79067	4.75558	142.043	0.402264	0.104142	0.488356	4.74628	-3364.58	-3214.54			5.50918	10.7188	5.55701	5.87924
	1.93948	10.4209	3.91772	23.3392	2.75552	7.48853	2.27137	10.2224	4.21584	9.18342	3.9809	4.54647	112.875	0.401231	0.103306	0.503198	4.75404	-3364.52	-3214.6			5.42603	11.1944	5.56988	5.90359
	1.96271	10.157	3.92207	22.7929	2.77843	7.77239	2.35929	10.3871	4.43891	9.02504	4.2416	4.27996	134.294	0.40099	0.103317	0.510182	4.74123	-3364.58	-3214.8			5.34725	11.1146	5.72844	5.84887
	1.94208	10.0623	3.79669	23.2861	2.83738	7.72059	2.38427	10.4605	4.51204	8.96399	4.38104	4.11364	178.734	0.400538	0.104208	0.514912	4.73412	-3364.51	-3214.79			5.26702	11.2814	5.7856	5.81956
	1.92777	10.0391	3.74757	24.8839	2.88888	7.94644	2.32864	10.6606	4.5677	9.24254	4.35143	4.12318	191.923	0.400474	0.105079	0.516417	4.72469	-3364.58	-3214.99			5.23814	11.9064	5.8523	5.90572
	1.93967	9.98284	3.60804	25.533	2.91507	8.20542	2.31958	11.4446	4.58963	9.42049	4.22402	4.15055	195.006	0.400416	0.105435	0.511534	4.69543	-3364.52	-3215.09			5.17685	12.2178	6.11793	5.93169
	1.93082	9.98447	3.43164	25.3573	2.88798	8.26853	2.27418	11.514	4.59432	9.44996	4.16854	4.30099	210.079	0.399802	0.10535	0.509478	4.68487	-3364.57	-3215.11			5.11564	12.1713	6.12751	5.97316
	1.91361	9.9667	3.51293	25.0285	2.76973	8.23696	2.25085	11.8453	4.6091	10.1127	4.02294	4.20263	210.064	0.39939	0.105713	0.510945	4.67172	-3364.54	-3215.32			5.13108	12.0117	6.23507	6.11276
	1.87058	9.57819	3.38588	23.4484	2.62476	8.31762	2.22317	11.8667	4.47585	10.2326	3.92026	4.07593	191.827	0.399767	0.105047	0.524973	4.65199	-3364.55	-3215.25			4.94489	11.4636	6.18858	6.07625
	1.85236	9.6941	3.3305	22.5322	2.58362	8.06302	2.24371	11.7305	4.39332	10.8048	3.93946	4.03657	217.346	0.400276	0.104002	0.543586	4.62973	-3364.57	-3215.62			4.95898	11.0596	6.1225	6.26026
	1.80323	9.70554	3.5417	20.0522	2.45156	7.97094	2.21085	11.347	4.44453	11.1592	4.0884	3.96837	222.154	0.401041	0.103743	0.547398	4.61831	-3364.54	-3215.4			5.01682	10.1582	6.0008	6.40532
	1.81196	9.62159	3.6519	18.6833	2.5342	7.71916	2.30871	11.2952	4.36069	11.777	4.09931	3.88364	233.347	0.401995	0.103627	0.551818	4.58928	-3364.59	-3215.84			5.02849	9.64556	5.98821	6.58665
	1.85022	9.85051	3.66664	19.7709	2.61812	8.03946	2.26622	10.8769	4.31632	12.1427	4.05873	4.14041	245.255	0.402335	0.103738	0.546267	4.56971	-3364.53	-3215.52			5.12245	10.1428	5.8198	6.7806
	1.87432	9.68484	3.75644	20.4015	2.60801	8.24281	2.27282	10.7293	4.273	12.3366	4.03725	4.15393	243.468	0.402312	0.10391	0.534937	4.54482	-3364.6	-3216			5.1052	10.4174	5.75838	6.84261
	1.81965	9.77489	3.95539	19.3482	2.57913	8.13329	2.19148	10.7032	4.20975	12.2316	3.92992	4.14129	216.71	0.403	0.10321	0.519436	4.53456	-3364.53	-3215.77			5.18331	10.0202	5.70148	6.76759
	1.79493	10.1509	3.8929	18.8716	2.63199	7.56605	2.10843	10.5125	3.99489	11.938	3.75826	4.07408	234.725	0.40326	0.101924	0.519503	4.55372	-3364.6	-3216.13			5.27958	9.68988	5.53861	6.59011
	1.68604	9.9457	4.09417	19.4108	2.56685	7.25336	1.94916	10.3648	3.87805	11.1035	3.50353	3.91226	257.099	0.403844	0.101573	0.514399	4.58508	-3364.52	-3216.01			5.24197	9.74367	5.39733	6.1731
	1.65321	9.8064	4.23565	18.6081	2.56121	7.16707	1.89346	10.0732	3.87924	11.0917	3.53557	3.78632	242.075	0.404239	0.10103	0.518024	4.62073	-3364.58	-3216.32			5.23175	9.44548	5.28195	6.13786
	1.68381	10.2271	4.30716	18.542	2.62771	6.70507	1.85776	9.9262	3.81071	11.34	3.53646	3.56139	234.625	0.40435	0.100714	0.526544	4.64125	-3364.52	-3216.24			5.40603	9.29159	5.19822	6.14595
	1.70233	10.5505	4.62137	19.5297	2.68164	6.45632	1.86293	9.78366	3.68068	11.1769	3.52564	3.46612	228.13	0.404128	0.100849	0.531649	4.64895	-3364.57	-3216.37			5.62473	9.5559	5.10909	6.05621
	1.75271	11.0606	4.95123	20.4646	2.64673	6.00862	1.80469	9.39057	3.59988	11.3415	3.43038	3.47998	218.077	0.405214	0.10109	0.52837	4.6391	-3364.53	-3216.44			5.92151	9.70664	4.93171	6.08395
	1.79371	12.4759	5.43976	21.0674	2.70023	5.57791	1.74341	9.16881	3.44286	11.481	3.39071	3.66222	201.719	0.405861	0.101714	0.529968	4.63358	-3364.55	-3216.53			6.5698	9.78185	4.78503	6.17798
	1.82833	13.7674	5.87159	22.7518	2.77237	4.84887	1.67088	8.95411	3.19102	12.1558	3.24887	3.93769	210.851	0.406142	0.101594	0.535282	4.63007	-3364.53	-3216.62			7.15578	10.1243	4.60534	6.44744
	1.81632	13.9259	6.52698	24.4133	2.86698	4.70625	1.58354	8.77279	3.11321	12.7856	3.13534	4.40372	219.096	0.406934	0.101683	0.544296	4.62239	-3364.53	-3216.63			7.42308	10.6622	4.48984	6.77487
	1.87264	14.3255	7.28246	26.8178	2.90829	4.45193	1.58874	8.34894	3.09456	15.7191	3.20628	5.00818	216.83	0.408331	0.101685	0.555061	4.61112	-3364.54	-3216.89			7.82687	11.3927	4.34408	7.97786

## Sheet: P220 U1-2
	Ra Li	Oi Li	Oe Li	MF Li	ICO Li	LO Li	Ra Re	Oi Re	Oe Re	MF Re	ICO Re	LO Re	EKG	Kippwinkel	Rotwinkel	Kraft x	Kraft y	Druck li	Druck re			Bauch links	Rücken links	Bauch rechts	Rücken rechts
	1.68238	29.2128	6.45467	11.4184	6.54118	7.40123	1.85642	22.5613	8.55993	5.01219	3.10135	5.48944	195.146	0.353374	0.241439	0.911241	3.33977	45	-972.253			12.45	8.45359	10.9926	4.53432
	1.75454	28.1529	6.13369	12.3749	6.55524	7.66908	1.88751	23.2153	8.11582	5.58277	3.06998	5.94807	195.005	0.353689	0.241841	0.916699	3.31835	41	-970.954			12.0137	8.8664	11.0729	4.86694
	1.84168	27.2874	6.14993	13.6018	6.54737	8.25101	1.94122	23.9559	7.66003	6.40155	3.06274	6.48027	198.318	0.354796	0.242424	0.918961	3.29881	1.66895	-969.406			11.7597	9.46671	11.1857	5.31485
	1.91063	26.2128	5.89584	14.5622	6.59049	9.03183	1.97541	23.8991	7.36648	7.18191	3.05948	6.8848	216.728	0.355839	0.242701	0.914669	3.29008	12	-967.388			11.3397	10.0615	11.0803	5.70873
	1.93782	24.58	5.6202	16.1228	6.73137	9.20734	1.97788	23.666	7.02729	8.0855	3.00739	7.15665	239.695	0.356015	0.242548	0.904624	3.31058	1547.6	R			10.7127	10.6872	10.8904	6.08318
	1.90363	23.4451	5.50479	16.601	6.42374	9.36969	1.93375	24.2919	6.59442	8.97326	2.95732	7.9497	254.775	0.356143	0.242343	0.890382	3.35201	2508.92	-962.971			10.2845	10.7981	10.94	6.62676
	1.84806	22.4884	5.60582	17.3715	6.24714	9.53416	1.91666	24.5641	6.43806	9.88364	3.03824	8.7211	255.269	0.355722	0.24213	0.88186	3.39566	3328.59	-960.743			9.98076	11.0509	10.9729	7.21433
	1.83347	21.7545	5.46869	18.2014	5.9893	9.95637	1.84231	25.0865	6.22243	11.3677	3.095	9.69349	253.991	0.355866	0.242481	0.877588	3.42542	4005.05	-959.096			9.68555	11.3824	11.0504	8.05206
	1.75671	21.4457	5.18263	18.7398	5.89916	9.89028	1.79944	25.1172	6.0149	12.8829	3.15498	10.9045	253.069	0.355034	0.242572	0.870362	3.45176	4495.41	-957.399			9.4617	11.5098	10.9772	8.98078
	1.72485	20.3136	5.08316	18.8037	5.73746	9.75634	1.74192	25.083	5.62654	14.6175	3.32833	12.4379	248.014	0.35468	0.242501	0.869755	3.46435	4779.03	-956.413			9.04055	11.4325	10.8172	10.1279
	1.68605	20.3619	5.07143	19.0957	5.4705	9.91872	1.75461	25.6385	5.42326	16.4262	3.52748	13.7429	248.396	0.354838	0.242867	0.870857	3.46125	4900.85	-955.887			9.03978	11.495	10.9388	11.2322
	1.70758	20.2789	4.97707	19.7411	5.40517	10.0667	1.72808	25.7047	5.06258	18.9628	3.76804	14.6979	247.942	0.354785	0.243539	0.880736	3.45038	4891.9	-955.752			8.98783	11.7376	10.8318	12.4763
	1.70744	19.2387	4.79389	20.1909	5.36798	10.5531	1.71486	26.1203	4.58159	21.1125	3.91171	16.064	254.629	0.354979	0.244248	0.887238	3.4524	4816.78	-956.399			8.58	12.0373	10.8056	13.6961
	1.7461	18.1291	4.60863	19.9178	5.33121	10.5752	1.73207	26.0731	4.30057	23.1986	4.01748	16.5044	301.107	0.355268	0.244801	0.889186	3.47949	4687.64	-956.962			8.16128	11.9414	10.7019	14.5735
	1.78353	17.1364	4.63226	19.4227	5.06213	10.3599	1.7174	26.067	4.09836	24.6886	4.09509	16.1905	349.342	0.355541	0.244538	0.895576	3.5125	4521.74	-958.191			7.85072	11.6149	10.6276	14.9914
	1.7923	17.4279	4.60052	19.0967	5.01593	10.2371	1.71739	25.3187	3.8925	25.4677	4.29781	15.9505	369.824	0.355901	0.243874	0.892983	3.54112	4288.26	-959.434			7.94024	11.4499	10.3095	15.2387
	1.7964	16.6226	4.54685	18.8247	4.99702	9.94647	1.74433	25.0612	3.71807	25.2241	4.36003	15.7985	371.076	0.356172	0.243048	0.889961	3.5826	3960.99	-960.992			7.65528	11.2561	10.1745	15.1276
	1.78353	16.1108	4.43029	18.0994	4.95318	9.53888	1.74359	25.256	3.55135	24.2348	4.37728	15.3968	367.751	0.356795	0.241834	0.893078	3.61009	3582.62	-962.687			7.44153	10.8638	10.1837	14.6696
	1.79191	16.1099	4.36694	17.8744	4.86881	9.44475	1.74834	24.4448	3.65113	23.1485	4.3705	14.6832	349	0.357414	0.24234	0.895618	3.62075	3175.19	-964.306			7.42291	10.7293	9.94808	14.0674
	1.82667	15.8569	4.43149	17.879	4.80993	9.3578	1.78812	23.1424	3.81457	21.6466	4.31436	14.0496	305.609	0.357427	0.241654	0.90104	3.6117	2716.03	-965.897			7.37169	10.6823	9.58171	13.3369
	1.82637	16.1276	4.6314	17.9184	4.77944	9.74953	1.80998	22.3561	3.98444	20.323	4.46264	13.6654	257	0.357345	0.240767	0.911523	3.60485	2206.54	-967.469			7.52846	10.8158	9.3835	12.817
	1.79154	15.3532	4.9006	17.8368	4.707	9.96074	1.79245	21.6859	4.1512	19.7161	4.29422	13.3288	223.977	0.357088	0.240786	0.920576	3.59763	1721.17	-968.818			7.34844	10.8348	9.20987	12.4464
	1.81615	15.783	4.9701	17.0883	4.57368	10.1184	1.74945	21.1705	4.43895	18.9088	4.24319	12.5419	233.308	0.357106	0.242485	0.929376	3.56589	1300.47	-969.922			7.52309	10.5934	9.11963	11.898
	1.86907	17.1482	5.01279	16.5486	4.45166	10.2397	1.74172	20.5599	4.67951	18.6367	4.30065	11.5835	227.579	0.356939	0.244055	0.927577	3.54689	901.057	-971.06			8.01002	10.4133	8.99371	11.5069
	1.88951	17.6671	5.20015	15.6075	4.33585	10.2962	1.80129	20.7579	4.86691	18.5605	4.33473	11.1231	220.171	0.35708	0.244337	0.921342	3.53893	514.05	-971.645			8.25224	10.0799	9.14205	11.3395
	1.89526	18.3771	5.31459	14.4117	4.21599	10.3907	1.833	20.3053	5.08634	18.6903	4.46835	10.6542	214.896	0.357382	0.244257	0.907028	3.53934	221.609	-972.658			8.52898	9.67279	9.07489	11.271
	1.87267	19.5424	5.24294	13.4044	4.05054	10.258	1.83688	19.595	5.35448	18.5625	4.61856	10.1995	212.32	0.357735	0.244413	0.886563	3.54949	17.7862	-972.996			8.88599	9.23766	8.92878	11.1269
	1.83648	21.4643	5.15433	12.3886	3.94993	10.0301	1.8754	19.3655	5.39379	18.8996	4.80888	9.47846	204.775	0.35824	0.244043	0.86847	3.5556	-169.577	-973.625			9.48502	8.78954	8.87822	11.0623
	1.83033	22.8873	5.07556	11.656	3.87214	10.1109	1.93817	18.4143	5.42956	19.2553	4.95011	9.27041	190.529	0.359001	0.242977	0.836316	3.55955	-371.705	-974.152			9.93108	8.54632	8.59403	11.1586
	1.81837	23.2975	5.08294	11.0132	3.90221	10.1232	2.0281	17.9343	5.742	19.2734	5.05379	9.17349	192.679	0.360289	0.242798	0.821071	3.56216	-536.584	-974.393			10.0663	8.34623	8.56813	11.1669
	1.82105	23.3204	5.17931	10.183	3.81815	9.83403	2.03866	17.2204	5.97959	18.9137	5.14882	8.927	227.117	0.360783	0.243364	0.818417	3.5545	-636.963	-975.032			10.1069	7.94505	8.4129	10.9965
	1.8161	24.3044	5.1583	9.1488	3.65453	9.39393	2.07734	16.503	6.03756	18.1251	5.21102	8.90085	250.765	0.361191	0.244076	0.818146	3.5361	-743.091	-975.064			10.4263	7.39909	8.20597	10.7457
	1.79837	25.1073	5.34908	8.37023	3.56592	9.27872	2.09665	15.9177	6.04	17.4969	5.24269	9.00886	264.896	0.361962	0.244537	0.815967	3.49551	-884.479	-975.618			10.7516	7.07163	8.01811	10.5828
	1.81392	23.8164	5.49364	7.81016	3.56106	9.23732	2.10674	15.5366	6.38148	16.8746	5.02965	8.99268	301.459	0.362204	0.244824	0.810052	3.47042	-1003.89	-975.743			10.3747	6.86952	8.00826	10.299
	1.78441	23.8966	5.5258	7.89338	3.6071	9.01151	2.13613	14.9715	6.6768	15.811	4.94871	9.03727	344.618	0.361781	0.245254	0.806789	3.44613	-1090.27	-976.034			10.4023	6.83733	7.92814	9.93232
	1.74582	24.3085	5.51605	7.46514	3.48998	8.41786	2.2032	14.5771	6.54242	14.5388	4.8566	8.76555	355.695	0.361219	0.245468	0.798999	3.42684	-1154.99	-976.293			10.5234	6.45766	7.77423	9.38697
	1.69668	24.6486	5.63326	7.32108	3.36423	8.30763	2.28213	14.7587	6.70484	13.4133	4.75614	8.70525	317.395	0.360608	0.244809	0.809541	3.41538	-1202.16	-976.378			10.6595	6.33098	7.91523	8.95823
	1.68484	24.6476	5.66918	7.0662	3.40988	8.14949	2.31875	14.7124	7.00956	12.7846	4.68327	8.28309	281.058	0.360282	0.243693	0.813168	3.42238	-1225.18	-976.679			10.6672	6.20853	8.01356	8.58365
	1.71496	23.7024	5.74522	6.89577	3.32369	7.93832	2.39982	14.9522	7.11637	11.9935	4.70551	8.08963	296.236	0.359066	0.243341	0.822977	3.43061	-1238.47	-976.7			10.3875	6.05259	8.15614	8.26287
	1.69279	24.3411	5.92703	6.67982	3.35809	7.56154	2.48177	14.7534	7.26763	10.8562	4.76974	7.98118	306.344	0.358089	0.243791	0.844756	3.4299	-1248.61	-976.965			10.6536	5.86649	8.16761	7.86903
	1.64539	23.0906	5.89792	6.57712	3.20792	7.48926	2.47448	14.858	7.26056	10.9941	4.98852	7.99917	299.883	0.357365	0.243868	0.855695	3.44149	-1262.49	-977.045			10.2113	5.7581	8.19767	7.99392
	1.61993	22.509	5.95146	6.89532	3.12183	7.76831	2.38147	14.5709	7.33189	11.0077	5.03073	8.03228	277.931	0.357812	0.24398	0.878345	3.44333	-1299.12	-977.204			10.0268	5.92848	8.09476	8.02357
	1.62089	21.1515	5.79738	7.28677	3.14668	8.03086	2.32309	14.524	7.17176	11.3023	5.06305	7.75209	291.484	0.35809	0.244419	0.899813	3.43611	-1349.34	-977.412			9.52325	6.15477	8.00627	8.03916
	1.59773	19.961	5.82973	7.5541	3.08089	8.63354	2.32516	14.4735	6.9102	11.8618	5.16731	7.7578	322.097	0.358087	0.245376	0.9057	3.43126	-1394.13	-977.435			9.1295	6.42284	7.90295	8.26229
	1.64526	19.6008	5.93376	8.10155	3.16352	9.25898	2.27	14.1966	6.69248	12.2455	5.27079	7.80121	357.595	0.357997	0.245624	0.910275	3.42538	-1444.73	-977.646			9.05995	6.84135	7.71969	8.43916
	1.71356	18.3452	5.66258	8.27737	3.1774	9.65384	2.22036	14.2518	6.41429	12.9355	5.42447	7.866	380.292	0.358	0.244987	0.907462	3.41882	-1484.05	-977.632			8.57377	7.0362	7.62883	8.742
	1.77057	17.6039	5.44887	8.14665	3.19974	10.0118	2.13995	13.7037	6.24809	13.2785	5.54341	7.75651	375.446	0.358007	0.244734	0.904064	3.40466	-1523.13	-977.779			8.27446	7.11941	7.36391	8.85947
	1.7558	16.6039	5.40063	7.78775	3.14713	10.2072	2.12407	13.7422	6.1448	13.6658	5.45649	7.39772	359.737	0.357507	0.244074	0.904589	3.40005	-1552.16	-977.856			7.92011	7.04737	7.33703	8.84002
	1.75905	16.4436	5.33976	7.26434	3.10456	10.4269	2.14106	13.3413	5.91645	14.4854	5.4537	7.39849	356.756	0.357576	0.244376	0.911175	3.38632	-1571.11	-977.878			7.84746	6.93195	7.13294	9.11254
	1.73859	16.2144	5.38808	6.84228	3.13144	10.196	2.1143	13.093	5.63643	14.6129	5.4194	7.35472	396.111	0.357856	0.245376	0.918165	3.37089	-1601.04	-977.985			7.78035	6.72324	6.9479	9.12901
	1.69932	16.0741	5.35545	6.21812	3.08488	9.82952	2.142	13.2257	5.72333	15.1798	5.51152	7.18357	410.039	0.357558	0.246113	0.926062	3.3633	-1647.48	-978.026			7.70964	6.37751	7.03033	9.29162
	1.61183	16.3686	5.51294	6.04654	3.00313	9.53655	2.2137	13.2189	5.88296	15.5545	5.69729	6.80082	389.971	0.357707	0.246594	0.93008	3.37282	-1705.2	-978.189			7.83112	6.19541	7.10518	9.35086
	1.57235	16.5251	5.73606	5.63465	2.95267	9.18617	2.28827	13.0631	5.93851	15.1473	5.80333	6.51732	373.965	0.35751	0.248266	0.934321	3.38193	-1772.65	-978.145			7.94451	5.9245	7.09663	9.15598
	1.58851	16.6724	6.02855	5.20932	2.96689	8.93466	2.3531	13.4965	5.70446	15.5897	6.0288	6.50937	397.896	0.357189	0.249285	0.937093	3.38877	-1836.42	-978.449			8.0965	5.70363	7.18469	9.37595
	1.60432	16.7955	6.15626	4.92142	2.96311	8.32471	2.33088	13.3701	5.75401	15.4017	6.23031	6.70768	429.469	0.35706	0.249356	0.935654	3.40583	-1896.56	-978.218			8.18536	5.40308	7.15165	9.44657
	1.656	17.1974	6.11505	4.78526	3.08889	8.08227	2.35631	13.2047	6.01266	14.9166	6.22523	7.01291	450.407	0.357522	0.249144	0.93026	3.43099	-1951.62	-978.578			8.32281	5.3188	7.19122	9.38492
	1.65545	17.9277	5.93611	4.65436	3.04746	8.00547	2.30763	13.0226	6.09628	14.5092	6.019	7.08118	476.702	0.358117	0.249482	0.927258	3.43972	-1973.81	-978.309			8.50643	5.23576	7.14216	9.20312
	1.70138	18.1422	5.787	4.31237	3.07054	7.81776	2.29821	13.1628	5.98943	14.4632	6.00203	7.15946	487.574	0.358427	0.249386	0.925588	3.45573	-1980.89	-978.388			8.54353	5.06689	7.15014	9.20822
	1.77795	18.4758	5.55613	4.09662	3.05767	7.67819	2.29993	13.2503	5.90933	14.4686	5.96823	7.38467	498.498	0.359398	0.248834	0.930432	3.46648	-1980.53	-978.453			8.60331	4.94416	7.15319	9.27382
	1.81391	19.1454	5.34959	4.10996	3.00944	7.37445	2.30535	12.9885	6.09814	13.9482	5.93504	7.78897	504.284	0.360076	0.248752	0.929755	3.49499	-1975.36	-978.039			8.76962	4.83128	7.13065	9.22408
	1.81103	19.7805	5.25696	4.29153	2.98858	6.95383	2.35752	13.2584	6.10885	13.9724	6.02219	7.73943	474.131	0.361207	0.24899	0.931666	3.51916	-1974.78	-978.487			8.94948	4.74465	7.24158	9.24469
	1.78082	19.9769	5.45528	4.49358	2.87167	6.55875	2.42182	13.4722	6.2282	14.1767	6.12433	7.71576	443.443	0.361098	0.248741	0.92457	3.54513	-1971.49	-977.785			9.07101	4.64133	7.37406	9.33894
	1.74876	20.1783	5.80577	4.46919	2.8026	6.52257	2.47898	13.5289	6.22267	14.6018	6.44702	7.78666	393.468	0.36107	0.247843	0.926907	3.58061	-1970.35	-978.254			9.24428	4.59812	7.41018	9.61184
	1.74695	20.4279	5.83406	4.53436	2.70599	6.22698	2.46784	13.8844	6.29533	15.1575	6.63076	8.09179	315.833	0.360813	0.246775	0.938681	3.6142	-1969.29	-977.673			9.3363	4.48911	7.5492	9.96001
	1.69113	19.7617	6.09192	4.48737	2.6038	6.01929	2.40261	14.2548	6.33915	15.1738	6.65701	8.14102	277.18	0.361132	0.246002	0.935098	3.63886	-1991.02	-977.824			9.18159	4.37015	7.66553	9.99062
	1.66202	19.5961	6.08498	4.30623	2.49292	5.973	2.39892	14.2967	6.35663	15.3243	6.62047	8.0692	263.25	0.361501	0.244629	0.921492	3.64187	-2022.9	-977.622			9.11435	4.25738	7.68408	10.0047
	1.65507	19.5658	6.06016	4.0008	2.4344	5.79993	2.29919	14.2412	6.37707	16.0545	6.51698	8.08964	257.479	0.361759	0.244094	0.906338	3.64291	-2058.62	-977.411			9.09369	4.07838	7.63917	10.2204
	1.62561	19.3092	6.04535	3.79651	2.41529	5.61853	2.27669	14.4552	6.28246	16.9743	6.54181	8.22107	273.15	0.361445	0.244485	0.906972	3.6423	-2108.47	-977.57			8.99338	3.94344	7.67145	10.5791
	1.59159	18.5575	5.90978	3.74594	2.40086	5.38224	2.26218	14.5718	6.10722	17.3208	6.40766	8.20175	300.469	0.36142	0.24546	0.909792	3.64533	-2176.28	-977.021			8.68628	3.84301	7.64705	10.6434
	1.57537	17.8705	6.1429	3.74924	2.39274	5.31745	2.30089	14.597	5.86853	16.7535	5.96004	7.91378	329.773	0.361589	0.245387	0.899559	3.64554	-2256.48	-977.488			8.52959	3.81981	7.58879	10.2091
	1.5356	18.0143	6.24577	3.75324	2.41158	5.17434	2.31996	14.4872	5.7487	16.7598	5.96732	7.77779	366.557	0.361332	0.246363	0.903435	3.6666	-2341.94	-976.662			8.59856	3.77972	7.51863	10.1683
	1.52902	18.3654	6.29973	3.79195	2.39741	4.88762	2.3359	15.0214	5.70111	16.8157	6.03172	7.67154	401.399	0.36094	0.245926	0.908526	3.69178	-2423.09	-977.154			8.7314	3.69233	7.68612	10.173
	1.53515	18.5297	6.7439	3.69545	2.41981	5.16427	2.40249	15.3844	5.59119	16.1036	6.00655	7.59187	435.029	0.360681	0.245729	0.908545	3.70559	-2502.81	-976.688			8.93624	3.75984	7.7927	9.90069
	1.56128	18.3863	6.92464	3.63475	2.4083	5.55809	2.37374	15.3222	5.60535	15.2227	5.97292	7.31612	482.06	0.360864	0.245245	0.91402	3.70223	-2585.72	-976.575			8.95741	3.86705	7.76709	9.50391
	1.56581	18.504	7.09472	3.73669	2.37624	5.94689	2.35024	15.5749	5.54387	15.1734	6.00128	7.25927	519.358	0.360843	0.243839	0.908188	3.68278	-2658.58	-976.805			9.05484	4.01994	7.823	9.47797
	1.58556	18.581	7.04889	3.70698	2.35954	5.89825	2.32706	15.9414	5.69829	15.4195	6.12784	7.27945	525.02	0.361283	0.244714	0.915396	3.65656	-2720.77	-976.169			9.0718	3.98826	7.98891	9.60893
	1.59438	18.4471	7.17318	3.74913	2.34107	6.00822	2.33307	16.4114	5.61507	15.6027	6.20567	7.31942	509.282	0.361529	0.244441	0.921634	3.6415	-2776.85	-976.713			9.07156	4.03281	8.11984	9.70926
	1.59759	18.4375	7.34262	3.76471	2.38721	6.24889	2.32006	16.427	5.68711	15.8748	6.17398	7.51543	491.143	0.362084	0.244791	0.918322	3.63454	-2837.76	-976.107			9.12591	4.1336	8.14474	9.85475
	1.61513	18.7401	7.29047	3.86879	2.3774	6.36042	2.32209	16.4943	5.7929	16.4371	6.16896	7.64239	479.638	0.362652	0.244601	0.919113	3.63932	-2902.32	-976.544			9.21524	4.20221	8.20309	10.0828
	1.57854	19.9595	7.17773	3.86508	2.38436	6.409	2.32069	16.7608	5.70386	16.5448	6.15062	7.64492	462.449	0.362249	0.244517	0.91976	3.65277	-2948.88	-976.532			9.57192	4.21948	8.26179	10.1134
	1.56455	21.136	6.97412	3.83437	2.39265	6.1661	2.33577	17.3217	5.74407	16.4895	6.02937	7.67626	421.138	0.362581	0.243734	0.926498	3.66295	-2988.47	-976.16			9.89156	4.13104	8.46719	10.065
	1.56157	21.689	7.07248	3.77663	2.44168	6.07785	2.37075	17.5322	5.66656	15.6056	5.90734	7.75297	424.233	0.361969	0.24288	0.929093	3.66928	-3028.97	-976.902			10.1077	4.09872	8.52316	9.75531
	1.55483	22.4945	6.98529	3.70214	2.46052	6.22126	2.37866	17.5422	5.62949	15.042	5.79458	7.89442	455.6	0.361787	0.241416	0.926852	3.66155	-3050.35	-975.809			10.3449	4.12797	8.51678	9.57699
	1.53907	23.2129	7.11838	3.71231	2.42959	6.21743	2.42707	17.6216	5.45618	14.6916	5.77148	7.66558	467.676	0.361445	0.240563	0.931924	3.64869	-3073.4	-977.08			10.6235	4.11977	8.50162	9.37623
	1.50198	23.2393	7.54271	3.5497	2.4461	6.17689	2.52197	17.9469	5.42502	14.0904	5.65005	7.39294	463.478	0.361199	0.24005	0.930901	3.63198	-3107.81	-975.914			10.7613	4.05756	8.6313	9.04447
	1.51372	22.1705	8.26064	3.43498	2.49304	6.13917	2.53879	18.2263	5.59997	14.0741	5.53752	7.24674	461.308	0.36167	0.240238	0.921462	3.61224	-3155.73	-976.758			10.6483	4.0224	8.78836	8.9528
	1.54087	21.5177	8.63486	3.35143	2.57071	5.95135	2.56056	18.164	5.79728	13.6894	5.58207	7.00401	462.26	0.361522	0.240291	0.908263	3.59816	-3205.27	-976.708			10.5645	3.95783	8.8406	8.75848
	1.52736	20.7349	9.29404	3.24671	2.55397	5.94944	2.59558	18.2644	5.80312	13.6172	5.53423	6.6524	420.64	0.361372	0.240346	0.878423	3.58867	-3250.5	-975.529			10.5188	3.91671	8.88771	8.60129
	1.53405	20.7599	9.71108	3.15156	2.54433	5.91456	2.61705	18.8797	6.11137	13.4477	5.57279	6.20493	355.635	0.361314	0.242041	0.842299	3.58349	-3294.43	-978.246			10.6684	3.87015	9.2027	8.40847
	1.51516	20.3764	9.92135	3.06685	2.66328	5.97811	2.671	19.0693	6.19551	13.0935	5.47376	5.87919	318.862	0.361022	0.242682	0.807806	3.58155	-3330.2	-974.132			10.6043	3.90275	9.31195	8.14882
	1.54091	19.9253	9.87639	3.129	2.70299	6.06208	2.63908	19.5089	6.20987	12.4587	5.34131	6.32827	308.554	0.361067	0.24266	0.789016	3.5744	-3358.81	-978.417			10.4475	3.96469	9.45262	8.04277
	1.57003	19.9401	9.75261	3.31738	2.69741	6.18353	2.65721	19.7912	6.1899	12.1585	5.2905	6.55852	304.508	0.360959	0.243179	0.784801	3.56454	-3364.85	-974.656			10.4209	4.06611	9.54609	8.0025
	1.57438	20.3316	9.95765	3.52114	2.65233	6.48009	2.63512	20.4461	5.95815	12.6439	5.14341	6.82532	297.562	0.36053	0.244632	0.78638	3.55194	-3363.39	-975.987			10.6212	4.21785	9.6798	8.20422
	1.59858	20.4023	10.1022	3.77766	2.64728	6.68908	2.6052	20.6457	5.65378	13.2616	4.97718	6.96509	302.901	0.361453	0.244802	0.800764	3.54883	-3363.86	-977.505			10.701	4.37134	9.63488	8.4013
	1.6451	20.0248	10.2418	4.26273	2.68969	7.26101	2.55803	20.4659	5.30205	13.7831	4.74529	7.05501	321.54	0.361654	0.244946	0.824954	3.55636	-3364.78	-972.397			10.6372	4.73781	9.442	8.5278
	1.61678	19.4564	10.464	4.64491	2.64891	8.07754	2.40056	21.1076	4.85461	14.7354	4.55099	7.42008	354.448	0.362084	0.245633	0.842026	3.56934	-3363.26	-978.458			10.5124	5.12379	9.45425	8.90215
	1.61361	19.4107	10.5878	4.96542	2.74648	9.00236	2.27244	21.1933	4.68293	15.3458	4.43042	7.41683	373.853	0.362025	0.245932	0.851709	3.5745	-3365.16	-954.318			10.5374	5.57142	9.38289	9.06436
	1.60776	19.1929	10.6625	5.19637	2.79531	9.99695	2.15422	21.5351	4.36944	15.8868	4.12617	7.78644	374.974	0.362547	0.24602	0.863456	3.5772	-3363.22	-481.002			10.4877	5.99621	9.35292	9.26646
	1.55675	19.019	10.5435	5.69451	2.86449	11.1027	2.01024	20.5416	4.06895	16.5647	3.96653	8.06523	361.912	0.363423	0.245496	0.877088	3.57911	-3363	165.11			10.3731	6.55389	8.87359	9.53216
	1.50958	19.3054	10.4984	6.32911	2.97197	11.8488	1.86758	20.8482	3.91094	17.3997	3.8046	8.45274	329.876	0.363485	0.245313	0.886605	3.59744	-3362.92	861.101			10.4378	7.04995	8.87556	9.8857
	1.5527	19.3609	10.158	6.37618	2.88505	11.6689	1.99326	21.1282	4.07545	17.4492	3.93192	8.71578	353.65	0.361347	0.245819	0.872943	3.62292	-3362.85	902.513			10.3572	6.97673	9.06565	10.0323
	1.46771	19.6112	9.55336	6.79049	2.93686	12.1392	1.76677	20.6546	3.89169	17.7378	3.84348	9.00124	295.98	0.362314	0.244398	0.873265	3.65099	-3360.58	1633.2			10.2108	7.28884	8.77102	10.1942
	1.47498	20.5033	9.07514	7.21468	3.12312	12.8409	1.70141	20.6679	3.79934	17.5541	3.79572	9.49502	266.55	0.363718	0.243346	0.889259	3.65413	-3361.28	2403.55			10.3511	7.72624	8.72287	10.2816
	1.42117	22.5446	8.65612	8.20734	3.30636	13.7545	1.5876	20.1013	3.54514	18.1959	3.63461	9.82879	235.916	0.364313	0.242422	0.898096	3.64888	-3359.25	3155.15			10.874	8.42275	8.41135	10.5531
	1.40082	24.4643	8.49274	9.86863	3.63072	14.2406	1.51479	19.8757	3.64321	18.7552	3.69662	9.89012	231.008	0.36459	0.241616	0.8973	3.64457	-3359.43	3455.18			11.4526	9.24664	8.34456	10.7806
	1.38318	25.7336	8.16299	10.742	4.11785	14.4099	1.49375	19.4016	3.68033	18.9574	3.73892	10.0597	245.333	0.364707	0.240978	0.895176	3.64613	-3359.63	3568.84			11.7599	9.7566	8.19189	10.9187
	1.36358	26.9279	7.4331	12.298	4.74464	14.9851	1.48798	18.5473	3.77355	18.9693	3.61463	10.3542	256.79	0.364727	0.240734	0.89661	3.63615	-3358.94	3586.25			11.9082	10.6759	7.93626	10.9794
	1.32642	28.399	7.10402	14.6276	5.45652	15.8965	1.49479	17.9907	3.88934	19.5694	3.68157	10.5076	274.373	0.364915	0.240986	0.901529	3.61611	-3360.02	3507.35			12.2765	11.9935	7.7916	11.2529
	1.33505	28.8702	6.74757	16.3191	6.02927	16.6312	1.47484	16.9625	4.01314	20.1991	3.62188	10.6083	299.33	0.364198	0.241036	0.904444	3.61595	-3359.77	3319.47			12.3176	12.9932	7.4835	11.4764
	1.32676	27.5956	6.29646	17.5885	6.5275	17.0011	1.45851	16.4164	4.13253	20.2084	3.57423	10.7273	325.66	0.363908	0.241835	0.914186	3.62411	-3360.4	3066.41			11.7396	13.7057	7.33582	11.5033
	1.36407	25.8487	6.08508	18.4488	7.11209	17.178	1.44671	15.1996	4.11657	19.7937	3.47295	10.7513	352.256	0.363721	0.241628	0.924382	3.62316	-3361.34	2724.4			11.0993	14.2463	6.92097	11.3393
	1.40602	24.6777	5.71787	19.7918	7.4208	17.5702	1.43345	14.2772	4.03772	19.9842	3.45294	10.8823	377.762	0.363243	0.241664	0.926365	3.61821	-3361.11	2311.37			10.6005	14.9276	6.58281	11.4398
	1.46027	24.1399	5.66444	20.0759	7.64002	17.7667	1.4492	13.4882	3.94835	19.3995	3.49672	10.449	376.117	0.362718	0.242344	0.920917	3.63067	-3362.76	1830.98			10.4215	15.1609	6.29525	11.1151
	1.51099	22.3367	5.62814	20.0956	7.66683	17.4244	1.44903	12.7388	3.75995	18.2046	3.39388	10.04	356.772	0.361646	0.24297	0.917633	3.64344	-3362.67	1358.53			9.82529	15.0623	5.98259	10.5462
	1.51118	22.382	5.77249	19.4613	7.73772	16.8328	1.42084	11.9077	3.60265	16.7463	3.28196	9.55772	328.595	0.360203	0.242998	0.914893	3.64749	-3363.62	915.711			9.88857	14.6773	5.64373	9.86201
	1.51257	23.1819	6.18694	19.3868	7.84329	15.7114	1.40575	12.1992	3.4335	15.638	3.28007	9.11064	305.495	0.359307	0.243078	0.912002	3.65113	-3364.51	487.582			10.2938	14.3138	5.6795	9.3429
	1.52795	24.1079	6.40533	19.2963	7.73724	15.1426	1.41099	12.5034	3.35002	14.6603	3.25046	8.72722	284.668	0.359034	0.244212	0.899755	3.6583	-3364.23	118.719			10.6804	14.0587	5.75479	8.87933
	1.5209	24.8046	6.64582	19.0149	7.78742	13.8172	1.38968	13.1215	3.27085	13.6229	3.20693	8.34623	274.898	0.358561	0.244904	0.896889	3.66857	-3365.71	-180.732			10.9904	13.5398	5.92736	8.39203
	1.48048	25.6104	6.73549	18.914	7.69732	12.8829	1.32827	13.9099	3.16429	13.0421	3.07842	7.92296	280.548	0.358175	0.245512	0.886753	3.6644	-3364.96	-396.352			11.2755	13.1648	6.13415	8.01448
	1.50698	25.9949	7.07039	19.0724	7.67427	12.0674	1.33497	14.6939	3.11511	12.1378	2.99114	7.72946	258.997	0.357737	0.245727	0.869774	3.6506	-3366.02	-544.54			11.5241	12.938	6.38131	7.61948
	1.54861	26.2613	7.47695	19.513	7.60067	11.5767	1.35898	14.9518	3.15057	11.0957	3.01716	7.54236	265.964	0.358319	0.246384	0.853028	3.64021	-3365.78	-650.721			11.7623	12.8968	6.48713	7.21841
	1.57821	25.732	8.0726	20.3437	7.56433	11.4256	1.34327	15.1139	3.13712	10.6283	3.05944	7.3364	286.186	0.358369	0.246806	0.839353	3.61835	-3365.91	-720.946			11.7943	13.1112	6.53143	7.00805
	1.56701	25.7156	8.424	20.6101	7.80924	11.3322	1.35789	15.4243	3.1827	9.77403	3.02776	6.98592	294.672	0.357966	0.246786	0.830216	3.58961	-3366.41	-768.632			11.9022	13.2505	6.65496	6.5959
	1.5875	25.8929	8.50726	21.2272	7.9018	11.5925	1.38932	15.4119	3.23592	9.44837	3.09927	6.833	284.381	0.358441	0.246439	0.815141	3.56771	-3365.96	-797.073			11.9959	13.5738	6.67904	6.46022
	1.60382	25.2603	8.8728	21.1347	8.03283	11.7009	1.42024	15.65	3.46788	9.00639	3.20591	7.04403	253.71	0.359449	0.245884	0.808617	3.5449	-3366.59	-821.924			11.9123	13.6228	6.84605	6.41878
	1.60138	23.4379	9.05608	20.5696	7.86631	11.8792	1.40481	15.1449	3.68593	8.73952	3.26428	7.18337	235.796	0.360772	0.245327	0.798411	3.51596	-3366.31	-845.979			11.3651	13.4384	6.74523	6.39572
	1.59693	22.3638	8.88968	19.4631	7.66878	12.2179	1.39297	16.1649	3.95639	8.35858	3.28579	7.01168	242.362	0.36136	0.245098	0.798843	3.49126	-3366.62	-867.657			10.9501	13.1166	7.1714	6.21868
	1.58232	22.7024	8.67152	17.9607	7.49531	12.6965	1.39057	16.2368	4.10408	8.35481	3.24058	6.78038	237.247	0.361458	0.245008	0.801072	3.47544	-3366.63	-882.28			10.9854	12.7175	7.24383	6.12526
	1.58016	21.8589	8.29915	16.9106	7.26383	12.4641	1.38429	16.4601	4.13045	8.32357	3.24865	6.63276	213.278	0.361425	0.245168	0.807805	3.45613	-3366.76	-894.296			10.5794	12.2128	7.32495	6.06833
	1.54619	20.8446	8.21947	15.3329	6.86744	12.4535	1.39657	16.6349	4.29768	7.92373	3.12455	6.40997	209.305	0.360523	0.245363	0.811959	3.43608	-3366.75	-912.075			10.2034	11.5513	7.44304	5.81942
	1.49968	21.3609	8.40864	14.206	6.37833	12.4303	1.38708	17.1817	4.31971	7.51684	3.03829	6.14421	208.87	0.36032	0.245506	0.823796	3.42208	-3367.04	-925.168			10.4231	11.0049	7.6295	5.56644
	1.45019	22.3479	8.57631	13.4371	6.1184	12.0044	1.39726	17.5686	4.42567	7.30175	2.96774	5.56629	207.827	0.359527	0.244605	0.844532	3.41375	-3366.94	-933.608			10.7915	10.52	7.79716	5.27859
	1.44289	22.1754	8.46089	12.9082	5.96848	11.476	1.39842	17.352	4.46406	7.41652	2.94413	5.54582	214.401	0.359052	0.243645	0.860398	3.40335	-3367.14	-937.323			10.6931	10.1176	7.73817	5.30216
	1.4436	21.9616	8.31982	12.3314	5.62004	10.49	1.41765	17.8112	4.43134	7.59833	2.98852	5.74692	220.543	0.359112	0.242466	0.85989	3.39218	-3367.26	-939.802			10.575	9.48047	7.88672	5.44459
	1.44036	21.6038	8.31412	11.4611	5.05514	10.1228	1.41855	17.998	4.62386	7.82579	2.98995	5.8231	219.716	0.35968	0.241196	0.866691	3.38496	-3367.22	-944.657			10.4527	8.87969	8.01346	5.54628
	1.42353	21.1931	8.28383	10.6318	4.78257	9.69084	1.41812	17.9894	4.85473	7.72502	3.01416	5.78989	225.253	0.359746	0.240665	0.878802	3.36778	-3367.53	-945.974			10.3001	8.36839	8.08743	5.50969
	1.43054	20.4022	8.10381	10.413	4.75599	9.3562	1.39647	18.1627	5.02483	7.65754	3.01733	5.71781	227.962	0.359584	0.239925	0.886692	3.34434	-3367.37	-949.175			9.97884	8.17507	8.19468	5.46423
	1.45048	18.8716	8.02273	10.4615	4.82435	8.94634	1.40318	18.1119	5.04251	7.61301	2.96971	5.8212	244.601	0.359484	0.240004	0.89036	3.32578	-3367.62	-953.173			9.44826	8.0774	8.18585	5.46797
	1.45501	18.4825	8.15464	10.608	4.90785	8.73945	1.42584	18.6366	4.96364	7.22163	2.92283	6.11454	265.549	0.359716	0.240549	0.888219	3.30756	-3367.64	-959.468			9.36406	8.0851	8.34204	5.41967
	1.45224	17.9553	8.2642	10.6204	5.06794	8.65572	1.47328	18.0777	4.96511	6.6784	2.94524	5.96637	268.32	0.360554	0.2409	0.900694	3.289	-3367.76	-964.864			9.22392	8.1147	8.17202	5.19667
	1.44703	18.037	8.35414	10.9645	5.32366	8.37803	1.50041	17.7467	4.87259	6.40885	2.91952	5.76328	246.622	0.360973	0.241114	0.91591	3.26684	-3367.78	-968.669			9.27938	8.22206	8.0399	5.03055
	1.48799	18.7167	8.52342	11.1585	5.40969	7.99033	1.53633	17.6398	4.82985	6.22728	2.96581	5.71361	243.299	0.361125	0.241501	0.915943	3.26357	-3367.98	-972.327			9.57605	8.18618	8.00198	4.9689
	1.50084	19.67	8.49187	10.9561	5.59225	7.8753	1.56819	17.546	4.7638	6.47169	3.02594	5.78522	269.813	0.361004	0.241668	0.914053	3.26005	-3367.86	-972.724			9.88757	8.14122	7.95933	5.09428
	1.55105	20.4991	8.45019	10.7199	5.56925	7.81312	1.61567	16.7476	4.70347	6.71574	3.00154	6.16124	294.597	0.360259	0.242052	0.921319	3.26288	-3368.08	-973.223			10.1668	8.03408	7.68892	5.29284
	1.55866	21.0052	8.34765	10.3278	5.50765	7.82059	1.62083	15.8693	4.58206	7.11888	2.93403	6.1328	330.815	0.359363	0.241685	0.931584	3.26681	-3368.14	-973.041			10.3038	7.88536	7.35741	5.39524
	1.56795	21.484	8.05429	9.97291	5.44894	7.73972	1.62481	15.4735	4.58482	7.16146	2.90414	6.06512	375.242	0.358275	0.24107	0.939276	3.28486	-3367.89	-972.933			10.3687	7.72052	7.22772	5.37691
	1.5618	21.7904	7.90789	9.88835	5.42801	8.0258	1.58902	15.0357	4.63783	7.01595	2.87637	6.13916	429.94	0.357021	0.240494	0.932219	3.29819	-3368.41	-973.229			10.42	7.78072	7.08751	5.34382
	1.5508	21.7913	7.67919	9.73807	5.47483	8.232	1.58099	15.3277	4.65663	6.90954	2.88631	6.05673	465.18	0.356501	0.239911	0.927686	3.29929	-3367.89	-972.987			10.3404	7.81497	7.18844	5.28419
	1.59422	20.9512	7.6479	9.5234	5.40579	8.07667	1.61463	14.8664	4.72151	6.61857	2.77849	6.07548	473.865	0.356622	0.239318	0.927401	3.29269	-3368.23	-973.13			10.0644	7.66862	7.06752	5.15751
	1.639	21.1141	7.65249	9.74075	5.50232	7.91625	1.63282	15.5133	4.86243	6.32135	2.86319	5.85278	515.566	0.356988	0.239107	0.919816	3.27347	-3368.35	-973.23			10.1352	7.71977	7.33618	5.01244
	1.65949	21.2046	7.79125	9.72486	5.6253	7.52875	1.63949	15.4642	5.00843	5.88245	2.83393	5.71982	551.465	0.357111	0.2395	0.911925	3.26414	-3367.79	-973.043			10.2184	7.6263	7.3707	4.81207
	1.70587	20.879	7.89055	10.1585	5.81494	7.35193	1.62588	15.4808	4.86648	5.75859	2.86229	5.7869	507.775	0.357445	0.240053	0.902899	3.25684	-3368.74	-973.359			10.1585	7.77513	7.32438	4.80259
	1.72471	20.8529	7.96316	10.0847	5.89839	6.93141	1.63312	15.6101	4.90223	5.66563	2.90208	5.80434	426.055	0.357213	0.240539	0.898692	3.26592	-3367.77	-973.203			10.1803	7.63817	7.3818	4.79068
	1.76731	20.6772	8.42592	9.93164	5.82848	6.85629	1.63745	15.3238	4.79785	5.4307	2.96154	5.88525	398.497	0.357215	0.241889	0.893007	3.27505	-3368.43	-973.317			10.2902	7.5388	7.25305	4.75917
	1.75413	20.3211	8.59534	10.0125	6.0551	6.70429	1.61524	15.3011	4.66116	5.12303	2.90183	5.74458	403.843	0.357081	0.24293	0.890392	3.2989	-3368.3	-973.479			10.2235	7.59062	7.1925	4.58981
	1.63892	20.3587	8.54966	9.90088	6.20561	6.74761	1.48787	14.7904	4.63783	4.56017	2.82721	5.65565	399.874	0.356107	0.243524	0.882929	3.32277	-3367.8	-973.393			10.1824	7.61803	6.97204	4.34768
	1.63761	19.9724	8.71606	10.1085	6.45869	6.75941	1.45484	14.9678	4.68471	4.20266	2.78441	5.41921	364.583	0.354822	0.243857	0.87263	3.33915	-3368.83	-973.647			10.1087	7.77554	7.03577	4.13542
	1.61053	20.0814	8.63083	10.1196	6.54617	6.92861	1.46358	15.2374	4.89381	3.98792	2.73171	5.09618	361.502	0.353834	0.243814	0.870024	3.34181	-3367.58	-973.574			10.1076	7.86479	7.19828	3.9386
	1.58587	20.0986	8.69738	10.4641	6.52717	7.37606	1.40745	15.8791	4.99486	3.80094	2.63153	4.78342	389.702	0.353178	0.243218	0.861474	3.34621	-3368.57	-973.717			10.1273	8.12246	7.42713	3.73863
	1.56871	20.1855	8.39081	10.4265	6.68082	7.35968	1.40193	16.4158	5.04107	3.63539	2.53178	4.53451	402.711	0.35226	0.241645	0.853872	3.346	-3367.94	-973.79			10.0484	8.15566	7.61961	3.56722
	1.54445	20.581	8.31997	10.8027	6.72715	7.60111	1.36829	16.505	5.06283	3.65495	2.53685	4.35783	406.606	0.351571	0.240527	0.848447	3.33693	-3368.11	-973.84			10.1485	8.37699	7.64536	3.51654
	1.52625	20.5487	8.64057	11.0717	6.53841	7.86692	1.35239	16.6152	4.95643	3.80755	2.54998	4.42572	374.957	0.35179	0.240182	0.847586	3.34291	-3368.21	-973.914			10.2385	8.49236	7.64135	3.59441
	1.49928	20.2086	8.59537	11.3838	6.32642	8.19582	1.3524	16.7833	5.01753	3.89235	2.5937	4.54662	329.075	0.353086	0.240148	0.848453	3.34171	-3367.89	-973.908			10.1011	8.63534	7.71774	3.67755
	1.51927	19.7855	8.52824	11.3145	6.34655	8.37728	1.3547	16.8938	4.97684	3.91768	2.62554	4.60078	309.859	0.353876	0.239249	0.840124	3.34853	-3368.11	-973.952			9.94432	8.67945	7.74179	3.71467
	1.58457	20.3395	8.3257	11.5712	6.39297	7.92519	1.3779	17.0654	5.05784	3.90702	2.62953	4.63472	307.665	0.355098	0.239383	0.849969	3.36928	-3367.89	-973.897			10.0833	8.6298	7.83371	3.72376
	1.59297	20.7045	8.15469	11.4977	6.36931	7.77992	1.36575	16.6933	5.20237	3.99875	2.65007	4.61572	349.398	0.356579	0.240227	0.864263	3.39475	-3368.06	-973.879			10.1507	8.54899	7.75382	3.75485
	1.58582	19.911	7.94835	10.9874	6.41186	7.65587	1.36951	16.8819	5.38971	3.97239	2.57257	4.72639	367.929	0.357031	0.240839	0.881296	3.43398	-3367.71	-973.831			9.81504	8.35172	7.88036	3.75712
	1.62944	19.7747	7.93382	11.1981	6.52598	7.75061	1.39126	17.042	5.52903	3.88549	2.48679	4.70972	375.664	0.357252	0.240655	0.89791	3.46456	-3368.26	-973.632			9.77931	8.49157	7.98744	3.694
	1.67963	20.2334	7.74383	11.1126	6.46364	7.67401	1.41548	17.6062	5.46664	3.74611	2.42806	4.53432	394.97	0.357905	0.240622	0.91775	3.48156	-3367.4	-973.69			9.8856	8.41677	8.16278	3.5695
	1.66248	20.3434	7.66903	11.244	6.44339	7.37482	1.4241	17.3374	5.47874	3.71788	2.41534	4.54092	395.888	0.358576	0.240322	0.937971	3.49329	-3367.93	-973.337			9.89165	8.35407	8.08009	3.55805
	1.61523	20.3883	7.60001	11.0727	6.39878	7.36825	1.41528	17.1229	5.43713	3.72006	2.35269	4.55246	378.416	0.358838	0.240336	0.949596	3.48623	-3367.42	-973.454			9.86785	8.27992	7.99177	3.54174
	1.58118	20.5062	7.79289	11.2099	6.47998	7.40272	1.44968	17.5759	5.28566	3.55189	2.31969	4.67636	356.978	0.358709	0.240491	0.9524	3.48136	-3367.64	-973.176			9.96009	8.36419	8.10374	3.51598
	1.57318	21.2421	7.75189	11.3551	6.61123	7.49421	1.45429	17.9484	5.26782	3.42691	2.3099	4.64297	357.047	0.358911	0.241252	0.946504	3.47451	-3367.81	-973.1			10.189	8.48686	8.22351	3.45992
	1.56342	21.7805	7.31788	11.6838	6.6248	7.53237	1.44166	19.0897	5.29714	3.4857	2.28886	4.68868	370.168	0.358929	0.241764	0.939717	3.47573	-3367.03	-973.137			10.2206	8.61365	8.60951	3.48775
	1.61214	21.211	7.21238	11.621	6.73475	7.4591	1.49924	19.208	5.50021	3.6367	2.26154	4.80285	389.392	0.358546	0.241543	0.946935	3.48401	-3367.62	-972.771			10.0118	8.60495	8.73582	3.56703
	1.61588	21.988	6.9203	11.5481	6.74966	7.41607	1.50221	19.0585	5.44409	3.57275	2.22232	4.81145	405.418	0.357648	0.241413	0.951223	3.51857	-3366.92	-973.098			10.1747	8.57127	8.66827	3.53551
	1.70493	22.3302	6.77385	11.5199	6.78562	7.17023	1.62576	19.8894	5.53345	3.51909	2.26028	4.74284	428.226	0.356837	0.24162	0.945575	3.5511	-3367.18	-972.707			10.2697	8.4919	9.0162	3.50741
	1.7094	22.6642	6.68191	11.403	6.81923	6.87608	1.63448	20.1367	5.82071	3.52635	2.33334	4.61644	452.497	0.356044	0.241647	0.945867	3.5879	-3367.32	-973			10.3518	8.36609	9.19729	3.49204
	1.68527	22.3241	6.58653	11.2728	6.68159	6.81404	1.64859	20.4093	5.91411	3.42297	2.38457	4.6035	443.08	0.355892	0.240783	0.944477	3.61924	-3366.27	-972.812			10.1986	8.25613	9.32401	3.47035
	1.70635	22.5057	6.57064	10.7687	6.47488	6.57034	1.67269	20.2628	6.05497	3.53379	2.44826	4.56298	398.653	0.35662	0.24068	0.936438	3.63106	-3367.06	-972.846			10.2609	7.93798	9.33016	3.51501
	1.64398	22.799	6.37519	10.7321	6.50565	6.24995	1.65026	20.6243	6.30038	3.51689	2.4456	4.47012	390.676	0.357369	0.241708	0.928121	3.64729	-3366.69	-972.952			10.2727	7.82922	9.52498	3.47754
	1.60787	23.4349	6.53196	10.561	6.31027	6.00592	1.65164	20.8328	6.67559	3.4902	2.52481	4.43442	415.099	0.357615	0.24219	0.915775	3.6457	-3366.36	-972.807			10.5249	7.62572	9.72	3.48314
	1.54538	23.2778	6.30745	9.99056	6.1884	6.04165	1.57011	21.4932	7.02961	3.40511	2.53066	4.54946	429.463	0.357331	0.241672	0.912625	3.64764	-3367.01	-973.117			10.3769	7.40687	10.031	3.49507
	1.52617	23.4816	6.26881	9.67214	6.0841	5.92141	1.59489	21.7953	7.06252	3.30321	2.46078	4.47178	410.029	0.35671	0.242187	0.899453	3.64233	-3365.46	-972.841			10.4255	7.22588	10.1509	3.41192
	1.52865	24.0929	6.61362	9.32326	6.20657	5.91728	1.57639	22.3198	7.24923	3.35542	2.49065	4.40258	393.695	0.355874	0.242173	0.893404	3.64278	-3367.02	-973.159			10.745	7.14904	10.3818	3.41622
	1.53736	24.7576	6.80354	9.26192	6.40754	6.10827	1.55898	22.701	7.40026	3.30407	2.51089	4.19103	420.154	0.353859	0.241799	0.882706	3.65135	-3365.9	-972.951			11.0328	7.25924	10.5534	3.33533
	1.53779	24.5677	7.0483	8.50355	6.6067	6.1567	1.57521	22.4844	7.28096	3.23316	2.56116	4.07329	461.997	0.351838	0.241164	0.872171	3.64964	-3365.87	-973.169			11.0513	7.08898	10.4469	3.2892
	1.56827	24.7706	7.051	8.02178	6.38477	6.24215	1.64131	22.8515	7.27747	3.24697	2.54783	4.02451	474.339	0.350352	0.240485	0.86506	3.64606	-3367.01	-973.197			11.13	6.8829	10.5901	3.2731
	1.56195	25.1521	7.50353	7.98799	6.43053	6.12256	1.66424	23.5361	7.59107	3.21225	2.52643	3.67406	472.049	0.350335	0.239893	0.85567	3.64992	-3364.96	-973.17			11.4059	6.84703	10.9305	3.13758
	1.61107	25.269	7.56146	8.14143	6.37316	6.46735	1.65403	22.9305	7.76732	3.25828	2.57063	3.57065	494.816	0.350589	0.239481	0.856161	3.64291	-3367.08	-973.378			11.4805	6.99398	10.784	3.13319
	1.65217	26.179	7.4621	7.80362	6.20095	6.627	1.66737	22.3669	7.99929	3.2775	2.54071	3.39036	523.982	0.350489	0.239315	0.867158	3.61661	-3365.76	-973.241			11.7644	6.87719	10.6779	3.06952
	1.68207	27.0644	7.46999	7.66254	6.0877	6.68209	1.67747	22.8902	8.24798	3.23921	2.56837	3.36021	563.607	0.350448	0.238962	0.880362	3.5834	-3365.42	-973.524			12.0721	6.81078	10.9386	3.05593
	1.75512	27.8366	7.24685	7.66748	6.01019	6.79089	1.73917	22.9197	8.65567	3.2107	2.55517	3.34636	585.201	0.35103	0.238843	0.888356	3.5663	-3367.64	-973.484			12.2795	6.82285	11.1049	3.03741
	1.73595	28.607	7.18217	7.99344	6.0122	6.7378	1.72583	23.168	8.8082	3.28099	2.62541	3.28527	557.659	0.351671	0.238582	0.890707	3.55538	-3365.03	-973.645			12.5084	6.91448	11.234	3.06389
	1.76037	29.6697	6.7666	8.24604	6.01209	6.74819	1.7693	22.5035	8.74068	3.32493	2.88964	3.32121	482.869	0.351972	0.238813	0.899322	3.53256	-3366.9	-973.715			12.7322	7.00211	11.0045	3.17859
	1.7376	30.8258	6.63232	8.28333	6.24717	6.7345	1.78038	22.1298	8.81788	3.38079	3.01554	3.46756	421.443	0.351679	0.239454	0.90011	3.5185	-3365.52	-973.787			13.0652	7.08833	10.9093	3.28796
	1.69496	31.3683	6.72148	8.60072	6.39412	6.56477	1.82784	22.1928	8.9936	3.37542	3.13216	3.63471	379.161	0.351803	0.239704	0.89158	3.49906	-3355.86	-973.913			13.2616	7.18653	11.0047	3.38076
	1.67849	31.4936	6.50256	9.17278	6.34425	6.58365	1.81451	21.9495	9.13046	3.46514	3.18134	3.85776	357.442	0.35265	0.240141	0.885842	3.47824	-3318.9	-973.982			13.2249	7.36689	10.9648	3.50141
	1.60678	31.3634	6.41986	9.62696	6.34527	6.42785	1.83226	22.6555	9.26479	3.68728	3.2018	4.1857	308.683	0.352793	0.240723	0.884294	3.45484	-3205.76	-973.951			13.13	7.46669	11.2509	3.69159
	1.57844	31.3119	6.63579	9.99483	6.42275	6.78309	1.81815	22.4696	8.95313	3.95883	3.2508	4.56091	231.504	0.353114	0.241653	0.896408	3.41832	-2961.55	-973.666			13.1754	7.73356	11.0803	3.92351
	1.62362	30.5253	6.57527	10.6711	6.56777	7.12275	1.8473	22.5938	8.98309	4.49788	3.17272	4.95141	197.035	0.35295	0.241719	0.905479	3.37966	-2568.77	-973.149			12.908	8.12054	11.1414	4.20734

[truncated: 7 more sheets: P221 U1-2, P223 U1-2, P225 U1-2, P228 U1-2, P229 U1-2, P230 U1-2, P235 U1-2]
