# Supplementary material for: Influence of elastic lumbar support belts on trunk muscle function in patients with non-specific acute lumbar back pain
Source: PLoS One. 2019 Jan 24;14(1):e0211042. doi: 10.1371/journal.pone.0211042 (PMC6345453; doi:10.1371/journal.pone.0211042)
Supplement: S1 Dataset — (ZIP) [file pone.0211042.s001.zip › U1-2_Dynamik_3km_h.xlsm]

## Sheet: P202 U1-2
	Ra Li	Oi Li	Oe Li	MF Li	ICO Li	LO Li	Ra Re	Oi Re	Oe Re	MF Re	ICO Re	LO Re	EKG	Kippwinkel	Rotwinkel	Kraft x	Kraft y	Druck li	Druck re			Bauch links	Rücken links	Bauch rechts	Rücken rechts
	1.6347	8.5751	5.49213	9.57414	5.22969	5.95486	3.78532	6.78594	3.90413	6.55015	6.10442	9.07137	18.2109	0.0443231	0.373168	2.03639	3.83239	45	-526.222			5.23398	6.91956	4.82513	7.24198
	1.6653	8.59309	5.20991	10.2511	5.2692	6.03068	3.76098	6.62017	3.91482	7.61233	6.64201	11.0012	17.0339	0.0438739	0.373238	2.00332	3.82972	38	-539.798			5.1561	7.18368	4.76532	8.41852
	1.66391	8.85623	4.78027	11.5809	5.39703	6.25596	3.64655	6.58427	3.79211	10.0353	7.30698	13.0813	15.7967	0.0437845	0.372964	1.96423	3.83182	1.34717	-553.133			5.10014	7.74463	4.67431	10.1412
	1.64444	9.18852	4.60022	13.8318	5.58728	7.00056	3.4866	6.33886	3.73875	13.5112	8.04713	15.9885	14.5916	0.0432265	0.372981	1.9251	3.84015	12	-566.164			5.14439	8.80654	4.5214	12.5156
	1.61935	9.11681	4.36426	17.0399	5.91593	8.23081	3.18299	6.26454	3.69067	17.7973	8.92763	18.9086	13.516	0.0429631	0.37277	1.89842	3.84292	4673.27	R			5.03347	10.3955	4.3794	15.2112
	1.62134	8.86774	4.09361	20.082	6.24133	9.20318	3.0883	5.936	3.692	23.3391	9.46629	23.3856	12.7084	0.0423767	0.3731	1.8744	3.85863	4804.3	-595.3			4.8609	11.8422	4.23877	18.7303
	1.65222	8.87275	3.98859	24.0183	6.6919	10.5333	3.06921	5.7628	3.65949	28.7738	10.1684	27.4895	12.0976	0.042312	0.372952	1.86714	3.85915	4895.95	-608.861			4.83786	13.7478	4.16383	22.1439
	1.73354	9.14511	4.04542	28.1325	7.18818	11.9748	2.98434	5.76383	3.68366	33.6355	11.5028	31.1228	11.6937	0.0422001	0.374044	1.8565	3.86491	4936.23	-621.577			4.97469	15.7651	4.14394	25.4204
	1.79097	9.61055	3.96574	31.8715	7.70215	13.0471	2.93114	5.6421	3.69298	37.8834	12.1802	32.5647	11.4005	0.0423863	0.374475	1.84734	3.86984	4963.03	-633.967			5.12242	17.5402	4.08874	27.5427
	1.82301	9.64745	4.15362	34.6955	8.04545	14.5337	2.92784	5.57081	3.52753	41.4963	12.6968	34.0184	11.1633	0.0421734	0.374496	1.84964	3.8672	4962.23	-647.154			5.20802	19.0916	4.00873	29.4038
	1.8656	9.60176	4.10069	37.1103	8.54024	15.8625	2.95018	5.4924	3.40487	44.7915	13.0628	34.6127	10.9845	0.0422633	0.374465	1.84815	3.86366	4961.33	-661.253			5.18935	20.5043	3.94915	30.8224
	1.89961	9.49784	4.13155	39.1408	8.88024	16.4797	3.03592	5.549	3.37508	46.1014	13.3624	34.2797	10.9066	0.0422423	0.374086	1.83913	3.85719	4962.22	-674.805			5.17633	21.5002	3.98667	31.2478
	1.89805	9.51537	4.08342	40.3946	9.15429	17.2172	3.03878	5.56479	3.20854	46.2175	13.7545	32.6353	10.9066	0.0420827	0.373857	1.83618	3.84574	4961.85	-686.65			5.16561	22.2554	3.93737	30.8691
	1.89606	9.73936	4.12806	39.4679	9.32502	18.0869	2.88125	5.40878	3.15201	44.4142	13.9856	29.8571	10.8684	0.0417332	0.373594	1.8289	3.82779	4961.27	-697.304			5.25449	22.2933	3.81401	29.419
	1.87904	9.52051	4.03044	38.2314	9.67643	19.1021	2.87481	5.26844	3.14524	41.8439	13.6944	26.1009	10.846	0.0414698	0.374029	1.82481	3.82757	4962.13	-707.247			5.14333	22.3367	3.76283	27.2131
	1.80697	8.79241	3.89936	35.8904	9.59828	19.3182	2.86034	5.21371	3.13485	39.2474	13.2816	23.2295	10.8789	0.0412381	0.37372	1.81778	3.82111	4962.08	-717.785			4.83291	21.6023	3.7363	25.2528
	1.74884	8.24372	3.71298	33.1584	9.31353	19.2143	2.81049	5.20024	3.29942	36.0426	12.5024	20.6983	10.9606	0.0412162	0.374053	1.79815	3.82285	4961.47	-726.671			4.56851	20.5621	3.77005	23.0811
	1.6891	7.5791	3.5141	30.186	9.04361	18.834	2.75239	5.24434	3.58609	31.9951	12.3524	17.9138	11.0227	0.0415322	0.374733	1.77448	3.82309	4962.36	-733.732			4.26077	19.3545	3.86094	20.7538
	1.66741	7.24106	3.35032	26.1448	8.65766	18.7404	2.74474	4.99442	4.17326	27.8336	11.8362	15.1914	11.0218	0.0419165	0.375639	1.75912	3.82176	4962.47	-739.183			4.08626	17.8476	3.97081	18.2871
	1.63639	7.0106	3.29573	22.3066	8.16643	18.2632	2.67468	4.63688	4.83875	24.89	11.5143	14.0237	10.9909	0.0420414	0.375797	1.75005	3.81501	4961.53	-743.721			3.98091	16.2454	4.0501	16.8093
	1.61818	7.29066	3.22061	19.1427	7.73129	17.1392	2.67935	4.55582	5.30264	22.0769	11.3275	13.3862	10.9928	0.042164	0.375912	1.74035	3.81702	4962.51	-748.198			4.04315	14.6711	4.17927	15.5969
	1.57716	7.27311	3.27732	16.674	7.32268	15.7782	2.63769	4.48998	5.71882	21.2015	11.2976	13.0185	10.999	0.0423105	0.375716	1.74926	3.82727	4962.82	-752.819			4.04253	13.2583	4.28216	15.1725
	1.54501	7.49623	3.24309	14.3588	6.77932	14.3785	2.58418	4.56407	6.24909	19.4277	11.4089	12.8018	11.0457	0.0427528	0.375396	1.76464	3.82689	4961.83	-756.376			4.09478	11.8389	4.46578	14.5462
	1.55145	8.47834	3.26354	12.4383	6.35791	13.4029	2.64063	4.57743	6.63508	18.465	11.3173	12.703	11.1405	0.0427914	0.375172	1.77353	3.82698	4962.75	-757.189			4.43111	10.733	4.61771	14.1617
	1.58684	9.29462	3.30686	11.0875	6.16664	11.9558	2.7313	4.53247	7.05813	18.0711	11.1972	13.5844	11.1663	0.0428899	0.374444	1.79133	3.82608	4962.94	-756.034			4.72944	9.73665	4.77397	14.2842
	1.5606	10.5167	3.40301	10.1245	6.02635	10.8801	2.74064	4.58101	7.39412	17.4067	11.1291	13.1758	11.1501	0.0423221	0.373957	1.81665	3.82283	4961.9	-752.94			5.16011	9.01029	4.90526	13.9039
	1.57895	11.3398	3.4753	9.34129	5.94675	10.4323	2.75706	4.65272	7.66081	16.9184	10.8798	13.1119	11.2042	0.0416649	0.37307	1.8389	3.81695	4962.85	-747.365			5.46467	8.57344	5.02353	13.6367
	1.57571	11.6755	3.54436	8.92001	5.90023	10.5982	2.75285	4.68868	7.61334	16.5332	10.5338	13.3338	11.2791	0.0413212	0.372561	1.85461	3.81608	4963.11	-740.283			5.59853	8.47283	5.01829	13.467
	1.55011	11.8652	3.51099	8.62813	5.864	10.6868	2.79792	4.75316	7.59535	15.9288	9.75551	12.8514	11.3229	0.0407158	0.372592	1.86769	3.81895	4961.97	-731.269			5.64209	8.39297	5.04881	12.8452
	1.61815	12.1818	3.54949	8.1266	5.75293	11.3476	2.80936	4.72916	7.18082	14.6785	8.73769	12.162	11.3357	0.0402482	0.372343	1.87656	3.81411	4962.98	-717.923			5.78315	8.40903	4.90645	11.8594
	1.68998	12.2863	3.54388	8.07487	5.77044	12.0876	2.9996	4.65203	6.97798	14.3278	7.97106	11.752	11.2808	0.0393459	0.371621	1.88168	3.82151	4963.25	-703.237			5.84007	8.64431	4.87654	11.3503
	1.70587	11.8766	3.56015	8.13829	5.94574	13.0603	2.98595	5.1357	6.47927	13.9765	7.60744	10.9784	11.2212	0.0391558	0.371415	1.87755	3.82553	4962.06	-688.5			5.7142	9.04812	4.86697	10.8541
	1.72211	11.2078	3.55426	8.16206	6.12256	13.6292	2.92366	5.5811	6.10666	13.8204	7.47516	10.2114	11.2838	0.0392455	0.371398	1.86906	3.83393	4963.22	-673.996			5.49471	9.3046	4.87047	10.5023
	1.71695	10.2127	3.50008	8.34204	6.15789	14.3403	2.92717	5.50118	5.69095	13.4573	7.39751	9.43829	11.3239	0.0394098	0.371577	1.86322	3.84123	4963.31	-660.172			5.14325	9.61342	4.70644	10.0977
	1.69704	9.80205	3.44113	8.63869	6.28645	14.6213	2.89764	5.74908	5.11054	13.7277	7.45503	9.18219	11.3384	0.0392438	0.371678	1.87072	3.83784	4962.23	-646.778			4.98007	9.84882	4.58575	10.1216
	1.72121	9.69555	3.40426	8.61804	6.35143	14.754	2.93483	5.95239	4.83355	13.5854	7.42537	8.4843	11.398	0.0391747	0.372147	1.87713	3.81595	4963.41	-634.687			4.94034	9.90782	4.57359	9.83169
	1.70087	8.94661	3.32126	8.7951	6.49289	15.3823	2.97047	6.11293	4.53841	13.1874	7.74772	8.05297	11.4892	0.0392485	0.370984	1.87184	3.79859	4963.43	-625.43			4.65625	10.2234	4.5406	9.6627
	1.62659	8.06101	3.19238	9.13993	6.70629	15.8749	2.90726	6.31156	4.59559	13.5704	8.16771	7.99625	11.5688	0.0395072	0.370521	1.86292	3.77607	4962.43	-621.348			4.29333	10.5737	4.6048	9.91146
	1.56518	7.57612	3.10644	9.32264	6.97532	15.8122	2.71187	6.25265	4.56292	13.7604	8.3284	7.88113	11.7157	0.0390806	0.370728	1.85992	3.75083	4963.55	-620.155			4.08258	10.7034	4.50914	9.98997
	1.55616	7.51801	3.05926	9.75672	6.78387	15.1481	2.69386	6.00724	4.60588	13.4894	8.31597	8.1311	11.8075	0.0387922	0.370472	1.85695	3.71955	4963.5	-621.739			4.04448	10.5629	4.43566	9.97883
	1.55709	7.81541	2.95178	9.84042	6.58547	14.4327	2.66684	6.142	4.64337	13.7783	8.76915	8.88897	11.86	0.0384496	0.369815	1.86997	3.68648	4962.64	-625.746			4.10809	10.2862	4.48407	10.4788
	1.58064	7.88237	2.88247	10.0458	6.38149	13.5628	2.64206	6.32196	4.72956	14.4462	9.35191	10.0057	11.9848	0.0379288	0.369361	1.87339	3.65593	4963.73	-632.933			4.11516	9.99668	4.56453	11.2679
	1.58824	7.91652	2.8502	10.2413	6.16473	12.8884	2.59799	6.75961	4.87598	15.0452	10.3253	11.2277	12.0809	0.0379842	0.369358	1.8773	3.63934	4963.56	-641.532			4.11832	9.76483	4.74453	12.1994
	1.63926	7.98893	2.77529	10.3743	5.92355	12.1713	2.54152	6.87059	4.85879	16.2247	10.853	12.3438	12.1203	0.0381786	0.369157	1.87273	3.62304	4962.93	-650.869			4.1345	9.48971	4.75697	13.1405
	1.7134	8.48263	2.82712	10.6382	5.65319	11.2061	2.59151	7.30623	5.19056	17.6105	11.2763	13.3757	12.1722	0.0380265	0.36987	1.87442	3.60786	4963.92	-659.298			4.34105	9.16583	5.02943	14.0875
	1.73313	8.69596	2.87629	10.8951	5.38197	9.83483	2.69094	7.6345	5.21853	19.549	11.7638	14.3289	12.2088	0.0381742	0.370506	1.88427	3.59436	4963.68	-667.646			4.43513	8.70395	5.18132	15.2139
	1.74442	8.9247	2.91337	10.9885	4.95274	8.99586	2.74015	7.80662	5.42529	20.5763	12.0611	14.7494	12.257	0.0382488	0.370969	1.8912	3.58694	4963.24	-674.568			4.5275	8.31237	5.32402	15.7956
	1.73173	8.95501	2.93967	10.7761	4.85922	8.81678	2.76953	7.96309	5.29108	21.0902	12.0555	14.8393	12.3399	0.0383708	0.371334	1.88444	3.57532	4964.12	-680.947			4.54214	8.15071	5.34124	15.995
	1.73063	8.77105	2.99296	10.5976	4.79013	9.10824	2.77045	8.1812	5.1885	21.819	11.7373	15.113	12.3848	0.0383879	0.372226	1.87823	3.56403	4963.85	-685.918			4.49821	8.16531	5.38005	16.2231
	1.7115	8.7592	3.03112	10.5675	4.8494	8.99725	2.76949	8.23257	5.1699	22.0014	10.8272	14.7011	12.4844	0.0386491	0.373552	1.87517	3.55392	4963.69	-690.867			4.50061	8.13804	5.39066	15.8432
	1.68493	8.60233	3.1094	10.4503	4.78771	9.01266	2.79038	8.19195	5.07369	21.6065	10.0045	14.5749	12.5764	0.038656	0.373555	1.86377	3.55166	4964.34	-694.595			4.46555	8.08357	5.35201	15.3953
	1.63082	8.54217	3.13962	10.3204	4.79902	9.06269	2.74327	8.28022	4.94274	21.6167	8.94364	13.5275	12.6392	0.0386719	0.373869	1.86122	3.55498	4964.08	-698.059			4.43754	8.0607	5.32207	14.696
	1.59334	8.54253	3.19072	10.0837	4.7714	9.58024	2.71593	7.96679	4.59042	20.3913	7.90607	12.6506	12.7908	0.0384657	0.373419	1.86185	3.56198	4964.17	-701.88			4.4422	8.14512	5.09105	13.6493
	1.60955	8.26343	3.17898	9.7635	4.78237	10.4685	2.65744	7.82207	4.43854	18.9165	6.92144	12.0391	12.9569	0.0380035	0.373608	1.86067	3.56674	4964.71	-704.56			4.35065	8.33812	4.97268	12.6257
	1.64485	8.18512	3.29253	9.70075	4.94503	11.3986	2.66968	7.88144	4.1022	17.8723	6.18309	11.6536	13.039	0.0376974	0.373548	1.87832	3.57138	4964.41	-707.457			4.37417	8.68147	4.88444	11.903
	1.65747	8.45555	3.36592	9.6303	5.06888	12.1318	2.64328	8.02281	3.96094	17.0844	5.59264	11.039	13.1677	0.0370331	0.373244	1.90618	3.59027	4964.72	-711.738			4.49298	8.94365	4.87568	11.2387
	1.68283	8.51845	3.37989	9.46148	5.22916	12.3518	2.67008	7.82932	3.85636	15.6222	5.20046	10.1748	13.4034	0.0369375	0.372276	1.91139	3.61054	4965.09	-715.019			4.52706	9.01416	4.78525	10.3325
	1.69468	8.50599	3.37467	9.1915	5.3044	12.7569	2.66892	7.60365	3.81607	14.5168	5.14065	9.49646	13.5895	0.037181	0.372411	1.92412	3.62891	4964.85	-717.903			4.52511	9.08427	4.69621	9.71796
	1.68946	8.51162	3.49055	9.20083	5.41508	13.0283	2.60857	7.20607	3.66179	13.5973	4.92358	8.83121	13.7101	0.0373192	0.372976	1.93306	3.6458	4965.37	-722.407			4.56388	9.21472	4.49214	9.11738
	1.72037	8.67097	3.46757	9.02817	5.47053	13.7386	2.60161	7.13481	3.7873	12.1888	4.93084	8.30257	13.8359	0.0378147	0.373673	1.95262	3.66486	4965.58	-725.69			4.61964	9.41243	4.50791	8.47406
	1.69807	8.99587	3.37653	8.88214	5.42918	13.3042	2.54815	6.96178	3.597	12.0404	5.11222	8.31683	13.9534	0.0384612	0.373115	1.9585	3.6863	4965.38	-728.395			4.69016	9.20516	4.36897	8.48983
	1.70627	9.19561	3.34196	8.75403	5.3863	12.6633	2.55798	6.98728	3.66151	12.0237	5.46124	8.43111	14.0653	0.0392527	0.372669	1.95399	3.70692	4966.12	-732.904			4.74795	8.93452	4.40226	8.63869
	1.67626	8.95369	3.2425	8.66879	5.26727	12.4923	2.50953	6.81248	3.71639	11.9191	5.77716	8.90518	14.2203	0.0397986	0.3733	1.9501	3.72419	4966.24	-735.815			4.62415	8.80947	4.34613	8.86715
	1.64603	8.83341	3.11664	8.57899	5.11248	12.8215	2.46316	6.6999	3.85131	12.4222	6.6206	9.02781	14.4184	0.0401803	0.373062	1.94689	3.73599	4966.05	-738.627			4.53203	8.83767	4.33813	9.35687
	1.66153	8.86059	3.10445	8.59354	4.98989	12.3843	2.48122	6.59765	4.09277	12.9759	7.18408	9.48254	14.5971	0.0405782	0.373087	1.956	3.73668	4966.96	-744.08			4.54219	8.6559	4.39055	9.88086
	1.67654	9.02337	3.01643	8.35612	4.93794	12.126	2.53019	6.35604	4.17609	13.3528	7.66907	10.0736	14.8336	0.0403892	0.372837	1.96097	3.73472	4967.01	-747.882			4.57212	8.47335	4.35411	10.3652
	1.68591	8.68862	2.87754	8.58145	4.92404	11.3878	2.53345	6.13842	4.33213	13.5569	8.22829	10.3941	15.0845	0.0403204	0.372199	1.96359	3.74346	4966.89	-751.05			4.41736	8.29776	4.33467	10.7264
	1.69001	8.34918	2.9052	8.56725	4.87376	10.6104	2.57185	6.25493	4.25828	13.5016	8.66879	10.8513	15.2521	0.0400074	0.371787	1.97317	3.74994	4967.92	-757.543			4.3148	8.01714	4.36169	11.0072
	1.74779	8.13986	2.86555	8.5655	4.88016	10.1477	2.54546	6.01814	4.20219	14.1617	8.7824	11.3696	15.4094	0.0396472	0.37216	1.9802	3.74548	4964.31	-761.885			4.25107	7.86446	4.25526	11.4379
	1.74054	8.41644	2.73348	8.47823	4.82789	9.80002	2.58218	5.74044	4.25631	14.4718	8.82837	11.5781	15.692	0.0395238	0.371959	1.97394	3.74101	4948.22	-765.179			4.29682	7.70205	4.19298	11.6261
	1.75569	8.45813	2.73132	8.35223	4.82511	9.14017	2.63684	5.92009	4.30218	14.4966	8.52616	12.0796	15.9556	0.0391852	0.371668	1.96691	3.73025	4914.18	-771.576			4.31505	7.43917	4.28637	11.7008
	1.79801	8.69852	2.70484	8.4703	4.85175	8.88011	2.66401	6.19472	4.19113	14.7204	8.305	12.9142	16.1531	0.0395803	0.371577	1.95822	3.72765	4849.32	-775.604			4.40046	7.40072	4.34995	11.9799
	1.75794	9.03194	2.83833	8.44997	4.86876	8.91848	2.75315	6.33705	4.11362	15.2808	8.23351	13.6103	16.4073	0.0399581	0.371888	1.94938	3.73395	4765.31	-778.534			4.54274	7.4124	4.40127	12.3749
	1.74587	9.21705	2.969	8.54034	4.9455	8.79342	2.80634	6.56997	3.8748	15.3775	8.04873	14.3092	16.6918	0.0400955	0.372001	1.95162	3.74113	4668.41	-785.483			4.64397	7.42642	4.41704	12.5785
	1.74847	9.3989	3.09068	8.72663	4.98614	8.71281	2.83975	6.87658	3.72984	15.7198	7.68214	14.8646	16.9683	0.0403289	0.371905	1.96108	3.72844	4542.55	-789.32			4.74602	7.47519	4.48206	12.7555
	1.69308	9.46004	3.18568	8.73134	5.15072	9.94578	2.83574	6.9033	3.62124	15.2669	7.57953	15.1384	17.3168	0.0403128	0.372618	1.96993	3.72173	4384.71	-792.204			4.7796	7.94262	4.45343	12.6616
	1.66849	9.48663	3.29761	9.49484	5.42742	11.2227	2.81769	7.53366	3.49848	14.9468	7.57159	15.5361	17.7329	0.0406761	0.37251	1.97719	3.71835	4193.37	-799.662			4.81758	8.715	4.61661	12.6848
	1.63731	9.57889	3.35748	9.86015	5.60977	12.1566	2.75893	7.97629	3.36389	14.8815	7.33413	15.686	18.1382	0.0408231	0.373593	2.00507	3.72068	3986.65	-804.177			4.85789	9.20884	4.6997	12.6339
	1.62989	9.53292	3.40832	10.1935	5.87333	12.9304	2.73846	8.05528	3.18343	15.0085	7.44875	14.7347	18.5088	0.0409321	0.374318	2.03839	3.7157	3777.72	-808.024			4.85704	9.66574	4.65906	12.3973
	1.55363	9.20828	3.40007	10.561	5.88018	13.6801	2.60292	8.49724	3.09056	14.5961	7.35876	14.2434	18.8403	0.0404341	0.374491	2.07015	3.71618	3560.61	-818.977			4.72066	10.0404	4.73024	12.0661
	1.54921	8.73335	3.54586	11.3293	5.95005	14.1472	2.48601	8.78705	2.97716	14.4099	7.74832	13.6929	19.1435	0.0406421	0.374305	2.09816	3.7188	3329.41	-826.617			4.60947	10.4755	4.75007	11.9504
	1.48692	8.53475	3.44478	12.0425	6.18546	14.8047	2.41477	8.92204	2.91057	14.231	7.84047	13.5573	19.4309	0.040617	0.373921	2.11704	3.73358	3080.69	-832.932			4.48882	11.0109	4.74913	11.8763
	1.49373	8.63416	3.44227	12.316	6.10396	14.9678	2.38132	9.30285	2.84663	14.5407	7.8625	13.3122	19.711	0.0410247	0.373333	2.13128	3.75373	2825.4	-845.153			4.52338	11.1293	4.8436	11.9051
	1.47879	8.51027	3.37219	12.0891	6.07668	14.2815	2.29881	9.2434	2.95949	14.6936	8.00544	13.3474	19.9918	0.0409552	0.37273	2.14382	3.78078	2566.43	-853.014			4.45375	10.8158	4.8339	12.0155
	1.466	8.10033	3.27617	11.7949	5.85162	13.5939	2.31825	9.12945	3.06396	14.6017	8.1042	13.4057	20.2309	0.0410766	0.372172	2.14603	3.80617	2315.9	-860.023			4.28083	10.4135	4.83722	12.0372
	1.49069	8.04092	3.29831	11.3349	5.66742	12.8655	2.35654	9.27361	3.06917	14.0866	8.36022	14.1205	20.4727	0.0406533	0.371446	2.13249	3.82451	2084.74	-872.591			4.27664	9.95592	4.89977	12.1891
	1.5099	8.07517	3.31693	11.1201	5.53886	12.0998	2.36461	9.16433	3.24502	13.861	8.60478	14.7657	20.6915	0.0410168	0.370682	2.12868	3.83117	1866.05	-877.508			4.30067	9.58626	4.92466	12.4105
	1.53341	8.3453	3.2785	10.6752	5.42468	11.6392	2.37591	8.84944	3.36488	13.8311	8.69845	15.3215	20.8829	0.0412984	0.370396	2.12314	3.83175	1663.12	-876.995			4.38574	9.24636	4.86341	12.617
	1.52582	8.24192	3.0934	9.70019	5.13825	10.9056	2.40536	8.9491	3.47058	13.5855	8.02994	16.132	21.1457	0.0414188	0.370581	2.1147	3.82866	1473.51	-878.46			4.28704	8.58135	4.94168	12.5825
	1.51613	8.09646	3.21482	9.18898	5.08063	10.2695	2.44937	9.12556	3.66608	13.4884	7.80207	16.1676	21.4138	0.0417333	0.370585	2.10598	3.83089	1301.59	-871.165			4.27581	8.17971	5.08034	12.486
	1.48808	8.04295	3.30062	9.01573	5.09261	10.0589	2.48315	9.04752	3.89227	13.1488	8.02943	16.4861	21.6003	0.0422451	0.370783	2.10713	3.83022	1157.05	-862.084			4.27722	8.05575	5.14098	12.5548
	1.52824	7.99492	3.52811	8.96172	5.04159	10.272	2.59269	8.92766	4.05953	13.3757	8.14889	16.9163	21.7716	0.0428283	0.371342	2.11421	3.83569	1041.43	-861.795			4.35043	8.09178	5.19329	12.8137
	1.52998	8.01452	3.57917	8.70369	5.17876	10.1656	2.61295	8.7593	4.47119	13.4788	8.51083	16.7057	21.8796	0.0431013	0.371799	2.12646	3.84072	947.993	-855.451			4.37456	8.01601	5.28115	12.8985
	1.48937	8.00354	3.64318	8.55745	5.1482	10.3099	2.64181	8.73036	4.693	13.3863	8.55203	15.9615	21.8964	0.0436358	0.372237	2.12919	3.86096	876.063	-850.463			4.3787	8.0052	5.35506	12.6333
	1.46851	7.441	3.6638	8.64959	5.37731	10.4768	2.65186	9.19618	4.96131	13.3207	8.56857	15.7237	21.9421	0.0436011	0.372321	2.12574	3.87285	820.671	-853.765			4.1911	8.16789	5.60312	12.5376
	1.44401	7.17553	3.73212	8.98303	5.45302	10.938	2.67463	9.24874	5.10661	13.3476	8.61514	14.9624	21.934	0.0434976	0.373089	2.12882	3.88752	785.129	-848.784			4.11722	8.45802	5.67666	12.3084
	1.4282	7.19663	3.70923	9.20238	5.58912	11.5864	2.68841	9.22385	5.06661	13.3091	8.71749	14.4095	21.7767	0.0433278	0.373119	2.12711	3.88508	780.793	-708.953			4.11136	8.79265	5.65963	12.1454
	1.42367	6.89502	3.74263	9.14421	5.6063	12.495	2.7321	9.02057	4.97444	12.8034	8.80264	13.9585	21.6122	0.043258	0.373188	2.12598	3.88063	802.207	-338.076			4.02044	9.08185	5.5757	11.8548
	1.41265	6.67774	3.65887	9.12841	5.86797	13.0544	2.6999	9.25383	4.87237	12.4517	8.61864	13.0888	21.4533	0.0425317	0.372778	2.11904	3.87138	850.276	120.457			3.91642	9.35025	5.6087	11.3864
	1.38287	6.45566	3.76191	9.40255	6.28414	14.4104	2.59203	9.12341	4.69944	11.7163	8.4774	11.6018	21.222	0.0420428	0.372557	2.10509	3.85721	902.4	637.367			3.86682	10.0324	5.47163	10.5985
	1.37805	6.60957	3.65704	9.90073	5.90098	15.4436	2.73636	9.02081	4.62512	13.0626	9.03576	12.3281	20.9944	0.0427702	0.373863	2.10662	3.98623	947.258	642.381			3.88155	10.4151	5.46077	11.4755
	1.3549	6.27177	3.78072	10.5573	6.57989	17.5355	2.68054	8.82548	4.2059	12.8606	9.09697	11.2559	20.7888	0.0425467	0.37372	2.10489	3.96847	1003.78	1198.55			3.80247	11.5576	5.23731	11.0711
	1.36961	6.05178	3.99214	12.0761	7.50584	19.089	2.64165	9.0713	3.78189	13.1636	8.92699	10.4637	20.6086	0.0429443	0.373646	2.08686	3.95799	1054.73	1785.08			3.80451	12.8903	5.16495	10.8514
	1.41791	5.94902	4.1095	14.7983	8.63269	20.6449	2.63664	8.6714	3.43983	13.2382	9.08271	10.1387	20.3795	0.0428808	0.373034	2.0679	3.94885	1103.71	2391.54			3.82548	14.692	4.91596	10.8199
	1.46046	5.75815	4.15889	17.6602	9.95907	22.4993	2.59749	8.63577	3.31069	14.1446	8.8734	10.1063	20.1089	0.0426822	0.372866	2.0502	3.93416	1149.87	2977.18			3.7925	16.7062	4.84798	11.0414
	1.50321	5.67126	4.12757	20.9975	11.3608	24.6613	2.56772	8.25292	3.23377	14.8677	8.90737	9.78107	19.9326	0.0425463	0.372512	2.04158	3.91837	1187.03	3309.8			3.76734	19.0065	4.6848	11.1854
	1.53244	5.69446	4.0458	25.5724	12.9679	26.0866	2.59495	8.28864	3.12629	15.6167	9.00555	9.53916	19.7741	0.0423644	0.371858	2.03329	3.90433	1208.67	3505.14			3.75757	21.5423	4.66996	11.3871
	1.59115	5.95966	3.8667	31.0241	15.1915	27.3757	2.66119	8.47849	3.06476	16.4417	9.10938	9.88876	19.5722	0.042484	0.371408	2.02838	3.88838	1216.5	3644.08			3.80584	24.5304	4.73481	11.8133
	1.67445	6.03873	3.7889	37.4818	17.1288	29.0241	2.78461	8.58068	3.09856	18.1038	9.11526	10.4206	19.3737	0.0422576	0.37149	2.01472	3.8665	1217.52	3750.18			3.83403	27.8782	4.82128	12.5465
	1.75657	5.86317	3.81386	42.2807	18.8683	31.3431	2.8286	8.33545	3.13043	19.1366	9.08267	11.0266	19.1937	0.0420981	0.371057	2.01923	3.83585	1215.02	3823.25			3.8112	30.8307	4.76483	13.0819
	1.79618	5.80117	3.72132	45.8782	21.1401	32.5803	2.88304	7.89464	3.22251	21.2431	9.29711	11.5533	19.0039	0.0417999	0.370619	2.02196	3.81224	1205	3865.72			3.77289	33.1995	4.66673	14.0312
	1.82066	5.94525	3.68298	49.4783	22.3627	33.232	2.92574	7.80514	3.24369	22.0064	9.94839	11.7625	18.9675	0.0419311	0.371353	2.02902	3.79456	1193.41	3896.52			3.8163	35.0244	4.65819	14.5724
	1.86686	6.20884	3.61792	51.6376	22.485	32.3731	2.96318	7.729	3.27339	22.5678	10.7648	12.0185	19.0579	0.0420783	0.371302	2.0324	3.78407	1177.7	3910.8			3.89787	35.4986	4.65519	15.1171
	1.94018	6.30024	3.5547	52.6096	22.4081	31.548	2.98065	7.48134	3.31703	23.2022	11.554	12.5303	19.1528	0.0418661	0.371538	2.01892	3.77559	1155.35	3909.54			3.93171	35.5219	4.59301	15.7622
	1.95573	6.28358	3.4733	53.157	22.1789	30.43	2.97682	6.88905	3.28967	24.0229	13.2694	13.4409	19.3591	0.0418951	0.371971	2.00058	3.75404	1129.17	3907.1			3.9042	35.2553	4.38518	16.9111
	1.96001	6.33832	3.35458	52.7741	21.4334	29.1621	2.93252	6.51084	3.30055	23.9308	14.3907	13.902	19.6206	0.0418631	0.372202	1.99282	3.73615	1091.36	3895.84			3.8843	34.4565	4.24797	17.4078
	1.91643	7.12581	3.33413	51.6996	20.0343	26.6409	2.8396	6.08587	3.29341	24.031	15.5411	13.8997	19.796	0.0414746	0.372928	1.9798	3.7272	1044.5	3876.88			4.12546	32.7916	4.07296	17.8239
	1.87989	7.69916	3.26529	49.7737	18.3486	24.5573	2.80186	5.8522	3.20604	22.9766	16.2684	14.101	19.9147	0.041377	0.374248	1.96117	3.72149	986.414	3863.04			4.28144	30.8932	3.95336	17.782
	1.86641	7.86315	3.33311	47.3538	16.5865	22.3639	2.7702	5.47588	3.12333	21.477	16.97	14.5381	19.9939	0.0407701	0.375667	1.94918	3.70703	926.182	3846.08			4.35422	28.7681	3.78981	17.6617
	1.82523	7.77626	3.48659	45.7198	15.5625	21.4273	2.74701	4.91263	3.13414	20.161	17.6762	14.9487	19.9674	0.0402503	0.376195	1.93278	3.70553	867.271	3826.4			4.36269	27.5699	3.59793	17.5953
	1.778	7.65147	3.7062	44.5136	14.8193	20.6179	2.74777	4.55096	3.07462	18.817	18.3974	14.6519	19.9371	0.0396182	0.376904	1.92583	3.70851	808.885	3813.78			4.37856	26.6503	3.45778	17.2888
	1.75911	7.47411	3.88435	43.5883	14.187	19.2987	2.76851	4.36511	2.98435	17.3685	18.5611	14.0388	19.9484	0.0389383	0.376581	1.92757	3.71961	752.844	3800.22			4.37252	25.6913	3.37265	16.6561
	1.71727	7.38954	4.19605	41.058	13.7118	18.7017	2.72326	4.06291	2.97285	16.0722	17.951	13.4263	19.9478	0.0387176	0.375796	1.93903	3.73919	706.109	3785.88			4.43429	24.4905	3.25301	15.8165
	1.72118	7.02602	4.84382	37.456	13.2155	18.4226	2.7601	3.98792	3.0073	14.1061	17.6563	13.1707	19.9226	0.0388468	0.375452	1.9427	3.75783	674.799	3778.8			4.53034	23.0314	3.25178	14.9777
	1.71371	6.16309	5.45839	35.2027	12.9902	18.3757	2.80977	4.11348	3.01095	12.0074	17.1139	12.7074	19.8687	0.0384835	0.374787	1.94464	3.77312	658.884	3770.92			4.44506	22.1895	3.3114	13.9429
	1.69545	5.72748	6.49768	33.304	12.5865	18.052	2.81867	4.66138	3.03507	10.9661	16.3643	12.0723	19.7514	0.0383477	0.374203	1.94029	3.77847	651.895	3762.63			4.6402	21.3142	3.50504	13.1342
	1.6958	5.62204	7.18683	31.4463	12.6806	18.031	2.90605	5.10116	3.0051	9.83138	15.3483	11.2842	19.5656	0.0382012	0.372758	1.94292	3.77661	648.971	3760.01			4.83489	20.7193	3.67077	12.1546
	1.70368	5.38748	7.8534	30.2726	13.0754	18.1988	2.91469	5.96638	2.99352	8.87779	14.2463	10.4701	19.308	0.038814	0.372022	1.9421	3.77735	654.529	3755.81			4.98152	20.5156	3.9582	11.1981
	1.69282	5.12937	8.15427	28.6856	12.6534	17.6977	2.96393	6.66173	3.11064	8.2715	13.4301	10.1427	19.088	0.0391585	0.371449	1.93164	3.75932	673.782	3750.06			4.99216	19.6789	4.24543	10.6148
	1.7159	5.17858	8.68859	28.6341	12.6018	17.1278	2.9718	7.68027	3.16021	8.05717	12.8266	9.73584	19.0022	0.03961	0.37241	1.91944	3.73441	701.442	3747.82			5.19436	19.4546	4.60409	10.2066
	1.69982	5.38576	8.83296	29.4023	12.3656	16.9016	3.03124	8.55928	3.23214	7.72747	12.1387	9.75279	18.9799	0.0396115	0.373169	1.90023	3.71176	737.113	3743.29			5.30618	19.5565	4.94088	9.87298
	1.7591	5.91464	8.83897	29.1312	12.4709	16.6477	3.10216	9.27777	3.33121	7.67094	11.5296	9.82447	19.0664	0.0399919	0.373056	1.87975	3.70508	773.085	3737.29			5.50424	19.4166	5.23705	9.67502
	1.81617	6.26074	8.69702	27.23	11.8888	15.9563	3.09617	9.84682	3.34884	7.5783	11.311	10.1921	19.2093	0.040609	0.373112	1.86226	3.71003	809.551	3733.89			5.59131	18.3583	5.43061	9.69382
	1.82478	6.49087	8.15705	26.5134	10.8994	15.5584	3.07415	10.3424	3.52729	7.55225	11.4976	10.9919	19.3305	0.041282	0.373239	1.84976	3.71729	849.581	3728.41			5.4909	17.657	5.64794	10.0139
	1.83927	6.75764	7.59085	25.0173	10.0756	14.3847	2.99505	10.5035	3.67118	7.49481	11.5934	11.3728	19.467	0.0414026	0.372443	1.84796	3.72126	888.673	3721.58			5.39592	16.4925	5.72322	10.1537
	1.85288	6.99762	7.09507	23.1192	9.1803	13.9688	2.98462	10.2709	3.70752	7.49563	11.6851	11.9878	19.5764	0.0415169	0.37211	1.84875	3.73408	922.635	3716.71			5.31519	15.4228	5.65435	10.3895
	1.86914	7.24521	6.69984	22.1096	8.68706	13.1238	2.87136	10.3559	3.76179	7.42738	11.8022	12.5521	19.5878	0.0422257	0.371566	1.84504	3.74936	947.582	3710.02			5.2714	14.6402	5.66302	10.5939
	1.90114	7.50362	6.23288	20.5348	8.55125	12.5146	2.84679	9.95485	3.68932	7.2619	11.5701	13.0137	19.5656	0.0422167	0.371368	1.84727	3.7776	963.412	3701.86			5.21255	13.8669	5.49699	10.6153
	1.90795	7.41878	5.81623	18.7439	7.83394	11.8312	2.74937	9.39108	3.77628	7.1287	11.6861	13.1658	19.4931	0.0427886	0.37133	1.85085	3.7966	975.63	3694.76			5.04766	12.803	5.30558	10.6602
	1.9128	7.47357	5.61077	16.1221	7.18547	11.0392	2.76523	8.58897	3.80158	7.0176	12.1368	12.8188	19.389	0.0431744	0.370981	1.85278	3.81333	984.91	3685.6			4.99905	11.4489	5.05193	10.6578
	1.8968	7.66931	5.27541	15.025	7.09738	10.7222	2.7661	7.7741	3.87566	6.98552	13.0189	12.5526	19.3309	0.0433171	0.370659	1.84756	3.83094	988.828	3674.67			4.94717	10.9482	4.80529	10.8523
	1.8874	7.91299	5.2544	13.8887	7.42443	10.6346	2.73006	7.08763	3.87138	6.88826	13.5193	12.4789	19.3374	0.0436836	0.370676	1.84405	3.84019	986.33	3663.9			5.01827	10.6492	4.56302	10.9621
	1.96124	8.27448	5.42458	13.5079	7.45007	10.541	2.77337	6.78734	3.86861	6.91202	13.6259	11.9129	19.422	0.0436766	0.371705	1.83782	3.84918	983.508	3650.35			5.2201	10.4997	4.47644	10.8169
	1.99448	8.83256	5.26423	13.5302	7.81685	10.9775	2.79833	6.46421	3.84669	6.82751	13.6524	11.3771	19.5478	0.0435828	0.372035	1.83735	3.85349	983.027	3634.53			5.36376	10.7748	4.36975	10.619
	2.04064	9.75585	5.50386	13.9932	8.23719	11.9889	2.83186	5.77508	3.90595	6.82526	13.6537	10.8796	19.6277	0.0433806	0.371798	1.84562	3.85631	985.25	3617.66			5.76678	11.4065	4.17096	10.4529
	2.09715	9.96905	5.73814	14.4739	9.03697	12.3409	2.91845	5.48344	3.99437	6.88705	13.6367	10.2673	19.6847	0.0432495	0.372322	1.84886	3.85813	987.992	3597.46			5.93478	11.9506	4.13209	10.2637
	2.1574	10.2908	6.23175	15.4407	10.4976	13.3697	2.93607	5.348	3.94107	6.9965	13.5948	9.67051	19.7585	0.0425631	0.37276	1.84672	3.85581	990.705	3573.18			6.22664	13.1026	4.07505	10.0873
	2.15201	10.3381	6.53628	16.6515	11.3288	14.5254	2.95426	5.33248	3.90015	7.10372	12.4311	9.13675	19.8205	0.0418287	0.372351	1.8618	3.84692	994.442	3546.08			6.34213	14.1685	4.0623	9.55718
	2.18564	10.5636	6.89666	17.3468	12.0828	15.4689	3.00835	5.36894	3.89933	7.01667	11.3618	8.41214	19.877	0.0415102	0.372508	1.88905	3.83565	999.543	3512.05			6.54865	14.9662	4.09221	8.9302
	2.14869	10.6835	7.00134	18.5383	12.359	16.976	3.09751	5.434	3.84322	7.19287	10.7652	7.93148	19.9507	0.0413882	0.373042	1.92207	3.82201	1003.23	3470.9			6.61116	15.9577	4.12491	8.62985
	2.12512	10.614	7.04983	19.6774	12.8115	18.6836	3.16564	5.46263	3.91731	7.28751	10.2324	7.80703	19.9696	0.0411221	0.372329	1.94956	3.80542	1006.88	3422.66			6.59631	17.0575	4.18186	8.44231
	2.06534	10.475	7.02603	20.7564	13.2729	19.1624	3.12106	5.5333	3.89142	7.19736	9.65	7.62106	19.915	0.0408969	0.372682	1.97748	3.78799	1009.24	3367.23			6.52212	17.7306	4.18193	8.15614
	1.99967	10.1698	7.06736	20.6757	13.3167	19.0956	3.14346	5.71238	3.82221	7.1245	9.24125	7.34217	19.8367	0.0401701	0.372468	1.99357	3.76377	1011.71	3301.2			6.41227	17.696	4.22602	7.90264
	1.93252	10.2146	6.84094	20.4297	12.6503	19.2161	3.09976	5.76796	3.74403	6.91616	8.91715	6.90977	19.7668	0.0397374	0.371421	2.00739	3.74506	1013.82	3224.02			6.32936	17.4321	4.20392	7.58103
	1.89912	9.86939	6.58145	19.2486	12.1313	18.3597	3.13204	6.03192	3.68967	6.64932	8.68977	6.67243	19.7176	0.0397908	0.370781	2.02166	3.72409	1012.45	3136.53			6.11666	16.5798	4.28454	7.33717
	1.85126	9.8335	6.11565	18.3484	11.5223	17.3294	3.08965	6.1767	3.61827	6.41261	8.61742	6.4961	19.6776	0.0396691	0.370376	2.02938	3.70882	1012	3039.91			5.93347	15.7334	4.29487	7.17537
	1.85195	9.65879	5.74095	17.5232	10.7295	16.0195	3.11932	6.52177	3.63486	6.27047	8.41823	6.58659	19.6729	0.0398503	0.370063	2.03007	3.69923	1012.88	2934.37			5.75056	14.7574	4.42532	7.09176
	1.82464	9.52367	5.49455	16.4167	9.96104	14.3949	3.07158	6.55369	3.50594	5.9735	8.0952	6.59525	19.6897	0.0398153	0.370297	2.03078	3.69748	1013.63	2821.97			5.61428	13.5909	4.37707	6.88799
	1.78263	9.11477	5.08957	14.5593	9.00899	12.1811	3.0113	6.61541	3.41359	5.72344	7.81719	6.67945	19.7032	0.0394582	0.369723	2.02643	3.70373	1014.49	2700.32			5.32899	11.9165	4.34677	6.74003
	1.80345	8.90272	4.78754	12.89	8.11884	10.6717	3.00891	6.65313	3.29778	5.5197	7.60473	6.81401	19.7819	0.0394724	0.369433	2.02196	3.71535	1013.58	2566.79			5.16457	10.5602	4.31994	6.64615
	1.79965	8.70342	4.58554	12.4254	7.25853	9.32666	2.97994	6.58878	3.36908	5.32664	7.38919	7.14486	19.9269	0.0395551	0.369249	2.01544	3.72746	1009.9	2420.98			5.02953	9.6702	4.3126	6.62023
	1.76551	8.47977	4.22818	12.2103	7.02626	8.77457	2.9605	6.50577	3.32818	5.40902	7.52093	7.80007	20.0453	0.0396435	0.368916	2.00809	3.73793	1007.3	2264.73			4.82449	9.33706	4.26482	6.91001
	1.73495	8.36036	4.06987	13.2658	6.82044	8.66856	2.97156	6.45412	3.26529	5.50372	7.18805	8.32792	20.1399	0.0396856	0.369344	2.00071	3.75936	1006.76	2096.96			4.72173	9.58493	4.23033	7.00656
	1.74814	8.3791	4.0501	14.2769	6.81806	8.98138	2.96486	6.34629	3.32909	5.55652	7.15551	8.95928	20.2262	0.0394004	0.369193	1.9812	3.77494	1004.29	1924.44			4.72578	10.0254	4.21341	7.22377
	1.73678	8.77845	4.01786	14.7119	6.84317	9.29602	2.87582	6.47451	3.30198	5.32744	6.84486	9.11179	20.2857	0.0393352	0.369165	1.96701	3.78273	1003.93	1743.96			4.84436	10.2837	4.21744	7.0947
	1.74994	8.74703	4.19363	16.3177	7.05104	9.43832	2.89096	6.51535	3.3973	5.42488	6.89483	9.1356	20.3511	0.0397814	0.369461	1.9542	3.78867	1001.07	1559.58			4.89687	10.9357	4.26787	7.15177
	1.69575	8.59865	4.47765	17.5553	7.38508	10.5258	2.8347	6.71254	3.37256	5.47823	6.85766	9.15781	20.4647	0.0399414	0.370572	1.93951	3.79448	998.708	1374.75			4.92402	11.8221	4.3066	7.16457
	1.65196	8.4375	4.61209	17.7617	7.88803	11.841	2.79737	6.82629	3.32637	5.53502	6.70662	8.92096	20.5812	0.0403748	0.372056	1.91666	3.80704	997.943	1197.46			4.90052	12.4969	4.31668	7.0542
	1.67145	8.64083	4.6813	18.2365	8.53543	13.2572	2.79712	7.0378	3.24207	5.52525	6.37037	8.61598	20.7016	0.0410232	0.373187	1.90467	3.82001	998.038	1027.63			4.99786	13.3431	4.359	6.8372
	1.66196	8.5461	4.74107	18.9499	9.16177	14.5529	2.76992	7.53466	3.25	5.40267	5.96699	8.10586	20.849	0.0410689	0.373745	1.89329	3.83538	998.781	873.857			4.98304	14.2215	4.51819	6.49184
	1.63688	8.53066	4.80715	19.4558	9.36866	15.0342	2.76433	7.80051	3.19644	5.18705	5.8291	7.81186	21.0068	0.041123	0.373879	1.8835	3.85359	1000.27	729.715			4.99156	14.6195	4.58709	6.27601
	1.56366	8.24066	5.01814	19.794	9.72848	15.7657	2.71976	7.86086	3.08956	5.09573	5.79425	7.32785	21.1138	0.0413876	0.37413	1.86378	3.8863	999.231	590.825			4.94082	15.0961	4.55673	6.07261
	1.56576	8.22966	5.29156	18.9618	9.98823	16.0942	2.73386	8.0491	3.02495	5.08461	5.40651	6.86322	21.1981	0.0412593	0.373938	1.84585	3.916	998.559	463.318			5.02899	15.0148	4.60264	5.78478
	1.5598	8.41391	5.45421	17.9265	10.14	16.9026	2.7329	8.66719	2.96577	5.00493	5.1545	6.449	21.263	0.0414204	0.373197	1.83563	3.94566	996.346	345.003			5.14264	14.9897	4.78862	5.53614
	1.59996	8.46141	5.49752	17.5121	10.2434	17.2079	2.75645	9.00921	3.05998	4.92162	4.9035	6.22042	21.3203	0.0415561	0.371776	1.82292	3.96527	991.486	240.236			5.1863	14.9878	4.94188	5.34851
	1.55995	8.21763	5.38804	17.4643	10.1241	17.5262	2.75869	9.18187	3.09781	4.91097	4.67135	6.09338	21.3229	0.0419592	0.370122	1.80808	3.98673	985.723	141.522			5.05521	15.0382	5.01279	5.22523
	1.60588	8.14161	5.61576	17.7677	10.9899	17.7862	2.81394	9.37812	3.09057	4.87632	4.35934	6.43014	21.2648	0.0424937	0.369157	1.79363	3.99529	978.48	50.2646			5.12109	15.5146	5.09421	5.22193
	1.61328	8.2667	5.63537	17.659	11.21	17.9563	2.81303	9.24322	3.13139	5.1941	4.1184	6.37655	21.1501	0.0425339	0.369613	1.7811	3.99336	965.111	-36.0379			5.17178	15.6084	5.06255	5.22968
	1.6623	8.36594	5.4059	16.972	11.173	18.2456	2.85842	9.60596	3.20719	5.26811	3.9254	6.1222	21.0666	0.0429309	0.369989	1.78298	3.98358	950.514	-112.09			5.14471	15.4635	5.22386	5.10523
	1.65594	8.52855	5.1755	16.7446	11.3063	18.1154	2.90194	10.0541	3.29138	5.45837	3.88444	6.48427	21.0168	0.0430685	0.370237	1.79055	3.97596	934.074	-177.935			5.11999	15.3888	5.41582	5.27569
	1.68254	8.3856	4.69468	17.0144	11.537	18.4769	2.87609	10.2189	3.34289	5.56045	3.9933	6.86472	21.0038	0.0433813	0.370727	1.79594	3.98151	913.792	-235.059			4.92094	15.6761	5.4793	5.47282
	1.68469	8.30303	4.40708	17.4924	11.6271	18.766	2.89924	10.403	3.32335	6.1536	4.02996	6.88187	21.0345	0.0432167	0.37155	1.80103	3.97714	894.431	-285.367			4.79827	15.9618	5.54187	5.68848
	1.68433	8.87365	4.33292	18.4693	11.7826	18.6016	2.97296	10.5002	3.28441	6.5501	4.05782	7.27798	20.967	0.0431066	0.372173	1.80973	3.98164	872.04	-328.03			4.96364	16.2845	5.58586	5.96197
	1.67697	8.92829	4.12722	18.7145	11.3582	18.847	2.9853	10.6583	3.33629	6.88951	4.17647	7.94715	20.8699	0.0424155	0.372909	1.81265	3.97324	845.529	-361.3			4.91083	16.3066	5.65995	6.33771
	1.67473	9.06364	3.95381	20.0853	11.1731	19.7038	2.97456	10.797	3.47193	7.18954	4.12568	8.46518	20.8479	0.0422449	0.372521	1.82231	3.98715	821.306	-384.208			4.89739	16.9874	5.74783	6.59347
	1.66541	9.33987	3.7559	21.3693	10.6568	20.2426	3.01261	10.8382	3.55271	7.57621	4.21768	9.53276	20.7856	0.0424427	0.372512	1.83598	3.99259	801.458	-399.412			4.92039	17.4229	5.80116	7.10888
	1.69409	9.32889	3.73704	22.8339	10.8647	20.1793	3.02662	10.8222	3.62256	7.82195	4.313	10.6772	20.7144	0.0424066	0.372042	1.8494	3.99206	781.415	-408.509			4.92001	17.9593	5.82378	7.60406
	1.69222	9.1744	3.7591	23.4802	10.5312	19.8928	3.06781	10.7061	3.69918	8.15799	4.45755	11.1832	20.7862	0.0422303	0.371914	1.87042	3.98197	766.005	-416.137			4.87524	17.9681	5.82435	7.93291
	1.70711	9.28638	3.73522	23.9749	9.93211	18.9855	3.04607	10.6002	3.81314	8.37445	4.53779	11.8171	20.8758	0.0419546	0.371966	1.88152	3.95567	754.844	-418.066			4.90957	17.6308	5.81979	8.24313
	1.73789	9.09638	3.69152	23.8562	9.59545	18.4172	3.11919	10.4055	3.92601	8.38107	4.72887	12.194	21.0171	0.0416625	0.37219	1.90969	3.94553	745.095	-415.523			4.84193	17.2896	5.81689	8.43463
	1.74729	8.88054	3.71758	23.2413	9.15144	17.5185	3.14128	10.0084	4.23661	8.20759	5.02896	12.773	21.2791	0.041785	0.372255	1.93747	3.94034	741.032	-414.679			4.78181	16.6371	5.79542	8.66986
	1.73115	8.9487	3.89469	22.1703	8.89695	16.2685	3.16284	9.71316	4.43325	8.00746	5.17626	12.5119	21.5206	0.0412276	0.372579	1.95648	3.92575	741.149	-413.66			4.85818	15.7786	5.76975	8.56521
	1.69441	8.74284	4.19284	20.3201	8.48527	14.2633	3.2497	9.51737	4.64687	7.67764	5.42521	11.8299	21.7061	0.0412445	0.372983	1.97282	3.90235	738.442	-415.098			4.8767	14.3562	5.80465	8.31092
	1.66317	8.30755	4.58206	17.8678	7.96826	12.2718	3.2455	9.32652	4.75266	7.13234	5.50827	10.8196	21.858	0.040909	0.373565	1.99479	3.88521	734.834	-419.342			4.85093	12.7026	5.77489	7.82007
	1.65876	8.28457	4.85727	16.0599	7.4911	11.2321	3.30462	8.94923	4.7975	6.84118	5.58917	9.96577	21.9148	0.0410723	0.3736	2.02594	3.87355	747.303	-426.536			4.93354	11.5944	5.68378	7.46537
	1.65149	8.29876	5.28387	14.3834	7.09446	10.0125	3.38478	8.47281	4.88441	6.52441	5.52219	9.56705	21.8462	0.0416981	0.373903	2.05638	3.86102	779.028	-437.36			5.07804	10.4968	5.58066	7.20455
	1.66564	8.14822	5.6399	12.5498	6.81398	8.57702	3.58435	7.98291	4.84164	6.34181	5.62517	8.7654	21.7025	0.0422006	0.373607	2.07564	3.85034	851.345	-450.075			5.15125	9.31361	5.46963	6.91079
	1.62301	8.14754	5.85965	10.5512	6.3108	7.54227	3.67317	7.78082	4.76149	5.95871	5.42633	7.90652	21.4024	0.0424434	0.373408	2.08106	3.83685	1050.93	-463.69			5.21006	8.13477	5.40516	6.43052
	1.65404	8.32765	5.97325	9.70446	5.92116	6.58386	3.81284	7.62036	4.48668	5.83914	5.39229	7.45925	20.8789	0.0432184	0.373662	2.0765	3.83249	1398	-478.533			5.31831	7.40316	5.30662	6.23023
	1.68891	8.37286	5.9806	9.08864	5.64862	6.16	3.86055	7.43184	4.37126	5.98275	5.39518	7.2259	20.1439	0.0437254	0.373782	2.06755	3.82753	1852.39	-494.915			5.34746	6.96576	5.22121	6.20128
	1.67214	8.39263	5.65982	9.26023	5.30189	5.93532	3.81901	7.12525	4.07919	6.14709	5.66119	7.76988	19.2467	0.0442316	0.373645	2.05524	3.83327	2370.91	-511.365			5.24153	6.83248	5.00782	6.52605

## Sheet: P204 U1-2
	Ra Li	Oi Li	Oe Li	MF Li	ICO Li	LO Li	Ra Re	Oi Re	Oe Re	MF Re	ICO Re	LO Re	EKG	Kippwinkel	Rotwinkel	Kraft x	Kraft y	Druck li	Druck re			Bauch links	Rücken links	Bauch rechts	Rücken rechts
	3.19778	5.48306	8.41989	22.2891	6.41488	10.8765	3.71852	15.9943	7.65663	15.4659	5.21889	13.8827	19.1614	0.0654489	0.102495	1.37012	2.06937	44	-957.135			5.70025	13.1935	9.12315	11.5225
	2.96269	5.19954	7.83447	27.8785	6.53849	12.525	3.57025	16.5547	7.60973	22.2907	5.88236	18.6751	17.9538	0.0659303	0.102411	1.37678	2.05828	33	-955.059			5.33223	15.6473	9.24489	15.6161
	2.99991	5.04678	6.96219	35.392	6.97212	14.2013	3.51863	16.8507	7.6151	30.6267	6.8746	22.6973	16.5593	0.0662352	0.103258	1.3755	2.04029	1.34302	-953.004			5.00296	18.8551	9.32816	20.0662
	2.89683	4.66038	6.3493	45.3126	7.03645	15.7178	3.30884	16.1648	7.42421	38.6092	7.81545	26.0167	14.9867	0.0655855	0.103729	1.37531	2.02897	11	-950.595			4.63551	22.6889	8.96594	24.1471
	2.76605	4.32108	5.66514	52.4752	7.25934	17.5718	3.21871	15.7564	7.24355	46.6829	9.08727	29.5006	13.4011	0.0651912	0.10524	1.37957	2.02429	4912.64	L			4.25076	25.7688	8.73955	28.4236
	2.71798	4.07801	5.42088	57.5927	7.66179	18.8569	3.04373	15.2529	6.88722	52.3684	9.9093	34.0131	12.9498	0.064592	0.105702	1.37731	2.01935	4970.04	-947.585			4.07229	28.0371	8.39463	32.0969
	2.65156	4.07031	5.29103	61.3858	7.75703	19.4417	2.99094	14.3904	6.66094	58.4056	10.4975	36.7634	12.8528	0.0645093	0.105912	1.37113	2.03521	4964.41	-946.947			4.0043	29.5282	8.0141	35.2222
	2.77895	4.19615	5.15391	64.5609	7.94325	19.5075	3.09362	12.6223	6.4332	63.9104	11.3635	39.0726	12.9017	0.0637147	0.105637	1.35923	2.05215	4949.03	-946.889			4.043	30.6705	7.38303	38.1155
	2.85849	4.36695	5.43588	65.5582	8.19263	19.4345	3.11803	11.5942	6.20542	67.6623	11.7487	39.4996	13.0756	0.0630378	0.104604	1.34338	2.07332	4970.47	-947.303			4.22044	31.0618	6.97256	39.6369
	2.94759	4.62584	5.79554	65.1421	8.46859	18.593	3.1088	10.1687	5.73439	69.2538	12.0612	39.5909	13.5707	0.0622801	0.104188	1.33517	2.10918	4961.44	-947.837			4.45632	30.7345	6.33731	40.302
	2.96288	4.84447	5.87623	59.7971	8.289	17.6745	3.15757	8.77491	5.79323	66.4336	11.7306	39.6108	14.4285	0.0621438	0.10394	1.33341	2.14005	4905.33	-949.006			4.56119	28.5869	5.90857	39.2583
	2.92463	5.14689	6.06461	53.1271	8.14895	16.4142	3.12307	8.08843	5.67943	62.3575	11.1734	39.1789	15.4456	0.062279	0.104106	1.32901	2.16135	4758.23	-950.456			4.71204	25.8968	5.63031	37.5699
	2.8777	5.62411	6.24822	46.6132	7.75136	14.7676	3.05987	7.34685	6.05741	58.6188	10.5067	36.6926	16.5296	0.0628052	0.103571	1.32193	2.18799	4404.04	-951.823			4.91668	23.0441	5.48804	35.2727
	2.83307	5.8702	6.38711	40.1128	7.50075	13.3197	3.06041	6.42816	6.69564	54.4273	9.7669	32.7584	17.6181	0.0630041	0.103347	1.31804	2.20382	3868.1	-953.736			5.03013	20.3111	5.39474	32.3175
	2.75035	6.08915	6.55609	32.6097	7.42572	12.6852	3.03257	6.10425	7.13434	49.1374	9.13604	29.0739	18.6967	0.0637365	0.102807	1.31703	2.22873	3196.35	-955.578			5.13186	17.5736	5.42372	29.1158
	2.72921	6.41251	6.86649	25.5693	7.26827	12.749	2.95633	5.7962	7.56934	42.132	8.15558	26.2321	19.7699	0.0646854	0.102476	1.31886	2.26083	2395.04	-956.926			5.33607	15.1955	5.44062	25.5066
	2.61048	6.85871	6.98375	19.2771	7.22146	13.3739	2.90158	5.52689	8.62707	34.1011	7.24952	22.2495	20.7642	0.0654301	0.103067	1.31099	2.28768	1531.05	-958.412			5.48431	13.2908	5.68518	21.2001
	2.5542	7.12969	6.99533	14.5319	7.302	15.6434	2.88351	5.61844	9.37887	26.3733	6.00654	18.6817	21.5594	0.0656382	0.103389	1.30757	2.30423	633.673	-959.799			5.55974	12.4924	5.96028	17.0205
	2.60083	7.44678	7.13955	12.1093	7.38347	17.8023	2.91094	5.8932	9.93212	21.2903	5.40908	15.2074	22.1217	0.0655976	0.103304	1.30014	2.31654	-245.808	-960.643			5.72905	12.4317	6.24542	13.9689
	2.66996	8.18399	7.21366	10.9692	7.39362	19.5084	3.0135	6.10273	10.2597	19.5201	4.95061	14.2207	22.4939	0.0650167	0.102662	1.30191	2.33585	-1008.89	-961.536			6.02253	12.6237	6.45865	12.8972
	2.73565	8.34507	7.29924	10.4924	7.46297	21.6304	3.11448	6.14864	11.1232	17.7332	4.83371	14.1333	22.6968	0.0652709	0.102489	1.30185	2.34108	-1577.54	-962.246			6.12666	13.1953	6.79543	12.2334
	2.81309	8.64932	7.23705	10.2852	7.89319	23.7877	3.08241	6.29038	11.8482	16.9633	4.79388	15.1001	22.7978	0.0648022	0.102921	1.30182	2.33134	-1975.99	-962.578			6.23315	13.9887	7.07367	12.2857
	2.8183	8.86588	7.17426	10.2933	8.11854	24.6369	3.04192	6.13483	12.4751	17.3343	4.82534	15.9115	22.8184	0.0642689	0.103507	1.30678	2.31371	-2256.1	-962.991			6.28615	14.3496	7.21729	12.6904
	2.78211	8.95915	6.74793	10.0551	8.17153	25.4996	3.05843	6.13281	12.5527	17.6931	5.01727	16.1183	22.7843	0.0636835	0.103837	1.30792	2.30149	-2426.57	-963.375			6.16306	14.5754	7.24798	12.9429
	2.72912	9.27552	6.48676	9.8963	8.08503	25.4025	2.99154	6.0412	12.3652	18.305	5.19265	16.1308	22.7836	0.0635418	0.103702	1.31289	2.29004	-2542.45	-963.433			6.1638	14.4613	7.13266	13.2095
	2.65508	9.54959	6.2713	9.62543	8.06655	24.7821	2.96053	5.92433	12.7508	17.6937	5.37295	15.4692	22.8071	0.0640138	0.103992	1.32518	2.28808	-2608.6	-963.599			6.15866	14.158	7.21187	12.8453
	2.55639	9.37694	5.93934	9.21129	8.12151	24.6318	2.86494	5.8494	13.0745	16.9044	5.33016	14.8878	22.8265	0.0648846	0.103921	1.33634	2.28943	-2633.57	-963.91			5.95755	13.9882	7.26296	12.3741
	2.47483	8.95493	5.76227	8.67649	8.33048	24.214	2.74171	5.84319	13.1776	15.4042	5.31113	14.392	22.8648	0.0655615	0.103517	1.35001	2.28481	-2647.26	-964.026			5.73067	13.7403	7.25415	11.7024
	2.33382	8.87411	5.47263	8.18253	8.43773	23.8679	2.64308	5.89557	13.0856	14.276	5.23958	12.957	22.9236	0.0657313	0.103146	1.36149	2.29049	-2665.84	-964.05			5.56019	13.4961	7.20807	10.8242
	2.22598	8.54454	5.44356	7.76579	8.5196	23.2383	2.60074	5.9547	12.786	12.4465	5.27829	11.5122	22.982	0.0660085	0.102607	1.36947	2.29668	-2688.18	-964.246			5.4047	13.1746	7.1138	9.74564
	2.20215	8.24883	5.41632	7.33176	8.6	22.3103	2.64812	6.43618	12.6786	11.4482	5.18284	9.96777	23.0536	0.0664704	0.102335	1.37786	2.2915	-2733.79	-964.396			5.2891	12.7473	7.25428	8.86626
	2.20959	7.66008	5.46221	6.99943	8.50759	21.27	2.71103	6.7173	13.0361	10.3558	5.40762	8.76742	23.0943	0.0669406	0.101575	1.38262	2.26753	-2802.52	-964.422			5.11063	12.259	7.48814	8.17696
	2.27108	6.99426	5.75074	6.87237	8.31191	19.9576	2.86365	7.19102	13.2395	9.50993	5.55788	7.73862	23.0879	0.0664437	0.101205	1.38078	2.24011	-2881.28	-964.718			5.00536	11.7139	7.76472	7.60214
	2.27093	6.49061	5.89193	6.82098	8.22892	18.4465	2.91918	7.60883	13.6399	8.17676	5.85635	7.01538	23.1011	0.0662898	0.101372	1.37839	2.22184	-2974.11	-964.972			4.88449	11.1655	8.05598	7.01616
	2.27984	6.21644	6.63399	6.69878	8.16049	17.5554	2.9916	8.04544	13.7958	7.75106	6.13036	6.08222	23.1539	0.0662304	0.101555	1.37029	2.20547	-3070.83	-965.026			5.04342	10.8049	8.27761	6.65454
	2.34836	6.02203	7.16299	6.91312	8.03451	16.4681	3.12379	8.6113	14.2329	7.30971	6.30355	5.48161	23.1944	0.0657932	0.101677	1.36919	2.1906	-3154.38	-965.412			5.17779	10.4719	8.65599	6.36496
	2.60033	5.88675	7.68963	6.71716	7.60531	15.1252	3.35589	8.89927	15.5238	7.10459	6.62005	4.94077	23.1691	0.0664174	0.102752	1.36554	2.17453	-3221.01	-965.775			5.39224	9.81588	9.25966	6.22181
	2.72698	6.02915	7.8359	6.76417	7.28199	13.6021	3.54214	9.06667	15.9669	7.11864	7.04311	4.75801	23.0536	0.0670788	0.102926	1.35457	2.1631	-3280.9	-965.676			5.53068	9.21609	9.52524	6.30659
	2.83332	6.13215	7.91833	6.74383	7.03224	12.6231	3.63304	9.10808	15.7915	7.36711	7.49781	4.77837	22.8936	0.0671499	0.103094	1.3609	2.15904	-3323.8	-965.901			5.62793	8.79971	9.51088	6.54776
	2.88243	6.28639	8.14595	6.70195	6.97657	11.5333	3.74071	9.29354	16.3578	7.51197	7.977	4.80795	22.7726	0.0672567	0.103071	1.35773	2.16277	-3352.93	-966.164			5.77159	8.40392	9.79735	6.76564
	3.03837	6.44124	8.42605	6.7674	6.88384	11.4746	3.86177	9.01221	17.1707	8.30295	8.27854	5.01922	22.8018	0.0670863	0.102796	1.35262	2.16592	-3367.51	-965.911			5.96855	8.37527	10.0149	7.20024
	3.09769	6.70548	8.80261	6.77206	6.78861	11.395	3.92318	9.01722	17.3445	9.7534	8.91109	5.38929	22.8919	0.0671196	0.10205	1.3571	2.16626	-3372.63	-966.004			6.20193	8.31856	10.095	8.01793
	3.11309	6.72994	8.55581	6.60035	6.58592	11.0253	3.92666	8.82074	17.88	10.8341	9.37283	5.7543	22.9889	0.0671647	0.100975	1.35485	2.18777	-3372.57	-966.203			6.13295	8.07051	10.2091	8.65375
	3.11333	6.70766	8.20944	6.50439	6.37759	12.1943	3.97931	8.33442	18.0634	11.4914	9.66774	6.14813	23.1357	0.0672622	0.100054	1.34289	2.20777	-3373.66	-965.937			6.01014	8.35875	10.1257	9.10243
	3.0008	6.73944	8.11928	6.58512	6.3284	13.4853	3.92318	7.99876	17.6051	12.3016	9.85582	6.65351	23.3037	0.0668581	0.0986761	1.34059	2.22752	-3373.11	-966.116			5.95317	8.7996	9.84234	9.60364
	2.97936	6.78697	8.14205	6.73331	6.23281	14.5807	3.87705	7.93205	18.2187	12.8553	10.0791	6.91282	23.4272	0.0666981	0.0983686	1.33426	2.24061	-3372.77	-966.435			5.96946	9.18228	10.0093	9.94909
	3.02763	6.96665	8.15614	6.95667	6.25827	15.6933	3.81595	7.91147	19.1868	13.8288	10.58	7.78241	23.4828	0.0661335	0.0986833	1.33662	2.24601	-3373.78	-966.199			6.05014	9.63608	10.3047	10.7304
	3.02368	7.11581	8.09217	7.04911	6.12953	16.971	3.78884	7.7139	20.0433	15.1698	10.6004	9.17358	23.4289	0.0665831	0.0986475	1.34581	2.24538	-3373.23	-966.36			6.07722	10.0499	10.5153	11.6479
	2.9844	7.13055	7.86643	7.18037	6.12979	17.4244	3.69022	7.565	20.9637	15.7552	10.6044	10.5281	23.3037	0.0665271	0.0991543	1.3445	2.25055	-3372.52	-966.696			5.99379	10.2449	10.7396	12.2959
	3.04497	7.57897	7.54365	7.54566	6.02946	17.6014	3.71276	7.21012	21.5197	16.237	10.5808	11.8521	23.2326	0.0667407	0.0999042	1.33492	2.24684	-3373.96	-966.469			6.05586	10.3922	10.8142	12.89
	3.05562	8.04968	7.47607	7.55078	5.85574	18.3734	3.71721	7.01886	21.4343	16.4983	10.3749	12.5611	23.2219	0.0666361	0.100749	1.33363	2.23771	-3373.42	-966.507			6.19379	10.5933	10.7235	13.1448
	3.03144	8.46664	7.36405	7.65117	5.72909	19.4993	3.74777	6.92598	21.0447	16.2546	10.0811	13.5117	23.2221	0.0673907	0.101827	1.33518	2.22136	-3372.54	-966.763			6.28738	10.9598	10.5728	13.2824
	3.03076	8.83472	7.09247	7.72593	5.64369	19.5201	3.69753	6.75644	20.5008	16.2388	9.6888	14.14	23.2268	0.0677223	0.102366	1.33533	2.21095	-3373.9	-966.581			6.31932	10.9632	10.3183	13.3559
	3.10357	9.22246	7.08244	7.78766	5.68477	19.5876	3.7348	6.17097	19.2869	15.9551	9.30055	14.4733	23.2543	0.0676019	0.102637	1.32432	2.20654	-3373.44	-966.674			6.46949	11.02	9.73089	13.243
	3.06845	9.54308	7.11278	7.75504	5.57729	19.7366	3.7037	5.92085	17.2134	15.1793	8.60748	14.6349	23.3198	0.0683221	0.103172	1.31632	2.20394	-3372.4	-966.936			6.57477	11.023	8.94598	12.8072
	3.03348	9.73686	7.1246	7.69116	5.43041	19.858	3.58032	5.62814	15.3416	13.6884	8.16748	13.9256	23.4273	0.0686233	0.103061	1.30888	2.2057	-3373.98	-966.804			6.63165	10.9932	8.18337	11.9272
	3.03511	9.78095	7.05309	7.43164	5.43576	19.8973	3.5332	5.47279	14.0241	12.4205	7.62169	12.8494	23.5065	0.0682668	0.102927	1.29801	2.20511	-3373.51	-966.89			6.62305	10.9216	7.67669	10.9638
	3.04687	9.8561	7.32785	7.25515	5.31641	18.9503	3.41494	5.22655	12.9891	11.2225	7.44411	11.9625	23.5556	0.0683185	0.103041	1.29727	2.20387	-3372.49	-967.113			6.74361	10.5073	7.21018	10.2097
	3.08385	9.98859	7.69074	7.35468	5.2864	17.4357	3.32781	5.03071	12.8973	10.8958	7.56838	11.1077	23.6039	0.0677513	0.103298	1.29684	2.20038	-3374.1	-967.007			6.92106	10.0256	7.08528	9.85727
	3.10527	10.1473	7.76672	7.28675	5.26479	16.0665	3.3567	4.94606	13.0573	10.7606	7.64826	10.9949	23.6457	0.0677786	0.1036	1.28653	2.19204	-3373.77	-967.041			7.00644	9.53934	7.12002	9.80126
	3.15586	10.1184	7.72432	7.03239	5.08758	15.6187	3.26993	4.85543	14.1074	9.65078	7.58127	11.7784	23.6675	0.0676475	0.103488	1.28342	2.17842	-3372.74	-967.118			6.99954	9.24623	7.41093	9.67015
	3.18289	10.0995	7.76693	6.91576	5.06111	15.1594	3.18298	4.73005	14.6697	9.54406	7.27699	11.97	23.6827	0.0675585	0.103934	1.28073	2.16814	-3374.18	-966.961			7.01644	9.04543	7.52758	9.59702
	3.2236	10.3576	7.70305	6.89233	5.00867	15.0951	3.18882	4.73219	14.5687	9.5791	7.09929	12.3287	23.6557	0.0680779	0.10442	1.27222	2.16562	-3373.81	-966.885			7.09476	8.99871	7.49656	9.66904
	3.21336	10.8526	7.66662	6.96958	4.96056	15.2286	3.25774	4.64304	14.2955	10.2317	7.02786	13.0433	23.5667	0.0682902	0.104549	1.26972	2.16554	-3372.76	-966.833			7.24419	9.05291	7.39874	10.101
	3.19533	11.1682	7.53565	6.92712	4.91194	15.5707	3.2604	4.58887	14.013	10.3135	6.73044	13.8843	23.4417	0.0685126	0.105124	1.26955	2.16249	-3374.04	-966.655			7.29974	9.1366	7.28741	10.3094
	3.08948	11.2719	7.39221	6.9553	4.86969	16.3789	3.17624	4.70954	13.9056	10.3207	6.3399	14.8738	23.3721	0.0691507	0.105364	1.2603	2.15849	-3373.73	-966.538			7.25118	9.4013	7.26381	10.5115
	3.03957	11.479	7.16496	6.94187	4.86382	18.1985	3.10311	4.85474	13.2552	10.1904	5.90458	15.629	23.3962	0.0692807	0.105468	1.26086	2.15637	-3372.76	-966.503			7.22785	10.0014	7.071	10.5746
	3.01108	11.7446	7.0347	7.00403	4.80384	19.8962	2.97011	4.86732	11.7991	10.6515	5.41246	16.1271	23.4431	0.0700673	0.105079	1.25574	2.15019	-3373.87	-966.298			7.26346	10.568	6.54552	10.7303
	2.83927	12.3545	6.94107	7.08004	4.71136	21.6205	2.91413	4.81433	10.3254	12.1381	5.24855	17.1088	23.491	0.0711905	0.104923	1.24824	2.15476	-3373.67	-966.032			7.37829	11.1373	6.01796	11.4985
	2.669	12.8406	7.03587	7.14268	4.60527	23.0952	2.81999	4.55533	9.5483	12.8235	5.14171	18.4561	23.5555	0.0713386	0.10479	1.24708	2.15331	-3372.85	-965.899			7.51515	11.6144	5.6412	12.1404
	2.63128	12.8118	6.94998	7.26042	4.68196	23.6545	2.74261	4.74652	8.82859	13.2058	4.82234	18.8577	23.6194	0.0709955	0.104108	1.26075	2.15075	-3373.85	-965.602			7.46434	11.8656	5.43924	12.2953
	2.56307	12.7049	6.82007	7.48764	4.60456	24.7948	2.60964	4.80227	8.21441	13.6938	4.71524	19.7963	23.738	0.0709213	0.103596	1.27959	2.14838	-3373.82	-965.13			7.36269	12.2957	5.20878	12.7351
	2.53878	12.8849	6.7413	8.03133	4.56537	26.8723	2.56161	5.00003	7.56479	13.7796	4.73082	20.1944	23.8619	0.0700576	0.103412	1.30035	2.15596	-3373.17	-964.814			7.38833	13.1563	5.04215	12.9016
	2.43722	12.9333	6.77982	8.23687	4.46367	27.5085	2.48649	4.99551	6.91058	13.7724	4.73669	20.3017	23.8859	0.0700653	0.103644	1.31646	2.16251	-3373.85	-964.082			7.38344	13.403	4.79753	12.9369
	2.41721	13.1264	6.95139	8.86905	4.43334	27.2872	2.45	5.02238	6.69347	14.8175	4.91644	20.6299	23.8096	0.0700651	0.103854	1.33445	2.16255	-3373.89	-963.095			7.49833	13.5299	4.72195	13.4546
	2.43636	13.237	7.13933	9.03876	4.32885	27.5918	2.41948	5.02409	6.59559	15.3634	5.08264	21.215	23.6958	0.0697089	0.103642	1.35054	2.16025	-3373.43	-962.475			7.60422	13.6531	4.67972	13.887
	2.44572	13.6674	7.54708	9.17295	4.18699	26.7112	2.38869	5.31377	6.66133	14.5479	4.95818	20.7442	23.6043	0.0692954	0.103942	1.37046	2.15966	-3373.89	-961.223			7.88673	13.357	4.78793	13.4168
	2.42161	13.3718	7.88952	9.07522	4.05976	25.087	2.39268	5.29806	6.83188	14.2908	5.02148	20.0435	23.5502	0.0691352	0.1043	1.37913	2.15757	-3374.02	-959.844			7.89431	12.7406	4.84088	13.1186
	2.36598	13.1669	8.02281	9.01979	3.85131	24.0969	2.39776	5.35853	7.2965	13.9088	5.05704	19.6179	23.5308	0.0691955	0.105757	1.38325	2.16013	-3373.7	-959.105			7.85189	12.3227	5.0176	12.8612
	2.3383	13.172	8.06123	8.52333	3.69707	22.1043	2.37918	5.33992	7.52954	13.1854	4.92215	18.6009	23.4683	0.0698437	0.106542	1.37422	2.16187	-3373.94	-957.727			7.85719	11.4416	5.08288	12.2361
	2.29115	13.1248	7.98955	8.07359	3.42127	20.5314	2.42834	5.23399	7.69913	12.4577	4.81412	16.9561	23.3461	0.0703503	0.10729	1.37216	2.16237	-3374.16	-956.532			7.80183	10.6754	5.12049	11.4093
	2.34676	12.7774	8.63369	7.73329	3.36715	19.8871	2.43492	5.26444	7.93483	11.2455	4.78822	15.3162	23.2171	0.0707876	0.107435	1.37523	2.16963	-3373.99	-956.374			7.91929	10.3292	5.2114	10.45
	2.35615	12.4974	9.30097	7.24311	3.1873	19.0325	2.4132	5.26713	8.22377	10.3916	4.78102	13.9431	23.1253	0.0709691	0.108279	1.37804	2.17445	-3374.01	-955.446			8.05151	9.82097	5.30137	9.70525
	2.32006	11.9876	9.78199	6.70054	3.19421	17.714	2.46982	5.48048	8.45151	9.09858	4.83095	11.8163	23.1112	0.0712905	0.109168	1.38098	2.18883	-3374.29	-955.026			8.0299	9.20291	5.46727	8.58195
	2.32853	11.3287	10.1203	6.2915	3.24753	17.4811	2.52646	5.49465	8.71822	8.24972	4.78898	10.6801	23.1356	0.0712483	0.110078	1.37642	2.20346	-3374.26	-955.886			7.92586	9.0067	5.57978	7.90626
	2.32597	11.0745	10.6543	6.10327	3.40291	16.3557	2.56169	5.54388	8.54408	7.413	4.81613	9.35345	23.2074	0.0710587	0.109876	1.39166	2.22561	-3374.11	-955.552			8.01825	8.62064	5.54989	7.19419
	2.28668	10.5455	11.0694	5.83881	3.43158	15.7481	2.55375	5.55983	9.06027	6.76672	5.24287	7.68498	23.3327	0.0709319	0.109275	1.40749	2.23949	-3374.39	-955.647			7.9672	8.33949	5.72462	6.56486
	2.25825	9.84925	11.1864	5.5001	3.46815	14.2897	2.7432	5.72345	10.5892	6.65605	5.80547	6.34328	23.4572	0.0709673	0.10908	1.41805	2.24907	-3374.47	-956.092			7.76465	7.75266	6.35194	6.26827
	2.18752	9.43831	11.1338	5.35312	3.45892	13.1345	2.86669	6.00687	11.2264	6.89305	6.54713	5.93948	23.5573	0.0708613	0.10867	1.42133	2.25585	-3374.24	-951.964			7.58653	7.3155	6.7	6.45988
	2.25309	8.85598	10.5991	5.48718	3.42647	12.7903	3.00531	6.23895	12.336	7.48593	7.04597	5.57155	23.6011	0.0705102	0.108241	1.43032	2.26541	-3374.53	-947.959			7.23604	7.23464	7.19342	6.70115
	2.25978	8.43602	10.0848	5.44383	3.4639	11.9908	3.26456	6.25109	12.4291	8.45569	7.71811	5.24526	23.6097	0.0705022	0.106846	1.44156	2.27001	-3374.65	-943.494			6.92686	6.96618	7.31492	7.13969
	2.18835	8.11652	9.13297	5.54643	3.46081	11.4236	3.33123	6.54701	12.9981	9.52718	8.50615	4.96259	23.6027	0.0706085	0.106275	1.45383	2.27291	-3374.31	-928.057			6.47928	6.81029	7.62544	7.66531
	2.153	7.92642	8.19027	5.65238	3.40617	11.5027	3.31693	6.77747	13.2571	11.5381	8.92513	4.67715	23.5196	0.0706277	0.105578	1.45801	2.27881	-3374.49	-873.233			6.0899	6.85374	7.78384	8.38014
	2.19081	7.83291	7.04708	6.02041	3.27674	11.7182	3.3382	6.87241	13.7322	13.1201	9.19556	5.02055	23.3959	0.0715899	0.104924	1.45785	2.29076	-3374.52	-777.268			5.69027	7.00512	7.98093	9.11206
	2.15604	7.661	6.52054	6.62981	3.25612	12.6068	3.37581	7.00912	13.5047	16.3815	9.22267	5.30809	23.2699	0.0715977	0.104571	1.47176	2.29538	-3374.01	-618.051			5.44586	7.49759	7.9632	10.3041
	2.13448	7.49503	6.23505	7.0735	3.25243	15.3721	3.22983	7.17743	12.6	19.0071	9.04046	5.59344	23.126	0.0710634	0.103841	1.47812	2.29874	-3373.9	-383.851			5.28819	8.56602	7.66908	11.2137
	2.08834	7.57638	6.02139	7.37304	3.32372	18.598	3.12865	7.2118	11.8211	21.4559	8.89555	6.01171	22.9886	0.0705399	0.103896	1.48126	2.29768	-3373.71	-67.0742			5.2287	9.76491	7.38717	12.121
	2.00873	7.55064	5.94182	8.39248	3.58518	20.8096	2.9325	7.31172	11.017	25.3328	8.58132	6.61709	22.871	0.0706249	0.10469	1.47739	2.31127	-3372.96	342.54			5.16706	10.9291	7.08706	13.5104
	1.98225	7.96192	6.16593	9.17638	3.85411	24.9315	2.7173	7.45729	10.4998	28.9155	8.29852	7.21819	22.7178	0.0704678	0.10444	1.46264	2.32343	-3372.52	820.997			5.37004	12.654	6.89147	14.8107
	1.97737	8.48556	6.22418	11.8087	4.28673	29.8763	2.54548	7.24663	9.87883	32.8998	8.00337	8.15349	22.5334	0.0710052	0.104277	1.45637	2.33279	-3372.14	1351.31			5.56237	15.3239	6.55698	16.3522
	1.98843	9.52582	6.36162	14.7206	4.9944	34.611	2.49479	7.11319	9.27787	37.8235	8.31927	9.22489	22.3695	0.0709565	0.10457	1.45355	2.34622	-3371.38	1870.94			5.95862	18.1087	6.29528	18.4559
	2.03631	10.0082	6.26092	16.9748	5.82526	39.382	2.48797	6.92376	8.33938	43.937	8.32963	10.4544	22.251	0.0708687	0.10447	1.44989	2.35298	-3370.86	2350.27			6.1018	20.7273	5.91704	20.907
	2.14157	11.1767	6.41462	21.0146	7.16433	47.6925	2.51836	6.78523	8.13482	51.1279	8.85171	11.8309	22.1589	0.0713715	0.104132	1.43644	2.35273	-3370.54	2775.15			6.57764	25.2905	5.8128	23.9368
	2.1514	12.3714	6.45468	24.8514	8.41451	55.0216	2.55886	6.21256	8.13629	57.9943	9.3508	13.7159	22.1175	0.072117	0.104364	1.43071	2.35507	-3370.06	3128.23			6.99249	29.4291	5.6359	27.0203
	2.27539	13.0281	6.31293	30.0045	9.92089	59.9431	2.58493	5.91666	8.16716	67.6675	9.79546	15.4915	22.1158	0.0729248	0.104847	1.42438	2.35284	-3369.8	3401.07			7.20546	33.2895	5.55625	30.9848
	2.37979	13.6023	6.30514	36.3749	11.3242	62.7217	2.70503	5.27236	8.18257	74.5293	10.0672	17.5508	22.0982	0.0735106	0.105047	1.42576	2.34175	-3369.7	3575.18			7.42908	36.8069	5.38665	34.0491
	2.55036	14.1073	6.02871	43.2994	13.1258	65.1362	2.90413	4.7933	8.40558	80.9435	10.4493	19.0576	22.0452	0.0739199	0.106209	1.42557	2.32665	-3369.58	3668.16			7.56212	40.5205	5.36767	36.8168
	2.65217	14.3324	5.96945	49.5003	14.7922	69.3218	3.04426	4.53346	8.27266	86.3019	10.4366	20.9606	21.9735	0.0740115	0.10708	1.42174	2.30621	-3369.48	3701.79			7.65133	44.5381	5.28346	39.233
	2.8138	14.7974	5.98685	52.9082	16.0795	73.2761	3.21756	4.23678	8.3603	88.5992	10.7479	22.6492	21.9004	0.0740572	0.108177	1.42126	2.29041	-3369.6	3699.81			7.86601	47.4213	5.27155	40.6654
	2.96946	14.6538	6.16581	55.611	16.6454	73.5519	3.41439	4.12142	8.72814	89.9115	10.6002	23.0572	21.8353	0.0744266	0.108965	1.41686	2.27371	-3369.7	3662.59			7.9297	48.6028	5.42132	41.1896
	3.21976	13.7942	6.15619	56.1861	17.2064	71.7914	3.67153	4.02596	8.92041	88.9393	10.275	22.9518	21.7451	0.0740063	0.1102	1.41793	2.26122	-3369.71	3594.69			7.72337	48.3946	5.5393	40.722
	3.44291	13.0203	6.4116	55.6277	17.5031	65.6131	3.8879	4.02649	9.30576	85.869	10.0091	21.9188	21.6498	0.073773	0.110224	1.41931	2.24992	-3369.78	3502.79			7.62493	46.2479	5.74005	39.2656
	3.57465	12.2323	6.78593	51.5471	17.1014	60.2986	4.13304	4.32977	9.70638	79.2575	9.67888	20.5578	21.5745	0.0735148	0.109986	1.41441	2.23573	-3370.04	3389.88			7.53095	42.9824	6.0564	36.498
	3.6289	11.34	6.80581	46.3425	15.9871	55.4095	4.16472	4.73976	9.84522	71.4917	9.34999	18.8432	21.5619	0.0734139	0.109786	1.40445	2.22113	-3370.19	3259.62			7.25822	39.2464	6.2499	33.2283
	3.68409	9.98195	7.43351	38.5793	14.2872	46.9319	4.19657	5.00742	10.0089	60.3958	8.78183	16.4096	21.6633	0.0735969	0.109303	1.39758	2.20431	-3370.25	3120.7			7.03318	33.2661	6.4043	28.5291
	3.84061	8.42482	8.45856	32.7377	12.7054	36.8827	4.18932	5.30909	10.1816	52.3957	8.39742	14.0897	21.8164	0.0743688	0.108602	1.3877	2.19259	-3370.59	2970.16			6.908	27.442	6.55999	24.9609
	3.96492	7.3228	9.0427	26.4486	11.1379	29.3382	4.07148	5.70633	10.1779	44.0449	7.76704	10.9882	21.9307	0.0740599	0.108318	1.38112	2.19209	-3370.85	2819.44			6.7768	22.3082	6.65191	20.9334
	4.11556	6.84783	10.1855	20.4184	9.49002	24.6573	4.12687	6.30422	10.1792	36.0483	7.57594	8.62089	21.9948	0.0738542	0.107713	1.38291	2.19334	-3370.97	2672.81			7.04964	18.1886	6.8701	17.415
	4.02289	6.43864	12.1124	15.1991	7.39965	19.6173	4.11723	6.7144	10.0684	27.8585	7.21943	7.14007	22.0328	0.0736591	0.107535	1.38131	2.17812	-3371.38	2532.87			7.52466	14.072	6.96669	14.0727
	4.1329	6.08791	14.1534	12.4922	6.03135	15.4304	4.00408	7.1089	10.1561	20.8931	6.71667	6.14699	22.0396	0.0732453	0.107969	1.38444	2.16401	-3371.7	2408.03			8.12475	11.318	7.08968	11.2523
	4.17105	5.74274	15.647	10.8546	4.92023	12.7735	3.94118	7.44576	10.3528	16.8264	6.57887	5.65056	22.0465	0.0723758	0.108513	1.39284	2.15934	-3371.73	2301.1			8.52027	9.51612	7.24657	9.68528
	4.2327	5.43481	16.7904	9.09103	4.66182	12.4075	3.93451	7.77513	10.7209	12.9066	6.4393	5.36074	22.0387	0.0717492	0.109114	1.39665	2.15994	-3372.11	2214.43			8.8193	8.72012	7.47685	8.23554
	4.19885	5.36794	17.7117	8.2013	4.56281	12.654	3.86178	8.20576	10.5707	11.9811	6.6018	5.42996	21.9623	0.0707158	0.109471	1.40114	2.16245	-3372.61	2150.84			9.09283	8.47272	7.54609	8.00429
	4.13736	5.5017	19.0655	7.61196	4.61712	12.5873	3.89351	8.52641	10.5683	11.3322	6.70113	5.61529	21.8273	0.0694049	0.109919	1.40767	2.14238	-3372.51	2110.18			9.56817	8.27213	7.66273	7.88289
	3.94059	5.63971	19.8657	7.04924	4.6335	12.3387	3.84709	9.01203	10.4214	10.7755	6.50655	5.90057	21.7064	0.0688203	0.110762	1.4135	2.1097	-3372.79	2087.08			9.81532	8.00716	7.76018	7.72752
	3.80232	5.62999	20.2041	6.42226	4.7303	12.0447	3.72079	9.08228	10.2218	10.1462	6.33017	6.34296	21.6239	0.0682434	0.110782	1.41047	2.07632	-3373.32	2078.66			9.8788	7.73241	7.67495	7.60644
	3.58897	5.55289	19.4428	6.03695	4.65082	11.8219	3.61319	9.14999	10.01	9.54685	6.22688	6.6532	21.6026	0.0676989	0.111099	1.39754	2.05678	-3373.1	2081.09			9.52822	7.50324	7.59106	7.47564
	3.34224	5.48692	18.7817	5.6556	4.49924	11.7066	3.44986	9.10713	9.24534	9.1427	6.03052	6.66743	21.5706	0.0679329	0.110884	1.38323	2.03068	-3373.25	2088.39			9.20363	7.28716	7.26744	7.28021
	3.19441	5.43202	18.2427	5.30026	4.32541	11.4943	3.29088	8.86355	8.49571	8.63064	5.69043	6.81601	21.4806	0.0680834	0.110139	1.35691	2.00893	-3373.74	2095.03			8.95638	7.04	6.88338	7.04569
	2.99843	5.40725	17.6043	5.09904	4.16959	11.2165	3.20605	8.71341	8.25514	8.28134	5.48687	7.00105	21.411	0.0678737	0.10975	1.34929	1.9827	-3373.33	2100.56			8.66998	6.82837	6.72486	6.92309
	2.86316	5.26374	16.1105	4.873	3.91662	11.1693	3.15461	8.36451	7.96955	8.03128	5.05742	7.35543	21.4055	0.0678793	0.10965	1.33576	1.96739	-3373.37	2099.68			8.07913	6.65298	6.49622	6.81471
	2.78097	5.00851	15.5563	4.74473	3.67756	10.9281	3.06798	8.15735	7.71039	7.78737	4.75994	7.46379	21.4572	0.0679042	0.10989	1.31125	1.95865	-3373.88	2091.93			7.78194	6.45013	6.31191	6.67037
	2.72905	4.90043	14.1249	4.71961	3.60907	10.4561	3.00966	7.83472	7.46543	7.62991	4.5384	7.26954	21.5795	0.067934	0.110256	1.30125	1.96949	-3373.44	2075.04			7.25146	6.2616	6.10327	6.47928
	2.86951	4.86984	13.481	4.67986	3.62636	9.67702	3.20476	7.83879	8.01319	7.52508	4.49901	6.87943	21.7163	0.0677012	0.109819	1.2966	1.98259	-3373.35	2050.21			7.07344	5.99441	6.35225	6.30117
	3.15363	5.08769	13.1855	4.66731	3.77296	9.27385	3.39497	7.68872	8.39707	7.49666	4.62308	6.71547	21.7996	0.0679158	0.109545	1.28862	1.98741	-3374	2016.69			7.14228	5.90471	6.49359	6.27841
	3.82846	5.37854	13.4877	4.6828	4.05097	9.11284	3.57913	7.56722	9.32558	7.63076	4.64541	6.46012	21.866	0.0676413	0.108744	1.28932	2.0053	-3373.67	1974.97			7.56489	5.94887	6.82398	6.24543
	4.24452	5.64023	14.5946	4.79035	4.37511	8.64053	3.85118	7.46076	10.2594	7.82047	4.91756	6.29714	21.9702	0.0675616	0.108511	1.28708	2.0354	-3373.58	1924.75			8.15978	5.93533	7.19046	6.34506
	5.36207	6.24961	15.4384	4.86933	4.67084	8.35749	4.08435	7.2325	10.8099	8.04538	4.97627	5.86837	22.0892	0.0681139	0.108147	1.28389	2.07415	-3374.34	1867.37			9.01668	5.96589	7.3756	6.29667
	6.04431	6.66916	15.8324	5.14319	5.12655	8.54502	4.34581	7.13095	11.2276	8.19369	5.14747	5.63949	22.1694	0.0678674	0.10742	1.27986	2.10126	-3374.14	1806.77			9.51529	6.27159	7.56812	6.32688
	6.7753	7.00502	16.8408	5.27738	5.55018	8.61828	4.4777	7.05404	11.5221	8.43803	5.68384	5.40268	22.2042	0.0684519	0.106379	1.27521	2.12231	-3373.97	1738.51			10.207	6.48194	7.68463	6.50818
	7.37937	7.06161	17.5038	5.56413	5.88406	8.67079	4.61226	7.4044	11.667	8.57518	6.11852	5.2497	22.2547	0.0696258	0.105525	1.26955	2.15191	-3374.77	1662.81			10.6482	6.70633	7.89457	6.6478
	7.71894	7.2725	17.9697	5.96555	6.303	9.4484	4.7316	7.52576	11.7135	8.69161	6.45515	5.44505	22.304	0.0700406	0.105162	1.26813	2.18002	-3374.62	1575.75			10.9871	7.23898	7.99028	6.86394
	7.79934	7.26544	19.0432	6.31979	6.42312	11.3915	4.64376	7.57204	11.512	9.20014	7.21073	5.65897	22.3636	0.0706476	0.104595	1.2708	2.21153	-3374.24	1485.55			11.3693	8.04481	7.90928	7.35661
	7.61816	7.27902	19.5728	6.39104	6.82994	13.1606	4.55906	7.52485	10.9559	9.9501	7.22446	5.89521	22.4649	0.0709436	0.105141	1.27525	2.22939	-3375.08	1390.93			11.49	8.79385	7.67994	7.68992
	7.54286	7.13396	19.4928	6.60249	7.0327	14.4827	4.48024	7.70957	10.2262	9.93218	7.40268	6.35273	22.5328	0.0709729	0.105096	1.28158	2.2454	-3375.02	1289.2			11.3899	9.37262	7.47199	7.89586
	7.47518	6.77742	19.5234	6.94348	7.56105	15.3418	4.30416	7.96942	9.72398	9.9718	7.49489	6.89797	22.6069	0.0713737	0.103861	1.2854	2.26588	-3374.41	1181.22			11.2587	9.94879	7.33252	8.12155
	6.90398	6.36016	19.4892	6.98263	7.54226	16.0531	4.16042	8.40175	9.83189	10.0339	7.45859	7.15744	22.7395	0.0712813	0.103832	1.28786	2.28955	-3375.29	1067.65			10.9178	10.1927	7.46469	8.21663
	6.60778	6.20524	19.0555	7.13538	7.39702	17.1511	4.19236	8.24394	9.54028	10.3537	7.3701	7.46738	22.845	0.0716254	0.102998	1.29289	2.30453	-3375.37	951.567			10.6228	10.5612	7.32553	8.39706
	6.50665	6.0286	19.0293	7.16369	7.26385	17.9476	4.08585	8.17489	9.43581	10.5602	7.11304	7.62893	22.8651	0.0712596	0.102909	1.29917	2.31784	-3374.52	836.666			10.5215	10.7917	7.23218	8.43404
	6.18725	5.84944	18.7149	7.03179	7.11279	17.866	4.01958	8.49265	9.78064	10.7545	6.75895	8.20758	22.8115	0.07143	0.102955	1.2967	2.34016	-3375.44	725.122			10.2505	10.6702	7.43095	8.57366
	6.05014	5.59014	18.6217	7.15913	7.08609	18.0564	4.10359	8.69121	10.0422	10.4718	6.19551	8.68104	22.6712	0.0719818	0.103743	1.29214	2.35884	-3375.67	614.514			10.0873	10.7672	7.61232	8.44946
	6.024	5.6919	18.4823	7.25409	6.87501	17.5148	4.11508	8.93546	10.2484	9.87602	6.14316	8.91745	22.5181	0.0734182	0.104121	1.28732	2.37135	-3374.6	506.194			10.0661	10.548	7.76631	8.31221
	5.69847	5.69001	17.9251	7.09013	6.51316	16.9457	4.15464	9.27104	10.6216	9.94756	6.13752	8.83864	22.4696	0.0742758	0.104533	1.27728	2.38128	-3375.69	403.091			9.77118	10.183	8.01575	8.30791
	5.32376	5.78443	17.6896	6.88099	6.06728	17.4468	4.1557	9.41496	10.8348	10.0741	6.28383	8.79924	22.5333	0.0749125	0.105246	1.27582	2.37928	-3376.09	308.166			9.59925	10.1317	8.13517	8.38574
	5.16104	5.70164	17.311	6.72782	5.80279	16.947	4.12951	9.44162	11.2915	9.88902	6.23687	8.9344	22.6599	0.0753835	0.106091	1.26819	2.37868	-3374.82	218.648			9.39124	9.82586	8.28753	8.35343
	5.07502	5.61584	17.1715	6.54815	5.7591	16.7337	4.2383	9.62741	11.5573	9.82706	6.12482	9.06338	22.8177	0.0758324	0.106571	1.25563	2.37884	-3375.88	134.735			9.28745	9.68031	8.47434	8.33842
	5.08155	5.61909	17.1243	6.43008	5.70598	16.5644	4.30477	9.63797	11.6941	9.70452	6.114	9.07134	22.9927	0.0764272	0.106698	1.25279	2.36149	-3376.6	55.2322			9.27498	9.56682	8.5456	8.29662
	5.01948	5.55704	17.026	6.2527	5.67469	16.0634	4.2244	9.51657	11.8334	9.42641	6.10124	8.53733	23.1684	0.0763329	0.106823	1.25031	2.34534	-3375.14	-25.2414			9.20084	9.33025	8.52478	8.02166
	5.00573	5.43837	18.0343	5.96955	5.59987	15.4537	4.32148	9.62919	12.4979	9.23686	6.13559	7.93468	23.3663	0.0760451	0.106372	1.23719	2.32689	-3376.16	-99.4751			9.49281	9.0077	8.81619	7.76904
	5.04407	5.38952	18.2423	5.98146	5.78894	15.1851	4.44312	9.59038	12.6959	9.2415	6.0692	7.60461	23.5542	0.0758754	0.105806	1.23807	2.30525	-3377.1	-167.441			9.55864	8.98516	8.90979	7.63844
	5.01217	5.43386	18.1501	5.95947	5.87769	14.7126	4.48893	9.60174	13.0528	9.19597	6.06457	7.44249	23.6283	0.0754052	0.105476	1.2366	2.28772	-3375.19	-233.592			9.53206	8.84992	9.04784	7.56768
	5.0545	5.37723	18.3802	6.04796	6.10698	13.78	4.60368	9.84266	13.2806	8.80986	5.95794	7.08744	23.5828	0.0753489	0.104298	1.22723	2.26988	-3376.22	-299.116			9.60398	8.64497	9.2423	7.28508
	5.18468	5.74546	18.7009	6.09942	6.27214	13.7968	4.76459	10.2475	13.0187	8.67625	5.98841	6.68713	23.4797	0.0752829	0.103874	1.22294	2.23713	-3377.59	-358.635			9.87702	8.72278	9.34361	7.11726
	5.01924	5.83617	18.9351	6.01426	6.51037	14.4402	4.76649	10.7263	13.0629	8.44463	5.96763	6.57248	23.3714	0.0752083	0.103774	1.21294	2.20254	-3375.24	-412.959			9.93018	8.98828	9.51854	6.99491
	4.8977	5.84517	19.2236	5.96459	6.52668	15.1621	4.85973	11.6974	13.1691	8.39273	5.92179	6.58455	23.2841	0.0755259	0.103004	1.21098	2.18535	-3376.1	-462.873			9.98882	9.2178	9.90875	6.96635
	5.06275	5.94656	18.6443	5.9418	6.62497	16.4147	4.94268	12.208	13.0947	8.2556	5.77504	6.90129	23.2043	0.0758517	0.102572	1.21473	2.16852	-3378.2	-509.976			9.88453	9.66048	10.0818	6.97731
	5.6273	5.90288	18.4312	5.91311	6.89888	17.4501	4.8674	12.4583	12.5999	8.10452	5.69733	7.26115	23.1332	0.0763931	0.102999	1.21543	2.16164	-3375.4	-553.718			9.98713	10.0874	9.97521	7.021
	5.8145	5.95959	18.1908	5.85561	6.82266	17.8141	4.79556	12.956	12.2486	7.91198	5.67094	7.4539	23.0676	0.0766857	0.10329	1.21165	2.14107	-3375.9	-597.84			9.9883	10.1641	10.0001	7.01228
	5.96962	5.99522	17.4927	5.74698	6.81843	19.2376	4.72345	13.1775	11.7888	7.71331	5.46468	7.93067	23.0781	0.0761699	0.103994	1.20663	2.11106	-3379.13	-641.737			9.81918	10.601	9.89659	7.03622
	5.79998	5.89252	16.49	5.76714	6.78426	21.2292	4.58709	13.0949	11.254	7.6318	5.26068	8.29495	23.1568	0.0759562	0.103982	1.21767	2.10282	-3375.22	-683.347			9.39417	11.2602	9.64533	7.06248
	5.4736	5.49792	15.3447	5.64799	6.59702	23.3304	4.36281	13.1377	10.9176	7.44181	4.99016	9.48642	23.2314	0.0757919	0.104256	1.22707	2.11033	-3375.67	-724.241			8.77207	11.8585	9.47271	7.30613
	5.28431	5.32497	13.9211	5.70672	6.37415	25.7633	4.2478	13.3215	10.395	7.31933	4.85238	10.2345	23.3204	0.0750373	0.104868	1.2366	2.11249	-3380.13	-762.43			8.17678	12.6147	9.32143	7.46873
	5.06439	5.21288	12.7913	5.74532	6.26612	27.563	3.91394	13.569	10.1987	7.24697	4.54805	10.9049	23.4472	0.0744289	0.105417	1.25317	2.09959	-3375.16	-796.813			7.68954	13.1915	9.2272	7.56663
	4.76083	5.14829	11.8214	5.79357	5.8617	29.2393	3.62858	13.712	10.0962	7.1093	4.38555	11.3788	23.562	0.073063	0.105529	1.26405	2.08693	-3375.16	-833.19			7.24351	13.6315	9.14559	7.62453
	3.95495	5.30123	10.3054	5.88353	5.8211	31.6006	3.42629	13.8067	9.5904	6.8754	4.31878	12.2173	23.6334	0.0713452	0.106141	1.27633	2.08617	-3381.21	-867.218			6.52053	14.4351	8.94111	7.80381
	3.54853	5.0112	9.17654	6.28742	5.87005	33.2835	3.22492	14.2108	8.98946	7.02557	4.20559	12.3118	23.6034	0.0704015	0.106695	1.29063	2.08182	-3374.49	-894.174			5.91209	15.147	8.8084	7.84764
	2.89426	4.94482	8.8061	6.49623	5.68424	34.3742	3.1037	14.8007	8.75249	6.97907	4.08304	12.7027	23.4656	0.0692031	0.10693	1.29825	2.06829	-3374.27	-913.514			5.54839	15.5182	8.88563	7.92159
	2.71623	4.87217	8.50903	6.61082	5.76971	34.9301	3.05759	15.3476	8.6117	6.89227	3.9631	12.8026	23.3399	0.0682959	0.107081	1.29769	2.04326	-3382.17	-931.069			5.36581	15.7702	9.00563	7.886
	2.65962	4.84059	8.04287	6.67762	5.60006	34.1261	2.98997	15.5635	8.41229	6.65916	3.92924	12.6703	23.2457	0.0675423	0.106507	1.3024	2.02383	-3373.43	-942.768			5.18102	15.4679	8.98859	7.75291
	2.42759	4.84803	7.74815	6.81531	5.55823	33.858	2.93983	15.6896	8.49819	6.50549	3.87708	12.4859	23.2139	0.0671022	0.106725	1.30329	2.00475	-3373.05	-952.232			5.00792	15.4105	9.04255	7.62281
	2.41063	5.00625	7.34278	7.03449	5.57668	33.2369	3.01087	15.5315	8.40922	6.33038	3.90738	12.0855	23.2123	0.066829	0.106651	1.2873	1.97862	-3382.8	-957.216			4.91989	15.2827	8.98386	7.44108
	2.32705	5.174	7.56938	7.3158	5.51253	31.759	3.0363	15.6423	8.38224	6.1144	3.71743	11.5299	23.1722	0.0672769	0.107002	1.2842	1.95435	-3371.55	-958.579			5.02348	14.8624	9.02027	7.12058
	2.32542	5.18166	7.85957	7.11239	5.1531	29.0219	3.02928	15.8128	8.97614	5.96334	3.67454	10.8409	23.1387	0.0680071	0.106327	1.28015	1.94596	-3371.14	-958.727			5.12222	13.7625	9.27275	6.82627
	2.25351	5.19322	8.13105	6.87671	5.17529	26.4212	3.00927	15.2739	9.28398	5.87497	3.61997	9.88993	23.1601	0.0681929	0.106331	1.28169	1.95127	-3382.99	-959.251			5.19259	12.8244	9.18904	6.46162
	2.2059	5.40401	8.43308	6.72333	5.08564	22.8463	2.98614	14.6231	9.6605	5.88255	3.60102	9.17736	23.2024	0.0684745	0.106145	1.28188	1.95969	-3369.22	-959.467			5.34767	11.5517	9.08991	6.22031
	2.17328	5.59941	8.79094	6.54509	5.06682	19.8027	2.99297	13.9059	9.85377	5.91008	3.56427	8.74652	23.2611	0.0682583	0.106746	1.28924	1.96879	-3369.56	-959.599			5.52121	10.4715	8.91754	6.07362
	2.13604	5.62889	8.87433	6.2969	5.11356	18.1395	3.16882	12.9177	10.4344	5.84197	3.55508	8.08036	23.3197	0.0683381	0.105919	1.28709	1.98814	-3383.64	-960.284			5.54642	9.84999	8.84031	5.8258
	2.21546	5.60405	9.67607	5.98392	5.2809	13.6262	3.4014	12.1772	11.162	5.77853	3.59041	7.28016	23.3329	0.0677113	0.105252	1.29181	2.01253	-3367.76	-960.549			5.83186	8.29701	8.91353	5.5497
	2.26156	5.54314	10.4745	5.45544	5.20281	10.9975	3.48923	11.4979	11.8924	5.80974	3.53062	6.63883	23.3546	0.0668284	0.104714	1.29907	2.02285	-3368.93	-960.695			6.09308	7.21857	8.95984	5.3264
	2.23609	5.5362	10.1345	5.21392	5.3798	9.21704	3.74763	10.6941	12.4809	5.86568	3.43981	6.36432	23.4035	0.0662857	0.10443	1.31512	2.02394	-3384.57	-961.284			5.96894	6.60359	8.9742	5.22327
	2.16714	5.69679	10.323	5.18921	5.39879	8.14063	3.81511	10.1471	12.3309	5.86897	3.37836	6.20341	23.4649	0.0656779	0.104953	1.32493	2.02335	-3366.99	-961.6			6.0623	6.24288	8.76438	5.15025
	2.16149	5.80221	10.2959	5.16339	5.20945	7.1118	3.82305	10.0119	11.9279	5.82019	3.25098	5.83626	23.5504	0.0650942	0.104987	1.34177	2.02367	-3369.02	-961.855			6.08652	5.82821	8.58764	4.96914
	2.51681	5.55258	9.86386	5.30408	5.12444	6.82264	3.73254	10.1254	11.5299	5.78026	3.12782	5.77794	23.6161	0.0652004	0.104542	1.35592	2.01998	-3386.15	-962.157			5.97775	5.75039	8.46262	4.89534
	2.72487	5.57277	9.78232	5.81298	5.01798	6.64991	3.81748	10.3384	11.3445	5.92471	3.29403	5.58249	23.6031	0.0653095	0.104954	1.37271	2.0157	-3366.3	-962.261			6.02666	5.82695	8.50014	4.93374
	2.67179	5.53384	9.90478	6.22226	4.86626	6.55713	3.66181	10.6477	10.6341	6.22668	3.3726	5.7159	23.5575	0.0657519	0.104978	1.3876	2.01126	-3368.93	-962.278			6.0368	5.88188	8.31455	5.10506
	2.62998	5.69885	9.65416	6.66825	4.97528	6.64944	3.32593	11.5333	9.72041	6.58093	3.46469	5.97936	23.5123	0.0666268	0.104641	1.39877	2.00726	-3386.68	-962.504			5.99433	6.09766	8.19322	5.34166
	2.70372	5.76729	9.24246	8.21478	5.20303	7.4316	3.36509	12.7687	8.74701	7.43771	3.71061	6.5553	23.3979	0.0672534	0.10454	1.3973	2.00043	-3363.8	-962.669			5.90449	6.9498	8.2936	5.90121
	2.89182	5.77537	9.17632	10.9791	5.37704	8.0383	3.37231	13.7176	8.15909	9.87928	3.97569	7.66456	22.8049	0.0676952	0.103845	1.40189	1.98255	-2698.33	-962.009			5.94783	8.13146	8.41633	7.17317
	2.98822	5.71681	8.57296	14.2381	5.40702	9.44854	3.36883	14.1853	7.57503	11.1948	4.44855	9.18123	21.7254	0.0681446	0.10345	1.40672	1.96548	-1613.49	-960.458			5.75933	9.69789	8.37638	8.27486
	3.00334	5.62008	8.37848	18.816	5.66921	10.9067	3.33744	15.1834	7.5422	13.4969	4.90563	11.8741	20.4946	0.068645	0.103209	1.40738	1.95226	-477.216	-958.66			5.6673	11.7973	8.68768	10.0922
	2.81483	5.506	7.9675	24.0344	5.90477	12.5309	3.30912	15.795	7.2653	17.2713	5.41136	15.013	19.2578	0.0686048	0.10385	1.40297	1.93947	631.98	-956.726			5.42944	14.1567	8.78981	12.5652

## Sheet: P206 U1-2
	Ra Li	Oi Li	Oe Li	MF Li	ICO Li	LO Li	Ra Re	Oi Re	Oe Re	MF Re	ICO Re	LO Re	EKG	Kippwinkel	Rotwinkel	Kraft x	Kraft y	Druck li	Druck re			Bauch links	Rücken links	Bauch rechts	Rücken rechts
	1.9651	7.28764	3.54812	24.9379	4.1694	9.50133	1.8037	8.62445	3.63011	27.2097	9.17704	18.0288	141.406	0.12603	0.292726	1.55375	4.0431	39	-3286.05			4.26695	12.8696	4.68609	18.1385
	2.04966	7.35561	3.59518	25.3791	3.9819	9.70999	1.88089	8.25995	3.6569	29.0328	9.99373	19.0422	112.015	0.126625	0.292661	1.53103	4.04422	32	-3285.7			4.33348	13.0237	4.59925	19.3562
	2.19087	7.63501	3.6321	24.9003	3.83176	9.82126	1.99177	7.72562	3.70279	30.8789	10.4419	19.5809	103.47	0.12775	0.292644	1.50459	4.04436	1.32959	-3285.47			4.48599	12.8511	4.47339	20.3006
	2.28006	7.78305	3.67422	23.7939	3.79088	9.50674	2.08836	7.73552	3.74835	31.4791	10.6075	19.6292	116.092	0.128404	0.292921	1.46478	4.05429	12	-3285.08			4.57911	12.3638	4.52408	20.5719
	2.42167	7.86092	3.73817	21.9893	3.7576	9.32751	2.14693	7.8399	3.78125	31.0503	10.3607	19.4698	130.437	0.128869	0.293008	1.44918	4.06775	691.362	R			4.67359	11.6915	4.58936	20.2936
	2.58028	7.79393	3.76136	20.5405	3.83303	8.95007	2.27962	8.24249	3.88043	30.0097	9.99098	18.6847	154.001	0.129928	0.292079	1.43977	4.08722	872.766	-3284.86			4.71185	11.1079	4.80085	19.5618
	2.74739	8.16923	3.68464	18.3409	3.91873	8.46482	2.41173	8.74031	3.93705	27.407	9.21957	17.3743	182.973	0.130674	0.291816	1.43705	4.09976	962.897	-3284.71			4.86709	10.2415	5.0297	18.0003
	2.85017	8.46264	3.64622	16.4385	3.91605	7.40736	2.50006	9.28391	3.97436	24.2164	8.43245	15.4736	206.578	0.130911	0.292123	1.45085	4.10919	1000.64	-3284.75			4.98634	9.25398	5.25278	16.0408
	2.90117	8.66312	3.65117	14.4932	3.9555	6.71972	2.52102	9.60379	3.94149	21.8211	7.60031	14.191	225.424	0.130756	0.292245	1.47225	4.12134	1007.24	-3284.9			5.07182	8.38947	5.35544	14.5375
	2.97934	8.77052	3.70038	12.6552	3.94856	6.50108	2.58304	9.79097	3.95072	19.0486	6.80772	13.0774	253.429	0.131036	0.293217	1.49512	4.12782	996.376	-3284.83			5.15008	7.70163	5.44158	12.9779
	3.03918	8.95467	3.72919	11.437	3.99388	6.39516	2.57306	9.76955	4.04287	15.8253	5.98324	12.2737	282.429	0.130871	0.295177	1.52044	4.12832	975.985	-3284.89			5.24101	7.27536	5.46182	11.3607
	2.99502	8.94334	3.70812	10.1184	3.91385	6.07345	2.49242	9.30289	4.24729	13.1529	5.55707	11.3778	293.37	0.131068	0.296221	1.54984	4.11793	949.072	-3285.02			5.21549	6.70189	5.34753	10.0293
	2.93245	8.92232	3.77673	8.70589	3.85459	5.92775	2.4392	8.59604	4.31333	11.5155	5.20521	10.0962	289.147	0.130929	0.297771	1.57635	4.0961	919.092	-3284.96			5.2105	6.16274	5.11619	8.93894
	2.81679	9.01349	3.93448	7.56081	3.81727	6.11221	2.34364	7.84999	4.38298	9.62429	5.00926	9.28747	283.345	0.131155	0.299325	1.59964	4.07093	886.919	-3284.99			5.25492	5.8301	4.85887	7.97367
	2.67063	9.03218	4.05642	6.66241	3.73527	6.42194	2.24657	7.20874	4.41822	8.53692	4.8225	8.76034	281.326	0.131878	0.3	1.62306	4.04803	850.611	-3285.05			5.25308	5.60654	4.62451	7.37326
	2.5815	8.73239	4.12219	6.33795	3.65584	7.37819	2.2282	6.28264	4.81032	8.9437	5.13405	8.3745	278.115	0.132749	0.2998	1.63992	4.03763	812.607	-3284.93			5.14536	5.79066	4.44038	7.48408
	2.43315	8.88524	4.19962	6.14335	3.63005	7.79796	2.18745	5.61126	5.19624	9.88669	5.70829	8.25979	274.133	0.132633	0.299829	1.65391	4.01822	771.278	-3284.91			5.17267	5.85712	4.33165	7.95159
	2.28264	9.19014	4.14725	6.22306	3.62749	8.22388	2.21334	5.28477	5.51326	10.6451	6.34536	7.86214	269.914	0.132534	0.298299	1.66915	4.00696	726.915	-3284.9			5.20668	6.02481	4.33712	8.28421
	2.17434	9.41516	4.09925	6.15006	3.52025	8.63519	2.21894	4.76807	5.79544	11.1144	6.77096	7.51598	246.826	0.132526	0.296154	1.68553	3.99157	681.914	-3284.77			5.22958	6.10183	4.26082	8.4671
	2.17814	9.68315	4.16985	6.21761	3.5682	8.77048	2.33074	4.7183	6.05303	11.5588	7.016	6.99123	218.928	0.13273	0.294902	1.70399	3.98121	637.762	-3284.69			5.34371	6.18543	4.36736	8.52203
	2.15124	10.095	4.03172	6.3949	3.55278	8.97076	2.34587	4.73681	6.23108	11.8277	7.13277	6.804	210.149	0.132635	0.294568	1.72622	3.97794	594.034	-3284.62			5.426	6.30615	4.43792	8.58816
	2.18878	10.4217	3.97467	6.50077	3.60347	8.9939	2.36096	4.63017	6.38544	11.6649	7.10898	6.66895	206.926	0.13272	0.293693	1.74644	3.97401	554.147	-3284.43			5.52838	6.36604	4.45886	8.48095
	2.22399	10.8546	3.85617	6.42421	3.59293	8.48822	2.36622	4.77975	6.38153	11.5064	7.00256	6.59285	200.777	0.132597	0.293663	1.75684	3.96521	518.498	-3284.32			5.64491	6.16845	4.50917	8.36727
	2.27151	11.6577	3.88736	6.22966	3.59047	7.88042	2.35536	5.09468	6.21673	10.9762	6.72431	6.17759	191.605	0.132789	0.293229	1.76731	3.96617	485.174	-3284.21			5.93885	5.90018	4.55559	7.95937
	2.34389	12.2116	3.97509	5.99485	3.51767	7.56573	2.30459	4.86654	5.92542	9.96245	6.0833	5.82928	182.397	0.133313	0.293277	1.78171	3.96557	456.019	-3284.01			6.17687	5.69275	4.36552	7.29168
	2.35032	12.5392	4.02894	5.9743	3.45353	7.15125	2.2191	5.05739	5.681	9.31891	5.47435	5.31558	168.786	0.133864	0.29338	1.77982	3.96086	430.203	-3283.84			6.30616	5.52636	4.31916	6.70295
	2.43503	12.4645	4.18887	6.03756	3.4042	6.76706	2.21468	5.75347	5.36876	8.88118	5.10315	5.30936	163.742	0.133869	0.293045	1.76697	3.96375	404.991	-3283.67			6.36279	5.40294	4.44564	6.43123
	2.43349	12.555	4.30208	5.85634	3.36298	6.45517	2.15729	6.34344	5.0287	8.09129	4.66323	5.20128	162.498	0.134017	0.293572	1.74512	3.96872	381.737	-3283.5			6.43018	5.22483	4.50981	5.98527
	2.49679	12.9356	4.48493	5.59947	3.16062	5.78976	2.18776	7.04324	4.74543	7.50959	4.55962	4.98596	172.162	0.134458	0.293284	1.7201	3.97631	359.167	-3283.35			6.63909	4.84995	4.65881	5.68506
	2.44522	12.9131	4.6062	5.40396	3.07736	5.52141	2.19259	7.57405	4.52102	6.96087	4.37217	4.71954	182.046	0.135092	0.293309	1.69374	3.9755	336.339	-3283.23			6.65485	4.66758	4.76256	5.35086
	2.41654	12.7836	4.71245	5.31535	3.12408	5.10348	2.20193	7.73548	4.40192	6.33242	4.4241	4.44684	181.114	0.135225	0.293924	1.67423	3.9706	314.811	-3283.14			6.63753	4.5143	4.77978	5.06779
	2.44339	12.3637	4.63612	5.24227	3.2086	4.78106	2.30317	7.92631	4.43284	5.81465	4.709	4.37918	177.217	0.135096	0.294271	1.65551	3.97892	292.471	-3283.1			6.48106	4.41064	4.88744	4.96761
	2.45849	12.1134	4.51805	5.21938	3.25841	4.48947	2.36115	8.08692	4.58827	5.42595	5.24868	4.49488	180.123	0.134249	0.295069	1.64851	3.98276	268.024	-3283.1			6.36333	4.32242	5.01211	5.0565
	2.44249	12.0654	4.40273	5.04656	3.29075	4.37629	2.45615	8.43272	4.83441	5.12893	6.02791	4.57794	200.795	0.134019	0.294489	1.64991	3.98846	242.816	-3283.09			6.30355	4.23787	5.24109	5.24492
	2.4746	12.1364	4.27562	5.0426	3.36013	4.38696	2.49576	8.30178	5.41517	5.87045	6.76581	4.71581	218.15	0.13418	0.293525	1.6545	3.98553	215.656	-3283.07			6.29554	4.26323	5.40424	5.78402
	2.59294	12.1588	4.07668	5.23065	3.47504	4.36653	2.58496	8.19789	5.83262	6.34654	7.47592	4.99609	225.553	0.133598	0.291737	1.66297	3.99025	183.849	-3283.04			6.27613	4.35741	5.53849	6.27285
	2.66722	12.0117	3.84264	5.45986	3.59523	4.45825	2.65687	7.99147	6.22149	6.80312	8.11762	5.37174	221.493	0.132889	0.290852	1.66206	3.99877	148.796	-3283.01			6.17387	4.50445	5.62328	6.76416
	2.82129	12.2836	3.64571	5.63937	3.69231	4.44417	2.71831	8.12629	6.5639	7.10674	8.87857	5.73792	208.443	0.132157	0.29029	1.65872	4.01001	109.034	-3282.95			6.2502	4.59195	5.80283	7.24107
	2.95094	12.3117	3.62943	5.89998	3.81148	4.37477	2.8178	8.33106	6.7968	7.20051	9.1462	6.08621	197.574	0.130803	0.289779	1.65258	4.01707	64.295	-3282.89			6.29737	4.69541	5.98189	7.47764
	3.11085	12.5082	3.69318	6.1859	3.97143	4.26033	2.88882	8.51267	7.21326	7.41118	9.36033	6.15132	202.246	0.130664	0.289263	1.64697	4.02104	16.7177	-3282.82			6.43742	4.80589	6.20492	7.64094
	3.22104	12.3993	3.73862	6.42709	3.99327	4.20782	2.93528	8.50427	7.33676	7.75119	9.40681	6.34485	210.913	0.131318	0.288586	1.62734	4.02198	-35.5267	-3282.76			6.45299	4.87606	6.25877	7.83429
	3.31391	12.8497	3.89908	6.84293	4.04684	4.0017	2.95795	8.40103	7.28074	8.12899	9.19538	6.63528	212.836	0.131188	0.289571	1.60218	4.02775	-93.1916	-3282.74			6.68757	4.96382	6.21324	7.98655
	3.34943	13.2138	4.15436	7.05182	4.06319	3.81878	3.01598	8.62684	7.2926	8.09657	9.05737	6.76929	201.473	0.131582	0.290801	1.59506	4.01944	-153.695	-3282.76			6.90587	4.97793	6.31181	7.97441
	3.43428	13.5565	4.32545	7.59712	4.06189	3.67367	3.02563	8.86123	7.27725	8.1119	8.91865	6.78763	193.955	0.131744	0.292085	1.59399	4.007	-217.812	-3282.77			7.10542	5.11089	6.38804	7.93939
	3.5661	13.9031	4.42794	7.94915	4.03919	3.57863	3.08584	8.9325	7.18583	8.45575	8.76681	7.12291	189.361	0.131316	0.292507	1.5965	3.9959	-284.232	-3282.83			7.29906	5.18899	6.40139	8.11516
	3.65163	14.2949	4.53305	8.28993	4.04066	3.4901	3.11655	8.9539	7.12038	8.88232	8.30172	7.44457	192.531	0.130902	0.292127	1.59056	3.99465	-353.256	-3282.85			7.49318	5.27356	6.39694	8.20954
	3.6355	14.6771	4.67566	8.44253	4.00555	3.47957	3.12246	8.54696	6.94463	9.4568	8.55314	7.53534	209.203	0.130253	0.292014	1.58006	3.98554	-421.188	-3282.87			7.66277	5.30922	6.20468	8.51509
	3.5685	15.1781	4.66847	8.2949	3.99678	3.55629	3.1301	8.45965	6.87095	9.66149	8.45475	7.76205	228.321	0.129013	0.292892	1.57009	3.96578	-488.648	-3282.92			7.80501	5.28265	6.15357	8.6261
	3.57843	15.475	4.65124	8.18286	3.97189	3.56134	3.14159	8.40589	6.85568	9.78776	8.98782	7.59798	232.732	0.128227	0.292799	1.56302	3.95698	-555.794	-3282.92			7.90154	5.2387	6.13439	8.79119
	3.63781	15.8085	4.57448	8.10519	4.05899	3.55637	3.19716	8.42276	6.98295	9.6809	9.12884	7.36571	219.496	0.127489	0.293008	1.55791	3.95517	-623.958	-3282.92			8.00691	5.24018	6.20096	8.72515
	3.60299	16.2299	4.55281	7.81937	4.2124	3.52182	3.16468	8.15415	6.9905	9.74052	9.11504	7.36757	206.752	0.12648	0.293025	1.54991	3.95941	-691.686	-3282.96			8.12858	5.18453	6.10311	8.74104
	3.57206	16.4404	4.46364	7.47501	4.22364	3.5003	3.25299	8.12171	7.01746	9.77872	9.52799	7.67432	200.214	0.125495	0.293656	1.54115	3.96027	-761.281	-3282.92			8.15871	5.06631	6.13072	8.99368
	3.50116	16.686	4.5598	7.20288	4.25892	3.54774	3.23831	7.94773	6.94251	9.68514	9.50657	7.71165	198.936	0.125317	0.294343	1.54633	3.95638	-834.133	-3282.93			8.24898	5.00318	6.04285	8.96779
	3.445	16.9166	4.51471	6.83409	4.16556	3.58875	3.2199	7.7968	7.10385	9.55963	9.64253	7.88965	196.203	0.125875	0.294648	1.55714	3.94982	-910.122	-3283			8.29209	4.8628	6.04018	9.03061
	3.43969	16.6029	4.38901	6.80095	4.1722	3.65033	3.2344	8.02387	7.06862	9.17489	9.66898	8.00418	186.094	0.125644	0.295206	1.57515	3.93925	-990.774	-3282.96			8.14387	4.87449	6.10896	8.94935
	3.35508	16.7909	4.3531	6.92837	4.07268	3.68713	3.17492	7.98972	7.01745	9.03498	9.28858	8.16413	162.547	0.125415	0.296093	1.59023	3.93951	-1075.72	-3282.99			8.16635	4.89606	6.0607	8.82923
	3.40802	17.1084	4.33072	7.02046	4.01499	3.75153	3.19387	7.76581	7.09149	8.73565	9.16845	8.38477	147.878	0.125219	0.295949	1.59663	3.92777	-1171.07	-3283.09			8.28237	4.92899	6.01706	8.76295
	3.43786	17.0682	4.21083	6.94116	4.0158	4.08535	3.1904	7.55668	6.98898	8.2892	9.13304	8.65169	162.678	0.124851	0.295708	1.59548	3.91693	-1277.16	-3283.05			8.23898	5.0141	5.91202	8.69131
	3.53067	16.9548	4.08101	6.99602	3.85525	4.19801	3.21551	7.43272	7.04489	8.17592	8.87397	8.57019	187.628	0.125156	0.29528	1.5874	3.90456	-1387.22	-3283.09			8.18882	5.01643	5.89771	8.54003
	3.4222	16.7859	3.90817	7.07955	3.86539	4.20752	3.08617	7.3771	7.20183	7.8583	8.39877	8.59699	205.281	0.125105	0.294486	1.59052	3.89956	-1500.67	-3283.19			8.03874	5.05082	5.88837	8.28469
	3.38906	16.9573	3.8648	6.85702	3.80441	4.06951	3.07693	7.78153	7.1635	7.30017	8.16342	8.00273	216.305	0.124781	0.294188	1.5821	3.90751	-1619.78	-3283.12			8.07038	4.91031	6.00732	7.82211
	3.36888	17.1808	3.80293	6.81242	3.70667	3.97446	3.02044	7.84766	6.89216	6.96763	7.56694	7.93995	225.977	0.124026	0.293869	1.56811	3.91747	-1743.49	-3283.14			8.11753	4.83118	5.92009	7.49151
	3.32919	17.6152	3.75885	6.58613	3.62007	3.80927	2.98447	8.09532	6.71306	6.67097	7.40887	7.90947	230.524	0.123245	0.293372	1.55994	3.93511	-1863.82	-3283.23			8.23441	4.67183	5.93095	7.32977
	3.23983	17.0303	3.73688	6.2523	3.54774	3.66517	2.89028	8.69825	6.46668	6.38412	6.95443	7.8396	230.126	0.122958	0.292494	1.55091	3.9507	-1982.36	-3283.14			8.00235	4.48841	6.0184	7.05938
	3.1227	16.4119	3.67247	5.99798	3.49023	3.36773	2.76358	9.17642	6.30291	6.11509	6.58803	7.72948	224.646	0.122261	0.292059	1.55645	3.96936	-2090.42	-3283.16			7.73569	4.28531	6.08097	6.81087
	3.10692	16.0971	3.76605	5.91437	3.38747	2.99987	2.77095	9.50297	5.91551	5.89693	6.37134	7.72073	207.96	0.121812	0.291844	1.56192	3.98748	-2189.74	-3283.22			7.65668	4.10057	6.06314	6.663
	3.00559	16.1065	3.80459	5.79219	3.30495	2.85606	2.69884	9.6537	5.66704	5.69759	6.20018	7.755	182.305	0.120942	0.291673	1.55308	4.00745	-2282.6	-3283.12			7.63891	3.9844	6.00653	6.55092
	2.97231	15.954	3.82454	5.74255	3.25937	2.76645	2.64386	9.96496	5.40302	5.81903	6.20341	8.26274	157.24	0.120258	0.291326	1.54145	4.01763	-2364.26	-3283.14			7.58361	3.92279	6.00395	6.76173
	2.89043	15.3749	3.94378	5.61002	3.23568	2.78082	2.5679	10.1371	5.05908	5.99059	6.06266	8.22204	147.515	0.120354	0.290974	1.54501	4.01752	-2443.77	-3283.18			7.40303	3.87551	5.92137	6.75843
	2.89004	14.618	3.96321	5.61737	3.27856	2.89524	2.58616	10.1967	4.89347	6.05966	6.17299	8.20811	143.976	0.12044	0.290397	1.55341	4.01007	-2517.03	-3283.03			7.15709	3.93039	5.89212	6.81359
	2.93231	14.0627	4.0655	5.65474	3.23215	3.03783	2.59453	10.3763	4.76937	6.15255	6.11366	8.17923	146.869	0.121121	0.29003	1.55434	4.00301	-2590.63	-3282.98			7.02016	3.97491	5.91341	6.81515
	2.90099	13.9312	4.07497	5.63169	3.21495	3.16081	2.52318	10.4764	4.67875	6.1635	6.0182	8.13705	162.14	0.121594	0.290137	1.55435	3.99691	-2662.02	-3282.91			6.96906	4.00248	5.89278	6.77291
	2.77896	13.7075	4.08004	5.52074	3.11122	3.29584	2.52594	10.8879	4.62465	6.10666	5.98126	8.07982	176.929	0.122296	0.290361	1.54963	3.98941	-2737.61	-3282.64			6.85552	3.97593	6.01284	6.72258
	2.68816	13.6576	4.21969	5.45876	3.03918	3.38699	2.44879	11.3196	4.65509	6.05219	5.89433	7.87593	183.67	0.12347	0.290047	1.56118	3.98785	-2807.34	-3282.4			6.85514	3.96164	6.14116	6.60748
	2.60171	12.7106	4.42261	5.25242	2.92848	3.50151	2.49117	11.7106	4.81242	5.90834	5.8608	7.82423	185.178	0.124977	0.290301	1.56824	3.99049	-2873.93	-3282.01			6.57832	3.89414	6.33807	6.53112
	2.56517	12.4863	4.42076	5.23045	2.90331	3.52238	2.47632	11.5092	5.13286	5.68644	5.87328	7.45481	186.928	0.126058	0.290037	1.57568	4.00774	-2932.82	-3281.37			6.49073	3.88538	6.3728	6.33818
	2.56371	12.2366	4.42792	5.10163	2.89071	3.75348	2.52367	11.4788	5.2481	5.27638	5.94259	6.97573	197.934	0.126564	0.289912	1.57366	4.03225	-2988.17	-3280.63			6.40941	3.91527	6.41687	6.0649
	2.46714	12.2058	4.39639	4.9103	2.87993	3.86031	2.50225	11.3313	5.30591	5.01853	6.14435	6.68189	224.622	0.127311	0.28969	1.56775	4.05354	-3038.73	-3279.7			6.35644	3.88351	6.37983	5.94825
	2.40119	11.959	4.36132	4.80963	2.91739	3.89122	2.51995	10.7999	5.43956	4.74284	6.49835	6.19288	247.928	0.127838	0.290144	1.57217	4.07194	-3081.07	-3278.6			6.24049	3.87275	6.25313	5.81135
	2.41572	11.4744	4.30763	4.85338	2.87401	3.94156	2.5489	10.4356	5.7164	4.69933	6.87316	5.98424	255.808	0.128264	0.290568	1.573	4.08775	-3111.25	-3277.51			6.06592	3.88965	6.23363	5.85225
	2.46012	11.0611	4.29137	4.86955	2.88923	3.99412	2.55394	10.1839	6.00716	4.67544	7.23496	5.73307	257.334	0.128654	0.290907	1.5644	4.1048	-3133.56	-3276.39			5.93754	3.91763	6.24834	5.88116
	2.47866	10.5456	4.15138	4.85018	2.91321	4.02505	2.55906	9.88299	6.23463	4.59655	7.87138	5.35461	266.863	0.128239	0.291284	1.55865	4.10881	-3153.33	-3275.36			5.72521	3.92948	6.22556	5.94085
	2.45537	10.2399	4.21006	4.72355	2.88023	4.04023	2.52428	9.56858	6.42937	4.49229	8.34406	4.86245	295.107	0.128265	0.291355	1.56344	4.09681	-3170	-3274.85			5.63511	3.88134	6.17408	5.8996
	2.366	9.49469	4.21115	4.67606	2.82066	4.08297	2.48715	9.4331	6.35886	4.56567	8.93528	4.44584	331.02	0.128078	0.291665	1.57746	4.07713	-3181.55	-3274.64			5.35728	3.8599	6.09304	5.98227
	2.31509	9.06185	4.35926	4.73461	2.74748	4.12429	2.39502	9.59008	6.58044	4.64738	9.31075	4.23983	353.034	0.128209	0.291793	1.59257	4.0586	-3190.06	-3274.97			5.2454	3.86879	6.18852	6.06599
	2.26696	8.85455	4.41463	4.77616	2.66857	4.21731	2.32954	10.0247	6.77902	4.92278	9.72637	4.06163	346.145	0.128048	0.292849	1.61312	4.05503	-3196.93	-3275.4			5.17871	3.88735	6.37776	6.23693
	2.23575	8.58511	4.62009	5.0775	2.74902	4.88704	2.25882	10.09	6.91314	5.14342	9.9483	4.18205	321.091	0.128361	0.293469	1.62344	4.0602	-3201.41	-3275.83			5.14698	4.23786	6.42065	6.42459
	2.20879	8.19809	4.67622	5.47727	2.76776	5.42135	2.22819	10.0826	6.97186	5.59795	10.5669	4.26373	299.383	0.128455	0.293606	1.63881	4.0513	-3205.01	-3276.5			5.0277	4.55546	6.42756	6.80954
	2.15464	8.00485	4.67247	5.44972	2.83113	5.86561	2.23026	10.5861	7.22811	6.10688	10.7046	4.27209	297.188	0.129031	0.294193	1.65828	4.0517	-3208.74	-3277.53			4.94399	4.71549	6.68147	7.02785
	2.0601	7.83973	4.61956	5.5246	2.82144	6.13591	2.16956	10.9239	7.1089	6.7073	10.7408	4.45245	305.695	0.130176	0.294632	1.67324	4.06723	-3210.39	-3278.42			4.8398	4.82732	6.73413	7.30019
	2.00659	7.66935	4.50305	5.8327	2.88713	6.49812	2.12391	11.1504	7.07774	7.90462	10.4187	4.67056	299.109	0.131165	0.295345	1.67185	4.08928	-3211.07	-3279.08			4.72633	5.07265	6.78401	7.66461
	1.99994	7.37872	4.41088	6.12639	3.02705	6.84446	2.10951	11.3185	6.90289	8.88927	10.2197	4.83266	274.949	0.132079	0.296137	1.67061	4.10143	-3211.78	-3279.39			4.59651	5.33264	6.77695	7.98053
	1.95462	7.0915	4.30524	6.55991	3.09512	7.6707	2.08894	11.1734	6.64046	9.45859	9.89862	5.1825	258.802	0.132505	0.295853	1.6721	4.10287	-3211.82	-3279.33			4.45045	5.77524	6.63426	8.1799
	1.91686	6.88083	4.15926	7.3109	3.15717	8.92916	2.05673	11.0535	6.4295	10.2899	9.36962	5.52549	258.234	0.133233	0.29576	1.68014	4.10285	-3211.29	-3278.98			4.31898	6.46574	6.51323	8.39501
	1.86035	6.69209	4.07053	8.33859	3.47713	11.4085	2.06838	11.1065	6.12956	12.4061	8.63388	5.90148	269	0.133851	0.295212	1.68422	4.10532	-3211.29	-3277.62			4.20766	7.74141	6.43482	8.9805
	1.82376	6.58292	4.07005	10.1088	4.39653	16.1788	2.10152	10.7396	5.86219	14.753	8.05897	6.53595	266.613	0.133757	0.29467	1.68218	4.10094	-3209.6	-3274.42			4.15891	10.228	6.23442	9.78265
	1.86828	6.23814	3.94119	12.4853	5.79663	21.7177	2.07517	10.1621	5.4122	16.8966	7.51564	7.37344	249.972	0.133088	0.294478	1.67937	4.09458	-3208.75	-3267.04			4.01587	13.3332	5.88316	10.5952
	1.85266	6.07487	3.97892	15.795	7.12892	25.6289	2.03629	9.8875	5.24948	18.8854	7.06316	8.24338	227.194	0.132644	0.293556	1.69234	4.08089	-3208.7	-3254.71			3.96882	16.1843	5.72442	11.3973
	1.87536	6.04884	3.82861	19.3158	9.06594	30.204	2.04337	9.76343	5.10012	20.163	6.65375	8.7137	205.505	0.132577	0.29314	1.70938	4.07208	-3209.23	-3236.89			3.9176	19.5286	5.63564	11.8435
	1.94439	6.04942	3.72192	23.2228	11.4555	35.0415	2.15821	9.45141	4.97237	21.5011	6.13508	9.39396	187.186	0.13228	0.293282	1.72305	4.06821	-3211.2	-3210.76			3.90524	23.2399	5.52733	12.3434
	1.94379	6.12138	3.559	23.5035	11.5043	33.9045	2.03886	9.02733	4.81396	21.3807	6.30545	9.37626	220.505	0.136382	0.290823	1.65772	4.13146	-3219.7	-3212.36			3.87472	22.9708	5.29338	12.3541
	2.01279	5.9282	3.4257	27.1217	13.1698	37.3244	2.18113	8.99616	4.7265	22.8691	6.02809	10.0976	204.444	0.136215	0.290471	1.65605	4.12883	-3222.07	-3177.67			3.7889	25.872	5.30127	12.9983
	2.09293	5.97411	3.4321	29.441	14.088	39.9894	2.28612	8.68617	4.73885	24.4534	5.76275	10.614	187.736	0.135113	0.290602	1.64393	4.12083	-3224.57	-3134.96			3.83305	27.8395	5.23705	13.6101
	2.17649	6.297	3.4536	30.4427	14.9256	41.965	2.36869	8.59	4.75728	24.4765	5.49577	10.8897	180.535	0.134657	0.291623	1.64712	4.12034	-3226.99	-3087.19			3.9757	29.1111	5.23866	13.6206
	2.28726	6.90103	3.39242	32.0798	15.5146	41.8941	2.47935	8.75093	4.78675	24.6746	5.18317	10.8411	181.356	0.135409	0.29188	1.65739	4.12345	-3231.34	-3039.36			4.19357	29.8295	5.33901	13.5663
	2.39435	7.66074	3.36766	32.4504	15.4666	40.2302	2.58043	8.79883	4.97442	24.4932	5.04218	10.5074	190.591	0.135751	0.292967	1.65459	4.11956	-3235.55	-2996.99			4.47425	29.3824	5.45123	13.3476
	2.46948	8.42243	3.31686	31.8351	15.0497	39.1081	2.60684	8.72073	5.03883	23.5188	4.98407	10.2713	194.763	0.135841	0.294119	1.65024	4.12197	-3239.88	-2963.12			4.73626	28.6643	5.45547	12.9247
	2.53317	8.93509	3.2464	29.6386	14.0392	35.5867	2.64155	8.71133	5.18155	22.3376	4.99638	9.96304	196.543	0.136132	0.293939	1.62955	4.12034	-3243.7	-2938.98			4.90489	26.4215	5.51147	12.4324
	2.59211	9.36589	3.19839	26.6941	12.3345	30.4983	2.64424	8.45089	5.3002	21.3035	5.17896	9.43787	202.396	0.136491	0.293859	1.60643	4.1186	-3246.88	-2927.54			5.05213	23.1756	5.46511	11.9734
	2.5929	9.49628	3.13328	23.4796	11.041	27.4382	2.61485	8.31202	5.43757	19.7895	5.26029	8.47005	218.087	0.136793	0.294249	1.59315	4.10191	-3250.03	-2929.62			5.07415	20.6529	5.45481	11.1733
	2.56209	9.46203	3.10241	20.5033	9.6703	23.6113	2.53765	8.34406	5.33277	17.567	5.39405	8.04729	225.327	0.137547	0.292944	1.56795	4.09463	-3253.4	-2942.98			5.04218	17.9283	5.40482	10.3361
	2.50998	9.17506	3.06881	17.1445	8.03293	18.3773	2.4912	8.60305	5.52606	15.7374	5.5433	7.47297	223.711	0.137681	0.291733	1.53584	4.08305	-3255.67	-2963.56			4.91795	14.5182	5.5401	9.58456
	2.42965	8.60544	3.02284	13.5273	6.38769	15.3142	2.44586	8.35659	5.63352	14.0286	5.73484	7.11287	222.075	0.13731	0.290881	1.5125	4.07681	-3257.03	-2987.87			4.68598	11.743	5.47866	8.95877
	2.34742	8.1091	3.01116	10.7257	5.23708	12.7165	2.40164	8.19601	5.59941	12.6517	5.98732	6.86938	228.468	0.136478	0.289992	1.48074	4.07254	-3258.51	-3013.29			4.48923	9.55975	5.39902	8.5028
	2.24155	7.31994	3.05218	9.5903	4.72795	10.4947	2.31294	8.35269	5.70341	11.8398	6.04891	6.86669	250.371	0.135966	0.289511	1.47158	4.06187	-3259.42	-3037.48			4.20455	8.27098	5.45635	8.25179
	2.13511	6.72856	3.08898	8.66	4.17993	9.53898	2.28885	8.62358	5.40749	10.3943	6.01337	6.83958	271.502	0.135114	0.289782	1.46413	4.04932	-3260.04	-3060.73			3.98422	7.45963	5.43997	7.74908
	2.11812	6.02326	3.34665	8.03995	3.91233	9.39164	2.27585	9.00048	5.34399	9.54679	5.99784	6.94587	274.144	0.134753	0.290179	1.45538	4.04	-3260.41	-3081.72			3.82934	7.11464	5.54011	7.49683
	2.06004	5.61065	3.59221	8.55864	3.86806	9.87661	2.23666	9.2211	5.28054	9.12549	5.82443	7.02143	270.153	0.134528	0.291182	1.44608	4.02719	-3260.29	-3101.16			3.7543	7.43444	5.57943	7.32378
	2.06645	5.21836	3.73444	9.35676	3.97863	10.1496	2.28169	9.23128	5.14822	8.79735	5.63549	7.19809	274.029	0.134033	0.292597	1.45537	4.02034	-3260.28	-3119.16			3.67308	7.82833	5.55373	7.21031
	2.00832	4.82069	3.91094	9.93296	3.98452	9.88985	2.20825	9.39254	5.13619	8.42375	5.41697	7.34096	284.229	0.133913	0.293547	1.4795	4.01828	-3260.6	-3135.07			3.57998	7.93578	5.57899	7.06056
	2.06006	4.58454	4.08036	10.2351	4.02569	9.96064	2.21913	9.81613	5.12777	8.10132	5.23645	7.30143	293.323	0.134258	0.294264	1.51448	4.03162	-3260.52	-3148.14			3.57499	8.07381	5.72101	6.87974
	2.02878	4.36925	4.2978	10.2756	4.0681	10.2269	2.20708	9.80247	5.26341	7.82226	4.9105	7.07777	294.678	0.134515	0.295248	1.5319	4.0452	-3260.54	-3159.23			3.56528	8.19018	5.75765	6.60351
	1.98031	4.49741	4.54383	9.95866	4.02301	10.0139	2.20143	9.85136	5.3645	7.22347	4.75022	6.77372	284.432	0.134816	0.296617	1.52544	4.06052	-3260.78	-3167.85			3.67385	7.99851	5.80576	6.24914
	2.0036	4.8037	4.73674	9.70496	3.91295	9.51868	2.21375	10.2273	5.38275	6.6255	4.59053	6.43944	262.943	0.135086	0.297551	1.54329	4.06382	-3260.77	-3174.46			3.84801	7.7122	5.94125	5.88516
	1.95857	5.04166	4.87382	9.05055	3.72812	8.72498	2.18193	10.7614	5.32455	6.07065	4.45675	6.12291	237.976	0.135296	0.297788	1.55599	4.07538	-3260.88	-3179.61			3.95802	7.16788	6.0893	5.5501
	2.00185	5.53552	5.00862	8.13225	3.54054	7.82024	2.22194	11.4659	5.45856	5.78287	4.39761	5.61883	226.282	0.13532	0.298797	1.56358	4.08565	-3261.06	-3183.26			4.182	6.49768	6.38213	5.26644
	2.00932	6.21584	5.10685	7.05565	3.25929	6.82021	2.22142	11.6622	5.5758	5.55953	4.46349	5.18958	216.707	0.13597	0.298848	1.57197	4.0946	-3261.05	-3186.04			4.444	5.71172	6.48646	5.07087
	1.99204	6.77029	5.15763	5.86686	3.11731	6.26359	2.22071	11.7145	5.62052	5.25309	4.47379	4.81656	199.281	0.136379	0.298609	1.5672	4.09228	-3260.57	-3188.26			4.63999	5.08259	6.51858	4.84781
	1.98572	7.18034	5.08551	5.26921	2.91802	5.66198	2.20553	11.861	5.59431	5.28907	4.47428	4.54621	179.696	0.137193	0.298379	1.57915	4.08244	-3259.05	-3189.92			4.75052	4.6164	6.55362	4.76985
	2.01746	7.29022	4.93041	4.81853	2.6631	4.82972	2.22112	11.9303	5.54295	5.27568	4.54252	4.31653	167.474	0.137773	0.297451	1.60345	4.07732	-3254.81	-3191.21			4.74603	4.10378	6.56479	4.71158
	2.05401	7.44977	4.66321	4.3112	2.6316	4.50171	2.17826	11.6965	5.42139	5.16147	4.48239	4.13744	152.382	0.138032	0.296539	1.65206	4.07872	-3248.66	-3192.34			4.72233	3.81484	6.43206	4.59376
	2.12168	7.34272	4.38262	3.99824	2.69218	4.18329	2.22678	11.1441	5.32134	5.14332	4.54818	4.15771	134.905	0.137584	0.29523	1.69516	4.08161	-3242.58	-3193.26			4.61567	3.62457	6.23073	4.6164
	2.14415	7.32432	4.16465	4.02869	2.74633	3.92449	2.20455	10.4905	5.13487	5.3135	4.64717	4.22239	128.928	0.136745	0.294709	1.73252	4.07142	-3235.82	-3194.13			4.54437	3.5665	5.9433	4.72769
	2.16194	7.26943	3.99579	4.10544	2.85684	3.68392	2.16255	9.95116	4.89472	5.24059	4.53182	4.19826	136.759	0.136861	0.294042	1.76614	4.05516	-3230.79	-3195.01			4.47572	3.54873	5.66948	4.65689
	2.21949	6.87377	4.12299	4.17587	3.06733	3.59601	2.18582	9.76561	4.67517	5.28531	4.43273	4.21082	150.038	0.136414	0.294492	1.80004	4.04093	-3227.73	-3195.82			4.40542	3.61307	5.5422	4.64295
	2.30807	6.61744	4.23307	4.44093	3.44274	3.66135	2.2018	9.66791	4.45177	5.46966	4.53965	4.15747	156.21	0.136655	0.294761	1.84033	4.02479	-3226.32	-3196.84			4.38619	3.84834	5.44049	4.72226
	2.31209	6.57325	4.42885	4.77129	3.8067	3.67686	2.19896	9.77182	4.24327	5.57294	4.4296	4.28576	163.908	0.136241	0.294621	1.87057	4.00653	-3226.84	-3198.09			4.43807	4.08495	5.40468	4.76277
	2.32701	6.92982	4.65055	4.85253	4.02453	3.88448	2.23998	9.97423	4.15303	5.69359	4.48275	4.39179	194.286	0.135764	0.294372	1.88649	3.98393	-3231.25	-3199.48			4.63579	4.25385	5.45575	4.85604
	2.32839	7.30515	4.96051	5.09327	4.27775	4.21502	2.2583	10.2798	4.13691	5.84447	4.48122	4.31615	236.478	0.13494	0.294257	1.89321	3.96379	-3236.77	-3201.09			4.86468	4.52868	5.55832	4.88061
	2.32346	7.48867	5.19512	5.34228	4.43736	4.27656	2.26988	10.3938	4.19897	6.18737	4.38001	4.14604	265.647	0.135372	0.294388	1.89256	3.94919	-3242.96	-3202.97			5.00241	4.6854	5.62088	4.90447
	2.35336	7.61782	5.23263	5.48226	4.63373	4.30785	2.29827	10.5801	4.32345	6.4241	4.40211	4.04162	282.066	0.135112	0.293726	1.89844	3.95483	-3248.1	-3204.95			5.06794	4.80795	5.73394	4.95594
	2.42704	7.63719	5.21769	5.71808	4.75801	4.45542	2.327	10.6044	4.47201	6.76766	4.49161	3.96586	289.034	0.134433	0.293536	1.89851	3.95736	-3251.54	-3207.2			5.09397	4.97717	5.80114	5.07505
	2.42533	7.77357	5.08977	5.97609	4.76441	4.49124	2.29679	10.7881	4.59127	6.85845	4.41049	3.9052	288.257	0.134321	0.292735	1.89093	3.9606	-3253.94	-3209.52			5.09623	5.07725	5.89206	5.05805
	2.52568	7.85713	4.92491	6.10963	4.77122	4.59347	2.40592	11.0255	4.8141	6.9364	4.42513	3.83789	281.119	0.133507	0.292635	1.88121	3.96417	-3255.26	-3211.94			5.10257	5.15811	6.08182	5.06647
	2.62063	7.80731	4.84687	6.25036	4.81919	4.74606	2.45206	11.1468	4.93666	7.24888	4.32722	3.57043	282.743	0.132632	0.292999	1.87248	3.96436	-3256.32	-3214.38			5.0916	5.27187	6.17852	5.04884
	2.74455	7.48217	4.82979	6.4037	4.8699	4.96646	2.53017	11.3919	5.06343	7.47819	4.30528	3.48335	281.234	0.132873	0.293136	1.85068	3.96035	-3257.61	-3216.87			5.01884	5.41335	6.32852	5.08894
	2.86198	7.27768	4.68894	6.56381	4.90425	5.1265	2.62251	11.8443	5.29371	7.86694	4.33182	3.41577	264.684	0.133032	0.293888	1.81846	3.95077	-3257.95	-3219.38			4.94287	5.53152	6.58684	5.20484
	3.05243	7.34138	4.65847	6.60925	4.91813	5.62036	2.70228	11.9906	5.36614	8.04742	4.44182	3.31065	241.605	0.132767	0.294121	1.80429	3.94502	-3258.64	-3221.81			5.01742	5.71592	6.68634	5.26663
	3.14953	7.24133	4.60346	6.60894	5.13825	6.06858	2.76928	12.1495	5.29999	8.30254	4.48974	3.23793	233.737	0.132813	0.293674	1.80353	3.94054	-3260.11	-3224.22			4.9981	5.93859	6.73957	5.3434
	3.19958	7.11608	4.62941	6.70248	5.19445	6.61472	2.84351	12.2713	5.3498	8.37819	4.57296	3.30889	227.657	0.132863	0.293483	1.79419	3.92959	-3260.23	-3226.6			4.98169	6.17055	6.82155	5.42001
	3.24626	6.95408	4.72451	6.85788	5.29957	7.0164	2.87637	12.4325	5.36813	8.6076	4.6659	3.21987	212.447	0.133242	0.292651	1.78878	3.92044	-3260.91	-3228.9			4.97495	6.39128	6.89233	5.49779
	3.21167	6.77459	4.9358	6.82244	5.40753	7.52319	2.84894	12.2167	5.30459	8.56896	4.67826	3.25395	204.67	0.133824	0.292173	1.7733	3.91009	-3262.29	-3230.98			4.97402	6.58439	6.79009	5.50039
	3.15192	6.57012	4.92051	6.75602	5.43782	7.91139	2.79022	12.1672	5.27905	8.3364	4.56345	3.23835	204.462	0.135077	0.291604	1.75403	3.9154	-3261.93	-3233.05			4.88085	6.70174	6.74548	5.3794
	3.15111	6.34489	4.99263	6.4861	5.48535	8.52055	2.78435	12.314	5.20893	8.15227	4.56821	3.21711	195.458	0.135983	0.291332	1.75029	3.92595	-3261.84	-3235.03			4.82954	6.83066	6.7691	5.31253
	3.03556	6.08472	4.95609	6.35118	5.40448	9.00183	2.72712	12.3046	4.98076	7.87877	4.45269	3.28251	179.562	0.136682	0.292242	1.73537	3.9395	-3262.67	-3236.95			4.69212	6.91917	6.67082	5.20466
	2.93891	5.83065	4.9919	6.2982	5.26633	9.68775	2.64354	12.3498	4.93515	7.8057	4.3218	3.26515	166.604	0.13692	0.29333	1.72318	3.95155	-3261.84	-3238.86			4.58715	7.08409	6.64283	5.13088
	2.90569	5.75717	5.08934	6.36895	5.25321	10.0263	2.62447	12.5611	4.99187	7.61117	4.33452	3.2344	165.111	0.137754	0.29416	1.71473	3.95962	-3261.84	-3240.69			4.58407	7.21617	6.7258	5.06003
	2.84173	5.51837	5.0966	6.21208	5.3801	10.924	2.59737	12.3064	4.87768	7.54689	4.33156	3.16148	165.479	0.137793	0.294632	1.70866	3.97525	-3262.74	-3242.44			4.48557	7.50539	6.59383	5.01331
	2.77423	5.31368	5.13259	6.09438	5.3917	11.6312	2.55511	12.2076	4.78104	7.21972	4.29271	3.14	165.564	0.137989	0.294592	1.69728	3.99412	-3261.9	-3244.27			4.40683	7.70577	6.5146	4.88415
	2.7215	5.23789	5.06797	6.08945	5.3971	12.0357	2.50979	12.1679	4.74125	7.08674	4.19801	3.02335	161.753	0.138134	0.295094	1.69106	4.01239	-3262.12	-3246.02			4.34246	7.84076	6.47298	4.76937
	2.69229	5.2069	5.20296	5.94972	5.24385	12.3711	2.49978	12.322	4.65068	6.95352	4.20251	2.90053	156.973	0.13778	0.295259	1.67697	4.02426	-3263.13	-3247.62			4.36738	7.85488	6.49083	4.68552
	2.65515	5.1383	5.27518	6.00078	5.16912	12.5013	2.48847	12.3429	4.54322	6.86459	4.15827	2.85677	152.784	0.137885	0.295261	1.66376	4.03078	-3262.03	-3249.27			4.35621	7.8904	6.45818	4.62654
	2.61353	5.06373	5.47885	6.02688	5.21909	12.2268	2.46602	12.6748	4.58087	6.67969	4.10659	2.69436	146.72	0.13815	0.294294	1.64925	4.04503	-3262.11	-3250.89			4.38537	7.82426	6.57389	4.49355
	2.53554	5.01118	5.54618	6.05548	5.1352	12.4105	2.4404	12.7309	4.34296	6.47669	3.94766	2.57147	136.097	0.138212	0.293579	1.63169	4.05598	-3262.89	-3252.4			4.3643	7.86705	6.50474	4.33194
	2.46111	5.03774	5.50769	6.03607	5.10868	12.3935	2.32715	13.0615	4.28725	6.35618	3.75624	2.48749	120.648	0.137398	0.293535	1.61861	4.07509	-3261.62	-3254.1			4.33551	7.8461	6.55863	4.19997
	2.44279	5.29208	5.48853	6.30286	4.97644	12.4738	2.32239	13.0435	4.28941	6.47874	3.59815	2.45713	104.75	0.136622	0.293749	1.62299	4.08639	-3261.74	-3255.68			4.4078	7.91771	6.55178	4.178
	2.41603	5.49014	5.34591	6.38966	5.07719	12.2958	2.24049	13.1046	4.31416	6.32887	3.50583	2.37777	100.307	0.136143	0.29433	1.62426	4.09297	-3262.45	-3257.19			4.41736	7.92088	6.55307	4.07082
	2.45825	5.61882	5.21145	6.80547	5.03209	12.4685	2.31012	13.4082	4.42655	6.31659	3.47758	2.49776	109.498	0.135786	0.294615	1.62118	4.11073	-3261.11	-3258.92			4.42951	8.10203	6.71495	4.09731
	2.37696	5.91046	4.84241	7.20404	5.23142	12.8925	2.23229	13.0581	4.46503	6.42005	3.33318	2.55737	122.421	0.136303	0.294021	1.61748	4.12165	-3261.38	-3260.62			4.37661	8.44265	6.58513	4.10353
	2.36298	6.44406	4.59952	7.55561	5.41669	14.0005	2.2182	13.3226	4.4198	6.52351	3.25071	2.78601	134.234	0.135434	0.293502	1.61231	4.13237	-3262.17	-3262.3			4.46885	8.99095	6.65355	4.18675
	2.38904	6.87206	4.25899	8.27165	5.81866	14.8376	2.23824	13.378	4.43216	6.69325	3.23151	3.02759	148.565	0.135086	0.293357	1.59963	4.13239	-3260.78	-3264.18			4.5067	9.64264	6.68279	4.31745
	2.38117	7.2076	3.93065	9.16192	6.02654	15.6383	2.2766	13.1256	4.42586	6.86396	3.21245	3.23242	166.278	0.135022	0.29388	1.57895	4.12793	-3261.21	-3265.98			4.50648	10.2756	6.60935	4.43628
	2.34927	7.55959	3.78807	9.8052	6.24051	15.6484	2.25765	13.0326	4.46625	6.92767	3.18795	3.43584	189.669	0.135514	0.294331	1.54985	4.11936	-3261.87	-3267.7			4.56564	10.5647	6.5855	4.51715
	2.39493	8.11231	3.56518	10.3358	6.42666	16.7019	2.30746	13.2754	4.43937	7.41406	3.28406	3.57258	220.373	0.135629	0.295154	1.52901	4.10982	-3260.35	-3269.61			4.69081	11.1548	6.67409	4.7569
	2.39409	8.71935	3.44266	10.4668	6.55079	17.0629	2.30407	13.1319	4.38292	7.65188	3.28297	3.6892	250.061	0.135862	0.296081	1.50493	4.09288	-3260.71	-3271.37			4.85203	11.3602	6.6063	4.87469
	2.33571	9.3311	3.33412	10.6421	6.65683	17.0949	2.25962	13.0965	4.39828	7.78858	3.27064	3.80791	276.176	0.135532	0.297206	1.47597	4.066	-3261.03	-3273.04			5.00031	11.4646	6.58479	4.95571
	2.30691	9.87208	3.23082	10.7081	6.54688	16.7912	2.27131	12.9782	4.42459	7.73596	3.29312	3.83716	299.15	0.135105	0.297758	1.44684	4.03999	-3259.16	-3274.76			5.1366	11.3487	6.55805	4.95541
	2.26461	10.1833	3.21335	10.4631	6.36398	15.7143	2.23019	12.3985	4.34208	7.56356	3.29765	3.75298	313.324	0.135205	0.29824	1.42832	4.02829	-3259.2	-3276.22			5.22042	10.8471	6.32358	4.8714
	2.22423	10.5389	3.23344	10.0216	5.93399	14.7892	2.18013	12.0284	4.46718	7.76998	3.32534	3.70841	323.474	0.134488	0.298265	1.43373	4.0236	-3258.71	-3277.5			5.33219	10.2482	6.22525	4.93458
	2.21087	11.0631	3.22869	9.42851	5.58166	13.9053	2.1512	11.6939	4.4528	7.78176	3.37847	3.58127	335.761	0.132942	0.298211	1.45123	4.01168	-3255.98	-3278.86			5.5009	9.63849	6.09931	4.91383
	2.17842	11.2148	3.31908	9.10227	5.17807	12.8356	2.1455	11.0683	4.5064	7.6063	3.47988	3.42025	341.995	0.132538	0.298092	1.45933	4.00101	-3255.06	-3280.01			5.57077	9.03864	5.90672	4.83548
	2.12945	11.3802	3.32616	8.46455	4.77667	11.031	2.10591	10.644	4.65993	7.19965	3.38066	3.39916	336.877	0.132226	0.296785	1.47167	4.0002	-3253.62	-3280.94			5.61194	8.09074	5.80329	4.65982
	2.12216	11.6027	3.32238	8.24988	4.3252	10.0503	2.10423	10.3012	4.64013	7.16712	3.43872	3.45496	320.311	0.131562	0.296486	1.48121	4.00443	-3250.82	-3281.9			5.68242	7.5418	5.68185	4.68693
	2.10349	11.5175	3.37059	8.25432	4.20565	9.31879	2.06382	9.97753	4.66696	7.1625	3.48018	3.46956	291.91	0.130945	0.297448	1.48795	4.00989	-3250.1	-3282.57			5.66387	7.25959	5.56943	4.70408
	2.06399	11.4082	3.4708	8.65376	4.09556	9.03563	2.01729	9.5655	4.66706	7.1947	3.52224	3.53514	275.93	0.13035	0.297769	1.50098	4.01501	-3249.53	-3283.08			5.64765	7.26165	5.41662	4.75069
	2.07278	11.2378	3.52929	9.00888	4.13193	8.90138	1.97658	8.90211	4.61971	6.96837	3.41207	3.63161	263.356	0.129667	0.298548	1.51863	4.01192	-3247.97	-3283.7			5.61329	7.3474	5.16613	4.67069
	2.04721	11.0866	3.71946	9.19639	4.23494	8.84536	1.99004	8.527	4.46596	6.63208	3.38932	3.64664	252.612	0.128621	0.299199	1.54289	4.01522	-3249.34	-3284.06			5.61777	7.42556	4.99434	4.55601
	2.02683	10.8185	3.75993	9.35991	4.3069	8.84037	1.9252	8.16	4.27773	6.54775	3.21028	3.7485	255.575	0.127995	0.299123	1.56352	4.01924	-3250.85	-3284.36			5.5351	7.50239	4.78764	4.50218
	1.96317	10.6202	3.89338	9.76732	4.41209	8.92349	1.88572	7.8006	3.96692	6.57594	3.06292	3.91801	259.147	0.126532	0.29958	1.58876	4.02245	-3251.16	-3284.82			5.49224	7.70097	4.55108	4.51896
	1.91671	10.4363	3.96094	10.2788	4.42271	8.83681	1.86029	7.6274	3.79443	6.45784	3.02553	4.00515	266.718	0.125775	0.299644	1.60697	4.02454	-3252.39	-3285.07			5.43798	7.84612	4.42737	4.49617
	1.96642	9.95095	3.9584	10.4598	4.52648	8.45666	1.8407	7.43187	3.73811	6.26954	2.84603	4.01006	276.602	0.125353	0.298506	1.62455	4.03204	-3253.41	-3285.36			5.29193	7.81432	4.33689	4.37521
	1.98078	9.58216	4.0881	10.652	4.52299	8.11917	1.85038	7.0006	3.68706	6.42471	2.7258	4.03455	287.663	0.124852	0.29815	1.63505	4.03726	-3253.71	-3285.83			5.21701	7.76471	4.17935	4.39502
	1.95523	9.12594	4.16637	11.1782	4.70838	7.75084	1.82719	7.05021	3.62396	6.81281	2.64877	4.27718	304.927	0.124791	0.298028	1.64347	4.042	-3255.26	-3286.07			5.08251	7.87912	4.16712	4.57959
	1.97067	8.85533	4.21923	11.9821	4.73089	7.33978	1.77629	7.44151	3.51857	7.31446	2.68756	4.67391	318.608	0.125318	0.297349	1.65763	4.04434	-3254.02	-3286.33			5.01508	8.01759	4.24545	4.89198
	1.94995	8.57452	4.15319	13.3571	4.83781	7.03796	1.75108	7.95943	3.57002	8.64763	2.76186	5.35065	320.574	0.125793	0.296705	1.65477	4.04079	-3234.85	-3286.72			4.89256	8.41097	4.42684	5.58671
	1.93653	8.27132	4.00615	14.5132	4.87876	6.5665	1.71874	8.69012	3.63138	9.72025	3.02502	6.08871	308.154	0.125978	0.296128	1.64858	4.03822	-3184.8	-3286.84			4.738	8.65284	4.68008	6.27799
	1.92637	8.049	3.79806	16.4826	4.85514	6.89548	1.6869	9.22337	3.60221	11.6313	3.65398	7.27567	283.351	0.125626	0.296007	1.6404	4.04482	-3089.97	-3286.96			4.59114	9.41108	4.83749	7.52031
	1.88086	7.76411	3.77188	18.6542	4.79709	7.14281	1.69326	9.38314	3.61324	14.1387	4.54949	9.49774	247.086	0.126145	0.295438	1.63774	4.04746	-2902.98	-3287.11			4.47228	10.198	4.89655	9.3953
	1.89502	7.73578	3.65538	21.12	4.64979	7.41635	1.70708	9.41273	3.50482	17.3631	5.70953	11.9564	215.547	0.125868	0.294622	1.61925	4.04591	-2578.26	-3286.9			4.42873	11.062	4.87488	11.6763
	1.90439	7.77367	3.65455	23.0025	4.48167	7.9325	1.73638	9.25038	3.46554	21.2414	7.05419	13.9734	193.616	0.125879	0.294336	1.60864	4.04615	-2137.26	-3286.68			4.4442	11.8055	4.81743	14.0897
	1.91215	7.49704	3.66042	24.3529	4.28964	8.7823	1.74925	8.85081	3.56395	25.0934	8.25962	16.3381	167.421	0.125605	0.293778	1.58379	4.04293	-1621.21	-3286.5			4.35654	12.4749	4.72134	16.5637

## Sheet: P207 U1-2
	Ra Li	Oi Li	Oe Li	MF Li	ICO Li	LO Li	Ra Re	Oi Re	Oe Re	MF Re	ICO Re	LO Re	EKG	Kippwinkel	Rotwinkel	Kraft x	Kraft y	Druck li	Druck re			Bauch links	Rücken links	Bauch rechts	Rücken rechts
	3.82323	9.65961	5.94742	37.7661	11.9904	15.7674	3.47329	14.6277	5.24328	38.4136	9.52482	35.329	346.174	0.0861123	0.423923	1.78487	3.43119	40	-3332.86			6.47675	21.8413	7.78143	27.7558
	3.87691	9.55387	5.7919	40.1253	12.3736	15.8705	3.52816	15.0979	5.21976	46.2773	10.7643	39.0199	371.506	0.0861192	0.424647	1.80048	3.41911	37	-3332.7			6.40756	22.7898	7.94862	32.0205
	4.03288	9.93297	5.61051	42.115	13.1613	16.469	3.74753	15.3862	5.27848	52.5141	11.6873	42.42	383.401	0.0858068	0.424489	1.80138	3.40884	1.19751	-3332.44			6.52545	23.9151	8.1374	35.5404
	4.16593	10.3532	5.61666	45.8016	13.4612	17.0002	3.91324	15.6661	5.11568	56.7979	12.6922	46.3288	371.215	0.0858562	0.423964	1.80295	3.40344	11	-3332.12			6.71193	25.421	8.23166	38.6063
	4.36611	10.8935	5.49904	47.7563	13.83	17.3909	3.9861	16.8746	5.03004	59.6566	13.2082	48.7592	360.432	0.0860089	0.42412	1.80118	3.40156	184.503	L			6.91956	26.3257	8.63025	40.5414
	4.57869	11.8601	5.40578	48.9887	13.9768	17.6296	4.13392	18.1521	4.8686	61.9967	13.5489	49.4547	362.45	0.0862438	0.424027	1.79731	3.40311	508.064	-3331.82			7.28154	26.865	9.05154	41.6667
	4.62765	12.3476	5.70276	49.3572	14.0303	18.1142	4.15059	18.6419	4.83885	62.0435	13.5596	49.3405	367.007	0.0859936	0.422551	1.78633	3.40964	638.918	-3331.67			7.55934	27.1672	9.21045	41.6479
	4.81262	13.3466	5.95779	48.311	14.3652	18.3959	4.35705	18.8306	4.81578	59.8082	13.193	48.5221	357.878	0.0855665	0.421515	1.78058	3.40859	676.72	-3331.68			8.039	27.024	9.33448	40.5078
	5.02518	14.0981	6.2523	47.766	14.6669	18.6491	4.49725	19.3977	4.8308	58.3619	12.9723	48.2694	348.123	0.0858156	0.420216	1.76572	3.40819	652.391	-3331.81			8.45853	27.0274	9.57525	39.8679
	5.14293	14.4825	6.80738	47.8048	14.9699	19.1944	4.58297	19.1043	4.8767	55.0503	12.0598	45.9503	328.056	0.0860081	0.419135	1.73899	3.40994	592.584	-3331.78			8.81095	27.323	9.52133	37.6868
	5.16168	14.9983	7.43078	46.0312	14.625	19.0642	4.603	18.9461	4.85657	49.0986	11.14	42.4385	298.975	0.0858357	0.418649	1.71337	3.41197	501.266	-3331.8			9.19691	26.5735	9.46857	34.2257
	5.18472	15.4406	8.17987	43.2953	14.1754	18.8348	4.53579	19.0908	4.77454	43.5807	10.0717	37.279	277.937	0.0860982	0.418958	1.68396	3.40848	377.657	-3332			9.60172	25.4352	9.46705	30.3105
	5.18034	16.1658	8.6067	40.3815	13.9989	18.6795	4.47234	18.1991	4.77014	38.6663	8.81094	32.3202	265.94	0.0863928	0.418714	1.66525	3.40862	235.345	-3332.07			9.98428	24.3533	9.14721	26.5991
	5.06313	16.6118	9.10796	36.1937	13.5118	20.1684	4.44053	16.036	4.69324	32.819	7.75955	27.4982	255.161	0.0867151	0.419329	1.65011	3.40458	69.0905	-3332.07			10.261	23.2913	8.38994	22.6922
	4.96656	16.5005	9.57306	33.6889	13.4376	21.9666	4.31936	13.7373	4.55834	27.5397	6.82873	23.0586	239.369	0.0868865	0.419733	1.63593	3.40522	-123.882	-3332.27			10.3467	23.031	7.53833	19.1424
	4.78415	16.2193	10.1199	30.5573	13.1196	23.1842	4.12107	12.4294	4.41023	22.7039	5.73853	19.3995	221.134	0.0871519	0.420356	1.62132	3.40391	-331.427	-3332.42			10.3744	22.2871	6.98689	15.9473
	4.59574	16.0318	10.7403	28.1094	12.7394	24.5286	3.83669	10.435	4.33235	18.6936	4.94345	15.2575	209.067	0.087455	0.421313	1.61399	3.40411	-541.13	-3332.41			10.4559	21.7925	6.20134	12.9648
	4.42468	15.481	11.3214	23.7339	12.3104	25.194	3.74674	8.91566	4.32108	14.3703	4.40339	11.099	207.731	0.0875536	0.421995	1.6142	3.40858	-763.371	-3332.56			10.409	20.4127	5.66116	9.95756
	4.19765	15.181	11.4307	20.294	11.9322	26.2463	3.64425	8.23928	4.2619	12.2478	3.95825	9.14054	207.861	0.0877538	0.422935	1.61756	3.41546	-992.421	-3332.77			10.2698	19.4908	5.38181	8.44887
	4.04642	14.7261	11.1788	17.855	11.8741	26.6011	3.45346	7.51712	4.46617	11.3025	3.81936	8.09734	212.157	0.0877811	0.423088	1.62117	3.41705	-1206.51	-3332.79			9.98376	18.7767	5.14558	7.73974
	3.94683	14.1957	11.0786	15.9865	11.682	26.6931	3.35983	6.38804	4.7255	10.5006	3.85183	7.11759	220.36	0.0875484	0.423682	1.62545	3.41195	-1417.08	-3332.83			9.74038	18.1205	4.82446	7.15668
	3.79632	13.5679	11.0363	14.3451	11.3956	25.6626	3.30874	6.22023	5.26777	9.9413	3.9982	6.47644	236.934	0.0870713	0.423392	1.6282	3.4067	-1610.59	-3333.03			9.46686	17.1344	4.93225	6.80531
	3.68321	13.237	10.721	13.3648	11.4178	23.2923	3.33491	6.32815	5.90928	9.79672	4.31551	5.99043	257.648	0.0862308	0.423275	1.62946	3.39946	-1786.54	-3333.09			9.21373	16.025	5.19078	6.70089
	3.68231	13.1938	10.3985	12.6145	11.3262	21.4608	3.40607	6.69611	6.60422	9.29889	4.61227	5.60052	273.661	0.0861624	0.423132	1.62291	3.39439	-1943.24	-3333.06			9.09155	15.1339	5.5688	6.50389
	3.64579	13.5683	9.98101	11.7112	11.1923	18.6673	3.50833	6.90021	7.14152	9.2101	4.81784	5.38077	285.083	0.0862255	0.423095	1.62426	3.39977	-2094.88	-3333.18			9.06503	13.8569	5.85002	6.46957
	3.5888	14.6199	9.08895	11.177	10.7188	16.5259	3.49181	7.20283	7.62819	9.12358	5.11708	5.22811	290.346	0.0859861	0.423768	1.6283	3.39787	-2232.57	-3333.27			9.09923	12.8073	6.10761	6.48959
	3.63292	15.2583	8.5204	10.5958	10.6049	14.6492	3.57551	7.68075	7.92019	9.05469	5.55472	5.3631	295.264	0.0854763	0.423901	1.63708	3.40088	-2357.46	-3333.21			9.13722	11.95	6.39215	6.65751
	3.66589	16.0729	7.61069	10.4975	10.5249	13.2251	3.65805	7.95608	8.11759	9.66898	5.84914	5.50893	302.982	0.0852361	0.424445	1.64911	3.39801	-2480.23	-3333.25			9.1165	11.4158	6.57724	7.00902
	3.66498	16.7539	6.9322	10.3215	10.4409	12.6153	3.67514	8.22711	8.16525	10.0152	5.95566	5.69345	315.557	0.0846624	0.424401	1.65785	3.40671	-2594.91	-3333.35			9.11703	11.1259	6.68917	7.22143
	3.63638	17.2562	6.56503	10.5526	10.686	12.5175	3.67323	8.42419	8.06363	10.1687	6.04018	6.14506	330.482	0.0845566	0.425021	1.67241	3.41661	-2704.81	-3333.32			9.15255	11.252	6.72035	7.45132
	3.62559	17.5629	6.12795	10.4992	10.535	13.8541	3.61932	8.6676	7.76055	10.9496	5.98326	6.53387	341.089	0.0841242	0.425613	1.68	3.41975	-2803.07	-3333.29			9.10547	11.6294	6.68249	7.82225
	3.69245	17.6454	5.94485	10.4619	10.5237	14.9474	3.53964	9.02441	7.38938	11.7668	5.86985	6.75171	346.732	0.0832987	0.425558	1.68208	3.41316	-2891.29	-3333.39			9.09424	11.9777	6.65114	8.12946
	3.72287	17.6167	5.52323	10.4523	10.454	15.6705	3.4292	9.6486	7.09564	11.978	5.74156	7.18714	341.13	0.0821893	0.42557	1.67751	3.40124	-2965.99	-3333.39			8.95426	12.1923	6.72448	8.30224
	3.74879	17.4898	5.29436	10.4333	10.4406	16.9901	3.39934	10.447	6.53745	12.1703	5.58638	7.59378	339.508	0.0815225	0.425293	1.66705	3.38726	-3027.19	-3333.33			8.84432	12.6213	6.7946	8.45016
	3.74047	16.2083	5.14553	10.7261	10.4973	18.058	3.31625	10.7592	6.12918	12.8651	5.38785	7.81697	341.852	0.0810923	0.424805	1.65827	3.37469	-3077.8	-3333.4			8.36476	13.0938	6.73486	8.68999
	3.71592	15.5225	5.08853	10.9699	10.5201	19.5227	3.25723	10.603	5.95157	13.355	5.07328	8.23524	341.787	0.081239	0.42445	1.64864	3.36481	-3115.4	-3333.45			8.10898	13.6709	6.60393	8.88785
	3.73494	15.0259	5.17889	11.1491	10.5794	22.0289	3.22165	10.4416	5.57906	13.8175	4.83439	8.36868	341.006	0.0816752	0.424577	1.63592	3.35365	-3138.86	-3333.4			7.97992	14.5858	6.41411	9.00686
	3.66395	14.2639	5.01051	11.2584	10.4286	24.145	3.19568	10.5118	5.25419	14.6805	4.67588	8.41532	340.365	0.082074	0.424426	1.63119	3.33429	-3154.76	-3333.43			7.64612	15.2774	6.32055	9.25724
	3.59299	13.9635	5.22843	11.1624	10.6032	25.8531	3.14349	10.9361	5.0486	16.4371	4.59331	8.62517	336.635	0.0820218	0.423995	1.62353	3.31755	-3165.87	-3333.5			7.59496	15.8729	6.37607	9.88521
	3.59457	13.5999	5.27948	11.3731	11.0394	27.2473	3.17732	11.0136	4.63894	17.917	4.56075	8.87346	335.657	0.082743	0.423764	1.61963	3.31232	-3173.77	-3333.48			7.49132	16.5533	6.27663	10.4504
	3.60156	13.436	5.27898	11.6103	11.2085	28.1144	3.15008	10.1772	4.31101	19.0135	4.58481	9.16755	336.53	0.0834553	0.424365	1.6077	3.31003	-3179.32	-3333.48			7.43885	16.9778	5.87944	10.9219
	3.54244	12.6879	5.2812	11.8611	11.36	28.6357	3.09453	9.67048	4.10198	20.3542	4.58261	9.24719	340.174	0.083931	0.424476	1.60929	3.31223	-3185.07	-3333.57			7.17052	17.2856	5.62233	11.3947
	3.4945	12.2077	5.34523	12.1049	11.2851	28.9124	3.05725	9.32838	3.86445	21.7744	4.74163	9.32094	345.49	0.0840597	0.424582	1.60798	3.30669	-3189.4	-3333.58			7.01583	17.4341	5.4167	11.9457
	3.47402	12.5276	5.37029	12.2808	11.1186	29.7395	2.98723	9.05751	3.79477	23.7365	5.10411	9.67256	346.34	0.084454	0.424406	1.60836	3.29597	-3193.38	-3333.54			7.12398	17.713	5.27984	12.8377
	3.42058	12.4645	5.40657	12.4565	11.0809	29.6023	2.90472	9.30444	3.74945	24.5341	5.36804	9.92102	338.826	0.0850794	0.423532	1.60236	3.28039	-3199.03	-3333.61			7.09721	17.7132	5.31953	13.2744
	3.46014	12.4379	5.52451	12.7918	10.9631	28.6449	2.86028	9.62651	3.75503	26.3345	5.53683	10.3788	333.644	0.0856156	0.423149	1.58848	3.27332	-3205.14	-3333.66			7.14085	17.4666	5.41394	14.0834
	3.57243	12.3826	5.62535	12.9131	10.7319	27.1193	2.88978	9.89698	3.77495	26.1661	5.94259	10.9207	330.14	0.0862446	0.422731	1.5692	3.26458	-3212.34	-3333.62			7.19347	16.9214	5.52057	14.3431
	3.53108	12.1765	5.50271	12.5401	10.3865	25.5504	2.92585	9.7077	3.79589	25.988	6.43885	11.517	321.992	0.0864401	0.422289	1.55714	3.25825	-3220.97	-3333.65			7.0701	16.159	5.47648	14.6479
	3.4884	12.0655	5.49907	12.3147	9.65837	23.7086	2.92375	9.69467	4.0423	25.5543	6.73325	11.8427	307.696	0.0870737	0.421875	1.54418	3.25135	-3229.13	-3333.73			7.01765	15.2272	5.55357	14.7101
	3.51951	12.3731	5.51039	11.9551	9.27315	21.4723	2.89548	9.96114	4.16378	25.5485	7.20384	12.3584	300.359	0.087043	0.42123	1.53229	3.25294	-3236.38	-3333.72			7.13435	14.2335	5.67347	15.0369
	3.53556	12.6157	5.53203	11.5564	9.21491	20.4072	2.94338	10.0991	4.28295	25.1398	7.49686	13.2561	288.062	0.0870135	0.420722	1.52281	3.27346	-3242.76	-3333.72			7.22775	13.7262	5.77515	15.2976
	3.48614	13.0241	5.66894	11.276	9.0797	19.1113	2.95494	10.3929	4.38695	23.8327	7.55635	14.1746	267.249	0.0869286	0.421099	1.51816	3.28764	-3248.37	-3333.84			7.39306	13.1556	5.91161	15.1879
	3.56339	13.4928	5.65874	10.5812	8.80538	16.9432	3.00675	10.5489	4.50816	22.6067	7.573	14.5807	251.109	0.0857772	0.421138	1.51156	3.30356	-3252.99	-3333.88			7.57164	12.1099	6.02128	14.9201
	3.57822	14.2292	5.61617	10.0605	8.42714	15.5254	3.0038	10.4754	4.6275	22.021	7.78614	15.2907	244.974	0.0846643	0.421334	1.50893	3.32355	-3256.62	-3333.83			7.80786	11.3377	6.03557	15.0326
	3.63962	14.7354	5.66627	9.44311	8.41005	14.6879	3.02903	10.3881	4.79638	20.9443	7.95428	15.6394	250.982	0.0838676	0.421787	1.51695	3.33305	-3258.87	-3333.89			8.01375	10.847	6.07118	14.846
	3.69362	15.2741	5.67713	8.9831	8.37508	13.5601	3.01172	10.7846	5.00812	20.5309	7.99878	16.6458	271.049	0.08309	0.422017	1.52048	3.3333	-3258.96	-3333.99			8.21495	10.3061	6.26813	15.0585
	3.74081	15.9549	5.80158	8.78618	8.4994	13.8219	2.98107	11.1057	5.12209	20.0651	7.92917	17.0915	286.108	0.083099	0.422282	1.52374	3.33263	-3259.15	-3333.94			8.49909	10.3691	6.40295	15.0286
	3.81951	16.1	5.90553	8.62731	8.52692	13.5996	3.06046	11.3439	5.22865	19.6062	7.90846	17.4396	287.828	0.082945	0.42211	1.52858	3.3345	-3259.25	-3333.92			8.60836	10.2513	6.54433	14.9847
	3.8775	16.5875	6.06595	8.4971	8.38547	13.4939	3.09866	11.3445	5.24562	19.394	7.86798	17.7751	289.297	0.0830993	0.42231	1.5302	3.33561	-3258.97	-3334.01			8.84365	10.1255	6.56291	15.0123
	3.9221	16.6645	6.17635	8.46328	8.51703	13.8591	3.11586	11.9499	5.37816	19.382	7.96387	17.9848	301.623	0.0834308	0.421748	1.53318	3.33766	-3259.03	-3334			8.921	10.2798	6.81464	15.1102
	3.99462	16.9276	6.17359	8.54675	8.58258	13.7693	3.15753	12.5227	5.34047	19.92	8.05423	18.5508	316.325	0.0834823	0.421425	1.52839	3.34616	-3259.27	-3333.93			9.03192	10.2996	7.00689	15.5084
	4.03229	17.0592	6.35393	8.50239	8.71184	14.1977	3.19144	12.5506	5.35412	19.9516	8.13371	19.0759	328.632	0.0841002	0.421075	1.52259	3.35127	-3258.98	-3333.99			9.14847	10.4706	7.03207	15.7204
	4.06232	18.2222	6.58906	8.68309	8.63466	15.6287	3.1643	12.7762	5.2667	19.5074	8.06772	19.9615	345.359	0.0843315	0.420512	1.52084	3.35958	-3258.85	-3334.04			9.62453	10.9822	7.06907	15.8456
	4.02029	18.4949	6.76358	8.62687	8.59623	16.6211	3.17974	12.423	5.20371	20.0483	8.04791	20.0076	357.165	0.0848404	0.420297	1.51754	3.37581	-3259.16	-3333.95			9.75959	11.2814	6.9355	16.0346
	3.94374	18.5449	6.71899	8.81102	8.48227	18.9726	3.17051	12.1059	5.18322	21.6734	8.19371	20.4311	350.903	0.0846695	0.419788	1.50335	3.39086	-3259.04	-3333.93			9.73589	12.0886	6.81987	16.7661
	4.03422	18.9543	6.71711	8.87636	8.52719	20.1869	3.15403	11.7792	5.07803	22.4511	8.30089	20.6905	357.202	0.0844289	0.420449	1.48357	3.39899	-3258.72	-3334.02			9.90187	12.5301	6.67043	17.1475
	4.02127	18.932	6.62254	8.87039	8.58478	21.7664	3.13916	11.7174	5.01654	22.5524	8.27483	21.6156	372.451	0.0848334	0.420827	1.47712	3.4032	-3259.01	-3333.97			9.85861	13.0739	6.62437	17.4809
	3.97193	18.8599	6.50412	8.92938	8.55407	22.7871	3.08647	11.4276	4.90186	23.0166	8.24558	21.8595	381.275	0.0844915	0.421705	1.46838	3.40276	-3259.11	-3333.87			9.77866	13.4235	6.47199	17.7072
	3.93651	18.5502	6.39869	8.80931	8.38054	23.1143	3.10318	11.018	4.76405	24.278	8.38841	22.2916	378.065	0.0849493	0.422344	1.46022	3.40584	-3258.72	-3333.92			9.62847	13.4347	6.29507	18.3194
	3.89629	18.7067	6.45037	8.95958	8.40299	23.9359	3.11392	10.7503	4.8206	25.9531	8.55032	22.2769	373.009	0.0850841	0.423288	1.45441	3.41523	-3258.84	-3333.92			9.68446	13.7662	6.22827	18.9268
	3.92263	18.4461	6.28857	8.87052	8.47836	23.9545	3.08999	10.649	4.79749	27.9315	8.67099	22.7003	373.042	0.0859208	0.422915	1.44597	3.42083	-3259.16	-3333.78			9.55245	13.7678	6.17883	19.7676
	3.8495	18.0782	6.17375	8.91927	8.55729	24.1322	3.04506	11.0506	4.86232	27.6948	8.85184	22.427	378.527	0.0860562	0.422651	1.43639	3.42908	-3258.88	-3333.73			9.36716	13.8696	6.31934	19.6579
	3.91324	17.7093	6.08239	8.652	8.31017	23.8829	3.06199	11.3471	4.81185	26.2794	8.95498	22.6885	389.597	0.086438	0.422501	1.44377	3.43304	-3258.79	-3333.75			9.23497	13.615	6.40698	19.3076
	3.84246	17.2415	6.0553	8.46486	7.92815	22.622	3.09094	11.6006	4.71577	25.3121	8.89374	23.2889	378.922	0.0870449	0.422657	1.45784	3.43006	-3259.16	-3333.6			9.04642	13.005	6.4691	19.1649
	3.73627	16.5396	5.95116	8.11305	7.64829	20.2361	3.02442	11.8086	4.7024	25.1288	8.79471	24.0039	370.708	0.0872618	0.422543	1.46585	3.4373	-3259.09	-3333.44			8.74233	11.9992	6.51181	19.3091
	3.72285	16.2426	5.88634	7.85762	7.28911	18.7917	3.03141	11.6636	4.73669	25.9102	8.86397	23.3846	358.38	0.0878335	0.423184	1.4732	3.43551	-3258.86	-3333.42			8.61725	11.3128	6.47725	19.3863
	3.70784	16.2591	5.99554	7.63649	6.8914	18.1597	2.92878	11.9625	4.62537	25.3153	8.83719	23.5648	345.043	0.0879815	0.423328	1.47258	3.43669	-3259.14	-3333.28			8.65416	10.8959	6.50556	19.2391
	3.70466	16.0665	5.91403	7.11333	6.55588	17.133	2.86864	12.051	4.58633	23.2444	8.83359	23.882	335.484	0.0880268	0.423219	1.47244	3.43194	-3259.27	-3333.03			8.56173	10.2674	6.50198	18.6533
	3.69304	15.4668	5.70681	6.92461	6.37358	16.2302	2.79795	11.7076	4.66939	21.6151	8.9563	23.3104	335.914	0.0883069	0.422731	1.47344	3.4351	-3259.02	-3332.91			8.28889	9.84278	6.39165	17.9606
	3.85776	15.3159	5.71311	6.6245	6.02602	15.2568	2.88868	11.6569	4.69269	20.9396	8.76241	22.6593	333.429	0.0878314	0.423205	1.47298	3.43053	-3259.12	-3332.81			8.2956	9.30245	6.41275	17.4538
	3.91991	15.1516	5.58745	6.30482	5.93004	14.5092	2.90549	11.2845	4.8352	21.6225	8.76116	22.7412	317.997	0.0874958	0.423614	1.47321	3.42771	-3259.34	-3332.58			8.21966	8.91469	6.34173	17.7083
	3.92127	15.3852	5.62356	6.3423	6.19091	13.6557	2.90305	11.3806	4.87991	22.4873	8.59576	22.137	300.126	0.0874106	0.424095	1.46825	3.43458	-3259.18	-3332.42			8.30999	8.72965	6.38784	17.74
	3.99705	15.1328	5.60754	6.34934	6.08896	13.5339	2.9265	11.1364	4.92555	23.6096	8.65918	21.0855	286.952	0.0876986	0.424589	1.46575	3.43295	-3259.12	-3332.35			8.24581	8.6574	6.32947	17.7848
	3.95557	15.032	5.61382	6.64081	6.02923	13.1993	2.96302	11.0917	5.17644	23.9619	8.57056	20.378	276.729	0.0873985	0.424127	1.47134	3.43548	-3259.32	-3332.16			8.20046	8.62312	6.4104	17.6368
	4.07471	14.558	5.63071	6.83616	5.98926	12.7304	3.03371	10.7814	5.357	25.3492	8.52508	20.4858	265.071	0.0872631	0.423299	1.48481	3.42677	-3259.29	-3331.97			8.08781	8.51861	6.39071	18.12
	4.12863	14.3072	5.58594	7.19913	6.02966	12.8717	3.11218	10.7821	5.62208	27.3381	8.36672	19.3229	253.828	0.0870362	0.423578	1.49182	3.41809	-3259.17	-3331.92			8.00727	8.70015	6.50545	18.3426
	4.19581	14.237	5.49179	7.41436	6.00352	13.1793	3.21099	10.7236	5.90932	29.2808	8.32394	17.3714	245.46	0.0861803	0.424194	1.49599	3.41318	-3259.25	-3331.8			7.97486	8.86573	6.61463	18.3254
	4.01744	14.3147	5.53903	7.63438	6.21449	13.8005	3.21476	10.6366	6.03146	30.0421	8.35587	16.6625	232.585	0.0863798	0.424656	1.49786	3.40465	-3259.28	-3331.62			7.95706	9.21646	6.62762	18.3535
	3.9246	14.2068	5.54236	7.9404	6.37457	14.8184	3.28323	10.8928	5.94438	31.784	8.23715	15.5816	228.155	0.0863827	0.424943	1.50369	3.3936	-3259.17	-3331.55			7.89126	9.71111	6.70682	18.5343
	3.78728	14.1336	5.94073	8.30836	6.67325	16.7913	3.37887	11.0446	6.11479	32.6914	8.07687	15.3315	217.486	0.0867481	0.425234	1.508	3.39673	-3259.19	-3331.5			7.95385	10.591	6.84609	18.6999
	3.67479	13.9468	6.18513	8.36227	6.96541	18.7847	3.33364	10.927	6.08484	33.2044	7.99773	14.9761	205.476	0.0867638	0.425259	1.51415	3.39885	-3259.24	-3331.34			7.93556	11.3708	6.78183	18.7261
	3.62819	14.2696	6.42051	8.97973	7.26336	20.4323	3.40342	11.1943	6.13808	34.1311	7.89554	14.6182	203.125	0.0866672	0.425555	1.51606	3.40945	-3259.16	-3331.21			8.10612	12.2251	6.91192	18.8816
	3.60961	14.5857	6.74184	10.3541	8.39782	23.745	3.41492	11.0684	6.02841	34.4602	7.8038	13.8226	200.806	0.0868471	0.425535	1.51268	3.42255	-3259.14	-3331.07			8.31237	14.1656	6.83724	18.6955
	3.55118	15.1007	6.9304	11.7853	10.0263	27.4271	3.42374	11.1745	6.06229	33.9128	7.67794	13.5588	202.033	0.0873175	0.425697	1.51575	3.44396	-3259.16	-3330.74			8.52743	16.4129	6.88685	18.3832
	3.51339	14.6886	7.35853	15.1953	11.8854	30.5613	3.37765	11.4829	5.92907	33.6522	7.46138	12.8515	209.475	0.0877712	0.425473	1.52598	3.46657	-3259.13	-3330.24			8.52017	19.214	6.92989	17.9884
	3.54864	15.0101	8.12511	18.8898	15.0078	36.0874	3.34851	12.0971	5.47653	34.7204	7.63486	12.5526	224.626	0.0879918	0.42503	1.52609	3.4832	-3259.1	-3329.42			8.89462	23.3283	6.97404	18.3026
	3.6299	15.1878	9.12711	22.1584	18.0777	40.3658	3.35607	12.6348	5.30201	35.0659	7.47736	12.2597	237.061	0.0879285	0.424919	1.52126	3.49525	-3259.12	-3327.89			9.31493	26.8673	7.09762	18.2677
	3.75645	15.434	10.3335	25.8074	21.0053	43.88	3.27715	12.8984	5.27365	33.9581	7.50282	11.6894	247.766	0.0875789	0.424644	1.51284	3.50358	-3259.08	-3325.04			9.84132	30.2309	7.14974	17.7168
	3.89026	15.7638	11.2088	29.716	23.2709	46.056	3.30121	13.9197	5.17908	33.66	7.64324	11.1715	265.093	0.0873286	0.423896	1.50299	3.50959	-3259.06	-3320.68			10.2876	33.0143	7.46668	17.4916
	3.9957	16.2799	11.7287	32.5314	25.8348	48.2485	3.33819	14.2762	5.04159	33.9018	7.80812	10.6701	287.391	0.0874196	0.423493	1.50714	3.51378	-3259.1	-3313.99			10.6681	35.5382	7.55201	17.46
	4.01898	16.6092	12.1559	35.9769	27.8605	50.6665	3.25423	15.0731	5.01646	33.2617	8.23581	10.4241	300.755	0.0870451	0.423053	1.52745	3.5146	-3259.05	-3304.09			10.928	38.168	7.78127	17.3072
	4.08591	16.7807	12.638	38.0692	29.4671	52.9607	3.26532	16.3249	4.78088	32.7278	8.4051	9.85441	307.64	0.0866012	0.423565	1.54533	3.51876	-3259.01	-3291.27			11.1682	40.1656	8.12372	16.9958
	4.20145	16.6244	13.3914	42.1107	31.1781	53.967	3.44439	16.7551	4.68186	32.7023	8.89408	9.43279	314.294	0.0861493	0.423904	1.56619	3.51747	-3259.05	-3274.84			11.4058	42.4186	8.29378	17.0097
	4.26358	16.2575	13.5696	43.0604	32.4367	55.1092	3.54565	17.0636	4.74425	32.18	9.14298	9.32492	314.501	0.0859724	0.424407	1.58535	3.5122	-3259.05	-3256.95			11.3635	43.5354	8.45118	16.8826
	4.35126	16.0126	13.4053	44.178	32.5367	53.634	3.62746	17.2547	4.99961	32.0535	9.71659	8.91364	310.174	0.0861707	0.424997	1.60235	3.5023	-3258.98	-3238.58			11.2564	43.4496	8.62726	16.8946
	4.34761	16.844	12.5965	43.6557	32.3247	52.3036	3.72532	17.5697	5.34454	32.1114	10.3051	9.06716	317.756	0.0864013	0.425585	1.62194	3.49751	-3259.02	-3222.25			11.2627	42.7614	8.87986	17.1612
	4.34466	18.5737	11.4938	44.2554	31.9376	50.6982	3.89169	17.1633	5.52931	33.1684	10.6763	9.66334	326.223	0.0869326	0.426119	1.63861	3.49253	-3259.07	-3208.87			11.4707	42.2971	8.86144	17.836
	4.36059	19.8664	11.4251	44.3008	31.2366	49.0279	3.93556	17.0066	5.83411	33.5752	11.2285	10.162	328.491	0.0868332	0.42629	1.65479	3.48461	-3258.99	-3199.64			11.884	41.5218	8.92541	18.3219
	4.47157	20.4028	10.9694	44.4514	31.0777	48.1096	4.07394	17.3044	6.21576	34.2251	11.4142	10.7812	331.47	0.0867297	0.426365	1.66537	3.46749	-3259	-3195.67			11.9479	41.2129	9.19802	18.8068
	4.58259	20.7299	10.2916	43.2535	30.4684	45.6875	4.15422	17.0014	6.5523	34.5657	11.6533	11.0926	346.66	0.0863338	0.425943	1.67304	3.44219	-3259.12	-3197.22			11.868	39.8031	9.23596	19.1038
	4.57694	20.9204	9.45162	41.6491	29.3897	43.5058	4.19393	16.668	6.73695	35.4473	11.8999	11.623	369.043	0.0863675	0.425145	1.67783	3.41949	-3259.1	-3204.37			11.6496	38.1815	9.19962	19.6568
	4.58919	21.0975	8.61842	39.9124	27.6064	40.1026	4.17747	16.2587	7.00389	35.025	12.148	11.5045	381.821	0.0863719	0.424655	1.67922	3.40195	-3259.06	-3215.53			11.435	35.8738	9.1467	19.5591
	4.75318	21.511	8.15143	38.5604	26.0744	37.7365	4.12525	15.9052	7.15958	34.6905	12.1603	11.6614	392.41	0.0864395	0.4239	1.68982	3.39031	-3259.21	-3229.69			11.4719	34.1237	9.06335	19.5041
	4.72998	21.1177	7.83321	36.1816	24.7816	35.2906	4.0888	15.7029	7.22328	34.2143	11.8306	12.3413	406.15	0.0859713	0.423571	1.69702	3.37905	-3259.28	-3244.67			11.2269	32.0846	9.00501	19.4621
	4.6986	19.2614	7.60599	34.0589	23.2938	33.8716	4.04667	15.3782	7.08509	33.1381	11.9178	13.1145	412.476	0.0855348	0.423484	1.70373	3.37522	-3259.2	-3259.32			10.522	30.4081	8.83665	19.3901
	4.65771	16.3285	7.2536	31.3048	21.5561	31.0232	3.98103	15.2857	6.98297	32.1339	11.716	13.5915	410.188	0.0852526	0.423531	1.72359	3.36295	-3259.3	-3272.81			9.41325	27.9614	8.7499	19.1471
	4.66563	14.476	6.78591	27.7455	19.1916	28.3251	3.8362	15.1734	6.55666	30.3741	11.4961	13.4341	399.478	0.0856126	0.423653	1.74578	3.35065	-3259.46	-3284.26			8.64251	25.0874	8.5221	18.4348
	4.57035	12.5816	6.74264	25.0789	17.1984	25.1877	3.73711	14.9848	6.36973	27.6684	11.41	13.7685	389.889	0.086562	0.423581	1.76258	3.35298	-3259.4	-3293.85			7.96485	22.4883	8.36388	17.6156
	4.48055	11.177	7.24354	22.4204	15.4751	21.6849	3.65724	14.4052	6.29495	24.8051	11.3148	14.2762	379.057	0.0872814	0.423228	1.76673	3.35796	-3259.41	-3301.52			7.63368	19.8601	8.11913	16.7987
	4.31028	9.66058	7.90371	20.0265	13.6489	18.7675	3.5075	14.2589	6.29788	22.5877	11.2966	15.4814	367.277	0.088087	0.422963	1.77389	3.36018	-3259.63	-3307.61			7.29152	17.481	8.02142	16.4552
	4.0351	8.32216	8.39344	17.9516	12.6223	16.056	3.41269	14.4057	6.05297	20.5813	11.1412	17.0044	366.88	0.0884806	0.422744	1.77596	3.3647	-3259.64	-3312.37			6.9169	15.5433	7.95712	16.2423
	3.90766	7.59777	8.79194	16.6644	11.4315	13.6298	3.35811	14.0905	5.92274	17.337	11.2294	17.1765	356.667	0.0897918	0.422672	1.77118	3.37803	-3259.57	-3315.88			6.76579	13.9086	7.79045	15.2476
	3.86924	7.64533	9.43716	15.5813	10.2614	11.1933	3.319	14.1491	5.95635	15.4425	11.1568	16.7785	334.839	0.0903609	0.421978	1.7756	3.38804	-3259.77	-3318.54			6.98391	12.3453	7.80814	14.4593
	3.85975	7.75069	10.3078	13.9253	10.0452	9.87826	3.22817	14.3513	6.03952	13.6491	11.064	16.8307	318.02	0.0909653	0.421404	1.76726	3.39396	-3259.91	-3320.42			7.30606	11.2829	7.87301	13.8479
	3.87195	8.15065	11.4205	13.4934	10.0365	9.39786	3.23817	14.6699	5.93884	12.5412	11.3372	16.7582	318.224	0.0910904	0.421419	1.75176	3.40034	-3259.81	-3321.87			7.81438	10.9759	7.94897	13.5455
	3.91285	8.46212	11.9093	13.7524	10.4428	8.85835	3.29175	14.7986	5.97433	11.2617	11.399	16.1851	325.574	0.0913767	0.421343	1.72844	3.40843	-3259.95	-3323			8.09476	11.0178	8.02155	12.9486
	3.95561	9.04555	12.5564	14.0483	10.6926	8.59899	3.29006	15.448	5.84286	10.7848	11.3947	15.5305	328.191	0.0916916	0.421848	1.71174	3.40829	-3260.19	-3323.92			8.51918	11.1133	8.19365	12.57
	4.10232	9.53357	13.2567	14.0918	10.5668	8.71237	3.35472	16.0505	5.70233	10.253	11.3833	14.8131	319.084	0.0911706	0.42223	1.69252	3.41057	-3260.14	-3324.7			8.96421	11.1237	8.36917	12.1498
	4.27303	9.86529	13.2796	13.9894	10.8049	9.24462	3.40148	16.8798	5.52241	9.96248	11.0775	13.2926	308.591	0.0904914	0.422959	1.66828	3.40887	-3260.2	-3325.31			9.13932	11.3463	8.60124	11.4442
	4.40668	10.0427	13.5891	14.8082	10.3801	9.78273	3.54021	17.0664	5.53125	9.78728	10.9263	11.8709	310.285	0.0898077	0.423882	1.64358	3.41195	-3260.49	-3325.88			9.34618	11.657	8.71263	10.8615
	4.59921	10.5439	13.6265	15.9993	11.0228	10.7718	3.58643	17.4319	5.33985	9.99735	10.562	11.3292	311.376	0.089359	0.424356	1.63616	3.42227	-3260.55	-3326.43			9.58987	12.5979	8.78607	10.6295
	4.62259	10.9415	13.3856	17.8211	11.2028	11.8643	3.69547	16.9613	5.28342	10.3472	10.4688	11.0271	318.707	0.0889661	0.424004	1.63851	3.42076	-3260.52	-3326.94			9.64987	13.6294	8.64672	10.6144
	4.65581	10.9034	12.6915	17.7868	11.1763	13.0247	3.72311	16.8167	5.22269	10.3921	9.92704	10.9086	327.099	0.0887752	0.424004	1.64003	3.4197	-3260.78	-3327.39			9.4169	13.996	8.58752	10.4093
	4.62479	10.9494	11.8868	18.789	11.1621	13.5648	3.76245	16.212	5.21196	10.892	10.0342	10.5887	328.883	0.0885677	0.423672	1.65015	3.42346	-3260.9	-3327.87			9.15366	14.5053	8.39547	10.505
	4.55067	10.9921	11.0976	19.4799	11.3324	15.0615	3.74013	16.0581	5.17057	11.2311	10.1694	10.5888	318.352	0.0882036	0.423115	1.65268	3.43186	-3260.83	-3328.31			8.88011	15.2913	8.32295	10.6631
	4.51538	10.8959	9.82743	20.9311	11.6698	16.0427	3.76812	15.5987	5.18794	11.7189	10.3652	10.905	312.319	0.0881391	0.422987	1.65863	3.43378	-3260.98	-3328.69			8.4129	16.2145	8.18493	10.9963
	4.46925	10.8975	9.16531	20.9654	12.1561	16.8226	3.80418	14.3947	5.21478	12.5347	10.3164	11.2583	318.659	0.0885945	0.42261	1.66393	3.43815	-3261.12	-3329.04			8.17735	16.6481	7.80457	11.3698
	4.39825	10.7878	8.90967	20.8491	12.208	17.3756	3.80397	14.122	5.28604	13.3309	10.4675	11.917	321.453	0.088501	0.42226	1.66255	3.44321	-3261.03	-3329.39			8.03192	16.8109	7.73732	11.9051
	4.30319	10.6633	8.42913	21.5677	12.1541	17.6127	3.73511	13.9334	5.23662	13.8708	10.5002	12.2259	318.353	0.0880923	0.422109	1.66458	3.44197	-3261.08	-3329.67			7.79855	17.1115	7.63503	12.199
	4.26352	10.4576	7.89689	20.3762	11.7402	17.318	3.7343	13.5405	5.20846	14.3482	10.7952	12.3791	314.212	0.0877425	0.422913	1.65351	3.43658	-3261.17	-3329.89			7.53932	16.4781	7.49441	12.5075
	4.2075	10.3038	7.65789	20.3274	11.8266	16.7938	3.73396	12.9797	5.18494	14.171	10.9278	11.9639	315.471	0.0877444	0.423493	1.64674	3.45121	-3261.07	-3330.14			7.38972	16.3159	7.29953	12.3542
	4.12546	10.1134	7.7977	20.4453	11.9438	16.5219	3.64831	12.9756	5.18446	13.9974	10.7224	11.8689	315.056	0.0877073	0.424326	1.64488	3.46568	-3261.11	-3330.38			7.34552	16.3037	7.26946	12.1962
	4.0943	9.7099	7.79586	20.2201	11.8501	16.2063	3.59135	12.6674	5.07862	13.5798	10.33	12.2252	305.739	0.0867899	0.424942	1.65296	3.47122	-3261.18	-3330.57			7.20002	16.0922	7.11246	12.045
	4.03877	9.16746	8.11982	19.2585	11.8922	15.6015	3.53852	13.0985	5.00409	13.2976	10.3457	12.7124	298.565	0.0861295	0.425401	1.66841	3.47373	-3261.05	-3330.74			7.10869	15.5841	7.21369	12.1186
	4.00374	8.90435	8.18164	19.4068	11.783	14.8127	3.42874	13.0477	4.88962	12.6153	10.0246	12.8411	303.357	0.0855722	0.425913	1.69055	3.47384	-3261.09	-3330.97			7.02991	15.3342	7.12202	11.827
	4.04808	8.4169	8.57346	19.5571	12.214	13.8548	3.40385	12.9125	4.6746	11.8117	9.97634	12.6912	309.715	0.085763	0.425746	1.69936	3.47952	-3261.21	-3331.14			7.01281	15.2086	6.997	11.4931
	4.01134	7.83532	8.63458	19.4069	12.6007	13.0628	3.35604	12.4565	4.52139	10.8818	10.0096	12.4343	304.026	0.0858167	0.425633	1.71652	3.48167	-3261.05	-3331.29			6.82708	15.0235	6.77797	11.1086
	3.95403	7.52905	8.96033	19.3149	12.9057	12.9027	3.32975	12.3217	4.38702	9.91716	9.67797	12.0045	290.823	0.0855382	0.425673	1.72456	3.48541	-3261.06	-3331.5			6.81447	15.0411	6.6795	10.5332
	3.93017	6.84609	9.43184	18.9767	13.148	12.3915	3.33423	12.344	4.36737	9.62446	9.52854	12.0143	286.63	0.0854204	0.425463	1.73617	3.48524	-3261.32	-3331.68			6.73603	14.8387	6.68187	10.3891
	4.01666	6.56935	9.62632	19.4241	13.4656	12.1902	3.35006	12.1869	4.22007	9.4763	9.48101	11.8417	281.061	0.0854958	0.425263	1.7384	3.4782	-3261.16	-3331.77			6.73745	15.0266	6.58566	10.2663
	4.1039	6.16352	9.56337	19.9517	14.1961	13.0578	3.33552	11.8419	4.07455	9.24384	9.36557	11.3624	279.236	0.0856319	0.424619	1.73908	3.47307	-3261.09	-3331.93			6.61026	15.7352	6.41734	9.9906
	4.06285	6.32245	9.60237	20.5286	14.7346	13.5187	3.40934	11.464	4.03327	9.10797	9.08495	10.6176	290.003	0.0858998	0.424547	1.74185	3.46362	-3261.5	-3332.13			6.66256	16.2607	6.3022	9.60351
	4.07496	6.40778	9.61896	20.4787	14.9217	13.7033	3.44633	11.0054	4.10182	9.00531	8.89933	9.92369	299.625	0.0859243	0.424342	1.73944	3.46209	-3261.49	-3332.22			6.70057	16.3679	6.18451	9.27611
	4.00074	6.51685	9.75394	20.3294	14.9545	14.2677	3.55975	10.725	4.22372	8.74054	8.64267	9.77666	303.446	0.0858527	0.423537	1.73182	3.45355	-3261.18	-3332.34			6.75718	16.5172	6.16948	9.05329
	4.01029	6.82456	9.58438	20.3687	14.8373	14.4331	3.59757	11.0108	4.21265	8.73574	8.36717	9.18753	303.221	0.0853347	0.423938	1.73712	3.44339	-3261.63	-3332.52			6.80641	16.5464	6.27367	8.76348
	4.04999	7.2634	9.36108	19.6254	14.6983	15.0055	3.63602	11.1905	4.27027	8.66935	8.15924	9.33368	305.754	0.0846886	0.423644	1.74016	3.43596	-3261.82	-3332.63			6.89149	16.4431	6.36558	8.72075
	4.09215	7.27898	9.28136	19.5301	14.6679	15.4207	3.61467	11.435	4.32459	8.40488	7.98403	9.28162	306.29	0.084482	0.423919	1.73792	3.44042	-3261.29	-3332.7			6.88416	16.5396	6.4581	8.55684
	4.03614	7.33016	9.08751	18.7533	14.2734	15.4963	3.66102	11.7334	4.35801	8.37485	7.86794	8.89152	304.801	0.083709	0.424397	1.73148	3.44888	-3261.52	-3332.86			6.81794	16.1743	6.58414	8.37811
	3.98866	7.7437	8.96111	18.7614	13.8676	15.0777	3.77562	12.198	4.55367	8.37996	7.80558	8.40039	300.626	0.0828563	0.424349	1.72306	3.45873	-3262.05	-3333.01			6.89782	15.9022	6.84244	8.19531
	4.04009	8.13376	8.87399	17.747	13.224	14.7513	3.82749	12.7444	4.67253	8.25259	7.88918	8.05441	296.488	0.082237	0.424086	1.71641	3.47507	-3261.44	-3333.03			7.01595	15.2408	7.08147	8.0654
	3.96231	8.34415	8.81467	17.2136	13.1632	14.3508	3.77916	13.0503	4.63215	7.92716	7.83819	7.78387	289.821	0.0820113	0.423895	1.706	3.49447	-3261.21	-3333.1			7.04037	14.9092	7.15388	7.84974
	3.97096	8.74897	8.86554	16.6666	12.4186	14.2231	3.75325	13.5598	4.67713	7.95199	7.71598	7.72629	292.46	0.0816266	0.424542	1.7124	3.50709	-3261.97	-3333.2			7.19516	14.4361	7.33007	7.79809
	3.96309	9.03845	8.68434	15.71	12.0888	14.6751	3.73372	14.5198	4.76106	7.93089	7.79021	7.79378	290.961	0.0823769	0.424717	1.72416	3.52628	-3261.6	-3333.19			7.22863	14.158	7.67152	7.83829
	3.9089	9.11758	8.70105	16.1796	11.9468	15.608	3.7027	15.43	4.84932	8.04597	7.76564	7.83247	282.45	0.0831279	0.424629	1.73203	3.56107	-3260.83	-3333.17			7.24251	14.5781	7.99401	7.88136
	3.86579	9.19936	8.68284	16.4498	11.6988	16.9675	3.73197	16.0051	4.96069	8.20076	7.68696	7.82567	286.011	0.084302	0.42451	1.73343	3.59316	-3261.64	-3333.25			7.24933	15.0387	8.23258	7.90447
	3.90463	9.51871	8.90416	17.7075	11.7221	17.1059	3.7414	15.9026	5.01721	8.2149	7.47337	7.8963	292.34	0.0848833	0.424015	1.73716	3.62492	-3261.81	-3333.26			7.4425	15.5118	8.22039	7.86152
	3.93573	9.99131	8.96651	18.7971	11.8227	18.8861	3.64484	16.0388	4.94744	8.112	7.41938	8.01263	304.026	0.0851105	0.424044	1.7469	3.65086	-3260.65	-3333.18			7.63118	16.502	8.21035	7.848
	3.90584	10.1045	9.23295	20.0988	12.3665	20.1161	3.54827	16.3091	4.95303	7.92737	7.10836	8.37871	310.585	0.0858342	0.424162	1.74893	3.68058	-3261.02	-3333.23			7.74776	17.5271	8.27014	7.80481
	3.92515	10.5941	9.38593	21.9715	12.4551	21.9466	3.54709	16.5051	4.86587	7.79177	6.98419	8.82766	310.381	0.0864746	0.423949	1.74032	3.70182	-3261.87	-3333.31			7.96839	18.7911	8.30601	7.86787
	3.97645	11.1419	9.36131	23.0761	13.1418	23.8936	3.61465	16.6153	4.95947	7.7945	7.10625	8.95285	308	0.0872388	0.423858	1.75233	3.72363	-3260.65	-3333.28			8.15989	20.0372	8.39647	7.9512
	3.94268	11.0406	9.44208	23.9747	14.0099	25.6346	3.58559	16.2615	4.94349	7.85378	6.95188	9.14564	300.485	0.0872427	0.423653	1.75897	3.74279	-3260.24	-3333.29			8.1418	21.2064	8.26351	7.98377
	3.90811	10.5723	9.55552	25.2443	14.8968	26.7427	3.59666	15.6785	4.84026	7.85772	6.71032	9.26047	295.241	0.0873932	0.423128	1.75821	3.76199	-3261.56	-3333.41			8.01198	22.2946	8.03847	7.94284
	3.9623	10.3908	9.67806	26.5629	15.3727	26.9954	3.51802	15.0772	4.76124	7.64802	6.4868	9.02581	292.962	0.0870589	0.422543	1.76331	3.77362	-3260.68	-3333.41			8.01038	22.977	7.78548	7.72021
	3.89333	10.5612	9.51493	26.6488	15.7211	27.4063	3.55751	14.9376	4.63336	7.51955	6.35249	8.94341	288.43	0.0870118	0.422227	1.77157	3.77209	-3259.24	-3333.38			7.98981	23.2587	7.70948	7.60515
	3.85416	10.514	9.38265	25.7707	16.2303	28.1169	3.50822	15.0772	4.48498	7.34294	6.22358	9.03887	281.162	0.0875026	0.421972	1.77103	3.76964	-3260.58	-3333.45			7.91694	23.3726	7.69012	7.53513
	3.78614	10.179	9.26769	25.174	16.8046	28.3469	3.50103	14.7763	4.49646	7.17787	6.19172	8.8988	270.753	0.0878332	0.421705	1.76939	3.75989	-3260.56	-3333.5			7.74427	23.4418	7.59128	7.4228
	3.81438	9.90389	9.29363	25.1849	16.9335	28.1261	3.48953	14.7148	4.51392	7.20948	6.04903	8.60279	276.869	0.0880447	0.422033	1.77163	3.75132	-3258.24	-3333.46			7.67063	23.4149	7.57274	7.2871
	3.76247	9.41625	9.36991	24.5547	16.8239	27.5057	3.37704	14.644	4.47806	7.09573	5.73445	8.54424	281.768	0.0883361	0.421741	1.77223	3.74188	-3258.88	-3333.5			7.51621	22.9614	7.49971	7.12481
	3.72083	9.35538	9.43246	24.3383	16.4654	25.4616	3.31069	14.2544	4.39855	6.91635	5.5457	8.45163	282.514	0.0889713	0.421662	1.76239	3.73774	-3260.05	-3333.58			7.50289	22.0884	7.32122	6.97123
	3.76565	9.67098	9.54517	24.4654	16.1552	24.3604	3.21735	14.0163	4.36936	6.90537	5.44587	8.08978	286.575	0.0891708	0.421425	1.76084	3.72614	-3257.43	-3333.54			7.6606	21.6603	7.20099	6.81367
	3.84787	9.92723	9.51417	24.1769	16.0423	24.0403	3.23546	13.5901	4.32213	6.75583	5.41484	7.80343	288.797	0.0888204	0.421476	1.75194	3.71583	-3256.69	-3333.52			7.76309	21.4198	7.04924	6.65804
	3.87405	10.0451	9.70223	24.1158	16.1542	23.4572	3.24959	13.9113	4.35847	6.56147	5.36119	7.83813	291.646	0.0885399	0.422197	1.73518	3.69393	-3258.92	-3333.6			7.87381	21.2424	7.17312	6.58693
	3.92098	9.82135	9.52495	24.2409	15.9086	22.2904	3.20063	14.7012	4.40757	6.79587	5.28579	7.67452	303.667	0.0882684	0.422369	1.70306	3.68009	-3257.2	-3333.6			7.75576	20.8133	7.43647	6.58539
	3.97536	10.228	9.51305	24.3019	15.686	20.703	3.20886	14.836	4.45066	6.85229	5.11636	7.56161	321.4	0.088002	0.422601	1.67746	3.67084	-3254.87	-3333.56			7.90546	20.2303	7.49851	6.51009
	4.06358	10.5257	9.46855	24.4639	15.4333	19.1555	3.19533	14.6322	4.42025	6.86304	4.98798	7.69822	326.824	0.087649	0.423373	1.65619	3.66254	-3257.31	-3333.6			8.01928	19.6842	7.41594	6.51641
	4.04899	10.6612	9.2878	23.6276	15.2549	18.6949	3.1186	14.2862	4.30888	6.72861	4.90731	7.77088	319.393	0.0871736	0.423781	1.63566	3.65961	-3257.4	-3333.61			7.99932	19.1924	7.23789	6.46893
	4.03781	10.4941	9.45891	23.7217	15.716	18.3372	3.12142	14.7079	4.4124	6.88371	4.91793	7.96128	314.105	0.0868511	0.424632	1.62558	3.65412	-3253.92	-3333.57			7.99695	19.2583	7.41391	6.58764
	4.00263	10.605	9.68221	24.5653	15.718	18.0408	3.11618	15.0166	4.39485	6.92408	4.95516	8.33939	305.895	0.0866829	0.425235	1.61242	3.63766	-3255.47	-3333.58			8.09661	19.4414	7.50921	6.73954
	3.95633	10.8764	9.77339	24.5702	15.4221	16.9309	3.14953	15.394	4.40164	6.91799	5.01047	8.993	301.133	0.0863959	0.425587	1.6106	3.6202	-3257.81	-3333.63			8.20203	18.9744	7.64838	6.97382
	3.88244	11.0089	9.68648	23.723	14.3662	15.49	3.07183	15.4012	4.44667	6.96431	4.95934	9.80873	307.24	0.0857751	0.426553	1.60529	3.61396	-3254.39	-3333.6			8.19261	17.8597	7.63991	7.24413
	3.80616	11.3174	9.4118	22.7785	13.7419	15.0737	2.97701	14.7486	4.33165	6.85472	5.07592	10.4383	313.225	0.0855328	0.427234	1.59447	3.60901	-3253.86	-3333.59			8.17847	17.198	7.35243	7.45632
	3.8198	11.6476	9.65469	23.1537	13.4726	14.7987	2.96754	13.9703	4.33066	7.15272	5.07883	11.2512	308.21	0.0855192	0.427631	1.59432	3.60518	-3257.6	-3333.64			8.37403	17.1417	7.0895	7.82758
	3.74789	11.5741	9.55098	22.9424	12.7255	14.5899	2.987	13.4766	4.41222	8.10202	5.21461	13.2497	296.435	0.0856405	0.427901	1.61166	3.60198	-3255.26	-3333.62			8.291	16.7526	6.9586	8.85545
	3.65641	11.4912	9.33033	23.8195	12.4063	14.3224	2.97432	13.2451	4.48418	8.68834	5.38104	15.1252	292.513	0.0861756	0.427379	1.63061	3.59175	-3252.08	-3333.6			8.1593	16.8494	6.90121	9.73154
	3.72768	11.5558	8.89023	25.5059	12.195	14.3445	3.0024	13.0556	4.67229	9.61143	5.53929	16.883	306.13	0.086052	0.427568	1.65657	3.57605	-3255.18	-3333.64			8.05791	17.3485	6.91011	10.6779
	3.77883	11.2227	8.30666	26.4289	12.1571	14.7898	3.09967	13.0581	4.81992	10.9085	5.70143	19.1648	315.042	0.085531	0.42737	1.67043	3.56569	-3253.89	-3333.65			7.76939	17.7919	6.99256	11.9249
	3.74525	10.6241	7.79275	27.2331	11.9519	15.1376	3.10107	12.8035	4.83208	13.9168	6.16698	22.3	311.859	0.0854533	0.42677	1.67244	3.5599	-3228.71	-3333.61			7.38737	18.1075	6.91221	14.1279
	3.71687	10.2528	7.26102	29.9322	11.9241	15.2724	3.17199	12.8272	4.99324	19.0738	6.70084	25.2711	311.001	0.08593	0.42586	1.69732	3.54861	-2984.59	-3333.51			7.07691	19.0429	6.99749	17.0153
	3.85078	10.2549	7.02254	33.4423	12.3453	16.4216	3.33244	13.3501	5.09383	26.2067	7.69989	28.7464	313.86	0.0861238	0.425157	1.722	3.53252	-2626.87	-3333.37			7.04273	20.7364	7.25879	20.8843
	3.85552	9.95631	6.38867	37.0677	12.3348	16.6806	3.39509	13.5413	5.12548	33.3884	8.50648	32.5433	316.548	0.0858688	0.424735	1.75535	3.51926	-2198.3	-3333.13			6.7335	22.0277	7.35394	24.8127
	3.84707	10.0743	6.10735	38.5162	12.4021	16.8062	3.45495	14.0082	5.12806	38.1043	9.44137	35.1471	335.867	0.0855342	0.424756	1.7758	3.50871	-1745.35	-3332.9			6.67625	22.5748	7.53041	27.5643

## Sheet: P209 U1-2
	Ra Li	Oi Li	Oe Li	MF Li	ICO Li	LO Li	Ra Re	Oi Re	Oe Re	MF Re	ICO Re	LO Re	EKG	Kippwinkel	Rotwinkel	Kraft x	Kraft y	Druck li	Druck re			Bauch links	Rücken links	Bauch rechts	Rücken rechts
	1.52773	7.53581	2.38648	21.913	5.11145	6.62389	1.63578	11.1553	2.36433	29.5144	2.9226	19.0788	557.097	0.0382432	0.278137	0.73055	2.63393	40	-1384.77			3.81667	11.2161	5.05179	17.1719
	1.58805	7.39999	2.44396	22.3001	4.95379	6.4277	1.74893	11.0034	2.35201	33.7017	3.41161	21.6334	528.232	0.0382279	0.276872	0.727297	2.63982	31	-1377.08			3.81066	11.2272	5.03479	19.5822
	1.67559	7.60355	2.45919	22.9889	4.70591	6.21436	1.79526	11.3284	2.35897	38.208	3.89156	23.509	466.675	0.0391189	0.275324	0.712089	2.64445	1.44141	-1363.86			3.91278	11.3031	5.16088	21.8695
	1.7842	7.40912	2.48312	23.1526	4.5078	6.0179	1.87265	11.4604	2.35495	41.3701	4.37004	24.2994	393.626	0.0392062	0.274304	0.701665	2.6431	11	-1347.61			3.89214	11.2261	5.22932	23.3465
	1.87461	7.21397	2.53627	22.7809	4.2858	5.78538	1.9107	11.0675	2.3579	42.3325	4.89163	24.9219	347.504	0.0391604	0.273164	0.691052	2.64366	-1527.59	L			3.87495	10.9507	5.11202	24.0487
	2.03177	7.32821	2.5909	22.3555	4.30778	5.4935	1.94761	10.5528	2.37197	44.341	5.30642	26.1581	363.379	0.0392902	0.272444	0.693155	2.65105	-1518.59	-1291.92			3.98363	10.7189	4.95746	25.2685
	2.14866	7.10632	2.65304	21.479	4.13942	5.48396	2.04425	9.68747	2.35178	45.1779	5.77022	25.7675	368.113	0.0401011	0.272576	0.698881	2.65989	-1521.13	-1256.3			3.96934	10.3675	4.6945	25.5719
	2.33177	7.05896	2.79164	20.8735	3.88178	5.27299	2.13463	9.19193	2.33344	44.7133	6.39586	25.406	340.778	0.0409891	0.273779	0.703088	2.66932	-1532.71	-1212.67			4.06079	10.0094	4.55333	25.505
	2.54475	6.88015	2.95935	19.8338	4.10363	5.02306	2.21581	9.02894	2.25444	44.8152	6.68741	24.6554	307.553	0.0411639	0.274247	0.706364	2.68315	-1550.08	-1163.8			4.12808	9.65349	4.49973	25.386
	2.70235	6.73533	3.01026	18.2072	4.07676	4.65115	2.32817	8.63166	2.13737	42.619	7.01278	23.5836	293.085	0.0411538	0.275208	0.71171	2.69793	-1569.25	-1108.74			4.14932	8.97837	4.36573	24.4051
	2.80868	6.76667	3.06772	16.5285	4.05406	4.36096	2.38624	8.85283	2.08453	41.1623	7.28325	22.7283	287.287	0.0420365	0.275768	0.713133	2.71087	-1589.09	-1045.32			4.21436	8.31451	4.4412	23.7246
	2.93064	6.8412	3.15005	14.9558	4.06664	4.10974	2.48749	9.23213	2.02274	39.487	7.22872	21.5502	271.704	0.0419647	0.276628	0.713093	2.73228	-1608.31	-977.929			4.3073	7.71071	4.58079	22.7553
	3.12294	7.19021	3.26835	13.2809	4.00936	3.8437	2.67496	9.37408	1.99572	37.0499	7.36528	20.1816	245.536	0.0412211	0.277368	0.72411	2.75796	-1626.21	-906.262			4.52717	7.04466	4.68159	21.5323
	3.26487	7.38236	3.38979	11.9559	3.99465	3.74879	2.77967	9.91722	1.98828	35.087	7.29133	18.7438	225.512	0.0406131	0.276956	0.722436	2.77559	-1641.84	-833.952			4.67901	6.56645	4.89506	20.3741
	3.30675	8.01228	3.38532	9.76309	3.88855	3.76101	2.86667	9.98361	2.0908	32.6235	7.03417	16.9079	232.24	0.0397384	0.275794	0.721534	2.79329	-1655.34	-761.958			4.90145	5.80422	4.98036	18.8552
	3.35491	8.67365	3.39404	8.69211	3.73386	3.96205	2.94815	9.61307	2.15078	30.5754	7.0606	15.6415	240.509	0.0387487	0.275591	0.71973	2.7954	-1666.12	-696.002			5.14087	5.46267	4.904	17.7592
	3.37317	8.99119	3.37614	8.20811	3.87113	4.24886	2.99509	8.98813	2.25121	29.8398	6.81179	14.5923	243.277	0.0382526	0.275904	0.717833	2.80015	-1673.98	-634.486			5.24684	5.4427	4.74481	17.0813
	3.3951	9.38054	3.36989	7.8789	3.98527	4.47981	3.02062	8.26258	2.34902	28.3112	6.46613	13.6906	244.806	0.0378363	0.276629	0.712288	2.80715	-1679.61	-584.587			5.38184	5.44799	4.54407	16.156
	3.20517	9.62904	3.2413	7.56816	3.86404	4.76329	2.90511	7.70397	2.4105	27.1702	5.87494	12.2664	254.098	0.0384831	0.276446	0.703144	2.80335	-1683.46	-546.08			5.3585	5.3985	4.33986	15.1038
	3.01578	9.8305	3.08353	7.30635	3.77001	4.99972	2.75006	7.39942	2.49005	26.225	5.44592	11.2478	278.062	0.0389467	0.276399	0.68746	2.7971	-1685.87	-521.594			5.30994	5.35869	4.21317	14.3062
	2.8601	10.4691	2.94692	6.89034	3.63932	5.0792	2.60644	6.72128	2.55836	25.1202	5.05351	10.2483	305.416	0.039466	0.278002	0.676764	2.80439	-1687.37	-510.772			5.42539	5.20295	3.96202	13.474
	2.6606	10.7977	2.81147	6.54589	3.59492	5.24799	2.44678	6.51339	2.51336	23.1068	4.66355	9.14464	328.2	0.0399262	0.278867	0.672316	2.81252	-1688.12	-516.379			5.42325	5.1296	3.82451	12.305
	2.40788	10.8854	2.64072	6.00846	3.34965	5.3457	2.21976	6.5018	2.591	20.7001	3.97317	8.01345	375.95	0.0405266	0.279196	0.666292	2.81664	-1688.47	-541.021			5.31135	4.90127	3.77085	10.8956
	2.23674	11.384	2.56571	5.6636	3.02466	5.46601	2.06115	6.19019	2.59032	18.6577	3.51122	7.2445	450.189	0.0413393	0.278778	0.662471	2.81823	-1688.71	-582.112			5.39548	4.71809	3.61389	9.80448
	2.14646	11.8643	2.51918	5.19498	2.90717	5.70062	2.0023	5.76632	2.65968	17.1985	3.22923	6.60621	511.329	0.0412042	0.279257	0.66327	2.81647	-1688.87	-637.15			5.50999	4.60092	3.4761	9.0113
	2.10181	12.1487	2.52521	4.96842	2.84851	5.8293	1.9678	5.39351	2.81016	15.9628	2.90657	6.1711	546.86	0.040609	0.279776	0.674941	2.81351	-1688.95	-699.164			5.59193	4.54874	3.39049	8.34682
	2.03263	12.4433	2.47975	5.08599	2.86289	6.13624	1.93961	5.11811	2.88825	14.2718	2.66573	5.6372	555.152	0.040027	0.280246	0.676885	2.79817	-1689.12	-760.2			5.6519	4.69504	3.31532	7.52492
	1.98679	12.4585	2.45596	5.10766	2.92361	6.75689	1.98309	4.80475	2.99174	13.7526	2.58109	5.43795	543.052	0.0395794	0.279953	0.67476	2.77223	-1689.31	-817.532			5.63376	4.92939	3.25986	7.2572
	1.99334	12.2306	2.48172	5.57552	3.06726	7.75711	2.01166	4.53771	3.01713	13.859	2.41252	5.47513	517.141	0.0393235	0.279714	0.676752	2.7541	-1689.49	-869.011			5.56854	5.46663	3.18883	7.24889
	1.96208	11.8606	2.42916	6.25514	3.20628	8.29995	2.02288	4.22435	2.9408	14.4566	2.32625	5.69595	497.91	0.038975	0.278959	0.675575	2.74805	-1689.73	-904.888			5.41729	5.92046	3.06268	7.49292
	2.00251	11.526	2.38698	6.69357	3.22123	8.41671	2.02289	4.35138	2.82785	14.858	2.1727	5.77156	481.483	0.0388199	0.278316	0.679136	2.73674	-1690.01	-929.037			5.30515	6.1105	3.06738	7.60076
	1.94497	10.8282	2.35966	6.98875	3.24124	8.71918	2.01863	4.75845	2.81151	14.7893	2.13556	5.58649	452.271	0.039228	0.277364	0.677077	2.7303	-1690.29	-942.805			5.04429	6.31639	3.1962	7.50378
	1.95062	10.2959	2.30561	7.08807	3.26111	9.04214	1.97186	4.92908	2.62013	14.5555	2.11437	5.70605	417.881	0.0400053	0.276594	0.666299	2.72828	-1690.66	-949.076			4.85072	6.46377	3.17369	7.45864
	1.90755	9.8986	2.20115	7.45187	3.26275	9.3745	1.88005	4.97298	2.45375	14.9022	2.11093	6.02892	415.202	0.0405973	0.276693	0.666699	2.73792	-1690.97	-952.11			4.6691	6.69637	3.10226	7.68069
	1.89019	9.57947	2.13063	7.89798	3.34117	9.60582	1.82802	5.52604	2.27101	14.8095	2.11931	6.30681	435.175	0.040824	0.276325	0.662235	2.7445	-1691.32	-948.96			4.53343	6.94832	3.20836	7.7452
	1.90542	9.19713	2.0843	8.04183	3.30943	9.15832	1.84231	6.10346	2.14758	14.3602	2.14799	6.51141	441.196	0.0409342	0.276014	0.652944	2.74247	-1691.74	-942.746			4.39561	6.83653	3.36445	7.67319
	1.9645	9.33635	2.1196	7.78465	3.33574	8.91739	1.81401	6.3139	2.09305	13.8193	2.20401	6.32285	438.695	0.040814	0.276436	0.663272	2.73937	-1692.15	-935.47			4.47348	6.67926	3.40698	7.44872
	1.95911	9.10315	2.11025	7.67408	3.29729	8.74461	1.82456	7.02857	2.05455	13.6923	2.25663	6.56816	437.296	0.0410858	0.276101	0.661882	2.74094	-1692.53	-927.309			4.39084	6.572	3.63589	7.50571
	1.93937	9.15905	2.06417	8.01896	3.21963	8.46372	1.80818	7.54489	1.96751	14.2053	2.30955	7.0023	435.77	0.0410109	0.276027	0.665507	2.74068	-1692.94	-917.163			4.38753	6.56744	3.77353	7.83906
	1.97849	9.06145	2.02187	8.25558	3.20596	8.193	1.86029	7.9376	1.88063	15.2109	2.46967	7.57404	434.176	0.0410052	0.275862	0.673397	2.74438	-1693.32	-903.308			4.35394	6.55152	3.89284	8.41819
	1.99974	8.7974	2.00557	7.92209	3.2528	7.65673	1.90485	8.56053	1.89148	16.5852	2.63994	8.2645	423.367	0.0413661	0.276267	0.687786	2.75019	-1693.71	-884.819			4.26757	6.27721	4.11895	9.16321
	2.02009	8.88312	1.99942	7.64634	3.1339	7.13172	1.918	9.18422	1.87337	16.9417	2.85912	8.77891	390.049	0.0417043	0.275809	0.698298	2.75135	-1694.09	-863.581			4.30088	5.97065	4.3252	9.52659
	2.0094	8.57846	1.95358	7.3448	2.96107	6.68871	1.89556	9.50141	1.89913	18.2038	3.00902	9.67338	350.097	0.0420453	0.275111	0.708885	2.75889	-1694.4	-839.104			4.18048	5.66486	4.43204	10.2954
	1.96714	8.3234	1.93001	7.17956	2.84499	6.57685	1.89326	10.0928	1.8769	19.1126	3.19222	10.1496	323.109	0.0427587	0.274392	0.712083	2.77793	-1694.73	-811.8			4.07352	5.5338	4.621	10.8181
	1.94083	8.35641	1.90698	6.97895	2.82693	6.65427	1.8863	9.97396	1.89211	19.4593	3.3547	10.6566	298.798	0.0431115	0.274395	0.714575	2.79468	-1695.1	-781.653			4.06807	5.48671	4.58412	11.1569
	1.95699	8.26378	1.90886	6.34361	2.7708	6.50835	1.91067	9.57096	1.98641	19.3373	3.4072	11.0959	268.747	0.0437004	0.274624	0.710883	2.80628	-1695.4	-750.097			4.04321	5.20759	4.48935	11.2801
	1.94171	8.40085	1.86292	5.93657	2.6979	6.34554	1.91602	9.59034	2.08226	18.7126	3.56942	11.3247	251.625	0.0439042	0.274644	0.699884	2.81686	-1695.71	-718.77			4.06849	4.99334	4.52954	11.2023
	1.91978	8.5898	1.88369	5.61364	2.60509	6.16332	1.88104	9.08813	2.08328	18.1303	3.69899	11.2827	258.628	0.043944	0.273406	0.686612	2.82358	-1696.02	-690.234			4.13109	4.79402	4.35082	11.0373
	1.87503	8.69756	1.88954	5.3509	2.54847	6.00227	1.83878	8.44279	2.09602	17.7236	3.86241	11.2336	268.618	0.0440787	0.2734	0.690159	2.83764	-1696.29	-662.28			4.15404	4.63388	4.12586	10.9399
	1.85435	8.98266	1.87624	4.97149	2.54013	5.86832	1.81317	8.15203	2.13832	16.8153	3.90094	10.5903	275.976	0.0438122	0.274261	0.689543	2.84918	-1696.57	-636.175			4.23775	4.45998	4.03451	10.4355
	1.81635	8.9547	1.84177	4.6078	2.5105	5.62631	1.78879	7.6177	2.21616	15.8731	3.90653	10.5531	291.116	0.0439805	0.27466	0.672399	2.86124	-1696.8	-612.852			4.20427	4.2482	3.87422	10.1109
	1.85267	9.27606	1.84614	4.3035	2.52119	5.35438	1.81524	7.34438	2.26489	14.5988	4.00433	10.5096	315.731	0.0434618	0.274871	0.667377	2.87621	-1697.01	-590.977			4.32496	4.05969	3.80817	9.70425
	1.83388	9.69995	1.88466	4.22877	2.48763	5.16671	1.79146	7.23365	2.27008	14.92	4.12695	10.367	340.856	0.0428923	0.275054	0.675987	2.89032	-1697.24	-572.611			4.47283	3.96104	3.76506	9.80465
	1.82043	9.65195	1.92089	4.03613	2.45733	4.96487	1.76765	6.98079	2.28768	14.9222	4.10883	10.2477	356.402	0.0420027	0.27513	0.679348	2.90214	-1697.43	-555.768			4.46442	3.81944	3.67871	9.75957
	1.81979	9.91833	1.94447	3.87576	2.42335	5.13715	1.78958	6.86666	2.33132	14.5107	4.14246	10.359	354.045	0.0416186	0.276115	0.682065	2.92078	-1697.59	-540.182			4.56086	3.81209	3.66252	9.67073
	1.83208	10.0657	1.93878	3.86259	2.46259	5.07564	1.79889	6.56356	2.43245	14.1158	4.13246	10.3934	350.293	0.0415939	0.276914	0.675903	2.93918	-1697.73	-528.395			4.6122	3.80027	3.5983	9.54722
	1.83976	10.06	1.97202	3.81859	2.4478	5.1712	1.81554	5.9064	2.50847	14.4255	4.23125	10.6942	353.499	0.0419644	0.278284	0.672956	2.95281	-1697.83	-519.497			4.62392	3.81253	3.41013	9.78363
	1.83071	10.2766	2.00494	3.87639	2.41898	5.23499	1.83265	5.78949	2.57083	15.1743	4.37941	11.3694	347.432	0.0412855	0.27875	0.675785	2.9535	-1697.92	-512.684			4.70409	3.84345	3.39766	10.3077
	1.81029	10.3841	2.01183	3.88371	2.37177	5.31497	1.79732	5.4917	2.55212	16.507	4.36637	11.9116	333.755	0.0407195	0.279334	0.669221	2.95578	-1697.94	-510.032			4.73541	3.85681	3.28038	10.9283
	1.82719	10.3818	2.03778	3.90516	2.38313	5.38859	1.79893	5.58957	2.60508	17.4555	4.42437	12.3948	328.621	0.0411056	0.279619	0.679395	2.96748	-1697.87	-507.188			4.74894	3.8923	3.33119	11.4249
	1.88732	10.4088	2.08449	3.95215	2.40666	5.47591	1.8866	5.56523	2.58222	18.7495	4.55494	13.2306	326.513	0.0414844	0.280072	0.687124	2.97984	-1697.85	-507.083			4.79353	3.94491	3.34468	12.1783
	1.8998	10.3588	2.15966	3.95473	2.39395	5.51676	1.86725	5.52218	2.56335	19.7777	4.53726	13.9516	312.76	0.0416521	0.279746	0.694955	2.97941	-1697.75	-508.179			4.80608	3.95515	3.3176	12.7555
	1.87113	10.4281	2.20408	4.02221	2.3278	5.72436	1.85955	5.63114	2.49459	20.8792	4.56519	14.8598	308.635	0.0418934	0.279592	0.702273	2.97664	-1697.65	-507.282			4.83443	4.02479	3.32843	13.4347
	1.90933	10.5812	2.22738	4.25083	2.29445	6.09194	1.87946	6.037	2.4514	21.9335	4.43276	15.9596	324.45	0.041828	0.27975	0.701042	2.97137	-1697.55	-509.28			4.90598	4.21241	3.45595	14.1086
	1.96783	10.4861	2.20019	4.43499	2.32213	6.33688	1.92261	5.98302	2.40212	22.8503	4.25582	16.7355	353.664	0.0422923	0.280023	0.700398	2.97512	-1697.36	-509.926			4.88471	4.36467	3.43592	14.6139
	2.00258	10.3371	2.21523	4.69465	2.35012	6.40575	1.95053	6.33204	2.37381	23.96	4.32943	16.9815	386.1	0.0431852	0.280246	0.701377	2.97461	-1697.3	-509.262			4.85163	4.48351	3.55213	15.0903
	2.00521	10.3266	2.21765	4.84606	2.39203	6.44367	1.95233	6.89038	2.28987	23.6739	4.33265	17.867	405.555	0.0435101	0.280431	0.703171	2.96458	-1697.29	-510.767			4.84982	4.56058	3.71086	15.2912
	1.98225	10.3279	2.16788	4.88466	2.33075	6.65278	1.87614	7.56501	2.26089	23.3235	4.27378	18.1428	408.453	0.0444492	0.27992	0.716527	2.94488	-1697.24	-508.313			4.82601	4.62273	3.90068	15.2467
	1.97234	10.1238	2.03672	4.88882	2.27318	6.9933	1.8624	7.92187	2.20217	23.3392	4.25573	18.7506	418.995	0.0449534	0.279338	0.728783	2.924	-1697.28	-506.37			4.71097	4.71843	3.99548	15.4485
	1.92399	9.83058	1.97607	4.98784	2.27241	7.059	1.87958	8.32807	2.13832	23.5751	4.28717	19.114	430.188	0.0448581	0.278766	0.741295	2.91484	-1697.36	-505.282			4.57688	4.77308	4.11532	15.6587
	1.96338	9.93554	2.00499	5.0863	2.31872	7.04547	1.93269	8.80145	2.12173	23.178	4.37394	19.1826	421.863	0.0443627	0.276966	0.748414	2.90895	-1697.42	-498.192			4.63464	4.81683	4.28529	15.5782
	1.9666	10.0554	2.08183	5.09133	2.35935	6.98475	1.94093	9.64803	2.11925	22.8238	4.46829	19.3056	392.019	0.0440321	0.275517	0.758353	2.88947	-1697.6	-494.361			4.70126	4.81181	4.5694	15.5326
	1.92242	9.81732	2.06938	5.10438	2.36979	7.03162	1.91818	9.87411	2.12616	21.9817	4.56859	20.0156	353.506	0.0440482	0.274917	0.771954	2.8614	-1697.73	-489.733			4.60304	4.83526	4.63948	15.522
	1.93957	9.7843	2.02376	5.13567	2.3864	7.17859	1.93529	9.91198	2.10229	22.0213	4.62634	20.2801	315.484	0.04342	0.273983	0.775887	2.83934	-1697.83	-481.297			4.58254	4.90022	4.64985	15.6426
	1.92516	9.68615	2.07989	5.32066	2.3996	7.13846	1.94413	9.79982	2.11705	21.7958	4.62003	21.1191	276.171	0.0424489	0.273716	0.774524	2.83243	-1698.01	-479.014			4.56373	4.9529	4.62033	15.845
	1.95257	9.67395	2.13864	5.4473	2.47598	6.97579	1.96464	9.70567	2.11352	21.6294	4.68657	21.3508	253.161	0.0421392	0.273761	0.782582	2.81662	-1698.15	-473.552			4.58839	4.96636	4.59461	15.8889
	1.95295	9.45415	2.14441	5.64252	2.67331	7.09317	1.91869	9.61624	2.07736	21.6291	4.55806	21.9357	231.137	0.0419641	0.274374	0.796022	2.79659	-1698.26	-466.711			4.51717	5.13633	4.53743	16.0409
	1.89562	9.11574	2.09164	5.82056	2.73698	6.84417	1.83033	9.55806	2.0411	21.3723	4.52561	21.7882	215.769	0.0424204	0.27526	0.808384	2.76828	-1698.44	-466.764			4.36766	5.1339	4.4765	15.8954
	1.83745	8.9081	2.00519	5.7986	2.65378	6.54479	1.79443	9.17803	2.0255	20.4185	4.58486	21.2894	211.77	0.0424925	0.276269	0.833472	2.7465	-1698.59	-461.961			4.25025	4.99906	4.33265	15.4309
	1.80232	8.67947	1.99956	5.69041	2.63859	6.29476	1.74569	9.18457	1.97941	19.974	4.63977	20.3251	241.694	0.0423353	0.277668	0.858563	2.72083	-1698.7	-459.039			4.16045	4.87459	4.30322	14.9796
	1.7434	8.37676	2.00261	5.74664	2.61257	6.03714	1.69424	9.69843	1.98656	19.7458	4.82216	19.1823	319.729	0.0423292	0.278492	0.87512	2.69752	-1698.89	-460.956			4.04092	4.79878	4.45974	14.5834
	1.68427	8.18905	1.94691	5.45778	2.6268	5.92029	1.66396	10.2029	2.02694	19.5764	4.87639	17.9596	403.526	0.0423051	0.279655	0.887567	2.66622	-1699.01	-456.752			3.94008	4.66829	4.63125	14.1375
	1.66382	7.91598	1.89069	5.23531	2.5996	5.70963	1.65612	10.6329	2.02024	18.9503	4.96678	16.7511	439.753	0.0422382	0.280418	0.896941	2.64633	-1699.13	-456.853			3.8235	4.51484	4.76974	13.556
	1.70838	8.06909	1.88391	4.8616	2.46375	5.24592	1.6929	10.5056	2.08326	17.6152	4.96765	15.2436	444.723	0.0426879	0.279594	0.895922	2.63767	-1699.37	-458.804			3.88713	4.19042	4.7606	12.6088
	1.71755	8.01596	1.92258	4.49786	2.30287	5.05576	1.78062	10.3865	2.13059	16.6836	5.15223	14.1792	452.718	0.0427913	0.278988	0.891992	2.63538	-1699.51	-455.457			3.88536	3.95216	4.7659	12.005
	1.71768	7.79565	1.94654	4.29241	2.33837	5.11221	1.85672	10.7724	2.12321	15.7961	5.18397	13.6896	470.698	0.0434795	0.27813	0.882895	2.65243	-1699.62	-457.653			3.81996	3.91433	4.91743	11.5566
	1.75706	7.75755	1.93399	4.1358	2.3616	5.14196	1.90854	10.499	2.12457	14.6862	5.07882	13.1988	483.23	0.0438994	0.277486	0.867293	2.67422	-1699.81	-459.024			3.8162	3.87979	4.84404	10.9879
	1.80848	7.57619	1.90475	3.87663	2.26808	4.9991	1.95776	9.67881	2.13884	13.1452	4.9707	12.9557	451.272	0.0438338	0.276871	0.859326	2.69159	-1699.98	-456.849			3.76314	3.71461	4.5918	10.3572
	1.77543	7.50007	1.87301	3.74606	2.23918	4.74666	1.94292	9.39435	2.15618	11.9021	4.81251	12.554	372.609	0.04362	0.27658	0.855342	2.70874	-1700.17	-460.28			3.71617	3.5773	4.49782	9.75622
	1.74885	7.3932	1.84412	3.80166	2.21408	4.85935	1.91669	8.79396	2.16833	11.6243	4.66444	12.1571	314.991	0.0436424	0.276785	0.848974	2.72572	-1700.38	-461.396			3.66206	3.62503	4.29299	9.48196
	1.66967	7.56851	1.83445	3.78225	2.18827	5.09526	1.88451	8.93359	2.25082	12.0969	4.64667	11.8519	320.161	0.0434738	0.277324	0.853174	2.73856	-1700.49	-463.493			3.69088	3.68859	4.35631	9.53183
	1.59968	7.68423	1.78351	3.99133	2.14673	5.55424	1.81839	8.9226	2.2864	12.6955	4.53873	11.6837	345.792	0.0437819	0.277369	0.847297	2.7405	-1700.65	-463.208			3.68914	3.89743	4.34247	9.63929
	1.52138	7.67485	1.75652	4.42095	2.10194	5.81327	1.79376	8.84956	2.29455	13.9452	4.54029	11.2944	366.255	0.0439857	0.276938	0.840836	2.73468	-1700.72	-439.091			3.65092	4.11205	4.31262	9.92662
	1.44404	7.59373	1.69878	4.87946	2.29895	6.44982	1.72959	9.1872	2.36381	14.7499	4.51622	10.6375	366.682	0.0442306	0.277453	0.839106	2.71883	-1700.67	-364.493			3.57885	4.54274	4.42687	9.96788
	1.41106	7.43743	1.61206	5.56774	2.94256	7.46319	1.66545	9.27759	2.33169	16.4181	4.4288	10.775	363.267	0.0446967	0.277679	0.830045	2.7154	-1700.45	-192.858			3.48685	5.3245	4.42491	10.5406
	1.41678	7.47234	1.6335	7.05639	3.81676	8.63609	1.65084	9.02382	2.31937	18.4797	4.49933	10.7428	369.637	0.044682	0.277714	0.816459	2.71891	-1699.87	86.7717			3.50754	6.50308	4.33134	11.2406
	1.38033	7.40791	1.64098	8.95652	5.08967	9.9524	1.64397	8.89921	2.28448	20.8412	4.50228	10.6133	379.5	0.0444409	0.27682	0.79676	2.72983	-1698.74	508.318			3.4764	7.99953	4.27589	11.9856
	1.39649	7.01095	1.681	11.4781	6.28946	11.621	1.64788	8.6199	2.16947	23.8155	4.392	10.3528	391.228	0.0450896	0.277503	0.772266	2.73881	-1697.18	1101.36			3.36281	9.79618	4.14575	12.8534
	1.48889	7.04575	1.69727	13.775	7.72151	13.5697	1.65454	8.26534	2.16804	26.9175	4.19014	10.0568	396.928	0.0443311	0.278608	0.746782	2.74881	-1695.29	1777.23			3.41064	11.6887	4.02931	13.7215
	1.52879	7.54404	1.73049	16.8804	8.65045	15.8857	1.68583	7.73072	2.22923	30.7309	4.05495	9.91214	373.007	0.0436242	0.279649	0.74011	2.76416	-1693.21	2464.86			3.60111	13.8055	3.88193	14.8993
	1.61731	7.77573	1.79483	19.6592	9.84184	18.1973	1.72322	7.07315	2.31155	34.2186	3.89169	9.91249	332.732	0.0429086	0.280419	0.72554	2.77584	-1690.88	3147.41			3.72929	15.8994	3.70264	16.0076
	1.66327	7.84218	1.91289	23.6072	10.9178	20.0415	1.79692	7.03867	2.37435	37.2902	3.89014	9.63665	315.644	0.0428135	0.280827	0.716228	2.76883	-1688.7	3736.37			3.80611	18.1888	3.73664	16.939
	1.70191	7.90175	1.9668	27.0646	12.0911	21.6326	1.93925	6.95959	2.44481	40.3195	3.8568	9.45173	308.952	0.0430093	0.28144	0.706779	2.76116	-1686.75	4230.63			3.85682	20.2628	3.78122	17.876
	1.82569	7.87125	2.02352	28.3842	12.8675	22.9126	2.17094	7.16317	2.53029	43.4137	4.13525	9.40579	315.112	0.0432055	0.283009	0.717455	2.75472	-1685.32	4584			3.90682	21.3881	3.9548	18.9849
	1.9186	7.86622	2.04876	30.5415	13.7253	23.675	2.41194	7.58864	2.58702	44.6954	4.27436	9.10647	325.787	0.0426577	0.283761	0.722926	2.75045	-1684.45	4778.44			3.94453	22.6473	4.19587	19.3587
	2.03326	7.71876	2.11037	31.995	14.2787	23.786	2.621	7.59452	2.63821	45.3688	4.46926	9.07584	332.389	0.0428896	0.283574	0.730876	2.74732	-1684.17	4871.83			3.95413	23.3532	4.28458	19.638
	2.15226	7.53379	2.13936	32.0331	14.4816	23.6865	2.84086	7.32978	2.66496	44.001	4.7541	8.8189	355.434	0.0427233	0.283579	0.739995	2.75117	-1684.53	4918.7			3.9418	23.4004	4.27853	19.1913
	2.32673	7.19183	2.12384	31.3675	14.0698	22.548	3.21965	7.3866	2.63161	41.7604	5.03328	8.38763	391.115	0.042919	0.283586	0.747501	2.76076	-1685.29	4906.95			3.8808	22.6618	4.41262	18.3938
	2.49497	7.03848	2.1482	29.2655	13.5811	21.4435	3.47544	7.39833	2.63487	40.0633	5.43871	7.81659	416.805	0.042668	0.283565	0.759065	2.78285	-1686.59	4840.27			3.89388	21.43	4.50288	17.7729
	2.64376	6.86465	2.15931	26.9363	13.0795	19.8194	3.67035	7.71376	2.7089	37.117	5.67279	7.42175	442.277	0.0426409	0.283149	0.76267	2.81841	-1688.15	4690.15			3.88924	19.9451	4.69767	16.7372
	2.83396	6.71409	2.17357	25.4444	12.4298	18.1284	3.84195	7.40526	2.74726	32.7438	5.8776	6.97619	476.73	0.0426723	0.282385	0.761305	2.83727	-1689.97	4438.46			3.9072	18.6675	4.66483	15.1992
	2.94781	6.87246	2.23189	23.3189	11.7611	16.4491	3.96776	7.05717	2.83939	28.9182	5.91978	6.38212	507.717	0.0427783	0.281893	0.768317	2.85368	-1691.83	4082.45			4.01738	17.1764	4.62144	13.74
	3.02474	6.50891	2.22293	20.9592	10.9165	14.3953	4.08275	6.46869	2.81087	24.3748	5.88905	5.64429	509.827	0.0427288	0.281345	0.77579	2.87509	-1693.4	3669.34			3.91886	15.4237	4.45411	11.9694
	3.04148	5.92814	2.17731	18.8663	10.4239	13.0032	4.06644	6.51816	2.77092	21.3657	5.82228	5.22789	492.21	0.0425623	0.280933	0.784006	2.89459	-1694.8	3207.3			3.71564	14.0978	4.45184	10.8053
	3.02319	5.78705	2.16136	17.6327	10.2489	11.7569	4.01574	6.32886	2.72569	18.0717	5.6402	5.04428	477.133	0.0421544	0.280482	0.788492	2.90126	-1696.06	2718.8			3.6572	13.2129	4.35676	9.58538
	3.0058	5.43307	2.09142	16.3038	10.076	10.6076	4.00016	6.26561	2.75248	15.8861	5.40821	5.08216	479.444	0.0419234	0.280056	0.78315	2.90891	-1696.73	2223.05			3.5101	12.3291	4.33942	8.79216
	2.95488	5.06533	2.05841	15.4182	9.92049	9.78307	3.91444	6.18916	2.73061	13.6552	5.22821	5.18892	494.18	0.0418314	0.280036	0.780935	2.89832	-1697.32	1791.3			3.35954	11.7072	4.27807	8.02411
	2.7748	4.48762	1.99829	14.5834	9.51101	9.0207	3.74147	6.65395	2.64857	11.4973	4.77298	5.35553	488.533	0.041739	0.280184	0.778013	2.89076	-1697.82	1463			3.0869	11.0384	4.348	7.20862
	2.711	3.79428	1.8973	12.7656	9.06957	8.26001	3.65659	7.03489	2.56634	9.89436	4.58944	5.5908	440.166	0.041641	0.279734	0.78037	2.89196	-1698.22	1222.55			2.80086	10.0317	4.41927	6.69153
	2.65123	3.38827	1.86679	11.9745	8.28981	7.639	3.57683	7.74943	2.56815	9.13171	4.49668	6.12795	389.157	0.0416434	0.280228	0.786172	2.89052	-1698.51	1050.04			2.63543	9.30111	4.63147	6.58545
	2.54848	3.13308	1.87245	11.1213	7.79921	7.14728	3.43167	8.4099	2.48171	8.52679	4.32429	6.74262	376.498	0.0417289	0.280119	0.780021	2.88532	-1698.69	933.286			2.518	8.68926	4.77443	6.53123
	2.37805	3.10448	1.8657	10.3663	7.4153	6.92678	3.17983	8.99603	2.40463	8.13907	4.15243	7.04311	381.856	0.0413601	0.280229	0.781117	2.88362	-1698.86	867.187			2.44941	8.23613	4.86016	6.44487
	2.26866	3.11171	1.87152	9.675	6.79836	6.79609	3.04714	10.2178	2.37124	7.79088	3.99325	7.42644	379.377	0.0408768	0.280336	0.789465	2.88035	-1699.34	852.534			2.4173	7.75648	5.21206	6.40353
	2.10976	3.14936	1.84296	9.50188	6.00243	6.70707	2.85117	11.5857	2.28287	7.18087	3.89865	8.10387	348.904	0.0403358	0.280294	0.799881	2.88657	-1699.47	860.981			2.36736	7.40379	5.57324	6.39446
	2.02545	3.18629	1.8228	9.00048	5.0582	6.52757	2.67503	12.9589	2.27057	6.90321	3.80491	8.35959	314.879	0.0399125	0.279817	0.809683	2.88614	-1699.72	869.887			2.34485	6.86208	5.96815	6.3559
	1.88019	3.32055	1.84339	8.86718	4.39599	6.84349	2.48647	13.481	2.23899	6.61018	3.67129	8.63371	301.189	0.0397653	0.278985	0.805212	2.88196	-1699.85	885.146			2.34804	6.70222	6.06883	6.30506
	1.74699	3.55284	1.79457	9.11594	4.17813	7.02358	2.28944	13.9511	2.23307	6.79981	3.50795	9.15572	316.908	0.0397871	0.27854	0.799773	2.87413	-1700	898.599			2.3648	6.77255	6.15789	6.48783
	1.63694	3.67357	1.75653	9.24131	3.82874	7.30416	2.12903	14.4991	2.22784	7.15998	3.43384	10.1571	344.935	0.0401009	0.278305	0.796595	2.8591	-1700.25	910.728			2.35568	6.7914	6.28533	6.91698
	1.55699	3.63731	1.77389	9.41601	3.48558	7.8931	1.98534	14.8424	2.18647	7.31281	3.50818	11.1199	361.211	0.0406459	0.278135	0.782779	2.84164	-1700.46	920.314			2.32273	6.93156	6.33805	7.31364
	1.52902	3.62219	1.74544	10.0002	3.26604	8.22093	1.91557	14.2889	2.12898	7.17498	3.71529	11.4686	358.503	0.0409669	0.277877	0.782775	2.8236	-1700.55	921.894			2.29888	7.16237	6.11115	7.45297
	1.48965	3.75756	1.71675	10.676	3.3563	8.22971	1.82185	13.4907	2.10338	7.54645	3.68816	11.7724	358.677	0.0419073	0.277838	0.762589	2.79671	-1700.84	921.073			2.32132	7.42067	5.80532	7.66902
	1.49821	3.93097	1.63753	11.1712	3.53317	8.30176	1.88114	12.3506	2.03612	7.8562	3.69697	12.3295	369.218	0.0423946	0.277189	0.727492	2.78109	-1701.01	920.437			2.35557	7.6687	5.42261	7.96088
	1.5186	4.02129	1.52388	11.4479	3.79048	8.23748	1.89982	11.1495	1.95888	7.73184	3.65868	12.5034	369.855	0.0431072	0.276827	0.720482	2.7626	-1701.14	913.182			2.35459	7.8253	5.00275	7.96465
	1.56126	4.12461	1.51634	11.5004	3.96051	8.3119	1.96903	10.1283	1.90085	7.65352	3.63706	12.7532	362.141	0.0436592	0.276233	0.708166	2.75358	-1701.37	908.071			2.40074	7.92426	4.66605	8.01458
	1.58372	4.19906	1.51075	11.7757	4.39167	8.00512	1.99264	8.72278	1.8404	7.56657	3.53598	12.8953	339.741	0.0440903	0.276028	0.7039	2.74518	-1701.48	900.912			2.43118	8.0575	4.18527	7.99928
	1.58303	4.63059	1.49009	12.3606	4.60565	7.64656	1.96096	7.52342	1.85901	7.57604	3.35914	12.5731	308.746	0.0445563	0.276087	0.699964	2.74248	-1701.54	882.46			2.5679	8.20428	3.78113	7.83611
	1.57002	4.95357	1.46198	12.3141	5.18774	7.31461	1.94674	6.75647	1.90041	7.92433	3.04021	12.3149	283.999	0.0448162	0.276316	0.688649	2.74105	-1701.57	854.251			2.66186	8.27215	3.53454	7.75981
	1.57089	5.18387	1.48858	11.7274	5.44792	7.24624	1.94321	6.11717	1.97153	7.85003	2.88199	12.3191	277.173	0.0452811	0.275693	0.691766	2.73618	-1701.5	813.255			2.74778	8.14052	3.34397	7.68371
	1.55377	5.37573	1.49534	11.9817	5.6386	7.31623	1.92296	5.53197	2.0582	8.27675	2.74749	12.1573	280.44	0.0450871	0.276158	0.71156	2.7222	-1701.41	762.076			2.80828	8.31217	3.17104	7.72719
	1.56813	5.74459	1.53948	12.2826	6.06925	7.44959	1.96016	5.30113	2.14559	8.75327	2.70921	11.622	295.267	0.044354	0.276707	0.717739	2.71512	-1701.34	698.743			2.95073	8.60048	3.13563	7.69482
	1.55776	6.00299	1.58364	12.5048	6.21525	7.50601	1.92132	5.34626	2.27758	8.8745	2.65031	11.2062	303.459	0.0436747	0.277945	0.735587	2.70688	-1701.25	624.171			3.04813	8.742	3.18172	7.57699
	1.56235	6.18098	1.56915	12.2449	6.13048	7.64166	1.9499	5.40943	2.38733	9.12032	2.67004	10.5971	316.395	0.0432359	0.278496	0.755858	2.70716	-1701.19	541.53			3.10416	8.67234	3.24889	7.46247
	1.56209	6.0605	1.57613	11.763	6.16065	7.59096	1.9635	5.47415	2.43131	9.28562	2.78298	10.2814	333.517	0.0429133	0.278786	0.769963	2.70932	-1701.2	456.814			3.06624	8.50486	3.28965	7.45
	1.56387	6.13678	1.60152	11.726	6.05971	7.63461	1.99856	5.60816	2.46769	9.3658	2.83407	10.1484	347.997	0.0431711	0.278998	0.778613	2.70919	-1701.21	373.396			3.10072	8.47345	3.35813	7.44943
	1.55774	6.06791	1.63231	11.9114	6.21079	8.10207	2.0519	5.72179	2.56785	9.17959	2.90134	9.66794	361.42	0.0430733	0.278851	0.792134	2.72112	-1701.24	289.092			3.08598	8.74141	3.44718	7.24963
	1.55189	5.88351	1.62847	11.8481	6.46666	8.26147	2.06608	5.97541	2.54934	8.87383	2.89869	9.3739	369.997	0.0428547	0.279353	0.794557	2.73189	-1701.32	207.068			3.02129	8.85874	3.53027	7.04881
	1.52078	5.65329	1.62633	11.9336	6.36586	8.49231	2.05265	6.17924	2.5924	8.39127	2.86411	9.16436	360.137	0.0428261	0.279567	0.796492	2.74284	-1701.35	127.202			2.93347	8.93058	3.6081	6.80658
	1.51376	5.46423	1.62268	11.9761	6.10626	8.43425	2.04313	6.24233	2.55074	7.759	2.83055	8.88958	366.055	0.042609	0.279357	0.79965	2.74808	-1701.38	49.9121			2.86689	8.83888	3.61207	6.49304
	1.52811	5.32312	1.66985	12.1134	5.92858	8.31527	2.04649	6.23815	2.44141	7.10559	2.79523	8.80961	397.835	0.0422874	0.278963	0.790051	2.75772	-1701.47	-23.4179			2.84036	8.78573	3.57535	6.23681
	1.57944	5.23562	1.72037	11.6756	5.96602	8.30753	2.09186	6.48076	2.47051	6.41835	2.68911	8.5752	412.843	0.0423208	0.278421	0.786324	2.76331	-1701.5	-98.0733			2.84514	8.64972	3.68104	5.89422
	1.5996	4.98299	1.72105	11.112	6.06848	8.25289	2.03957	6.4581	2.47832	5.87792	2.69474	8.31071	399.16	0.0418112	0.278995	0.789838	2.7809	-1701.57	-170.522			2.76788	8.47779	3.65867	5.62779
	1.64715	4.83616	1.72273	10.7718	6.10327	7.76347	2.00977	6.53654	2.44965	5.40248	2.62876	8.11505	393.397	0.0420801	0.279005	0.776271	2.7886	-1701.64	-240.4			2.73535	8.21284	3.66532	5.3821
	1.67691	4.82341	1.73689	10.7508	6.10908	7.74305	2.00325	6.6897	2.52324	5.07879	2.62554	7.85662	389.608	0.0428336	0.277704	0.782621	2.78532	-1701.68	-301.511			2.74574	8.20097	3.73873	5.18698
	1.68366	4.77202	1.70203	10.9326	6.49049	7.50024	2.02631	6.82607	2.51899	4.78452	2.58211	7.53146	383.425	0.0428939	0.277301	0.795316	2.78242	-1701.78	-356.991			2.71924	8.30779	3.79046	4.96603
	1.70204	4.83656	1.69308	10.9566	6.77255	7.92676	2.04067	7.01612	2.56419	4.62319	2.61977	7.36131	373.586	0.0432057	0.277266	0.798287	2.78007	-1701.83	-413.08			2.74389	8.55198	3.87366	4.86809
	1.66041	4.60383	1.67048	10.8694	7.19073	8.29482	2.00758	7.30814	2.56098	4.56128	2.56433	6.69767	340.968	0.0436917	0.277878	0.819676	2.78748	-1701.86	-466.239			2.6449	8.785	3.9589	4.60776
	1.61248	4.38649	1.64707	11.771	7.43022	9.03	1.96607	7.04968	2.55843	4.63251	2.52962	6.51037	295.875	0.0439145	0.277893	0.83344	2.79086	-1701.92	-510.639			2.54868	9.4104	3.85806	4.5575
	1.60323	4.48945	1.69664	12.6056	7.53041	9.477	1.95487	7.07883	2.62687	4.48032	2.45729	6.65076	278.535	0.0438495	0.277492	0.843132	2.78286	-1701.87	-550.29			2.59644	9.87102	3.88686	4.52945
	1.56588	4.51483	1.68483	13.4588	7.57876	10.2596	1.9816	7.46308	2.65239	4.47349	2.42666	6.98097	285.928	0.0431155	0.277635	0.850175	2.78198	-1701.83	-588.778			2.58851	10.4324	4.03236	4.62704
	1.55908	4.41412	1.70991	13.8004	7.35192	10.741	1.95406	7.72262	2.61272	4.4496	2.38936	7.08641	287.042	0.0422927	0.278613	0.849673	2.80004	-1701.75	-632.811			2.56104	10.6311	4.09647	4.64179
	1.54022	4.46695	1.73965	14.715	7.13661	11.132	1.94191	7.70288	2.59808	4.57906	2.43678	7.38841	277.183	0.0423057	0.278893	0.847335	2.81679	-1701.56	-674.848			2.58227	10.9945	4.08096	4.80142
	1.50354	4.40152	1.72618	15.2016	6.95169	11.6254	1.91695	7.6634	2.58673	4.52897	2.39267	7.76904	269.894	0.0425626	0.278166	0.848571	2.83047	-1701.45	-715.227			2.54375	11.2596	4.05569	4.89689
	1.49279	4.75377	1.72302	15.6062	6.89449	12.0852	1.8691	7.6474	2.67874	4.46995	2.36881	8.08323	267.639	0.0430918	0.27779	0.844471	2.83584	-1701.24	-753.681			2.65653	11.5286	4.06508	4.974
	1.46851	5.09479	1.69089	16.2071	6.62544	12.7952	1.8546	7.83631	2.72043	4.66257	2.33516	8.29142	283.769	0.0432009	0.2783	0.836062	2.83496	-1700.98	-793.204			2.7514	11.8759	4.13711	5.09639
	1.4464	5.24187	1.69442	16.389	6.28693	13.3663	1.82959	7.91295	2.63599	4.87248	2.3838	8.41697	324.881	0.043319	0.278185	0.824864	2.83439	-1700.86	-835.58			2.79423	12.0141	4.12618	5.22441
	1.47135	5.33593	1.70938	16.3794	5.99349	13.5054	1.82547	7.73963	2.56131	4.98313	2.38606	8.38786	370.163	0.0430946	0.279514	0.816157	2.83243	-1700.67	-878.865			2.83889	11.9594	4.04214	5.25235
	1.46986	5.49854	1.68286	16.4699	5.94733	13.8159	1.8334	7.74095	2.56026	5.05789	2.41633	8.43578	394.901	0.043432	0.27994	0.812099	2.82597	-1700.51	-917.585			2.88375	12.0777	4.04487	5.30333
	1.46766	5.56372	1.66313	16.409	6.09917	14.4362	1.81441	7.56371	2.56408	5.09974	2.3467	8.49112	394.856	0.0437864	0.28038	0.816938	2.82619	-1700.48	-956.938			2.89817	12.3148	3.98073	5.31252
	1.47262	5.54843	1.71647	17.2497	6.57973	15.1761	1.84356	7.56699	2.61392	5.20062	2.3441	8.53319	393.366	0.0433912	0.281001	0.820941	2.82876	-1700.33	-995.295			2.91251	13.0019	4.00816	5.3593
	1.49325	5.62025	1.70091	17.421	6.94789	15.4853	1.84769	7.45139	2.61458	5.27777	2.38422	8.42101	396.267	0.0429614	0.281325	0.833308	2.82672	-1700.24	-1033.18			2.93813	13.2847	3.97122	5.361
	1.53959	5.41579	1.74922	17.4081	7.19636	15.6127	1.93226	7.54323	2.63085	5.09104	2.37338	8.18806	400.577	0.0430338	0.281242	0.846592	2.82845	-1700.15	-1067.72			2.90153	13.4057	4.03545	5.21749
	1.48916	5.55586	1.71611	17.3058	7.21436	15.8677	1.88262	7.66775	2.61136	5.10476	2.32294	7.87423	398.331	0.0436243	0.28209	0.853953	2.83947	-1699.84	-1099.28			2.92038	13.4626	4.05391	5.10064
	1.48816	5.79489	1.70549	17.3697	7.1561	16.3853	1.88246	8.13548	2.61156	5.50436	2.31582	7.73306	370.17	0.0438492	0.281501	0.8651	2.84768	-1699.56	-1125.51			2.99618	13.637	4.20983	5.18441
	1.48765	5.93707	1.77168	17.46	7.18716	16.4802	1.88496	8.38394	2.67219	5.7209	2.30333	7.53774	331.446	0.0441597	0.280793	0.86832	2.84659	-1699.2	-1149.89			3.06547	13.7091	4.3137	5.18732
	1.49516	6.12938	1.83714	18.0155	7.24953	16.6406	1.85221	8.68093	2.75753	5.88212	2.33836	7.48728	310.359	0.0437502	0.28081	0.864004	2.84162	-1698.56	-1171.47			3.15389	13.9686	4.43022	5.23592
	1.47968	6.33174	1.87124	17.7296	6.90931	16.59	1.80854	8.85248	2.80151	6.62165	2.27968	7.39479	310.132	0.043775	0.280503	0.867571	2.81748	-1697.88	-1190.07			3.22756	13.743	4.48751	5.43204
	1.45831	6.23124	1.89601	17.6398	6.66141	16.418	1.79345	8.7602	2.74144	7.21772	2.29235	7.34896	323.858	0.043798	0.280233	0.866459	2.80933	-1697.09	-1208.3			3.19519	13.5731	4.4317	5.61968
	1.44339	6.58837	1.97843	17.4129	6.37733	16.2884	1.70786	8.82022	2.69977	7.26333	2.2964	7.00162	333.147	0.0436516	0.280662	0.874121	2.80248	-1696.05	-1227.13			3.33673	13.3596	4.40928	5.52045
	1.47158	6.6367	2.05603	17.3842	6.26396	16.0769	1.72668	8.99907	2.72854	7.37059	2.3561	6.84758	338.105	0.0431205	0.280149	0.879169	2.78574	-1695.03	-1249.2			3.38811	13.2417	4.48476	5.52475
	1.45426	6.84043	2.1052	16.9967	6.34113	15.5036	1.70511	8.85483	2.72904	7.50358	2.33564	6.48473	344.275	0.0430624	0.281281	0.874189	2.76157	-1693.93	-1269.87			3.46663	12.9471	4.42966	5.44132
	1.435	7.04389	2.105	16.4881	6.38893	15.0005	1.65238	9.3462	2.73451	7.6429	2.37588	6.08717	358.226	0.0426071	0.282266	0.872421	2.73559	-1692.69	-1291.32			3.52796	12.6259	4.57769	5.36865
	1.42854	7.24769	2.08137	15.6531	6.19941	14.3914	1.67237	9.71427	2.6596	7.82492	2.36066	5.46453	370.52	0.0421844	0.282583	0.875899	2.71857	-1691.71	-1313.47			3.58586	12.0813	4.68208	5.21671
	1.49284	7.43449	2.08325	15.1541	6.27644	13.2867	1.69825	10.1727	2.61118	7.68365	2.34708	5.17433	378.858	0.0416793	0.282796	0.872213	2.70229	-1690.79	-1333.63			3.67019	11.5724	4.82737	5.06835
	1.49666	7.74032	2.15428	14.6817	6.28625	12.8853	1.72467	10.7777	2.62898	7.41029	2.35152	4.94377	390.763	0.041278	0.282983	0.882803	2.68675	-1690.07	-1351.29			3.79709	11.2844	5.04377	4.90186
	1.49839	7.75382	2.19559	14.4666	6.33403	12.3305	1.73485	11.1494	2.60964	7.43226	2.37024	5.11415	392.979	0.0410355	0.283194	0.889344	2.66846	-1690.1	-1366.33			3.81594	11.0437	5.16461	4.97222
	1.49974	7.75776	2.21883	13.9958	6.41223	12.0113	1.71504	12.0215	2.62771	7.33665	2.31059	5.12435	386.711	0.0409896	0.283487	0.884752	2.64555	-1690.3	-1377.15			3.82544	10.8064	5.45474	4.92386
	1.49378	7.69907	2.23123	13.8887	6.40644	11.6283	1.72703	13.2963	2.64539	7.01676	2.27472	5.23391	371.441	0.040948	0.283481	0.888657	2.63933	-1690.71	-1386.13			3.80803	10.6412	5.88958	4.8418
	1.49103	7.73168	2.23947	13.9197	6.34718	11.3692	1.75614	14.1475	2.63959	6.79666	2.25354	5.34417	337.51	0.040928	0.282692	0.890532	2.6389	-1691.49	-1393.03			3.82073	10.5454	6.18106	4.79812
	1.50446	7.45076	2.301	13.9111	6.44432	11.1216	1.77209	14.8874	2.5827	6.56116	2.24884	5.40049	316.678	0.0410044	0.281896	0.886799	2.64037	-1691.97	-1398.07			3.75207	10.4924	6.41407	4.73683
	1.4452	7.21904	2.30415	14.2713	6.54721	11.0891	1.75635	15.5394	2.54257	6.37044	2.19429	5.70528	325.597	0.0413443	0.281679	0.884973	2.63723	-1692.56	-1403.25			3.65613	10.6359	6.61277	4.75667
	1.44596	7.13015	2.25841	14.8112	6.55833	10.9736	1.73757	15.8745	2.52157	5.86646	2.15657	6.05399	331.244	0.041129	0.28182	0.870187	2.62824	-1692.9	-1406.22			3.61151	10.781	6.71121	4.69234
	1.40816	6.86588	2.21028	14.8582	6.56146	10.4383	1.68566	15.6061	2.44294	5.8634	2.09162	6.14696	322.199	0.0411257	0.281996	0.852683	2.62864	-1692.32	-1408.08			3.49477	10.6193	6.57823	4.70066
	1.39392	6.72677	2.20512	15.3539	6.60954	9.79543	1.64768	15.1042	2.40086	5.90976	2.03154	6.7797	315.302	0.041037	0.281148	0.845747	2.62878	-1691.4	-1409.5			3.44194	10.5863	6.38425	4.907
	1.35332	6.90387	2.22061	16.5771	6.77061	9.54914	1.57965	14.0576	2.30169	6.34861	1.95939	7.35689	331.192	0.0408316	0.280949	0.826707	2.62653	-1690.01	-1409.6			3.4926	10.9656	5.97965	5.22163
	1.3179	6.90437	2.23455	17.3194	6.93337	9.29252	1.5342	13.514	2.24732	7.08774	1.93146	8.07225	379.834	0.0408116	0.281681	0.805104	2.61608	-1688.32	-1408.34			3.48561	11.1818	5.76517	5.69715
	1.3021	7.03814	2.23724	18.5815	6.87946	8.96469	1.51163	12.5925	2.28202	9.07368	1.92046	9.25413	444.446	0.0398411	0.282966	0.784705	2.61222	-1686.77	-1407.36			3.52582	11.4752	5.46205	6.74942
	1.28623	7.11965	2.32035	19.1871	6.4979	8.45808	1.45799	11.7779	2.23299	11.0357	2.04771	11.4837	515.39	0.0388912	0.282655	0.76312	2.61299	-1684.57	-1404.3			3.57541	11.381	5.15629	8.18904
	1.31507	7.25175	2.31644	19.7254	5.9393	7.71473	1.4776	11.0822	2.23965	16.1355	2.20977	13.6096	562.7	0.0386796	0.282156	0.757831	2.61299	-1680.27	-1401.12			3.62775	11.1265	4.93316	10.6516
	1.37032	7.28811	2.32159	20.8441	5.48459	7.41435	1.54597	11.1451	2.29714	21.2478	2.45884	15.1211	566.821	0.0389839	0.281039	0.752093	2.608	-1668.41	-1397.29			3.66001	11.2477	4.99608	12.9426
	1.43173	7.4749	2.34759	21.518	5.06654	7.08315	1.59001	10.9268	2.29132	25.6012	2.79729	17.3014	549.247	0.0386594	0.280371	0.753181	2.60369	-1647.76	-1390.06			3.75141	11.2226	4.93603	15.2333
	1.47406	7.43336	2.3738	21.5667	4.74796	6.75036	1.6614	10.6725	2.38564	31.5119	3.13554	19.5057	539.363	0.0387515	0.279601	0.751202	2.60488	-1621.49	-1381.02			3.76041	11.0217	4.90652	18.051

## Sheet: P210 U1-2
	Ra Li	Oi Li	Oe Li	MF Li	ICO Li	LO Li	Ra Re	Oi Re	Oe Re	MF Re	ICO Re	LO Re	EKG	Kippwinkel	Rotwinkel	Kraft x	Kraft y	Druck li	Druck re			Bauch links	Rücken links	Bauch rechts	Rücken rechts
	2.12717	11.2183	4.50125	49.4745	3.09588	7.12427	2.07932	13.1585	3.66684	34.8538	4.4468	18.2839	739.537	0.0451484	0.0493094	0.664958	2.39499	40	-3231.77			5.94889	19.8982	6.30156	19.1948
	2.16679	11.0733	4.32288	51.4534	3.09075	7.0845	2.08916	12.7903	3.6543	39.701	4.74461	19.1539	748.382	0.0443144	0.0489543	0.671195	2.3876	37	-3228.37			5.85432	20.5429	6.17793	21.1998
	2.16811	11.0569	4.2064	51.3392	3.10674	7.03619	2.14772	12.8478	3.67878	44.9033	5.06427	19.7244	746.4	0.0442986	0.0490546	0.674572	2.38196	1.30664	-3224.69			5.81049	20.4941	6.22477	23.2306
	2.17664	11.0519	4.16846	51.4606	3.1321	7.03998	2.14915	13.0069	3.59986	49.3908	5.39579	20.1826	736.246	0.0447104	0.0492602	0.687294	2.38031	11	-3221.19			5.79899	20.5442	6.25196	24.9897
	2.08254	11.004	4.04988	51.7404	3.15818	7.11088	2.06355	12.918	3.58094	54.1506	5.67823	20.2401	738.637	0.0458194	0.0487543	0.696627	2.37577	4920.43	L			5.71213	20.6698	6.18749	26.6896
	2.07082	10.8353	4.05089	51.1796	3.29157	7.43859	2.00664	12.8351	3.59286	56.2874	5.91232	20.5042	747.38	0.0463388	0.0484399	0.705995	2.37456	4965.65	-3215.79			5.65233	20.6366	6.14485	27.568
	2.05563	10.4828	4.06629	50.7259	3.46719	8.3431	2.01753	12.9548	3.51743	58.6203	6.13789	20.7189	762.643	0.0473903	0.0480836	0.713752	2.37504	4963.67	-3214.82			5.53489	20.8454	6.16327	28.4924
	2.10597	10.1875	4.05936	50.9658	3.67435	9.34752	2.04193	12.6055	3.57635	61.5816	6.3806	21.297	800.77	0.0474766	0.0480345	0.722535	2.36751	4949.9	-3214.38			5.45096	21.3292	6.07461	29.7531
	2.18106	10.2229	4.17591	52.1451	3.8273	10.381	2.07677	12.4026	3.5748	62.7359	6.67943	22.2524	860.286	0.0482465	0.0482431	0.73572	2.36563	4964.36	-3214.18			5.52662	22.1178	6.01806	30.5559
	2.23681	9.92012	4.30695	51.2015	4.09415	11.2501	2.11258	12.0772	3.62168	65.0404	6.86741	22.7251	919.781	0.0487053	0.0484102	0.745555	2.37007	4965.07	-3214.44			5.48796	22.1819	5.93717	31.5443
	2.29175	9.47872	4.33635	50.6112	4.16967	11.7149	2.16616	11.7377	3.54997	64.3192	6.74645	22.5091	982.68	0.0490038	0.0480778	0.75156	2.37519	4950.55	-3215.14			5.36894	22.1652	5.81793	31.1916
	2.28171	9.32865	4.2671	48.2066	4.22076	11.9218	2.15353	11.0948	3.50159	61.9745	6.4882	21.943	1058.38	0.0488564	0.048668	0.752944	2.37939	4949.71	-3216.03			5.29249	21.4497	5.58332	30.1352
	2.26622	8.73913	4.30137	44.8909	4.14291	12.2346	2.12238	10.3982	3.39249	58.429	6.29495	21.2245	1127.29	0.0485711	0.0490506	0.752606	2.38112	4927.51	-3217.26			5.10224	20.4228	5.30435	28.6495
	2.2177	8.60524	4.17324	41.8087	4.02307	12.2327	2.08676	9.70081	3.27684	55.4374	5.94054	19.9878	1190.72	0.0480137	0.0492569	0.748881	2.39319	4854.08	-3218.98			4.99873	19.3548	5.02147	27.1219
	2.16153	8.56466	4.0851	39.1483	3.93604	12.138	2.07479	9.20788	3.32688	51.1185	5.55662	18.4404	1246.35	0.0478458	0.0498984	0.752943	2.40631	4746.24	-3220.76			4.9371	18.4075	4.86985	25.0385
	2.11114	8.48327	4.00097	34.3603	3.73278	11.9948	2.00202	9.18223	3.27512	46.4027	5.10871	16.7599	1292.59	0.0484109	0.0502775	0.750404	2.43315	4571.45	-3222.72			4.86512	16.6959	4.81979	22.7571
	2.03596	8.74726	3.93325	28.8976	3.52541	10.8925	1.95929	9.16427	3.18114	42.4664	4.72668	14.2965	1325.51	0.0484002	0.0506765	0.744156	2.45467	4361.78	-3224.77			4.90549	14.4385	4.76823	20.4965
	1.94835	8.95907	3.79765	26.4582	3.19614	10.3457	1.88368	8.84633	3.17782	37.0064	4.50338	12.4615	1348.77	0.0479715	0.0507642	0.740749	2.46714	4133.47	-3226.59			4.90169	13.3334	4.63594	17.9904
	1.93631	8.74444	3.75516	24.4387	3.16296	9.87528	1.85531	8.91068	3.20715	34.3576	4.54041	11.7451	1359.93	0.0477245	0.0512767	0.74308	2.46821	3874.64	-3228.23			4.81197	12.4923	4.65772	16.881
	1.86986	8.49788	3.757	23.2181	3.17596	9.53341	1.80288	8.92457	3.1552	33.8149	4.76583	11.1018	1359.48	0.0474406	0.0513044	0.74895	2.47503	3580.09	-3229.74			4.70825	11.9758	4.62755	16.5608
	1.84918	8.59045	3.73194	22.3	3.10642	9.02913	1.79168	9.14597	3.28207	35.0492	5.05585	10.7629	1350.12	0.0472978	0.0514792	0.748431	2.48878	3287.9	-3230.81			4.72386	11.4785	4.73991	16.956
	1.84095	8.73245	3.80897	21.525	2.9951	8.61718	1.79784	9.36776	3.32208	35.5295	5.4958	10.6354	1342.95	0.0470174	0.0513219	0.741399	2.49261	3026.58	-3231.61			4.79413	11.0457	4.82922	17.2203
	1.81763	8.98268	3.82741	20.0968	2.95847	8.08896	1.73541	9.17391	3.25513	36.1023	5.75085	10.4595	1339.42	0.046686	0.0511413	0.730675	2.49352	2792.12	-3232.36			4.87591	10.3814	4.72148	17.4375
	1.78961	8.90991	3.83249	19.018	2.89657	7.59424	1.74461	9.20787	3.3495	35.3236	5.90618	10.2799	1329.7	0.0462241	0.0508966	0.727936	2.48888	2601.32	-3232.85			4.844	9.83628	4.76733	17.1699
	1.81421	8.83654	3.79255	19.2956	2.86979	7.5636	1.7772	9.11314	3.37602	35.0734	5.96557	10.1072	1304.74	0.0458537	0.0507198	0.723014	2.49002	2422.09	-3233.25			4.81443	9.90966	4.75545	17.0487
	1.83908	8.93499	3.82706	18.8956	2.85821	7.70406	1.838	9.23604	3.28692	34.6831	5.81529	9.83841	1270.99	0.0456773	0.0505405	0.724011	2.49347	2249.99	-3233.76			4.86704	9.81928	4.78699	16.7789
	1.84664	9.44499	3.91731	18.481	2.81261	8.06199	1.84721	8.94296	3.41825	33.4795	6.0002	9.45224	1232.18	0.0458695	0.0502566	0.72159	2.49392	2104.8	-3234.09			5.06965	9.78519	4.73614	16.3107
	1.89437	9.90666	4.00527	18.7425	2.75842	8.35886	1.88322	8.70113	3.41912	31.7269	5.74418	9.47368	1184.76	0.0461269	0.0503366	0.712748	2.49168	1983.82	-3234.32			5.26877	9.95326	4.66783	15.6483
	1.90497	10.4194	4.00053	19.0429	2.7777	8.60238	1.90676	8.71828	3.50575	30.3308	5.66508	9.54841	1130.71	0.0463876	0.0509279	0.709079	2.48544	1875.67	-3234.68			5.44165	10.141	4.71027	15.1814
	1.96313	10.2921	3.93613	20.0237	2.78392	8.72642	1.94105	8.69978	3.54124	29.1076	5.38438	9.31585	1071.14	0.0469181	0.0515374	0.712165	2.47261	1772.03	-3234.92			5.39711	10.5113	4.72736	14.6026
	2.00593	10.0364	3.96553	20.4024	2.77808	8.84335	1.98401	8.81138	3.57433	27.569	5.20821	9.13753	1006.12	0.04748	0.0518741	0.716105	2.46414	1673.97	-3235.12			5.33595	10.6746	4.7899	13.9716
	2.02604	9.96783	3.98561	21.0301	2.80152	8.85068	2.01021	8.67483	3.61667	26.8264	5.149	8.92237	941.011	0.0479557	0.0523023	0.717571	2.45485	1569.62	-3235.5			5.32649	10.8941	4.76723	13.6326
	2.02211	9.97221	3.92707	20.8896	2.81823	9.00857	2.02254	8.85301	3.70834	26.2876	5.12277	9.23352	884.466	0.0479117	0.0524712	0.71781	2.44879	1475	-3235.79			5.30713	10.9055	4.8613	13.548
	2.03721	10.0844	3.87595	20.9658	2.7074	8.73563	2.00445	8.97967	3.83315	25.4502	5.12392	9.61358	837.163	0.0484883	0.0525801	0.718137	2.44313	1392.98	-3236			5.3325	10.8029	4.93909	13.3959
	2.04443	9.69381	3.81836	21.3225	2.66728	8.46391	2.02299	9.18706	4.00844	24.4011	5.01837	9.91545	794.694	0.04877	0.0527686	0.720561	2.43628	1314.71	-3236.34			5.18553	10.8179	5.07283	13.1116
	2.09179	9.23506	3.76856	21.391	2.60357	7.67625	2.09112	9.41724	4.12255	23.4652	5.17013	9.87817	752.41	0.0490482	0.0522386	0.723849	2.43374	1237.13	-3236.58			5.03181	10.5569	5.2103	12.8378
	2.10251	8.8433	3.71437	21.1094	2.5959	7.28873	2.11394	9.45417	4.12849	22.8983	5.26518	9.77856	713.481	0.0493657	0.0516617	0.724296	2.43385	1171.46	-3236.74			4.88673	10.3314	5.2322	12.6473
	2.10789	8.57176	3.73397	20.7084	2.63087	6.95567	2.12496	9.67953	4.22958	21.9602	5.51281	9.75735	679.746	0.0496826	0.0508094	0.723207	2.43695	1106.02	-3236.98			4.80454	10.0983	5.34469	12.4101
	2.13208	8.51021	3.64098	20.7279	2.62549	6.86157	2.18223	10.1981	4.38131	21.5638	5.78312	9.71075	647.933	0.0495207	0.0498286	0.72036	2.43606	1046.84	-3237.13			4.76109	10.0717	5.58723	12.3525
	2.12716	8.68497	3.69725	21.2633	2.64212	6.2677	2.18822	10.6128	4.46176	20.7315	5.93162	9.7722	614.086	0.049815	0.0494741	0.711628	2.42403	1000.9	-3237.18			4.83646	10.0577	5.75425	12.1451
	2.16458	8.53557	3.72068	20.8581	2.67251	5.64671	2.23959	10.5307	4.60728	20.6248	6.29303	9.29533	580.541	0.0503141	0.0495794	0.69338	2.41473	950.448	-3237.31			4.80694	9.72577	5.79253	12.0711
	2.13707	8.32447	3.7125	20.8023	2.75623	5.22399	2.24345	10.3745	4.52779	20.8104	6.59343	9.20439	550.229	0.0504783	0.0494976	0.680429	2.40318	899.947	-3237.38			4.72468	9.59419	5.71523	12.2027
	2.15582	8.3255	3.68586	20.3193	2.77708	4.87844	2.21805	10.3346	4.4086	20.826	6.83047	9.14615	524.899	0.0509778	0.0488925	0.664845	2.39029	849.897	-3237.4			4.7224	9.32494	5.65374	12.2675
	2.11391	8.28063	3.72199	20.3421	2.80526	4.80972	2.1766	10.2883	4.34477	20.1915	6.93563	9.26838	511.556	0.0509452	0.048987	0.64881	2.37824	799.499	-3237.51			4.70551	9.31903	5.60322	12.1318
	2.16756	8.08315	3.76443	20.8761	2.89991	4.71792	2.18321	10.3748	4.33754	20.4101	6.97309	9.45189	500.54	0.0504704	0.0493785	0.633428	2.36775	750.165	-3237.6			4.67171	9.49798	5.63185	12.2784
	2.15243	7.98535	3.81492	21.5735	2.8675	4.66885	2.15307	9.9404	4.28862	22.4593	7.05936	9.67169	486.893	0.0505382	0.0498705	0.626116	2.35569	707.022	-3237.63			4.6509	9.7033	5.4607	13.0635
	2.1171	7.91278	3.80142	22.0915	2.86561	4.52236	2.10379	9.60726	4.26425	23.1053	7.1881	9.83467	477.953	0.0502642	0.0494636	0.628805	2.35458	660.217	-3237.72			4.61043	9.8265	5.3251	13.376
	2.13354	7.7306	3.72506	21.6341	2.82929	4.56158	2.08405	9.38847	4.20498	23.3484	7.42415	9.70958	471.761	0.0501425	0.0496928	0.637364	2.35808	619.804	-3237.79			4.52973	9.675	5.22583	13.494
	2.13292	7.58334	3.79842	21.4273	2.82581	4.70194	2.05727	9.58687	4.20082	23.5697	7.19897	9.57442	467.326	0.0501361	0.0493147	0.638412	2.37016	591.132	-3237.84			4.50489	9.65169	5.28165	13.4477
	2.11621	7.58933	3.80114	21.1158	2.7906	4.55887	2.05696	9.74616	4.21796	23.8441	7.31833	9.66582	469.69	0.0501506	0.0490951	0.637878	2.38432	560.481	-3237.93			4.50223	9.48843	5.34036	13.6094
	2.12912	7.60796	3.83451	21.1924	2.79851	4.42319	2.08241	9.69314	4.15821	24.1705	7.15563	9.68024	474.087	0.0503152	0.048865	0.641186	2.40489	531.788	-3237.99			4.52386	9.47136	5.31125	13.6688
	2.13078	7.60515	3.7402	20.7378	2.7255	4.35683	2.08218	9.61519	4.15329	24.7944	7.0877	9.71698	467.378	0.0505136	0.0486608	0.641018	2.41598	506.143	-3238.05			4.49204	9.27337	5.28355	13.8664
	2.05741	7.77514	3.68971	19.9553	2.74047	4.34119	2.06534	9.30859	4.21124	24.9334	7.20557	9.568	458.689	0.0507235	0.0484901	0.644405	2.42759	477.559	-3238.15			4.50742	9.01231	5.19506	13.9023
	2.05649	7.75192	3.68912	19.3486	2.76059	4.30206	2.03633	8.99937	4.19684	23.904	6.99083	9.29348	453.062	0.0504208	0.0482748	0.655627	2.4448	451.649	-3238.22			4.49918	8.80375	5.07751	13.3961
	2.04722	7.62402	3.76478	18.8402	2.78883	4.20831	2.02032	9.17141	4.04276	23.8592	6.7685	9.28147	450.707	0.0504966	0.0479518	0.663843	2.4574	428.207	-3238.28			4.47867	8.61243	5.07816	13.3031
	2.02913	7.55217	3.88737	19.1663	2.84001	4.10686	2.02937	9.18999	3.99427	24.0844	6.6447	9.60065	458.074	0.0501256	0.0476588	0.664895	2.46499	401.347	-3238.39			4.48956	8.70439	5.07121	13.4433
	2.05435	7.67369	3.81841	18.8314	2.83356	4.00206	2.0046	9.0447	3.90486	24.1585	6.6803	9.53594	477.26	0.0496816	0.0480875	0.668823	2.46797	374.546	-3238.45			4.51548	8.55569	4.98472	13.4583
	2.05454	7.35264	3.84671	18.7498	2.77126	4.04963	1.96324	8.98689	3.97778	24.3475	6.47326	9.2897	491.095	0.0496302	0.0483995	0.675216	2.46597	351.023	-3238.52			4.41796	8.52355	4.97597	13.3702
	1.99376	7.2132	3.80128	18.7883	2.75662	4.07681	1.91928	8.85202	4.08345	24.5042	6.53371	9.12822	494.175	0.0493311	0.0486405	0.680379	2.46569	326.746	-3238.62			4.33608	8.54058	4.95158	13.3887
	1.96321	7.22958	3.82029	18.6266	2.66783	3.96636	1.88582	8.98915	4.04763	23.8204	6.52808	8.90649	507.428	0.049005	0.0484465	0.683648	2.45705	302.532	-3238.62			4.33769	8.42027	4.9742	13.085
	1.92879	7.36751	3.91507	18.848	2.60825	3.83038	1.87493	9.38564	3.87275	23.7403	6.40559	9.16803	528.421	0.0488165	0.0484461	0.683876	2.45912	281.862	-3238.59			4.40379	8.42886	5.04444	13.1046
	1.96328	7.51324	3.96023	18.3207	2.59738	3.84654	1.87409	9.59271	3.87424	24.4994	6.60199	9.3302	559.982	0.0491848	0.0480481	0.678552	2.46178	261.683	-3238.61			4.47891	8.25488	5.11368	13.4772
	1.94609	7.62606	3.84724	17.1643	2.50106	3.90013	1.86043	9.48006	3.88719	24.5029	6.58424	9.46489	596.481	0.0494268	0.048293	0.673657	2.46626	241.248	-3238.51			4.47313	7.85518	5.07589	13.5174
	1.9234	7.6088	3.76542	16.2563	2.42462	3.88259	1.82308	9.67573	3.87656	24.297	6.48005	9.57327	615.017	0.0503041	0.0483486	0.668494	2.47271	226.063	-3238.33			4.43254	7.52115	5.12513	13.4501
	1.85282	7.56265	3.70531	15.7751	2.41125	3.85847	1.83615	9.70592	3.82747	23.9242	6.21301	9.92376	621.157	0.0509047	0.0479382	0.673672	2.47542	211.674	-3238.24			4.3736	7.34828	5.12318	13.3536
	1.84536	7.62025	3.68462	15.4048	2.36665	3.80318	1.83578	9.86441	3.68565	23.1513	6.01893	10.2366	635.527	0.0508637	0.0483554	0.674025	2.47727	197.657	-3238.05			4.38341	7.19155	5.12861	13.1356
	1.81113	7.64725	3.65861	15.0573	2.32443	3.69332	1.82628	9.97372	3.54599	22.3775	5.70562	10.284	661.213	0.0513185	0.0479366	0.674208	2.47848	186.555	-3237.9			4.37233	7.02502	5.11533	12.789
	1.81352	7.58208	3.61483	14.3018	2.34808	3.71547	1.81103	9.97419	3.50302	22.2031	5.50023	10.5702	686.905	0.0514574	0.048296	0.673497	2.4857	174.67	-3237.91			4.33681	6.78845	5.09608	12.7578
	1.84062	7.63283	3.5115	13.5837	2.36538	4.05669	1.8295	10.0243	3.44276	21.4052	5.39914	10.5062	697.749	0.0517635	0.0490416	0.671274	2.48265	161.176	-3237.84			4.32832	6.6686	5.09885	12.4369
	1.85358	7.58107	3.40885	13.3041	2.34186	4.21141	1.81867	10.0921	3.32803	20.3037	5.03648	10.6132	690.681	0.0518197	0.049755	0.676269	2.4746	149.37	-3237.72			4.28116	6.61912	5.07959	11.9844
	1.85089	7.43301	3.38277	13.0192	2.3121	4.3014	1.84128	10.143	3.34023	19.3607	4.98199	10.5854	680.986	0.0524774	0.0495793	0.682526	2.47534	136.606	-3237.74			4.22222	6.54423	5.10816	11.6427
	1.83002	7.30703	3.35411	12.6641	2.28164	4.35586	1.8365	9.97149	3.23162	18.9264	4.92671	10.7426	676.761	0.0519816	0.0492813	0.680894	2.47504	120.932	-3237.62			4.16372	6.43386	5.0132	11.5319
	1.82132	7.39852	3.38051	11.9998	2.27046	4.37266	1.79992	9.92529	3.23617	18.9242	5.12698	11.0433	674.585	0.0517077	0.0487511	0.678419	2.48908	104.354	-3237.36			4.20012	6.21432	4.98713	11.6982
	1.85403	7.52275	3.37774	11.668	2.25411	4.70658	1.79207	9.85455	3.23942	18.5758	5.1494	11.4216	667.572	0.0514677	0.0487136	0.680965	2.48992	87.2127	-3237.15			4.2515	6.20957	4.96201	11.7156
	1.89258	7.45293	3.32921	11.2457	2.28019	5.03568	1.79182	10.3214	3.2698	18.9448	5.11823	11.501	655.378	0.0512006	0.0485243	0.683236	2.49157	69.7675	-3236.67			4.22491	6.1872	5.12766	11.8547
	1.90199	7.56273	3.32773	11.6676	2.27902	5.28177	1.80854	10.8486	3.27719	19.6668	5.10006	11.6395	641.819	0.0508704	0.0480535	0.68344	2.49056	54.5282	-3235.95			4.26415	6.40947	5.31144	12.1355
	1.87072	7.27712	3.37296	11.7728	2.23019	5.35786	1.80256	10.6442	3.38495	20.5769	5.07464	11.9139	638.655	0.0505206	0.0473329	0.692926	2.49233	40.136	-3235.24			4.1736	6.45362	5.27724	12.5218
	1.81509	7.30426	3.38694	11.2734	2.17357	5.69991	1.76676	10.7433	3.35756	21.7258	5.1567	11.964	643.262	0.0500744	0.047146	0.696446	2.49729	25.1316	-3234.3			4.16876	6.3823	5.28921	12.9488
	1.8225	7.51415	3.40766	11.2635	2.20357	5.78631	1.75729	11.049	3.39536	22.2031	5.29301	11.8068	650.622	0.049788	0.0471477	0.701621	2.49715	11.0263	-3233.17			4.2481	6.4178	5.40054	13.101
	1.81205	8.0549	3.66493	12.0523	2.28471	6.01033	1.74587	11.6394	3.38099	22.9141	5.29484	11.51	659.216	0.0496948	0.0472403	0.709177	2.49228	-4.27047	-3232.19			4.51062	6.78244	5.58877	13.2396
	1.81517	8.17158	3.72793	12.4396	2.3256	6.18545	1.73965	11.9745	3.41738	23.7296	5.2278	11.1132	669.394	0.0498685	0.0467815	0.709133	2.48813	-18.4568	-3231.3			4.57156	6.98356	5.71052	13.3569
	1.79106	8.09053	3.82063	12.3224	2.35742	6.20725	1.73932	12.0817	3.45962	24.7303	5.2673	11.0182	674.967	0.0500476	0.045962	0.709061	2.49081	-31.3185	-3230.46			4.56741	6.96235	5.7602	13.6719
	1.80759	8.3578	3.80868	12.2117	2.30198	6.23539	1.75483	11.7002	3.52236	25.7403	5.31521	10.8698	673.809	0.0503078	0.0460117	0.714401	2.49046	-45.2361	-3230.08			4.65802	6.91637	5.65911	13.9751
	1.84957	8.82411	3.89303	12.1259	2.24707	6.26383	1.76336	11.502	3.52254	26.0135	5.50579	10.7873	675.356	0.0502978	0.0465433	0.725799	2.48429	-58.8047	-3230.01			4.85557	6.87894	5.59597	14.1022
	1.84572	9.27255	3.96614	12.1278	2.30959	6.60062	1.77144	12.0373	3.4875	26.3268	5.53103	10.3602	677.74	0.0503618	0.0464747	0.726099	2.47182	-71.6279	-3230.15			5.02813	7.01267	5.76541	14.0727
	1.87758	9.69225	4.01231	12.6667	2.32691	6.76562	1.80584	12.1397	3.58565	27.6461	5.74527	10.3884	672.822	0.0501903	0.0464305	0.72334	2.46164	-83.3448	-3230.7			5.19405	7.25307	5.84373	14.5932
	1.86496	9.79891	4.0445	12.8728	2.31107	7.30885	1.81979	12.2173	3.62239	30.0406	5.86966	10.5646	664.179	0.0497595	0.0464575	0.717838	2.46212	-95.4386	-3231.41			5.23612	7.49758	5.88651	15.4916
	1.86834	9.64969	4.01246	12.5988	2.2343	7.5698	1.82786	11.9985	3.74485	32.2707	5.98262	10.7665	649.257	0.0494698	0.0461503	0.723992	2.4665	-105.698	-3232.08			5.17683	7.46764	5.85709	16.3399
	1.89104	10.3262	4.06861	13.2958	2.21462	8.2422	1.89428	12.0018	3.87725	33.9774	6.23634	10.3382	630.196	0.0489866	0.0467103	0.73055	2.46035	-118.04	-3232.87			5.42863	7.91753	5.92444	16.8506
	1.88578	10.9213	4.05095	14.2737	2.18854	9.06351	1.89467	11.8435	3.98016	35.4895	6.35009	10.3459	621.205	0.0482439	0.0469148	0.729942	2.45108	-129.331	-3233.51			5.61933	8.50857	5.90611	17.3952
	1.87134	11.2315	4.1229	15.1517	2.20532	9.77352	1.89925	12.0553	4.10822	37.539	6.57113	10.8104	626.047	0.0484961	0.0467971	0.730649	2.44671	-139.172	-3233.71			5.7419	9.0435	6.02092	18.3068
	1.8576	11.6634	4.08459	16.8144	2.22859	10.0839	1.88609	11.8447	4.24687	40.1971	6.67251	11.2974	634.226	0.0482081	0.0468904	0.723246	2.45044	-151.35	-3233.67			5.86854	9.70897	5.99256	19.389
	1.88578	12.3779	4.15345	17.989	2.25267	10.1637	1.91183	11.7121	4.38479	42.9705	6.83219	11.613	641.59	0.0482739	0.0472667	0.722047	2.45432	-164.948	-3233.42			6.13905	10.1351	6.00291	20.4719
	1.88202	12.7624	4.24499	19.2218	2.30475	10.8066	1.89231	11.5187	4.55898	46.3256	6.81207	12.0128	650.898	0.0486777	0.0477245	0.722963	2.4551	-177.28	-3232.62			6.29647	10.7777	5.99	21.7168
	1.89792	13.0942	4.20757	20.3746	2.2905	11.2242	1.87743	11.2142	4.72194	48.8356	6.91139	12.1452	665.806	0.0490392	0.048334	0.715209	2.45046	-189.589	-3231.27			6.39988	11.2964	5.93785	22.6307
	1.89903	13.4067	4.2169	22.6699	2.34296	11.8547	1.87395	11.3038	4.9069	52.084	6.95425	12.3224	684.866	0.0497813	0.0494263	0.709219	2.44997	-202.316	-3229.02			6.50754	12.2892	6.02821	23.7869
	1.93863	13.3754	4.26986	24.9467	2.38843	12.4234	1.872	11.05	5.02875	54.4934	7.00217	12.7014	701.64	0.0500972	0.0497972	0.701895	2.45914	-213.708	-3225.37			6.52797	13.2528	5.98359	24.7323
	1.98393	13.4557	4.24328	27.2526	2.45007	13.1145	1.8926	11.185	5.0726	57.4658	6.98995	12.802	714.17	0.0505774	0.0496895	0.693156	2.47094	-226.963	-3219.79			6.56097	14.2724	6.05008	25.7526
	1.96156	13.6372	4.23576	30.0556	2.60408	13.6148	1.90563	10.7323	5.20133	59.2758	6.88406	12.4632	722.792	0.0506496	0.0497061	0.687868	2.48075	-240.637	-3211.74			6.61149	15.4248	5.94641	26.2077
	1.98089	13.1678	4.15337	32.8918	2.67657	15.0883	1.92356	10.8157	5.24831	61.0311	6.78069	11.8272	726.7	0.0508501	0.0501859	0.679982	2.48705	-251.697	-3200.69			6.43402	16.8856	5.99585	26.5463
	1.98482	12.6056	4.0127	36.7868	2.79682	17.1692	1.94069	10.6267	5.15778	62.209	6.90387	11.6727	729.452	0.050665	0.0498607	0.667183	2.49279	-263.562	-3185.17			6.20105	18.9176	5.90838	26.9285
	2.01474	12.5326	3.96307	41.1026	2.97459	17.973	1.97689	10.6797	4.99113	61.4041	6.53073	11.1837	730.866	0.0505247	0.0496965	0.660076	2.50501	-274.863	-3166.53			6.17013	20.6834	5.88257	26.3728
	2.02698	12.418	4.02563	45.2941	3.17371	18.6714	2.0076	10.5333	4.97836	62.3053	6.50165	10.8974	727.962	0.0507479	0.0491992	0.654151	2.51644	-286.6	-3145.47			6.15687	22.3797	5.83974	26.5681
	2.04527	12.5571	4.07014	47.7101	3.43537	19.4899	2.05867	10.6556	4.97393	61.9136	6.45887	10.752	724.643	0.0508644	0.048126	0.643987	2.51552	-297.011	-3122.61			6.22418	23.5452	5.89605	26.3748
	2.04325	12.8545	4.09904	49.1674	3.63383	20.4768	2.0917	10.6015	5.22847	63.0767	6.58236	10.4508	726.742	0.0508763	0.0474011	0.655037	2.51447	-307.395	-3100.3			6.33227	24.426	5.97388	26.7033
	2.03203	12.7335	4.21239	50.442	3.88122	21.5508	2.10649	10.4192	5.32311	64.5353	6.66968	10.4712	738.141	0.0508808	0.046836	0.659396	2.51552	-316.985	-3079.91			6.32599	25.2913	5.94961	27.2254
	2.04606	12.7319	4.36823	50.8678	4.04532	22.5139	2.17264	10.0883	5.30993	63.8761	6.64511	10.3459	751.659	0.0508033	0.0465633	0.661572	2.52084	-326.825	-3063.22			6.38208	25.809	5.85697	26.9557
	2.05466	12.7707	4.48194	49.6735	4.16794	23.6031	2.22832	9.7517	5.35019	62.8917	6.72341	10.421	761.649	0.0505945	0.0466787	0.656425	2.53626	-335.661	-3051.53			6.43576	25.8148	5.77674	26.6787
	2.0747	12.54	4.51617	47.3413	4.24996	23.2668	2.28129	9.44451	5.36858	61.6347	6.84184	10.1408	769.214	0.0508752	0.0468104	0.655618	2.54413	-344.179	-3046.11			6.37696	24.9527	5.69813	26.2058
	2.10971	12.161	4.59992	44.2392	4.13628	22.8679	2.32899	9.4444	5.34385	59.7248	6.92451	9.93763	776.85	0.0510189	0.0468428	0.657062	2.54903	-351.627	-3046.29			6.2902	23.7478	5.70575	25.529
	2.09249	11.4155	4.53932	39.2652	4.06721	22.837	2.35465	9.68978	5.4027	56.4691	6.92789	9.4842	783.376	0.0508695	0.0474075	0.665651	2.55731	-357.74	-3051.35			6.01576	22.0565	5.81571	24.2937
	2.07093	10.621	4.40027	34.9418	3.92291	22.2673	2.28842	9.49427	5.14279	51.558	7.04766	8.73805	787.431	0.0504791	0.0476309	0.669311	2.56783	-363.964	-3060.57			5.69741	20.3774	5.64183	22.4479
	2.01735	9.9001	4.20825	30.9167	3.82056	20.8716	2.22369	9.60185	4.77306	45.8187	6.82919	7.99385	787.281	0.0501786	0.0479591	0.670022	2.57241	-369.333	-3072.4			5.37523	18.5363	5.53286	20.2139
	1.98392	9.217	4.03587	26.6237	3.65395	19.4603	2.20573	9.73921	4.65698	39.7232	6.72896	7.42	776.568	0.0500245	0.0480138	0.670906	2.57266	-373.978	-3085.33			5.07893	16.5793	5.53397	17.9574
	1.97552	8.49637	3.8804	23.8164	3.43565	17.1574	2.13284	9.94989	4.40923	35.3929	6.70157	7.2682	761.116	0.0500043	0.047889	0.670624	2.5738	-377.897	-3098.03			4.7841	14.8032	5.49732	16.4542
	1.91637	8.08648	3.84286	21.4451	3.22253	15.1589	2.07638	10.4596	4.22466	32.1898	6.4047	7.51362	750.685	0.0497531	0.0477334	0.671914	2.57849	-382.654	-3110.3			4.61524	13.2755	5.58687	15.3694
	1.87095	7.78771	3.8598	20.9399	3.08867	13.8018	2.01396	10.6176	4.08506	28.76	6.28407	7.61982	745.945	0.0493681	0.0472884	0.666379	2.5829	-387.491	-3121.35			4.50615	12.6101	5.57221	14.2213
	1.79036	7.60415	3.72047	20.7129	3.07915	12.4578	1.94072	10.4832	3.95097	26.6527	6.23087	7.90641	740.635	0.0483623	0.0478031	0.663547	2.58447	-392.751	-3131.09			4.37166	12.0833	5.45829	13.5967
	1.77249	7.5767	3.75035	20.5132	3.13659	11.6284	1.87778	10.1331	3.72531	24.3675	5.99082	8.16165	731.367	0.047512	0.048063	0.667888	2.58626	-397.372	-3139.33			4.36651	11.7594	5.24541	12.84
	1.76112	7.43528	3.71925	20.5958	3.11442	10.6734	1.85695	9.91063	3.73751	23.2685	5.82745	8.82862	718.848	0.0469221	0.0486818	0.665536	2.58181	-399.986	-3146.03			4.30522	11.4612	5.16836	12.6415
	1.72336	7.39004	3.72997	20.3691	3.02198	9.438	1.81254	9.59944	3.7136	22.7152	5.67078	9.11443	706.185	0.0461565	0.0492608	0.670475	2.5795	-401.545	-3151.57			4.28113	10.943	5.04186	12.5001
	1.73144	7.26066	3.76821	20.0543	3.0098	8.65563	1.8375	9.23533	3.6411	21.2052	5.61262	9.08989	694.603	0.0452721	0.0499675	0.671705	2.59006	-402.107	-3156.32			4.25343	10.5733	4.90464	11.9692
	1.6966	7.02501	3.8219	19.2663	2.97838	7.81279	1.79046	9.01494	3.56028	18.8496	5.41811	8.72076	681.37	0.0450246	0.0503981	0.668825	2.59976	-401.258	-3160.02			4.18117	10.0191	4.78856	10.9961
	1.71019	6.90352	3.79301	17.908	2.89586	7.04022	1.8085	8.78246	3.54657	16.5045	5.33749	8.01437	667.6	0.044711	0.0505369	0.668805	2.60295	-398.345	-3163			4.13557	9.28136	4.71251	9.95213
	1.71499	6.87986	3.73812	16.2137	2.80095	6.47036	1.79814	9.03343	3.46272	14.7716	5.10227	7.60846	652.893	0.0440227	0.0504927	0.672385	2.6002	-393.673	-3165.6			4.11099	8.49499	4.76476	9.16079
	1.70698	6.68869	3.72246	14.4169	2.70736	5.85459	1.81525	9.21354	3.50965	13.7828	5.10737	7.33775	636.999	0.0444538	0.0506194	0.673285	2.5987	-387.451	-3167.65			4.03938	7.65961	4.84615	8.74264
	1.68643	6.48224	3.76027	13.6466	2.6085	5.09914	1.82583	9.59563	3.3906	13.2721	5.09004	7.28717	626.083	0.044805	0.050331	0.671817	2.59704	-382.783	-3169.31			3.97632	7.11809	4.93735	8.54979
	1.71309	6.48892	3.81139	13.1905	2.54306	4.91509	1.86323	10.1434	3.32217	12.6183	4.9748	7.25366	616.771	0.0448581	0.049783	0.674555	2.59724	-380.062	-3170.76			4.00446	6.88288	5.1096	8.28225
	1.75683	6.48218	3.90989	12.222	2.53946	4.79272	1.88105	10.6577	3.30733	12.4293	5.09668	7.27191	605.734	0.0447065	0.0494339	0.661652	2.59123	-378.059	-3171.85			4.04963	6.51805	5.28203	8.26597
	1.76689	6.58053	3.90841	11.6178	2.48986	4.81137	1.86731	10.7368	3.11776	12.5	5.12661	7.28193	596.832	0.0453028	0.0491217	0.654111	2.5768	-376.513	-3172.74			4.08527	6.30633	5.24064	8.30284
	1.83767	6.57954	4.04185	10.9786	2.4937	4.78638	1.96921	11.1311	2.99484	12.9386	5.23327	7.45092	592.128	0.0457051	0.0491442	0.652048	2.55257	-376.527	-3173.71			4.15302	6.08622	5.36506	8.54094
	1.85769	6.52135	4.03674	11.2642	2.48365	4.72206	2.01136	11.2924	2.89722	13.3971	5.3901	7.59174	585.488	0.0466219	0.0494524	0.646082	2.52958	-377.748	-3174.52			4.13859	6.15663	5.40034	8.79297
	1.83695	6.70269	4.04352	11.7344	2.47697	4.66323	2.00072	11.2536	2.76738	13.5742	5.27111	7.53866	577.396	0.0472029	0.0491599	0.644886	2.50414	-379.905	-3175.27			4.19439	6.29153	5.34058	8.79467
	1.87626	6.96538	3.97449	11.9307	2.49277	4.92488	2.05629	11.3304	2.6887	13.9278	5.19304	7.49419	571.194	0.0479692	0.049037	0.643538	2.48876	-384.628	-3176.29			4.27204	6.44943	5.35845	8.87167
	1.89444	7.02909	3.97164	11.799	2.49183	5.05746	2.05796	11.3574	2.66485	13.9565	5.21154	7.07837	564.269	0.0483773	0.0487243	0.636253	2.4703	-389.152	-3177.37			4.29839	6.44941	5.36006	8.74881
	1.94834	7.08847	3.91438	11.6301	2.41825	5.08722	2.08745	11.3284	2.64647	13.9689	5.27447	6.71947	556.281	0.0491058	0.0486717	0.628106	2.45549	-393.742	-3178.41			4.31706	6.37852	5.35409	8.65429
	1.91449	7.18955	3.81435	11.2049	2.36041	5.11072	2.0816	11.3054	2.71672	14.1514	5.23457	6.36351	548.923	0.0500137	0.0487577	0.634983	2.44179	-401.994	-3179.8			4.30613	6.22533	5.36792	8.58317
	1.94581	7.22205	3.82862	10.8114	2.35787	5.21797	2.05927	11.3621	2.72233	14.7511	5.14244	6.36826	541.16	0.0504635	0.0487375	0.642486	2.42437	-411.454	-3181.31			4.33216	6.12909	5.38125	8.75395
	1.9509	7.35954	3.73774	10.6292	2.37689	5.29512	2.05255	10.838	2.71017	15.0931	5.07026	6.15409	538.5	0.0508432	0.0482637	0.646473	2.41957	-420.188	-3182.78			4.34939	6.1004	5.20024	8.77247
	1.98063	7.35516	3.71314	10.5736	2.36255	5.57835	2.06511	10.4934	2.70656	16.0805	5.05416	6.72669	538.77	0.050729	0.0482122	0.667499	2.4107	-430.748	-3184.6			4.34964	6.17151	5.08835	9.28712
	1.96276	7.37704	3.7915	10.1502	2.40022	6.01365	2.02874	10.4435	2.72432	17.4017	5.1811	7.2091	536.927	0.0507858	0.0480346	0.695885	2.40917	-441.435	-3186.43			4.3771	6.18804	5.06554	9.93064
	2.00462	7.51396	3.97989	10.128	2.38265	6.05476	2.02494	9.85933	2.80269	18.0574	5.22683	7.34296	534.509	0.0507685	0.0484093	0.714499	2.39682	-450.306	-3188.17			4.49949	6.18848	4.89565	10.2091
	2.02731	7.60002	4.06117	10.4997	2.39774	5.89583	2.03302	9.42975	2.81342	19.2899	5.35019	7.50359	532.293	0.0508979	0.0492204	0.731038	2.38277	-459.732	-3190.06			4.56283	6.26441	4.75873	10.7146
	2.05181	7.37384	4.09691	10.4623	2.48306	5.85045	2.06869	8.58638	2.86468	20.4614	5.3055	7.50916	529.477	0.050979	0.0491863	0.742105	2.36783	-468.834	-3191.88			4.50752	6.26526	4.50658	11.092
	2.07276	7.19901	4.14076	10.5881	2.44329	5.87507	2.07034	8.04331	2.84174	20.8201	5.30081	7.66614	527.414	0.0509602	0.0493966	0.752246	2.35925	-473.402	-3193.52			4.47084	6.30216	4.31846	11.2623
	2.10796	7.13099	4.06274	10.8214	2.47355	5.94146	2.12194	7.99088	2.85349	20.9466	5.43911	7.80408	520.73	0.0505282	0.0492001	0.7594	2.35089	-479.144	-3195.17			4.4339	6.41215	4.3221	11.3966
	2.09281	6.9359	4.05516	10.8954	2.53485	6.17291	2.12632	8.27006	2.9521	21.3109	5.5182	7.55037	512.698	0.0503593	0.0490647	0.766862	2.34517	-485.072	-3196.81			4.36129	6.53438	4.44949	11.4598
	2.10685	6.99425	4.04921	10.7742	2.60388	6.35357	2.16559	8.39609	3.02115	21.115	5.54717	7.04815	513.527	0.0498722	0.0484	0.763278	2.35408	-488.26	-3198.18			4.38343	6.57721	4.52761	11.2368
	2.17661	6.84548	4.00553	10.898	2.64167	6.35738	2.24626	8.37591	3.06707	20.5134	5.65828	7.06674	523.647	0.0500933	0.0480997	0.756836	2.35749	-493.409	-3199.59			4.34254	6.63235	4.56308	11.0795
	2.21222	6.70802	3.80971	11.1152	2.71223	6.74472	2.26353	8.78402	3.09762	20.4634	5.71507	7.20569	530.626	0.0507155	0.0476898	0.757314	2.35716	-499.423	-3200.92			4.24331	6.85739	4.71506	11.1281
	2.20197	6.69705	3.79974	10.929	2.68679	7.13583	2.23233	9.10154	3.08391	20.1707	5.64709	7.08713	532.691	0.0511309	0.0474998	0.762977	2.36588	-502.109	-3202.09			4.23292	6.91722	4.80593	10.9683
	2.20619	6.67186	3.78394	10.9089	2.6483	7.41633	2.21879	9.59688	3.08032	19.7004	5.79828	7.07263	537.392	0.0510208	0.0475199	0.772911	2.37444	-506.065	-3203.45			4.22066	6.99118	4.96533	10.8571
	2.18978	6.69355	3.83802	11.0802	2.67087	7.85267	2.20061	9.69587	3.09713	19.3472	5.83132	7.094	544.192	0.0505341	0.0472346	0.773256	2.38048	-511.194	-3204.77			4.24045	7.20125	4.99787	10.7575
	2.15808	6.61898	3.90733	11.3058	2.71799	8.01509	2.16631	9.93709	3.00581	18.9234	5.63816	7.20191	551.525	0.0499984	0.0472657	0.780482	2.39237	-512.257	-3206.03			4.22813	7.3463	5.0364	10.5878
	2.16475	6.73851	3.97961	11.5058	2.74698	7.91827	2.1297	10.0951	2.94066	18.3669	5.58716	7.17986	551.624	0.049986	0.0472933	0.791912	2.40721	-514.833	-3207.45			4.29429	7.39036	5.05515	10.378
	2.15154	6.62504	4.00688	11.6142	2.72856	7.76267	2.06847	9.9914	2.83358	18.5702	5.49612	6.97341	538.673	0.0497031	0.0476075	0.802917	2.42493	-520.214	-3208.9			4.26115	7.36847	4.96449	10.3466
	2.17626	6.64438	3.95475	11.3448	2.74782	7.8884	2.08551	10.1084	2.74408	18.414	5.40691	6.65383	516.432	0.0489599	0.0477097	0.807922	2.43344	-520.911	-3210.36			4.25846	7.32702	4.97932	10.1582
	2.11735	6.70831	4.0585	11.111	2.81336	7.81277	2.04678	10.0228	2.75944	17.765	5.20376	6.39834	502.366	0.0478538	0.0475056	0.805285	2.4504	-522.598	-3212.03			4.29472	7.24571	4.94299	9.78904
	2.1078	6.84273	4.07872	11.321	2.79903	7.83558	2.09768	9.92631	2.79835	17.1194	5.12411	6.25444	505.246	0.0470364	0.0476818	0.802625	2.46587	-527.992	-3213.7			4.34309	7.31853	4.94078	9.49931
	2.08376	6.96123	4.15743	11.2858	2.86075	8.05887	2.10268	10.1566	2.76336	16.3916	4.94687	6.09293	515.297	0.0464923	0.0478025	0.801433	2.48687	-528.274	-3215.22			4.40081	7.4018	5.00753	9.14379
	2.04323	7.20406	4.20186	11.3642	2.91067	8.01731	2.057	10.2676	2.7401	15.6862	4.83288	5.98489	523.99	0.0470821	0.048102	0.793151	2.4981	-529.504	-3216.8			4.48305	7.43074	5.02156	8.83466
	2.04472	7.16322	4.13988	11.46	2.90396	8.02833	2.04052	10.0632	2.74704	15.7809	4.71011	5.86125	540.454	0.0474425	0.0481468	0.779175	2.50552	-535.565	-3218.27			4.44927	7.46408	4.95024	8.7841
	2.04216	7.18311	4.12281	11.415	2.87744	8.34161	2.05399	10.0716	2.77024	15.5316	4.59949	6.14832	564.985	0.04788	0.0484404	0.764463	2.51014	-535.82	-3219.47			4.44936	7.54469	4.96528	8.7598
	2.01767	7.22339	4.06231	11.6729	2.82229	8.60781	2.01664	10.0274	2.7729	15.1667	4.46085	6.44973	603.027	0.04865	0.0489745	0.753548	2.51696	-536.335	-3220.67			4.43446	7.70101	4.93899	8.69243
	1.93104	7.16422	4.01663	11.7773	2.77529	8.4357	1.92994	10.033	2.7715	14.8607	4.25465	6.80894	639.108	0.0493967	0.0492335	0.745077	2.52558	-543.261	-3221.79			4.37063	7.66278	4.91147	8.64143
	1.92603	7.03853	3.88643	11.6175	2.72623	8.29275	1.90393	9.92509	2.81369	14.3656	4.21012	7.00127	662.433	0.0504206	0.0493431	0.731384	2.52354	-544.53	-3222.7			4.28366	7.54548	4.8809	8.52566
	1.89846	7.0515	3.75913	12.0287	2.65769	8.21888	1.83381	9.83917	2.71885	14.1483	4.10316	7.17985	672.552	0.0514132	0.0492721	0.717066	2.52182	-545.552	-3223.61			4.23636	7.63509	4.79728	8.4771
	1.85983	7.28312	3.67379	12.8558	2.65523	8.06459	1.77236	9.50728	2.79188	14.1146	4.00038	7.47879	672.988	0.0520275	0.0491711	0.713421	2.52538	-554.572	-3224.58			4.27225	7.85855	4.69051	8.53126
	1.83391	7.31296	3.68016	13.1738	2.57725	8.13841	1.75515	9.23134	2.86323	14.2399	3.86658	7.89298	682.248	0.0525997	0.0491183	0.713821	2.53903	-556.401	-3225.43			4.27568	7.96315	4.61657	8.66648
	1.7629	7.57337	3.58962	13.7841	2.53017	8.5802	1.71524	9.18659	2.85229	14.4169	3.70225	8.77602	703.865	0.0526789	0.0494103	0.716352	2.54422	-556.763	-3226.34			4.30863	8.29816	4.58471	8.96505
	1.76207	7.73003	3.59822	14.5213	2.55935	8.67508	1.67531	9.20414	2.90231	14.7542	3.73224	9.13499	719.146	0.0523247	0.0494217	0.724782	2.53455	-566.507	-3227.41			4.36344	8.58525	4.59392	9.20714
	1.71543	7.89451	3.65139	15.1379	2.49466	8.39525	1.65864	9.06127	2.96104	15.0571	3.61447	9.31686	727.373	0.0517567	0.048685	0.728815	2.53108	-567.818	-3228.36			4.42044	8.67595	4.56032	9.32947
	1.68008	8.06087	3.63278	15.7247	2.39095	8.23333	1.67524	9.26989	3.03569	15.268	3.54668	9.54469	724.116	0.0513591	0.0484015	0.732965	2.53015	-565.853	-3229.29			4.45791	8.78298	4.66027	9.45311
	1.66283	8.22613	3.69658	16.2425	2.34701	8.3984	1.63594	9.58655	3.06711	15.3783	3.44871	9.676	726.934	0.0511547	0.0487053	0.73588	2.5338	-575.131	-3230.3			4.52851	8.99596	4.7632	9.50102
	1.64715	8.38392	3.64692	16.7	2.30996	8.65146	1.66951	9.77556	3.10526	15.7502	3.35229	10.0307	737.48	0.0515494	0.048353	0.73292	2.53163	-576.47	-3231.16			4.55933	9.22047	4.85011	9.71105
	1.67855	8.36523	3.55392	16.6998	2.19971	8.46497	1.67426	9.80456	3.16946	15.7202	3.22252	10.2923	743.971	0.0517626	0.0484986	0.730489	2.52055	-573.59	-3231.91			4.53257	9.12149	4.88276	9.74499
	1.68704	8.38615	3.41904	17.3518	2.15832	8.19765	1.68114	10.0561	3.2405	15.7887	3.20635	10.4119	738.913	0.0517477	0.0484541	0.729203	2.50432	-583.832	-3232.82			4.49741	9.23592	4.99257	9.8023
	1.67465	8.35337	3.38048	17.8575	2.08491	7.85385	1.70324	9.99679	3.28801	15.4267	3.17432	10.2921	725.062	0.0519374	0.0487954	0.733112	2.49724	-585.872	-3233.61			4.4695	9.26542	4.99601	9.63105
	1.64135	8.54434	3.39144	18.245	2.06151	7.81772	1.68976	10.1525	3.26649	14.9039	3.08072	10.2721	712.128	0.0523285	0.0483782	0.730545	2.4992	-582.044	-3234.23			4.52571	9.37475	5.03626	9.41893
	1.67373	8.72921	3.35349	18.9108	2.1069	7.90487	1.71866	10.2979	3.32122	13.8835	3.1557	10.2335	697.733	0.0522989	0.0488627	0.734116	2.50742	-595.005	-3235.01			4.58548	9.64085	5.11259	9.09089
	1.68517	8.97679	3.40196	20.1957	2.14475	8.00964	1.73423	10.1397	3.37232	13.664	3.19032	9.99315	688.044	0.0516785	0.0489532	0.734135	2.52788	-600.671	-3235.67			4.68797	10.1167	5.0821	8.94915
	1.67472	9.32598	3.49841	20.7888	2.16943	7.83077	1.72637	10.146	3.46519	13.5512	3.21238	9.6029	687.643	0.0513774	0.0496658	0.735246	2.54044	-596.911	-3236.12			4.83304	10.263	5.1125	8.78883
	1.72077	9.32931	3.63566	21.1872	2.24129	7.33793	1.73915	10.1322	3.51741	12.515	3.2613	9.39425	683.103	0.0509027	0.0503137	0.737441	2.55263	-610.919	-3236.8			4.89525	10.2555	5.12958	8.39018
	1.72884	9.27827	3.70818	21.6051	2.31302	7.3939	1.76092	10.2981	3.48308	11.4727	3.2825	9.20706	673.535	0.0504924	0.0502457	0.745793	2.57652	-618.176	-3237.38			4.9051	10.4373	5.18068	7.98741
	1.71298	9.33637	3.84022	22.692	2.36083	7.43826	1.73209	10.5132	3.48795	11.3812	3.26697	8.7525	670.64	0.0504311	0.0498658	0.749955	2.59528	-613.163	-3237.69			4.96319	10.8303	5.24442	7.80023
	1.75909	9.41935	3.87829	23.2955	2.43304	7.47112	1.73928	10.8111	3.43981	11.0149	3.36062	8.56995	675.74	0.0501505	0.050161	0.742549	2.61168	-628.034	-3238.18			5.01891	11.0666	5.33005	7.64851
	1.76843	9.46739	3.8554	23.6301	2.45922	7.21218	1.74223	11.076	3.52335	11.0175	3.37117	8.50547	679.363	0.0499555	0.0504568	0.7305	2.62059	-636.09	-3238.66			5.03041	11.1005	5.4472	7.63137
	1.77408	9.62378	3.96101	23.7103	2.51241	6.90179	1.75956	11.1893	3.58323	11.4739	3.31675	8.65169	675.401	0.0501622	0.050568	0.731884	2.62348	-627.343	-3238.91			5.11963	11.0415	5.51071	7.81411
	1.80344	9.52931	3.94988	23.8451	2.59902	6.66191	1.81428	11.2733	3.72592	11.416	3.28759	9.19656	674.286	0.0506024	0.0503431	0.739093	2.61683	-639.042	-3239.32			5.09421	11.0353	5.60449	7.96671
	1.79952	9.46133	4.1052	24.0769	2.78638	6.54967	1.8201	11.7077	3.76024	11.0373	3.27447	9.50133	682.663	0.0505316	0.0502006	0.740524	2.60046	-645.385	-3239.77			5.12201	11.1376	5.76269	7.93772
	1.78595	9.69123	4.21672	26.1625	2.8961	6.76452	1.81095	11.9396	3.77702	11.7673	3.26567	9.81401	698.033	0.0509663	0.050726	0.745126	2.57424	-632.752	-3239.93			5.2313	11.941	5.84253	8.28231
	1.79701	9.67027	4.48194	28.1051	3.04876	6.79626	1.80086	11.9066	3.73003	12.1769	3.25971	10.0578	716.815	0.0513413	0.0513014	0.739871	2.53684	-642.049	-3240.27			5.3164	12.65	5.8125	8.49812
	1.81803	9.73994	4.60877	30.8322	3.22637	6.74605	1.8257	12.206	3.71068	12.8874	3.29838	10.6157	727.846	0.0511796	0.0521826	0.732394	2.51333	-649.12	-3240.71			5.38891	13.6015	5.91414	8.93382
	1.82596	9.91195	4.83119	33.4315	3.33853	6.86244	1.82814	12.5538	3.77396	13.8773	3.29621	11.1283	733.336	0.0513651	0.0521148	0.727768	2.49095	-635.347	-3240.79			5.52303	14.5442	6.05198	9.43395
	1.81235	10.0991	4.99515	35.5432	3.47147	7.05804	1.80815	12.4854	3.67262	15.2255	3.3113	11.77	744.58	0.0509889	0.0525116	0.730169	2.47022	-643.969	-3241.04			5.63553	15.3576	5.98871	10.1022
	1.83062	10.1537	5.05698	38.5005	3.48271	7.33527	1.80325	12.7282	3.74583	16.3308	3.35283	12.7318	758.871	0.0506085	0.0525381	0.725065	2.43947	-654.485	-3241.28			5.68043	16.4395	6.09244	10.8052
	1.93004	10.3484	5.03469	41.6818	3.49668	7.45082	1.82824	13.0311	3.60942	19.3017	3.51951	14.0345	763.176	0.0498988	0.0529506	0.711203	2.42055	-638.502	-3241.21			5.77105	17.5431	6.15625	12.2852
	2.02428	10.5019	4.99703	45.5542	3.50251	7.41252	1.97842	13.1546	3.65134	22.4259	3.74368	15.3078	755.304	0.0490861	0.0532949	0.703393	2.41135	-127.328	-3240.19			5.84106	18.8231	6.26145	13.8258
	2.12494	10.8002	4.88584	47.1588	3.44895	7.20033	2.02499	13.2497	3.68432	24.828	3.94399	16.4138	740.356	0.0479185	0.0532449	0.695338	2.4004	585.766	-3237.9			5.937	19.2694	6.31968	15.0619
	2.16046	11.2054	4.68356	48.8002	3.3712	7.02364	2.07809	13.1689	3.66943	29.5632	4.16807	17.4799	730.32	0.0469312	0.0526347	0.691226	2.38993	1338.34	-3234.84			6.01648	19.7317	6.30546	17.0704
	2.13855	11.1487	4.4503	49.1006	3.24195	6.9954	2.05929	13.1355	3.65208	35.2735	4.34842	18.2362	733.798	0.0459166	0.0517176	0.692872	2.38282	2059.45	-3231.61			5.91252	19.7793	6.2823	19.286

## Sheet: P212 U1-2
	Ra Li	Oi Li	Oe Li	MF Li	ICO Li	LO Li	Ra Re	Oi Re	Oe Re	MF Re	ICO Re	LO Re	EKG	Kippwinkel	Rotwinkel	Kraft x	Kraft y	Druck li	Druck re			Bauch links	Rücken links	Bauch rechts	Rücken rechts
	2.08819	4.19059	4.52496	19.6181	4.44086	5.6528	1.96999	5.63218	3.5119	15.8534	4.93896	11.2594	377.76	0.184337	0.171236	0.623371	2.34581	40	-3323.18			3.60125	9.90391	3.70469	10.6839
	2.16452	4.06544	4.45815	20.5376	4.47468	5.70921	2.0121	5.82768	3.5384	17.2344	5.79187	12.5221	369.021	0.183902	0.170677	0.616534	2.35083	40	-3321.9			3.56271	10.2405	3.79273	11.8495
	2.24567	4.04558	4.45424	20.8455	4.50009	5.79449	2.03992	5.84403	3.68172	19.0217	6.49359	13.9485	356.725	0.183893	0.170022	0.609259	2.35331	1.29004	-3320.67			3.58183	10.38	3.85522	13.1546
	2.29068	4.31027	4.63979	21.103	4.4778	5.77905	2.06707	5.74071	3.69433	20.4957	7.25664	15.0617	341.816	0.183428	0.170073	0.602172	2.35858	12	-3319.62			3.74691	10.4533	3.83404	14.2713
	2.31534	4.39383	4.75421	20.5195	4.4738	5.76729	2.06296	5.39108	3.75514	21.4467	7.79527	15.8303	325.083	0.183117	0.169564	0.597176	2.36819	637.71	R			3.82113	10.2535	3.73639	15.0241
	2.33775	4.5951	4.92368	19.0797	4.48019	5.59127	2.08968	5.45054	3.93578	21.874	8.23949	16.2884	307.037	0.182747	0.170067	0.594117	2.37265	792.595	-3318.04			3.95218	9.71705	3.82533	15.4673
	2.40226	4.9019	5.13698	17.3209	4.56183	5.34718	2.1119	5.48986	3.96245	21.11	8.46114	16.442	293.291	0.182982	0.169714	0.596366	2.37517	875.262	-3317.71			4.14705	9.07663	3.85473	15.3377
	2.49582	5.11136	5.37266	15.7424	4.61117	5.18812	2.17805	5.56474	4.14085	20.1149	8.61655	16.0942	289.245	0.183749	0.170148	0.595313	2.37521	913.427	-3317.68			4.32661	8.51391	3.96121	14.9419
	2.62321	5.29624	5.47303	14.1281	4.59522	4.95161	2.2394	5.97451	4.56818	18.9486	8.36306	15.7542	288.213	0.18422	0.170896	0.604613	2.38381	921.911	-3317.78			4.46416	7.89166	4.2607	14.3553
	2.71754	5.4486	5.54358	12.3001	4.54561	4.55029	2.36344	6.11556	4.91187	17.8386	8.01785	14.8045	294.21	0.184381	0.171882	0.611043	2.38337	913.922	-3318.13			4.5699	7.13199	4.46362	13.5536
	2.77313	5.51942	5.52597	10.5002	4.65031	4.32904	2.4434	6.17287	5.11775	15.705	7.61839	13.7096	304.407	0.184601	0.173795	0.61571	2.39316	896.5	-3318.85			4.60617	6.4932	4.57801	12.3443
	2.79573	5.53789	5.45301	8.70152	4.65332	4.09093	2.50212	6.02398	5.31989	13.3548	6.93607	12.4855	317.317	0.185476	0.17458	0.61357	2.39602	873.833	-3319.83			4.59554	5.81526	4.61533	10.9255
	2.83546	5.80421	5.29742	7.19294	4.73362	3.84803	2.62365	5.88285	5.66493	11.6278	6.48304	11.266	331.84	0.186438	0.175361	0.61339	2.41312	851.584	-3321.09			4.6457	5.2582	4.72381	9.79231
	2.87502	6.03041	5.12273	6.32575	4.73076	3.80727	2.70679	5.38262	5.99334	9.98881	5.95921	10.3695	337.398	0.186961	0.175477	0.614259	2.42698	830.038	-3322.62			4.67606	4.95459	4.69425	8.77251
	2.81346	6.14619	4.91204	5.71549	4.62579	3.91868	2.77952	5.05236	6.39378	8.9732	5.50428	9.41167	338.885	0.186895	0.176245	0.611955	2.43724	808.756	-3324.2			4.6239	4.75332	4.74189	7.96305
	2.7673	6.17784	4.69758	5.16402	4.50859	4.10776	2.8509	4.73686	6.56509	8.10289	5.05006	8.58585	343.106	0.186733	0.176233	0.609556	2.45098	790.83	-3325.82			4.54757	4.59345	4.71762	7.24626
	2.75396	6.20357	4.56975	4.75743	4.53218	4.37821	2.87069	4.1325	6.76217	7.14227	4.93299	8.11922	349.86	0.187264	0.175596	0.612688	2.46607	775.208	-3327.63			4.50909	4.55594	4.58846	6.73149
	2.70474	6.30883	4.51822	4.50745	4.44629	5.14217	2.8299	3.71961	6.96574	6.8824	4.79856	7.5815	352.187	0.187111	0.174929	0.622459	2.48694	760.163	-3329.29			4.5106	4.69864	4.50509	6.42082
	2.70037	6.52029	4.4707	4.52588	4.41543	6.02308	2.802	3.52284	7.17772	6.53712	4.66583	6.99863	355.688	0.186783	0.173213	0.632661	2.50613	746.497	-3330.65			4.56379	4.98813	4.50086	6.06719
	2.75952	6.56113	4.47385	4.58195	4.53287	7.24576	2.82475	3.42579	7.31419	6.11535	4.67789	6.68549	365.05	0.186025	0.172769	0.637944	2.51459	733.273	-3331.86			4.59817	5.45352	4.52158	5.82624
	2.70072	6.66806	4.54113	4.52907	4.52682	7.9883	2.77497	3.43986	7.32307	5.91819	4.69102	6.41397	359.956	0.185236	0.172024	0.6426	2.51933	718.51	-3332.8			4.63664	5.6814	4.51263	5.67439
	2.65925	6.70804	4.4647	4.44713	4.51535	8.46002	2.71579	3.44142	7.53001	5.79146	4.90775	6.08832	364.008	0.184512	0.172041	0.642469	2.51656	703.59	-3333.39			4.61066	5.8075	4.56241	5.59584
	2.63447	6.73946	4.4704	4.29585	4.46678	8.70725	2.6154	3.52533	7.56242	5.5187	4.95934	5.79486	380.486	0.183736	0.171728	0.645618	2.51867	686.936	-3333.95			4.61478	5.8233	4.56772	5.4243
	2.66207	6.92495	4.5114	4.11543	4.47193	8.828	2.6202	3.64609	7.83952	5.36395	5.04603	5.5989	383.917	0.182735	0.171072	0.646496	2.51355	667.269	-3334.28			4.69947	5.80512	4.70194	5.33629
	2.60771	7.03755	4.56214	4.01899	4.38209	9.1837	2.54255	3.7546	7.80182	5.25539	5.21256	5.37179	370.625	0.18187	0.170621	0.653593	2.50446	643.884	-3334.36			4.7358	5.86159	4.69966	5.27991
	2.52572	7.37249	4.69244	3.88511	4.35424	9.05088	2.50228	3.86123	8.01828	4.93397	5.25896	5.24571	360.248	0.181945	0.170343	0.651146	2.49037	617.292	-3334.47			4.86355	5.76341	4.79393	5.14621
	2.4779	7.55571	4.73702	3.71093	4.26074	8.45993	2.4242	3.93894	8.20618	4.60953	5.2505	5.16674	352.749	0.181891	0.169981	0.649376	2.47553	585.314	-3334.54			4.92354	5.4772	4.85644	5.00892
	2.42632	7.6928	4.79991	3.47604	4.11019	7.56594	2.35332	4.08608	8.22435	4.53836	5.35988	5.03168	345.395	0.182273	0.169542	0.646341	2.46034	548.654	-3334.37			4.97301	5.05073	4.88792	4.97664
	2.42966	7.69133	4.88948	3.44572	4.06234	6.93037	2.31521	4.165	8.17368	4.45538	5.44478	5.04758	348.815	0.182081	0.169484	0.641588	2.44624	505.659	-3334.22			5.00349	4.81281	4.88463	4.98258
	2.43517	7.72057	4.97564	3.50524	4.17398	6.49684	2.30823	4.1307	8.10654	4.5331	5.49156	5.34297	344.679	0.182311	0.168727	0.636655	2.44868	457.302	-3333.98			5.04379	4.72535	4.84849	5.12254
	2.42819	7.73074	4.96537	3.58454	4.16505	6.722	2.31708	4.14646	8.12692	4.75127	5.49534	5.78092	323.483	0.182886	0.168383	0.629399	2.44128	403.317	-3333.57			5.04143	4.82386	4.86349	5.34251
	2.40826	7.68663	5.13981	3.67452	4.19498	7.30838	2.25989	4.15725	7.96562	4.88201	5.40343	6.23629	305.173	0.183232	0.168393	0.628404	2.43831	341.608	-3333.16			5.07823	5.0593	4.79426	5.50725
	2.44637	7.72601	5.15134	3.8676	4.26875	7.27007	2.32084	4.24187	7.79068	5.05678	5.22098	6.56996	303.338	0.18405	0.168419	0.623522	2.42257	273.748	-3332.84			5.1079	5.13547	4.78446	5.61591
	2.49023	7.378	5.17862	3.99247	4.26832	7.22282	2.39481	4.37193	7.36052	5.20851	5.21019	6.63265	301.528	0.183756	0.168922	0.6314	2.41444	197.711	-3332.66			5.01562	5.1612	4.70909	5.68379
	2.50534	7.07371	5.22001	3.9393	4.18008	7.66777	2.4343	4.52671	6.93174	5.33753	5.16083	6.91496	298.407	0.183311	0.169536	0.63804	2.40899	117.498	-3332.67			4.93302	5.26238	4.63092	5.80444
	2.47205	6.85255	5.13022	4.00558	4.08987	8.0424	2.46146	4.66062	6.79168	5.43709	4.97346	7.11357	303.175	0.183342	0.169183	0.639853	2.41112	31.9151	-3332.83			4.81827	5.37928	4.63792	5.84137
	2.41587	6.8953	5.09016	3.98376	3.95922	8.52348	2.43683	4.71135	6.5556	5.49374	4.78703	7.15808	309.486	0.183383	0.169357	0.643441	2.41675	-58.8093	-3333.02			4.80044	5.48882	4.56793	5.81295
	2.42833	6.9484	5.1071	4.03197	3.92902	9.0801	2.48623	4.91868	6.08033	5.5728	4.56967	7.13535	318.07	0.183091	0.170143	0.649527	2.40725	-154.886	-3333.39			4.82794	5.68036	4.49508	5.75927
	2.47917	6.93845	5.14753	4.14129	4.13422	9.48693	2.52371	4.97757	5.90527	5.60219	4.42538	6.96133	327.031	0.182515	0.170995	0.655774	2.39726	-255.199	-3333.97			4.85505	5.92081	4.46885	5.66297
	2.40903	7.06792	5.07231	4.11374	4.17452	9.23815	2.48711	5.04679	5.56339	5.56294	4.24428	6.63124	340.794	0.182315	0.171735	0.652788	2.38723	-360.47	-3334.49			4.84975	5.84213	4.36576	5.47949
	2.37796	7.16428	5.12715	3.96668	4.0865	9.43404	2.46085	5.26548	5.46576	5.55185	4.24559	6.22088	349.253	0.181478	0.172288	0.646163	2.37542	-467.766	-3334.96			4.8898	5.82907	4.39736	5.33944
	2.4217	7.42054	5.08787	3.87373	4.21359	9.67723	2.473	5.45929	5.37354	5.51252	4.11232	6.08786	355.983	0.181081	0.172449	0.635279	2.36736	-579.437	-3335.26			4.9767	5.92152	4.43527	5.23757
	2.44809	7.69175	5.17025	3.95305	4.30734	9.96478	2.50133	5.52035	5.41236	5.43737	4.14394	5.8389	374.522	0.180685	0.17305	0.62475	2.3568	-700.831	-3335.41			5.10337	6.07506	4.47801	5.14007
	2.47093	7.84092	5.23526	3.91502	4.41217	10.0281	2.45776	5.57352	5.33771	5.39011	4.2259	5.50252	382.843	0.180381	0.173589	0.623263	2.34437	-825.077	-3335.59			5.18237	6.11844	4.45633	5.03951
	2.52268	7.91232	5.28593	3.98609	4.49576	10.0256	2.50196	5.71119	5.55821	5.56468	4.35297	5.26606	385.372	0.179982	0.173644	0.613504	2.32182	-955.727	-3335.85			5.24031	6.16916	4.59045	5.06124
	2.5566	7.86837	5.28649	3.98154	4.61767	9.72187	2.546	5.72915	5.87527	5.51909	4.36583	5.17772	388.236	0.179849	0.173885	0.59872	2.30071	-1084.87	-3335.96			5.23715	6.10703	4.71681	5.02088
	2.55878	8.0161	5.20007	3.93358	4.57723	9.21669	2.57065	5.76584	5.94673	5.55687	4.52684	5.11688	395.478	0.180271	0.173814	0.580987	2.29397	-1213.02	-3336			5.25832	5.90917	4.76107	5.06686
	2.58822	8.05808	5.13145	3.9376	4.56275	9.03509	2.59277	5.7585	6.03702	5.58867	4.56061	5.13835	394.294	0.180423	0.173587	0.570123	2.28676	-1336.88	-3336.23			5.25925	5.84515	4.7961	5.09588
	2.59043	8.21474	5.02293	3.95562	4.65733	8.86212	2.62496	5.55359	5.92588	5.67313	4.7345	5.48622	386.6	0.180286	0.173925	0.575984	2.28411	-1456.23	-3336.34			5.27603	5.82502	4.70148	5.29795
	2.58331	8.17555	5.16148	4.0341	4.66599	8.63036	2.59306	5.43466	5.95706	5.70288	4.8392	6.2017	390.479	0.18034	0.173783	0.590899	2.2837	-1570.51	-3336.35			5.30678	5.77682	4.66159	5.58126
	2.61484	8.16629	5.25968	4.12202	4.70637	8.30956	2.64788	5.50055	6.08713	5.99167	4.94153	6.99478	394.459	0.180676	0.17372	0.600626	2.29567	-1672.63	-3336.52			5.34694	5.71265	4.74519	5.976
	2.64983	8.24991	5.30749	4.1855	4.6955	8.13135	2.68585	5.49075	6.20227	6.16155	5.14064	7.54839	394.238	0.180595	0.173995	0.607277	2.30737	-1763.5	-3336.59			5.40241	5.67078	4.79296	6.28353
	2.65656	8.20436	5.32788	4.17701	4.66059	7.97565	2.66249	5.53606	6.317	6.05993	5.45761	8.06619	389.962	0.181384	0.174404	0.624163	2.31202	-1844.12	-3336.49			5.39626	5.60441	4.83852	6.52791
	2.62704	8.51891	5.54455	4.20401	4.55317	8.05659	2.60422	5.54021	6.27975	6.00723	5.58233	8.80771	386.654	0.181556	0.174323	0.636623	2.31786	-1916.1	-3336.57			5.5635	5.60459	4.80806	6.79909
	2.6479	8.56479	5.72235	4.21046	4.48009	8.58175	2.57708	5.57177	6.19113	6.11298	5.66321	9.34449	378.564	0.180995	0.174401	0.645416	2.32796	-1978.6	-3336.6			5.64501	5.75743	4.77999	7.04023
	2.70911	8.61535	5.8	4.18885	4.32288	8.77754	2.59164	5.47363	6.19324	6.2016	5.80505	9.81399	365.194	0.181028	0.174584	0.652037	2.33947	-2031.35	-3336.4			5.70815	5.76309	4.75284	7.27354
	2.74338	8.76537	5.85263	4.34768	4.22126	9.45173	2.58008	5.49284	6.49238	6.37921	5.78373	9.96635	364.81	0.181367	0.174682	0.647029	2.35047	-2073.46	-3336.41			5.78713	6.00689	4.8551	7.37643
	2.72841	9.08199	5.83978	4.33121	4.14954	9.91002	2.58921	5.34028	6.74369	6.46518	5.80845	9.93106	371.418	0.181638	0.17474	0.63986	2.36297	-2106.85	-3336.44			5.88339	6.13026	4.89106	7.40156
	2.65727	9.3144	5.96821	4.33039	4.08684	9.98261	2.56633	5.19112	6.78329	6.81109	5.9725	9.91007	365.607	0.182166	0.174639	0.64415	2.37201	-2131.9	-3336.17			5.97996	6.13328	4.84691	7.56455
	2.60841	9.30745	5.98882	4.25792	4.07657	10.3154	2.58162	4.98187	6.75658	7.06854	6.07216	10.0518	360	0.182353	0.174634	0.642045	2.37967	-2152.51	-3336.13			5.96823	6.21663	4.77335	7.73083
	2.65593	9.67249	5.98619	4.12214	4.04061	10.3199	2.61202	4.94249	6.60222	7.19027	6.00297	10.2835	362.232	0.18272	0.175044	0.637748	2.39074	-2168.1	-3336.19			6.10487	6.16089	4.71891	7.8256
	2.66507	9.87327	5.95701	4.01856	3.95936	10.0844	2.61449	4.96652	6.62894	7.29973	5.87816	9.78974	364.583	0.183585	0.174638	0.635674	2.41081	-2180.45	-3335.88			6.16512	6.02078	4.73665	7.65588
	2.63767	10.0559	5.87625	3.92149	3.92307	9.57146	2.55719	5.25006	6.53593	7.23895	5.98837	9.59533	358.966	0.183932	0.174924	0.634037	2.424	-2191.59	-3335.76			6.18993	5.80534	4.78106	7.60755
	2.527	10.1033	5.82878	3.90349	3.86619	9.41318	2.50341	5.49726	6.36851	7.25594	6.03281	9.46589	358.125	0.183764	0.175395	0.633204	2.4317	-2201.29	-3335.85			6.15301	5.72762	4.78973	7.58488
	2.49909	10.1129	5.76781	3.73631	3.78288	8.77005	2.46683	5.62008	6.35721	7.05773	6.10704	9.32026	356.215	0.183839	0.175644	0.637533	2.4375	-2212.21	-3335.55			6.1266	5.42975	4.81471	7.49501
	2.47827	10.0736	5.90701	3.60496	3.65318	8.38982	2.43712	5.88263	6.19751	6.9357	6.00702	9.05735	354.021	0.183814	0.175524	0.649392	2.44579	-2224.18	-3335.39			6.15295	5.21599	4.83909	7.33336
	2.4144	10.1557	5.96865	3.45978	3.53243	8.39952	2.39733	6.45895	5.90361	6.60524	5.74406	8.62681	362.69	0.183716	0.17545	0.648481	2.45509	-2236.47	-3335.59			6.1796	5.13058	4.91996	6.99204
	2.37556	10.3642	6.0495	3.50658	3.45661	8.28739	2.32823	6.81103	5.91774	6.35026	5.62258	8.7878	377.594	0.183584	0.175409	0.653223	2.45906	-2247.42	-3335.33			6.26308	5.08353	5.019	6.92021
	2.27855	10.3006	6.15893	3.57684	3.37258	8.14299	2.26723	7.16229	5.8109	6.1731	5.36547	8.52989	387.306	0.183221	0.174844	0.660011	2.46312	-2257.54	-3335.13			6.24602	5.0308	5.08014	6.68949
	2.28112	10.4714	6.12547	3.50724	3.33157	8.40335	2.26485	7.6675	5.63062	6.12563	5.30999	8.57025	385.686	0.182945	0.175131	0.667299	2.45491	-2266.58	-3335.39			6.29267	5.08072	5.18766	6.66862
	2.25747	10.7258	6.11636	3.55947	3.28612	8.39271	2.27721	7.78652	5.70256	6.05393	5.20914	8.90786	385.306	0.182858	0.174927	0.674468	2.44206	-2274.74	-3335.16			6.36654	5.07943	5.25543	6.72364
	2.25081	10.9681	6.2679	3.52342	3.24643	8.3759	2.2416	8.14542	5.64341	6.01255	4.97932	9.24117	389.716	0.182482	0.174876	0.682054	2.43805	-2282.06	-3334.84			6.49561	5.04858	5.34348	6.74435
	2.27603	10.9403	6.38818	3.61379	3.13135	8.30942	2.27123	8.65584	5.54614	6.22834	4.8615	9.86959	392.485	0.182331	0.174872	0.684234	2.42764	-2286.15	-3335.06			6.53483	5.01819	5.49107	6.98648
	2.31518	10.961	6.21244	3.73666	3.0902	8.12989	2.27003	9.31595	5.47178	6.49725	4.82692	10.5142	393.969	0.182035	0.176115	0.683935	2.4051	-2288.62	-3334.76			6.49621	4.98559	5.68592	7.27945
	2.36889	10.7155	6.09939	3.80007	2.97847	7.97165	2.20602	9.5496	5.51695	6.53096	4.87504	10.7477	398.095	0.181622	0.176457	0.686587	2.39198	-2290.55	-3334.22			6.39458	4.91673	5.75752	7.38455
	2.34389	10.5624	5.91994	3.74189	2.85731	7.59311	2.1791	10.2433	5.3499	6.48548	4.78532	10.8672	395.296	0.181349	0.176307	0.692708	2.38677	-2292.85	-3334.31			6.2754	4.73077	5.9241	7.37932
	2.36786	10.2578	5.76779	3.78162	2.73647	7.39467	2.09831	10.9932	5.36936	6.38073	4.80694	10.9159	381.019	0.180754	0.176175	0.695285	2.3833	-2294.89	-3333.94			6.13113	4.63759	6.15363	7.36787
	2.32468	9.83485	5.73081	3.78118	2.71306	7.15457	2.08893	11.5959	5.54346	6.3082	4.92065	11.1083	379.339	0.180431	0.175626	0.698064	2.38802	-2296.93	-3333.17			5.96345	4.54961	6.40943	7.44572
	2.33094	9.52152	5.76838	3.71554	2.62541	6.95278	2.0982	12.1981	5.63381	6.1649	5.04839	10.8637	395.42	0.18002	0.176111	0.703686	2.39907	-2298.19	-3333.07			5.87361	4.43124	6.64338	7.35899
	2.2893	9.24194	5.70649	3.6624	2.60025	6.78682	2.07968	12.7839	5.64705	5.94596	5.26259	10.5207	406.217	0.180396	0.175674	0.710219	2.41709	-2298.96	-3332.63			5.74591	4.34983	6.83688	7.24309
	2.26003	9.03142	5.84741	3.60144	2.57177	6.65603	2.02552	14.0695	5.70614	5.87849	5.59069	10.2404	399.565	0.180409	0.175075	0.720662	2.43383	-2300.22	-3331.65			5.71295	4.27641	7.26704	7.23654
	2.21814	8.79509	5.95677	3.56236	2.52332	6.30137	2.02953	14.9479	5.69718	5.63327	5.75599	9.96037	395.165	0.180755	0.174426	0.726945	2.46015	-2301.38	-3331.51			5.65666	4.12901	7.55822	7.11654
	2.20797	8.7723	5.98615	3.41685	2.51795	5.9582	2.10476	15.7	5.72678	5.38961	5.83157	9.50434	399.405	0.181314	0.173954	0.729045	2.49116	-2303.09	-3331.35			5.65547	3.96434	7.84384	6.90851
	2.2049	8.61491	6.13252	3.36367	2.515	5.53849	2.13924	16.5389	5.74828	5.25423	5.89537	9.12791	407.208	0.18141	0.174217	0.731037	2.52553	-2305.18	-3330.5			5.65078	3.80572	8.14213	6.75917
	2.15518	8.38888	6.2491	3.35745	2.51734	5.35265	2.13614	16.8596	5.81899	5.18555	5.8871	8.75151	411.669	0.181767	0.174554	0.739977	2.5544	-2308.48	-3330.51			5.59772	3.74248	8.27158	6.60806
	2.14546	7.97581	6.25497	3.31024	2.48465	5.10126	2.14011	17.2851	5.68608	4.996	5.78713	8.30645	408.693	0.181764	0.174758	0.7366	2.57253	-2313.65	-3330.6			5.45875	3.63205	8.37042	6.36319
	2.11438	7.30831	6.18358	3.33334	2.49428	4.85735	2.07167	17.643	5.45713	4.79844	5.69355	7.79013	395.16	0.182031	0.174513	0.730435	2.59404	-2320.82	-3330.01			5.20209	3.56166	8.3906	6.09404
	2.09663	6.85279	6.09887	3.29265	2.43414	4.49489	2.06365	17.695	5.23649	4.6692	5.54871	7.26979	379.683	0.18161	0.174779	0.723267	2.60107	-2330.66	-3330.21			5.01609	3.40722	8.33173	5.82923
	2.11337	6.38297	5.83129	3.29426	2.41375	4.01022	2.04182	17.1369	4.99164	4.47585	5.15395	6.59887	383.34	0.181282	0.174973	0.713794	2.60975	-2342.2	-3330.59			4.77588	3.23941	8.05678	5.40956
	2.11959	5.95735	5.6213	3.28982	2.41635	3.85524	2.02156	16.9152	4.80555	4.37544	4.89346	5.85714	379.642	0.18078	0.174733	0.700836	2.6086	-2355.84	-3329.93			4.56608	3.18714	7.9141	5.04201
	2.10495	5.39537	5.61197	3.41889	2.45347	3.78002	1.93721	16.4535	4.67305	4.30047	4.70102	5.47389	359.679	0.179886	0.174649	0.69323	2.60534	-2370.68	-3329.92			4.37076	3.21746	7.68791	4.82513
	2.08256	4.81048	5.48661	3.69794	2.54364	3.70372	1.84503	15.601	4.49178	4.31073	4.54463	4.99137	338.422	0.179447	0.174299	0.691289	2.5985	-2387	-3330.36			4.12655	3.3151	7.31261	4.61558
	2.08608	4.34245	5.24989	4.25022	2.79716	3.86865	1.82673	15.4211	4.20403	4.32337	4.46293	4.47702	329.071	0.179086	0.174165	0.682026	2.60056	-2404.41	-3329.49			3.89281	3.63868	7.15063	4.42111
	2.07212	3.92014	5.06267	5.51305	3.03492	4.07164	1.77781	14.1342	4.06343	4.61178	4.28672	4.03085	325.994	0.178825	0.173605	0.671009	2.61532	-2422.36	-3328.69			3.68498	4.20653	6.65849	4.30978
	2.05758	3.74676	4.99668	7.57995	3.45958	4.49168	1.79149	13.2112	3.74458	5.20822	4.1745	3.80966	328.339	0.178239	0.173291	0.660237	2.62604	-2440.83	-3327.58			3.60034	5.17707	6.24908	4.39746
	2.0601	3.63313	4.83136	10.6428	4.15767	5.32686	1.76765	12.5769	3.68426	6.08676	4.02275	3.66068	329.432	0.177382	0.172955	0.650248	2.63441	-2460.28	-3322.11			3.50819	6.7091	6.0096	4.59006
	2.01988	3.67015	4.7556	13.7	5.21876	6.2431	1.7913	11.4875	3.67744	6.95192	3.95693	3.65359	329.067	0.176379	0.173354	0.641753	2.64519	-2480.58	-3289.71			3.48188	8.3873	5.65209	4.85415
	1.98044	3.66722	4.65543	16.8866	6.07121	7.58971	1.77693	10.3798	3.56359	8.03748	3.7846	3.73664	323.154	0.175482	0.173339	0.639585	2.64993	-2502.38	-3210.91			3.43436	10.1825	5.2401	5.18624
	2.00627	3.70336	4.42023	19.8682	6.8814	8.94276	1.81201	9.44888	3.47483	8.90021	3.6694	3.7543	324.614	0.175112	0.173255	0.647872	2.65079	-2524.8	-3086.63			3.37662	11.8974	4.91191	5.4413
	2.06873	3.72956	4.38949	22.8394	7.77387	10.4738	1.85484	8.73527	3.50186	10.1196	3.68088	3.98706	337.551	0.174333	0.173159	0.649522	2.65505	-2546.4	-2917.34			3.39593	13.6957	4.69732	5.92919
	2.07843	3.65017	4.32918	22.7582	7.83351	10.4933	1.8647	8.498	3.49471	10.2228	3.66522	3.96436	336.976	0.174318	0.172012	0.640926	2.65481	-2548.89	-2917.6			3.35259	13.695	4.61913	5.9508
	2.05097	3.57697	4.27682	25.3759	8.75256	12.3775	1.9045	7.11442	3.50777	11.2884	3.53065	4.14961	352.595	0.173592	0.171914	0.645674	2.64793	-2571.31	-2709.63			3.30159	15.502	4.17556	6.32289
	2.10548	3.54072	4.38193	27.6432	9.76713	14.196	1.93871	6.75233	3.54177	12.5427	3.56172	4.38647	353.424	0.172821	0.172506	0.65033	2.62421	-2594.63	-2472.58			3.34271	17.2021	4.0776	6.8303
	2.13823	3.56483	4.43168	29.8327	10.5215	16.0426	1.99563	6.16	3.74386	13.4245	3.696	4.67466	347.587	0.172608	0.172528	0.648481	2.59964	-2617.61	-2222.62			3.37825	18.7989	3.9665	7.26506
	2.24452	3.60439	4.389	30.3106	11.236	17.8356	2.11294	5.48123	3.8354	13.8439	3.79548	4.91952	353.17	0.173049	0.172404	0.65441	2.58242	-2639.43	-1975.86			3.41263	19.7941	3.80986	7.51962
	2.29664	3.68749	4.33618	30.8881	11.6971	20.1299	2.12017	5.29025	3.94061	14.0686	3.97372	5.25691	359.958	0.173787	0.171809	0.658148	2.57114	-2660.47	-1769.26			3.4401	20.905	3.78368	7.76642
	2.35709	3.92259	4.33556	30.8123	11.7393	21.7365	2.16593	5.42132	4.0593	14.2322	4.16909	5.62193	372.837	0.174901	0.171336	0.655394	2.56727	-2681.09	-1621.3			3.53841	21.4294	3.88218	8.00773
	2.4288	4.11541	4.40138	30.1554	11.8473	22.1977	2.26245	5.32652	4.21454	13.9926	4.40494	6.08879	386.587	0.175341	0.17062	0.651874	2.56527	-2701.71	-1528.05			3.64853	21.4001	3.9345	8.16211
	2.45666	4.2432	4.41662	28.6144	11.7998	22.9613	2.32712	5.31674	4.18012	13.3758	4.69402	6.54519	392.506	0.176266	0.170507	0.651298	2.55018	-2721.67	-1491.42			3.70549	21.1252	3.94133	8.205
	2.55422	4.48987	4.54648	26.6918	11.5415	23.021	2.38834	5.18718	4.19698	12.4952	4.88145	7.27442	388.103	0.177284	0.170465	0.647499	2.54805	-2739.11	-1495.42			3.86352	20.4181	3.92417	8.21701
	2.66906	4.57007	4.50835	24.7324	11.3939	23.7054	2.46548	5.06625	4.26522	11.8356	5.03975	7.98766	389.941	0.178017	0.170153	0.648038	2.54674	-2753.91	-1526.42			3.91583	19.9439	3.93232	8.28766
	2.75605	4.49159	4.3951	22.3892	11.6926	24.0697	2.47824	5.40392	4.21683	11.095	5.17751	8.74828	405.515	0.178102	0.170442	0.652329	2.55041	-2766.65	-1573.64			3.88091	19.3839	4.033	8.34026
	2.75568	4.32953	4.43192	20.7025	11.2077	23.8506	2.46617	5.76358	4.14404	10.5824	5.3209	9.54954	419.649	0.178442	0.1705	0.649391	2.54636	-2777.39	-1626.11			3.83904	18.587	4.12459	8.48427
	2.83058	4.09936	4.42588	17.7165	10.8424	22.4031	2.57734	6.08592	4.02846	9.60345	5.33702	10.0088	421.425	0.178557	0.170927	0.65103	2.52476	-2785.27	-1675.51			3.78527	16.9873	4.23058	8.31642
	2.82865	3.69278	4.45941	16.0213	10.4914	20.8457	2.57269	6.31043	3.93629	9.04157	5.30055	10.3326	406.819	0.178024	0.171047	0.657219	2.51507	-2789.65	-1716.2			3.66028	15.7861	4.27314	8.22492
	2.81626	3.25568	4.41847	14.8276	9.96276	20.0899	2.53416	6.40519	3.7979	8.54348	5.20578	10.466	392.058	0.177376	0.171637	0.658519	2.50123	-2791.8	-1748.04			3.4968	14.9601	4.24575	8.07175
	2.78345	2.86696	4.3176	13.4362	9.45305	18.7507	2.47395	6.498	3.84158	8.2187	5.04634	10.4887	382.948	0.177419	0.171448	0.664111	2.50193	-2792.32	-1775.24			3.32267	13.88	4.27118	7.91792
	2.75107	2.52366	4.21688	12.5733	8.94695	16.4786	2.41125	6.70693	3.91442	7.62181	5.07923	10.3989	377.139	0.177267	0.171615	0.670571	2.51378	-2792.53	-1799.91			3.16387	12.6663	4.3442	7.69997
	2.69617	2.40975	4.05182	11.4137	7.74259	13.8184	2.37994	6.83695	3.8799	7.08021	5.01553	10.5997	366.226	0.177339	0.17176	0.675818	2.51625	-2792.04	-1821.47			3.05258	10.9916	4.3656	7.56514
	2.63966	2.41189	3.93644	10.9386	6.49622	11.1666	2.33569	6.72695	3.91353	6.83834	4.87507	10.9171	349.128	0.177388	0.171579	0.680069	2.51539	-2790.46	-1841.55			2.996	9.53381	4.32539	7.54351
	2.63289	2.41573	3.95366	10.9069	5.63213	8.33199	2.32732	6.60532	4.15127	6.74612	4.72024	10.9835	332.713	0.177307	0.171605	0.682604	2.51571	-2788.01	-1859.33			3.00076	8.29035	4.3613	7.48328
	2.58599	2.45208	3.96977	11.0365	4.81323	6.55145	2.25995	6.5647	4.39834	6.77825	4.63817	10.937	321.498	0.176771	0.171856	0.681735	2.51751	-2783.04	-1875.07			3.00261	7.46707	4.40766	7.45115
	2.56813	2.53765	3.90289	11.1288	4.40846	5.47637	2.23513	6.56026	4.60808	6.67487	4.70424	10.7289	312.503	0.176564	0.172314	0.678044	2.51387	-2775.54	-1890.54			3.00289	7.00456	4.46782	7.36934
	2.59027	2.60227	3.90243	10.5985	4.2673	4.96644	2.22467	6.86895	4.87979	6.43934	4.6798	10.325	312.951	0.176123	0.172713	0.677244	2.51364	-2763.48	-1907.08			3.03166	6.61075	4.6578	7.14806
	2.57294	2.60141	3.9696	10.3134	3.87061	4.70386	2.20105	7.28542	4.9171	6.14113	4.63477	9.98069	311.529	0.175182	0.172756	0.680712	2.50666	-2747.72	-1923.89			3.04798	6.29596	4.80119	6.91887
	2.56058	2.59807	4.1245	9.87229	3.72314	4.53956	2.20545	7.46157	4.87575	5.73077	4.54891	9.23235	309.207	0.174591	0.172702	0.683258	2.48646	-2727.79	-1943.73			3.09439	6.045	4.84759	6.50401
	2.56985	2.66154	4.40163	9.03644	3.60063	4.34812	2.17199	7.59673	5.02558	5.31061	4.49543	8.42666	308.19	0.173635	0.172179	0.685533	2.47341	-2705.92	-1965.89			3.21101	5.66173	4.93143	6.07756
	2.57507	2.73679	4.67092	8.26574	3.46163	4.25818	2.16112	7.72662	5.08447	4.87217	4.52791	7.28355	308.562	0.172795	0.172059	0.687337	2.46621	-2681.94	-1989.92			3.3276	5.32852	4.99074	5.56121
	2.53679	2.80551	4.68803	7.47822	3.34277	4.27176	2.11024	7.91558	5.07289	4.49763	4.52979	6.52583	308.356	0.172205	0.172097	0.691339	2.4595	-2656.38	-2016.57			3.34344	5.03092	5.0329	5.18442
	2.5709	2.85093	4.82722	6.68668	3.15112	4.0605	2.13975	8.08268	4.99884	4.18005	4.54366	6.18997	320.882	0.1727	0.171808	0.689839	2.45505	-2630.45	-2046.23			3.41635	4.63277	5.07376	4.97123
	2.65609	2.8867	4.9573	6.36699	3.16286	4.06122	2.17702	8.09652	5.01682	4.22993	4.47379	6.34329	340.867	0.173369	0.171596	0.692251	2.44181	-2603.61	-2077.65			3.50003	4.53036	5.09679	5.01567
	2.65702	2.90396	5.05094	6.20772	3.15658	4.05191	2.18293	7.90931	4.92362	4.1007	4.46099	6.91623	346.169	0.173771	0.171399	0.68474	2.42035	-2576.13	-2110.67			3.53731	4.47207	5.00529	5.15931
	2.62963	2.94222	5.1578	6.20073	3.07755	4.09418	2.20078	7.62486	4.94913	4.19101	4.44845	7.23327	347.107	0.17428	0.171602	0.669662	2.40499	-2549.43	-2144.92			3.57655	4.45749	4.92492	5.29091
	2.5844	2.91672	5.17575	6.2858	3.00597	4.33172	2.20726	7.73448	4.96512	4.37309	4.41216	7.69575	356.209	0.173993	0.172308	0.658268	2.39882	-2522.73	-2179.07			3.55896	4.54116	4.96895	5.49367
	2.58183	2.93196	5.0296	6.5216	3.01571	4.3966	2.22136	7.91261	4.90598	4.45663	4.38069	8.08377	358.4	0.174561	0.172861	0.642119	2.40147	-2497.6	-2213.32			3.51446	4.64464	5.01332	5.64036
	2.6583	2.93834	4.87028	6.70064	3.18044	4.45705	2.24538	7.98943	4.9423	4.58682	4.30061	8.41397	358.884	0.174631	0.173252	0.63104	2.40105	-2475.65	-2247.99			3.48898	4.77937	5.05904	5.76713
	2.69947	2.96962	4.86247	6.98825	3.28761	4.53746	2.24496	8.15613	4.81955	4.70393	4.24901	8.64559	363.712	0.174761	0.173959	0.624421	2.40354	-2456.51	-2282.83			3.51052	4.93777	5.07355	5.86618
	2.82322	3.04874	4.75738	6.98332	3.45375	4.72715	2.23995	8.06855	4.74973	4.74262	4.33387	8.53991	359.93	0.174387	0.173944	0.613698	2.41551	-2441.05	-2317.78			3.54312	5.05474	5.01941	5.87213
	2.84113	3.23615	4.63922	6.81925	3.4987	4.95516	2.28381	8.21073	4.70332	4.66172	4.37595	8.26886	351.964	0.174277	0.173299	0.595405	2.42342	-2429.7	-2354.44			3.57217	5.09104	5.06595	5.76885
	2.84453	3.44213	4.47323	7.09304	3.54377	5.14298	2.28541	8.36118	4.62889	4.84137	4.45845	8.00044	349.347	0.17453	0.173306	0.584302	2.43585	-2423.96	-2392.6			3.58663	5.25993	5.09183	5.76675
	2.93009	3.63166	4.2904	7.32363	3.68037	5.42001	2.29879	8.30424	4.54607	4.90365	4.57393	7.8304	342.066	0.17444	0.173255	0.576729	2.44621	-2420.87	-2432.89			3.61738	5.47467	5.0497	5.76933
	3.04212	3.74346	4.14458	7.5524	3.83549	5.67628	2.30254	8.16548	4.48901	4.98589	4.59343	7.88935	340.69	0.175032	0.172854	0.572457	2.45495	-2420.9	-2475.63			3.64339	5.68806	4.98568	5.82289
	3.11442	3.93699	4.10347	7.85839	3.91448	5.94699	2.3245	8.12865	4.60714	5.09084	4.64162	7.98914	343.756	0.175561	0.172808	0.581306	2.45219	-2421.41	-2520.57			3.7183	5.90662	5.0201	5.9072
	3.08683	4.10862	4.08887	7.85666	4.00791	6.37199	2.36341	8.08726	4.68411	5.09622	4.74061	7.86319	339.737	0.176266	0.171957	0.582429	2.44961	-2421.62	-2568.4			3.76144	6.07885	5.04493	5.90001
	3.12797	4.21236	4.139	8.18001	4.06079	6.56051	2.41187	8.16828	4.79143	5.02701	4.66829	7.67408	331.904	0.176941	0.171466	0.582215	2.4353	-2422.1	-2618.18			3.82644	6.2671	5.12386	5.78979
	3.06228	4.3049	4.17646	8.57599	4.15288	6.95589	2.43247	8.38382	4.93036	5.17389	4.62697	7.44164	340.68	0.177192	0.171265	0.589353	2.41908	-2422.63	-2668.9			3.84788	6.56158	5.24888	5.7475
	2.99328	4.22565	4.32087	9.04036	4.35436	7.19816	2.39293	8.32465	4.94519	5.20598	4.6234	7.30328	367.112	0.177481	0.171637	0.599768	2.40909	-2423.03	-2720.18			3.8466	6.8643	5.22092	5.71088
	3.0265	4.26598	4.39499	9.28843	4.42597	7.54923	2.44448	8.4506	5.07242	5.20367	4.61041	6.99403	397.914	0.177528	0.171704	0.611464	2.39606	-2423.79	-2771.85			3.89583	7.08788	5.3225	5.6027
	2.99633	4.23367	4.39577	9.40294	4.55154	7.58094	2.48034	8.52423	5.2114	5.18926	4.60866	6.84781	406.283	0.178353	0.171513	0.621382	2.38071	-2424.55	-2822.82			3.87526	7.17847	5.40532	5.54858
	2.90139	4.39125	4.46508	9.43517	4.70623	7.82027	2.50375	8.74204	5.3088	5.15221	4.55852	6.69692	401.134	0.178914	0.171914	0.628476	2.37326	-2425.24	-2871.52			3.91924	7.32056	5.5182	5.46921
	2.79576	4.38687	4.51484	9.49218	4.84577	8.08093	2.44675	8.79865	5.30312	5.00039	4.49846	6.63615	404.116	0.179027	0.17189	0.63827	2.387	-2426.75	-2919.73			3.89915	7.47296	5.51617	5.37833
	2.78981	4.39957	4.6551	9.7614	4.99891	8.05712	2.45697	8.95347	5.29374	4.97334	4.37828	6.73205	401.193	0.179698	0.171569	0.651332	2.40156	-2428.11	-2964.28			3.94816	7.60581	5.56806	5.36122
	2.72231	4.35672	4.90892	10.0217	5.02051	8.2682	2.4474	8.85165	5.36771	4.97531	4.37537	7.10903	394.746	0.180207	0.171691	0.648324	2.41887	-2429.33	-3005.91			3.99598	7.77014	5.55559	5.48657
	2.67945	4.3658	5.1062	9.96552	5.01649	8.33939	2.45313	8.93315	5.37357	4.97409	4.36407	7.31074	377.759	0.180897	0.172642	0.645109	2.43248	-2431.26	-3044.49			4.05049	7.7738	5.58662	5.54963
	2.64784	4.2938	5.36102	9.81894	5.03158	8.53369	2.48209	9.2016	5.4813	4.90775	4.34239	7.51118	351.32	0.18134	0.173678	0.644495	2.44053	-2433.02	-3079.81			4.10089	7.79473	5.72166	5.58711
	2.67208	4.24242	5.7974	9.38133	5.05742	9.01058	2.50512	9.49419	5.54556	4.80433	4.3093	7.78322	324.369	0.182162	0.174029	0.64076	2.45066	-2434.37	-3111.2			4.2373	7.81644	5.84829	5.63229
	2.71924	4.33077	6.02043	9.37002	4.98348	9.5195	2.49021	9.87371	5.57405	4.71143	4.24571	7.93921	319.693	0.182156	0.175277	0.648586	2.4533	-2436.53	-3139.8			4.35681	7.95767	5.97932	5.63212
	2.72942	4.25708	6.17859	9.16392	4.88352	9.38389	2.4876	10.0373	5.79145	4.69594	4.22071	8.05378	322.526	0.182301	0.175222	0.656046	2.45325	-2438.72	-3165.35			4.38836	7.81044	6.10544	5.65681
	2.79793	4.18975	6.49083	8.89789	4.87503	9.94776	2.54413	10.5163	5.86959	4.69764	4.29242	7.86403	311.906	0.182367	0.175434	0.652058	2.45528	-2440.33	-3187.8			4.49283	7.9069	6.31001	5.61803
	2.82995	4.02955	6.48494	8.4922	4.69807	10.7823	2.54779	10.6859	5.86351	4.77683	4.27597	8.19954	292.488	0.182463	0.176603	0.646657	2.45443	-2442.33	-3207.31			4.44815	7.99085	6.36573	5.75078
	2.77104	4.0861	6.45269	8.06567	4.75237	11.3352	2.49775	10.7222	5.83184	4.71619	4.21417	8.20461	287.545	0.182529	0.176992	0.647537	2.45621	-2444.04	-3224.54			4.43661	8.05107	6.35058	5.71165
	2.75167	4.08371	6.40175	7.91141	4.73892	11.5809	2.48485	10.7272	5.80337	4.7811	4.06065	8.11962	305.421	0.182098	0.176965	0.649528	2.45282	-2444.94	-3239.35			4.41238	8.07707	6.33846	5.65379
	2.70842	4.1619	6.22541	7.61058	4.70725	12.1943	2.43754	10.4927	5.73164	4.7213	3.95484	8.0744	334.005	0.182335	0.1762	0.657005	2.46591	-2446.22	-3252.31			4.36524	8.17071	6.22064	5.58351
	2.78441	4.19117	6.06651	7.47095	4.75701	12.4417	2.43741	10.4498	5.77646	4.6733	3.86636	7.92206	374.413	0.182354	0.176028	0.665085	2.4887	-2447.82	-3263.23			4.34736	8.22321	6.22122	5.48724
	2.79751	4.12808	5.98782	7.31071	4.82755	13.144	2.46715	10.5876	5.88186	4.63013	3.77784	8.11818	415.547	0.182423	0.17463	0.672173	2.50955	-2448.46	-3272.55			4.30447	8.42741	6.31222	5.50872
	2.85355	4.18318	5.9844	7.08321	4.87748	14.0611	2.54671	10.6277	6.17173	4.54487	3.70049	8.23924	437.273	0.182661	0.174598	0.673578	2.52454	-2449.72	-3280.05			4.34038	8.67392	6.4487	5.49487
	2.87124	4.30341	5.96462	6.97083	4.98099	14.5971	2.52003	10.5718	6.33506	4.40858	3.60893	8.26079	450.596	0.182244	0.173736	0.671805	2.52287	-2451.45	-3286.64			4.37976	8.84963	6.47561	5.4261
	2.84207	4.37628	6.01247	6.9604	5.0458	14.8619	2.51683	10.7216	6.4349	4.2211	3.56027	8.15881	467.63	0.182436	0.173127	0.669821	2.52107	-2452.44	-3292.14			4.41027	8.95603	6.55777	5.31339
	2.79519	4.37399	5.96863	7.04906	5.13847	15.253	2.48789	10.79	6.545	4.11775	3.52115	8.1037	476.836	0.182157	0.172339	0.667656	2.52408	-2454.06	-3296.72			4.37927	9.14684	6.60764	5.24753
	2.79881	4.44112	5.95433	7.04908	5.22023	16.0203	2.46935	10.9862	6.59003	3.9465	3.53094	7.96585	470.891	0.182487	0.171784	0.665408	2.5363	-2456.06	-3300.81			4.39809	9.42986	6.68186	5.14776
	2.81975	4.5094	5.91831	7.11395	5.32447	16.6345	2.46086	11.1355	6.70855	3.881	3.44143	7.94776	458.043	0.182816	0.172074	0.671802	2.53042	-2457	-3304.18			4.41582	9.69097	6.7683	5.09006
	2.66598	4.57809	5.91368	6.92154	5.28893	17.1848	2.38845	11.3018	6.8185	3.82719	3.3095	7.7946	437.53	0.183332	0.172018	0.679303	2.52281	-2458.27	-3306.96			4.38592	9.79844	6.83626	4.9771
	2.54866	4.56302	5.73795	6.76709	5.179	16.734	2.2628	11.0873	6.89116	3.76852	3.21477	7.48734	413.217	0.183041	0.172764	0.6759	2.51598	-2460.03	-3309.52			4.28321	9.56002	6.74709	4.82354
	2.50144	4.46707	5.60772	6.59282	5.09588	16.4532	2.16125	11.0258	6.53236	3.88369	3.08718	7.50594	395.419	0.182966	0.173452	0.674523	2.51312	-2460.41	-3311.65			4.19208	9.38063	6.57315	4.8256
	2.35302	4.37245	5.52083	6.40543	4.91389	16.2471	2.11295	10.6765	6.35167	3.92787	2.92194	7.64206	382.799	0.183014	0.174288	0.674391	2.51658	-2460.81	-3313.49			4.0821	9.1888	6.38039	4.83062
	2.29604	4.42943	5.46323	6.29563	4.77497	16.4428	2.04985	10.6741	6.11867	4.12438	2.78034	7.659	374.879	0.182967	0.175646	0.67516	2.52741	-2461.97	-3315.39			4.0629	9.17114	6.28088	4.85457
	2.24957	4.51311	5.30556	6.3049	4.58651	16.4411	1.96221	10.5014	6.01877	4.21196	2.64284	7.72521	364.697	0.182597	0.176484	0.677683	2.52331	-2461.85	-3317.26			4.02274	9.11083	6.16079	4.86
	2.24317	4.5014	5.3409	6.19932	4.46981	16.6445	1.9628	10.3973	5.88686	4.27506	2.47193	7.71818	348.66	0.182247	0.177558	0.678292	2.51605	-2461.87	-3318.88			4.02849	9.10454	6.08232	4.82172
	2.19965	4.65184	5.25907	6.10938	4.29052	16.6452	1.94213	10.1555	5.83157	4.41134	2.39696	7.76035	338.889	0.181594	0.178227	0.672509	2.5031	-2462.66	-3320.76			4.03685	9.01504	5.97641	4.85622
	2.16161	4.59256	5.16069	6.10365	4.29435	17.0616	1.9517	9.96325	5.69702	4.56159	2.40167	8.02154	347.685	0.180887	0.178216	0.669347	2.48536	-2461.9	-3322.75			3.97162	9.15319	5.87066	4.99493
	2.13298	4.64445	5.31953	5.99435	4.40857	17.4674	1.96456	9.65219	5.69886	4.6298	2.32901	8.22596	353.355	0.180016	0.178502	0.665149	2.46911	-2461.25	-3324.56			4.03232	9.2901	5.77187	5.06159
	2.13394	4.75726	5.30451	6.07631	4.59419	18.8138	1.94176	9.39	5.82037	4.64632	2.27742	8.14103	345.548	0.179835	0.1781	0.66432	2.45867	-2462.02	-3326.43			4.06523	9.8281	5.71738	5.02159
	2.19618	5.07356	5.18924	6.10477	4.70178	19.2654	1.97455	8.87525	5.90474	4.60219	2.28246	7.72988	337.88	0.1796	0.17782	0.658862	2.45819	-2461.98	-3328.14			4.15299	10.024	5.58485	4.87151
	2.21294	5.16986	5.17635	6.29118	4.84869	19.0488	1.97826	8.49796	6.14231	4.47944	2.2784	7.60589	334.644	0.179999	0.176802	0.657753	2.44018	-2461.9	-3329.48			4.18638	10.0629	5.53951	4.78791
	2.30701	5.21182	5.17674	6.43504	4.98452	19.0683	2.05351	8.41792	6.36094	4.41701	2.28555	7.40293	336.443	0.180428	0.175695	0.655233	2.43057	-2463.76	-3330.63			4.23186	10.1626	5.61079	4.70183
	2.32014	5.48632	5.21786	6.50863	5.10766	18.976	2.08029	8.01879	6.69677	4.43505	2.33495	7.0734	344.74	0.180774	0.174592	0.652015	2.41961	-2465.03	-3331.72			4.34144	10.1974	5.59862	4.61447
	2.31526	5.55808	5.25491	6.72386	5.16075	18.5176	2.03148	7.80924	6.78125	4.33772	2.34801	6.86096	351.901	0.181262	0.173131	0.650992	2.42629	-2466.69	-3332.43			4.37608	10.1341	5.54066	4.51556
	2.38422	5.6504	5.2037	6.86023	5.05925	17.6265	2.02814	7.51533	6.81989	4.17485	2.29398	6.51734	342.625	0.18188	0.172334	0.64581	2.42222	-2470.49	-3332.86			4.41277	9.84867	5.45446	4.32872
	2.41979	5.69834	5.24198	7.10571	5.02938	16.6507	1.98935	7.36324	6.86097	4.08494	2.35394	6.36229	337.645	0.182737	0.171537	0.642588	2.414	-2473.35	-3333.18			4.45337	9.59525	5.40452	4.26706
	2.37164	5.86217	5.20901	7.1204	4.96967	15.1378	1.98209	7.23533	6.72181	4.06889	2.38829	6.03868	341.381	0.183197	0.171032	0.637177	2.39745	-2475.46	-3333.16			4.48094	9.07595	5.31307	4.16529
	2.27877	5.77723	5.23125	7.20793	4.89096	13.419	1.9072	7.08828	6.55759	4.07562	2.35525	5.92955	345.034	0.183168	0.17069	0.636956	2.37338	-2478.95	-3333.08			4.42908	8.50595	5.18436	4.12014
	2.20941	5.80176	5.12613	7.09942	4.67379	12.5485	1.86714	6.84237	6.28119	4.168	2.37101	5.60145	347.08	0.182712	0.170858	0.629697	2.35856	-2481.44	-3333.01			4.3791	8.10722	4.9969	4.04682
	2.079	5.85314	4.91287	6.84257	4.51637	11.5699	1.78812	6.26329	5.88507	4.21684	2.36711	5.46475	358.001	0.182574	0.171177	0.627513	2.34794	-2480.84	-3332.67			4.28167	7.64294	4.64549	4.01623
	2.06492	5.74229	4.66718	7.23306	4.40395	10.313	1.78684	5.77006	5.28324	4.46418	2.35673	5.31036	376.607	0.182372	0.171431	0.626738	2.32864	-2466.3	-3331.98			4.15813	7.31666	4.28005	4.04376
	1.99642	5.67339	4.6007	7.796	4.41689	9.53659	1.75698	5.44253	4.91236	4.96457	2.38991	5.35869	386.878	0.182973	0.172003	0.624544	2.31796	-2424.12	-3331.32			4.09017	7.24983	4.03729	4.23772
	1.88836	5.51003	4.53728	9.01525	4.45422	8.42945	1.73652	5.19244	4.57006	5.6224	2.46389	5.75533	395.715	0.183199	0.171814	0.622224	2.31803	-2346.36	-3330.54			3.97856	7.29964	3.83301	4.61387
	1.8261	5.33994	4.32393	10.2147	4.37903	7.79367	1.77261	5.1241	4.20099	6.61648	2.59683	6.32602	401.898	0.183564	0.171717	0.624234	2.31732	-2204.23	-3329.58			3.82999	7.46246	3.69923	5.17978
	1.87006	5.14026	4.24538	11.8971	4.35656	7.25774	1.78996	5.18633	3.955	8.03739	2.78674	6.94443	401.792	0.18346	0.172092	0.62121	2.31564	-1997.96	-3328.5			3.7519	7.83714	3.64376	5.92286
	1.96514	4.84665	4.25501	14.501	4.36075	6.79382	1.85741	5.30964	3.67564	9.5852	3.21461	7.86526	398.175	0.183833	0.171665	0.623179	2.31774	-1723.86	-3327.23			3.68893	8.55185	3.61423	6.88836
	2.01768	4.60114	4.26284	16.6549	4.42271	6.4233	1.92444	5.44406	3.59708	11.5127	3.72169	8.8407	398.632	0.184041	0.171354	0.626068	2.32934	-1381.84	-3325.8			3.62722	9.16698	3.65519	8.02504
	2.0838	4.39795	4.3726	18.5163	4.37357	6.08201	1.96139	5.45642	3.57572	13.8057	4.2151	10.1755	390.592	0.184363	0.171285	0.628266	2.34159	-989.842	-3324.42			3.61812	9.6573	3.66451	9.39875

## Sheet: P215 U1-2
	Ra Li	Oi Li	Oe Li	MF Li	ICO Li	LO Li	Ra Re	Oi Re	Oe Re	MF Re	ICO Re	LO Re	EKG	Kippwinkel	Rotwinkel	Kraft x	Kraft y	Druck li	Druck re			Bauch links	Rücken links	Bauch rechts	Rücken rechts
	1.43082	6.32135	3.26714	58.8408	8.4778	24.7085	1.65741	5.56277	2.44893	28.0631	3.85024	22.125	196.767	0.0693529	0.0612888	0.649325	6.61184	42	-3296.34			3.67311	30.6757	3.22304	18.0128
	1.4543	6.47486	3.32451	61.6347	8.461	24.5818	1.70064	5.22917	2.49797	34.5919	4.37446	25.468	196.444	0.069397	0.0609777	0.624104	6.62671	37	-3296.1			3.75122	31.5592	3.14259	21.4781
	1.51844	6.3793	3.31491	64.1905	8.34903	24.383	1.75316	4.98429	2.54998	41.3206	5.09869	28.5308	196.927	0.0693527	0.0605371	0.599578	6.63826	1.38037	-3295.74			3.73755	32.3075	3.09581	24.9834
	1.57774	6.12534	3.22529	64.406	7.92465	24.0809	1.79136	4.84146	2.52996	49.548	5.99114	30.5473	198.064	0.0696955	0.0592288	0.583931	6.64499	11	-3295.53			3.64279	32.1372	3.05426	28.6955
	1.65837	5.8301	3.26916	62.4663	7.46878	23.4076	1.83808	4.73501	2.49778	56.836	6.74202	31.4367	200.737	0.0700938	0.0582937	0.583825	6.67158	753.7	L			3.58588	31.1142	3.02362	31.6716
	1.76137	5.92565	3.27739	59.8477	6.98341	22.7537	1.93459	4.62692	2.43583	61.7224	7.50545	32.0997	199.828	0.0706684	0.0572981	0.586028	6.68766	939.474	-3295.11			3.6548	29.8616	2.99911	33.7759
	1.89347	5.70903	3.30312	58.9938	6.53068	22.0578	2.01183	4.26837	2.34013	64.9911	8.15532	32.3269	198.053	0.0709698	0.0574903	0.586426	6.7048	1002.93	-3295.14			3.6352	29.1941	2.87344	35.1578
	1.95059	5.52959	3.22727	57.4601	6.29085	21.184	2.03848	4.00324	2.35086	66.2757	8.74847	33.0528	208.053	0.0715606	0.0571797	0.597794	6.72069	1006.57	-3295.11			3.56915	28.3116	2.79753	36.0257
	2.02238	5.50084	3.26893	55.4534	5.90212	20.5224	2.06765	3.73465	2.27654	65.6595	9.08407	32.3445	245.294	0.0729146	0.0574504	0.613281	6.74502	991.219	-3295.08			3.59738	27.2926	2.69294	35.696
	2.08797	5.54657	3.32772	52.3966	5.70571	19.5567	2.1219	3.54733	2.17046	62.6835	9.16511	30.1174	277.597	0.0739115	0.0573025	0.632273	6.77033	953.664	-3295.17			3.65409	25.8864	2.61323	33.9887
	2.16534	5.70245	3.41993	49.402	5.51687	18.4888	2.15906	3.33836	2.07978	56.863	8.85195	27.9341	305.27	0.0747781	0.0574576	0.653267	6.79801	904.237	-3295.17			3.76257	24.4692	2.52573	31.2163
	2.17923	5.86034	3.53943	46.0492	5.30604	17.6932	2.17714	3.15835	2.0273	50.2523	8.48897	25.8361	327.579	0.0752518	0.0578056	0.668893	6.80878	853.862	-3295.19			3.85967	23.0162	2.45427	28.1925
	2.28925	6.2101	3.7821	44.0582	5.23404	16.5396	2.26627	3.04462	1.95882	43.0206	7.88165	23.5686	328.809	0.0753762	0.0583202	0.682881	6.82288	786.739	-3295.3			4.09382	21.944	2.42324	24.8236
	2.33778	6.72262	3.88825	40.5619	5.00945	15.1239	2.29281	3.03696	1.94795	37.2555	7.31556	21.1903	314.708	0.0751152	0.0584049	0.698932	6.83021	710.383	-3295.31			4.31621	20.2317	2.42591	21.9205
	2.43279	7.15527	4.04133	35.3838	4.73541	13.4461	2.40339	3.13774	1.89311	31.5602	6.58351	18.077	303.067	0.0747032	0.0585817	0.707358	6.83515	633.423	-3295.37			4.54313	17.8551	2.47808	18.7402
	2.4675	7.52495	4.18496	30.2439	4.48612	12.2777	2.44405	3.1851	1.99921	27.767	5.95804	15.5637	293.331	0.0738013	0.0590456	0.720042	6.8258	544.627	-3295.47			4.72581	15.6692	2.54279	16.4295
	2.47902	7.88457	4.33477	25.0227	4.27652	10.6173	2.45681	3.44538	2.09349	24.3552	5.41624	13.376	281.457	0.0729111	0.0592628	0.729064	6.82095	456.336	-3295.49			4.89945	13.3055	2.66522	14.3825
	2.44107	8.14786	4.38792	20.4288	4.33433	9.65877	2.43321	3.61673	2.1257	22.3124	5.18073	11.3059	266.853	0.0713942	0.0599457	0.732674	6.80841	372.217	-3295.59			4.99229	11.474	2.72522	12.933
	2.41825	8.18005	4.4002	18.1251	4.36569	9.18994	2.41884	3.8331	2.18348	21.2002	4.80972	10.5149	253.831	0.0701635	0.0607366	0.745562	6.80467	288.246	-3295.66			4.9995	10.5602	2.81181	12.1749
	2.36614	8.34648	4.29955	15.3288	4.30466	9.88578	2.37674	4.03793	2.24557	19.7672	4.76397	10.3555	251.533	0.0694992	0.0615238	0.760818	6.79492	217.276	-3295.66			5.00406	9.83976	2.88675	11.6289
	2.28238	8.81038	4.34047	14.5179	4.29578	10.7139	2.31916	4.15791	2.29887	19.5091	4.6692	10.489	284.269	0.0684882	0.0622138	0.766069	6.78712	166.023	-3295.76			5.14441	9.84254	2.92531	11.5558
	2.14489	9.23266	4.35391	14.3806	4.21983	11.2745	2.18017	4.18095	2.31002	19.9452	4.4959	10.3886	335.824	0.068216	0.0626295	0.778308	6.77949	129.258	-3295.79			5.24382	9.9583	2.89038	11.6099
	2.11907	9.64293	4.3389	14.5809	4.29847	12.4629	2.14671	4.30318	2.31884	20.1363	4.39228	10.4739	372.308	0.0686056	0.0623192	0.781112	6.77724	114.377	-3295.78			5.36697	10.4474	2.92291	11.6675
	2.11171	10.2645	4.47291	14.6897	4.33731	13.7654	2.1508	4.361	2.37827	20.3618	4.16711	10.4169	380.098	0.0687219	0.0625834	0.781149	6.77005	120.574	-3295.85			5.61639	10.9308	2.96335	11.6486
	2.15282	10.5488	4.50543	14.6549	4.25302	15.8217	2.16889	4.45301	2.40007	20.2628	4.00043	10.5221	376.22	0.0694416	0.0625338	0.782716	6.7573	138.08	-3295.84			5.7357	11.5765	3.00732	11.5951
	2.13109	11.0738	4.57743	15.1589	4.32077	18.0048	2.17298	4.61621	2.43725	20.9487	3.91408	10.8633	379.754	0.0707056	0.062414	0.782836	6.72766	170.792	-3295.84			5.92744	12.4948	3.07548	11.9087
	2.10508	11.2013	4.62519	16.4397	4.55326	19.2868	2.14709	4.64964	2.51921	21.7891	3.67342	10.865	388.572	0.0710885	0.0618094	0.773676	6.69931	211.848	-3295.88			5.97721	13.4266	3.10531	12.1092
	2.06596	10.8804	4.57363	17.584	4.82394	20.5678	2.12304	4.91322	2.59406	22.5715	3.49078	11.1086	378.576	0.0714417	0.0615792	0.766031	6.67061	253.793	-3295.82			5.84001	14.3252	3.21011	12.3903
	2.03007	10.478	4.49708	19.3744	5.18373	22.6843	2.07974	5.24451	2.60509	23.5388	3.28142	11.3184	342.152	0.072484	0.0606906	0.764604	6.653	299.152	-3295.81			5.66838	15.7475	3.30978	12.7129
	1.95424	10.2625	4.49115	21.8052	5.53241	24.5307	2.04981	5.66679	2.6223	24.3832	3.19918	11.2028	289.346	0.073144	0.0600917	0.756706	6.63158	343.045	-3295.84			5.5693	17.2894	3.4463	12.9284
	1.91667	9.75113	4.39525	23.2811	6.03575	26.4892	2.03787	6.10167	2.59836	24.7482	3.25481	11.7613	248.219	0.0731648	0.0591829	0.751397	6.60746	380.156	-3295.75			5.35435	18.602	3.5793	13.2548
	1.86802	9.30052	4.30785	24.7152	6.19622	27.3236	1.9917	6.32571	2.49079	25.6389	3.18344	11.9185	235.707	0.0733903	0.0588211	0.753791	6.58701	413.609	-3295.73			5.15879	19.4117	3.60273	13.5803
	1.83858	8.87807	4.22533	25.914	6.14892	26.7332	1.94956	6.59558	2.42165	26.1899	3.21356	11.9673	232.863	0.0735494	0.0581803	0.751709	6.58132	440.346	-3295.73			4.98066	19.5987	3.6556	13.7903
	1.84997	8.70123	4.18364	26.6155	6.41207	25.6906	1.94008	6.94496	2.29458	25.5307	3.28094	12.0872	230.61	0.0733875	0.057638	0.739806	6.58254	457.966	-3295.64			4.91161	19.5727	3.72654	13.633
	1.84651	9.04243	4.32456	26.7014	6.55062	25.1514	1.92725	7.26145	2.16951	25.0037	3.262	12.1836	228.921	0.0735134	0.0578647	0.745473	6.58805	471.007	-3295.64			5.07117	19.4678	3.78607	13.4831
	1.82651	9.14724	4.31711	26.8501	6.41317	23.6301	1.92646	7.27693	2.08498	24.3008	3.29843	11.9364	234.826	0.0739217	0.0578203	0.751129	6.59674	474.999	-3295.63			5.09695	18.9645	3.76279	13.1785
	1.78725	9.06992	4.22976	26.1234	6.03992	21.8869	1.89233	7.36901	2.04472	24.2757	3.34088	12.0169	246.096	0.0744023	0.0589091	0.748592	6.60653	470.219	-3295.55			5.02898	18.0168	3.76869	13.2112
	1.84814	9.1609	4.30847	26.2816	5.67005	20.1343	1.95441	7.21659	2.00288	24.5637	3.3702	12.317	270.582	0.0747403	0.0592623	0.746609	6.60531	459.36	-3295.57			5.10584	17.362	3.72463	13.417
	1.85997	9.20319	4.3075	26.5222	5.46803	19.1003	1.97932	7.47647	2.01379	25.4412	3.32569	12.3955	298.409	0.0747049	0.0594437	0.74478	6.60145	441.167	-3295.57			5.12355	17.0302	3.82319	13.7208
	1.89479	9.31555	4.36821	26.5964	5.45528	20.1332	2.02613	7.42342	2.02548	25.6094	3.37657	12.7104	315.335	0.0745105	0.0598322	0.737264	6.60794	418.442	-3295.52			5.19285	17.395	3.82501	13.8988
	1.91009	9.3657	4.40096	26.9632	5.42833	21.6774	2.06016	7.31648	2.04606	25.942	3.44593	13.1901	322.669	0.074661	0.0598186	0.728932	6.62549	392.699	-3295.57			5.22558	18.023	3.80757	14.1927
	1.94715	9.43989	4.41869	27.2747	5.18493	21.9374	2.09856	6.98246	2.0465	27.6263	3.49354	13.4559	329.416	0.0752917	0.0602834	0.724633	6.64497	364.065	-3295.59			5.26858	18.1324	3.70917	14.8586
	1.97963	9.47191	4.48947	27.6015	4.99182	21.5501	2.11513	7.03681	2.06957	28.2274	3.53793	13.9412	347.665	0.0753561	0.0602653	0.727168	6.65471	333.766	-3295.59			5.31367	18.0478	3.7405	15.2355
	2.01405	9.4309	4.48184	27.0236	5.05486	21.7201	2.14036	7.06708	2.05555	29.1524	3.63839	14.642	361.028	0.0748293	0.059956	0.725396	6.65693	304.505	-3295.66			5.30893	17.9328	3.75433	15.8109
	2.00378	9.81742	4.51223	26.1942	5.00652	21.4615	2.08522	7.17246	2.01926	29.6389	3.66999	14.5176	363.051	0.0749068	0.0598314	0.725741	6.67091	274.758	-3295.68			5.44448	17.5541	3.75898	15.9422
	1.96957	10.0469	4.4668	25.6434	4.95786	21.224	2.02262	6.96432	1.99151	29.2472	3.77364	14.1962	349.23	0.0757074	0.0600823	0.731266	6.68428	245.091	-3295.71			5.49441	17.2751	3.65948	15.739
	1.94581	10.0903	4.37589	24.5343	4.8386	20.393	1.97319	6.8559	2.00799	28.7797	3.88142	14.0491	325.486	0.0761875	0.0597888	0.736497	6.72215	215.615	-3295.77			5.47066	16.5886	3.61236	15.5701
	1.88812	10.5884	4.42348	22.5959	4.72231	19.3632	1.88944	6.76429	2.04129	29.2381	3.95871	13.7795	306.964	0.0760811	0.0598211	0.748151	6.74686	186.891	-3295.79			5.63334	15.5605	3.56501	15.6588
	1.84555	10.7424	4.44548	20.4227	4.35475	17.7255	1.87429	6.67802	2.08728	28.6096	4.07001	13.3323	282.802	0.0758247	0.0593903	0.75792	6.76989	158.528	-3295.82			5.67783	14.1676	3.54653	15.3373
	1.79512	10.8206	4.45497	19.0095	4.04235	16.8707	1.81179	6.55402	2.11136	27.2718	4.17678	13.3259	251.659	0.0754095	0.0590729	0.764875	6.80492	129.995	-3295.86			5.69023	13.3075	3.49239	14.9248
	1.80137	11.2791	4.61297	16.7665	3.90898	16.1502	1.78299	6.19807	2.12972	25.9762	4.23363	12.4891	212.871	0.0751211	0.0587611	0.774664	6.83951	101.13	-3295.88			5.89781	12.2752	3.37026	14.233
	1.77443	11.2975	4.57796	14.7205	3.86195	15.7744	1.75522	5.92734	2.12771	24.4507	4.29947	12.4074	192.689	0.0746876	0.0591729	0.782279	6.87176	73.6502	-3295.91			5.88329	11.4523	3.27009	13.7192
	1.78845	11.3529	4.70805	14.2076	3.75118	15.7937	1.78786	5.68935	2.11753	23.2338	4.3356	12.3269	191.762	0.0737538	0.0592899	0.78999	6.90851	46.8627	-3295.92			5.9498	11.2508	3.19825	13.2988
	1.7724	11.6554	4.8629	13.5027	3.72281	15.2791	1.7901	5.46545	2.09131	22.3567	4.28538	11.8792	185.053	0.0721665	0.059643	0.791589	6.92257	20.0568	-3295.95			6.09689	10.8349	3.11562	12.8404
	1.7285	11.5919	4.87887	12.4038	3.65644	14.6116	1.74013	5.34833	2.08744	20.9953	4.21907	11.3339	179.453	0.072252	0.0604072	0.794645	6.93267	-5.14087	-3295.97			6.06642	10.2239	3.05863	12.1828
	1.70361	11.9279	5.00482	11.8872	3.62893	14.1049	1.68634	5.10744	2.03091	19.8489	4.19592	11.0974	175.388	0.071641	0.0613165	0.792144	6.93581	-28.6615	-3295.98			6.2121	9.87366	2.94156	11.7141
	1.71609	11.8926	5.01124	11.9943	3.74801	14.8152	1.69315	4.83342	1.96234	19.8842	4.14919	10.9364	171.819	0.0706824	0.0618121	0.788383	6.93507	-50.4027	-3296.02			6.20665	10.1859	2.82964	11.6566
	1.65653	11.6325	4.86198	12.4405	3.84521	15.7133	1.65964	4.71654	1.93166	20.299	4.23208	10.4813	168.17	0.0699399	0.0619418	0.785103	6.93115	-70.97	-3296.02			6.05034	10.6663	2.76928	11.6708
	1.60955	11.6091	4.93517	12.7386	3.86551	16.2133	1.63114	4.5962	1.93726	20.2426	4.29463	10.7032	163.747	0.0700977	0.0616477	0.788597	6.92606	-91.1132	-3296.01			6.05128	10.9391	2.72153	11.7468
	1.54429	11.8319	4.95432	13.501	4.08902	17.1875	1.59861	4.4952	1.96776	21.9386	4.391	11.0395	155.951	0.0698307	0.061396	0.794995	6.92023	-110.303	-3296.04			6.11016	11.5925	2.68719	12.4564
	1.50616	12.0235	4.96105	14.3104	4.22816	18.6224	1.58318	4.51603	1.99843	24.2153	4.44925	11.5939	147.114	0.0706939	0.0613015	0.797002	6.91247	-127.417	-3296.02			6.16359	12.387	2.69921	13.4195
	1.477	11.9502	4.90064	14.9038	4.3318	19.8016	1.58473	4.58177	1.98495	25.944	4.57747	12.6694	147.549	0.0713071	0.060601	0.794336	6.90626	-144.333	-3295.98			6.10929	13.0124	2.71715	14.397
	1.43657	11.9761	4.86992	16.2611	4.34926	20.754	1.58829	4.67507	2.00085	27.6071	4.60699	13.9424	160.359	0.0715796	0.0600077	0.79077	6.89432	-163.352	-3295.99			6.09418	13.7881	2.75474	15.3855
	1.41161	11.7093	4.73979	17.3803	4.3774	21.3788	1.57372	4.7183	2.02829	30.5961	4.63822	14.9287	172.281	0.0722209	0.0594086	0.799828	6.86584	-183.17	-3295.93			5.95358	14.3788	2.77344	16.721
	1.46287	11.7489	4.688	18.4914	4.38023	22.2006	1.59687	4.78111	2.04676	32.1695	4.62534	16.2734	180.91	0.0733803	0.0593403	0.804481	6.8361	-203.254	-3295.89			5.9666	15.0241	2.80825	17.6894
	1.48472	11.5854	4.49553	19.6119	4.58172	23.6041	1.6089	4.80157	2.02828	34.6632	4.81786	17.2155	192.455	0.0742494	0.0596401	0.803043	6.81101	-224.034	-3295.9			5.85523	15.9326	2.81292	18.8988
	1.50614	11.4228	4.53104	21.6045	4.6844	24.4686	1.62483	4.88281	2.03765	37.6425	4.82647	18.2891	201.002	0.0743624	0.0597241	0.795003	6.78556	-245.665	-3295.82			5.81999	16.9192	2.84843	20.2527
	1.49737	11.1927	4.47528	23.157	4.67561	24.6697	1.59067	4.95038	2.04249	38.7589	4.84493	19.6822	202.686	0.0744141	0.0595599	0.793781	6.75797	-268.809	-3295.81			5.72179	17.5008	2.86118	21.0954
	1.51081	11.6387	4.59074	24.9103	4.83713	24.5115	1.5971	5.00802	2.02661	40.8348	4.78557	20.3922	196.921	0.0744596	0.0594891	0.782923	6.74004	-292.52	-3295.82			5.91343	18.0863	2.87724	22.0042
	1.53999	11.8865	4.72997	26.1376	5.0715	25.2246	1.6089	5.06805	2.07171	42.8007	4.89965	20.7351	184.308	0.0735899	0.0595747	0.795987	6.72042	-316.663	-3295.76			6.05215	18.8112	2.91622	22.8118
	1.61756	11.8074	4.68847	28.068	5.24516	26.4396	1.63913	5.05376	2.08282	43.8013	4.91716	20.8795	172.069	0.0723349	0.0597683	0.806276	6.71185	-339.492	-3295.76			6.03781	19.9176	2.92524	23.1993
	1.57035	11.5386	4.61705	29.3034	5.45286	26.8677	1.63459	5.12858	2.06126	44.6866	5.05909	21.4888	161.572	0.0707814	0.0593536	0.800918	6.70796	-362.039	-3295.77			5.90868	20.5413	2.94148	23.7448
	1.55904	11.47	4.61879	31.5225	5.69368	26.3695	1.66408	5.1136	2.13008	46.3925	5.16352	21.7666	154.854	0.069276	0.0591694	0.794589	6.69675	-384.865	-3295.73			5.88261	21.1952	2.96925	24.4409
	1.54352	11.3479	4.5486	32.8326	5.77705	26.7859	1.66134	5.08192	2.1363	47.7373	5.23754	23.3141	146.615	0.0683459	0.0593168	0.784328	6.70315	-407.155	-3295.76			5.81334	21.7985	2.95985	25.4297
	1.54861	11.5117	4.51695	34.117	6.01022	27.9172	1.68306	5.0236	2.18544	48.5982	5.29394	23.4989	136.037	0.0672505	0.0592438	0.769043	6.70169	-430.658	-3295.76			5.85909	22.6815	2.96403	25.797
	1.5101	11.1774	4.44143	34.8758	6.24947	28.6565	1.65458	4.89728	2.21203	49.5851	5.49513	23.8582	134.992	0.0666083	0.0590381	0.751371	6.70311	-453.145	-3295.76			5.70963	23.2606	2.9213	26.3128
	1.47821	10.5919	4.21898	35.645	6.4466	28.974	1.63798	4.90025	2.28715	51.9882	5.6684	24.2736	134.142	0.0666693	0.0587109	0.736522	6.70208	-477.983	-3295.79			5.4297	23.6885	2.9418	27.3101
	1.39401	10.2954	4.0845	35.7698	6.72783	28.9245	1.57869	5.06211	2.29832	51.971	5.93809	24.7374	133.837	0.0669815	0.0596118	0.722266	6.69528	-506.543	-3295.81			5.25796	23.8074	2.9797	27.5488
	1.37551	10.3139	4.10204	36.7454	6.84447	29.1128	1.5264	5.10737	2.30605	52.6606	6.11056	25.542	137.768	0.0674123	0.0597475	0.708346	6.68586	-537.787	-3295.86			5.26381	24.2342	2.97994	28.1044
	1.37777	10.1513	4.04994	38.1274	7.00128	29.9698	1.53277	5.10684	2.30041	53.3959	6.36372	25.6019	144.702	0.0675337	0.0600522	0.707695	6.67797	-572.016	-3295.89			5.193	25.0328	2.98001	28.4538
	1.3645	10.067	4.03582	38.7362	7.10241	30.4476	1.49154	5.05391	2.2636	52.7587	6.32422	24.8913	144.65	0.0676242	0.060214	0.714517	6.66176	-608.302	-3295.91			5.15577	25.4287	2.93635	27.9914
	1.37238	9.73659	3.92866	38.5596	7.25965	30.2742	1.49075	5.11387	2.25237	52.8716	6.25732	23.7543	137.575	0.0681167	0.0601382	0.716126	6.65034	-647.751	-3295.98			5.01254	25.3645	2.95233	27.6277
	1.41565	9.69131	3.95787	38.5768	7.38089	29.7539	1.50255	5.18167	2.21048	52.3217	6.14023	22.5041	131.34	0.0683592	0.0603831	0.719209	6.63784	-690.864	-3295.99			5.02161	25.2372	2.9649	26.9887
	1.42539	9.66451	4.01481	38.2807	7.53466	29.6906	1.50714	5.24856	2.19737	50.6545	6.00051	22.0463	130.183	0.0682604	0.060597	0.729814	6.62825	-738.751	-3296			5.0349	25.1687	2.98436	26.2338
	1.44075	9.63628	4.01386	38.5649	7.52519	29.2958	1.53807	5.27507	2.20163	50.4825	5.79303	21.222	140.319	0.0677475	0.0605597	0.73168	6.62691	-791.303	-3296.09			5.03029	25.1287	3.00492	25.8325
	1.42033	9.50373	3.9852	37.8546	7.34923	28.4631	1.53628	5.25565	2.20273	49.949	5.80787	19.9438	154.222	0.0669428	0.0598057	0.729087	6.63219	-848.176	-3296.07			4.96976	24.5556	2.99822	25.2336
	1.4113	9.6406	4.00322	35.6176	7.12522	27.4589	1.49919	5.36829	2.21684	49.3206	5.65142	19.1877	158.639	0.0664606	0.0593442	0.726198	6.6426	-910.056	-3296.09			5.01837	23.4006	3.02811	24.7199
	1.42302	9.5732	4.01099	32.9951	6.94486	26.1084	1.50742	5.72765	2.26667	48.7303	5.52854	18.5882	149.349	0.066098	0.0588986	0.716604	6.66462	-977.419	-3296.19			5.0024	22.0161	3.16725	24.2823
	1.42667	9.44213	3.994	31.9829	6.71699	26.0811	1.51014	5.96157	2.30711	48.334	5.71147	18.1329	142.12	0.0657466	0.058218	0.716098	6.67887	-1051.26	-3296.14			4.95427	21.5936	3.25961	24.0595
	1.41501	9.24121	3.94642	30.674	6.41429	25.3808	1.47958	6.0796	2.28054	48.5037	5.91836	18.4698	151.309	0.0652717	0.0579023	0.726231	6.67764	-1130.02	-3296.2			4.86755	20.823	3.27991	24.2973
	1.40874	8.94481	3.79001	29.8128	6.31646	24.5573	1.47986	6.24057	2.27723	49.2355	6.0939	18.4098	170.103	0.0650756	0.0579465	0.719477	6.67149	-1211.88	-3296.3			4.71452	20.2289	3.33256	24.5797
	1.45587	8.36378	3.68543	28.9508	5.99855	24.2375	1.50505	6.53712	2.23726	49.0372	6.18802	18.3799	186.814	0.0653616	0.0572255	0.719761	6.65881	-1292.89	-3296.23			4.50169	19.729	3.42648	24.535
	1.46396	7.96953	3.65137	27.7617	5.90075	24.1051	1.5014	6.83503	2.21854	48.1241	6.39131	18.1262	184.674	0.0660419	0.0570708	0.712821	6.64331	-1373.44	-3296.31			4.36162	19.2558	3.51832	24.2139
	1.46149	7.45913	3.54517	26.8973	6.11226	24.6715	1.50475	7.13606	2.20671	48.0506	6.3464	17.7152	172.301	0.0666309	0.0566608	0.693375	6.63226	-1455.45	-3296.4			4.15526	19.227	3.61584	24.0374
	1.45901	6.94992	3.43716	26.4721	6.20978	25.1212	1.49448	7.46378	2.18188	47.771	6.58891	17.5344	160.311	0.0669507	0.0563634	0.685927	6.62467	-1534.88	-3296.34			3.9487	19.2677	3.71338	23.9648
	1.47642	6.63803	3.38522	27.08	6.32372	25.5542	1.45142	7.75099	2.16953	47.9675	6.46924	17.2543	154.819	0.0669991	0.0576666	0.677948	6.61968	-1613.86	-3296.43			3.83322	19.6526	3.79065	23.897
	1.50597	6.29757	3.31769	26.5881	6.7044	26.2396	1.48652	8.13133	2.17372	47.7844	6.22882	16.301	154.6	0.0672935	0.0579813	0.667446	6.61494	-1690.52	-3296.5			3.70708	19.844	3.93052	23.4381
	1.50735	6.02589	3.32305	27.5941	7.10318	28.0129	1.50823	8.5504	2.19383	48.0255	6.12874	15.726	148.359	0.0671177	0.0585692	0.667581	6.61204	-1761.64	-3296.45			3.61876	20.9034	4.08415	23.2934
	1.52387	5.95628	3.33659	30.3114	7.69378	29.3788	1.55424	8.67189	2.2701	47.5095	6.10754	16.1631	131.338	0.06655	0.0593338	0.666257	6.63116	-1829.06	-3296.58			3.60558	22.4613	4.16541	23.2601
	1.49489	5.85706	3.2893	34.6937	8.4111	30.1955	1.56155	8.88542	2.30816	47.4331	5.82952	16.4659	109.425	0.0666729	0.0597112	0.666474	6.64808	-1892.88	-3296.65			3.54709	24.4334	4.25171	23.2428
	1.53413	5.7448	3.31595	39.4087	9.59354	33.0519	1.63879	9.16154	2.38189	47.8012	5.60605	16.9522	104.149	0.0659521	0.0598608	0.683038	6.65265	-1952.34	-3296.65			3.53163	27.3514	4.39408	23.4532
	1.59355	5.90568	3.38527	44.499	10.4406	36.2695	1.72212	9.06064	2.51711	49.201	5.361	17.7887	119.015	0.0658164	0.0598796	0.690315	6.6397	-2002.11	-3296.78			3.62817	30.403	4.43329	24.1169
	1.63213	5.90144	3.44915	50.3619	11.7049	38.911	1.77758	8.93418	2.5487	49.7289	5.14946	18.2606	141.008	0.0663923	0.0593361	0.703183	6.62963	-2047.39	-3296.85			3.66091	33.6593	4.42015	24.3797
	1.64546	5.94282	3.40577	55.7278	12.5378	40.7627	1.81962	8.71779	2.58428	50.0587	5.06249	18.5621	153.416	0.0669294	0.0587531	0.712463	6.61309	-2086.14	-3296.87			3.66468	36.3428	4.37389	24.5611
	1.65284	5.76842	3.3449	59.8722	13.1384	41.295	1.82667	8.25995	2.62306	50.8218	5.02345	18.9688	161.852	0.0674327	0.0580505	0.724035	6.61616	-2119.19	-3296.97			3.58872	38.1019	4.23656	24.938
	1.70274	5.63163	3.30887	63.1483	13.7153	41.7095	1.87323	8.08476	2.67201	51.0281	5.11278	18.9164	188.67	0.0677865	0.0578688	0.736733	6.60485	-2149.61	-3297			3.54775	39.5243	4.21	25.0191
	1.74102	5.37059	3.22349	64.7111	13.9295	42.1898	1.90623	7.76188	2.71306	51.2002	5.20188	18.7218	222.914	0.0677817	0.0576221	0.74297	6.60652	-2176.61	-3296.99			3.44504	40.2768	4.12706	25.0413
	1.79641	5.16033	3.10021	63.6389	13.9459	41.066	1.94588	7.18016	2.76468	49.8016	5.40122	18.7544	251.637	0.0683514	0.0574705	0.743453	6.6044	-2200.37	-3297.01			3.35232	39.5503	3.96357	24.6524
	1.87308	4.80213	2.98714	61.5085	13.5223	37.9374	2.06231	6.80236	2.78656	47.9438	5.74809	17.9863	275.428	0.0687801	0.0573679	0.743757	6.61008	-2223.41	-3296.96			3.22078	37.6561	3.88375	23.8927
	1.92749	4.4662	2.84835	58.0531	12.7843	34.5867	2.15136	6.6595	2.78251	46.4574	5.824	16.6078	299.681	0.0686648	0.0573643	0.745333	6.62622	-2246.68	-3296.9			3.08068	35.1414	3.86445	22.9631
	1.98176	3.97274	2.76621	53.4109	12.0969	30.6828	2.21822	6.61026	2.7801	44.3747	5.83582	16.2745	309.498	0.0689778	0.0566986	0.747675	6.63752	-2267.85	-3296.88			2.90691	32.0635	3.86953	22.1617
	2.04797	3.64575	2.74551	50.192	11.1474	27.9159	2.24057	6.66998	2.80989	41.617	5.84048	15.5985	307.315	0.0685771	0.0574103	0.739015	6.64989	-2289.3	-3296.85			2.81308	29.7518	3.90681	21.0187
	2.084	3.45351	2.73348	44.8899	10.1311	23.8115	2.23753	6.89017	2.85958	38.3101	5.72879	14.8897	305.4	0.068301	0.0582255	0.722083	6.65465	-2310.97	-3296.82			2.757	26.2775	3.99576	19.6429
	2.07817	3.25654	2.69819	40.9221	9.0942	20.4548	2.25388	7.27381	2.83541	36.7229	5.78532	14.9349	301.837	0.068516	0.0589931	0.720744	6.65933	-2333.08	-3296.81			2.67763	23.4904	4.12104	19.1477
	2.10143	3.01221	2.64114	37.5146	8.07495	17.6899	2.2368	7.6955	2.86571	34.1996	5.75467	15.2539	297.119	0.0685931	0.0589626	0.712296	6.65503	-2355.16	-3296.81			2.58493	21.0932	4.266	18.4027
	2.01449	3.00077	2.60196	34.8229	7.23328	15.806	2.12203	7.90478	2.81937	31.7455	5.46933	15.7166	304.573	0.068742	0.0595461	0.716197	6.65181	-2377.97	-3296.81			2.53907	19.2874	4.28206	17.6438
	1.98405	2.90767	2.61721	32.7559	6.34306	13.9632	2.10528	8.14348	2.79418	30.5539	5.4911	16.395	318.961	0.0684577	0.0602862	0.713124	6.63921	-2398.19	-3296.82			2.50298	17.6874	4.34765	17.48
	1.95389	2.99589	2.63728	31.1778	6.00409	13.1372	2.02939	8.30792	2.84347	29.0467	5.42236	16.9333	322.888	0.0678676	0.0613645	0.711906	6.61902	-2416.81	-3296.83			2.52902	16.773	4.39359	17.1341
	1.92158	2.98122	2.57031	29.8991	5.65752	12.6182	1.9831	8.45489	2.86968	27.0356	5.24227	17.4694	333.139	0.0673803	0.0621443	0.704535	6.59892	-2433.72	-3296.82			2.49103	16.0583	4.43589	16.5824
	1.87664	3.01515	2.55521	28.978	5.46895	12.2822	1.95088	8.6428	2.8121	24.7504	5.22114	17.9296	361.538	0.0665669	0.0617298	0.705294	6.60236	-2449.29	-3296.82			2.48233	15.5764	4.46859	15.967
	1.85654	3.11092	2.51918	29.2896	5.46166	12.3413	1.90346	8.68493	2.82835	23.9235	5.0265	18.6479	380.969	0.0661436	0.0617217	0.694037	6.60534	-2463.95	-3296.81			2.49555	15.6975	4.47224	15.866
	1.82715	3.23167	2.48372	29.6249	5.24845	12.1572	1.86841	8.82548	2.84236	22.8069	4.83585	18.8013	387	0.0653989	0.0616951	0.692129	6.61204	-2477.02	-3296.79			2.51418	15.6768	4.51208	15.4814
	1.83161	3.30286	2.46642	28.885	5.03385	11.82	1.86538	9.04115	2.86793	20.9345	4.67313	18.3598	382.594	0.0644283	0.0619995	0.694431	6.62021	-2487.57	-3296.79			2.53363	15.2463	4.59149	14.6558
	1.80076	3.43853	2.44229	28.1209	4.82742	11.5641	1.81976	9.41822	2.87916	19.7872	4.56851	18.0648	363.358	0.0638591	0.0615115	0.69917	6.63911	-2497.29	-3296.75			2.56053	14.8375	4.70572	14.1402
	1.78452	3.50108	2.44298	27.6776	4.66315	11.7238	1.80042	9.61337	2.81778	18.2851	4.44242	17.6692	340.655	0.0632544	0.0613244	0.703524	6.66535	-2506.92	-3296.74			2.5762	14.6882	4.74385	13.4656
	1.77471	3.79276	2.52165	27.7347	4.68057	12.2662	1.79013	9.62018	2.84252	18.5977	4.48977	18.2262	338.22	0.0641554	0.0611146	0.706634	6.69162	-2515.88	-3296.74			2.69638	14.8938	4.75094	13.7712
	1.80517	4.16886	2.5705	27.3072	4.4375	12.9577	1.79039	9.48717	2.89601	19.005	4.56079	18.6932	352.547	0.064143	0.0611282	0.710061	6.69663	-2522.64	-3296.68			2.84818	14.9008	4.72453	14.0863
	1.84946	4.36572	2.61525	27.0249	4.1601	13.3519	1.81728	9.19794	2.83896	19.421	4.45175	18.4195	357.09	0.0642907	0.0609519	0.723408	6.6996	-2526.62	-3296.69			2.94348	14.8456	4.61806	14.0974
	1.87132	4.51066	2.67026	25.8514	4.18421	14.2513	1.83249	8.93846	2.80035	20.4687	4.4676	18.4854	355.522	0.0648762	0.0613966	0.736912	6.70329	-2529	-3296.68			3.01741	14.7623	4.52377	14.4739
	1.873	4.7105	2.70239	26.8411	4.22999	15.2905	1.86444	8.50812	2.68747	23.1616	4.41918	19.0441	355.331	0.0653527	0.0616607	0.754792	6.70036	-2529.52	-3296.61			3.0953	15.4539	4.35334	15.5416
	1.88742	4.86325	2.67436	27.4792	4.35055	16.8494	1.86511	7.95802	2.63732	24.48	4.42528	19.6986	351.912	0.0666275	0.0614457	0.77731	6.69504	-2528.09	-3296.66			3.14168	16.2264	4.15348	16.2013
	1.92782	5.0452	2.66721	27.9657	4.34129	18.0636	1.90609	7.22407	2.6321	26.4701	4.44837	20.1506	356.025	0.0671993	0.061501	0.784477	6.67901	-2524.98	-3296.64			3.21341	16.7902	3.92075	17.023
	1.92691	5.11998	2.52304	28.7158	4.39076	18.1753	1.88834	6.9184	2.54954	27.9249	4.29114	19.3461	364.29	0.0672741	0.0610524	0.791023	6.66759	-2519.94	-3296.55			3.18998	17.094	3.78543	17.1874
	1.87994	5.01546	2.46492	28.2836	4.35627	18.2227	1.8711	6.69414	2.45873	29.1336	4.19698	18.0361	349.181	0.0677101	0.0611012	0.802535	6.66372	-2514.94	-3296.62			3.12011	16.9542	3.67466	17.1222
	1.83349	4.8818	2.35368	27.6752	4.34733	18.5621	1.85617	6.49523	2.45744	29.8355	4.21044	17.3098	308.138	0.0678657	0.0610078	0.809944	6.64871	-2510.27	-3296.57			3.02299	16.8616	3.60295	17.1186
	1.80107	4.7546	2.27993	27.1531	4.35499	18.8166	1.85749	6.6002	2.45822	30.0214	4.24761	16.7011	275.002	0.0681099	0.0607685	0.816464	6.63187	-2506.76	-3296.48			2.9452	16.7749	3.63863	16.99
	1.77522	4.79402	2.23797	25.7695	4.47537	18.6855	1.84162	6.44809	2.47764	28.4088	4.33378	15.9878	273.366	0.0685534	0.060714	0.819025	6.62064	-2504.93	-3296.57			2.93574	16.3101	3.58912	16.2435
	1.79912	4.78208	2.19103	25.0166	4.62045	18.529	1.8619	6.49075	2.46352	27.5906	4.34512	14.778	282.454	0.068338	0.0613031	0.814177	6.61776	-2506.37	-3296.49			2.92408	16.0553	3.60539	15.5713
	1.74728	4.84993	2.19467	24.5904	4.645	17.8075	1.81811	6.54336	2.56127	26.6008	4.29513	13.7064	280.507	0.0685983	0.0604746	0.807479	6.62539	-2511.08	-3296.43			2.93063	15.681	3.64091	14.8674
	1.73266	4.87108	2.19302	23.8389	4.81191	17.5655	1.84456	6.52796	2.63256	25.1172	4.26744	13.3003	269.182	0.0695141	0.059623	0.80251	6.62735	-2518.19	-3296.55			2.93225	15.4054	3.66836	14.2283
	1.78118	5.00136	2.2721	23.1823	5.02159	17.7707	1.89792	6.5371	2.64963	23.3863	4.27045	13.1307	250.87	0.0698738	0.0587846	0.79007	6.62004	-2526.75	-3296.47			3.01821	15.3249	3.69488	13.5958
	1.8187	5.2466	2.31864	22.9705	5.21516	17.694	1.96107	6.67024	2.7365	21.7811	4.26125	12.7265	236.375	0.0702985	0.0581409	0.779791	6.61778	-2536.07	-3296.46			3.12798	15.2932	3.78927	12.923
	1.79387	5.50022	2.43371	22.8698	5.35495	17.2403	1.94479	6.84021	2.85262	20.3448	4.15515	12.1618	242.874	0.0702448	0.0583395	0.779083	6.61499	-2545.71	-3296.57			3.2426	15.155	3.87921	12.2206
	1.83955	5.69898	2.55616	22.1751	5.49091	16.3652	2.00097	7.23632	2.87955	19.8267	4.01891	11.3377	252.1	0.0696332	0.0574772	0.780775	6.60544	-2555.06	-3296.52			3.3649	14.6771	4.03895	11.7278
	1.87914	5.77415	2.60912	21.9686	5.60735	15.8309	2.05311	7.33443	2.96282	19.081	4.0714	10.5546	250.077	0.0692466	0.0575334	0.776487	6.58822	-2562.98	-3296.53			3.4208	14.4689	4.11679	11.2357
	1.87389	5.78608	2.68715	20.9845	5.78215	15.4848	2.06918	7.6307	2.93057	17.6369	3.83926	10.0374	242.091	0.0687898	0.0586279	0.781498	6.57112	-2569.13	-3296.62			3.44904	14.0838	4.21015	10.5045
	1.8853	5.72184	2.75827	21.1842	6.03573	15.7698	2.11515	7.90766	2.90102	16.0803	3.78416	9.44263	239.555	0.0681623	0.0593188	0.793956	6.55253	-2574.15	-3296.56			3.45514	14.3299	4.30794	9.76904
	1.86031	5.80638	2.84953	21.2502	6.27339	15.5863	2.14816	8.08178	2.91922	15.1489	3.81709	9.04468	247.145	0.0670379	0.0601142	0.808184	6.54664	-2578.09	-3296.6			3.50541	14.37	4.38305	9.33689
	1.87544	5.79611	2.84859	21.4537	6.28541	15.6858	2.1555	8.36683	2.98254	14.9593	3.76766	8.84436	250.953	0.06633	0.0603581	0.823241	6.53605	-2581.63	-3296.66			3.50671	14.475	4.50162	9.19045
	1.86098	5.67071	2.8024	21.2804	6.07959	16.1022	2.1533	8.44664	2.95157	14.3738	3.82714	8.91692	245.509	0.0662702	0.0610447	0.832174	6.53717	-2585.03	-3296.62			3.4447	14.4874	4.51717	9.03929
	1.86105	5.69433	2.7626	20.8416	5.92356	16.1003	2.15906	8.29922	3.04674	13.5791	3.79027	8.83188	239.868	0.0661928	0.0622329	0.844875	6.53554	-2587.68	-3296.67			3.43933	14.2885	4.50168	8.73374
	1.8176	5.52298	2.69178	19.9324	5.73256	15.9514	2.09074	8.32989	3.03535	12.7988	3.70793	8.67194	244.833	0.066038	0.0625194	0.843394	6.54001	-2589.74	-3296.7			3.34412	13.8721	4.48533	8.39288
	1.82493	5.5378	2.64677	18.9755	5.36235	15.9576	2.12902	8.4263	3.19451	12.2116	3.70697	8.88091	253.925	0.0658784	0.0627748	0.850375	6.54278	-2591.69	-3296.7			3.3365	13.4318	4.58328	8.26649
	1.86603	5.47807	2.55138	17.7082	5.04502	15.5246	2.12419	8.60485	3.27817	12.6629	3.74649	8.93635	247.971	0.0666377	0.0625446	0.852541	6.54896	-2593.24	-3296.75			3.29849	12.7593	4.66907	8.44858
	1.86369	5.38152	2.49791	17.0934	4.58536	15.2586	2.07828	8.59612	3.29955	13.2269	3.641	9.7207	233.985	0.0672204	0.0625404	0.862024	6.54683	-2595.13	-3296.75			3.24771	12.3125	4.65798	8.86287
	1.87088	5.13138	2.4248	16.1324	4.25935	15.1878	2.09194	8.55747	3.34525	12.9391	3.59533	10.5316	226.216	0.0676032	0.0625151	0.865174	6.54896	-2597.49	-3296.82			3.14235	11.8598	4.66489	9.02199
	1.84811	5.08643	2.37194	16.0283	4.18103	15.0367	2.06863	8.67748	3.33309	13.0009	3.49488	10.7146	226.077	0.0682256	0.0617126	0.865569	6.54897	-2599.42	-3296.86			3.10216	11.7487	4.69307	9.07014
	1.80192	4.81654	2.36209	16.1403	4.08836	15.1092	2.01779	8.83581	3.2417	12.9691	3.40237	10.8599	230.867	0.0687931	0.0604915	0.861407	6.5477	-2602.2	-3296.88			2.99352	11.7793	4.69843	9.07711
	1.75903	4.79785	2.36383	17.6367	4.0529	15.0827	2.03148	9.05208	3.22499	13.6533	3.28415	11.1624	222.607	0.069214	0.0605404	0.853188	6.5476	-2605.82	-3297			2.97357	12.2574	4.76952	9.36661
	1.75992	4.62484	2.41821	18.5447	4.00668	15.0943	2.03679	9.40973	3.24384	13.8263	3.35777	11.4961	197.742	0.0694306	0.0601911	0.847162	6.54275	-2609.84	-3297			2.93432	12.5485	4.89679	9.56008
	1.71762	4.41737	2.34846	19.3459	4.26563	15.613	2.04416	9.81547	3.23161	13.5164	3.3477	11.6968	169.545	0.06949	0.0595879	0.836289	6.54801	-2614.99	-3297.01			2.82781	13.0748	5.03041	9.52031
	1.66947	4.23026	2.3428	20.6255	4.50889	16.2226	1.99982	10.003	3.17459	13.1503	3.43752	12.164	157.737	0.0701098	0.0598618	0.817313	6.55128	-2620.61	-3297.14			2.74751	13.7857	5.05914	9.58394
	1.61742	4.23352	2.29816	22.555	4.76992	16.824	1.97234	10.1163	3.14129	13.3075	3.52372	12.4966	151.953	0.0702265	0.060091	0.806873	6.54709	-2625.72	-3297.05			2.71637	14.7163	5.07666	9.77592
	1.60031	4.13876	2.28346	23.9988	5.02028	17.6125	1.9841	10.203	3.10892	13.9907	3.54827	12.841	141.142	0.0703893	0.0602169	0.795245	6.54348	-2632.1	-3297.04			2.67418	15.5439	5.09866	10.1266
	1.60334	4.00942	2.27097	26.3679	5.31167	18.6781	2.0005	10.2647	3.06445	15.0837	3.5905	13.0089	124.83	0.0706144	0.0602876	0.776143	6.53422	-2637.89	-3297.11			2.62791	16.7859	5.10989	10.561
	1.57959	3.92156	2.24577	28.2066	5.48006	20.4853	1.98429	10.1004	3.05856	15.7751	3.59337	13.0784	111.784	0.0706403	0.0597213	0.763719	6.52479	-2643.19	-3296.93			2.58231	18.0573	5.04774	10.8157
	1.54246	3.94316	2.24096	30.3788	5.98219	22.2676	1.94332	9.99888	2.96971	16.6843	3.64755	13.584	107.071	0.0712923	0.0590949	0.748165	6.52921	-2649.11	-3296.93			2.57552	19.5428	4.97064	11.3053
	1.47551	4.04898	2.28466	33.973	6.51347	24.0105	1.87981	9.54934	2.8884	17.9764	3.57185	13.8542	102.643	0.0721755	0.0581541	0.738914	6.52959	-2653.77	-3296.99			2.60305	21.499	4.77252	11.8008
	1.46665	4.10489	2.34195	36.9394	7.06548	25.3791	1.85986	9.22481	2.87896	19.3195	3.51811	13.8756	101.49	0.0722718	0.0572927	0.736125	6.52116	-2657.96	-3296.8			2.63783	23.128	4.65454	12.2377
	1.4652	4.13619	2.35536	39.6782	7.48111	27.3229	1.83705	9.09066	2.92675	20.7537	3.44194	14.5902	108.004	0.0728914	0.0572844	0.729332	6.51642	-2663.79	-3296.88			2.65225	24.8274	4.61815	12.9286
	1.46089	4.31788	2.42142	42.003	7.75513	28.7507	1.84354	8.99135	2.93499	22.7045	3.40031	14.6818	118.044	0.0736782	0.0572104	0.710818	6.50906	-2667.66	-3296.96			2.7334	26.1696	4.58996	13.5955
	1.48805	4.55158	2.59399	44.938	8.27942	29.6597	1.84742	8.92015	2.97378	23.8315	3.41298	15.924	124.279	0.0738749	0.0570243	0.712662	6.50891	-2672.05	-3296.81			2.87788	27.6257	4.58045	14.3895
	1.49036	4.59853	2.72285	48.1933	8.69168	30.0685	1.82952	8.9418	2.99705	25.6841	3.57499	17.0833	131.009	0.0735958	0.0573196	0.712419	6.51543	-2677.88	-3296.95			2.93725	28.9845	4.58946	15.4475
	1.49828	4.6651	2.76267	49.5588	8.80135	30.832	1.86148	8.9991	3.0173	27.4961	3.681	17.8633	145.736	0.0736383	0.0576428	0.720694	6.51806	-2680.79	-3297.01			2.97535	29.7307	4.62596	16.3468
	1.52404	4.7286	2.84087	51.0489	8.8859	31.0866	1.92371	9.13626	3.11333	28.7688	3.73717	18.3804	164.763	0.0731936	0.0582116	0.72599	6.51743	-2684.57	-3296.88			3.03117	30.3405	4.72443	16.9621
	1.57609	4.72929	2.8657	52.214	8.72214	30.8173	1.96398	9.19173	3.21767	29.6908	3.77201	19.3716	178.768	0.0725994	0.0583535	0.737557	6.5168	-2689.88	-3297.03			3.05702	30.5845	4.79112	17.6115
	1.56791	4.82546	2.91146	53.0034	8.7491	30.3729	1.97427	9.20642	3.20623	31.1017	3.84043	19.2694	183.251	0.0719605	0.0579653	0.7498	6.51335	-2691.73	-3297.03			3.10161	30.7085	4.79564	18.0705
	1.56957	4.85238	2.95052	53.6978	8.57541	30.1489	1.96175	9.13726	3.22029	31.3466	3.84566	19.3356	181.364	0.0712829	0.0578673	0.760992	6.51504	-2696.12	-3296.91			3.12416	30.8074	4.7731	18.176
	1.52705	4.69395	2.88413	52.8145	8.18703	29.2363	1.95845	8.97936	3.21005	30.8341	3.7655	19.2593	179.639	0.0709444	0.0574584	0.77084	6.51875	-2702.04	-3297.05			3.03504	30.0793	4.71595	17.953
	1.55036	4.64201	2.79571	52.2872	7.77614	28.7297	1.97507	8.62858	3.17037	30.6285	3.6997	18.8579	185.34	0.0702213	0.0577477	0.774549	6.52733	-2704.24	-3297			2.99603	29.5977	4.59134	17.7287
	1.57061	4.59646	2.7971	51.9837	7.61966	27.5347	1.95125	8.40195	3.11403	30.0235	3.54345	18.4637	188.001	0.0698207	0.0580605	0.778022	6.5198	-2711.35	-3296.92			2.98806	29.046	4.48908	17.3435
	1.54914	4.48729	2.74668	51.3481	7.41344	26.5807	1.88219	7.92499	2.99868	29.7367	3.45673	17.997	175.859	0.069427	0.0583817	0.777299	6.51186	-2720.17	-3297.05			2.9277	28.4474	4.26862	17.0635
	1.52138	4.32797	2.75033	51.6117	7.25308	25.6036	1.82978	7.87628	2.8126	29.2737	3.40302	17.5945	162.026	0.0688958	0.0586231	0.778548	6.50329	-2725.63	-3296.98			2.86656	28.1561	4.17289	16.7571
	1.50465	4.2594	2.68174	50.722	7.17154	24.8157	1.81124	7.64315	2.66037	27.4848	3.35354	17.1482	150.01	0.0690566	0.0582746	0.780806	6.49035	-2736.84	-3296.95			2.81526	27.5697	4.03825	15.9955
	1.51909	4.20076	2.70029	48.7985	7.06053	23.7651	1.81651	7.48893	2.60552	25.8102	3.34769	17.0785	146.67	0.0688912	0.0588879	0.784014	6.47398	-2747.5	-3297.05			2.80672	26.5414	3.97032	15.4121
	1.50049	4.23663	2.73342	48.9463	7.07707	22.9919	1.80496	7.45735	2.49125	25.5847	3.34671	16.4988	155.54	0.0688432	0.0597344	0.783774	6.46136	-2753.36	-3296.97			2.82351	26.3384	3.91785	15.1434
	1.48033	4.26136	2.71868	47.3596	7.21417	22.6983	1.78467	7.05496	2.46672	25.1441	3.28951	15.4747	157.667	0.0696824	0.059499	0.791533	6.45232	-2764.9	-3296.98			2.82012	25.7574	3.76878	14.6361
	1.47239	4.44644	2.71792	46.0575	7.13932	22.0108	1.74625	6.77967	2.4429	24.1645	3.22315	14.5975	144.079	0.0707115	0.0598264	0.790454	6.45581	-2772.88	-3297.05			2.87892	25.0692	3.65627	13.9951
	1.48456	4.50097	2.71934	44.1846	6.76418	21.7966	1.75135	6.59899	2.45569	22.94	3.23649	14.4831	129.962	0.0721495	0.0598004	0.791653	6.45964	-2775.33	-3296.98			2.90163	24.2485	3.60201	13.5532
	1.48791	4.68092	2.70925	42.1561	6.69808	22.1639	1.79531	6.55885	2.53921	22.1438	3.23642	14.4154	123.628	0.0734213	0.0601228	0.790438	6.46948	-2783.97	-3297.01			2.95936	23.6727	3.63113	13.2652
	1.4945	4.96849	2.6626	41.3151	6.54124	22.7964	1.82731	6.81298	2.58112	22.7454	3.23132	14.3556	117.506	0.0742679	0.0597454	0.792776	6.47884	-2786.96	-3297.03			3.04186	23.5509	3.74047	13.4441
	1.48093	5.01356	2.65987	42.1625	6.37026	23.349	1.82759	6.75254	2.61767	22.808	3.23478	14.4375	112.058	0.0742438	0.0593683	0.797312	6.49279	-2785.26	-3296.99			3.05145	23.9606	3.7326	13.4934
	1.4619	5.06494	2.65673	42.3619	6.50836	23.3684	1.79256	6.74579	2.68771	22.4031	3.18211	14.3645	104.734	0.0740684	0.0586075	0.79709	6.49811	-2790.95	-3297.04			3.06119	24.0795	3.74202	13.3166
	1.44987	5.15714	2.76136	42.3804	6.70714	23.5368	1.73832	6.76551	2.62884	22.0059	3.08947	14.4538	92.0177	0.0739531	0.0579896	0.791466	6.49539	-2789.65	-3297.03			3.12279	24.2081	3.71089	13.1831
	1.42766	5.21391	2.82953	42.8066	6.86102	24.0244	1.73228	6.89372	2.59788	22.3411	3.16761	14.8314	78.4104	0.0736445	0.05732	0.791211	6.49378	-2785.89	-3297.02			3.15704	24.564	3.7413	13.4467
	1.40522	5.53647	2.89606	43.5949	7.0982	24.217	1.72277	6.81122	2.6646	21.9731	3.195	15.5912	81.6437	0.0728008	0.0574228	0.791822	6.48807	-2789.19	-3297.07			3.27925	24.97	3.73286	13.5864
	1.38692	5.75629	3.04635	45.8242	7.49304	23.852	1.69714	6.51866	2.65587	22.7484	3.18636	15.9008	107.281	0.0710164	0.057189	0.782529	6.48022	-2781.6	-3297.05			3.39652	25.7231	3.62389	13.9452
	1.35388	5.76056	3.13049	49.067	7.86213	23.8876	1.60648	6.15473	2.58521	22.6379	3.30047	16.9449	148.336	0.0698472	0.0578673	0.765711	6.47388	-2648.9	-3297			3.41498	26.9389	3.4488	14.2944
	1.3686	5.90468	3.2058	51.9038	8.29162	23.1827	1.60003	5.82311	2.53854	24.3061	3.44484	18.8557	193.645	0.0695794	0.0582228	0.735196	6.4767	-2266.27	-3296.85			3.49303	27.7927	3.32056	15.5355
	1.38724	6.19004	3.34589	54.7332	8.35987	24.1352	1.59099	5.59508	2.41817	25.5954	3.75465	20.4849	225.982	0.0696505	0.0579036	0.711085	6.48213	-1788.39	-3296.56			3.64106	29.0761	3.20141	16.6116
	1.45902	6.24863	3.34625	57.166	8.28013	24.1305	1.67565	5.4865	2.42904	29.4897	4.07682	21.9392	236.424	0.069414	0.0578609	0.694465	6.50375	-1280.75	-3296.33			3.68463	29.8589	3.19706	18.5019

## Sheet: P218 U1-2
	Ra Li	Oi Li	Oe Li	MF Li	ICO Li	LO Li	Ra Re	Oi Re	Oe Re	MF Re	ICO Re	LO Re	EKG	Kippwinkel	Rotwinkel	Kraft x	Kraft y	Druck li	Druck re			Bauch links	Rücken links	Bauch rechts	Rücken rechts
	1.93503	11.738	5.49664	44.0661	4.41751	5.59564	1.73519	10.8002	3.27093	24.8261	3.67323	10.2338	255.981	0.377326	0.101813	0.594039	4.8989	39	-3216.93			6.38989	18.0264	5.26876	12.911
	2.09029	12.4704	6.13578	55.0942	4.94474	6.62082	1.85102	10.9857	3.43527	31.2274	4.03341	12.1942	259.509	0.377436	0.102651	0.593676	4.91249	37	-3217.02			6.89882	22.2199	5.42399	15.8183
	2.20224	13.0229	6.5347	65.5931	5.64208	7.83315	1.98134	11.4016	3.60232	36.4481	4.37648	13.8057	255.113	0.377685	0.103272	0.593053	4.91252	1.50098	-3217.04			7.25328	26.3561	5.66177	18.2101
	2.30166	12.8899	6.89529	74.7173	6.37966	9.05057	2.10914	12.0283	3.78272	42.9244	4.70774	15.2719	251.553	0.378128	0.103568	0.590957	4.93237	12	-3217.31			7.36227	30.0492	5.9734	20.968
	2.41248	12.4807	7.09702	83.758	7.10748	9.87613	2.26927	12.2665	3.90922	49.6174	5.1817	17.0651	245.66	0.378298	0.103771	0.593632	4.95073	-3364.56	R			7.33008	33.5805	6.14835	23.9548
	2.50149	12.0147	7.07273	92.7327	7.95165	10.5157	2.35542	12.3385	3.95286	54.9371	5.74767	19.2746	238.087	0.378606	0.104652	0.605539	4.96302	-3364.52	-3217.41			7.19629	37.0667	6.21559	26.6531
	2.51752	11.0682	7.08237	96.7935	8.385	10.8678	2.42586	12.437	4.03234	57.7499	6.13922	21.1906	224.29	0.377843	0.104763	0.622944	4.96578	-3364.6	-3217.67			6.88935	38.6821	6.29842	28.3599
	2.55095	9.90432	6.79052	99.8046	8.60401	10.6907	2.49291	12.2955	4.08446	59.3026	6.52859	22.1294	205.824	0.377411	0.105317	0.631202	4.96644	-3364.54	-3217.79			6.41526	39.6997	6.29095	29.3202
	2.58076	8.29477	6.65247	96.5963	8.71474	10.7464	2.53029	11.9981	4.00787	58.6676	6.6311	22.6358	187.998	0.376959	0.104598	0.633253	4.95632	-3364.54	-3217.93			5.84267	38.6858	6.17875	29.3115
	2.5811	7.13153	6.37623	92.0626	8.66272	10.0327	2.51319	11.9927	3.97556	55.8092	6.67609	22.7648	157.847	0.376498	0.103287	0.637905	4.94037	-3364.59	-3218.05			5.36295	36.9193	6.16048	28.4167
	2.63501	6.19846	6.48418	82.9494	8.3127	8.98389	2.57098	11.5957	3.88745	50.2567	6.5443	22.5691	152.007	0.375488	0.101795	0.649212	4.91827	-3364.51	-3218.16			5.10588	33.4153	6.01803	26.4567
	2.64714	5.47853	6.77523	71.7957	7.97701	8.377	2.53964	11.3412	3.83958	44.4667	6.24857	22.0508	163.545	0.37522	0.101484	0.657113	4.9015	-3364.56	-3218.34			4.96696	29.3833	5.90681	24.2554
	2.77751	5.20298	7.41744	59.9581	7.47069	7.3554	2.59581	11.4858	3.90812	37.7886	5.88995	20.5805	175.76	0.374365	0.100427	0.658319	4.88704	-3364.58	-3218.56			5.13264	24.9281	5.99657	21.4197
	2.87945	4.94736	7.77073	47.2449	7.00755	6.48078	2.61908	11.5432	3.89692	31.9205	5.5387	19.3211	194.051	0.374291	0.0993469	0.649673	4.86141	-3364.5	-3218.61			5.19918	20.2444	6.01974	18.9268
	2.8826	4.88868	8.00524	36.5873	6.51098	5.75958	2.57391	11.4931	3.76456	28.2636	5.14151	17.8534	205.882	0.373723	0.0990811	0.643416	4.83726	-3364.58	-3218.79			5.25884	16.2859	5.94384	17.0861
	2.86358	4.9747	8.01523	28.5257	6.11765	5.07596	2.54223	11.3295	3.73927	24.5152	4.85181	16.2322	209.393	0.372892	0.0989396	0.6357	4.8191	-3364.55	-3219			5.2845	13.2398	5.87032	15.1997
	2.87142	4.96789	7.98284	23.5539	5.66774	4.76678	2.49734	11.2306	3.68505	22.2565	4.4122	14.7814	210.112	0.372522	0.0998906	0.62533	4.80442	-3364.51	-3219.13			5.27405	11.3295	5.80434	13.8167
	2.74286	5.04282	7.78614	19.1433	5.27991	4.50357	2.36097	11.0766	3.5925	21.513	4.14043	13.0905	207.649	0.372329	0.100306	0.611025	4.80018	-3364.59	-3219.36			5.19061	9.64226	5.6767	12.9147
	2.63941	5.26673	7.3652	15.68	4.89115	4.15444	2.2397	10.6254	3.34008	19.8648	3.93186	11.4559	199.188	0.372501	0.0995507	0.596767	4.78457	-3364.53	-3219.55			5.09045	8.24185	5.40173	11.7509
	2.43628	5.44036	6.78006	12.2363	4.50854	3.7352	2.10553	10.2614	3.16816	18.8271	3.70563	9.99355	185.174	0.372885	0.100158	0.587527	4.78112	-3364.54	-3219.7			4.88557	6.82668	5.17836	10.8421
	2.33043	6.04756	6.47693	10.6127	4.16939	3.2698	1.99025	9.77225	3.01096	16.4959	3.53577	8.2277	170.777	0.37387	0.100553	0.586968	4.77805	-3364.59	-3220			4.95164	6.01731	4.92449	9.4198
	2.2786	6.79204	6.22035	9.2942	3.97952	3.0562	1.92408	9.56565	3.01322	13.1463	3.32884	6.35212	156.95	0.374253	0.100272	0.586845	4.78329	-3364.51	-3220.18			5.09699	5.44331	4.83432	7.60908
	2.25891	8.356	6.248	8.3479	3.74344	2.73327	1.88326	9.29178	2.90092	11.3699	3.23509	5.13935	149.261	0.374994	0.100772	0.586498	4.78604	-3364.57	-3220.39			5.62097	4.94154	4.69198	6.58146
	2.18601	10.6008	6.3859	7.47384	3.54932	2.6173	1.80877	9.14806	2.89378	10.4106	3.17084	4.17327	152.356	0.374994	0.101087	0.587678	4.78984	-3364.57	-3220.74			6.3909	4.54682	4.61687	5.91824
	2.20977	12.1931	6.46656	7.01895	3.43456	2.66342	1.82145	8.92821	2.90379	9.88624	3.17707	3.7272	147.799	0.375072	0.10119	0.588457	4.78602	-3364.5	-3220.93			6.95648	4.37231	4.55115	5.59684
	2.15971	12.9563	6.46534	6.6622	3.27556	2.77904	1.79329	8.46044	2.88359	9.23216	3.16976	3.43931	140.929	0.374799	0.101744	0.590432	4.78263	-3364.59	-3221.2			7.19378	4.23893	4.37911	5.28041
	2.21333	14.0425	6.72545	6.59405	3.01159	3.08279	1.78487	8.23282	2.809	8.356	3.01485	3.27737	142.474	0.374251	0.101676	0.586051	4.78369	-3364.54	-3221.53			7.66043	4.22948	4.27556	4.88274
	2.1746	14.9123	6.81776	6.92088	2.98157	3.69265	1.79218	8.14158	2.77656	7.76067	2.8882	3.19945	154.22	0.373357	0.101316	0.58808	4.79646	-3364.52	-3221.67			7.96823	4.5317	4.23677	4.61611
	2.16897	14.9022	6.97161	6.96996	2.98252	4.14569	1.7821	8.27154	2.74226	7.34816	2.82012	3.20283	177.162	0.373217	0.101823	0.583722	4.79963	-3364.59	-3222.01			8.01427	4.69939	4.2653	4.45704
	2.12449	14.1213	7.02671	7.16777	3.12798	4.45103	1.8143	7.88033	2.73374	7.20712	2.76471	3.10016	192.203	0.372694	0.101345	0.578304	4.80093	-3364.51	-3222.27			7.7575	4.91559	4.14279	4.35733
	2.09847	12.8701	6.88429	7.1542	3.30063	4.82625	1.80133	7.65175	2.55365	7.1763	2.75285	3.22072	204.059	0.372652	0.100658	0.563647	4.80367	-3364.54	-3222.42			7.28429	5.09369	4.00224	4.38329
	2.01975	12.1332	6.73855	7.168	3.32216	4.953	1.76282	7.58889	2.50126	6.67832	2.73816	3.29526	223.54	0.37338	0.100653	0.555265	4.81556	-3364.57	-3222.79			6.96384	5.14772	3.95099	4.23724
	1.96397	11.4702	6.57311	7.27224	3.33054	5.23419	1.71228	7.49425	2.46183	6.44655	2.70026	3.31521	247.935	0.372871	0.10076	0.548282	4.82979	-3364.5	-3222.94			6.66909	5.27899	3.88945	4.15401
	1.86534	10.019	6.18822	7.21913	3.31523	5.10814	1.65665	7.33361	2.40975	6.63734	2.75376	3.31164	263.232	0.372652	0.101348	0.540789	4.83785	-3364.57	-3223.15			6.02417	5.21417	3.8	4.23424
	1.79425	9.15009	5.83948	7.02981	3.38601	5.07692	1.61475	7.23128	2.33107	6.99429	2.82254	3.36568	281.276	0.37298	0.10154	0.536485	4.83706	-3364.55	-3223.44			5.59461	5.16425	3.7257	4.39417
	1.84268	8.81323	5.80035	6.97651	3.31618	4.96692	1.61538	7.23051	2.36931	7.02301	2.83908	3.37002	300.26	0.372993	0.101866	0.534438	4.84311	-3364.5	-3223.5			5.48542	5.08654	3.7384	4.4107
	1.82281	8.73541	5.61464	7.1879	3.29525	4.85374	1.5952	7.50068	2.38539	7.20361	2.87027	3.3008	312.962	0.372925	0.102674	0.537478	4.85041	-3364.58	-3223.77			5.39095	5.1123	3.82709	4.45823
	1.87955	8.93548	5.45183	7.41175	3.13469	4.73853	1.61585	7.46265	2.36776	7.4163	2.94854	3.25333	314.584	0.373131	0.102891	0.541905	4.85658	-3364.52	-3223.86			5.42229	5.09499	3.81542	4.53939
	1.9148	8.86621	5.30611	7.28574	3.12344	4.69007	1.65224	7.62586	2.41833	7.53294	2.98183	3.13377	324.716	0.372893	0.10303	0.54398	4.84509	-3364.52	-3223.89			5.36237	5.03309	3.89881	4.54952
	1.97797	9.07265	5.16124	7.13586	3.10862	4.50424	1.69008	8.04004	2.42275	7.44895	2.96099	3.06667	327.356	0.373467	0.103452	0.550936	4.83498	-3364.58	-3224.06			5.40395	4.91624	4.05096	4.4922
	1.97416	9.19847	5.10011	6.86926	3.06507	4.40662	1.69261	8.21625	2.46275	7.37194	2.98027	3.00433	319.155	0.37384	0.103226	0.558028	4.83312	-3364.5	-3223.88			5.42425	4.78032	4.12387	4.45218
	1.98405	9.0994	4.98994	6.41812	2.87145	4.09426	1.70998	8.31991	2.43701	6.87963	2.89125	2.90537	307.32	0.373928	0.10355	0.559712	4.82284	-3364.55	-3223.96			5.3578	4.46128	4.15563	4.22542
	1.91108	9.09153	4.70884	5.98561	2.81497	4.00396	1.69573	8.36262	2.51691	6.47663	2.86271	2.85284	276.853	0.373891	0.103705	0.570783	4.82191	-3364.57	-3223.81			5.23715	4.26818	4.19175	4.06406
	1.90275	8.57829	4.60807	5.45496	2.84662	3.75243	1.70103	8.37187	2.57711	5.90232	2.87336	2.70136	237.833	0.374142	0.10386	0.578332	4.82304	-3364.5	-3223.62			5.0297	4.018	4.21667	3.82568
	1.88922	8.16956	4.53174	4.93591	2.87399	3.58431	1.6993	8.49452	2.63027	5.42823	2.89257	2.53404	220.496	0.373601	0.103293	0.586315	4.83614	-3364.58	-3223.76			4.86351	3.79807	4.2747	3.61828
	1.88628	8.12845	4.71317	4.8551	2.8696	3.44386	1.67165	8.07748	2.58647	5.26616	2.90889	2.43257	201.69	0.373799	0.103493	0.586095	4.84616	-3364.55	-3223.38			4.9093	3.72285	4.11187	3.53588
	1.90941	8.17424	4.85082	4.77368	2.8887	3.32871	1.68227	8.42261	2.71875	5.24118	2.86612	2.3466	179.664	0.374869	0.103884	0.581055	4.8499	-3364.51	-3223.54			4.97816	3.6637	4.27455	3.48463
	1.93424	7.86465	4.78431	4.58719	2.94627	3.35442	1.70223	8.33559	2.81516	5.23804	2.85741	2.26284	161.959	0.374895	0.103721	0.578593	4.85521	-3364.6	-3223.56			4.86107	3.6293	4.28433	3.45276
	1.93568	7.81991	4.80726	4.55342	3.02694	3.37188	1.66741	8.46425	2.78491	5.09448	2.89454	2.2398	150.6	0.375649	0.103169	0.581676	4.86217	-3364.52	-3223.25			4.85428	3.65075	4.30552	3.40961
	1.9179	7.74722	4.8739	4.61368	3.08867	3.32621	1.62466	8.72113	2.75848	4.87256	2.85419	2.13009	140.071	0.375919	0.102977	0.581095	4.86162	-3364.54	-3223.88			4.84634	3.67619	4.36809	3.28561
	1.9371	7.92135	4.85321	4.63715	3.05028	3.54123	1.62026	8.9195	2.7268	4.79826	2.85996	2.11201	132.322	0.375772	0.10318	0.578904	4.85256	-3364.59	-3223.46			4.90389	3.74289	4.42219	3.25674
	1.89788	7.94284	4.72497	4.38593	3.05639	3.66321	1.58817	9.00225	2.77063	4.68805	2.77481	2.14047	128.326	0.376255	0.103833	0.581188	4.83962	-3364.5	-3223.58			4.85523	3.70184	4.45368	3.20111
	1.86574	7.86091	4.58651	4.33118	3.10062	3.86676	1.60843	8.95284	2.72797	4.72156	2.71775	2.16997	121.715	0.375989	0.104108	0.585132	4.8326	-3364.57	-3224.13			4.77105	3.76619	4.42974	3.20309
	1.82551	7.98469	4.59893	4.2677	3.08803	3.9406	1.59675	8.74831	2.61782	4.62774	2.7089	2.19612	115.236	0.375356	0.104291	0.590499	4.82838	-3364.56	-3223.26			4.80304	3.76544	4.32096	3.17759
	1.7691	8.23775	4.57909	4.42055	3.03953	3.86497	1.56189	8.71326	2.61622	4.70485	2.71	2.22636	119.46	0.374533	0.104271	0.592602	4.8248	-3364.51	-3224.06			4.86198	3.77502	4.29712	3.21374
	1.80363	8.55649	4.61012	4.4213	3.03501	3.75399	1.56972	8.4439	2.60083	4.98665	2.68053	2.22782	149.143	0.37395	0.104657	0.587323	4.82365	-3364.6	-3223.87			4.99008	3.73676	4.20482	3.29833
	1.83888	9.08148	4.66031	4.40601	2.98391	3.64644	1.62261	8.02624	2.64689	5.31235	2.74153	2.3264	177.625	0.373492	0.104942	0.582759	4.81824	-3364.53	-3223.12			5.19356	3.67879	4.09858	3.46009
	1.77265	9.47681	4.78166	4.4003	2.95746	3.50779	1.61249	7.87587	2.62431	5.78361	2.84514	2.40381	193.274	0.373073	0.104377	0.585882	4.81258	-3364.52	-3224.41			5.34371	3.62185	4.03756	3.67752
	1.76518	9.58435	4.84274	4.4466	2.93072	3.27861	1.60451	7.74428	2.5592	6.114	2.96754	2.44992	200.522	0.372771	0.104221	0.57865	4.80515	-3364.59	-3223.23			5.39742	3.55198	3.96933	3.84382
	1.79524	9.88799	5.01732	4.38294	2.93902	3.04041	1.60038	7.51424	2.61948	6.74314	3.0765	2.49237	214.984	0.373044	0.104087	0.575791	4.79434	-3364.51	-3223.41			5.56685	3.45412	3.91137	4.104
	1.80906	10.2987	4.98619	4.53372	2.89047	2.88414	1.61811	7.58619	2.65474	7.69698	3.22606	2.54271	231.348	0.373183	0.10489	0.579496	4.77639	-3364.56	-3224.45			5.69798	3.43611	3.95301	4.48858
	1.84366	10.5626	5.07074	4.62933	2.93492	2.9092	1.62739	7.67617	2.73013	8.62723	3.33986	2.70131	236.024	0.373563	0.105734	0.579215	4.75738	-3364.57	-3222.5			5.82567	3.49115	4.01123	4.88947
	1.83692	10.597	5.07581	4.60886	2.90688	2.87372	1.63847	7.91912	2.7712	9.11909	3.41204	2.8886	227.026	0.373551	0.106345	0.581347	4.74061	-3364.51	-3223.97			5.83659	3.46315	4.1096	5.13991
	1.85879	10.6062	5.03017	4.65844	2.97851	2.94588	1.63133	8.16304	2.74995	9.73544	3.37654	3.10896	220.388	0.374333	0.106217	0.584252	4.727	-3364.58	-3223.7			5.83173	3.52761	4.18144	5.40698
	1.94259	10.6419	5.05484	4.75628	3.02923	3.12067	1.66466	8.27068	2.87196	10.3906	3.39169	3.28269	245.283	0.374267	0.107086	0.583976	4.70793	-3364.55	-3221.99			5.87976	3.63539	4.2691	5.68834
	2.02107	10.5826	5.06941	5.06526	3.13464	3.41301	1.74888	8.39321	3.00442	11.1618	3.40715	3.64835	285.003	0.374107	0.107409	0.586259	4.69188	-3364.52	-3224.31			5.89103	3.87097	4.38217	6.07244
	1.96529	10.258	4.90515	5.31561	3.0381	3.54101	1.70761	9.02177	3.11405	12.1498	3.28881	4.05138	296.847	0.373589	0.106842	0.590075	4.68173	-3364.59	-3222.07			5.70948	3.96491	4.61448	6.49668
	1.95948	10.1723	5.07251	5.40403	3.14557	3.70086	1.69906	9.48267	3.19437	12.3684	3.18304	4.41968	284.199	0.373605	0.106686	0.591077	4.67654	-3364.53	-3221.85			5.73475	4.08349	4.79203	6.65705
	1.93548	9.93829	5.11408	5.62358	3.14301	3.74021	1.66879	9.35742	3.29306	12.6309	3.04296	4.55794	271.666	0.37356	0.106835	0.592734	4.67262	-3364.54	-3223.76			5.66262	4.16894	4.77309	6.74393
	1.95236	9.79997	5.18533	5.95998	3.20026	3.88018	1.66143	9.4807	3.38306	12.4354	2.97549	4.59556	277.234	0.373532	0.107268	0.596395	4.67202	-3364.59	-3220.16			5.64589	4.3468	4.84173	6.66881
	1.89727	9.7177	5.18028	6.21154	3.19518	4.00818	1.64181	9.73082	3.47872	11.9571	2.89836	4.60374	297.803	0.373073	0.108101	0.599618	4.67915	-3364.52	-3222.26			5.59842	4.47163	4.95045	6.4864
	1.85115	9.52109	4.98553	6.41719	3.11492	4.08009	1.62763	10.3369	3.50702	11.6536	2.81662	4.55895	307.3	0.373551	0.108162	0.602696	4.68492	-3364.55	-3222.04			5.45259	4.5374	5.15717	6.34306
	1.79303	9.56516	5.05344	6.62561	2.96225	4.08644	1.54933	10.4152	3.48925	11.1393	2.71283	4.39389	289.527	0.374145	0.109044	0.60644	4.68288	-3364.57	-3218.69			5.47054	4.5581	5.15124	6.08202
	1.80058	9.90761	5.08327	6.73212	2.95474	3.89505	1.58324	10.1272	3.43512	10.1646	2.74099	4.32867	265.89	0.37448	0.109428	0.613268	4.67261	-3364.51	-3222.4			5.59715	4.5273	5.04853	5.74476
	1.75007	10.2149	4.98963	6.84428	2.84349	3.71844	1.58874	10.3361	3.35377	9.04963	2.68074	4.23628	273.815	0.373872	0.109931	0.61471	4.66175	-3364.57	-3218.94			5.65153	4.46873	5.09287	5.32222
	1.77904	10.5619	5.03305	6.97944	2.78136	3.60249	1.62498	10.519	3.41954	8.31208	2.6929	4.2143	279.775	0.373404	0.109693	0.617751	4.65505	-3364.55	-3217.85			5.79132	4.45443	5.18785	5.07309
	1.76068	10.7251	5.0338	7.11072	2.71025	3.42904	1.62954	10.5787	3.38097	8.02094	2.70521	4.15124	287.97	0.374086	0.109409	0.6208	4.65114	-3364.51	-3221.07			5.83987	4.41667	5.19641	4.95913
	1.7837	10.8585	5.16303	7.07933	2.6539	3.17249	1.63248	10.5161	3.47494	8.0791	2.80131	4.02379	292.217	0.373932	0.109102	0.62354	4.64106	-3364.59	-3215.24			5.93508	4.30191	5.20786	4.96807
	1.79779	11.2996	5.2819	7.35757	2.70765	2.94272	1.5913	10.0711	3.48258	8.06834	2.79565	3.96456	281.299	0.373219	0.107616	0.631109	4.64058	-3364.52	-3217.88			6.12642	4.33598	5.04831	4.94285
	1.81149	11.734	5.34387	7.46707	2.7696	2.67143	1.59042	9.94199	3.38588	8.1133	2.78153	3.79951	280.011	0.372651	0.105962	0.627383	4.65288	-3364.53	-3218.18			6.29644	4.3027	4.97276	4.89811
	2.02239	12.1873	5.75782	7.6345	2.9338	2.59743	1.67558	9.70289	3.33316	8.12544	2.88712	3.73915	285.989	0.372096	0.104729	0.621992	4.65877	-3364.63	-3212.78			6.65583	4.38857	4.90387	4.91724
	2.06056	12.0805	5.95683	7.87071	3.00897	2.64464	1.65567	9.41631	3.26932	8.55863	2.96213	3.64161	282.195	0.371782	0.104414	0.625446	4.66096	-3364.53	-3218.69			6.69929	4.5081	4.78043	5.05413
	2.04478	11.921	5.9903	8.0459	3.0215	2.79851	1.64002	9.32787	3.2001	9.37228	3.07814	3.63654	279.044	0.371544	0.104542	0.622729	4.65955	-3364.6	-3214.72			6.65202	4.62197	4.72266	5.36232
	2.05858	12.0578	5.91242	8.59483	3.12524	2.93323	1.67864	9.26911	3.1312	10.5454	3.20609	3.75575	267.202	0.370859	0.104133	0.616841	4.66304	-3364.61	-3213.5			6.67626	4.88444	4.69298	5.83576
	2.11206	12.2038	5.95419	9.55352	3.21148	3.03848	1.7686	8.95652	3.02782	11.8847	3.32794	3.87779	245.529	0.370495	0.104337	0.610256	4.67261	-3364.53	-3219.59			6.75668	5.26783	4.58431	6.36347
	2.33732	12.4346	6.43063	10.03	3.37982	3.22195	1.90306	9.33273	2.96584	12.7574	3.52971	4.24567	213.698	0.370444	0.104844	0.603585	4.67901	-3364.69	-3212.5			7.0675	5.54394	4.73388	6.84427
	2.36413	11.9351	6.48153	10.1944	3.38333	3.30842	1.93284	9.54738	3.03706	13.6174	3.68968	4.41674	189.204	0.370185	0.105308	0.612951	4.68378	-3364.63	-3217			6.92693	5.62872	4.83909	7.24128
	2.16213	11.813	6.12365	10.6238	3.17474	3.43707	1.86993	9.74171	3.16474	14.3813	3.80003	4.33357	175.417	0.370309	0.10458	0.614011	4.70003	-3364.56	-3218.83			6.69959	5.74521	4.92546	7.50498
	2.14988	11.6129	5.97854	10.8192	3.06	3.54502	1.8419	9.69761	3.27787	14.4895	3.81358	4.40814	166.328	0.370299	0.103426	0.611672	4.71186	-3364.67	-3212.44			6.58042	5.80808	4.93913	7.57042
	2.09938	11.5829	6.10715	10.6114	2.90337	3.76508	1.84417	9.96914	3.43277	13.7708	3.85297	4.37343	165.612	0.369811	0.103382	0.610896	4.7152	-3364.55	-3221.04			6.59649	5.75996	5.08203	7.33241
	2.24117	11.3446	6.48066	10.3665	2.90179	3.89892	1.90143	11.111	3.55407	12.9267	3.73025	4.39904	166.418	0.369431	0.10341	0.604842	4.71057	-3364.64	-3216.34			6.6888	5.72239	5.52218	7.01866
	2.22139	10.9083	6.21325	10.0696	2.85429	4.26873	1.87117	11.7493	3.7988	11.9529	3.56919	4.29802	181.419	0.369802	0.102422	0.599016	4.71073	-3364.7	-3214.42			6.44764	5.73088	5.80641	6.6067
	2.09191	10.2015	5.94643	10.3136	2.82984	4.48178	1.86763	12.1502	3.86193	11.6766	3.37077	4.09383	194.727	0.369508	0.101583	0.598684	4.71347	-3364.57	-3221.25			6.07993	5.87507	5.95993	6.38041
	2.0047	9.81408	5.66064	10.5196	2.78611	4.67652	1.80916	12.6136	3.89363	11.1735	3.2184	3.89543	202.21	0.369248	0.101463	0.60562	4.72259	-3364.69	-3211.62			5.82647	5.99409	6.10546	6.09578
	1.96387	9.31119	5.36323	10.9719	2.79497	4.94694	1.84958	13.4941	4.05345	10.9007	3.06615	3.63921	212.398	0.36909	0.101418	0.609972	4.72077	-3364.65	-3216.07			5.5461	6.23795	6.46572	5.86869
	1.95232	9.25531	5.0982	11.9095	2.84096	5.17206	1.86627	14.4328	4.16593	10.9524	2.9756	3.43499	229.944	0.36949	0.101548	0.61543	4.72568	-3364.58	-3216.65			5.43528	6.64083	6.82166	5.78765
	1.98087	8.54802	4.83028	13.4951	2.88099	5.69345	1.91165	15.7684	4.41534	13.1562	2.92458	3.24988	250.627	0.370008	0.101578	0.619555	4.71906	-3364.67	-3116.57			5.11972	7.35653	7.36512	6.44355
	1.82349	8.18415	4.32508	18.2741	2.90223	6.06938	1.88773	16.069	4.57316	16.905	3.21183	3.06844	265.122	0.370392	0.101724	0.630377	4.71811	-3364.2	-2569.12			4.77757	9.08192	7.50995	7.72841
	1.83367	7.69978	4.2258	24.6461	3.06612	6.67605	1.96063	16.3666	4.8727	21.4499	3.47471	3.14541	260.863	0.370371	0.102505	0.638825	4.7174	-3363.86	-1925.13			4.58642	11.4627	7.73332	9.35666
	1.91225	7.60895	4.03747	34.1315	3.46551	7.73227	2.13195	17.081	5.21171	27.0954	3.98189	3.44492	243.308	0.37087	0.103298	0.640074	4.70584	-3363.55	-1277.42			4.51956	15.1098	8.14155	11.5074
	1.90889	7.86085	4.13155	34.6883	3.44674	8.03307	2.1676	16.8087	5.27298	28.5805	4.04382	3.68705	246.745	0.367562	0.101943	0.582963	4.70953	-3363.54	-1277.51			4.63376	15.3894	8.08309	12.1038
	1.97046	7.53443	4.12801	46.7638	3.97622	9.55891	2.28913	17.0143	5.3712	35.7106	4.45507	4.08264	236.248	0.369131	0.101601	0.571983	4.68622	-3363.01	-629.019			4.5443	20.0996	8.22487	14.7494
	2.10333	7.50096	4.24861	58.9969	4.58529	11.3267	2.47131	16.5471	5.4006	41.6484	4.95708	4.60415	243.727	0.370323	0.101281	0.570329	4.67137	-3362.75	49.6018			4.61763	24.9696	8.13967	17.0699
	2.2583	7.59332	4.34148	71.3031	5.45588	12.6496	2.67199	15.8028	5.37908	48.7728	5.4785	5.3163	253.978	0.370855	0.101119	0.567981	4.66093	-3362.29	709.853			4.73103	29.8028	7.95128	19.8559
	2.37936	7.97536	4.6228	85.8859	6.12492	14.2612	2.79657	14.6827	5.27013	53.2943	5.78404	5.98751	245.997	0.370635	0.101248	0.567279	4.6663	-3361.96	1129.31			4.99251	35.424	7.58314	21.6886
	2.46262	8.50809	4.7541	94.1638	6.70321	15.6161	2.84753	13.5978	4.99015	55.102	6.03979	6.6441	220.496	0.370334	0.101432	0.565439	4.67892	-3361.97	1209.17			5.2416	38.8277	7.14516	22.5953
	2.44738	9.60422	4.54874	100.502	7.27154	16.2414	2.84168	12.3769	4.64964	55.6945	6.30206	7.22974	199.845	0.370994	0.100767	0.561764	4.68288	-3361.81	1224.77			5.53345	41.3385	6.62274	23.0754
	2.50546	10.2144	4.61429	104.869	7.71879	16.7647	2.88591	10.8054	4.35014	55.5329	6.49194	7.96859	191.161	0.371356	0.100933	0.571718	4.69063	-3361.85	1240.69			5.77803	43.1174	6.01382	23.3312
	2.5266	10.5319	4.686	104.904	7.96993	17.372	2.92677	9.98131	4.1483	53.4286	6.5663	8.66514	181.513	0.370424	0.101769	0.5755	4.70739	-3361.89	1245.99			5.91483	43.4154	5.68546	22.8867
	2.53659	11.2378	4.73599	101.91	7.87908	16.9778	2.90335	9.24714	4.0311	49.8626	6.54965	8.96174	175.956	0.369032	0.102321	0.58308	4.72116	-3361.78	1239.06			6.17014	42.2556	5.39386	21.7913
	2.4609	11.5642	4.78991	94.1285	7.63628	16.0731	2.83704	8.70262	3.87561	43.786	6.30892	8.81265	174.346	0.368618	0.102399	0.593329	4.7372	-3361.9	1246.79			6.27166	39.2793	5.13842	19.6359
	2.46752	11.9541	4.73431	83.0882	7.28283	15.0779	2.82671	8.55095	3.85032	37.0692	6.10382	8.64033	184.149	0.368551	0.102552	0.615955	4.74674	-3361.85	1239.06			6.3853	35.1497	5.07599	17.2711
	2.46322	12.1063	4.87866	73.9529	6.81426	13.3818	2.85811	8.6927	3.94982	31.8792	5.91084	8.18335	231.69	0.368839	0.10293	0.629387	4.74557	-3361.81	1233.51			6.48272	31.383	5.16688	15.3245
	2.45622	12.0627	4.94505	63.9598	6.16413	12.4673	2.91076	8.68155	4.1152	26.6963	5.66269	7.9817	282.396	0.368145	0.10261	0.635829	4.75566	-3361.91	1234.61			6.48798	27.5304	5.23583	13.4469
	2.40061	12.426	5.04789	52.4281	5.58855	11.1944	2.8479	8.65024	4.16226	20.6093	5.44737	7.31645	315.7	0.36828	0.101508	0.629804	4.76669	-3361.82	1218.48			6.62483	23.0704	5.22013	11.1244
	2.44589	12.4058	5.13265	46.4407	5.32954	9.26339	2.87624	8.61813	4.37688	17.1788	5.45049	6.8344	335.7	0.36875	0.100631	0.624335	4.76985	-3361.87	1213.26			6.66145	20.3445	5.29042	9.82122
	2.52489	12.326	5.27654	38.5902	5.0528	7.94	2.95088	8.5751	4.53675	13.9567	5.67443	6.81518	344.626	0.36975	0.099969	0.618677	4.78134	-3361.91	1202.74			6.70913	17.1943	5.35424	8.81544
	2.60077	12.1945	5.30513	35.4874	4.85707	7.24053	3.00801	8.49555	4.63096	12.86	5.85622	6.80003	339.716	0.37026	0.0997534	0.609128	4.78333	-3361.85	1183.28			6.70014	15.8617	5.37817	8.50542
	2.57008	11.7083	5.10641	35.3349	4.93976	6.81291	3.03906	8.87963	4.81491	11.6931	6.0303	6.8414	313.424	0.370362	0.099468	0.598402	4.78545	-3361.94	1175.8			6.46159	15.6959	5.57787	8.18827
	2.53457	11.0229	4.89668	34.4504	4.80628	6.70993	3.00124	9.26442	4.94935	10.5911	6.0051	6.63921	273.71	0.370111	0.099138	0.590528	4.78629	-3361.93	1156.07			6.15139	15.3222	5.73834	7.74514
	2.493	10.6013	4.57076	32.1976	4.63083	5.95157	2.93125	10.2557	5.11194	9.49604	5.90941	6.22468	238.302	0.369505	0.0986853	0.587495	4.78727	-3361.91	1138.5			5.88837	14.26	6.09964	7.21004
	2.47887	9.69934	4.28153	28.2375	4.4111	5.35327	2.93585	11.3587	5.22515	8.48506	5.80528	5.79442	209.983	0.369696	0.0991805	0.60702	4.78843	-3361.99	1127.54			5.48658	12.6673	6.50657	6.69492
	2.33341	9.25432	3.97324	25.0004	3.97281	4.8269	2.81516	13.2444	5.45348	7.8226	5.55619	5.2439	187.257	0.369737	0.098759	0.61711	4.79129	-3361.96	1105.32			5.18699	11.2667	7.171	6.20756
	2.17579	8.74074	3.74551	21.523	3.73011	4.3119	2.66925	15.3544	5.64964	7.19971	5.16649	4.74182	179.016	0.369593	0.0977765	0.617386	4.77768	-3361.98	1092.84			4.88735	9.85499	7.89108	5.70267
	2.04421	8.12064	3.72255	17.7774	3.36058	3.83873	2.5511	16.2331	5.93286	6.51237	4.8247	4.5324	197.898	0.370113	0.0970514	0.619868	4.77231	-3362.02	1079.23			4.62914	8.32557	8.23903	5.28983
	1.93849	7.80624	3.74555	14.7437	3.05407	3.677	2.44762	16.8936	6.02658	5.89842	4.52034	4.45292	226.047	0.370842	0.0962679	0.619883	4.75119	-3361.99	1059.58			4.49676	7.15825	8.45595	4.95723
	1.86538	7.44529	3.82516	13.2265	2.90592	3.4883	2.39879	17.0836	6.09447	5.73095	4.37568	4.44698	240.568	0.371209	0.09612	0.625376	4.73443	-3362.03	1050.01			4.37861	6.54023	8.52563	4.8512
	1.78264	7.15138	3.93586	12.2855	2.67326	3.40896	2.30893	16.8388	5.97818	5.67761	4.15562	4.75977	232.667	0.371809	0.0972946	0.622312	4.71702	-3362.05	1032.27			4.28996	6.12258	8.37531	4.86433
	1.7147	7.29188	3.98992	11.6981	2.61793	3.27633	2.23631	16.3383	5.91131	5.72931	3.92909	4.90291	219.58	0.371674	0.0982351	0.615956	4.69182	-3362.03	1015.41			4.33217	5.86413	8.16197	4.85377
	1.66822	6.97553	3.97965	10.9962	2.55284	3.25342	2.20035	15.0758	5.70872	5.72172	3.79669	5.06872	217.76	0.372332	0.0998357	0.617579	4.66557	-3362.08	1002.41			4.2078	5.60081	7.66162	4.86238
	1.65937	6.41216	4.02733	9.99136	2.40958	3.23053	2.20998	14.6232	5.60938	5.62936	3.68034	5.16667	212.813	0.373451	0.100888	0.619694	4.63742	-3362.09	979.805			4.03295	5.21049	7.48086	4.82546
	1.68122	6.57584	3.99198	9.78463	2.33511	3.2723	2.22009	14.2078	5.52645	5.87168	3.67571	5.15296	210.584	0.374793	0.101422	0.615572	4.62194	-3362.08	961.388			4.08301	5.13068	7.31811	4.90012
	1.7008	6.70633	3.97215	9.65604	2.36395	3.39339	2.20927	13.6555	5.29753	5.79711	3.57275	5.06464	204.822	0.375932	0.102584	0.614439	4.62632	-3362.14	939.479			4.12643	5.13779	7.05409	4.8115
	1.73996	6.75023	3.92042	9.60541	2.40417	3.39992	2.25082	13.5654	5.29413	5.81885	3.63688	5.02136	201.071	0.376936	0.10324	0.618336	4.61607	-3362.14	908.649			4.13687	5.1365	7.03679	4.8257
	1.72438	6.84605	3.95454	10.1337	2.46426	3.4438	2.23689	13.7941	5.35483	5.68922	3.79121	4.84211	207.559	0.378284	0.103246	0.62655	4.6104	-3362.16	878.558			4.17499	5.34724	7.1286	4.77418
	1.77176	6.74603	3.96094	10.3383	2.46974	3.42522	2.25954	13.9459	5.42074	5.59335	3.8854	4.71052	212.83	0.379715	0.103264	0.631739	4.60836	-3362.21	838.209			4.15957	5.41107	7.20872	4.72976
	1.78351	6.78741	3.98727	10.8757	2.54003	3.30706	2.24536	13.5778	5.45267	5.59981	3.92366	4.53388	209.794	0.380098	0.102501	0.631137	4.61923	-3362.22	793.957			4.18607	5.57426	7.09195	4.68579
	1.80441	7.1716	3.95819	10.6967	2.60254	3.15488	2.22205	13.1898	5.40419	5.63395	3.97944	4.49189	207.157	0.380135	0.101813	0.646059	4.63052	-3362.28	746.702			4.3114	5.4847	6.93869	4.70176
	1.82139	7.45549	3.89798	11.6615	2.7136	3.07836	2.2303	12.9753	5.3087	5.52914	4.0136	4.34029	200.812	0.379937	0.101487	0.659745	4.63564	-3362.34	687.663			4.39162	5.81782	6.83811	4.62768
	1.79844	7.71012	3.84927	13.0962	2.88238	3.01359	2.24004	12.8669	5.37671	5.5937	4.1047	4.4103	182.899	0.379989	0.101047	0.668631	4.63888	-3362.37	620.984			4.45261	6.33073	6.82787	4.7029
	1.79917	8.2807	4.00116	13.2254	2.89919	2.91871	2.22362	12.6964	5.25946	5.53341	4.08558	4.31771	156.586	0.380414	0.100841	0.675949	4.64726	-3362.45	547.648			4.69367	6.34776	6.72648	4.64557
	1.80364	8.41079	3.94605	13.0037	2.9664	2.8065	2.25063	12.4719	5.15108	5.4823	4.03436	4.21913	142.022	0.380116	0.100928	0.682247	4.65978	-3362.5	465.058			4.72016	6.25886	6.62453	4.5786
	1.80277	8.50037	4.05588	13.1519	3.08991	2.75343	2.23515	12.3416	5.11682	5.52692	4.06088	4.15413	140.593	0.379809	0.100904	0.686261	4.66425	-3362.56	376.22			4.78634	6.33174	6.56453	4.58064
	1.82389	8.70484	4.1	14.3451	3.3053	2.68941	2.20652	12.0273	4.88035	5.50622	3.98884	4.01575	154.932	0.380454	0.100605	0.68553	4.67195	-3362.65	274.715			4.87624	6.77992	6.37138	4.5036
	1.79941	8.60591	4.07996	14.6169	3.37749	2.64814	2.19617	12.1185	4.94464	5.32156	3.9704	3.87659	171.359	0.381275	0.100213	0.681004	4.67402	-3362.71	158.768			4.82843	6.88083	6.41977	4.38952
	1.82028	8.43159	4.19083	13.5356	3.40179	2.63656	2.25692	12.4621	5.05238	5.24446	4.09287	3.75985	177.24	0.381775	0.0996887	0.670214	4.67988	-3362.8	33.7151			4.81423	6.52466	6.59046	4.36573
	1.89769	8.42911	4.08016	12.8723	3.40314	2.52411	2.31336	12.5631	5.10036	5.16052	4.1131	3.68283	194.054	0.381983	0.0991698	0.681578	4.68972	-3362.89	-105.506			4.80232	6.26652	6.65894	4.31882
	1.94917	8.34749	3.93869	12.3736	3.41521	2.56469	2.35649	12.5246	5.16562	5.12135	4.2451	3.5874	229.805	0.382462	0.098165	0.684666	4.69103	-3362.98	-269.381			4.74512	6.11784	6.68225	4.31795
	1.95326	8.50372	3.92325	12.1152	3.36106	2.6408	2.40034	12.7307	5.29071	5.23285	4.37048	3.57681	260.877	0.382445	0.0969861	0.682006	4.70145	-3363.09	-448.225			4.79341	6.03903	6.80726	4.39338
	2.04051	8.72514	3.79762	12.1861	3.34241	2.76995	2.47786	12.7242	5.25871	5.45947	4.4774	3.57304	265.932	0.382986	0.0975119	0.683299	4.70865	-3363.21	-636.373			4.85442	6.09949	6.82027	4.5033
	2.0712	8.8633	3.72559	12.7262	3.26846	3.00471	2.5582	13.039	5.28912	5.4788	4.52163	3.59116	268.13	0.382937	0.0983288	0.688328	4.71927	-3363.31	-840.735			4.8867	6.33313	6.96212	4.53053
	2.11115	8.97958	3.70769	13.9007	3.36174	3.34259	2.63459	13.3801	5.33565	5.4628	4.62826	3.70033	277.539	0.382559	0.0989579	0.694398	4.74059	-3363.43	-1054.45			4.93281	6.86834	7.11679	4.59713
	2.14718	8.6722	3.63106	14.3975	3.35515	3.47737	2.68052	13.1232	5.19266	5.54831	4.62389	3.77443	296.92	0.382408	0.0993839	0.706187	4.77022	-3363.57	-1285.23			4.81681	7.07666	6.99879	4.64888
	2.1336	8.59042	3.66558	14.9689	3.40764	3.66174	2.67555	12.9824	5.02759	5.68618	4.55828	3.89076	301.314	0.38166	0.0997687	0.708442	4.77621	-3363.68	-1520.13			4.79653	7.34609	6.89519	4.71174
	2.11267	8.45467	3.70381	16.1521	3.537	3.78518	2.64618	13.0865	4.958	5.98571	4.44194	3.98266	281.057	0.380946	0.100618	0.709196	4.78363	-3363.81	-1751.15			4.75705	7.82476	6.8969	4.80344
	2.08463	8.25541	3.77463	17.5416	3.65499	3.94375	2.6101	13.1317	4.91093	6.1908	4.37107	4.09596	260.198	0.379962	0.101325	0.706436	4.79204	-3363.93	-1974.61			4.70489	8.3801	6.88423	4.88594
	2.05579	8.12867	3.84078	17.9562	3.76886	4.09402	2.59752	13.2561	4.95339	6.23331	4.40168	4.23234	270.979	0.379043	0.102216	0.705473	4.79438	-3364.03	-2190.59			4.67508	8.60637	6.93569	4.95578
	2.10414	7.69821	3.83036	17.5439	3.87524	3.93723	2.64075	13.3635	4.99976	6.49902	4.55373	4.29002	280.989	0.378312	0.102788	0.700762	4.80111	-3364.15	-2382.42			4.54424	8.45211	7.00133	5.11426
	2.0798	7.45129	3.869	17.2708	3.83561	4.02451	2.61506	13.5167	5.10804	6.53954	4.48828	4.44551	272.253	0.378065	0.103573	0.692064	4.80932	-3364.22	-2540.04			4.4667	8.37698	7.07995	5.15778
	2.03943	7.48965	3.91782	18.9468	3.94247	4.25041	2.57163	13.9026	5.24419	6.75863	4.50881	4.50808	265.526	0.37792	0.103927	0.687076	4.80345	-3364.28	-2670.59			4.4823	9.04655	7.23948	5.2585
	2.03482	7.26111	3.87152	19.6338	3.97089	4.29378	2.56043	13.9362	5.31353	6.80445	4.5396	4.46391	259.645	0.377328	0.104191	0.681714	4.81843	-3364.36	-2777.01			4.38915	9.29948	7.27004	5.26932
	2.06187	6.82503	3.79121	19.9673	3.98213	4.34078	2.62243	13.9293	5.44827	6.8429	4.62177	4.56756	247.422	0.377568	0.103818	0.68414	4.83096	-3364.37	-2861.47			4.22604	9.43006	7.33334	5.34408
	2.06472	6.53625	3.74244	20.3224	3.95207	4.42648	2.57167	14.606	5.52727	6.86009	4.7014	4.59966	232.357	0.378261	0.103964	0.681865	4.84373	-3364.42	-2933.95			4.11447	9.56698	7.56832	5.38705
	2.02991	6.38328	3.67535	20.2102	3.85642	4.55573	2.54681	14.6191	5.50983	6.74308	4.50573	4.58207	207.503	0.378593	0.103743	0.688358	4.85782	-3364.45	-2986.59			4.02951	9.54078	7.55859	5.27696
	1.93556	6.298	3.55777	20.6653	3.70857	4.63693	2.4336	14.3654	5.42081	6.693	4.36813	4.43826	182.653	0.378684	0.103523	0.695976	4.86753	-3364.47	-3042.88			3.93044	9.67028	7.4066	5.16646
	1.89169	6.17626	3.42666	20.347	3.64425	4.5563	2.39858	14.2914	5.35056	6.64245	4.37318	4.44097	174.084	0.378849	0.103109	0.714729	4.86886	-3364.52	-3098.71			3.83153	9.51585	7.34685	5.1522
	1.85405	5.97294	3.31617	19.8336	3.54176	4.59076	2.32404	14.3547	5.43248	6.46629	4.26488	4.34227	170.63	0.379038	0.103504	0.714792	4.88211	-3364.51	-3139.38			3.71439	9.32205	7.37041	5.02448
	1.79769	6.28384	3.26106	18.8323	3.4125	4.54745	2.20916	14.4528	5.36145	6.37935	4.15706	4.28049	175.418	0.379252	0.103979	0.704702	4.88771	-3364.54	-3165.87			3.78087	8.93074	7.34113	4.93897
	1.76456	6.3821	3.15365	19.8975	3.34291	4.60252	2.18749	13.9252	5.17666	6.38694	3.97564	4.14294	196.219	0.379493	0.104054	0.693982	4.88896	-3364.54	-3184.44			3.76677	9.28097	7.09647	4.83517
	1.77874	6.34979	3.11191	20.8456	3.25674	4.73694	2.18343	13.1856	4.99589	6.88882	3.93575	4.08449	204.548	0.37945	0.10421	0.682126	4.8912	-3364.54	-3202.72			3.74681	9.61308	6.7883	4.96969
	1.75759	6.56418	3.16698	21.5008	3.32456	4.88149	2.12679	13.3993	5.03848	7.09272	3.99459	4.098	203.093	0.379358	0.10373	0.666988	4.90385	-3364.56	-3212.66			3.82959	9.90228	6.85485	5.06177
	1.78755	6.82941	3.19978	21.7178	3.28301	5.12266	2.14912	13.5533	5.005	7.16903	3.84988	4.19439	202.603	0.378892	0.103475	0.661164	4.90064	-3364.53	-3213.9			3.93891	10.0412	6.90249	5.0711
	1.75846	7.31821	3.22682	21.64	3.2149	5.4168	2.08585	13.5029	4.96814	7.64471	3.76085	4.11321	197.064	0.378245	0.103223	0.647952	4.91135	-3364.56	-3213.96			4.10116	10.0906	6.85229	5.17292
	1.79016	7.51912	3.18408	22.6452	3.31962	5.57823	2.12567	13.1882	4.78785	8.33154	3.69274	4.14132	184.22	0.378473	0.102951	0.63643	4.91605	-3364.54	-3214.09			4.16445	10.5143	6.70056	5.38853
	1.78883	7.59788	3.17564	23.5511	3.41625	5.84822	2.1048	13.1799	4.7862	8.81475	3.60117	4.22084	159.258	0.37799	0.101808	0.628602	4.92296	-3364.52	-3214.2			4.18745	10.9385	6.6903	5.54558
	1.78656	7.85187	3.25359	23.1493	3.45144	6.08228	2.07883	13.7388	4.75292	9.25083	3.55921	4.20484	133.557	0.377562	0.101764	0.622918	4.92279	-3364.57	-3214.31			4.29734	10.8944	6.85685	5.67162
	1.77929	8.19909	3.30544	24.2136	3.49238	6.16249	2.04131	13.866	4.767	9.46843	3.49845	4.18191	120.056	0.377821	0.101655	0.621616	4.92557	-3364.51	-3214.42			4.42794	11.2895	6.89143	5.71626
	1.75938	8.21183	3.41522	24.6489	3.45765	6.43339	2.01263	13.4724	4.62612	9.51107	3.44824	4.11063	117.027	0.378051	0.101919	0.617396	4.92538	-3364.55	-3214.53			4.46214	11.5133	6.70371	5.68998
	1.68124	8.20056	3.44572	24.4102	3.55417	6.55306	1.94167	13.2283	4.54612	9.35645	3.45761	3.91109	130.127	0.377666	0.101594	0.605876	4.942	-3364.55	-3214.61			4.44251	11.5058	6.57204	5.57505
	1.64291	8.22553	3.53994	24.1977	3.56266	6.54783	1.89956	12.9526	4.52391	9.05195	3.46765	3.7761	160.01	0.377194	0.101155	0.59384	4.93336	-3364.49	-3214.61			4.46946	11.4361	6.4587	5.4319
	1.61622	8.25327	3.67641	24.0587	3.50728	6.52259	1.91024	13.0846	4.53985	8.83178	3.5395	3.64107	203.386	0.376741	0.101013	0.590142	4.92807	-3364.57	-3214.81			4.5153	11.3628	6.51155	5.33745
	1.60751	8.0803	3.77287	23.4409	3.57452	6.50912	1.92956	13.1505	4.56025	8.33942	3.53024	3.39533	235.68	0.376237	0.101086	0.590072	4.92418	-3364.5	-3214.87			4.48689	11.1748	6.54676	5.08833
	1.57459	8.05455	3.78166	23.9897	3.67519	6.4061	1.94036	13.1421	4.64355	7.66219	3.54964	3.17139	248.929	0.375893	0.101187	0.597267	4.92151	-3364.51	-3214.88			4.47027	11.357	6.57535	4.79441
	1.57929	7.84069	3.84437	23.1999	3.76658	6.00853	1.94674	13.1387	4.59304	7.04785	3.48449	3.11549	252.389	0.374953	0.101642	0.598657	4.90597	-3364.57	-3215.05			4.42145	10.9917	6.55951	4.54927
	1.67039	7.94112	3.91458	22.2496	3.83154	5.69137	2.03165	13.3081	4.65826	6.85364	3.49876	3.06251	263.31	0.374138	0.102086	0.603105	4.87794	-3364.46	-3215.02			4.5087	10.5908	6.666	4.47164
	1.70164	7.99553	4.00823	22.1003	3.79913	5.20985	2.0449	13.2203	4.6139	6.92721	3.49872	3.03746	272.894	0.374203	0.101607	0.608283	4.84842	-3364.55	-3215.29			4.56847	10.3698	6.62636	4.4878
	1.69928	8.00502	3.97652	21.6119	3.84811	4.96048	2.01966	13.518	4.53857	7.04243	3.43948	3.02376	267.603	0.375189	0.101721	0.621773	4.83865	-3364.54	-3215.44			4.56027	10.1401	6.69209	4.50189
	1.70323	8.15076	4.01575	21.2703	3.8103	4.52343	1.97836	13.2014	4.44697	7.15881	3.44585	3.0682	233.22	0.375687	0.102732	0.636687	4.82224	-3364.48	-3215.41			4.62325	9.86802	6.54223	4.55762
	1.74252	8.18104	4.07554	22.4986	3.96868	4.45066	1.94421	12.7606	4.34454	7.59613	3.41214	3.16746	220.158	0.375837	0.103913	0.653204	4.81326	-3364.6	-3215.72			4.66637	10.306	6.34977	4.72524
	1.73422	7.92503	4.18001	24.1473	4.1003	4.50312	1.89585	12.1125	4.19936	8.00108	3.33214	3.25765	236.207	0.376586	0.104751	0.65892	4.80956	-3364.52	-3215.74			4.61309	10.9169	6.06924	4.86362
	1.70608	7.47201	4.30638	25.3583	4.33962	4.49219	1.85472	12.3125	4.17451	8.6927	3.32357	3.34069	264.53	0.377384	0.10497	0.655878	4.81774	-3364.54	-3215.85			4.49482	11.3967	6.11391	5.11899
	1.65884	6.84639	4.35566	28.0995	4.63999	4.75699	1.75303	12.6433	4.06231	9.28826	3.20813	3.48975	268.956	0.37768	0.10565	0.650269	4.82825	-3364.61	-3216.11			4.28696	12.4988	6.15289	5.32871
	1.63075	6.43553	4.5379	29.2941	4.87631	4.83038	1.69915	13.1899	4.10165	9.52187	3.11201	3.68587	266.606	0.377574	0.106666	0.647875	4.84166	-3364.5	-3215.96			4.20139	13.0003	6.33025	5.43992
	1.60648	5.98493	4.73045	30.7645	4.99037	4.86443	1.67937	13.3592	4.09027	9.73291	3.05392	4.12868	273.678	0.377036	0.106819	0.640539	4.85554	-3364.58	-3216.17			4.10729	13.5398	6.3763	5.63851
	1.54499	5.51544	4.80207	30.5288	4.9508	4.85615	1.59731	13.4202	3.93082	9.77052	3.0241	4.68277	299.39	0.376769	0.106831	0.628082	4.8694	-3364.56	-3216.17			3.95417	13.4453	6.31611	5.8258
	1.49572	6.17647	4.82923	29.1522	4.76251	4.64604	1.49683	13.3242	3.70152	9.78375	2.93319	5.25403	312.336	0.376684	0.105368	0.613621	4.8746	-3364.49	-3216.12			4.16714	12.8536	6.17418	5.99033
	1.5086	6.84527	4.82157	28.0207	4.427	4.36075	1.49563	12.7494	3.51301	10.1867	2.96641	5.71748	293.576	0.376577	0.104207	0.611039	4.88393	-3364.58	-3216.42			4.39181	12.2695	5.91934	6.29018
	1.5607	7.95914	4.80547	27.7249	4.12983	4.1849	1.46191	12.2587	3.34616	10.9778	3.02273	6.50686	257.767	0.376294	0.104081	0.612109	4.87912	-3364.5	-3216.42			4.7751	12.0132	5.68891	6.8358
	1.58524	8.94798	4.86595	28.3353	3.77269	3.87308	1.47137	11.3305	3.17322	13.1323	3.13642	7.07743	236.232	0.376075	0.103489	0.613846	4.88257	-3364.5	-3216.5			5.13306	11.9937	5.32505	7.78206
	1.67708	9.7153	4.8601	30.9331	3.55234	4.08591	1.53611	10.7648	3.15018	16.073	3.32458	8.08152	237.991	0.376272	0.102777	0.609586	4.88543	-3364.57	-3216.7			5.41749	12.8571	5.15034	9.1597
	1.80604	10.7867	5.05528	36.5062	3.82956	4.67366	1.61545	10.5777	3.16704	19.4634	3.40506	9.21267	246.554	0.376287	0.102283	0.600731	4.89125	-3364.48	-3216.71			5.88269	15.0031	5.12005	10.6937

## Sheet: P220 U1-2
	Ra Li	Oi Li	Oe Li	MF Li	ICO Li	LO Li	Ra Re	Oi Re	Oe Re	MF Re	ICO Re	LO Re	EKG	Kippwinkel	Rotwinkel	Kraft x	Kraft y	Druck li	Druck re			Bauch links	Rücken links	Bauch rechts	Rücken rechts
	2.13481	34.3868	6.74383	14.663	6.58203	6.12187	2.37199	26.059	7.74287	6.70649	2.97833	9.77567	359.132	0.402197	0.264593	1.05076	3.5887	40	-969.081			14.4218	9.12229	12.058	6.48683
	2.23288	32.6138	6.17434	15.1219	6.22071	6.01377	2.41964	25.9276	7.76739	8.08251	3.22141	11.2536	362.599	0.401972	0.264699	1.06194	3.58033	36	-967.223			13.6737	9.11881	12.0382	7.51916
	2.30465	30.7715	5.62501	15.4083	6.02807	5.98568	2.45136	25.6767	7.5508	9.7281	3.52319	13.4301	374.592	0.401613	0.264149	1.07147	3.57727	1.33765	-965.027			12.9004	9.14067	11.893	8.89381
	2.33199	28.9409	5.16216	16.5043	5.73104	6.10854	2.45878	25.7313	7.37707	11.3603	3.78607	15.42	389.011	0.401792	0.263946	1.08082	3.56929	12	-962.306			12.145	9.44797	11.8557	10.1888
	2.28313	27.8508	4.86823	17.5143	5.50037	6.02032	2.38861	25.2585	7.2099	13.7353	4.03795	16.6772	399.344	0.402252	0.263915	1.09161	3.56132	2984.06	R			11.6674	9.67834	11.619	11.4835
	2.17897	26.9555	4.55664	18.3981	5.29598	5.94345	2.29147	25.8798	7.03362	17.2202	4.22334	17.8176	401.664	0.402277	0.263868	1.10154	3.5445	3677.18	-958.488			11.2304	9.87918	11.735	13.087
	2.08293	25.2304	4.2413	18.9786	5.00193	5.8898	2.20864	26.4125	6.5129	19.9683	4.57086	18.9754	393.864	0.402186	0.264781	1.11076	3.52522	4213.5	-956.534			10.5182	9.95678	11.7113	14.5049
	2.01231	24.7312	3.9725	19.4414	4.90799	5.78618	2.10361	26.6192	6.10697	22.6	4.77673	19.8633	383.418	0.401603	0.265432	1.12187	3.5147	4556.15	-955.702			10.2387	10.0452	11.6099	15.7467
	1.96685	23.8795	3.81571	20.2686	4.86	5.8072	2.0851	26.5346	5.40777	25.2446	4.97467	20.5186	394.179	0.401697	0.265249	1.13381	3.52459	4769.57	-955.271			9.88736	10.3119	11.3425	16.9126
	1.9616	23.5319	3.82254	20.9017	4.71247	6.11926	2.09084	26.7273	4.9744	27.379	5.21943	21.2556	422.402	0.401759	0.264841	1.15094	3.52677	4899.02	-954.515			9.772	10.5778	11.2642	17.9513
	1.99075	23.0254	3.87591	21.2799	4.74269	6.33205	2.09819	25.749	4.84777	29.7934	5.45012	21.1792	441.254	0.400927	0.265135	1.1587	3.53289	4918.38	-954.83			9.63068	10.7849	10.8983	18.8076
	2.04581	23.109	3.97547	21.7503	4.68294	6.738	2.09644	25.3948	4.55411	32.024	5.74737	21.4149	430.026	0.399526	0.26559	1.16191	3.53566	4886.13	-955.417			9.7101	11.0571	10.6818	19.7288
	2.13658	22.6823	4.19058	21.5757	4.75302	7.03438	2.11662	24.4876	4.35267	32.6175	5.79206	21.5981	390.597	0.398677	0.264859	1.15741	3.54173	4839.78	-955.537			9.66981	11.121	10.319	20.0025
	2.23197	22.6235	4.46972	21.4065	4.78171	7.52278	2.1253	23.6459	4.0897	32.3126	5.8067	21.8805	351.508	0.398191	0.263992	1.15375	3.54761	4756.58	-956.498			9.77504	11.237	9.95362	20
	2.28142	22.6711	4.63026	21.6555	4.74892	8.1273	2.10977	22.627	4.20789	31.6158	5.6645	21.5403	339.759	0.397682	0.26347	1.14718	3.55238	4627.11	-957.579			9.86091	11.5106	9.6482	19.6069
	2.3034	22.0288	4.80839	21.0965	4.71697	8.3602	2.08442	21.0661	4.18834	31.3291	5.74316	20.9456	336.742	0.397648	0.264408	1.13682	3.55527	4472.1	-958.203			9.71352	11.3912	9.11296	19.3393
	2.31216	21.5552	4.89102	20.855	4.8192	8.36075	2.07359	19.3443	4.2317	29.767	5.56234	20.0478	333.344	0.397847	0.264484	1.12314	3.55506	4315.05	-959.502			9.58612	11.345	8.54986	18.459
	2.27542	21.2392	4.84414	20.0396	4.91981	8.2859	2.06327	17.4433	4.43726	28.9002	5.22575	18.9165	316.065	0.39841	0.264153	1.10495	3.55206	4175.61	-960.788			9.45292	11.0818	7.98128	17.6808
	2.17801	20.7449	4.86515	19.0515	4.99097	8.267	1.99849	16.4893	4.5446	25.9116	4.96589	17.4689	299.677	0.399558	0.263716	1.10845	3.53878	4016.07	-961.753			9.2627	10.7698	7.67746	16.1155
	2.1188	20.801	4.73406	18.2992	4.86836	8.15785	1.96048	15.855	4.84907	22.245	4.60364	16.1239	314.633	0.400236	0.263384	1.1095	3.52249	3833.73	-963.262			9.21795	10.4418	7.55484	14.3242
	2.03655	20.6785	4.53652	16.8401	4.7177	8.20949	1.95209	15.331	5.1993	20.2924	4.5101	14.4391	350.753	0.40056	0.263179	1.11126	3.49733	3588.41	-964.653			9.08385	9.92244	7.49414	13.0805
	1.91655	21.6831	4.26989	15.4328	4.59593	8.10781	1.89814	14.3865	5.53961	18.3979	4.43777	12.6254	380.688	0.400769	0.262284	1.11621	3.49226	3324.6	-965.774			9.28986	9.37884	7.27473	11.8204
	1.82693	22.5815	3.99909	13.8621	4.5461	8.47196	1.84595	14.2326	6.03262	16.7432	4.31106	11.0868	396.902	0.400982	0.261103	1.11987	3.48812	3033.78	-967.208			9.46918	8.96006	7.37039	10.7137
	1.83305	24.1991	3.93417	12.7043	4.46338	8.6512	1.84788	14.1883	6.36028	14.9951	4.23301	9.65118	427.969	0.400769	0.259358	1.12185	3.47103	2700.87	-968.513			9.98877	8.60628	7.46548	9.62642
	1.84157	25.7689	3.89101	11.8347	4.30642	8.94364	1.85073	14.5283	6.8275	12.8912	4.2257	8.8843	485.984	0.400269	0.258163	1.12333	3.46291	2289.9	-969.654			10.5005	8.36158	7.7355	8.66706
	1.84801	27.1141	4.07554	11.5305	4.20887	9.32527	1.82927	14.4381	7.3152	11.5302	4.24376	8.39993	528.51	0.399985	0.257156	1.1136	3.45475	1842.73	-970.874			11.0126	8.35488	7.86085	8.05797
	1.81883	28.5772	4.14281	10.3532	4.09837	9.6067	1.84587	14.0395	7.71965	10.9427	4.50819	7.92449	553.858	0.400048	0.257016	1.11119	3.44006	1414.37	-971.916			11.5129	8.01942	7.86835	7.7918
	1.8451	30.4028	4.23346	9.5071	4.05082	9.55042	1.84912	13.6401	7.78427	10.6627	4.80369	7.42311	545.139	0.400016	0.257398	1.11719	3.43193	992.943	-972.832			12.1604	7.70278	7.75783	7.62982
	1.82222	31.4348	4.26874	8.99302	3.93575	9.47725	1.87376	13.3393	8.19028	10.9522	5.03793	6.90671	502.545	0.399681	0.257754	1.12808	3.42206	618.533	-973.682			12.5086	7.46867	7.80111	7.63228
	1.86129	30.944	4.32903	8.33624	3.85515	9.00445	1.92121	13.0976	8.22028	11.0668	5.26854	6.71494	448.481	0.399573	0.258195	1.13642	3.40249	297.593	-974.428			12.3781	7.06528	7.74636	7.68341
	1.81443	30.8	4.28254	7.66788	3.74591	8.89956	1.92362	12.9631	8.16405	11.1702	5.49146	6.35896	412.034	0.399056	0.259092	1.14343	3.38559	-3.13018	-975.101			12.299	6.77112	7.68361	7.67355
	1.80274	30.8907	4.31474	7.02205	3.61561	8.67625	1.95796	12.4213	8.05198	11.3652	5.70517	6.23181	360.264	0.399606	0.260335	1.14949	3.37205	-294.076	-975.729			12.336	6.43797	7.47709	7.7674
	1.71602	29.9322	4.28276	6.5421	3.48734	8.26328	1.95243	12.2378	7.76157	11.5587	6.0511	6.38334	309.525	0.39921	0.261	1.16404	3.36201	-554.073	-976.371			11.977	6.09758	7.31726	7.99772
	1.71138	29.1799	4.12103	5.7435	3.32863	7.59599	1.96553	12.1553	7.49197	11.8706	6.32081	6.58675	286.715	0.39923	0.260936	1.17758	3.35371	-850.924	-976.937			11.6708	5.55604	7.20428	8.2594
	1.69208	27.8405	3.96724	5.65841	3.24124	7.29987	1.98443	12.4575	7.34453	11.7563	6.26073	6.62425	257.623	0.399246	0.260054	1.18628	3.34783	-1147.9	-977.402			11.1666	5.39984	7.26215	8.21375
	1.67711	26.7318	3.9889	5.73755	3.22451	7.14511	1.92692	12.4855	7.38372	11.908	6.15639	6.92459	257.122	0.399309	0.259492	1.18135	3.35605	-1420.36	-978.026			10.7993	5.36906	7.26539	8.32964
	1.64543	25.2863	4.06068	5.90951	3.18341	7.18387	1.88549	12.3919	7.20254	11.8044	6.12807	6.95363	262.949	0.399571	0.25954	1.17345	3.3678	-1674.82	-978.4			10.3308	5.4256	7.15997	8.29538
	1.59729	24.1769	4.16369	6.02466	3.12277	7.30715	1.82227	12.6592	7.04117	11.8873	6.07754	7.14419	261.935	0.399909	0.258917	1.16691	3.37024	-1909.41	-978.679			9.9793	5.48486	7.17422	8.36968
	1.58134	23.9178	4.17842	6.35909	3.07908	7.15638	1.77423	12.9253	6.97913	11.4443	6.13317	7.42439	261.928	0.400115	0.258329	1.16016	3.38374	-2092.46	-979.207			9.89253	5.53152	7.22623	8.33394
	1.58288	22.9731	4.13264	6.36526	3.00127	7.08035	1.70393	13.8841	6.90743	11.0114	6.1175	7.57413	263.226	0.400122	0.257826	1.15866	3.41264	-2234.5	-979.277			9.56286	5.48229	7.49848	8.23435
	1.58133	22.7258	4.0503	6.4985	2.91812	7.15701	1.7036	14.4108	6.8294	10.9026	5.87479	7.60249	262.524	0.400019	0.258026	1.15619	3.45082	-2346.85	-979.367			9.45247	5.52454	7.64793	8.12662
	1.55541	22.4289	4.00755	6.75001	2.88266	7.62594	1.71879	15.0054	6.89934	11.0011	5.98706	7.54614	254.379	0.400118	0.258193	1.15044	3.48527	-2392.14	-979.807			9.33061	5.75287	7.8745	8.17811
	1.54764	22.0527	3.91704	6.79397	2.82052	7.85941	1.72367	15.1319	6.56042	10.9477	6.11485	7.67625	237.791	0.399952	0.258166	1.14609	3.50522	-2435.28	-979.646			9.17246	5.82463	7.80534	8.24628
	1.55777	21.9214	4.00089	6.62161	2.79972	7.90364	1.74632	15.4042	6.36648	10.9542	6.45489	7.67342	226.783	0.400123	0.258236	1.14503	3.51941	-2483.96	-979.72			9.16001	5.77499	7.83899	8.36085
	1.58903	20.8791	3.93265	6.47777	2.86727	7.93696	1.75255	15.5401	6.25131	10.8786	6.62076	7.75205	233.375	0.400316	0.258717	1.13871	3.54157	-2550.51	-980.219			8.80025	5.76067	7.84798	8.41713
	1.61337	20.2199	3.9664	6.31603	2.83167	7.7676	1.77577	15.6528	6.17542	11.1304	6.68186	7.72669	245.922	0.400229	0.259066	1.13785	3.562	-2610.9	-979.965			8.59987	5.63843	7.86799	8.51297
	1.62378	20.0222	3.95016	5.83247	2.90373	7.86739	1.82563	15.7638	6.12605	11.3876	6.6966	7.4949	250.128	0.40057	0.259214	1.13899	3.57159	-2673.09	-980.04			8.53206	5.53453	7.90516	8.52637
	1.64507	19.5265	3.9164	5.60445	2.93781	8.17762	1.8636	15.2264	6.06068	11.6377	6.87766	7.40272	262.207	0.400414	0.259861	1.14371	3.5825	-2739.29	-980.55			8.36266	5.57329	7.71691	8.63937
	1.71478	19.4465	3.92957	5.35988	3.00814	8.25961	1.89132	14.7282	5.96157	11.6353	6.92308	7.23992	283.44	0.400128	0.260386	1.14461	3.59245	-2803.17	-980.205			8.36363	5.54254	7.52703	8.59945
	1.70663	18.8108	3.91982	5.01944	3.02259	8.10325	1.90533	14.3187	5.909	11.9234	6.95617	7.06731	304.092	0.400393	0.260455	1.14762	3.60458	-2854.63	-980.298			8.14574	5.38176	7.37769	8.64895
	1.70064	17.491	3.79671	4.90887	3.02782	8.19516	1.93247	13.9551	6.05054	12.3265	6.79661	6.90351	310.626	0.40077	0.26029	1.14331	3.62072	-2904.76	-980.742			7.6628	5.37728	7.3127	8.67553
	1.68138	17.095	3.82142	4.90749	3.06444	8.32294	1.94267	13.8095	6.05149	12.5538	6.83493	6.76955	307.581	0.400291	0.259705	1.1421	3.63215	-2925.92	-980.291			7.5326	5.43162	7.26789	8.71942
	1.6838	17.1902	3.80538	4.92744	3.07483	8.2947	2.00327	13.929	6.21717	12.9105	7.04128	6.85631	302.272	0.400149	0.25986	1.14282	3.63165	-2925.82	-980.395			7.5598	5.43232	7.38315	8.93602
	1.69861	16.807	3.76873	4.7815	3.08571	8.06987	1.98774	14.0421	6.24901	13.409	7.29079	6.78424	299.333	0.400162	0.259829	1.14018	3.64377	-2932.45	-980.732			7.42478	5.31236	7.42629	9.16136
	1.68452	16.465	3.72423	4.66724	3.02841	7.66076	1.9765	14.0562	6.39663	13.5938	7.58295	6.86457	312.136	0.399917	0.259647	1.1322	3.64784	-2931.56	-980.247			7.29124	5.11881	7.47644	9.34712
	1.59117	16.898	3.66842	4.58379	3.04466	7.26329	1.99499	14.3259	6.53556	14.3623	7.63071	7.01202	340.367	0.400148	0.258971	1.1312	3.64724	-2946.24	-980.368			7.38585	4.96391	7.61881	9.66835
	1.59317	16.7537	3.59666	4.4573	2.96975	6.83259	2.02158	14.1845	6.59371	15.0759	7.75865	7.17203	352.637	0.400327	0.258977	1.12827	3.64053	-2971.19	-980.605			7.31452	4.75321	7.59992	10.0022
	1.64387	17.1988	3.53978	4.28372	2.88155	6.22998	2.01606	14.111	6.6396	15.4394	7.74694	7.18839	354.072	0.399643	0.259568	1.1122	3.63405	-2996.59	-980.168			7.4608	4.46508	7.5889	10.1249
	1.6484	17.8428	3.45189	4.12532	2.84211	5.78629	2.06646	14.8061	6.48891	15.3131	7.72124	7.28322	373.284	0.399366	0.259579	1.09893	3.62511	-3017.09	-980.352			7.6477	4.25124	7.78717	10.1058
	1.64823	18.1176	3.36569	4.1543	2.73817	5.37548	2.07308	14.8013	6.4533	15.2678	7.64437	7.21671	395.032	0.399074	0.259634	1.0919	3.60591	-3047.82	-980.348			7.71052	4.08932	7.7759	10.043
	1.63641	18.2405	3.18831	4.06133	2.67035	5.09891	2.08376	14.7418	6.24975	15.2874	7.63979	7.23171	408.107	0.398589	0.259609	1.08632	3.58201	-3072.23	-979.978			7.68841	3.94353	7.69178	10.053
	1.62018	19.0122	3.1075	4.0309	2.63953	5.02729	2.14023	14.4799	6.24062	15.339	7.48326	7.30973	406.495	0.398474	0.258907	1.08442	3.55255	-3096.15	-980.268			7.91331	3.89924	7.62026	10.044
	1.60312	20.646	3.12834	4.029	2.5779	4.8457	2.13217	14.4531	6.16731	15.5999	7.39133	7.54069	388.994	0.398699	0.259049	1.07161	3.52849	-3120.16	-980.169			8.45916	3.81753	7.58419	10.1773
	1.60289	21.9488	3.23608	4.04827	2.50188	4.77372	2.13736	14.754	6.2011	14.9272	7.2181	7.60621	359.149	0.398581	0.259184	1.05333	3.50982	-3139.78	-979.853			8.92926	3.77463	7.69749	9.91716
	1.54842	23.1534	3.39291	4.01522	2.43285	4.80917	2.08209	14.8205	6.17204	14.7235	7.19802	7.58568	340.461	0.398526	0.259034	1.04472	3.49778	-3170.51	-980.293			9.3649	3.75241	7.69153	9.83573
	1.50506	23.3471	3.46751	3.89919	2.38175	4.73886	2.04347	14.7758	6.22529	14.9965	7.1573	7.71125	342.806	0.398424	0.259137	1.04738	3.49096	-3201.6	-979.912			9.43991	3.67327	7.68153	9.95503
	1.49955	24.5703	3.68243	3.75716	2.36924	4.89908	2.05076	14.8077	6.08222	14.9709	7.10993	7.74535	372.248	0.398536	0.259017	1.0472	3.48316	-3233.69	-979.603			9.91741	3.67516	7.6469	9.94205
	1.48927	25.0629	3.92832	3.68645	2.37925	4.95089	2.06888	15.0166	5.99804	14.907	7.03436	8.05278	380.841	0.398855	0.259501	1.04087	3.48131	-3260.53	-980.302			10.1602	3.6722	7.69451	9.99804
	1.46797	25.1652	4.09819	3.71471	2.3716	5.07044	2.02062	15.6863	5.87768	14.7898	6.82111	8.46619	372.978	0.398719	0.259726	1.03684	3.48371	-3291.21	-979.579			10.2438	3.71891	7.86154	10.0257
	1.44464	25.2451	4.33674	3.64384	2.32827	5.07656	1.96565	16.0339	5.86744	14.89	6.64598	8.58854	365.994	0.398271	0.260795	1.04556	3.47419	-3321.23	-979.126			10.3422	3.68289	7.95565	10.0415
	1.43865	24.3199	4.42898	3.72346	2.3234	5.42542	1.90197	16.6569	5.64315	15.1424	6.46673	8.78995	362.955	0.397955	0.260992	1.05645	3.47806	-3348.44	-980.211			10.0625	3.82409	8.06732	10.133
	1.44737	23.9787	4.69008	3.77203	2.32999	5.54942	1.90445	17.0554	5.56493	15.2903	6.30139	8.96282	372.339	0.397857	0.26089	1.07299	3.47682	-3364.19	-978.94			10.0387	3.88381	8.17493	10.1848
	1.42369	24.6596	5.01101	3.8538	2.291	5.74461	1.87937	17.63	5.43438	15.4116	6.20193	8.99153	387.034	0.397894	0.260473	1.09204	3.47379	-3365.29	-978.233			10.3648	3.96313	8.31459	10.2017
	1.42495	24.5143	5.1434	3.88328	2.25781	5.77904	1.86087	18.0038	5.42587	15.3979	6.0101	9.05003	393.339	0.398027	0.260492	1.11488	3.47656	-3363.56	-979.927			10.3609	3.97338	8.43017	10.1527
	1.40486	23.7115	5.40062	3.87465	2.21187	5.77764	1.8559	18.4542	5.35662	15.6795	5.84912	9.18278	377.286	0.398486	0.260807	1.14695	3.50443	-3364.2	-977.999			10.1723	3.95472	8.55557	10.2371
	1.3887	24.5735	5.58408	3.81125	2.12241	5.80445	1.81102	18.8766	5.29232	15.6109	6.08767	9.24885	356.203	0.398402	0.261294	1.17734	3.52921	-3365.33	-977.18			10.5154	3.9127	8.65999	10.3158
	1.43567	24.7297	5.67849	3.74636	2.10893	5.79027	1.8362	18.6161	5.34192	15.0889	6.23938	9.15461	345.792	0.39821	0.261362	1.21017	3.55009	-3363.86	-979.681			10.6146	3.88185	8.59807	10.161
	1.48096	24.7501	5.90096	3.72131	2.04743	5.63694	1.92375	19.0838	5.24434	15.2072	6.43026	9.12317	356.546	0.398282	0.260899	1.23654	3.56512	-3364.16	-976.917			10.7107	3.8019	8.75063	10.2536
	1.49031	25.3271	5.92307	3.61261	2.02753	5.38738	1.9131	19.6827	5.6701	14.7591	6.60339	8.7119	353.677	0.398369	0.260318	1.26579	3.56465	-3365.35	-976.094			10.9135	3.67584	9.08865	10.0248
	1.47833	25.5122	5.88934	3.53403	1.9989	5.25428	1.91611	19.9759	5.85371	14.4056	6.59774	8.56125	351.634	0.398835	0.260068	1.28603	3.56043	-3364.19	-979.54			10.9599	3.59574	9.24857	9.85486
	1.54586	25.9766	5.77467	3.44016	2.01007	4.99673	1.93635	20.2684	6.06376	13.9123	6.70891	8.71432	349.586	0.399185	0.259709	1.30061	3.54783	-3364.21	-976.161			11.0991	3.48232	9.42285	9.77851
	1.53775	27.6487	5.80241	3.43608	2.00967	4.86926	1.9245	20.3115	6.13187	13.7417	7.0767	8.51942	335.865	0.399053	0.260016	1.30795	3.5489	-3365.22	-975.318			11.663	3.43833	9.45596	9.77927
	1.53646	28.8264	5.69085	3.42644	1.97562	4.81524	1.92606	20.7906	6.31094	14.0502	7.34925	8.73251	315.749	0.39951	0.25981	1.31711	3.53096	-3364.48	-979.956			12.0179	3.40577	9.67587	10.044
	1.53021	29.5006	5.60452	3.3565	1.9692	4.66705	1.90832	21.235	6.3519	14.2757	7.5793	8.67579	281.984	0.400116	0.259459	1.31557	3.52475	-3364.31	-975.582			12.2118	3.33091	9.83174	10.1769
	1.47816	30.5648	5.46361	3.36381	1.94421	4.50371	1.86511	21.3821	6.5269	14.3987	7.8442	8.56847	257.271	0.400533	0.259008	1.31221	3.51983	-3365.23	-974.828			12.5022	3.27058	9.9247	10.2705
	1.44769	31.6347	5.45213	3.31097	1.94801	4.33647	1.88962	21.7097	6.54307	14.0757	7.89106	8.79298	246.605	0.401061	0.259512	1.31638	3.53456	-3364.8	-980.428			12.8448	3.19848	10.0475	10.2532
	1.44591	31.7395	5.57316	3.34434	1.92878	4.155	1.96244	22.2968	6.62105	14.1891	8.20296	8.81822	265.814	0.401283	0.260725	1.31164	3.54092	-3364.54	-975.027			12.9195	3.1427	10.2934	10.4034
	1.42155	32.1732	5.58191	3.41498	1.91533	4.29021	1.97287	22.6428	6.64274	14.6441	8.31187	8.88918	279.753	0.400888	0.261099	1.3164	3.56043	-3365.19	-974.346			13.0589	3.20684	10.4195	10.6151
	1.40071	31.8712	5.49655	3.47751	1.84316	4.55338	2.05792	22.4089	6.71381	15.0997	8.28475	9.01279	273.962	0.400103	0.260946	1.31647	3.56839	-3365.07	-981.063			12.9228	3.29135	10.3936	10.7991
	1.41725	31.9905	5.35795	3.59269	1.84223	4.81339	2.05749	22.2536	6.82767	15.3295	8.23216	9.32501	261.137	0.39955	0.261151	1.31437	3.57693	-3364.82	-974.442			12.9219	3.4161	10.3796	10.9622
	1.4097	32.196	5.212	3.8247	1.81912	5.04165	2.04445	22.1408	6.88811	15.6471	8.194	9.44269	271.688	0.398819	0.261591	1.3093	3.5766	-3365.21	-974.089			12.9392	3.56182	10.3578	11.0946
	1.39717	32.379	5.09198	4.05852	1.81236	5.55184	2.04053	22.7906	6.83093	16.5075	8.00401	9.77176	290.282	0.398666	0.262973	1.29625	3.57803	-3365.33	-981.512			12.9561	3.80757	10.554	11.4277
	1.3936	31.5958	5.1658	4.21992	1.80642	6.14254	2.00125	23.0869	6.69146	17.1518	7.57367	10.0208	294.07	0.398316	0.263038	1.29813	3.58009	-3365.1	-974.032			12.7184	4.05629	10.5932	11.5821
	1.3849	32.1142	5.16099	4.28269	1.80226	6.49572	1.94553	22.8133	6.55744	17.7588	7.16991	10.1364	295.665	0.398208	0.263344	1.31934	3.5711	-3365.2	-973.914			12.8867	4.19355	10.4387	11.6884
	1.38324	31.8851	5.08646	4.48202	1.86474	7.24171	1.89368	22.133	6.27094	17.9721	6.71907	10.2487	302.665	0.398758	0.263223	1.33116	3.57635	-3365.45	-981.817			12.7849	4.52949	10.0992	11.6466
	1.3547	32.3939	5.22876	4.6078	1.90751	7.87948	1.8204	21.8528	5.86218	17.7434	6.23872	10.2125	304.303	0.399517	0.26361	1.33394	3.56862	-3365.34	-973.6			12.9924	4.79826	9.84513	11.3982
	1.3344	32.1716	5.38109	5.00821	2.09114	8.78171	1.72882	22.0116	5.47383	18.0106	5.76103	10.0605	307.207	0.400862	0.263406	1.32879	3.57391	-3364.88	-699.702			12.9624	5.29369	9.73808	11.2774
	1.31185	32.2841	5.38397	5.41471	2.43455	9.71363	1.68373	22.5241	5.00321	18.1156	5.14966	9.8107	325.628	0.402279	0.262998	1.31805	3.56555	-3364.6	-160.744			12.9933	5.8543	9.73701	11.0253
	1.31213	31.6017	5.60697	5.91354	2.92911	11.1671	1.66428	21.8096	4.60305	18.1762	4.55297	9.60661	348.782	0.403463	0.262473	1.3182	3.5836	-3363.85	430.616			12.8403	6.66992	9.35896	10.7786
	1.33382	32.4501	5.59551	7.82836	3.61243	11.9735	1.62007	21.2075	4.21151	17.8773	4.16994	9.29176	376.336	0.403765	0.261708	1.31977	3.60177	-3362.6	1044.06			13.1265	7.80475	9.01302	10.4463
	1.33427	32.7292	5.77197	7.87779	3.76894	12.4548	1.62955	21.3956	4.28216	17.8219	4.28918	9.3563	381.976	0.401907	0.264248	1.31195	3.68767	-3362.35	1073.09			13.2785	8.03384	9.10243	10.4891
	1.38309	32.5977	5.66682	10.8216	4.63875	13.8759	1.60823	20.5973	3.818	17.6021	3.76897	9.09916	411.85	0.401847	0.264848	1.29866	3.70192	-3362.17	1698.51			13.2159	9.77874	8.67451	10.1567
	1.41037	33.767	5.50202	13.8364	5.69575	14.9426	1.58045	20.2211	3.48608	17.5715	3.44426	9.0454	422.715	0.401336	0.264558	1.29841	3.69891	-3361.61	2344.28			13.5598	11.4916	8.42921	10.0204
	1.41526	34.294	5.2844	16.6194	6.44648	15.7957	1.53624	19.5701	3.19395	17.9855	3.16323	8.53932	417.395	0.401195	0.265096	1.30069	3.69007	-3360.06	2992.24			13.6645	12.9539	8.10009	9.896
	1.41517	34.9832	5.19226	20.172	7.44461	16.7031	1.51896	18.7717	2.88109	18.2102	2.92659	8.38797	400.294	0.400197	0.26528	1.31432	3.69541	-3359.69	3585.86			13.8635	14.7732	7.72391	9.8416
	1.44298	36.2632	5.02151	22.5868	8.63815	17.988	1.46881	18.0091	2.6491	18.1193	2.72008	8.37572	379.826	0.39891	0.265224	1.32197	3.71152	-3359.76	3747.22			14.2426	16.4043	7.37569	9.73835
	1.50403	37.7113	4.97587	25.3542	9.39321	19.2454	1.45107	17.4066	2.58845	17.8351	2.64493	8.28305	372.173	0.39706	0.264505	1.32545	3.71851	-3359.2	3820.77			14.7304	17.9976	7.1487	9.5877
	1.53406	38.5443	4.66122	27.5365	10.0528	20.3097	1.44932	17.5111	2.58772	17.4285	2.70203	8.15537	366.923	0.395909	0.264413	1.33008	3.7146	-3359.41	3841.59			14.9132	19.2997	7.18271	9.42863
	1.57222	39.4685	4.62877	29.2794	10.3672	20.5883	1.46252	17.3093	2.61886	17.3443	2.7644	7.92149	363.843	0.395829	0.263645	1.32842	3.71925	-3359.76	3828.84			15.2232	20.0783	7.13022	9.34339
	1.55861	39.841	4.48923	29.9377	10.4433	20.5406	1.42468	16.7632	2.66266	17.106	2.83886	7.84134	358.443	0.395746	0.263205	1.31919	3.72908	-3359.5	3733.35			15.2963	20.3072	6.95017	9.26206
	1.59952	38.866	4.39987	30.0675	10.4476	20.575	1.42132	16.3531	2.74906	16.4333	2.99059	7.6587	352.027	0.396217	0.262729	1.30797	3.74522	-3359.92	3559.07			14.9551	20.3634	6.84115	9.02754
	1.62462	38.4505	4.31207	30.443	10.4546	20.444	1.44822	15.7087	2.79716	15.5689	3.08615	8.05877	361.624	0.39654	0.262513	1.29029	3.75012	-3360.58	3317.93			14.7957	20.4472	6.65137	8.9046
	1.68372	37.2049	4.03002	30.2907	10.3249	20.4041	1.48192	15.1201	2.89505	14.671	3.24295	8.14236	382.56	0.397044	0.26149	1.27041	3.75044	-3360.84	2995.37			14.3062	20.3399	6.49902	8.68543
	1.75536	35.3145	3.98532	30.038	9.82956	19.9327	1.54179	14.4975	3.03373	14.2229	3.53244	8.20598	407.388	0.397704	0.260992	1.25104	3.74273	-3361.44	2593.08			13.685	19.9334	6.35768	8.65379
	1.80626	33.4521	3.97535	29.5196	9.4822	18.2126	1.58231	13.7583	3.1382	13.9295	3.63462	7.84601	423.159	0.398814	0.260744	1.24098	3.73212	-3362.33	2152.05			13.0779	19.0715	6.15961	8.47004
	1.78855	30.6086	4.09565	27.6466	8.91871	16.9184	1.59046	12.8598	3.28694	13.4457	3.64415	7.85452	425.599	0.399524	0.261085	1.22816	3.72744	-3362.83	1668.74			12.1643	17.8279	5.91239	8.31478
	1.77528	28.1323	3.99014	26.0376	8.35937	16.2656	1.57314	12.1769	3.38166	12.4858	3.65194	7.80987	402.552	0.400017	0.261283	1.21525	3.71733	-3363.54	1175.48			11.2992	16.8875	5.71056	7.98253
	1.74033	25.4393	3.91217	24.1736	7.88225	15.8032	1.54719	11.6775	3.41848	11.6069	3.61637	8.11807	362.105	0.400211	0.262127	1.19975	3.70033	-3364.39	725.656			10.3639	15.953	5.54773	7.78045
	1.69622	23.6386	3.92546	22.1166	7.33648	14.7288	1.5096	11.5989	3.54521	11.0732	3.6119	8.4115	332.321	0.400551	0.263159	1.19713	3.69542	-3364.86	320.677			9.75343	14.7273	5.55124	7.69887
	1.63805	22.2757	4.05251	20.2235	6.52123	13.2394	1.48445	12.174	3.71266	10.5677	3.56246	8.71443	312.928	0.401055	0.263788	1.19974	3.69168	-3365.37	-31.8233			9.32208	13.3281	5.79035	7.61485
	1.55412	21.3605	4.14685	18.6868	5.69625	11.848	1.42556	12.7958	3.8267	10.101	3.36465	8.90432	286.628	0.401551	0.264699	1.21411	3.6843	-3365.94	-305.096			9.0205	12.077	6.01603	7.45666
	1.51673	21.7141	4.27777	16.9958	5.24772	10.3625	1.37593	13.5086	3.90348	9.40249	3.18733	8.74526	255.397	0.402256	0.265589	1.22913	3.69421	-3366.13	-516.47			9.16954	10.8687	6.26266	7.11169
	1.45323	20.62	4.33676	16.0275	5.12959	9.36577	1.34143	14.5593	4.00963	8.91919	3.0961	8.93274	236.677	0.40266	0.266052	1.23048	3.69542	-3366.47	-682.451			8.80334	10.1743	6.6368	6.98267
	1.42726	21.075	4.47672	15.369	5.22035	8.54373	1.34514	15.9241	4.28902	8.53954	2.99825	9.19635	216.556	0.403023	0.266465	1.23023	3.70476	-3366.72	-787.537			8.99298	9.71104	7.18608	6.91138
	1.45856	21.8968	4.71264	15.5848	5.23497	8.08467	1.38319	17.0819	4.49164	8.04376	2.99601	9.3748	209.011	0.403646	0.267343	1.23333	3.707	-3366.81	-857.456			9.35599	9.63483	7.65225	6.80486
	1.46654	22.529	5.06097	15.5757	5.20986	7.58632	1.38704	18.3345	4.6755	7.52824	2.89432	9.02011	225.392	0.40395	0.266901	1.23089	3.71263	-3367.08	-903.662			9.68551	9.45729	8.13234	6.48089
	1.45915	23.0681	5.26675	15.0412	5.18271	7.49302	1.40227	19.553	4.70281	7.28121	2.83454	8.36741	243.135	0.404676	0.267264	1.22069	3.71114	-3367.1	-928.809			9.93132	9.23898	8.5527	6.16105
	1.44413	22.8874	5.31112	14.3992	5.13739	7.47721	1.38845	20.1109	4.77092	6.70723	2.74376	7.94451	246.417	0.404353	0.26781	1.22098	3.70106	-3367.23	-946.163			9.88089	9.00458	8.75674	5.7985
	1.45624	22.0042	5.41445	13.8608	5.07758	7.6671	1.41695	21.4117	4.7626	6.40099	2.80605	7.55987	251.165	0.404023	0.26873	1.21917	3.68088	-3367.46	-958.934			9.62495	8.86848	9.19709	5.58897
	1.46432	21.4667	5.55844	13.2207	4.84057	8.05253	1.38835	21.7606	4.73388	5.9935	2.90876	7.23172	266.852	0.403502	0.268431	1.22419	3.66159	-3367.37	-962.85			9.49647	8.70459	9.29428	5.37799
	1.48358	20.899	5.5628	12.665	4.60233	8.53051	1.36908	21.7743	4.64179	6.16045	2.94995	6.64537	287.596	0.402719	0.268004	1.2262	3.64811	-3367.63	-967.296			9.31512	8.59929	9.26172	5.25192
	1.49045	20.2328	5.41179	11.9962	4.43506	8.79566	1.34606	21.5342	4.55053	6.52614	2.89079	6.43354	303.173	0.40225	0.26713	1.2272	3.63409	-3367.73	-971.58			9.04501	8.40896	9.1436	5.28349
	1.51098	20.5107	5.15628	11.8467	4.46569	8.92894	1.35012	20.7607	4.29076	6.74206	2.91098	6.69237	302.202	0.401395	0.266562	1.2396	3.62527	-3367.57	-972.855			9.05931	8.41377	8.80051	5.44847
	1.49082	20.3007	5.12726	11.5122	4.30771	9.20197	1.32494	20.2413	4.30348	6.96726	2.86668	6.925	291.067	0.400376	0.266241	1.24629	3.61698	-3368	-973.26			8.97294	8.34062	8.62325	5.58631
	1.49764	19.7267	5.0922	11.3178	4.33291	9.39128	1.3343	19.6945	4.17058	7.14534	2.89777	6.9804	273.425	0.400122	0.265333	1.25034	3.61429	-3367.97	-974.087			8.77218	8.34734	8.39978	5.6745
	1.49674	19.8866	5.01256	11.0364	4.37651	9.42999	1.31621	18.8255	4.14363	7.36806	2.96	6.85095	261.305	0.399886	0.264149	1.25172	3.62013	-3367.77	-973.031			8.79862	8.28097	8.0951	5.72634
	1.49737	20.9946	4.73889	10.6533	4.30031	9.25664	1.34186	17.6004	4.11364	7.49646	3.0106	6.66546	278.5	0.399939	0.264033	1.25153	3.63461	-3368.32	-973.225			9.07697	8.07009	7.68529	5.72417
	1.45413	22.3012	4.46578	10.5024	4.25721	8.86539	1.35888	17.1817	4.13916	7.39507	2.952	6.69944	323.051	0.399603	0.264234	1.2472	3.63911	-3368.07	-973.674			9.40703	7.87501	7.55991	5.68217
	1.50331	22.9322	4.58913	10.593	4.33983	8.65675	1.38282	16.4634	4.29877	7.14746	2.9215	6.41371	372.835	0.39985	0.26447	1.23445	3.63459	-3367.9	-972.984			9.67489	7.86319	7.38166	5.49423
	1.4931	23.3042	4.78667	10.3536	4.27252	8.49349	1.42455	16.0344	4.47152	6.80293	2.90083	6.11682	392.355	0.399334	0.265064	1.22385	3.61838	-3368.61	-973.346			9.86132	7.70654	7.31017	5.27352
	1.5427	23.323	4.90503	10.2181	4.42602	8.14274	1.45615	15.3393	4.65412	6.53866	2.92461	5.77509	397.672	0.399181	0.265298	1.20058	3.60222	-3368.09	-973.545			9.92356	7.59561	7.14987	5.07945
	1.59294	25.1564	4.79523	10.1576	4.68432	7.78355	1.48212	14.9623	4.90158	6.05172	2.96347	5.64474	401.214	0.39867	0.264367	1.18933	3.59881	-3368	-972.978			10.5149	7.54183	7.11532	4.88665
	1.60326	26.329	4.78994	9.9903	4.77091	7.4057	1.50132	15.3167	5.08117	5.60512	2.87312	5.75108	407.459	0.397844	0.264698	1.18672	3.60033	-3368.8	-973.526			10.9074	7.38897	7.29972	4.74311
	1.6059	26.9983	4.91174	10.1112	4.97719	7.097	1.46321	15.4994	5.20447	5.60292	2.785	5.97965	423.708	0.396999	0.264521	1.18701	3.60063	-3368.04	-973.532			11.172	7.39511	7.38903	4.78919
	1.63174	26.8389	5.00863	10.2742	5.14604	6.76096	1.46949	15.247	5.47101	5.42092	2.76591	6.13293	437.968	0.396137	0.264184	1.18235	3.61224	-3368.1	-973.212			11.1598	7.39373	7.39584	4.77325
	1.64296	27.4611	5.08776	10.0521	5.19012	6.51522	1.48993	15.1796	5.5393	5.40492	2.76259	6.53135	441.109	0.395352	0.263223	1.17434	3.63807	-3368.92	-973.812			11.3973	7.25249	7.40293	4.89962
	1.62906	27.615	5.02722	10.0531	5.32802	6.34364	1.46894	15.3661	5.64361	5.23852	2.78291	6.97252	407.785	0.395046	0.263078	1.1662	3.66788	-3368.1	-973.609			11.4238	7.2416	7.49288	4.99798
	1.6609	27.433	4.95437	10.5197	5.39248	6.00952	1.48266	15.8439	5.74594	4.88147	2.82377	7.47989	378.804	0.394496	0.262944	1.15137	3.6868	-3368.16	-973.439			11.3494	7.30724	7.69083	5.06171
	1.6276	26.9901	5.0328	10.5729	5.48641	5.9315	1.46487	16.4946	5.74896	4.90571	2.80035	8.05599	385.746	0.394611	0.263069	1.14974	3.69622	-3369.01	-974.099			11.2168	7.33027	7.90279	5.25402
	1.61733	26.4357	5.21095	11.0365	5.59976	5.92682	1.43064	16.0783	5.65615	4.94551	2.82761	8.43903	386.367	0.394455	0.262992	1.14689	3.69834	-3368.17	-973.804			11.088	7.52104	7.7217	5.40405
	1.58748	26.489	5.2275	11.342	5.58721	5.75276	1.43128	16.0276	5.55425	5.0259	2.83335	8.73124	390.96	0.394797	0.262097	1.13544	3.69626	-3368.16	-973.788			11.1013	7.56065	7.67104	5.53016
	1.56652	26.8024	5.35851	11.6349	5.65615	5.92235	1.4338	15.4746	5.37133	5.04431	2.77554	8.74102	397.027	0.39575	0.261539	1.12488	3.68575	-3368.97	-974.487			11.2425	7.7378	7.42656	5.52029
	1.5469	26.8224	5.4697	11.6169	5.73229	6.06337	1.38909	15.4059	5.23696	5.09004	2.74539	8.98447	388.896	0.396829	0.262042	1.13217	3.67505	-3368.32	-974.134			11.2797	7.80418	7.34398	5.60663
	1.54136	27.2253	5.48026	11.9645	5.82123	6.24715	1.37824	14.9927	5.20932	4.9854	2.71547	8.82265	359.878	0.39711	0.262605	1.14065	3.67207	-3368.14	-974.249			11.4156	8.01094	7.19342	5.50784
	1.52245	26.7652	5.68049	12.1692	5.75757	6.45408	1.3578	14.6	4.98982	4.84455	2.66909	8.60125	322.976	0.397631	0.26255	1.15801	3.66273	-3368.81	-974.895			11.3227	8.12696	6.98255	5.37163
	1.54094	27.2405	5.69018	12.2773	5.83466	6.38606	1.36479	14.129	4.83221	4.79227	2.61765	8.156	288.455	0.397686	0.26345	1.16806	3.66243	-3368.59	-974.568			11.4905	8.16601	6.77534	5.18864
	1.53756	27.3786	5.62817	12.0802	5.96777	6.26435	1.37235	14.0464	4.71971	4.71694	2.63515	7.2983	273.035	0.397575	0.264286	1.17306	3.64954	-3367.89	-974.697			11.5148	8.10412	6.71282	4.88346
	1.5806	28.127	5.66884	11.5807	5.91408	6.41805	1.40518	14.2645	4.75404	4.47248	2.6327	6.65218	287.828	0.397744	0.264741	1.16852	3.6464	-3368.64	-975.236			11.7921	7.97094	6.80791	4.58579
	1.59671	28.1407	5.91571	11.1051	5.98961	6.50632	1.40182	14.2358	4.88871	4.21875	2.62466	6.2263	303.266	0.396348	0.265565	1.16791	3.65179	-3368.91	-974.91			11.8844	7.86701	6.84211	4.35657
	1.59337	28.3928	5.95263	11.3553	6.176	6.5668	1.41624	14.4593	4.9567	3.89406	2.62454	5.85197	304.428	0.395287	0.265616	1.16652	3.64777	-3367.52	-975.088			11.9796	8.0327	6.94409	4.12352
	1.59153	28.0302	6.08553	11.5709	6.2796	6.49574	1.42209	14.9526	4.96329	3.78727	2.57262	5.36304	290.201	0.394544	0.265331	1.16931	3.63194	-3368.48	-975.454			11.9024	8.11541	7.11265	3.90764
	1.58471	28.1674	6.06584	11.6876	6.50732	6.63374	1.41105	15.4932	5.0801	3.68644	2.58211	5.08757	282.461	0.393911	0.265182	1.16114	3.61644	-3369.37	-975.122			11.9393	8.27621	7.32812	3.78537
	1.51127	28.6863	6.18494	11.6365	6.67226	6.74081	1.36196	15.7439	5.10613	3.52581	2.47945	4.86221	286.119	0.393698	0.264734	1.14768	3.59235	-3367.06	-975.216			12.1275	8.34987	7.40398	3.62249
	1.45725	28.1827	6.25418	11.9312	6.65022	6.81143	1.32488	16.8332	5.13457	3.39493	2.43389	4.63718	283.156	0.393337	0.264348	1.14395	3.5747	-3368.19	-975.422			11.9647	8.46428	7.76423	3.48867
	1.48872	28.0069	6.48883	11.9605	6.76812	6.81213	1.30295	17.4156	5.2489	3.31593	2.35968	4.38221	279.404	0.392942	0.264085	1.13703	3.56733	-3369.83	-975.092			11.9948	8.51357	7.98915	3.35261
	1.45244	28.2761	6.50233	12.0815	6.83884	6.96346	1.29308	18.0482	5.236	3.23932	2.35163	4.10245	271.3	0.393248	0.263815	1.13272	3.56085	-3366.56	-975.019			12.077	8.62794	8.19242	3.23113
	1.4383	28.5177	6.47348	12.4175	7.05261	7.15111	1.28603	18.6917	5.43186	3.1501	2.30403	3.91037	262.503	0.394045	0.263186	1.13113	3.55193	-3367.96	-975.01			12.1432	8.87375	8.46986	3.1215
	1.42777	28.1795	6.50593	12.4593	7.11341	7.2493	1.27493	19.886	5.57537	3.11624	2.32344	3.89269	250.105	0.394899	0.26283	1.1266	3.55044	-3370.29	-974.665			12.0377	8.94066	8.9121	3.11079
	1.4156	28.6196	6.47341	12.6498	6.99787	7.17814	1.30983	20.5928	5.83064	3.13195	2.30698	3.66789	230.746	0.394824	0.262096	1.12197	3.5496	-3366	-974.543			12.1696	8.94194	9.24444	3.0356
	1.40931	28.9621	6.49004	12.5946	6.90326	7.1003	1.30543	21.0922	6.08127	3.17241	2.27566	3.56719	228.305	0.394437	0.262006	1.11406	3.55408	-3367.73	-974.48			12.2871	8.86605	9.49298	3.00509
	1.43069	30.767	6.49113	12.1823	6.88231	7.0992	1.34969	21.6453	6.30605	3.13634	2.24786	3.52064	230.495	0.394067	0.261706	1.12133	3.57105	-3370.61	-974.215			12.8963	8.72128	9.76701	2.96828
	1.43611	32.3674	6.34693	12.1532	6.99438	7.04648	1.40846	22.1327	6.55589	3.10296	2.24428	3.45253	232.053	0.394052	0.261695	1.12641	3.59112	-3365.43	-974.145			13.3835	8.73136	10.0323	2.93326
	1.41211	33.0142	6.21221	12.0889	6.94972	6.9761	1.41631	22.6353	6.82497	3.10054	2.26219	3.61896	232.516	0.394115	0.261339	1.12375	3.60008	-3367.58	-974.2			13.5462	8.67158	10.2922	2.99389
	1.44296	34.7512	6.155	12.0033	6.85741	6.77861	1.45201	23.2044	7.13022	3.17062	2.2911	3.75843	234.28	0.394537	0.261096	1.12502	3.5966	-3370.8	-974.075			14.1164	8.54643	10.5955	3.07338
	1.45436	36.0737	6.02034	12.0119	6.64619	6.67971	1.48458	23.5694	7.36066	3.18283	2.34293	3.92219	235.844	0.39448	0.260948	1.11481	3.59947	-3364.83	-974.034			14.5161	8.44592	10.8049	3.14931
	1.46557	36.9981	5.93523	12.122	6.49271	6.90625	1.51882	23.5258	7.53878	3.21852	2.35275	4.00912	263.745	0.394494	0.261817	1.10572	3.60681	-3367.21	-974.221			14.7996	8.50699	10.8611	3.19347
	1.4604	37.9123	5.73824	11.8706	6.38403	7.04191	1.50929	24.3518	7.66816	3.19399	2.4019	4.29489	311.682	0.395364	0.262865	1.10134	3.61917	-3370.56	-974.145			15.037	8.43217	11.1764	3.29693
	1.43697	38.5767	5.61027	11.9044	6.25138	7.10292	1.47772	24.0903	7.75852	3.30805	2.47463	4.56061	352.699	0.395986	0.263432	1.10897	3.62726	-3364.19	-974.115			15.208	8.41957	11.1088	3.44776
	1.41685	38.5874	5.47923	11.8037	6.10452	7.21107	1.44385	24.3819	7.9254	3.28851	2.58524	4.73978	386.33	0.396358	0.263743	1.10389	3.63471	-3366.9	-974.326			15.1612	8.37309	11.2504	3.53784
	1.40614	38.3276	5.39131	11.9373	6.00568	7.19782	1.42232	24.4753	8.01872	3.36822	2.61766	4.96756	413.659	0.396241	0.264573	1.10435	3.63399	-3370.05	-974.214			15.0417	8.38028	11.3054	3.65115
	1.40817	38.021	5.13859	11.893	5.85653	7.308	1.41567	25.4002	8.05643	3.40761	2.61626	5.23278	436.845	0.396258	0.266229	1.10974	3.63817	-3363.65	-974.199			14.8559	8.35252	11.6241	3.75222
	1.39738	37.8113	5.02768	12.3876	5.73823	7.23651	1.39102	24.9701	7.96512	3.44274	2.6658	5.35779	453.924	0.396646	0.267161	1.10025	3.63725	-3366.44	-974.502			14.7454	8.4541	11.4421	3.82211
	1.3742	37.9239	4.97183	12.5584	5.66985	7.15388	1.36224	25.4181	7.87939	3.46725	2.66125	5.49191	457.887	0.396616	0.266993	1.09319	3.62191	-3369.49	-974.339			14.7567	8.4607	11.5533	3.87347
	1.38277	38.1617	5.00748	12.2456	5.94542	7.20619	1.36242	25.1299	8.0046	3.45864	2.63862	5.60086	442.899	0.396684	0.266765	1.09195	3.6134	-3363.34	-974.31			14.8507	8.46574	11.499	3.89937
	1.4012	36.9271	5.05819	11.9593	5.97392	7.0342	1.36555	25.5154	8.21467	3.36249	2.6165	5.37657	402.333	0.397048	0.26581	1.09634	3.61286	-3366.34	-974.682			14.4622	8.32246	11.6985	3.78519
	1.44066	37.2301	5.12072	11.7598	5.97784	6.89186	1.37768	26.0074	8.24256	3.32909	2.58486	5.35213	369.514	0.39766	0.264876	1.08531	3.60193	-3368.93	-974.546			14.5972	8.20982	11.8759	3.75536
	1.46932	37.4041	5.23389	11.5531	5.96351	6.91586	1.41639	26.7766	8.26856	3.38619	2.51972	5.04737	372.078	0.398728	0.263918	1.07301	3.58667	-3363.62	-974.518			14.7024	8.14416	12.1539	3.65109
	1.46711	37.047	5.2971	11.1646	6.17125	6.87034	1.45463	27.1698	8.31814	3.3689	2.44439	4.91267	391.599	0.399645	0.262455	1.06599	3.57838	-3366.41	-974.883			14.6037	8.06872	12.3142	3.57532
	1.46152	37.5515	5.42582	11.228	6.59004	6.95099	1.47312	27.2145	8.34623	3.34845	2.40989	4.69671	390.881	0.400563	0.262056	1.06292	3.57177	-3368.37	-974.734			14.813	8.25634	12.3446	3.48501
	1.46883	37.252	5.70871	10.8516	6.87666	6.98523	1.49608	27.6534	8.24845	3.37467	2.34641	4.45489	384.938	0.400389	0.262387	1.05267	3.5755	-3364.25	-974.723			14.8099	8.23782	12.466	3.39199
	1.47185	38.0392	5.79403	10.8151	6.83714	6.70117	1.5308	28.0245	8.21717	3.37284	2.33389	3.94713	375.499	0.400719	0.262268	1.04483	3.57606	-3366.88	-975.106			15.1017	8.1178	12.5908	3.21795
	1.57788	38.7212	6.08696	10.7435	6.87707	6.98701	1.65088	27.8251	8.05716	3.51	2.33191	3.75208	368.715	0.400824	0.262356	1.0355	3.57395	-3366.03	-974.924			15.462	8.20253	12.5111	3.198
	1.59737	40.2144	6.4754	11.1065	7.04021	6.98418	1.68026	27.2732	7.91412	3.59273	2.30658	3.66914	371.724	0.401248	0.262722	1.01887	3.57287	-3347.62	-974.833			16.0957	8.37695	12.2892	3.18948
	1.59092	40.7868	6.71242	11.59	7.22747	6.88175	1.63828	26.8949	7.68344	3.64642	2.27533	3.63885	370.644	0.401102	0.263622	1.01214	3.57187	-3323.99	-975.195			16.3634	8.56642	12.0722	3.18687
	1.5888	40.9543	7.05033	12.1622	7.37274	6.7222	1.67103	26.7713	7.57616	3.74134	2.22799	3.84362	340.696	0.400987	0.264814	0.999455	3.57465	-3278.27	-975.037			16.5311	8.75239	12.0062	3.27098
	1.62517	41.3878	7.33313	12.2515	7.23534	6.53789	1.69018	26.711	7.54842	3.846	2.24537	4.07461	297.09	0.400709	0.265431	1.00211	3.58129	-3196.26	-974.738			16.782	8.67491	11.9832	3.38866
	1.6876	41.3357	7.66851	12.351	7.02686	6.42912	1.75464	27.1393	7.68697	4.10706	2.25937	4.27174	286.589	0.401151	0.265168	1.00608	3.57974	-3041.08	-974.78			16.8973	8.60231	12.1937	3.54606
	1.75744	40.4397	7.63366	12.7741	7.00095	6.29165	1.81913	26.822	7.7549	4.45211	2.2713	5.05338	329.45	0.401514	0.264762	1.00688	3.5908	-2799.72	-974.274			16.6103	8.6889	12.132	3.9256
	1.8031	38.7935	7.61245	13.1489	6.95541	6.0801	1.93857	26.6343	7.75282	4.69092	2.41191	6.00633	366.323	0.401694	0.265526	1.01265	3.58834	-2482.96	-973.45			16.0697	8.72815	12.1086	4.36972
	1.91971	38.0319	7.3064	13.7668	6.91539	6.06217	2.01342	26.398	7.73024	5.10598	2.53205	7.12912	378.613	0.401766	0.265858	1.02484	3.59651	-1995.06	-972.686			15.7527	8.9148	12.0472	4.92238
	2.02104	35.5184	7.08693	14.324	6.78954	6.11408	2.2415	26.5668	7.68589	5.72557	2.72011	8.55	363.481	0.401945	0.265475	1.03588	3.59497	-1336.55	-971.22			14.8755	9.07586	12.1647	5.66523

[truncated: 8 more sheets: P221 U1-2, P223 U1-2, P225 U1-2, P228 U1-2, P229 U1-2, P230 U1-2, P231 U1-2, P235 U1-2]
