# Supplementary material for: Influence of elastic lumbar support belts on trunk muscle function in patients with non-specific acute lumbar back pain
Source: PLoS One. 2019 Jan 24;14(1):e0211042. doi: 10.1371/journal.pone.0211042 (PMC6345453; doi:10.1371/journal.pone.0211042)
Supplement: S1 Dataset — (ZIP) [file pone.0211042.s001.zip › U1-2_Dynamik_4km_h.xlsm]

## Sheet: P202 U1-2
	Ra Li	Oi Li	Oe Li	MF Li	ICO Li	LO Li	Ra Re	Oi Re	Oe Re	MF Re	ICO Re	LO Re	EKG	Kippwinkel	Rotwinkel	Kraft x	Kraft y	Druck li	Druck re			Bauch links	Rücken links	Bauch rechts	Rücken rechts
	2.05473	10.23	4.97155	11.5209	7.94986	5.88333	3.98927	8.08318	5.58474	12.1696	15.135	25.0416	18.0895	0.0603006	0.373293	2.04485	3.6477	53	-559.458			5.75208	8.45137	5.88573	17.4487
	2.03869	10.1005	4.70515	13.9599	7.84088	6.41157	3.99164	7.93456	5.55517	14.564	16.3353	28.3817	16.9124	0.0601305	0.373352	2.04669	3.6407	44	-581.597			5.61478	9.40411	5.82712	19.7603
	2.0668	10.0749	4.47311	16.3063	7.90265	7.52608	3.93973	8.19888	5.49404	18.2191	17.4736	31.5503	15.6501	0.0597145	0.373053	2.04612	3.63079	1.14453	-600.271			5.53826	10.5783	5.87755	22.4144
	2.09027	10.0775	4.33133	19.4153	8.19004	8.78563	3.921	8.17828	5.34509	24.0798	18.2423	34.2445	14.3222	0.0592572	0.372777	2.04502	3.62418	12	-616.075			5.49971	12.1303	5.81479	25.5222
	2.09715	10.5463	4.31156	22.2779	8.51709	10.0426	3.80107	7.86783	5.13165	29.828	19.4488	36.8928	13.1292	0.0595102	0.371971	2.03666	3.6158	4700.62	R			5.65167	13.6125	5.60018	28.7232
	2.11747	10.5032	4.28471	26.7853	8.95854	11.5148	3.75107	7.46591	5.00394	36.2716	20.1799	39.3848	12.2368	0.0596269	0.371071	2.04402	3.60823	4918.11	-640.695			5.63511	15.7529	5.40697	31.9454
	2.17938	10.5836	4.3619	30.931	9.4887	13.0681	3.68246	7.2241	4.77647	42.9156	21.0681	41.3304	11.7117	0.0600153	0.370273	2.04979	3.60279	4964.69	-651.118			5.70831	17.8292	5.22768	35.1047
	2.1371	10.4689	4.31718	35.694	10.1673	15.5611	3.54094	6.8544	4.60355	48.8614	21.4258	42.916	11.299	0.060097	0.369448	2.0498	3.60624	4963.68	-659.953			5.64108	20.4741	4.99963	37.7344
	2.1253	10.4398	4.29536	39.6138	10.606	16.8736	3.47466	6.55748	4.33662	52.3435	21.8625	43.4907	10.9304	0.0606646	0.368587	2.04568	3.60916	4960.69	-668.811			5.62015	22.3645	4.78959	39.2322
	2.16447	10.2651	4.16524	43.3857	11.1968	18.3333	3.38507	6.14898	4.14525	55.6925	22.4353	42.8591	10.7039	0.0611523	0.368083	2.03976	3.60483	4962.11	-678.482			5.53161	24.3053	4.55976	40.329
	2.14895	10.1836	4.09204	45.6468	11.5788	19.6244	3.25379	5.72668	3.77954	57.4621	21.9041	41.3658	10.5955	0.0611566	0.368089	2.0401	3.60312	4963.34	-687.896			5.47485	25.6167	4.25334	40.244
	2.14778	9.94594	4.07924	45.785	11.824	20.6906	3.24246	5.19488	3.62779	57.6205	21.6232	39.1897	10.4971	0.0614031	0.368323	2.03806	3.60022	4960.55	-697.79			5.39099	26.0999	4.02171	39.4778
	2.09104	9.51022	4.11801	45.3035	12.2407	21.7342	3.19525	4.86705	3.48731	55.4859	21.3875	35.6477	10.4169	0.0616722	0.368226	2.0331	3.59587	4960.36	-707.957			5.23975	26.4261	3.84987	37.507
	2.03863	8.74928	4.18605	43.2936	12.414	22.5965	3.10407	4.85689	3.58142	52.3699	20.5948	32.133	10.3751	0.0616386	0.368101	2.0321	3.59022	4963.45	-718.507			4.99132	26.1014	3.84746	35.0326
	1.95862	8.31091	4.20236	40.5081	12.5674	23.3513	3.01863	4.55533	3.70354	48.2869	19.8601	28.2908	10.3639	0.0613727	0.368282	2.02817	3.58966	4962.58	-728.986			4.82397	25.4756	3.75917	32.1459
	1.88624	7.79115	4.27361	37.606	12.2321	23.3613	2.98567	4.45563	4.11505	42.2349	18.854	24.6235	10.3789	0.0611726	0.368944	2.02168	3.58298	4960.06	-739.379			4.65033	24.3998	3.85212	28.5708
	1.83328	7.50396	4.38358	32.9657	12.0576	23.0275	2.91575	4.47216	4.64451	35.8546	18.0318	20.8729	10.3885	0.0609122	0.369226	2.01077	3.56838	4961.82	-749.276			4.5736	22.6836	4.01081	24.9198
	1.83717	7.17881	4.52139	28.3849	11.9161	22.7224	3.07661	4.42231	5.37517	31.2295	16.7237	17.3734	10.3958	0.0603857	0.369747	2	3.56114	4963.6	-757.627			4.51246	21.0078	4.29137	21.7755
	1.80512	6.64408	4.65502	22.0783	11.597	21.7809	3.20977	4.43717	6.3178	24.72	15.2519	14.7834	10.377	0.0592298	0.370236	1.98052	3.5572	4961.41	-764.428			4.36808	18.4854	4.65491	18.2518
	1.77752	6.45923	5.04242	17.7422	11.3175	20.9158	3.3617	4.49681	7.3355	19.2385	14.5231	12.514	10.3573	0.0588506	0.370578	1.95993	3.55327	4961.06	-769.819			4.42639	16.6585	5.06467	15.4252
	1.72073	6.42174	5.12222	14.859	11.0609	19.7303	3.49517	4.46509	8.41406	15.8107	13.6671	11.4606	10.3958	0.0579231	0.370755	1.93732	3.55371	4963.79	-772.903			4.42156	15.2167	5.45811	13.6462
	1.72112	6.67775	5.24588	12.6015	10.6514	18.4732	3.5857	4.40031	9.17241	13.0875	12.9072	10.0143	10.4345	0.0570647	0.371155	1.93059	3.56745	4963.42	-771.757			4.54825	13.9087	5.71947	12.003
	1.7178	7.05444	5.26928	11.3768	10.3731	17.5706	3.72607	4.33513	9.78318	11.517	12.596	9.45956	10.4473	0.0566152	0.371403	1.9263	3.58017	4960.95	-766.094			4.68051	13.1068	5.94813	11.1909
	1.79167	7.72476	5.22181	10.1612	10.0452	16.3594	3.78072	4.43202	10.3079	10.7043	12.5914	9.21996	10.457	0.0558434	0.371139	1.91535	3.58776	4962.38	-755.49			4.91275	12.1886	6.17354	10.8386
	1.80544	8.32878	5.18851	9.00739	9.8029	15.3818	3.90093	4.50777	10.6499	9.76793	12.5503	8.90103	10.4972	0.0551141	0.370324	1.92042	3.60747	4964.3	-739.323			5.10758	11.3974	6.35288	10.4064
	1.79847	8.92351	5.06888	8.44398	9.34436	14.5723	3.91957	4.64573	10.7367	9.15805	12.4725	8.72107	10.5446	0.0545138	0.369542	1.93074	3.62801	4962.27	-720.408			5.26362	10.7869	6.43401	10.1172
	1.72928	9.54453	4.94925	8.15197	8.77562	14.1866	3.81195	4.78901	10.594	9.15901	12.5205	8.91316	10.6021	0.0542804	0.369639	1.94148	3.6456	4961.53	-699.683			5.40769	10.3714	6.3983	10.1975
	1.70689	10.0608	4.86865	8.03941	8.52504	13.9666	3.68293	4.91658	10.3651	9.11358	12.6238	9.13343	10.676	0.0541185	0.369399	1.95585	3.65796	4963.88	-677.356			5.54546	10.177	6.32153	10.2903
	1.70244	10.4687	4.47916	7.93127	8.29375	14.3742	3.56996	4.97754	9.67436	9.01062	12.4789	9.27989	10.7504	0.0545085	0.368946	1.97092	3.66689	4963.84	-653.385			5.55011	10.1997	6.07395	10.2565
	1.69213	10.806	4.30794	8.02107	8.04707	14.7599	3.42298	5.01708	9.17886	8.8906	12.5201	9.48657	10.8173	0.0550318	0.368143	1.98919	3.67564	4961.64	-629.585			5.60203	10.276	5.87297	10.2991
	1.68652	10.7055	4.08414	7.96217	7.92931	15.4492	3.35692	5.10479	8.74204	8.6503	12.7364	9.70795	10.9308	0.0555034	0.367696	2.00561	3.68314	4962.63	-607.148			5.49206	10.4469	5.73458	10.3649
	1.69905	10.5687	4.02183	8.02468	7.96774	15.5972	3.21346	5.18354	8.20576	8.50494	12.962	9.49225	11.0827	0.0557866	0.367599	2.01869	3.68481	4964.49	-586.459			5.42986	10.5299	5.53425	10.3197
	1.67076	10.6344	3.91941	7.93915	7.85511	15.45	3.12254	5.18098	7.9387	8.26795	12.9848	9.25458	11.187	0.0564031	0.368457	2.03184	3.682	4963.04	-569.357			5.4082	10.4148	5.41407	10.1691
	1.66653	10.7273	3.85346	8.13681	7.78431	15.574	2.99986	5.22752	7.56377	7.89765	12.8439	9.05831	11.2644	0.0570292	0.369019	2.03547	3.67431	4961.95	-556.144			5.41576	10.4984	5.26372	9.93329
	1.69474	10.4685	3.74328	8.2785	7.6856	15.2637	2.96333	5.22349	7.28066	8.09202	12.8465	8.9224	11.3846	0.0574867	0.369288	2.03574	3.66392	4963.94	-545.438			5.30217	10.4093	5.15583	9.95362
	1.68362	10.1259	3.69927	8.41785	7.72105	14.8468	2.86184	5.39035	6.95668	8.24017	12.855	8.73096	11.5214	0.0579727	0.369288	2.03792	3.6591	4964.38	-536.113			5.16961	10.3286	5.06962	9.94203
	1.71971	9.87253	3.51842	8.5887	7.61927	14.7867	2.86982	5.59995	6.65988	8.55283	12.9473	8.34057	11.6132	0.0583668	0.369133	2.04333	3.64331	4962.54	-529.036			5.03689	10.3316	5.04322	9.9469
	1.76046	9.41537	3.43506	8.88003	7.59544	14.3178	2.83347	5.82298	6.43927	9.40461	12.9491	8.09872	11.6904	0.0585248	0.36933	2.04946	3.62916	4963.08	-525.415			4.8703	10.2644	5.03191	10.1508
	1.82336	8.88274	3.30816	9.04509	7.77986	13.3257	2.90642	6.07332	6.04338	10.482	12.8046	7.65807	11.7644	0.0585201	0.369508	2.04757	3.61231	4964.89	-522.566			4.67142	10.0502	5.0077	10.3149
	1.84166	8.53075	3.19532	9.24802	7.81848	12.4016	2.95329	6.40158	5.81695	11.2018	12.5876	7.32982	11.791	0.0588994	0.369725	2.045	3.60967	4963.89	-521.779			4.52258	9.8227	5.05727	10.3731
	1.83947	8.13459	3.0863	9.21365	7.79845	11.7812	2.98894	6.65968	5.6232	11.9455	12.756	7.45834	11.8204	0.0587351	0.370168	2.04854	3.61478	4962.9	-525.131			4.35345	9.59776	5.09061	10.72
	1.84931	7.56284	2.99397	9.28392	7.73615	11.4445	3.06337	6.8153	5.47067	12.531	12.8206	7.90071	11.8832	0.0584004	0.37006	2.04909	3.62061	4964.53	-529.969			4.13537	9.48819	5.11644	11.0841
	1.88349	7.08643	2.92151	9.17388	7.85098	11.1458	3.1402	7.06119	5.55519	13.6909	12.9317	8.54917	11.9555	0.0578593	0.369891	2.04621	3.62468	4965.36	-534.095			3.96381	9.3902	5.25219	11.7239
	1.91986	6.72921	2.90236	9.25384	7.77615	11.2544	3.3452	7.19862	5.74806	14.6126	13.1748	9.02251	12.023	0.057418	0.369895	2.04299	3.63056	4963.83	-539.63			3.85048	9.42814	5.43063	12.2699
	1.92734	6.49892	2.87175	9.11569	7.73133	11.3068	3.39422	7.10728	6.20153	15.294	13.133	9.63168	12.1208	0.056849	0.37037	2.02718	3.6308	4964	-546.918			3.766	9.38459	5.56767	12.6862
	1.89898	6.43387	2.84233	9.00042	7.61443	10.7835	3.46355	7.0342	6.47885	16.078	13.1667	10.5871	12.2469	0.0564044	0.370498	2.0102	3.63274	4965.82	-553.189			3.72506	9.1328	5.65886	13.2773
	1.89091	6.51849	2.80155	8.90043	7.53993	10.9343	3.56075	6.98944	6.7574	16.8257	13.5228	11.817	12.3737	0.0559416	0.37059	1.99409	3.64174	4965.39	-558.812			3.73698	9.12488	5.7692	14.0552
	1.85227	6.62995	2.7965	8.75861	7.26469	11.0883	3.50594	6.8715	7.12996	17.0676	13.6745	12.5664	12.5478	0.0557219	0.370301	1.98433	3.64879	4964.4	-566.909			3.75957	9.03719	5.8358	14.4362
	1.82677	6.89183	2.81078	8.57317	7.14039	10.9952	3.54063	6.59635	7.44942	17.4678	13.6757	13.1144	12.7662	0.0548487	0.370012	1.97591	3.64162	4965.8	-574.746			3.84313	8.90291	5.86213	14.7526
	1.78599	6.97511	2.79476	8.54952	7.03122	11.0102	3.52428	6.5132	7.72829	17.5005	13.2507	13.233	13.0144	0.0547961	0.369539	1.97287	3.63121	4966.76	-579.623			3.85195	8.86365	5.92192	14.6614
	1.76847	7.14822	2.79894	8.63107	6.87665	10.9176	3.47571	6.44138	7.78622	17.1984	12.8696	13.1547	13.2711	0.0548838	0.370068	1.97448	3.62715	4965.58	-585.378			3.90521	8.80845	5.9011	14.4076
	1.74474	7.54732	2.85736	8.62152	6.80046	10.9334	3.37798	6.35696	7.8783	16.5105	12.4638	13.4854	13.57	0.0553305	0.370988	1.99313	3.61918	4965.61	-593.618			4.04981	8.78512	5.87108	14.1532
	1.70256	7.71571	2.94969	8.62038	6.73406	10.9009	3.14812	6.4039	7.58837	15.8865	11.7955	13.6461	13.8744	0.055692	0.371633	2.00969	3.61966	4967.35	-598.761			4.12265	8.75179	5.71346	13.776
	1.72597	7.91284	3.00004	8.60963	6.69712	10.8347	3.08325	6.52802	7.22258	15.4126	11.1133	13.6477	14.1395	0.0556482	0.371754	2.03417	3.61634	4967.25	-602.641			4.21295	8.71383	5.61128	13.3912
	1.7283	8.23771	3.06826	8.60449	6.75615	11.0839	2.90488	6.53797	6.83204	14.7166	10.0901	13.3578	14.4096	0.0555904	0.371678	2.06055	3.61801	4966.4	-609.133			4.34476	8.81484	5.42496	12.7215
	1.73862	8.35751	3.07013	8.63089	6.79048	11.2251	2.82684	6.40302	6.44	13.6137	9.20598	12.387	14.7219	0.0552281	0.371931	2.09027	3.61529	4967.59	-614.929			4.38875	8.88216	5.22329	11.7356
	1.72227	8.58128	3.097	8.86501	6.88043	11.4884	2.79287	6.49863	5.91523	12.8101	8.24981	11.781	15.0164	0.0554938	0.372477	2.12037	3.61035	4968.49	-617.432			4.46685	9.07796	5.06891	10.9469
	1.72483	8.61625	3.14443	9.24986	6.8937	12.3464	2.74222	6.82535	5.42805	12.1406	7.42574	11.5452	15.2481	0.0558609	0.372138	2.15251	3.62508	4965.86	-622.376			4.49517	9.49666	4.99854	10.3705
	1.75079	8.88001	3.19988	9.433	6.87369	12.9102	2.72683	6.84412	5.12761	11.8086	6.86727	11.5365	15.4534	0.0559441	0.371992	2.17161	3.64409	4956.33	-630.44			4.61023	9.73896	4.89952	10.0708
	1.75941	9.04615	3.20606	9.4634	6.95041	13.5705	2.7062	6.94661	4.74114	11.4561	6.2319	11.6142	15.6714	0.0557156	0.371109	2.1929	3.65639	4939.22	-635.259			4.67054	9.99476	4.79798	9.76738
	1.77033	9.15127	3.18597	9.8958	7.00177	14.1904	2.70341	6.73238	4.38519	11.2329	6.00704	11.7495	15.9125	0.0547653	0.370294	2.20362	3.65827	4913.57	-639.786			4.70252	10.3626	4.60699	9.66314
	1.77819	9.37121	3.16721	10.0813	6.9863	14.4809	2.73523	6.98719	4.13545	11.2488	6.12329	11.4976	16.1549	0.0545198	0.369719	2.21439	3.65417	4876.73	-649.222			4.77221	10.5162	4.61929	9.62322
	1.741	9.61759	3.19719	10.277	6.96382	14.8591	2.72825	7.2555	3.94795	11.2318	6.11637	11.5497	16.4081	0.0546286	0.369431	2.22685	3.65997	4824.16	-658.608			4.85193	10.7	4.6439	9.63261
	1.7283	9.79284	3.21258	10.397	6.90321	14.7963	2.71432	7.40841	3.8459	11.2239	6.41764	12.0594	16.6865	0.0552331	0.369032	2.23524	3.66771	4759.01	-664.758			4.91124	10.6988	4.65621	9.90032
	1.70035	10.0258	3.20841	10.4251	6.71571	14.7168	2.6688	7.71166	3.92521	11.8779	6.54311	12.3789	17.0042	0.0552165	0.368947	2.23983	3.67551	4672.97	-674.764			4.97819	10.6192	4.76856	10.2667
	1.73134	10.0605	3.15196	10.4413	6.70934	14.5905	2.65817	8.07258	4.08237	12.189	6.76373	12.8592	17.3129	0.0553264	0.368957	2.23665	3.68147	4570.4	-689.265			4.98127	10.5804	4.93771	10.604
	1.69871	10.2543	3.14217	9.96297	6.56743	13.8688	2.62646	8.40697	4.14314	12.0934	7.01038	12.9424	17.6347	0.0552146	0.369172	2.2505	3.67638	4426.83	-699.211			5.03174	10.1331	5.05886	10.6821
	1.69664	10.4437	3.07956	9.69147	6.37466	13.1339	2.61295	8.5785	4.48189	12.53	7.35538	13.2253	17.9818	0.0553002	0.369813	2.2646	3.66062	4258.63	-706.983			5.07331	9.73333	5.22445	11.0369
	1.69331	10.4195	3.06948	9.48777	6.19721	12.5462	2.6047	9.04772	4.71511	12.6164	7.56064	13.287	18.3761	0.0553149	0.370485	2.27273	3.65394	4059.62	-719.204			5.06076	9.41039	5.45584	11.1547
	1.67264	10.5061	3.12286	9.1008	5.9582	11.5816	2.67065	9.33516	5.00705	12.2529	7.90566	13.2382	18.8027	0.0555866	0.370622	2.28576	3.64729	3833.03	-729.569			5.10055	8.88021	5.67096	11.1322
	1.66202	10.7495	3.10882	8.68719	6.03352	10.8931	2.74476	9.59722	5.11799	12.0213	8.36465	13.2794	19.2265	0.0557509	0.370364	2.30115	3.64699	3575	-733.552			5.17345	8.53792	5.81999	11.2218
	1.69125	10.8715	3.13843	8.51073	5.86301	10.7488	2.75945	9.75856	5.40493	11.771	8.55723	13.3131	19.6735	0.0556857	0.370899	2.31155	3.63802	3286.38	-739.627			5.23373	8.37419	5.97432	11.2138
	1.68877	10.8348	3.09499	8.22295	5.82312	10.6234	2.74207	9.84626	5.51101	11.6907	8.71243	13.0467	20.0914	0.0551112	0.371145	2.31802	3.6223	2972.67	-748.404			5.20618	8.22316	6.03311	11.15
	1.66206	10.5696	3.15564	7.87033	5.88845	10.5872	2.8844	9.95747	5.55409	11.5196	8.77282	12.9462	20.4625	0.0552348	0.370928	2.32303	3.61701	2640.72	-750.982			5.1291	8.11531	6.13199	11.0796
	1.66231	10.5031	3.17561	7.60506	5.71824	10.5919	2.92417	9.99548	5.65464	10.9876	8.83109	13.1864	20.8064	0.0546727	0.371453	2.32252	3.60727	2315.29	-749.567			5.11367	7.97175	6.19143	11.0017
	1.68667	10.3483	3.23141	7.40898	5.69301	10.5566	2.98213	10.0137	5.65478	11.0712	8.81194	14.1025	21.1365	0.0542355	0.371312	2.31464	3.6042	2003.51	-754.535			5.0888	7.8862	6.21689	11.3285
	1.67856	10.1398	3.26787	7.47539	5.85683	10.6689	3.0006	10.1132	5.51913	11.155	8.76167	14.4382	21.3922	0.0538908	0.37129	2.29521	3.61435	1707.55	-758.667			5.02874	8.00036	6.21099	11.4516
	1.62575	10.1459	3.27726	7.6417	5.82647	10.97	2.99209	10.1913	5.37583	12.0257	8.73674	15.3385	21.5531	0.0538897	0.371247	2.27537	3.62127	1419.8	-755.807			5.01632	8.14607	6.18641	12.0336
	1.62745	10.0511	3.30107	7.81805	5.93309	11.3798	2.92614	10.5018	5.09452	12.7904	8.49975	15.7943	21.6698	0.0539669	0.371561	2.25034	3.62712	1149.72	-756.682			4.99319	8.377	6.17414	12.3615
	1.64114	9.61098	3.27324	8.27759	5.94471	12.061	2.89959	10.5297	4.97876	12.9181	8.19778	16.4644	21.7693	0.0539626	0.371637	2.22442	3.63048	908.516	-763.068			4.84179	8.76112	6.13602	12.5268
	1.62135	9.36952	3.18959	8.47613	6.14749	12.7876	2.90463	10.9249	4.79901	13.4239	7.8799	17.3096	21.828	0.0541617	0.371316	2.19506	3.63684	708.999	-763.424			4.72682	9.13707	6.20951	12.8711
	1.61779	9.14251	3.23882	8.82003	6.25579	13.4901	2.87282	11.284	4.61215	14.1172	7.62295	18.1336	21.8479	0.054383	0.371229	2.17187	3.64256	540.759	-761.673			4.66637	9.52196	6.25633	13.2913
	1.63695	9.08693	3.23316	9.07453	6.18998	14.2767	2.82029	11.4776	4.5044	14.4679	7.38987	18.6868	21.9056	0.0541434	0.370974	2.13509	3.64257	400.367	-764.926			4.65235	9.84709	6.26743	13.5149
	1.63412	8.98262	3.21137	9.4208	6.40368	14.8103	2.76804	11.6067	4.27826	14.9146	7.33819	18.5814	21.994	0.0540911	0.370816	2.11308	3.6461	273.957	-766.815			4.60937	10.2116	6.21766	13.6114
	1.6251	8.79478	3.24141	9.83237	6.57848	16.3242	2.75913	11.8108	4.11334	15.2991	7.1942	18.1776	22.0688	0.0543756	0.370938	2.09927	3.64465	168.998	-762.557			4.55376	10.9117	6.22775	13.557
	1.59729	8.54275	3.29194	10.1694	6.76797	17.6895	2.71722	12.3223	3.89816	15.5883	7.152	17.5892	22.1588	0.0543241	0.370297	2.09847	3.63554	84.9543	-764.045			4.47733	11.5423	6.31254	13.4432
	1.6018	8.14991	3.33941	10.5524	7.18254	18.355	2.72662	12.446	3.84115	15.277	7.07428	16.9091	22.273	0.0543298	0.36994	2.08486	3.63351	30.9766	-772.712			4.36371	12.03	6.33792	13.0868
	1.58865	8.10208	3.4179	11.2196	7.44159	18.7386	2.73634	12.3794	3.90564	14.9459	6.99351	16.3779	22.3406	0.0546566	0.369531	2.0661	3.63509	1.42936	-775.903			4.36954	12.4666	6.34045	12.7725
	1.57678	7.8092	3.57628	10.8919	7.59323	18.6437	2.75933	12.3544	4.04847	15.6695	6.85057	15.5414	22.3691	0.0551245	0.370064	2.04487	3.63477	-5.94682	-777.103			4.32076	12.3763	6.3874	12.6872
	1.56245	7.69908	3.6469	11.1232	7.60259	18.4801	2.76582	12.0251	4.14858	15.6692	6.9708	14.4585	22.38	0.0558999	0.370257	2.02971	3.63463	4.94176	-786.591			4.30281	12.402	6.31316	12.3662
	1.55892	7.55792	3.6195	11.1588	7.70409	18.0305	2.73576	11.7308	4.37281	15.312	7.12033	12.9926	22.3238	0.0565045	0.370122	2.00743	3.63591	32.3641	-795.112			4.24544	12.2978	6.2798	11.8083
	1.53891	7.38062	3.63645	11.1278	8.03534	17.6653	2.70788	11.5666	4.56542	14.9131	7.27304	11.44	22.1991	0.0571133	0.370193	1.99121	3.6346	72.3753	-798.361			4.18533	12.2762	6.27998	11.2087
	1.53822	7.20175	3.67497	11.1463	8.15155	17.5131	2.74312	11.3871	4.82327	14.7349	7.49519	11.0351	22.0416	0.0578041	0.369994	1.97524	3.62814	122.077	-805.223			4.13832	12.2703	6.31784	11.0884
	1.52547	7.23099	3.63526	10.9267	8.32418	16.5686	2.75716	11.1027	5.13011	14.19	7.8981	10.1938	21.8559	0.0580194	0.37008	1.96253	3.62271	181.403	-816.223			4.13057	11.9398	6.32998	10.7606
	1.54659	7.11119	3.59006	10.8274	8.3376	15.6892	2.753	10.2857	5.22667	13.9454	8.03147	9.59265	21.6944	0.0583751	0.370692	1.94889	3.61979	240.423	-818.455			4.08261	11.6181	6.08847	10.5232
	1.5404	6.98625	3.48212	10.5599	8.39185	15.1365	2.70648	9.73917	5.45195	14.0136	8.26211	9.1441	21.608	0.0587478	0.371255	1.95115	3.61085	293.951	-766.329			4.00293	11.3628	5.96587	10.4733
	1.54263	6.87271	3.36942	10.0209	8.42168	15.1754	2.68627	9.36006	5.41761	13.9218	8.38128	8.56115	21.497	0.058674	0.371908	1.95613	3.59923	337.748	-473.82			3.92825	11.206	5.82132	10.2881
	1.53594	6.9975	3.19454	10.5926	8.68848	15.7322	2.63339	9.1277	5.35599	13.6908	8.36066	8.4018	21.3641	0.0582168	0.372018	1.96202	3.58001	369.838	-87.0338			3.90933	11.6711	5.7057	10.1511
	1.53063	6.95762	3.09249	11.048	9.29599	17.104	2.58806	8.98853	5.18419	13.558	8.48218	8.21766	21.2524	0.057683	0.372245	1.96172	3.56051	381.434	333.836			3.86025	12.4827	5.58693	10.0859
	1.55136	7.06205	3.03842	12.1202	10.4694	18.9692	2.60902	8.96799	5.08612	14.0447	8.9077	8.93724	21.1474	0.057564	0.372528	1.962	3.55546	381.109	795.013			3.88394	13.8529	5.55437	10.6299
	1.60057	6.94439	3.27477	11.7754	10.0593	18.7627	2.69556	9.46138	5.26848	13.5789	9.58935	8.25837	21.2782	0.0607934	0.374676	1.92298	3.55265	302.591	791.124			3.93991	13.5325	5.80848	10.4755
	1.62842	6.9001	3.21789	14.1848	11.4976	21.436	2.68435	9.31467	5.08812	14.4528	9.68181	8.56823	21.1719	0.0608509	0.375157	1.92151	3.55482	287.167	1272.51			3.91547	15.7061	5.69571	10.901
	1.6429	6.90693	3.18798	18.754	12.7404	23.0645	2.66977	9.04035	4.83568	15.7601	9.67879	8.6481	21.0879	0.0607501	0.375891	1.91495	3.56457	257.485	1766.41			3.9126	18.1863	5.51527	11.3623
	1.65857	6.93613	3.26128	24.3229	14.4537	26.0409	2.63771	8.9485	4.48522	16.8825	9.80531	9.01268	20.9899	0.0607193	0.376214	1.90353	3.57405	211.507	2289.74			3.95199	21.6058	5.35715	11.9001
	1.68578	7.01151	3.30286	31.0827	16.3262	28.2932	2.61211	9.15272	4.17758	18.3838	10.2247	9.34161	20.8802	0.060615	0.376073	1.89597	3.57523	154.435	2808.67			4.00005	25.234	5.31413	12.65
	1.74112	7.45176	3.60457	38.6484	18.26	31.2239	2.6675	9.31089	3.90512	19.7229	10.8376	9.77959	20.7872	0.0603687	0.376117	1.89314	3.58782	86.6191	3244.28			4.26582	29.3774	5.2945	13.4467
	1.77782	7.69447	3.75802	45.9216	20.6361	33.6519	2.7066	9.28469	3.7509	21.2828	11.4418	10.5248	20.7738	0.0607746	0.375842	1.89086	3.60611	10.4971	3452.61			4.41011	33.4032	5.2474	14.4165
	1.81008	7.78654	3.96548	55.1671	22.8364	36.0761	2.7506	9.2626	3.70266	22.3767	11.9365	11.2914	20.7589	0.0608529	0.375371	1.88926	3.62961	-71.0028	3595.83			4.5207	38.0265	5.23862	15.2015
	1.88714	8.03522	4.05392	62.5217	25.1866	37.7782	2.80855	8.81636	3.68109	23.287	12.238	11.9338	20.7469	0.0612921	0.375114	1.89578	3.65056	-155.019	3700.59			4.65876	41.8288	5.102	15.8196
	1.92881	8.0448	4.14386	67.493	26.9923	39.0161	2.90492	8.40583	3.6865	24.7933	13.1572	12.0918	20.7673	0.0609885	0.375695	1.90418	3.6636	-243.589	3786.61			4.70582	44.5005	4.99908	16.6808
	1.98971	8.14522	4.27558	72.2894	27.9704	39.5064	3.00023	7.89263	3.57449	25.591	13.6403	12.6257	20.79	0.0607898	0.37563	1.91994	3.684	-335.224	3851.07			4.8035	46.5887	4.82245	17.2857
	2.06255	8.21973	4.36896	73.8332	29.0869	39.8403	3.03276	7.63145	3.54306	25.658	14.3202	12.7757	20.7935	0.0608636	0.375488	1.93572	3.69882	-428.11	3882.35			4.88375	47.5868	4.73576	17.5846
	2.07235	8.11855	4.40276	73.7591	28.7002	38.5365	3.042	7.52962	3.55556	25.5459	14.7603	13.022	20.7959	0.0611755	0.374768	1.95034	3.71192	-524.087	3898.81			4.86455	46.9986	4.70906	17.776
	2.10665	8.51067	4.4878	70.9656	28.0752	36.8957	3.14795	7.21712	3.6075	25.0981	15.7798	13.06	20.763	0.0613279	0.374607	1.96542	3.73233	-618.937	3913.02			5.03504	45.3122	4.65752	17.9793
	2.10449	9.01281	4.27978	67.798	27.0941	34.2711	3.2575	6.92294	3.74341	24.1299	16.6825	13.0591	20.7107	0.0612343	0.374234	1.9813	3.74684	-713.89	3914.99			5.13236	43.0544	4.64128	17.9572
	2.10537	9.40608	4.17805	64.273	25.2882	31.6549	3.31571	6.62979	3.92531	22.9445	17.187	12.9413	20.6663	0.0608963	0.373804	1.99773	3.75505	-805.766	3903.38			5.22983	40.4054	4.6236	17.6909
	2.12312	9.55469	4.01059	58.7072	23.3689	28.2721	3.29277	6.26249	4.11977	22.0003	17.7446	12.6743	20.6267	0.0607019	0.37394	2.00275	3.77498	-898.497	3893.24			5.22946	36.7827	4.55835	17.4731
	2.10033	9.82229	3.99687	52.1475	20.7398	25.2233	3.28944	6.12191	4.2611	20.5258	17.9651	12.6682	20.5758	0.0605734	0.374	1.99978	3.78657	-988.267	3883.01			5.3065	32.7035	4.55748	17.053
	2.0674	9.98579	4.1467	44.4718	18.0326	21.4359	3.23879	6.0042	4.46182	18.0728	17.6667	12.3209	20.5535	0.0605628	0.374064	1.99252	3.80464	-1069.66	3864.18			5.39996	27.9801	4.56827	16.0201
	1.99127	9.80866	4.2799	35.4256	15.4586	17.8283	3.1697	5.87879	4.65657	15.5441	17.4947	12.1712	20.5322	0.0604036	0.37473	1.98415	3.81723	-1141.62	3846.4			5.35994	22.9042	4.56835	15.07
	1.92901	9.63162	4.76971	30.3529	12.7086	14.8773	3.17447	5.71856	4.79326	13.8436	17.7707	11.9299	20.4592	0.0598797	0.375375	1.98223	3.83357	-1199.91	3836.25			5.44345	19.3129	4.5621	14.5147
	1.93346	9.42301	5.37208	25.811	11.4194	13.7954	3.1513	5.32184	4.88433	12.3689	17.8209	11.8586	20.4253	0.0593762	0.376694	1.97525	3.84721	-1242.26	3823.39			5.57618	17.0086	4.45249	14.0161
	1.90821	8.8155	6.05866	22.3463	10.2055	12.9377	3.0855	4.81437	4.98012	10.511	17.5726	11.8036	20.4552	0.0586734	0.377352	1.97794	3.86305	-1267.94	3807.16			5.59412	15.1631	4.29333	13.2957
	1.90027	7.89462	6.58816	19.7275	9.44826	12.1848	3.0155	4.49574	5.02775	8.99226	17.1093	11.9521	20.481	0.0581578	0.378154	1.96634	3.87385	-1275.25	3798.4			5.46102	13.7869	4.17966	12.6846
	1.86204	7.22576	7.24627	17.0306	9.31153	11.3515	2.9752	4.8495	4.99281	8.02309	16.9267	11.9324	20.485	0.0576629	0.37902	1.95731	3.88958	-1263.41	3792.84			5.44469	12.5645	4.2725	12.2941
	1.81933	6.75911	7.77033	15.3192	9.09499	10.7448	2.92181	5.27338	4.86638	7.1479	16.6911	11.8892	20.5233	0.0575068	0.379709	1.95073	3.89861	-1232.89	3781.7			5.44959	11.7196	4.35386	11.9094
	1.80311	6.24321	8.4279	15.0069	9.2943	10.8385	2.93885	5.51022	4.80548	6.61473	16.3631	11.7363	20.6	0.0574745	0.380269	1.95409	3.90486	-1182.22	3772.81			5.49141	11.7132	4.41818	11.5714
	1.77475	6.03029	9.09459	15.8954	9.56778	11.0297	2.90472	5.96025	4.64725	6.25024	16.0377	12.163	20.659	0.0577115	0.380199	1.95445	3.9109	-1114.04	3770.58			5.63321	12.1643	4.50407	11.4837
	1.80031	5.82054	9.58627	16.5888	9.75438	11.1015	2.90391	6.38289	4.46275	6.05079	15.8669	12.4887	20.7008	0.0576869	0.378916	1.96557	3.91928	-1034.86	3765.36			5.73571	12.4816	4.58318	11.4688
	1.80969	6.02555	9.77447	16.7113	9.81134	11.2817	2.93805	7.06747	4.39408	5.97869	15.3831	13.0425	20.747	0.0579046	0.378213	1.97625	3.92747	-950.275	3756.06			5.86991	12.6015	4.79987	11.4681
	1.77977	6.43579	10.0411	17.1369	9.92769	10.9595	2.98543	7.62105	4.31712	6.06562	14.6963	13.9919	20.7301	0.0581964	0.37746	1.98135	3.93906	-865.678	3751.46			6.08556	12.6747	4.97453	11.5846
	1.77276	6.42469	10.0942	17.3801	10.1874	10.9646	3.03861	7.96223	4.2629	6.28832	13.9107	14.7526	20.6707	0.0586878	0.376867	1.98089	3.94676	-784.312	3747.74			6.09721	12.844	5.08791	11.6505
	1.78661	6.48429	10.2363	17.5563	10.2129	11.0317	3.09594	8.10196	4.23502	6.42998	13.3006	15.3027	20.6034	0.0591917	0.376926	1.9831	3.95511	-711.435	3737.88			6.16906	12.9336	5.14431	11.6778
	1.82954	6.5103	10.0632	17.8608	10.1143	11.1384	3.16075	8.06404	4.29441	6.6385	12.9997	15.6475	20.5321	0.0596884	0.376443	1.98264	3.96093	-649.438	3728.31			6.13434	13.0378	5.17306	11.7619
	1.85446	6.58034	9.718	17.9885	10.1676	11.2283	3.41447	8.12295	4.36826	6.77855	13.4249	15.8772	20.4505	0.0603322	0.375306	1.98302	3.96923	-598.181	3722.76			6.05093	13.1281	5.30189	12.0269
	1.9367	6.44708	9.21592	17.7338	9.89805	10.9759	3.45933	8.14052	4.43185	7.00508	14.0992	15.9017	20.3512	0.0602831	0.374037	1.98394	3.97275	-564.393	3713.5			5.86657	12.8693	5.3439	12.3354
	2.02465	6.31783	8.45428	16.8839	9.51985	10.6937	3.57657	8.09496	4.61364	7.10806	14.7418	15.6772	20.2496	0.0600242	0.373477	1.99089	3.96902	-546.665	3699.69			5.59892	12.3658	5.42839	12.509
	2.07544	6.3424	8.03561	15.4438	9.20104	10.3073	3.67454	8.05299	4.71884	7.31937	15.1691	15.2038	20.1824	0.0596054	0.373477	1.99134	3.96744	-541.261	3688.92			5.48448	11.6507	5.48212	12.5641
	2.11694	6.26007	7.59576	15.1905	9.06703	9.93297	3.74104	7.6161	4.80406	7.55717	15.7542	14.7836	20.1387	0.0592832	0.373088	1.98989	3.9612	-541.363	3677.81			5.32426	11.3968	5.38706	12.6983
	2.1608	6.04753	7.06868	14.9881	8.79549	9.46236	3.78279	7.28943	4.84318	7.70033	16.4086	13.9372	20.1025	0.059445	0.372363	1.98642	3.95529	-545.704	3660.59			5.09234	11.082	5.30514	12.6821
	2.2052	6.13159	6.62306	14.4919	8.40565	9.07663	3.78049	7.00867	4.80011	7.77171	16.6916	12.9787	20.1034	0.059811	0.372424	1.98478	3.94764	-552.087	3641.89			4.98662	10.6581	5.19642	12.4807
	2.20073	6.30474	5.95866	13.7985	8.28141	8.54605	3.76145	6.85067	4.72775	7.793	16.7115	12.1804	20.1208	0.0599309	0.371454	1.98318	3.93705	-555.795	3624.28			4.82138	10.2086	5.11329	12.2283
	2.20127	6.36358	5.69505	13.4947	8.61642	8.11398	3.72459	6.61736	4.5821	7.70933	16.7092	11.6519	20.1583	0.0596279	0.371125	1.97673	3.9302	-557.152	3601.87			4.7533	10.075	4.97469	12.0235
	2.19686	6.70595	5.72606	13.3356	9.13599	7.81745	3.54827	6.4314	4.43295	7.44151	16.5484	11.1612	20.1739	0.0595612	0.370814	1.97311	3.91327	-558.59	3573.49			4.87629	10.0963	4.80421	11.717
	2.13579	7.17593	5.85716	13.2584	9.64555	7.64604	3.50547	6.30191	4.33394	7.34244	16.1609	10.9691	20.168	0.0592984	0.370369	1.96573	3.90343	-558.215	3543.96			5.0563	10.1833	4.71377	11.4908
	2.08137	7.89092	6.01578	13.1999	10.4017	7.75317	3.35803	5.96445	4.19762	7.29807	15.7504	10.6545	20.198	0.0589286	0.369859	1.96745	3.89122	-554.052	3510.58			5.32936	10.4516	4.5067	11.2343
	2.03702	8.72655	6.06999	13.1325	11.0249	8.26569	3.23438	5.67881	4.002	7.16117	15.0821	10.6529	20.2789	0.0588325	0.369253	1.95672	3.88161	-550.695	3468.6			5.61119	10.8077	4.30506	10.9654
	2.01061	9.21444	6.36078	13.8782	11.5903	8.7779	3.15733	5.56131	3.88442	6.92004	14.4157	10.3412	20.3778	0.0586215	0.369171	1.93904	3.87195	-549.513	3419.85			5.86194	11.4155	4.20102	10.559
	1.97491	10.0922	6.72289	14.807	12.3501	9.929	3.1124	5.32239	3.68015	6.74709	13.5962	10.1421	20.4821	0.0580258	0.368931	1.92123	3.8652	-548.152	3363.93			6.26333	12.3621	4.03831	10.1618
	1.94333	10.7875	6.86521	15.397	12.9262	10.8581	3.04225	5.23504	3.5534	6.55871	12.791	9.89258	20.5984	0.0575676	0.36833	1.89535	3.86022	-547.463	3295.46			6.53203	13.0604	3.94356	9.74744
	1.93539	11.2934	7.12388	16.2065	13.6964	11.8943	3.04325	5.25254	3.41908	6.37197	12.1011	9.53514	20.7113	0.057294	0.36822	1.86719	3.85627	-549.387	3211.38			6.78422	13.9324	3.90495	9.33606
	1.91244	11.6998	7.19582	16.5211	13.5968	12.5368	3.04722	5.3492	3.50721	6.31814	11.3527	9.06211	20.8042	0.0572676	0.367948	1.84803	3.85301	-552.59	3115.37			6.93601	14.2182	3.96788	8.91099
	1.90537	11.7753	7.37729	16.613	13.4886	13.0401	3.11956	5.41295	3.46829	6.20583	10.1099	8.47193	20.9139	0.0569393	0.368342	1.82579	3.84947	-556.189	3003.28			7.01931	14.3806	4.00027	8.26255
	1.86322	12.0841	7.28208	16.478	13.2903	13.2488	3.06007	5.6349	3.41984	6.15083	9.09503	7.94481	21.0343	0.0568156	0.368931	1.7982	3.84902	-560.812	2872.01			7.07648	14.3391	4.03827	7.73022
	1.85667	12.0058	7.27035	16.1924	12.6972	13.0895	3.07637	5.90036	3.49607	6.03651	8.04631	7.53574	21.0866	0.0570115	0.369079	1.78095	3.85561	-567.116	2726.3			7.04428	13.993	4.1576	7.20619
	1.86094	11.9892	7.17212	15.5846	12.3125	12.9958	3.12981	6.11559	3.60832	6.07579	7.66689	7.18662	21.0639	0.05664	0.369216	1.77903	3.85462	-572.584	2565.49			7.00742	13.631	4.28457	6.97643
	1.87237	12.0117	6.96121	14.7678	11.4831	12.6061	3.12178	6.31428	3.70286	6.04201	7.23211	7.06354	21.0107	0.0561376	0.369475	1.78373	3.8607	-577.729	2387.47			6.94842	12.9523	4.37964	6.77922
	1.87203	11.4374	6.62771	13.5963	10.6574	11.7369	3.13849	6.65265	3.96356	6.03971	7.1618	7.29309	20.9853	0.0564115	0.369682	1.79658	3.86319	-584.361	2200.38			6.64571	11.9969	4.5849	6.83153
	1.91467	10.8585	6.36685	12.2933	9.48331	11.0987	3.1846	7.009	4.14672	6.07043	7.31654	7.90101	20.9586	0.0564991	0.370349	1.8101	3.86936	-592.28	2005.59			6.38002	10.9584	4.7801	7.09599
	1.92157	10.2291	6.07439	11.1114	8.40079	10.1389	3.25477	7.22796	4.28917	6.04582	7.32505	8.04137	20.99	0.0563498	0.370798	1.82246	3.8633	-601.866	1810.83			6.07501	9.88372	4.92397	7.13741
	1.93197	9.631	5.87665	10.2073	7.73531	9.54279	3.25424	7.33334	4.37825	6.04739	7.44262	8.30688	21.0723	0.0558069	0.370909	1.83239	3.85697	-612.735	1615.13			5.81321	9.1618	4.98861	7.26563
	1.9398	9.2983	5.60996	9.56208	7.00929	8.87658	3.2744	7.70814	4.46777	5.99745	7.52584	8.53706	21.1586	0.0555091	0.370948	1.83411	3.85912	-625.064	1425.59			5.61602	8.48265	5.1501	7.35345
	1.91202	8.762	5.34939	9.15987	6.65592	8.54481	3.31773	7.9483	4.61449	5.81035	7.54512	8.87513	21.2474	0.0553165	0.371376	1.8414	3.85474	-640.247	1241.71			5.34114	8.1202	5.29351	7.4102
	1.87084	8.26162	5.06722	8.7243	6.13902	8.32231	3.28892	8.07781	4.62455	5.70791	7.6736	9.29597	21.3827	0.0551972	0.371339	1.83125	3.84811	-657.168	1065.48			5.06656	7.72854	5.33043	7.55916
	1.8524	7.75592	4.86336	8.49236	5.91081	8.1754	3.25706	8.19311	4.60629	5.55058	7.78229	10.0971	21.5613	0.0556921	0.371525	1.81905	3.84269	-676.051	902.096			4.82389	7.52619	5.35216	7.81
	1.80839	7.31666	4.67315	8.43678	5.65734	8.11308	3.24536	8.35301	4.57498	5.40307	7.79906	10.5231	21.697	0.0559921	0.370954	1.8054	3.82688	-695.284	750.361			4.5994	7.4024	5.39112	7.9084
	1.78352	7.18288	4.56776	8.33319	5.59496	8.04941	3.23189	8.57945	4.54547	5.2934	7.54472	10.7856	21.8274	0.0560941	0.371025	1.79859	3.80765	-716.428	608.155			4.51139	7.32585	5.45227	7.87458
	1.69969	7.14911	4.47083	8.26426	5.57434	8.01111	3.19444	8.73039	4.39101	5.10692	7.35521	10.7673	21.9194	0.0562927	0.370299	1.80857	3.78996	-736.814	475.389			4.43988	7.28324	5.43861	7.74316
	1.64525	7.20698	4.51909	8.10737	5.56526	8.16951	3.05839	9.03351	4.30705	5.03829	7.23554	10.8352	21.9287	0.0565946	0.369909	1.81623	3.77992	-753.732	356.289			4.45711	7.28071	5.46632	7.70299
	1.62292	7.41849	4.37986	8.07212	5.7032	8.50624	3.02832	9.20601	4.22535	4.83897	7.17272	10.9783	21.8876	0.0571976	0.369457	1.83123	3.76216	-770.863	243.884			4.47375	7.42718	5.48656	7.66334
	1.62447	7.5106	4.2362	8.52167	6.0428	8.86512	2.98363	9.30685	4.01856	4.88293	7.14865	11.0404	21.847	0.0578681	0.368736	1.84889	3.74501	-786.88	143.066			4.45709	7.80987	5.43635	7.69066
	1.67108	7.58358	4.45185	8.96751	6.64683	9.85962	2.98634	9.50439	3.84715	5.00334	7.11384	11.1558	21.794	0.0581708	0.368062	1.86347	3.73749	-799.118	52.8719			4.56884	8.49132	5.44596	7.75767
	1.69883	7.92284	4.62323	10.0296	7.27295	11.0842	3.06534	9.69222	3.78689	5.12015	7.04043	10.9832	21.7595	0.0582133	0.36813	1.88008	3.72325	-807.983	-28.5325			4.7483	9.46225	5.51481	7.71459
	1.67901	8.38527	4.91698	11.501	8.03082	12.6622	3.07994	10.074	3.69895	5.31517	6.83446	10.4245	21.761	0.0587144	0.367862	1.89907	3.72036	-816.572	-100.82			4.99375	10.7313	5.61762	7.52472
	1.67732	8.61387	5.09491	13.2771	8.6447	14.1767	3.0613	10.2064	3.5527	5.54123	6.54347	10.1968	21.7703	0.0590208	0.368189	1.92096	3.72361	-823.153	-160.082			5.1287	12.0328	5.60681	7.42717
	1.68187	9.03044	5.29944	14.8187	9.30836	16.0104	3.08444	10.2834	3.39049	5.64083	6.37713	9.71261	21.7705	0.0589578	0.367178	1.93709	3.72393	-826.824	-209.407			5.33725	13.3792	5.58612	7.24352
	1.68762	9.23228	5.43719	16.1476	10.1455	17.4274	3.03998	10.3654	3.31561	5.7191	6.09483	9.09059	21.754	0.0590806	0.367234	1.94546	3.71665	-831.827	-248.281			5.45237	14.5735	5.57366	6.96817
	1.68695	9.71087	5.52453	17.5752	10.6996	19.4983	3.07483	10.4471	3.27624	5.83398	6.0457	8.94333	21.7709	0.0591865	0.367	1.94556	3.707	-841.004	-278.281			5.64078	15.9244	5.5994	6.941
	1.6957	10.0305	5.64853	19.292	11.0941	21.1453	3.0428	10.4953	3.233	6.14527	5.774	8.64212	21.7698	0.0593188	0.367394	1.94672	3.70881	-850.511	-298.832			5.79158	17.1772	5.59037	6.8538
	1.67109	10.3285	5.71137	20.4745	11.6622	22.1338	3.04815	10.454	3.27584	6.37299	5.50315	8.28113	21.7372	0.0598706	0.368249	1.95026	3.70452	-862.609	-313.383			5.90367	18.0902	5.59265	6.71909
	1.69798	10.4556	5.6886	21.8857	11.7822	22.5387	3.00644	10.4264	3.23183	6.73116	5.29948	8.28027	21.6998	0.0604513	0.368349	1.95882	3.70052	-881.216	-321.764			5.9474	18.7355	5.5549	6.77031
	1.68941	10.7701	5.64483	22.9964	11.8142	22.359	2.97509	10.5086	3.22099	7.05754	5.15861	8.6731	21.709	0.061104	0.368372	1.96438	3.69591	-902.764	-326.07			6.03478	19.0565	5.56823	6.96308
	1.69072	11.1743	5.56571	23.9399	11.5867	22.0429	3.02737	10.4479	3.19477	7.41602	5.25613	9.01245	21.712	0.0614229	0.368481	1.9732	3.69209	-924.761	-328.638			6.14358	19.1898	5.55669	7.2282
	1.71303	11.3896	5.40854	23.8421	11.4972	21.1841	3.0475	10.5294	3.27876	7.48267	5.31463	9.34683	21.7173	0.0618224	0.368529	1.97629	3.68167	-951.749	-329.274			6.17041	18.8411	5.61855	7.38138
	1.725	11.9164	5.20232	23.8243	11.1393	20.276	3.01643	10.4755	3.48532	7.6644	5.45049	9.59504	21.7388	0.0621176	0.36948	1.98824	3.67232	-981.685	-327.09			6.28123	18.4132	5.65907	7.56998
	1.75618	12.0014	5.21575	23.7129	10.4712	19.2118	3.30227	10.2934	3.62853	7.7408	5.56976	9.756	21.7656	0.0629076	0.369433	1.99143	3.66961	-1010.76	-325.132			6.32446	17.7986	5.7414	7.68885
	1.77883	11.8175	5.10757	22.6664	9.79572	17.3518	3.30449	10.3908	3.75646	7.69075	5.688	10.1559	21.7772	0.0633547	0.369109	1.99654	3.6731	-1039.45	-322.693			6.23464	16.6046	5.81726	7.84488
	1.83784	11.9406	5.12194	21.0809	9.16722	15.11	3.49455	10.2344	3.87593	7.57042	5.93146	10.7851	21.7882	0.0637584	0.369228	1.99882	3.67282	-1071.32	-322.063			6.30014	15.1194	5.86828	8.09567
	1.87961	11.8851	5.23101	19.6404	8.52028	13.123	3.47877	10.2928	3.99854	7.30782	6.18887	11.6496	21.8176	0.0635589	0.369239	2.02348	3.67202	-1102.84	-321.721			6.33191	13.7612	5.92335	8.38211
	1.82717	11.867	5.44717	18.1993	8.04179	11.5444	3.45391	10.3974	4.23765	7.13394	6.46997	12.4394	21.8168	0.0636901	0.368768	2.03404	3.67278	-1125.38	-323.636			6.38045	12.5951	6.02964	8.68111
	1.88001	11.4594	5.70342	16.403	7.64226	10.2507	3.46894	10.1281	4.38978	6.82279	6.89204	12.582	21.7853	0.0635948	0.368393	2.05529	3.6816	-1147.26	-328.005			6.34762	11.432	5.99561	8.76561
	1.94832	11.0992	5.81683	14.238	7.37508	8.77308	3.55401	9.78071	4.53635	6.46586	7.60845	12.8531	21.775	0.0638036	0.367869	2.07326	3.68605	-1167.87	-334.662			6.28812	10.1287	5.95702	8.97579
	1.99946	11.0477	5.95554	12.852	7.02538	7.3479	3.68722	9.5242	4.84817	6.27398	7.93691	13.0323	21.7846	0.0639973	0.367342	2.08322	3.69458	-1175.69	-345.589			6.33422	9.0751	6.01986	9.08105
	2.00557	10.3179	6.11798	11.0103	6.93905	6.29091	3.78531	9.37095	5.06498	5.92346	8.39595	13.2072	21.7942	0.0641373	0.367114	2.08545	3.70477	-1160.28	-361.132			6.14714	8.08007	6.07375	9.17554
	2.03938	10.2607	6.21822	8.89342	6.9773	5.83407	3.72747	9.23932	5.08855	5.8542	9.13902	13.7174	21.8419	0.0636809	0.367962	2.0949	3.71131	-1117.85	-380.549			6.17275	7.23493	6.01844	9.5702
	2.06459	10.1125	6.32367	8.31529	6.95067	5.50912	3.80331	8.85774	5.23414	5.80473	9.96413	15.0182	21.8825	0.0633608	0.368697	2.10212	3.71017	-1008.66	-403.16			6.16691	6.92503	5.96506	10.2623
	2.06663	9.88547	6.22622	8.15464	7.15302	5.3643	3.66416	8.836	5.3608	5.91218	10.712	16.3719	21.7752	0.0627314	0.369196	2.10143	3.70472	-768.238	-428.148			6.05944	6.89065	5.95365	10.9987
	2.06951	10.0236	6.14682	8.28617	7.04719	5.30621	3.7178	8.57261	5.4381	6.31984	11.4006	17.0615	21.4242	0.0623872	0.369709	2.08681	3.69335	-323.26	-455.254			6.07997	6.87986	5.9095	11.594
	2.05336	10.0765	5.83063	8.68027	7.21198	5.32405	3.78353	8.19393	5.46812	6.68246	12.1554	18.3474	20.8236	0.061811	0.370745	2.07217	3.68017	305.687	-482.031			5.98683	7.0721	5.81519	12.3951
	2.04844	10.2486	5.4415	9.43633	7.56021	5.49339	3.92148	8.23601	5.54122	7.49156	13.07	20.0964	20.0358	0.061422	0.371633	2.05468	3.66653	1011.79	-509.842			5.91284	7.49664	5.89957	13.5527
	2.09253	10.3273	5.14106	10.514	7.66787	5.59096	3.97126	8.13212	5.71392	9.28802	14.1267	22.4074	19.1017	0.0607649	0.372779	2.04399	3.65621	1731.53	-536.493			5.85363	7.92429	5.9391	15.274

## Sheet: P204 U1-2
	Ra Li	Oi Li	Oe Li	MF Li	ICO Li	LO Li	Ra Re	Oi Re	Oe Re	MF Re	ICO Re	LO Re	EKG	Kippwinkel	Rotwinkel	Kraft x	Kraft y	Druck li	Druck re			Bauch links	Rücken links	Bauch rechts	Rücken rechts
	3.53995	5.80384	10.0554	43.6155	7.85626	9.26929	3.96018	16.5457	8.77406	37.5249	11.5841	36.7144	18.7065	0.0657743	0.0773885	1.15721	1.66697	44	-957.342			6.4664	20.247	9.75998	28.6078
	3.46074	5.49528	9.23962	51.4446	7.82346	10.6644	3.98713	16.1232	8.73635	52.1409	13.6992	43.6171	17.354	0.0656693	0.077978	1.15264	1.66048	33	-955.09			6.06521	23.3108	9.61556	36.4857
	3.48944	5.35765	8.387	59.1201	8.02818	11.8459	3.92857	15.9049	8.91203	62.8611	15.2912	50.6403	15.8841	0.0659993	0.0779826	1.13987	1.66538	1.16162	-953.195			5.7447	26.3314	9.58182	42.9309
	3.55464	5.51179	7.91367	66.4391	8.10102	13.9921	3.89742	15.5003	8.80787	75.6973	17.1627	55.7571	14.291	0.0658602	0.07804	1.12882	1.67257	11	-951.022			5.66003	29.5108	9.40186	49.539
	3.50752	5.35025	7.42249	72.1111	8.23757	15.2794	3.81824	14.9134	8.84761	84.7715	18.0514	60.1894	12.5699	0.0658955	0.0778059	1.11356	1.67919	4517.43	L			5.42675	31.876	9.19308	54.3374
	3.30546	5.31485	7.39512	77.308	8.47795	16.653	3.73089	13.9465	8.74009	88.6525	18.3301	62.171	11.3583	0.0663246	0.0772028	1.11008	1.68496	4955.92	-947.349			5.33848	34.1463	8.80583	56.3845
	3.27344	5.90956	7.42	81.6583	8.85771	17.945	3.71059	12.9937	8.54603	90.9673	18.326	64.2858	11.0156	0.0666229	0.0767887	1.10865	1.68613	4974.51	-946.882			5.53433	36.1537	8.41677	57.8597
	3.31086	6.34678	7.47384	85.4127	9.06445	19.1588	3.62676	11.4243	8.39922	92.4496	18.2393	63.382	10.9607	0.0666154	0.0760555	1.10612	1.68419	4960.49	-946.458			5.71049	37.8787	7.81678	58.0236
	3.36946	6.6202	7.64315	87.6632	9.31549	19.8568	3.67086	9.73818	7.84112	92.2686	17.7921	62.6972	11.0549	0.066817	0.076347	1.10473	1.6776	4944.52	-946.59			5.8776	38.9451	7.08339	57.586
	3.4019	6.83057	7.623	85.9014	9.50977	20.3287	3.64635	9.0358	8.037	87.9427	16.3683	60.4567	11.1958	0.067165	0.0762137	1.09642	1.67402	4964.26	-947.076			5.95182	38.58	6.90639	54.9226
	3.48044	6.96914	7.86952	82.8745	9.74771	20.3992	3.67497	8.00511	8.06665	80.1993	14.8187	55.6865	11.4497	0.06718	0.076029	1.09172	1.67146	4968.8	-947.344			6.10637	37.6738	6.58224	50.2348
	3.47624	7.15973	8.62916	78.2088	10.2098	20.5619	3.61244	7.4948	8.54882	73.1713	13.084	50.1291	11.846	0.0672613	0.0757998	1.0959	1.66725	4951.08	-947.813			6.42171	36.3268	6.55202	45.4615
	3.60658	7.38275	9.07492	71.9764	10.2752	19.6716	3.71906	7.27789	9.20116	62.2262	10.9382	44.4349	12.3532	0.0673885	0.0762239	1.09609	1.667	4959.67	-948.843			6.68809	33.9744	6.7327	39.1997
	3.71666	7.70838	9.5592	65.5715	10.1587	18.572	3.82901	7.21152	9.97673	54.109	9.69977	38.7163	12.9699	0.0674258	0.0759934	1.09602	1.67703	4975.48	-949.669			6.99475	31.4341	7.00576	34.175
	3.86745	7.7552	10.0782	55.4302	9.98485	17.3191	3.86605	6.88513	10.6077	47.8387	8.66946	32.8056	13.6532	0.0677751	0.0752768	1.09363	1.67645	4954.68	-950.504			7.23362	27.578	7.11964	29.7713
	3.9732	7.66193	10.6883	47.4506	10.1974	15.9483	3.94889	6.41165	11.2016	41.6039	7.68984	26.1645	14.3311	0.0676079	0.074968	1.09531	1.67795	4927.08	-951.867			7.44116	24.5321	7.18738	25.1527
	4.47153	7.84592	12.1774	35.2885	10.423	14.9768	4.06062	6.27872	12.0897	32.1704	6.515	21.6633	14.99	0.0672651	0.0748563	1.08899	1.66971	4890.18	-953.086			8.16494	20.2294	7.47634	20.1163
	4.92679	7.96137	12.9891	27.9501	10.4239	15.1712	4.17403	6.34806	12.674	26.2234	6.12762	17.8108	15.6786	0.0673298	0.0751946	1.07714	1.67072	4779.19	-953.96			8.62574	17.8484	7.73204	16.7206
	5.18902	8.11526	13.805	21.1391	10.863	15.6087	4.19261	6.40763	13.1744	20.5547	5.54126	14.4048	16.4641	0.0674294	0.0752463	1.06994	1.66453	4589.11	-955.203			9.03643	15.8703	7.92489	13.5003
	5.16484	8.54618	13.687	14.8992	10.955	17.0177	4.21926	6.41194	13.8405	17.3998	5.32931	12.6132	17.265	0.0668996	0.0756008	1.06934	1.66086	4368.19	-956.675			9.13268	14.2907	8.15723	11.7808
	5.13598	8.91161	13.3832	12.7974	11.2074	18.4403	4.19704	6.60365	14.1027	16.3926	5.43765	12.2255	18.0354	0.06694	0.0760047	1.0739	1.65609	4108.23	-957.483			9.14358	14.1483	8.30113	11.3519
	5.07081	9.05396	13.2282	11.6568	11.6677	19.3582	4.11032	6.54466	14.1237	15.5636	5.62299	12.3662	18.7454	0.0668456	0.0754822	1.07502	1.65259	3785.79	-958.274			9.11767	14.2276	8.25957	11.1843
	4.86053	9.21552	12.8276	11.4262	12.2478	20.9124	3.99395	6.47215	13.8729	15.134	5.6755	12.6881	19.3229	0.0665943	0.0757737	1.08088	1.64015	3444.74	-959.324			8.96789	14.8621	8.11299	11.1659
	4.83404	9.46365	12.0156	10.3692	12.3559	23.3617	3.90509	6.54757	13.8639	15.7641	6.03716	12.8251	19.7879	0.0659244	0.0767987	1.08713	1.63038	3097.52	-960.031			8.77111	15.3622	8.10553	11.5421
	4.60919	9.30363	11.1803	10.685	12.4763	25.526	3.74854	6.68127	13.8303	18.1974	6.3491	13.4523	20.1722	0.0659142	0.0774085	1.09277	1.62565	2727.16	-960.29			8.36437	16.2291	8.08669	12.6663
	3.81944	9.02582	9.72971	11.7014	12.6005	27.6566	3.62109	6.84514	13.9123	21.1242	7.78267	14.0691	20.4833	0.0658991	0.077233	1.10986	1.62812	2354.32	-960.991			7.52499	17.3195	8.12617	14.3253
	3.31513	9.00099	8.69538	11.9011	12.7893	28.4379	3.60126	7.1003	13.8981	23.6062	8.94931	14.5418	20.7077	0.0650527	0.076893	1.12733	1.62396	2012.66	-961.75			7.00383	17.7095	8.19988	15.6991
	3.01629	8.81955	7.45216	12.0263	12.6039	28.8003	3.54671	7.44161	14.2028	24.6374	9.58338	14.67	20.8573	0.0640074	0.0765888	1.14962	1.62008	1677.98	-962.013			6.42933	17.8102	8.39705	16.297
	2.89986	8.22612	7.25439	11.9167	12.3474	28.8291	3.53749	7.55736	13.8952	24.8677	10.1074	14.2241	20.9579	0.0642781	0.0759021	1.16285	1.6245	1326.88	-962.459			6.12679	17.6977	8.33	16.3997
	2.87156	7.71892	7.14506	11.7223	12.4699	29.3351	3.4924	7.63251	12.8813	24.6807	10.1605	13.7067	21.0052	0.0637161	0.0761355	1.16993	1.62113	995.508	-963.336			5.91185	17.8425	8.00206	16.1826
	2.92442	7.26113	6.90762	11.6316	12.188	30.0199	3.51579	7.98303	12.5888	24.1089	10.5832	12.7397	21.0892	0.0643097	0.0762148	1.1827	1.61716	651.475	-963.906			5.69772	17.9465	8.0292	15.8106
	2.86365	6.6071	7.13721	11.3619	12.1916	29.8108	3.49382	8.17255	12.5456	23.4693	10.8475	11.8999	21.2586	0.0650188	0.0758016	1.18566	1.61264	269.005	-964.305			5.53599	17.7881	8.07066	15.4056
	2.92265	5.98208	7.26768	11.3483	12.1633	27.3127	3.53562	8.65577	13.0975	22.7792	11.0524	11.1875	21.4807	0.0648095	0.0749665	1.18578	1.60531	-134.973	-964.972			5.3908	16.9414	8.42964	15.0064
	2.97971	5.72393	7.42991	10.7479	12.0514	26.3296	3.56368	8.99866	12.9693	21.2448	11.1078	10.2892	21.7685	0.0644888	0.0744982	1.1884	1.60746	-559.506	-965.737			5.37785	16.3763	8.51054	14.2139
	3.07742	5.49591	7.69352	9.64338	11.7868	25.1334	3.56673	9.37885	12.5702	19.1199	10.5817	9.28633	22.1324	0.0640542	0.074017	1.19341	1.61299	-975.51	-966.064			5.42228	15.5212	8.50527	12.996
	3.09446	5.26008	7.64708	9.00671	11.699	24.4573	3.63575	9.46883	12.3575	16.4319	10.4601	7.90091	22.529	0.0643999	0.0742723	1.19221	1.61661	-1380.18	-966.225			5.33387	15.0543	8.48738	11.5976
	3.10709	5.21832	7.89271	8.64281	11.4914	23.0655	3.64917	9.89874	12.5098	14.7454	10.1703	7.35728	22.871	0.0649701	0.0743315	1.19214	1.62765	-1764.21	-966.708			5.40604	14.3999	8.68589	10.7577
	3.17554	5.33403	8.11797	8.48231	11.2289	21.5706	3.75503	10.3551	13.2357	13.7676	9.98361	6.99775	23.1277	0.0650709	0.0746203	1.19761	1.63628	-2113.76	-966.982			5.54251	13.7606	9.11526	10.2496
	3.17609	5.47693	8.12589	8.3734	10.6777	19.6092	3.92447	10.3224	13.8305	12.6711	9.94263	6.74966	23.3369	0.0656832	0.0739196	1.20726	1.64979	-2431.37	-966.859			5.59297	12.8868	9.35912	9.78779
	3.30937	5.71934	8.19201	8.13556	10.4278	18.0922	3.97477	10.1146	14.6744	12.0708	9.89394	6.50255	23.5075	0.0655258	0.0735168	1.21169	1.66844	-2704.79	-966.893			5.74024	12.2185	9.58793	9.48911
	3.42638	6.02429	8.42308	8.03188	9.96036	16.732	4.12103	10.1487	15.214	11.5984	9.84762	6.43321	23.6515	0.0652921	0.0735991	1.21656	1.68304	-2919.2	-967.198			5.95792	11.5747	9.82791	9.29307
	3.53266	6.39709	8.87112	8.08822	9.55858	15.9158	4.18512	9.89267	16.3594	11.0808	10.3396	6.2878	23.7664	0.0659506	0.0728685	1.22314	1.6882	-3079.26	-967.184			6.26695	11.1875	10.1457	9.23606
	3.72081	6.4927	9.18523	8.17183	9.21375	14.8874	4.27748	9.60806	18.1799	10.8567	10.1596	6.32348	23.7949	0.0664408	0.0728696	1.2286	1.69061	-3196.37	-966.97			6.46625	10.7577	10.6885	9.11327
	3.766	6.6544	9.74541	7.94658	8.95557	13.9109	4.41821	9.33921	19.8132	10.0416	10.4634	6.20685	23.6916	0.0669009	0.0725232	1.23674	1.69448	-3278.38	-967.216			6.72194	10.271	11.1902	8.90396
	4.05894	6.78396	10.3295	7.93353	8.57657	13.1841	4.79205	8.90763	21.4501	9.39765	10.4456	6.23412	23.4874	0.0667249	0.0724757	1.24719	1.69628	-3324.75	-967.552			7.05748	9.89806	11.7166	8.69247
	4.23041	6.86021	10.6026	7.89667	8.35891	12.5393	5.0012	8.2958	23.5379	9.2797	10.8004	6.29963	23.2842	0.066373	0.0721239	1.24675	1.69917	-3350.09	-967.335			7.23107	9.59828	12.2783	8.79326
	4.25382	7.06551	10.5755	7.93537	8.43353	12.0426	5.09801	7.71237	24.6046	9.0973	11.0607	6.44868	23.1787	0.0662417	0.0720834	1.23868	1.69412	-3365.74	-967.226			7.29827	9.4705	12.4717	8.86888
	4.26076	7.11646	10.7054	7.95093	8.34539	11.518	5.13671	7.43123	26.1634	9.08405	11.2805	6.76498	23.1842	0.0650245	0.0730355	1.23986	1.68443	-3369.94	-967.711			7.36087	9.27143	12.9104	9.04317
	4.2189	7.17989	10.9467	8.0297	8.22618	11.0373	5.20539	7.21709	27.4554	8.9254	11.3497	6.94589	23.2956	0.0647974	0.0738304	1.24024	1.668	-3372.53	-967.798			7.44851	9.09772	13.2926	9.07365
	4.23844	7.2496	10.9857	7.87575	8.03291	10.9099	5.25429	7.07995	28.2958	8.94778	11.552	7.3176	23.4283	0.0644788	0.0746058	1.24289	1.66101	-3375.8	-967.319			7.49126	8.93951	13.5434	9.27244
	4.1945	7.40562	10.7477	7.87038	8.09889	11.153	5.27836	6.87656	28.9993	9.00146	11.6766	7.48216	23.5146	0.06441	0.0749491	1.24201	1.64626	-3373.09	-967.581			7.44928	9.04075	13.7181	9.38675
	4.18497	7.55743	10.6022	7.97914	8.03506	11.2205	5.24854	6.52995	28.8338	8.95349	11.4957	7.8036	23.5694	0.0648255	0.0751847	1.23213	1.62969	-3371.89	-968.072			7.44819	9.07825	13.5374	9.41761
	4.06777	7.8679	10.0516	8.09571	7.99713	12.6283	5.05868	6.26529	28.4194	8.77528	11.5529	8.19778	23.6546	0.0652852	0.0750323	1.22492	1.61719	-3375.1	-967.621			7.32911	9.57371	13.2478	9.50865
	3.89874	8.10127	9.64867	8.15317	8.02087	14.3434	4.88988	6.0039	28.382	8.49053	11.4378	8.71273	23.7539	0.0656731	0.0747806	1.22143	1.61452	-3374.74	-967.407			7.21623	10.1725	13.0919	9.54702
	3.64252	8.39074	9.58094	8.04038	7.82948	15.5457	4.72377	5.82134	27.5195	8.47252	11.1751	8.95156	23.8446	0.0654446	0.0747023	1.21985	1.60834	-3372.32	-968.11			7.20473	10.4719	12.6882	9.53306
	3.66787	8.89927	9.78161	8.36242	7.59484	16.7606	4.67402	5.66908	27.2625	8.59477	11.3848	9.55262	23.898	0.0660222	0.074044	1.2123	1.60336	-3373.98	-968.047			7.44958	10.906	12.5352	9.84406
	3.68693	9.51898	10.2483	8.60574	7.44172	17.7209	4.52864	5.53554	26.5777	8.74921	11.1359	9.91554	23.8698	0.0665304	0.0732545	1.215	1.60004	-3375.42	-967.346			7.81808	11.2561	12.214	9.93355
	3.6855	10.0397	10.3907	8.75065	7.31479	18.7559	4.45106	5.45254	25.0614	8.81985	11.0773	10.4739	23.7629	0.0668849	0.0727944	1.21387	1.60512	-3373.55	-967.725			8.03865	11.6071	11.655	10.1237
	3.68423	10.3685	10.6308	8.90814	7.14489	19.3692	4.39628	5.25123	24.559	8.84844	10.4798	10.5962	23.6436	0.0668598	0.0718843	1.21337	1.61435	-3373.61	-968.224			8.22784	11.8074	11.4022	9.97479
	3.69859	10.8921	11.0601	9.04979	6.95687	19.3232	4.2724	5.14768	23.1736	8.9785	10.0384	10.9329	23.6004	0.06678	0.0711276	1.21781	1.61787	-3375.59	-967.494			8.55027	11.7766	10.8646	9.98328
	3.69342	11.6022	11.8036	9.17267	6.75126	18.9867	4.23942	5.11753	22.6396	9.39807	9.72019	10.7512	23.6594	0.0666791	0.0711531	1.21399	1.61076	-3374.56	-967.171			9.03308	11.6369	10.6655	9.95649
	3.78399	12.1879	12.3324	9.17773	6.5141	18.2126	4.30848	5.43587	21.8686	9.79064	9.10446	10.865	23.7581	0.0662577	0.0712602	1.2113	1.60731	-3373.61	-968			9.43477	11.3015	10.5376	9.92005
	3.78775	13.2552	12.59	9.25277	6.29361	16.5259	4.28296	5.69834	20.5682	10.0204	8.74941	10.927	23.8411	0.0659523	0.0714031	1.20525	1.6132	-3375.13	-967.71			9.87768	10.6908	10.1832	9.89892
	3.85437	14.1877	12.8795	9.04917	6.09624	15.6831	4.30735	6.01378	20.1338	9.98023	8.51424	11.0421	23.8831	0.0660041	0.0711352	1.20361	1.62483	-3375.15	-966.895			10.3072	10.2762	10.1516	9.84552
	3.85435	14.7015	13.4065	8.91287	5.89255	15.1505	4.18958	6.23946	19.2374	9.82509	8.03704	11.1198	23.8947	0.0653204	0.072029	1.19576	1.63881	-3373.74	-967.448			10.6541	9.9853	9.88881	9.66063
	4.17749	15.4281	13.9599	8.82511	5.78571	14.5264	4.41204	6.31735	18.9482	10.2911	7.81054	11.2014	23.912	0.0654766	0.0721653	1.18947	1.65843	-3374.51	-967.81			11.1885	9.71242	9.89254	9.76768
	4.37473	15.8698	14.277	8.64893	5.66644	13.9922	4.42858	6.68495	18.7399	10.228	7.81746	11.4105	23.9361	0.065149	0.0726205	1.19031	1.66849	-3375.17	-966.894			11.5072	9.43585	9.95114	9.81866
	4.52542	16.1156	14.633	8.51456	5.40658	13.7724	4.46273	6.89877	18.6258	10.0685	7.78811	11.8699	23.9297	0.0651066	0.0737102	1.18354	1.67706	-3373.86	-966.711			11.758	9.23118	9.99576	9.90883
	4.91151	16.7041	14.8487	8.33796	5.24651	14.0921	4.54931	7.17608	18.3187	9.808	7.69668	12.3049	23.8647	0.0649551	0.0744143	1.18148	1.6835	-3373.95	-967.36			12.1548	9.22552	10.0147	9.93654
	4.96978	17.3057	14.5171	8.12823	5.2082	15.2637	4.61218	7.31947	17.626	9.78395	7.79374	13.4956	23.7731	0.0648331	0.0752305	1.18711	1.68314	-3375.21	-966.751			12.2642	9.53339	9.85253	10.3578
	5.05475	17.8202	14.5798	8.13202	5.00571	16.9254	4.57329	7.30006	16.9782	9.72893	7.59837	15.251	23.7031	0.0649926	0.0759202	1.18453	1.68392	-3374.43	-965.71			12.4849	10.021	9.61718	10.8594
	5.02046	17.5832	14.6768	8.15343	4.96375	18.6766	4.41727	7.14009	15.8327	10.058	7.50097	16.8885	23.6713	0.0656182	0.0764844	1.18695	1.68961	-3373.77	-965.822			12.4268	10.5979	9.13001	11.4825
	5.00038	17.244	14.5069	8.1872	5.04177	20.1861	4.33174	6.98917	14.6149	10.3489	7.40271	18.5563	23.655	0.0653211	0.0768467	1.19341	1.68704	-3375.03	-965.347			12.2504	11.1383	8.64528	12.1026
	4.92852	17.0464	14.4634	8.26724	5.05938	21.5056	4.11544	6.93312	13.4457	10.7976	7.48753	20.5901	23.6152	0.0655919	0.0771118	1.19593	1.67866	-3374.97	-963.567			12.1461	11.6107	8.16477	12.9584
	4.6926	16.778	13.9677	8.424	5.112	22.0706	3.97268	6.9235	12.8742	11.0785	7.44819	22.227	23.5467	0.0659141	0.0774297	1.19588	1.67401	-3373.78	-962.339			11.8128	11.8689	7.92345	13.5845
	4.48885	16.5967	13.145	8.42337	5.10105	22.4594	3.85571	6.98606	11.9323	11.9133	7.7067	23.3775	23.4709	0.0660921	0.0770714	1.19373	1.66614	-3374.64	-961.494			11.4102	11.9946	7.59135	14.3325
	4.29863	16.2509	12.3675	8.38406	5.18828	23.2497	3.75211	6.96381	11.6571	11.8977	7.65254	23.8112	23.4153	0.0664198	0.0775344	1.19452	1.67229	-3375.46	-959.65			10.9723	12.274	7.45768	14.4538
	3.86171	15.8536	12.0433	8.457	5.10468	23.2141	3.74279	6.97027	11.4331	12.0596	7.77462	23.8368	23.3641	0.0664884	0.0768198	1.19092	1.69293	-3374.22	-957.535			10.5862	12.2586	7.38205	14.557
	3.64798	15.0058	12.3257	8.38792	5.10851	23.1916	3.48501	7.00537	11.3242	11.9497	7.84294	23.4539	23.2804	0.0664272	0.076274	1.19043	1.70668	-3374.3	-956.543			10.3265	12.2293	7.27152	14.4155
	3.38723	14.0877	12.922	8.10799	5.10501	22.4375	3.48046	7.44712	11.6585	11.9592	8.14559	22.6336	23.1777	0.0664302	0.0757299	1.1854	1.71748	-3375.64	-955.706			10.1323	11.8835	7.52868	14.2462
	3.37619	13.9189	13.4423	7.95937	5.10237	21.1228	3.60649	7.6883	12.2381	11.2601	8.49481	21.1653	23.1009	0.0657557	0.0761305	1.18266	1.72144	-3374.91	-953.067			10.2458	11.3949	7.84429	13.6401
	3.24069	13.9799	13.6625	7.62341	5.07019	20.1462	3.65279	7.85382	12.8676	11.1742	8.85036	19.3715	23.0715	0.0656192	0.0761961	1.1786	1.73489	-3374.09	-945.402			10.2944	10.9466	8.12474	13.132
	3.34607	13.6721	14.2242	7.13458	4.92856	19.3155	3.80198	8.30849	13.3566	10.6088	9.09799	16.8157	23.0903	0.0654216	0.0765613	1.17929	1.74993	-3375.32	-936.206			10.4141	10.4596	8.48903	12.1742
	3.41355	13.0198	14.3543	6.84408	4.77776	18.8778	4.03369	8.57239	14.1293	9.97121	9.31691	14.3134	23.1235	0.0647914	0.0763894	1.17413	1.75995	-3375.49	-925.147			10.2625	10.1665	8.91179	11.2005
	3.62081	12.6234	15.5674	6.56617	4.71729	18.2937	4.4219	8.59037	14.7243	9.30307	9.46197	11.7506	23.1511	0.0648114	0.0763636	1.17573	1.76748	-3374.22	-913.306			10.6039	9.85904	9.24553	10.1719
	3.64557	12.0933	16.1619	6.20991	4.60192	17.7264	4.6683	8.85503	15.1964	9.27156	9.70881	9.87713	23.1493	0.0642005	0.0764976	1.17432	1.76695	-3374.75	-902.352			10.6336	9.51273	9.57326	9.61917
	3.61263	11.2003	16.6015	6.00272	4.67418	17.3658	4.86561	8.94021	15.9519	9.34971	9.75787	7.99009	23.1246	0.0640129	0.0770921	1.17957	1.77631	-3375.63	-892.319			10.4715	9.34757	9.91925	9.03256
	3.58447	10.8202	17.5848	6.03645	4.71065	16.511	5.10878	8.84637	16.6637	9.65685	9.95666	6.67942	23.0808	0.0639015	0.0767868	1.18617	1.79323	-3374.49	-881.247			10.6632	9.08602	10.2063	8.76431
	3.63081	10.2419	17.9663	6.05407	4.69735	15.9696	5.15995	8.83269	17.7254	10.0966	10.9608	5.96592	23.0286	0.064154	0.0757822	1.18771	1.81056	-3374.08	-870.121			10.613	8.90701	10.5727	9.00777
	3.57366	9.57551	16.946	6.11537	4.77645	16.2399	5.36498	8.80983	18.479	10.5647	11.1726	5.63277	22.9864	0.0640809	0.0755262	1.18543	1.82965	-3375.11	-867.428			10.0317	9.0439	10.8846	9.12336
	3.48233	8.814	16.6283	6.33893	4.9654	16.6297	5.57481	9.07122	19.5882	11.6054	11.362	5.37457	22.9716	0.0642452	0.0754689	1.18301	1.83544	-3374.68	-865.986			9.64153	9.31134	11.4114	9.4473
	3.3238	8.79177	15.8617	6.55511	5.49186	17.9341	5.58781	8.73312	19.9778	13.1376	11.9989	5.18895	22.9714	0.0637805	0.0753477	1.1886	1.83792	-3373.61	-869.157			9.32577	9.99368	11.4329	10.1085
	3.14484	8.88863	15.0722	7.10353	6.29335	18.6043	5.53177	8.56771	20.0005	16.8936	12.4342	5.01943	22.9417	0.0637293	0.0756492	1.19887	1.8369	-3374.39	-866.784			9.03523	10.6671	11.3667	11.4491
	2.87928	9.1833	14.1533	8.11537	7.36279	20.5125	5.00214	8.47119	20.2498	21.6082	13.19	5.13641	22.8776	0.0637138	0.0769368	1.2075	1.83813	-3374.64	-828.394			8.73864	11.9969	11.241	13.3115
	2.86881	9.89956	13.0373	9.79811	9.00029	24.7813	4.86453	8.34217	20.3928	26.6727	13.7457	5.88677	22.8239	0.0635171	0.0770878	1.21255	1.84741	-3373.43	-738.393			8.6019	14.5266	11.1998	15.4351
	2.84138	10.7675	11.7969	12.0116	10.1051	28.9071	4.65947	8.18568	19.8695	33.3051	14.3504	7.07011	22.7999	0.0633152	0.0772643	1.20946	1.84935	-3373.43	-565.214			8.46858	17.0079	10.9049	18.2419
	2.873	11.7306	10.3981	15.7635	11.6873	34.2673	4.43824	7.96933	19.5496	39.4106	14.4892	8.60539	22.7839	0.0631185	0.0780962	1.20437	1.84286	-3373.9	-270.777			8.33391	20.5727	10.6524	20.8351
	2.81193	12.8352	9.5748	19.8893	13.3653	39.7564	4.30682	8.1384	18.2272	49.8365	14.4681	10.6878	22.769	0.0624616	0.0784396	1.20528	1.84443	-3372.83	124.592			8.4073	24.337	10.2241	24.9974
	2.86478	14.2483	9.07711	25.8905	14.9673	47.0251	4.04663	7.90174	17.2771	63.0382	14.5483	13.6341	22.7077	0.0624904	0.0784999	1.21219	1.83761	-3371.99	586.47			8.73006	29.2943	9.74182	30.4069
	2.97112	15.507	8.43649	33.4542	16.8753	55.0829	3.90813	7.74766	15.7662	76.2186	14.2735	15.9684	22.5664	0.0628916	0.0783519	1.20864	1.83359	-3372.4	1088.19			8.97153	35.1375	9.14067	35.4868
	3.09128	16.9404	7.87402	42.9166	18.5969	63.3655	3.85907	7.77655	14.8817	85.8187	14.2128	18.9614	22.3609	0.0630996	0.077531	1.21167	1.82621	-3371.76	1617.55			9.30189	41.6263	8.83911	39.6643
	3.21194	17.7996	7.70748	52.0367	20.4605	71.276	3.78286	7.59168	14.2697	99.623	14.3191	22.5448	22.1484	0.0636513	0.076147	1.20072	1.82491	-3370.55	2129.82			9.573	47.9244	8.54809	45.4956
	3.37866	18.5938	7.71238	57.3239	21.7344	78.9592	3.89731	7.43429	13.5976	113.358	14.5203	26.7587	21.9291	0.0648587	0.0762583	1.19611	1.81357	-3370.68	2615.08			9.89496	52.6725	8.30975	51.5455
	3.47826	19.4947	7.64815	65.3984	22.777	84.413	3.94222	7.39499	12.9316	124.348	14.7033	30.1122	21.7008	0.0665896	0.0767748	1.19051	1.78705	-3370.63	3048.31			10.207	57.5295	8.08959	56.3878
	3.6491	19.9815	7.72857	74.5023	25.1844	89.9469	4.06601	7.3591	12.8565	130.235	14.7226	33.2972	21.5568	0.0685384	0.0767549	1.19146	1.77982	-3369.68	3380.83			10.4531	63.2112	8.09387	59.4183
	3.84123	20.0114	7.8354	80.0652	25.8727	91.0861	4.27689	7.19324	12.6627	134.925	14.9443	34.8317	21.5519	0.0691742	0.0762086	1.20332	1.77127	-3369.65	3578.87			10.5627	65.6747	8.04428	61.5669
	4.04	20.6766	7.87215	81.6007	25.7162	90.6437	4.48237	6.82656	13.0399	132.912	14.4405	35.6896	21.5716	0.0702355	0.0761615	1.20323	1.75878	-3370.2	3696.48			10.8629	65.9869	8.11626	61.0142
	4.12276	20.0979	8.74937	80.9447	25.323	88.0371	4.62364	6.67351	13.261	128.992	14.2211	35.7296	21.563	0.0705794	0.0769801	1.21105	1.7519	-3369.78	3751.4			10.99	64.7683	8.18604	59.6474
	4.24765	19.7045	9.04485	78.1474	24.1767	83.3499	4.7353	6.20776	13.3966	122.624	14.2945	35.349	21.535	0.0709304	0.0772895	1.21761	1.75053	-3369.51	3766.26			10.999	61.8913	8.11323	57.4225
	4.38176	18.5514	9.47075	73.7995	22.7914	78.2174	4.84939	6.05744	13.4585	116.233	13.8532	34.1065	21.5133	0.0711763	0.0776346	1.22097	1.7456	-3370.12	3753.88			10.8013	58.2694	8.12178	54.7309
	4.45187	17.8188	10.3986	67.9949	20.905	71.4891	4.89098	5.83217	13.8691	103.308	13.443	31.266	21.535	0.0710379	0.0777613	1.23086	1.73561	-3370.16	3713.54			10.8898	53.463	8.19741	49.3389
	4.8271	16.4259	11.8976	61.8097	19.1362	60.7241	4.90676	5.89718	13.9623	86.2581	13.1002	28.6078	21.6065	0.070384	0.0771991	1.23557	1.72418	-3369.84	3654.07			11.0502	47.2233	8.25541	42.6554
	5.04467	14.8868	12.502	51.1565	16.7284	50.5691	4.94254	6.06994	13.817	72.6872	12.8736	24.161	21.6936	0.0695951	0.0765663	1.2462	1.71023	-3370.27	3580.03			10.8111	39.4847	8.2765	36.5739
	5.32176	14.0478	13.6275	41.3058	12.8983	41.8168	4.86674	6.53128	14.3278	58.145	12.8525	19.8607	21.7588	0.0696649	0.0763508	1.24414	1.69589	-3370.63	3489.14			10.9991	32.007	8.57526	30.2861
	5.50178	12.268	14.69	33.1288	11.5846	34.9744	5.01007	7.08277	14.6446	47.7143	13.5738	16.1851	21.768	0.0692969	0.0763473	1.24386	1.68118	-3370.43	3384.28			10.8199	26.5626	8.91247	25.8244
	5.88521	10.1141	15.6231	27.0395	9.96628	29.8974	4.98871	7.47599	15.098	39.5505	14.2915	13.3951	21.7535	0.069068	0.0760405	1.24272	1.67582	-3370.64	3273.41			10.5408	22.3011	9.18756	22.4124
	6.13678	8.52364	15.709	22.5686	8.88643	25.0667	5.45835	8.05818	16.1741	30.6181	15.5298	10.6215	21.7428	0.0692361	0.0761439	1.23429	1.65705	-3371.18	3154.34			10.1232	18.8406	9.89687	18.9232
	6.0929	7.43505	16.3102	17.8255	7.96766	20.727	5.68276	8.70257	16.7483	24.9754	16.4955	9.78982	21.726	0.0691974	0.0761271	1.22317	1.64002	-3371.31	3029.86			9.94603	15.5067	10.3779	17.0869
	6.0844	6.66405	16.6388	14.0253	7.17533	16.4576	5.75175	9.24897	17.3467	21.7521	16.9215	9.56929	21.7064	0.0690225	0.0756879	1.21217	1.6307	-3371.5	2906.15			9.79576	12.5527	10.7825	16.081
	6.09795	6.37012	16.7054	11.4503	6.51494	12.5028	6.14161	9.41258	17.6431	19.3727	17.2755	9.17832	21.6744	0.068533	0.0761348	1.2109	1.63296	-3372.02	2788.03			9.72448	10.156	11.0658	15.2755
	6.29219	6.20983	16.2479	9.81067	5.97364	11.1531	6.49687	9.64836	17.8881	17.6146	17.387	10.1492	21.6448	0.0683337	0.0758382	1.22299	1.63853	-3372.3	2678.51			9.58329	8.97914	11.3444	15.0503
	6.29705	6.09854	15.9171	8.57098	5.86631	10.5489	6.77219	9.73807	17.7064	16.4732	17.2915	11.7021	21.625	0.0677653	0.0762007	1.22864	1.63118	-3372.53	2581.47			9.43755	8.32875	11.4055	15.1556
	6.25562	6.10711	15.6215	7.75739	5.71622	10.3565	6.76384	9.93313	16.9745	15.1721	17.2082	12.6373	21.6199	0.0669806	0.0765947	1.2332	1.62626	-3372.97	2501.45			9.32807	7.94337	11.2238	15.0059
	6.22639	6.17836	15.2929	7.30425	5.41722	10.3749	6.64285	9.84156	16.4348	14.5097	16.2549	12.9977	21.6134	0.0675009	0.0765762	1.23621	1.63182	-3373.19	2440.28			9.23253	7.69878	10.9731	14.5874
	5.94319	6.3501	15.3853	6.84436	5.03673	10.3614	6.47575	9.87907	15.3274	13.5996	15.192	13.5946	21.6171	0.0675751	0.0760054	1.24639	1.6345	-3373.35	2392.75			9.2262	7.41415	10.5607	14.1287
	5.74533	6.24863	15.7102	6.60385	4.94281	10.4523	5.99287	9.55626	14.0344	12.4361	13.5803	13.8485	21.6287	0.0678826	0.075753	1.24727	1.64376	-3373.64	2361.68			9.23474	7.33298	9.86117	13.2883
	5.76508	6.37552	15.3839	6.52185	5.09383	10.2119	5.84161	9.4553	13.1082	12.0386	12.1928	13.7374	21.6751	0.0685703	0.0756895	1.24897	1.65596	-3373.53	2341.71			9.17484	7.27587	9.46838	12.6562
	6.48507	6.59487	16.4259	6.66422	5.34579	10.3066	5.59413	9.26386	11.7377	11.6168	11.3429	13.3092	21.7283	0.069735	0.0756658	1.24962	1.66594	-3373.38	2323.7			9.83528	7.43888	8.86523	12.0896
	6.81917	6.72772	17.1045	6.86176	5.76013	10.3902	5.33724	9.15031	10.868	11.3624	10.3305	12.8548	21.7637	0.0703288	0.0753537	1.24149	1.67131	-3373.69	2303.89			10.2171	7.67071	8.45184	11.5159
	7.03812	6.81769	18.5669	7.06636	6.17669	10.5389	4.96726	8.83194	9.82561	11.5651	9.67165	12.1077	21.7684	0.0706898	0.075423	1.23114	1.68429	-3373.71	2278.26			10.8076	7.92731	7.87493	11.1148
	7.36185	7.1349	19.2655	7.02084	6.59948	10.4175	4.62677	8.56793	9.15648	11.3888	8.73316	10.1799	21.7555	0.0704267	0.0748213	1.22129	1.69336	-3373.37	2242.59			11.2541	8.01261	7.45039	10.1006
	7.35183	7.25877	19.9406	7.05612	7.19149	10.0983	4.54956	8.12001	8.75424	11.118	8.14057	8.8481	21.7781	0.0707902	0.0741652	1.21516	1.71081	-3373.75	2190.82			11.5171	8.1153	7.14127	9.36888
	7.55552	7.63165	20.7951	7.05731	7.67676	9.49583	4.48973	7.87353	8.66127	10.6579	7.68371	8.12035	21.8661	0.0707088	0.0741255	1.20741	1.72157	-3374.18	2127.33			11.9941	8.07663	7.00818	8.82066
	7.9318	8.06279	21.367	7.08707	8.03416	9.29644	4.49045	7.58316	8.61281	10.4088	7.37286	7.29513	22.0185	0.0707076	0.0741557	1.20232	1.72756	-3373.74	2053.29			12.4538	8.13922	6.89547	8.35892
	8.55463	8.66655	22.3037	7.05873	8.24571	9.04128	4.56857	7.28422	8.60295	10.2141	7.24843	6.60828	22.193	0.0711547	0.0740448	1.19805	1.72353	-3373.67	1963.7			13.175	8.11524	6.81858	8.0236
	8.9506	8.88204	23.1021	7.09739	8.39561	8.86251	4.48872	6.98642	8.4201	9.84896	7.11952	6.22188	22.3544	0.0705399	0.0742855	1.19186	1.72629	-3374.56	1863.49			13.6449	8.1185	6.63175	7.73012
	8.99371	8.88677	23.5669	6.9852	8.38969	8.66249	4.61396	6.97639	8.98053	9.73398	7.0812	5.85623	22.5032	0.0700822	0.073515	1.18927	1.73646	-3374.55	1757.58			13.8158	8.01246	6.85696	7.55714
	9.30023	9.05216	24.1704	6.65387	8.37134	8.49159	4.61962	6.96751	9.31461	9.77428	7.04293	5.47236	22.6471	0.0700854	0.0737698	1.18419	1.74458	-3373.89	1640.52			14.1743	7.83893	6.96725	7.42986
	9.68662	9.04568	24.0976	6.84902	8.38138	8.37133	4.59817	7.07901	9.65865	9.26575	6.96042	5.26982	22.7635	0.0703753	0.0742422	1.17983	1.75054	-3374.71	1514.06			14.2766	7.86724	7.11194	7.16533
	9.56757	9.02249	24.3646	6.71811	8.30404	8.26924	4.64017	7.15907	10.0739	9.15784	7.04269	5.30838	22.8331	0.0706896	0.0740836	1.18073	1.7523	-3375.4	1383.18			14.3182	7.7638	7.29105	7.16963
	9.46521	9.08305	24.6719	6.65956	8.08659	8.38776	4.68822	7.21704	10.6428	9.26703	6.92218	5.15988	22.8322	0.0705095	0.0742462	1.1877	1.74871	-3374.5	1247.35			14.4067	7.7113	7.51602	7.11636
	9.67126	8.93172	25.1963	6.77758	8.06086	8.59091	4.90797	7.32003	11.0662	9.33879	6.99489	5.20024	22.733	0.069944	0.0743959	1.18597	1.74383	-3374.32	1102.17			14.5998	7.80978	7.76472	7.17798
	9.96148	8.47944	25.5907	6.83212	7.78127	8.72524	5.10888	7.5815	11.6894	9.57244	7.40861	5.43242	22.5896	0.069664	0.0740643	1.18513	1.74912	-3375.78	951.918			14.6772	7.77954	8.1266	7.47116
	10.1308	8.15112	25.5192	6.85279	7.65571	8.99575	5.22019	7.97555	11.8945	9.47698	7.64295	5.53429	22.5039	0.0696018	0.0738971	1.18235	1.75694	-3375.56	801.023			14.6004	7.83475	8.3634	7.55141
	9.86228	7.74786	25.6902	6.86748	7.6193	9.41567	5.29334	8.15454	12.1112	9.78436	7.94927	5.9025	22.5331	0.0690961	0.0734795	1.1775	1.7621	-3374.22	649.103			14.4334	7.96748	8.51968	7.87871
	9.86255	7.8365	26.1695	6.82709	7.79214	9.80378	5.37948	8.51646	12.2096	9.89955	7.88921	6.22706	22.644	0.0691366	0.0744089	1.17529	1.7563	-3375.38	496.702			14.6228	8.141	8.70186	8.00527
	9.43095	7.8711	26.6202	6.63655	7.79149	10.2715	5.19379	8.52348	12.4541	9.85198	7.88219	6.37419	22.7822	0.0690611	0.0740297	1.17481	1.75534	-3376.67	348.292			14.6407	8.23318	8.7238	8.03612
	9.09768	7.89465	27.5253	6.52966	7.79343	10.344	5.24973	8.66292	12.7569	9.85368	7.94932	6.57747	22.9132	0.0687826	0.0737621	1.17295	1.74917	-3374.93	207.681			14.8392	8.22235	8.88984	8.12682
	9.18805	7.89495	28.8389	6.68044	7.91692	10.4151	5.38532	9.01761	12.9905	9.95735	7.9106	6.80679	23.0439	0.0683816	0.0737008	1.16594	1.74678	-3374.52	74.6757			15.3073	8.33749	9.13114	8.22492
	9.38074	8.24724	30.2254	6.75384	7.9574	10.6327	5.49039	9.51556	13.4741	10.0157	7.91911	7.0007	23.1962	0.0688	0.073271	1.15697	1.73629	-3377.1	-44.2351			15.9511	8.44799	9.49336	8.31182
	9.1781	8.83938	31.5008	6.77826	8.15866	10.6834	5.52507	9.79132	13.5426	10.1367	7.84288	7.18958	23.3836	0.0683186	0.0730934	1.16065	1.72676	-3376.82	-154.265			16.5061	8.54011	9.61968	8.38972
	9.15993	9.26654	32.4884	6.79905	8.37089	11.2881	5.46545	9.9353	13.6177	10.2523	7.7649	7.72129	23.5417	0.0680959	0.0730325	1.16178	1.71726	-3374.22	-247.963			16.9716	8.81934	9.67283	8.57949
	9.31734	9.53584	33.8298	7.0013	8.74752	11.8945	5.62541	10.1216	14.3703	10.4286	7.55253	8.10483	23.6034	0.0679089	0.0733345	1.16939	1.71829	-3376.19	-332.748			17.561	9.21445	10.0391	8.69531
	9.09797	9.80725	34.1875	7.10293	8.77238	12.46	5.54182	10.2381	14.3938	10.3287	7.39452	8.28871	23.5753	0.067823	0.0731847	1.17346	1.71293	-3378.48	-408.208			17.6976	9.44511	10.0579	8.67065
	9.20561	9.76483	33.8368	7.14275	8.66896	13.3005	5.40735	10.054	14.7215	10.3283	7.41618	8.42215	23.5126	0.0679475	0.0733939	1.17023	1.7143	-3375.29	-472.244			17.6024	9.70409	10.061	8.7222
	9.23668	9.40578	33.2898	7.13076	8.58302	13.7432	5.5942	10.2675	14.8106	10.3438	7.41913	8.68888	23.4674	0.0679704	0.0740405	1.17294	1.7084	-3374.54	-528.293			17.3107	9.81897	10.2241	8.81725
	9.13336	9.31365	32.2496	6.99784	8.47055	14.1966	5.62269	10.3854	14.5782	10.3236	7.31986	8.71174	23.4501	0.0679944	0.0740064	1.17575	1.70331	-3379.02	-577.054			16.8989	9.88832	10.1954	8.78507
	8.79294	9.25945	31.7179	6.93882	8.20386	15.2347	5.53955	10.3994	14.3698	10.2167	7.38586	9.01669	23.4427	0.0684406	0.0745509	1.18191	1.70106	-3378	-623.017			16.5901	10.1258	10.1029	8.87308
	8.76999	8.79548	30.8166	7.00911	8.03148	16.2201	5.48779	10.4793	14.3278	10.0215	7.20388	9.28454	23.4127	0.0685171	0.0751335	1.18931	1.71099	-3373.49	-669.064			16.1273	10.4202	10.0983	8.83664
	8.60099	8.33526	29.7266	7.08758	7.73757	16.9583	5.52877	10.4733	14.7452	9.95476	7.16475	9.48367	23.3785	0.0689215	0.075273	1.18785	1.72643	-3377.1	-714.131			15.5543	10.5945	10.2491	8.86773
	7.42192	7.97335	28.3915	7.00619	7.51789	16.9856	5.37377	10.4471	14.9295	9.64118	7.05655	9.26965	23.383	0.0686579	0.0761031	1.18759	1.72784	-3380.35	-757.946			14.5956	10.5032	10.2501	8.65579
	6.64857	7.51426	27.8143	6.85458	7.35703	16.7225	5.19585	10.7137	14.9536	9.54525	6.86567	9.08645	23.4276	0.0686981	0.076618	1.17874	1.72231	-3374.37	-799.548			13.9924	10.3114	10.2877	8.49912
	6.49232	7.41886	27.7907	6.70993	7.20983	16.4238	5.34174	11.5474	14.8422	9.31144	6.69127	8.94754	23.4674	0.0685763	0.076735	1.17238	1.71598	-3373.58	-836.866			13.9006	10.1145	10.5771	8.31675
	6.21261	7.51451	28.617	6.56179	7.17743	15.475	5.54252	12.279	14.82	9.03726	6.66658	8.9658	23.4495	0.0688602	0.0762517	1.16781	1.70504	-3380.75	-869.606			14.1147	9.73808	10.8805	8.22321
	6.29469	7.86403	28.6703	6.53755	7.2516	14.9757	5.75821	13.2131	15.4799	8.98955	6.68787	8.72141	23.3757	0.0691632	0.0764757	1.16632	1.69109	-3377.82	-898.275			14.2764	9.58827	11.4837	8.13294
	6.99442	8.50381	29.088	6.46929	7.2954	14.5539	6.04	13.7063	16.8248	8.69268	6.5113	8.52285	23.283	0.0696527	0.07554	1.15885	1.67747	-3371.38	-920.057			14.8621	9.43954	12.1904	7.90894
	7.42586	8.7965	29.0726	6.33184	7.37677	13.6293	6.49585	14.1632	17.9051	8.35208	6.34851	8.35269	23.2352	0.0700929	0.0750626	1.14779	1.67069	-3378.18	-936.444			15.0983	9.11265	12.8547	7.68443
	7.95089	9.42164	29.5148	6.12519	7.47792	12.1718	6.86591	14.8898	17.9732	8.04296	6.52177	8.26078	23.2376	0.0707691	0.0742745	1.14019	1.6531	-3381.86	-948.084			15.6291	8.59162	13.243	7.60851
	8.46884	9.90578	29.9049	5.92205	7.56447	11.6414	7.03161	15.7325	18.106	7.82687	6.49824	8.21833	23.2573	0.0709711	0.0740145	1.13674	1.64193	-3372.48	-955.822			16.0932	8.37597	13.6234	7.51448
	8.82218	10.1722	30.1053	5.87328	7.46848	11.6908	7.12165	16.283	17.9185	7.73145	6.38901	8.35722	23.2737	0.0715458	0.0725175	1.13667	1.63056	-3373.44	-959.998			16.3665	8.3442	13.7744	7.49256
	9.04934	10.3649	29.4145	5.76592	7.34208	12.3026	7.27318	16.2666	18.1125	7.50874	6.22754	8.51095	23.2644	0.0720841	0.0716032	1.13362	1.62889	-3383.52	-961.802			16.2762	8.47019	13.8841	7.41574
	9.20962	10.3354	28.969	5.74008	7.42987	13.3992	7.05507	16.354	18.3784	7.54518	6.03767	9.03565	23.2343	0.0725589	0.0703342	1.13183	1.63288	-3377.43	-962.039			16.1713	8.85639	13.9292	7.5395
	9.4769	10.4309	27.5198	5.68401	7.38299	14.2562	7.08204	16.3017	18.4075	7.31776	5.93403	9.40973	23.2037	0.072356	0.0707627	1.12823	1.6243	-3369.72	-962.574			15.8092	9.10773	13.9304	7.55384
	9.28144	9.80994	27.2192	5.6389	7.43874	15.4259	6.71936	16.0032	17.96	7.21948	5.86455	9.80629	23.2069	0.0718593	0.0713781	1.1208	1.62191	-3380.58	-962.783			15.4369	9.50117	13.5609	7.63011
	8.5593	9.56226	25.4983	5.62117	7.59901	16.8415	6.19482	16.0831	16.5814	7.18685	5.80473	10.2885	23.2193	0.0712297	0.0731647	1.12142	1.60992	-3382.85	-962.662			14.5399	10.0206	12.9531	7.76004
	7.72984	9.16938	23.2311	5.61734	7.3147	19.6866	5.60059	15.9328	15.4464	7.22353	5.59053	10.6537	23.2036	0.070812	0.0734593	1.12799	1.60356	-3369.05	-963.095			13.3768	10.8729	12.3266	7.8226
	6.81599	8.67452	20.7786	5.63359	7.41882	21.4792	5.20613	15.4487	14.928	7.2715	5.36516	11.0001	23.146	0.0708014	0.0745394	1.13517	1.597	-3373.42	-963.485			12.0897	11.5105	11.861	7.87893
	5.63651	8.24885	18.8695	5.63444	7.31845	22.9997	4.79574	15.0545	13.8071	7.16513	5.1268	11.4701	23.0556	0.0710819	0.0750343	1.14066	1.58069	-3384.63	-963.301			10.9183	11.9842	11.2191	7.92067
	5.2431	7.88434	16.5295	5.66003	7.3052	24.6074	4.49594	15.4427	13.0692	7.06715	4.99699	11.8266	22.9222	0.0716688	0.0755937	1.13949	1.57563	-3373.15	-963.2			9.88564	12.5242	11.0026	7.96357
	4.49779	7.68916	15.3643	5.75674	7.34801	25.3084	4.10076	15.2563	12.5712	6.98819	4.77409	12.03	22.7867	0.0719905	0.0757859	1.1419	1.56485	-3365.4	-962.365			9.18374	12.8044	10.6428	7.93078
	3.99394	7.84346	13.718	5.93997	7.23144	25.2729	3.86341	15.2485	11.8877	7.00217	4.61638	12.1464	22.7239	0.0718757	0.076404	1.14851	1.55042	-3380.05	-960.912			8.51846	12.8148	10.3332	7.92165
	3.11635	7.9085	12.2544	6.09446	7.03799	24.8547	3.63779	15.117	11.4795	6.96381	4.57058	12.0131	22.6982	0.0723022	0.0763478	1.15922	1.54463	-3378.18	-959.338			7.75975	12.6624	10.0781	7.84915
	2.92271	8.17525	11.3255	6.29578	7.21991	24.437	3.5548	14.942	11.5136	7.14917	4.42306	11.7936	22.6648	0.0729559	0.0760511	1.16264	1.54508	-3361.54	-958.477			7.47448	12.6509	10.0035	7.78861
	2.76594	8.24946	10.7996	6.24984	6.95222	22.9822	3.73708	14.6448	11.9037	7.02397	4.39759	11.7974	22.7088	0.0733865	0.0753911	1.16902	1.53811	-3370.85	-957.144			7.27166	12.0614	10.0952	7.73967
	2.87898	8.29875	11.0376	6.30677	6.94148	21.7909	3.78638	14.3447	12.0316	7.00046	4.30766	11.6909	22.8181	0.0739334	0.0753287	1.16883	1.5337	-3382.87	-955.145			7.40511	11.6797	10.0542	7.66635
	2.92238	8.28601	11.2704	6.39404	6.61814	19.7462	3.74246	14.0166	12.2095	6.94144	4.23975	11.5045	22.9211	0.0737623	0.0749297	1.16813	1.53305	-3367.49	-953.547			7.49292	10.9195	9.98951	7.56191
	2.85859	8.21647	11.6069	6.46495	6.51556	17.6926	3.8068	13.1726	12.1268	6.96531	4.09201	11.1451	23.0009	0.0733633	0.0752302	1.16829	1.53948	-3363.77	-951.855			7.56066	10.2244	9.70206	7.40081
	2.91691	8.24344	11.6922	6.63427	6.53245	15.1775	3.85401	12.6831	12.0016	7.07045	4.12105	10.7021	23.0553	0.0730513	0.0748415	1.16147	1.54222	-3382.14	-951.007			7.6175	9.44807	9.51293	7.29788
	2.95901	8.05483	12.2794	6.74244	6.7379	13.1737	3.9272	12.4165	11.9364	7.07073	4.24088	10.5523	23.055	0.0731921	0.0749701	1.16687	1.54589	-3375.77	-950.555			7.76442	8.88469	9.42669	7.28798
	2.99782	7.78771	12.8583	6.85109	6.8656	11.8677	3.94046	11.9259	11.8504	7.064	4.30581	10.4255	23.0104	0.0730257	0.074643	1.16623	1.54562	-3358.62	-951.54			7.88128	8.52813	9.23894	7.26511
	3.03488	7.42949	13.3025	7.05282	7.30731	10.9193	3.98532	12.066	11.5633	7.1562	4.54706	10.8616	23.0262	0.0722731	0.0755102	1.16855	1.5423	-3374.18	-952.326			7.92228	8.42647	9.20488	7.52162
	3.13795	7.11048	14.5083	8.13545	7.76479	9.78773	3.84187	11.926	10.5412	7.44552	4.55855	10.7594	23.1098	0.071507	0.075961	1.17288	1.55359	-3384.31	-953.142			8.25223	8.56266	8.76971	7.58781
	3.14818	6.97304	14.6196	9.80189	8.10152	8.86595	3.66584	12.4791	9.75299	7.77182	4.74088	10.9256	23.1734	0.0708956	0.0761112	1.17321	1.57873	-3367.02	-954.708			8.24693	8.92312	8.63263	7.81276
	3.11668	6.71284	14.2278	12.0073	8.31008	8.00008	3.70136	13.1141	8.41536	8.57602	4.91006	11.3899	23.1928	0.0701985	0.076477	1.17382	1.59763	-3368.17	-956.432			8.0191	9.43916	8.41028	8.29199
	3.04349	6.53205	14.0432	13.9726	8.55074	7.2876	3.71276	13.7677	8.08112	9.39703	5.21494	12.0931	23.1888	0.0696176	0.0765895	1.16998	1.60638	-3387.55	-958.097			7.87291	9.93699	8.52054	8.9017
	3.17537	6.39367	13.6917	19.4791	8.84112	7.58233	3.70512	14.2601	8.01933	10.8754	5.6927	13.3525	23.1804	0.0689149	0.0771447	1.18524	1.61159	-3372.42	-959.843			7.75359	11.9675	8.66153	9.97352
	3.36944	6.35712	13.5655	25.2607	8.93967	7.76879	3.79999	14.7134	7.97787	12.8846	6.3421	15.7808	23.1084	0.0676455	0.0777132	1.19333	1.61181	-3212.91	-961.556			7.76401	13.9897	8.83042	11.6692
	3.47401	6.27484	13.0571	29.7167	9.20347	8.29295	3.75021	15.5904	8.17729	17.6293	7.26742	20.567	22.4077	0.0664358	0.0785429	1.20375	1.61152	-2265.81	-961.537			7.60199	15.7377	9.17263	15.1546
	3.62383	6.03928	12.6374	33.5487	8.96586	8.47036	3.70768	16.2845	8.1049	22.6375	8.31357	24.3575	21.5233	0.0659786	0.0789989	1.20316	1.63184	-1298.14	-960.422			7.43351	16.995	9.36568	18.4362
	3.54663	5.95198	11.4296	38.4473	8.58903	8.9414	3.78712	17.0951	8.43572	27.8928	9.41814	29.1353	20.4595	0.0656978	0.0785102	1.20297	1.64105	-317.129	-959.006			6.97609	18.6592	9.77264	22.1487
	3.45537	5.76494	9.51026	46.5999	8.29566	9.61946	3.82469	17.2534	8.57252	37.7397	10.9049	35.8877	19.2135	0.0652151	0.0781653	1.20141	1.64632	647.939	-957.219			6.24352	21.505	9.88352	28.1774

## Sheet: P206 U1-2
	Ra Li	Oi Li	Oe Li	MF Li	ICO Li	LO Li	Ra Re	Oi Re	Oe Re	MF Re	ICO Re	LO Re	EKG	Kippwinkel	Rotwinkel	Kraft x	Kraft y	Druck li	Druck re			Bauch links	Rücken links	Bauch rechts	Rücken rechts
	3.06286	7.3102	4.91225	36.181	4.73227	12.3405	3.06311	11.5288	5.05818	39.2701	11.4369	25.2545	232.683	0.126449	0.344007	1.53146	3.81916	39	-3284.64			5.0951	17.7512	6.55005	25.3205
	3.13384	7.64707	4.98456	35.5143	4.77887	12.2245	3.08374	10.9042	4.9722	38.5626	11.3261	25.1137	229.36	0.12623	0.343856	1.54912	3.81398	36	-3284.31			5.25516	17.5059	6.32005	25.0008
	3.18106	8.15776	5.03194	33.5518	4.80512	11.6185	3.11604	10.5488	4.93316	36.5407	10.8268	24.2252	227.457	0.126355	0.34351	1.56053	3.81213	1.1626	-3284.21			5.45692	16.6585	6.19933	23.8642
	3.26846	8.75836	5.15166	30.6086	4.78511	10.8676	3.17293	10.3534	4.88691	33.8654	10.1769	22.6228	219.923	0.126382	0.343665	1.56269	3.80884	12	-3284.17			5.72616	15.4205	6.13773	22.2217
	3.3552	9.22288	5.49524	26.5123	4.81695	9.92939	3.16087	10.0322	4.73882	30.3587	9.24212	21.0633	219.335	0.126588	0.343265	1.56368	3.81473	699.131	R			6.02444	13.7529	5.97731	20.2214
	3.37502	9.58795	5.69436	22.422	4.95316	8.43577	3.09991	9.78414	4.54133	25.9598	8.02474	18.8816	233.753	0.125792	0.343612	1.56937	3.82976	895.536	-3284.01			6.21911	11.937	5.80846	17.622
	3.34194	9.85708	6.12251	19.0472	5.05627	7.20068	3.00993	9.8277	4.2807	20.7396	6.96215	16.5463	256.305	0.125398	0.343667	1.56947	3.84405	995.484	-3284.2			6.44051	10.4347	5.70611	14.7493
	3.33993	10.1065	6.37249	16.2402	5.18595	6.10345	2.94449	9.93327	4.24784	16.0178	5.73887	13.7722	276.148	0.12528	0.343044	1.56237	3.85785	1030.08	-3284.26			6.6063	9.17652	5.70854	11.843
	3.35462	10.4013	6.6481	14.3871	5.44101	4.95839	2.96522	9.63681	4.16672	13.0117	5.36566	11.612	294.443	0.125229	0.342965	1.56391	3.87091	1032.09	-3284.23			6.80134	8.26218	5.58958	9.99645
	3.33411	10.619	6.73953	11.8433	5.51018	4.57644	2.92477	9.31288	4.32044	10.8629	5.06608	10.0458	304.995	0.124783	0.342341	1.57205	3.88555	1020.34	-3284.36			6.89755	7.30998	5.51936	8.65827
	3.25401	10.5955	6.73891	9.29055	5.48838	4.38342	2.84564	8.92973	4.45423	8.9254	4.81749	8.81556	307.008	0.124546	0.342389	1.5725	3.90483	1000.97	-3284.43			6.86281	6.38745	5.40987	7.51948
	3.23424	10.4149	6.79172	8.3726	5.45553	4.246	2.79633	8.65463	4.67128	8.0499	4.87291	8.13962	307.351	0.124185	0.342139	1.57255	3.92942	975.32	-3284.28			6.81364	6.02471	5.37408	7.02081
	3.07617	10.3089	6.76043	8.01185	5.36976	4.11908	2.67096	8.30601	4.84342	7.86822	5.03473	7.44191	312.446	0.123558	0.341082	1.57993	3.9497	946.176	-3284.18			6.71518	5.83356	5.27347	6.78162
	2.948	10.0956	6.53046	7.83687	5.27577	4.25386	2.61789	7.61359	4.9399	8.53639	5.3458	7.14219	315.924	0.123178	0.340754	1.58328	3.95723	914.759	-3284.15			6.52467	5.78883	5.05713	7.00813
	2.83153	10.124	6.48121	7.57973	5.05446	4.49566	2.55865	6.8463	5.1772	8.62685	5.58606	7.07895	304.729	0.123355	0.340085	1.59299	3.96547	878.749	-3283.94			6.47891	5.70995	4.86072	7.09729
	2.71778	10.2787	6.1314	7.42205	4.90391	4.80674	2.48588	6.39034	5.44338	8.80051	5.80884	6.92036	279.383	0.123599	0.339797	1.60177	3.97496	838.475	-3283.65			6.37595	5.7109	4.7732	7.17657
	2.57674	10.6306	5.77086	7.33207	4.70985	5.16061	2.41602	6.11805	5.62907	9.17576	6.03672	6.89038	255.139	0.123354	0.339466	1.61631	3.97653	794.48	-3283.51			6.32607	5.73418	4.72104	7.36762
	2.46834	10.9909	5.56981	6.86793	4.59968	5.91179	2.3223	5.71677	5.68408	9.32961	6.01484	6.69804	239.903	0.123312	0.339664	1.62628	3.97852	746.673	-3283.35			6.34301	5.79314	4.57438	7.3475
	2.32575	11.2624	5.52416	6.74666	4.56423	6.65255	2.2655	5.42452	5.60041	9.394	6.08247	6.39005	235.187	0.123123	0.33947	1.6317	3.98602	695.523	-3283.06			6.37078	5.98781	4.43014	7.28884
	2.31504	11.8094	5.42736	6.86917	4.70654	7.30328	2.26316	5.36499	5.46612	10.0728	6.08931	6.18272	233.494	0.123318	0.339121	1.63782	3.99434	641.499	-3282.86			6.51727	6.29299	4.36476	7.44828
	2.31696	12.0238	5.49551	7.12326	4.7561	7.78197	2.27342	5.27038	5.30898	10.3777	5.82731	5.86441	232.19	0.123712	0.339013	1.65134	3.99171	585.198	-3282.79			6.61209	6.55378	4.28426	7.35647
	2.36122	12.237	5.4118	7.26834	4.77278	8.27039	2.28874	5.20423	5.2777	10.3366	5.74791	5.60138	225.441	0.123998	0.33933	1.65554	3.99758	525.908	-3282.65			6.67002	6.7705	4.25689	7.22865
	2.38599	12.4097	5.37398	7.38137	4.84295	8.47153	2.27794	5.22518	5.25956	10.2309	5.57919	5.43466	223.147	0.124674	0.33962	1.65825	4.00166	465.41	-3282.52			6.72323	6.89862	4.25423	7.08157
	2.44683	12.352	5.26758	7.43299	4.95228	8.58735	2.29963	5.30221	5.25489	10.2706	5.51408	5.2109	231.816	0.125235	0.339874	1.65738	4.00235	404.435	-3282.61			6.68879	6.99087	4.28558	6.99852
	2.53939	12.1302	5.24019	7.54196	5.0426	8.55266	2.35658	5.47316	5.26867	10.0202	5.712	4.91308	245.513	0.125947	0.340483	1.65462	4.00251	341.94	-3282.76			6.6366	7.04574	4.36614	6.88177
	2.57865	11.8833	5.20489	7.58028	4.92599	8.38484	2.41462	5.65734	5.31907	9.7074	5.90649	4.47156	257.953	0.126526	0.34119	1.65707	4.00322	279.869	-3282.85			6.5556	6.9637	4.46368	6.69515
	2.62887	11.5384	5.1491	7.56771	4.85794	7.69924	2.47018	5.97309	5.5984	9.41229	6.41779	4.29389	260.463	0.126943	0.341577	1.65691	4.00032	218	-3283.05			6.43878	6.7083	4.68056	6.70799
	2.73007	11.4024	4.99708	7.28444	4.71076	7.08544	2.5829	6.26594	5.93607	8.89178	6.96947	4.11005	254.872	0.127432	0.342229	1.66065	3.98638	156.636	-3283.35			6.37652	6.36021	4.9283	6.6571
	2.78865	11.1483	4.87589	7.01004	4.6061	6.29072	2.64734	6.43875	6.1861	8.33149	7.36485	3.93578	253.689	0.128083	0.342675	1.65158	3.97663	94.1601	-3283.51			6.27096	5.96895	5.09073	6.54404
	2.84275	11.058	4.76177	6.83803	4.61648	5.62204	2.74217	6.67838	6.4832	7.78327	7.79908	3.843	264.782	0.12815	0.343435	1.64792	3.97384	30.5636	-3283.57			6.22085	5.69218	5.30125	6.47512
	2.91747	11.1527	4.6192	6.72417	4.63965	4.96944	2.78418	6.86036	6.78471	7.63202	8.20063	3.75186	282.806	0.128401	0.343939	1.65004	3.97004	-31.4467	-3283.72			6.22979	5.44442	5.47642	6.52817
	3.02986	11.1584	4.52717	6.62554	4.68351	4.52823	2.86163	7.0403	6.99941	7.16322	8.47455	3.72764	294.179	0.128179	0.344549	1.66347	3.9634	-96.2533	-3283.8			6.23847	5.27909	5.63378	6.45514
	3.13273	11.306	4.47262	6.65939	4.66001	4.1225	3.00894	7.36136	7.15169	6.80506	8.78838	3.85894	290.681	0.128299	0.344505	1.6799	3.96968	-162.683	-3283.69			6.30378	5.1473	5.84066	6.48413
	3.14955	11.3917	4.41591	6.74787	4.66949	3.94786	3.03731	7.73697	7.4985	6.6637	9.07504	3.98415	272.757	0.128016	0.343677	1.69614	3.96524	-230.92	-3283.59			6.31904	5.12174	6.09093	6.5743
	3.1574	11.4885	4.49739	6.80574	4.63121	3.82753	3.01036	7.7336	7.68377	6.83528	9.08842	4.35151	253.307	0.127715	0.342632	1.69402	3.95974	-302.195	-3283.56			6.38109	5.08816	6.14258	6.7584
	3.16027	11.5841	4.55351	6.93167	4.64034	3.76432	3.07434	7.98112	8.13415	6.88592	9.21656	4.38347	244.984	0.127507	0.342177	1.69554	3.9592	-379.302	-3283.43			6.43263	5.11211	6.39654	6.82865
	3.1645	11.8761	4.53905	6.96619	4.52135	3.67295	3.1318	8.01644	8.44435	7.00237	9.27466	4.62592	244.267	0.127118	0.341671	1.6996	3.96249	-462.511	-3283.26			6.52653	5.0535	6.53087	6.96765
	3.2232	12.1286	4.54478	7.2313	4.4435	3.70351	3.18261	7.99756	8.85493	7.14255	9.34206	4.81524	241.34	0.126508	0.34156	1.70106	3.96321	-551.292	-3283.26			6.63218	5.1261	6.67837	7.09995
	3.29154	12.349	4.52346	7.48112	4.32362	3.67448	3.22968	7.91545	8.95759	7.51812	9.72434	5.23633	235.674	0.126272	0.34115	1.69471	3.95332	-651.456	-3283.31			6.72134	5.15974	6.70091	7.49293
	3.33393	12.647	4.54017	7.65297	4.3451	3.71913	3.32348	7.90691	9.10023	7.78506	9.89368	5.52047	232.023	0.126348	0.341156	1.68276	3.94753	-760.306	-3283.25			6.84035	5.23907	6.77687	7.73307
	3.34051	12.9955	4.61643	7.80588	4.24748	3.7273	3.3423	7.98606	9.23238	8.34763	10.0792	5.94227	222.565	0.126259	0.340345	1.67432	3.94258	-871.725	-3283.24			6.98414	5.26022	6.85358	8.12302
	3.36983	13.1723	4.61962	8.10092	4.14102	3.71126	3.32643	8.08985	9.44739	8.76115	10.2735	6.499	215.1	0.126181	0.340524	1.65947	3.93778	-988.69	-3283.37			7.05393	5.31773	6.95456	8.51123
	3.4943	13.5159	4.74234	8.29165	4.15698	3.81376	3.41865	8.00297	9.47001	9.02982	10.1949	6.97985	223.358	0.125983	0.340701	1.65737	3.92893	-1107.34	-3283.39			7.25084	5.4208	6.96388	8.73486
	3.61716	13.8317	4.74202	8.59314	4.22487	3.79978	3.53328	7.95876	9.53704	9.28045	10.3007	7.34337	247.902	0.126096	0.340729	1.6579	3.91912	-1232.17	-3283.31			7.39697	5.53926	7.00969	8.97484
	3.65788	13.967	4.79017	8.94033	4.26445	3.74525	3.50611	7.7605	9.2862	9.51958	10.396	7.79713	270.82	0.126396	0.340493	1.65591	3.90958	-1358.82	-3283.38			7.47168	5.65001	6.85094	9.23758
	3.67191	14.0355	4.94244	9.30441	4.24936	3.74055	3.47591	7.65994	8.99196	9.78877	10.3905	8.05123	278.232	0.126741	0.34103	1.64919	3.90466	-1484.11	-3283.47			7.54994	5.76477	6.70927	9.41017
	3.64324	14.3178	5.05063	9.40034	4.27527	3.67594	3.46976	7.35829	8.76905	9.74572	10.3082	8.16013	270.201	0.127916	0.340646	1.64464	3.89832	-1604.43	-3283.4			7.67056	5.78385	6.53237	9.40468
	3.69327	14.3696	5.22236	9.36064	4.24368	3.73344	3.46722	7.21153	8.55916	9.52427	9.92339	8.08571	255.312	0.128735	0.340057	1.64029	3.89314	-1720.81	-3283.38			7.76174	5.77926	6.41263	9.17779
	3.73329	14.786	5.31765	9.42047	4.17207	3.71242	3.45499	7.29775	8.34042	9.16969	9.69772	8.15272	245.225	0.129653	0.340269	1.63084	3.89595	-1838.7	-3283.52			7.94564	5.76832	6.36438	9.00671
	3.68419	15.0682	5.32391	9.28424	4.16843	3.61968	3.44548	7.27068	8.26919	8.76393	9.454	7.94263	235.624	0.129842	0.340345	1.63292	3.89657	-1956.97	-3283.55			8.02543	5.69078	6.32845	8.72019
	3.67237	15.4845	5.453	8.97374	4.26973	3.57412	3.46855	7.20355	7.93091	8.20384	8.93337	7.56434	222.042	0.130752	0.340445	1.63571	3.90202	-2067.85	-3283.48			8.20328	5.60586	6.201	8.23385
	3.58281	16.5307	5.56308	8.75342	4.18476	3.47131	3.3873	7.47771	7.78789	7.94417	8.80668	7.18871	203.858	0.131341	0.340308	1.63968	3.91657	-2177.96	-3283.59			8.55886	5.46983	6.21764	7.97985
	3.60142	17.3255	5.54879	8.3866	4.137	3.42211	3.41118	7.61925	7.61987	7.52263	8.71398	6.88079	183.578	0.132035	0.340742	1.64197	3.9252	-2284.05	-3283.74			8.82524	5.31524	6.21677	7.7058
	3.58997	17.8234	5.5653	8.14099	4.11827	3.46114	3.39541	7.525	7.53326	7.03754	8.39474	6.52625	156.188	0.132514	0.340875	1.63321	3.93458	-2382.16	-3283.67			8.9929	5.24013	6.15122	7.31951
	3.61159	17.8809	5.44938	7.80672	4.16618	3.39543	3.42945	7.72248	7.59048	6.60824	8.44707	6.41934	135.86	0.13301	0.34013	1.63335	3.93612	-2476.89	-3283.67			8.98062	5.12278	6.24747	7.15821
	3.66178	18.6125	5.46376	7.6779	4.22694	3.36619	3.46512	7.98151	7.56882	6.46433	8.41088	6.54222	141.059	0.132551	0.340216	1.62894	3.94048	-2563.09	-3283.84			9.24602	5.09034	6.33848	7.13914
	3.62777	18.99	5.31018	7.47483	4.24516	3.31317	3.52159	8.22991	7.74511	6.34172	8.51887	6.69865	166.161	0.132072	0.340544	1.63338	3.93751	-2635.71	-3283.82			9.30931	5.01106	6.49887	7.18641
	3.55645	19.3086	5.31572	7.41075	4.24197	3.33668	3.49288	8.25432	7.95301	6.2359	8.37666	6.97033	191.137	0.13141	0.341054	1.64115	3.93067	-2697.88	-3283.68			9.3936	4.99647	6.56674	7.1943
	3.50675	19.6314	5.26464	7.2228	4.13295	3.2868	3.45943	8.27147	8.13458	6.32143	8.49907	7.35981	217.726	0.130918	0.340621	1.63504	3.92157	-2752.86	-3283.75			9.46761	4.88085	6.62183	7.39344
	3.46976	19.4161	5.11719	7.03822	4.01844	3.25048	3.4306	8.37566	8.3862	6.16432	8.74221	7.72831	245.798	0.129993	0.340868	1.63579	3.91298	-2805.92	-3283.82			9.33434	4.76905	6.73082	7.54495
	3.44865	18.7755	4.94883	7.04439	3.97822	3.23309	3.38775	8.59363	8.49582	6.04232	8.76462	8.08798	269.017	0.129587	0.34144	1.62188	3.90192	-2852.4	-3283.65			9.05766	4.7519	6.82573	7.63164
	3.36728	18.3501	4.97088	7.11667	3.8966	3.26509	3.3718	8.93311	8.54242	5.99055	8.67777	8.64803	281.873	0.128812	0.342109	1.61716	3.88823	-2892.54	-3283.59			8.89609	4.75945	6.94911	7.77212
	3.33996	18.2854	4.96062	7.03239	3.85731	3.24703	3.34882	9.25454	8.54999	5.95906	8.72794	9.01537	285.698	0.128063	0.342318	1.62256	3.87296	-2928.83	-3283.73			8.86198	4.71225	7.05112	7.90079
	3.31411	18.2017	5.01755	7.1392	3.88813	3.25022	3.35599	10.0273	8.66343	6.04559	8.59602	9.13731	284.834	0.126866	0.342295	1.61585	3.8607	-2963.1	-3283.67			8.84445	4.75918	7.34891	7.92631
	3.21791	17.7272	4.91417	7.17128	3.76622	3.2279	3.27477	10.5528	8.69462	6.01909	8.32259	9.07216	276.882	0.126481	0.342459	1.60559	3.85286	-2997.57	-3283.52			8.61977	4.7218	7.50739	7.80461
	3.1586	17.2994	4.87123	6.94557	3.65735	3.17154	3.24572	10.9761	8.59122	5.97182	8.26847	8.95485	258.944	0.126177	0.341867	1.59034	3.84209	-3031.4	-3283.62			8.44308	4.59149	7.60436	7.73171
	3.09627	16.4634	4.71466	6.74769	3.74143	3.20362	3.25329	11.8519	8.37256	5.61022	8.31782	8.84535	234.661	0.12537	0.341369	1.57777	3.83099	-3062.31	-3283.68			8.09145	4.56425	7.82593	7.59113
	3.14285	16.0691	4.80551	6.6523	3.72278	3.24364	3.26829	12.1332	8.18012	5.46785	8.35507	8.66913	212.313	0.125217	0.341259	1.56928	3.82056	-3089.93	-3283.48			8.0058	4.53957	7.86053	7.49735
	3.09129	15.9292	4.7986	6.58015	3.66138	3.31587	3.2591	12.4259	8.14064	5.37774	8.32398	8.35691	190.058	0.124846	0.341062	1.56416	3.81793	-3110.91	-3283.42			7.93969	4.51913	7.94188	7.35287
	3.04892	15.5546	4.78763	6.56544	3.67254	3.3998	3.28421	12.6308	8.20862	5.34946	8.34111	8.13963	165.715	0.124622	0.340126	1.56411	3.82176	-3126.7	-3283.51			7.79704	4.54592	8.04121	7.27673
	3.03098	15.0186	4.83989	6.44097	3.68795	3.3389	3.25144	13.2541	8.171	5.44222	8.45773	7.58772	162.643	0.124096	0.338817	1.56527	3.82262	-3140.44	-3283.3			7.62981	4.48927	8.22551	7.16256
	2.97218	14.2234	4.94237	6.44592	3.6443	3.43308	3.24111	13.7191	8.17406	5.42358	8.25321	7.28007	188.755	0.124077	0.33873	1.54784	3.82477	-3149.86	-3282.99			7.37932	4.50777	8.3781	6.98562
	2.91668	13.3185	4.99951	6.2162	3.50899	3.47422	3.24728	13.4761	7.98676	5.35035	8.43856	7.03675	216.57	0.124668	0.338446	1.54227	3.82263	-3156.15	-3282.86			7.07823	4.3998	8.23671	6.94189
	2.88442	12.2088	5.04574	6.23378	3.49434	3.57418	3.22417	13.6072	7.93002	5.37134	8.62464	7.03806	233.497	0.125529	0.337947	1.54537	3.82196	-3160.23	-3282.54			6.71297	4.4341	8.25379	7.01135
	2.80227	11.3815	5.30081	6.33457	3.45675	3.71539	3.14062	13.5682	7.85469	5.387	8.80548	6.90902	243.301	0.126097	0.337827	1.54558	3.82343	-3161.62	-3281.83			6.49487	4.50224	8.18782	7.03383
	2.78113	10.681	5.4334	6.75503	3.41852	3.76507	3.12931	13.8021	7.78099	5.871	8.94508	6.84477	251.774	0.126732	0.337564	1.54582	3.82552	-3161.18	-3281.16			6.29851	4.64621	8.23747	7.22029
	2.77199	9.80355	5.46231	6.98086	3.41498	3.84533	3.15397	14.0098	7.7079	6.00413	9.3301	6.68522	264.9	0.127213	0.337176	1.55037	3.82249	-3159.78	-3280.38			6.01262	4.74705	8.29055	7.33982
	2.82441	8.93794	5.68724	6.98404	3.43463	3.89167	3.1752	14.4964	7.83733	6.07993	9.71277	6.45559	281.573	0.128035	0.33736	1.54843	3.8227	-3158.82	-3279.08			5.81653	4.77011	8.50296	7.4161
	2.87875	8.29654	5.99291	7.26255	3.47845	4.06773	3.18166	14.7257	7.92516	6.26625	10.2011	6.50328	293.167	0.128738	0.337262	1.55084	3.82581	-3156.77	-3277.65			5.72273	4.93624	8.61084	7.65688
	2.85334	8.10655	6.19655	7.45255	3.47938	4.28176	3.20166	14.5914	8.05943	6.58455	10.5727	6.53652	292.747	0.129765	0.33764	1.54841	3.82363	-3153.2	-3276.48			5.71882	5.07123	8.61749	7.89792
	2.83217	7.85919	6.33883	7.69844	3.48984	4.45936	3.21344	14.3888	8.36421	7.01703	10.9573	6.64674	276.064	0.129776	0.33724	1.54964	3.83359	-3149.42	-3275.21			5.67673	5.21588	8.65547	8.20701
	2.82522	7.76082	6.72574	7.87432	3.53019	4.54752	3.1822	14.3903	8.54898	7.48988	11.3416	6.35821	251.785	0.129568	0.336674	1.54953	3.84114	-3145.99	-3274.01			5.77059	5.31734	8.70716	8.39657
	2.78768	7.68926	6.86136	7.73365	3.48894	4.64645	3.19002	14.4039	8.57995	7.55235	11.4772	6.1154	234.738	0.129465	0.33675	1.54958	3.84295	-3141.8	-3273.26			5.77943	5.28968	8.72463	8.38164
	2.75588	7.68612	7.15134	7.62415	3.46338	4.68885	3.20563	14.7204	8.5819	7.71612	11.7486	5.7905	241.618	0.129691	0.336832	1.54589	3.84336	-3136.71	-3272.56			5.86445	5.25879	8.83596	8.41842
	2.70524	7.69849	7.47771	7.35375	3.47029	4.76719	3.1021	14.5347	8.71411	7.88182	11.8229	5.52467	264.597	0.130066	0.337371	1.53934	3.84275	-3132.12	-3271.97			5.96048	5.19708	8.78364	8.40978
	2.63065	7.69978	7.61375	7.16761	3.5687	4.94054	3.04535	14.4355	8.68821	8.54832	11.7041	5.30902	280.838	0.130084	0.337327	1.53265	3.84049	-3128.49	-3272.07			5.98139	5.22562	8.72302	8.52047
	2.53274	7.88309	7.85478	7.2196	3.60737	5.02638	2.95337	14.1903	8.47143	9.24028	11.3756	5.10134	278.787	0.130241	0.337032	1.53464	3.83117	-3124.91	-3272.77			6.0902	5.28445	8.53837	8.57242
	2.42229	7.81421	7.93771	7.02081	3.60601	5.43934	2.89976	13.8691	8.24338	10.0069	11.1585	4.92262	267.756	0.130718	0.337468	1.53656	3.81376	-3123.15	-3273.57			6.05807	5.35539	8.33741	8.696
	2.3265	7.74676	7.88315	7.21463	3.68849	5.73799	2.80124	13.5754	8.02196	10.6348	10.9374	4.74503	257.157	0.130868	0.337778	1.54859	3.80076	-3124.27	-3274.44			5.98547	5.54704	8.13286	8.77241
	2.27427	7.72385	7.70813	8.03293	3.89464	6.71789	2.76119	13.3729	7.61091	13.1713	10.735	4.73782	252.191	0.130979	0.338472	1.54931	3.78602	-3126.8	-3275.56			5.90208	6.21516	7.91499	9.54803
	2.20822	7.85652	7.42754	9.1637	4.30629	8.06613	2.71268	13.2229	7.49441	15.8262	10.5671	4.9378	246.556	0.131126	0.339073	1.55285	3.76807	-3131.24	-3276.43			5.83076	7.17871	7.80999	10.4437
	2.16966	7.91834	7.20821	11.1119	5.12212	10.17	2.65248	12.6159	7.21336	18.4345	10.1878	5.36551	237.61	0.130837	0.339037	1.55616	3.75266	-3138.7	-3276.88			5.7654	8.80135	7.49391	11.3292
	2.14445	7.74192	6.89024	14.2255	5.95924	12.9076	2.55156	11.6748	6.85151	20.6487	9.63883	5.96203	221.374	0.130648	0.33925	1.56468	3.74394	-3148.59	-3277.42			5.5922	11.0308	7.02597	12.0832
	2.17191	7.8513	6.4548	17.6236	7.67029	16.8342	2.52769	11.2497	6.48377	22.0963	9.21139	6.7659	197.869	0.130472	0.339553	1.58523	3.7417	-3161.21	-3277.49			5.49267	14.0427	6.75371	12.6912
	2.19317	7.78008	5.97908	21.1784	9.40838	21.4511	2.4812	10.226	6.3266	24.6783	8.80431	7.65622	177.081	0.13072	0.33978	1.60238	3.73879	-3175.3	-3276.11			5.31744	17.3459	6.3446	13.7129
	2.27588	7.93846	5.69926	24.598	12.341	27.3952	2.50432	9.56741	6.00598	26.9571	8.37046	9.23292	164.279	0.130391	0.339926	1.61945	3.74328	-3189.93	-3272.17			5.30453	21.4447	6.0259	14.8535
	2.35919	8.08635	5.2905	29.8746	14.864	32.3101	2.58146	9.22489	6.04583	29.0897	8.14193	10.8512	165.462	0.130083	0.339975	1.63772	3.74507	-3203.18	-3263.34			5.24534	25.6829	5.95073	16.0276
	2.51347	8.21599	5.152	34.9112	18.0098	37.9363	2.67046	9.10588	5.96518	31.5274	7.76272	11.7334	177.731	0.129746	0.339579	1.65933	3.74368	-3215.02	-3248.33			5.29382	30.2858	5.91384	17.0078
	2.62964	8.17315	4.96497	38.1417	19.9014	43.5483	2.7749	8.94337	6.09229	32.9743	7.55636	12.5745	189.803	0.129638	0.339001	1.68496	3.73723	-3225.89	-3224.57			5.25592	33.8638	5.93685	17.7017
	2.76356	7.96977	5.06909	41.2118	22.0001	48.6734	2.81535	8.96484	6.08471	33.7349	7.25694	13.1533	200.335	0.129597	0.338397	1.708	3.73233	-3234.85	-3190.75			5.26748	37.2951	5.95497	18.0484
	2.82038	7.78921	5.15253	41.6792	22.1919	50.2701	2.90109	9.16662	6.18058	33.8962	7.32246	13.7208	202.526	0.129627	0.339067	1.69498	3.76914	-3238.3	-3186.84			5.25404	38.0471	6.08276	18.3131
	2.94065	7.94471	5.10021	43.9187	23.2071	54.254	2.98813	9.38604	6.49219	34.1506	7.23281	13.9196	213.103	0.130001	0.339061	1.70596	3.75301	-3246.27	-3142.07			5.32852	40.46	6.28878	18.4343
	2.95243	8.16683	4.99569	44.1769	23.5149	55.4328	3.05784	9.48457	6.61526	33.9332	7.05065	14.0158	224.009	0.130215	0.339106	1.71263	3.73725	-3252.24	-3092.78			5.37165	41.0416	6.38589	18.3332
	2.97468	8.27636	5.01732	43.1029	23.1851	54.4663	3.08289	9.93255	6.81787	32.77	7.27041	13.9213	231.351	0.129829	0.339485	1.71529	3.71937	-3256.01	-3043.47			5.42279	40.2514	6.6111	17.9872
	2.94468	8.69619	5.04805	41.2662	22.2392	52.7845	3.11893	10.3013	7.03654	30.8648	7.47977	13.7214	235.505	0.129365	0.339037	1.72763	3.70603	-3258.16	-2997.64			5.56297	38.7633	6.81893	17.3553
	2.93598	9.402	5.08409	38.0686	20.6038	49.9786	3.16727	10.4533	7.14023	28.869	7.67181	12.3662	238.903	0.129591	0.338628	1.72624	3.69849	-3259.46	-2958.79			5.80736	36.217	6.92028	16.3023
	2.8888	9.82077	4.8339	34.0002	17.9454	45.6016	3.16048	10.3513	7.48694	25.889	8.35855	11.5353	242.117	0.129491	0.338662	1.73681	3.69982	-3260.5	-2929.08			5.84782	32.5157	6.99957	15.261
	2.82838	9.78427	4.70027	28.6713	15.2853	39.1831	3.14566	10.2404	7.69153	22.472	9.5047	11.0472	241.727	0.129679	0.338545	1.73774	3.70858	-3260.84	-2909.82			5.77097	27.7132	7.02587	14.3413
	2.73438	9.97584	4.42748	23.3959	12.4472	32.3245	3.11419	10.0981	8.37942	18.4668	10.2738	10.5447	241.019	0.129461	0.338778	1.75056	3.72416	-3260.7	-2901.85			5.71257	22.7225	7.19723	13.0951
	2.67212	9.96953	4.30367	18.1897	8.93956	25.0421	3.08618	9.88116	8.66467	15.1798	10.9338	10.1171	235.97	0.129356	0.338678	1.75276	3.75094	-3260.78	-2906.75			5.64844	17.3905	7.21067	12.0769
	2.57256	9.63458	4.334	12.5282	7.11603	16.998	3.1196	10.026	8.88628	12.6737	11.4975	9.68835	227.94	0.129418	0.33837	1.75894	3.77803	-3261	-2922.77			5.51371	12.2141	7.34396	11.2865
	2.52353	9.4029	4.49625	9.17684	5.31826	12.0843	3.10704	10.0395	8.94121	10.4197	11.8815	9.47963	218.331	0.129183	0.337884	1.7633	3.79517	-3260.93	-2945.37			5.47423	8.8598	7.36258	10.5936
	2.49436	8.97427	4.49402	7.71575	4.5719	8.81107	3.08357	10.1138	9.06577	9.43401	12.0343	9.33829	219.059	0.129517	0.337862	1.76364	3.80764	-3260.87	-2969.81			5.32088	7.03291	7.42103	10.2689
	2.50771	8.21291	4.53938	7.07104	4.02544	6.80341	3.04416	10.0257	9.34925	8.55103	12.1503	9.38575	233.104	0.129185	0.338082	1.76101	3.8148	-3261.1	-2993.65			5.08667	5.96663	7.47303	10.029
	2.44484	7.22146	4.50782	7.0085	3.51578	5.69248	3.04228	10.0525	9.52175	8.41092	12.15	9.46201	248.884	0.129643	0.337881	1.75841	3.83015	-3261.14	-3016.18			4.72471	5.40559	7.53885	10.0076
	2.37853	6.50014	4.67081	7.71708	3.4741	5.28652	2.98698	10.0911	9.17723	8.33869	11.3745	9.39433	257.801	0.129162	0.338283	1.75033	3.8442	-3260.99	-3037.48			4.51649	5.49257	7.41844	9.70249
	2.29786	6.05146	4.79729	8.5463	3.45451	5.31622	2.88095	9.79446	8.88138	8.1186	10.4324	9.27119	257.252	0.128987	0.338261	1.73477	3.85424	-3261.17	-3057.59			4.38221	5.77235	7.1856	9.27407
	2.2072	5.69958	5.10664	8.93919	3.40713	5.4695	2.75239	9.80933	8.12756	7.81502	9.47175	9.10572	248.392	0.128947	0.33858	1.71737	3.85911	-3261.41	-3077.17			4.33781	5.93861	6.89643	8.7975
	2.18191	5.48921	5.29782	9.52007	3.36139	5.54469	2.66685	9.9905	7.47109	7.71775	8.65428	8.91046	246.404	0.128546	0.338378	1.70772	3.86717	-3261.28	-3096.17			4.32298	6.14205	6.70948	8.4275
	2.1925	5.52226	5.34576	9.64147	3.30572	5.51674	2.58262	10.0245	7.04729	7.59173	7.87871	8.95212	262.466	0.128541	0.33765	1.69912	3.88293	-3261.34	-3113.56			4.35351	6.15464	6.55146	8.14085
	2.18488	5.48885	5.80823	9.61515	3.33258	5.44	2.58837	10.2509	6.82389	7.44684	7.3459	8.74949	289.189	0.128548	0.337601	1.68379	3.89974	-3261.72	-3129.13			4.49399	6.12925	6.5544	7.84741
	2.20724	5.51201	6.12727	9.50627	3.34624	5.34394	2.6325	10.4676	6.58738	7.34366	6.96922	8.57189	305.471	0.128495	0.337064	1.66055	3.90717	-3261.77	-3142.99			4.61551	6.06548	6.56248	7.62826
	2.25737	5.61817	6.40159	9.33108	3.30813	5.20639	2.56069	10.4775	6.29474	7.22743	6.27591	8.24094	304.673	0.128558	0.337384	1.63688	3.91651	-3261.69	-3155.18			4.75905	5.94853	6.4443	7.24809
	2.3478	6.02592	6.84348	8.90295	3.39449	5.11563	2.52053	10.6729	5.8604	6.79778	5.81884	7.66885	295.361	0.128874	0.336975	1.61795	3.91992	-3262.07	-3165.4			5.0724	5.80436	6.35128	6.76182
	2.41079	6.37992	7.14063	8.11765	3.43927	4.99561	2.5384	11.1867	5.65512	6.47201	5.65435	7.23117	282.754	0.129412	0.336489	1.59436	3.91979	-3262.4	-3174.23			5.31045	5.51751	6.46008	6.45251
	2.47007	6.60034	7.3707	7.44366	3.56203	4.71148	2.61987	11.4017	5.52654	6.3308	5.45561	6.83068	266.117	0.129378	0.336954	1.57902	3.91777	-3262.26	-3182.15			5.48037	5.23905	6.51604	6.2057
	2.5172	6.78368	7.33335	6.46633	3.67441	4.32595	2.61273	11.4263	5.52042	6.21296	5.34843	6.49303	256.081	0.129314	0.336985	1.56833	3.9103	-3262.43	-3188.55			5.54474	4.82223	6.51983	6.01814
	2.58332	6.85276	7.40894	6.00487	3.92374	4.03498	2.61961	11.115	5.49354	6.25234	5.35726	6.23317	256.855	0.12972	0.33771	1.5403	3.89345	-3262.88	-3193.8			5.615	4.65453	6.40938	5.94759
	2.62889	7.26176	7.2345	5.94154	4.07796	3.97927	2.62824	11.1354	5.35299	6.31994	5.20187	5.92355	266.825	0.129326	0.338145	1.52113	3.88006	-3262.85	-3198.53			5.70838	4.66626	6.37222	5.81512
	2.6329	7.51961	6.87415	5.90962	4.19921	3.94966	2.57518	11.0251	5.22986	6.38642	5.1501	5.65572	262.341	0.129513	0.338575	1.50394	3.86305	-3262.72	-3202.69			5.67555	4.68616	6.27671	5.73075
	2.60369	7.88637	6.5753	5.8125	4.44847	3.95913	2.52776	10.4946	4.96732	6.43547	5.25857	5.43296	241.407	0.129807	0.338799	1.48579	3.85456	-3263.12	-3206.13			5.68845	4.74003	5.99657	5.709
	2.64527	8.21677	6.35754	5.87239	4.72731	3.88917	2.6081	10.1229	4.76382	6.44823	5.25766	5.38757	217.978	0.129348	0.33915	1.47026	3.84197	-3263.3	-3209.41			5.73986	4.82962	5.83162	5.69782
	2.64515	8.16461	6.24648	5.97443	4.7995	3.81076	2.62783	9.89635	4.75397	6.53815	5.27125	5.37833	211.649	0.129051	0.339587	1.45355	3.8265	-3262.96	-3212.65			5.68541	4.86156	5.75938	5.72924
	2.70967	8.61862	6.12481	6.15729	4.92767	3.81621	2.56991	9.4059	4.83654	6.62173	5.2766	5.532	213.333	0.128911	0.33992	1.44298	3.80874	-3263.01	-3215.47			5.8177	4.96706	5.60412	5.81011
	2.73978	8.9228	6.11453	6.19069	5.08263	3.80966	2.59745	9.44468	4.88168	6.65253	5.33777	5.70204	218.068	0.128998	0.339974	1.43371	3.78873	-3263.36	-3218.04			5.92571	5.02766	5.64127	5.89745
	2.78292	9.0934	6.21684	6.45118	5.1264	3.77588	2.60665	9.45452	4.81083	6.76339	5.43312	5.81784	226.42	0.129397	0.34054	1.41698	3.77049	-3263.1	-3220.75			6.03106	5.11782	5.624	6.00478
	2.81705	9.40761	6.56042	6.48996	5.20627	3.91025	2.64767	9.58227	4.7461	6.8524	5.4137	5.97461	239.196	0.129683	0.34053	1.41942	3.75403	-3262.82	-3223.36			6.26169	5.20216	5.65868	6.08024
	2.87352	9.39566	7.03154	6.83217	5.22207	3.97749	2.70151	9.56126	4.75532	6.9708	5.52194	6.07023	248.297	0.130001	0.341159	1.41796	3.73849	-3263.17	-3225.72			6.43357	5.34391	5.6727	6.18766
	2.91901	9.37206	7.45524	7.20011	5.21814	4.11788	2.69678	9.70221	4.7531	7.13163	5.43341	6.2152	245.732	0.129802	0.340953	1.41751	3.72537	-3263.24	-3228.16			6.5821	5.51204	5.71736	6.26008
	2.92067	9.12956	7.96825	7.39822	5.12954	4.21903	2.6694	10.0767	4.7489	7.1473	5.19274	6.30327	236.528	0.129827	0.34108	1.42268	3.71442	-3262.78	-3230.83			6.67283	5.58226	5.83165	6.21444
	2.92533	8.88639	8.34444	7.65559	5.09603	4.32846	2.65109	10.3344	4.75771	7.41368	5.16502	6.25758	234.113	0.129855	0.341273	1.43526	3.69571	-3262.88	-3233.34			6.71872	5.69336	5.91442	6.27876
	2.98622	8.5944	8.5881	7.91399	5.31912	4.61453	2.69564	10.6575	4.80308	7.75287	5.14586	6.23387	233.144	0.130101	0.341731	1.4426	3.6814	-3263.31	-3235.76			6.72291	5.94921	6.05208	6.37753
	2.9567	7.87636	8.81427	8.04499	5.42568	4.86627	2.75962	11.1207	4.84253	7.9159	5.04062	6.06703	231.044	0.130482	0.342039	1.4456	3.67293	-3263	-3238.44			6.54911	6.11231	6.24095	6.34119
	2.97715	7.73004	8.99276	8.17009	5.64991	5.13313	2.76179	11.1458	4.78604	8.05268	4.92562	5.94828	226.345	0.130561	0.341814	1.45155	3.67692	-3262.73	-3241			6.56665	6.31771	6.23122	6.30886
	2.98293	7.55236	9.08289	8.31087	5.73892	5.49549	2.81763	11.157	5.00709	8.36015	4.90984	5.74526	217.984	0.130644	0.341784	1.45972	3.68142	-3263.19	-3243.36			6.53939	6.51509	6.32725	6.33842
	2.8959	7.35413	8.99272	8.20694	5.7781	5.8204	2.79814	11.3563	5.17725	8.45877	4.89856	5.43812	207.313	0.131382	0.341392	1.47053	3.68994	-3263.3	-3245.74			6.41425	6.60181	6.44388	6.26515
	2.94165	7.26599	8.69504	8.00388	5.98002	6.11427	2.78439	11.5203	5.15552	8.33029	4.73236	5.25547	195.312	0.131603	0.341536	1.49336	3.69834	-3262.83	-3248.06			6.3009	6.69939	6.48673	6.10604
	2.91653	7.22657	8.63547	7.79294	6.03219	6.69104	2.80813	11.5501	5.0838	8.37902	4.65995	5.00993	187.702	0.132081	0.341045	1.5153	3.70833	-3263.02	-3250.14			6.25952	6.83872	6.48068	6.0163
	2.89388	7.19411	8.20725	7.58195	6.04027	7.08564	2.80524	11.7166	5.09422	8.30182	4.54928	4.78157	186.681	0.13222	0.341363	1.53471	3.71509	-3263.52	-3252.14			6.09841	6.90262	6.53868	5.87755
	2.86386	7.16762	7.84561	7.18112	6.0077	7.40783	2.79877	11.7655	5.20101	8.03317	4.43033	4.45422	204.803	0.132578	0.340799	1.54678	3.72989	-3263.17	-3254.19			5.95903	6.86555	6.58843	5.63924
	2.81866	7.46198	7.48437	6.79636	5.76311	7.50939	2.75206	11.6969	5.08848	7.5847	4.30842	4.19415	227.603	0.132908	0.339816	1.56531	3.75012	-3262.91	-3256.04			5.92167	6.68962	6.51248	5.36243
	2.84652	7.55984	7.27595	6.54812	5.49487	7.79173	2.75537	11.6513	4.95464	7.63311	4.2369	4.0358	246.446	0.132826	0.33933	1.59406	3.77292	-3263.46	-3257.69			5.8941	6.61157	6.45376	5.30194
	2.80034	7.43332	7.09662	6.37108	5.18615	8.02621	2.6853	12.0768	4.97452	7.66218	4.15014	3.84835	258.058	0.132962	0.339535	1.61696	3.79191	-3263.56	-3259.42			5.77676	6.52781	6.57887	5.22022
	2.77549	7.42315	7.27752	5.92212	5.0003	8.15467	2.63685	12.3425	4.84752	7.51763	4.10961	3.7317	263.163	0.132535	0.339541	1.64135	3.80872	-3263.08	-3261.08			5.82539	6.35903	6.60895	5.11965
	2.77569	7.42572	7.60223	5.81841	4.81251	8.50128	2.66913	12.3151	4.72178	7.36305	4.08416	3.66424	263.337	0.132067	0.339938	1.65238	3.81883	-3263.37	-3262.58			5.93455	6.3774	6.56867	5.03715
	2.73887	7.28565	7.74466	5.70785	4.61224	8.90253	2.66704	12.1169	4.65034	7.32127	4.11091	3.57946	263.222	0.131829	0.340465	1.65133	3.82436	-3263.82	-3264.17			5.92306	6.40754	6.47811	5.00388
	2.77032	7.21049	7.93934	5.57455	4.49006	9.1244	2.67521	12.3001	4.70336	7.3416	4.20338	3.50062	265.323	0.131983	0.341103	1.65374	3.83631	-3263.4	-3265.77			5.97338	6.39634	6.55954	5.0152
	2.74389	7.1649	8.14715	5.60912	4.479	9.61373	2.61247	12.7266	4.60195	7.33057	4.17818	3.49766	268.419	0.132189	0.340956	1.66028	3.84733	-3263.08	-3267.28			6.01865	6.56728	6.64701	5.00213
	2.72799	6.99144	8.20172	5.80009	4.59304	10.474	2.5668	12.7901	4.56709	7.35989	4.06613	3.50979	265.406	0.132298	0.341148	1.66592	3.85565	-3263.58	-3268.73			5.97372	6.9557	6.64134	4.9786
	2.68568	6.83363	8.26037	5.76156	4.82573	11.3398	2.54166	12.9719	4.5696	7.2104	3.98385	3.4285	253.272	0.132758	0.340828	1.67355	3.85827	-3263.47	-3270.28			5.92656	7.30904	6.69439	4.87425
	2.62689	7.06968	8.3366	5.83098	5.05915	12.0571	2.50974	12.9117	4.64219	7.08426	3.86593	3.34734	232.632	0.133404	0.340315	1.67833	3.85487	-3262.81	-3271.72			6.01105	7.64906	6.68789	4.76584
	2.63976	7.04714	8.3976	5.83772	5.27335	12.8107	2.52766	12.7505	4.61099	6.94837	3.81815	3.33701	224.738	0.133731	0.340031	1.67818	3.84638	-3263	-3273.04			6.02816	7.97392	6.62972	4.70117
	2.62576	6.9643	8.26893	6.00347	5.5057	13.7478	2.48623	12.8409	4.68507	6.95483	3.74818	3.26132	234.787	0.134107	0.339418	1.67728	3.8339	-3263.29	-3274.44			5.953	8.41899	6.67075	4.65478
	2.66221	6.92113	7.93064	6.09135	5.6192	14.7853	2.44333	12.9956	4.68926	6.84555	3.64432	3.19371	252.04	0.13422	0.338301	1.67044	3.82356	-3262.68	-3275.73			5.83799	8.83194	6.7094	4.5612
	2.53911	7.13447	7.71241	6.25396	5.82107	15.3478	2.36475	13.1838	4.73515	6.69222	3.48057	3.21685	266.085	0.134616	0.337586	1.6787	3.81544	-3262.33	-3276.8			5.79533	9.14096	6.76123	4.46321
	2.50072	7.4973	7.63422	6.29405	6.01044	15.4564	2.3501	13.3309	4.71085	6.56059	3.33717	3.21419	271.464	0.134681	0.337106	1.67635	3.80201	-3262.83	-3277.84			5.87741	9.25363	6.7973	4.37065
	2.51456	7.7933	7.48476	6.27607	6.20559	15.762	2.37871	13.2435	4.80831	6.54754	3.3439	3.16454	271.996	0.134373	0.336339	1.67579	3.7851	-3262.66	-3278.81			5.93087	9.41457	6.81016	4.35199
	2.53039	8.30693	7.33916	6.18552	6.14824	15.8664	2.36619	13.0164	4.78848	6.39824	3.31198	3.20479	275.871	0.13343	0.336596	1.67857	3.76257	-3262.01	-3279.54			6.05883	9.40007	6.72369	4.305
	2.55085	8.49502	7.1187	6.30462	6.06257	15.7013	2.34565	13.1744	4.82971	6.44121	3.28989	3.26903	291.585	0.132387	0.336648	1.67346	3.73982	-3262.25	-3280.12			6.05486	9.35616	6.78326	4.33338
	2.55036	8.65776	6.816	6.56707	6.13044	15.6242	2.29986	13.4133	4.91137	6.28314	3.2093	3.27478	313.153	0.131145	0.337205	1.67279	3.72741	-3262.48	-3280.75			6.00804	9.44058	6.87483	4.25574
	2.51808	9.07316	6.47153	7.03962	5.99594	15.5483	2.30271	13.4087	4.93311	6.29488	3.20769	3.31479	332.242	0.13042	0.337851	1.66964	3.70951	-3261.66	-3281.19			6.02092	9.52795	6.88152	4.27245
	2.4903	9.52997	6.30803	7.22001	5.96434	15.0778	2.29355	13.1622	4.8336	6.42864	3.21775	3.35813	337.274	0.13005	0.338987	1.65178	3.69716	-3261.37	-3281.47			6.10943	9.42071	6.76311	4.33484
	2.44942	9.86674	6.2055	7.3306	5.94944	14.5424	2.28766	13.0156	4.90997	6.41574	3.21899	3.37595	324.101	0.129582	0.340463	1.64653	3.69024	-3261.66	-3281.82			6.17389	9.27413	6.73775	4.3369
	2.50079	10.0946	5.96681	7.60259	5.88108	14.2553	2.31976	12.7117	4.91724	6.51146	3.26872	3.38558	302.957	0.129238	0.340885	1.62509	3.6816	-3261.16	-3282.15			6.1874	9.24632	6.64958	4.38859
	2.48072	10.2542	5.80693	8.20898	5.9034	13.8686	2.3396	12.2341	5.04755	6.52466	3.34509	3.42344	284.114	0.128782	0.341552	1.5996	3.67272	-3260.2	-3282.31			6.1806	9.327	6.54042	4.43106
	2.42795	10.7303	5.62072	8.53524	5.77541	13.4471	2.31794	11.8291	5.04637	6.59286	3.31088	3.43155	272.143	0.129016	0.342127	1.56798	3.6577	-3259.85	-3282.52			6.25965	9.25258	6.3978	4.4451
	2.42122	11.5177	5.63667	8.83135	5.70624	13.0058	2.34024	11.6669	5.14104	6.55751	3.31761	3.50287	261.794	0.129283	0.342127	1.54053	3.65004	-3259.12	-3282.84			6.52521	9.18112	6.38273	4.45933
	2.37752	12.471	5.60056	8.83543	5.52582	12.6465	2.31336	10.8128	5.08357	6.59341	3.23539	3.61605	252.987	0.129613	0.342773	1.52104	3.6372	-3257.09	-3283.05			6.81636	9.00259	6.06992	4.48162
	2.40081	12.9396	5.5053	8.95306	5.27518	12.1231	2.31841	10.2546	4.93975	6.57335	3.20465	3.66004	249.247	0.129885	0.342114	1.4898	3.63142	-3255.41	-3283.23			6.94856	8.78379	5.83759	4.47935
	2.36284	13.533	5.47586	9.24205	5.13677	11.5199	2.31467	9.56055	4.98018	6.52153	3.11301	3.68703	239.092	0.129882	0.341807	1.46347	3.63026	-3254.08	-3283.6			7.1239	8.63291	5.61847	4.44052
	2.35272	13.8533	5.30186	9.57439	5.01254	10.9958	2.35035	8.82524	4.93113	6.35699	3.04705	3.75102	225.895	0.129568	0.341592	1.44691	3.62192	-3252.1	-3283.94			7.16929	8.52758	5.36891	4.38502
	2.33549	14.1386	5.24516	9.92458	4.85149	10.5328	2.34718	8.03256	4.91333	6.45688	3.04114	3.8448	212.57	0.129435	0.340939	1.44032	3.61725	-3250.04	-3284.14			7.23974	8.4363	5.09769	4.44761
	2.34396	14.1578	5.07903	10.3938	4.85254	9.84154	2.32822	7.46126	4.86385	6.42753	2.95149	3.91787	209.883	0.129442	0.340958	1.42489	3.61871	-3242.4	-3284.46			7.19358	8.36263	4.88444	4.4323
	2.32694	14.3522	5.00784	10.3542	4.75839	9.69062	2.3414	7.04052	4.83955	6.42716	2.95274	4.09295	210.708	0.129176	0.340527	1.42882	3.62731	-3230.41	-3284.9			7.22901	8.26774	4.74049	4.49095
	2.32093	14.1345	4.95805	10.5532	4.6065	9.32885	2.32151	6.76804	4.9498	6.56563	2.99859	4.39763	217.165	0.12882	0.340753	1.43102	3.63692	-3209.73	-3285.15			7.13782	8.16284	4.67978	4.65395
	2.3537	13.5446	4.91794	10.6291	4.57201	8.8435	2.35548	6.6873	5.07156	6.63009	3.17797	4.6672	230.682	0.128854	0.340076	1.4445	3.65205	-3175.93	-3285.36			6.93876	8.01488	4.70478	4.82509
	2.33136	13.2976	4.90702	10.7846	4.4773	8.3205	2.36909	6.59215	5.20034	6.60765	3.29667	4.97502	244.382	0.128817	0.339746	1.45713	3.66685	-3147.13	-3285.72			6.84534	7.8608	4.72053	4.95978
	2.33482	13.1018	4.85196	10.7832	4.41312	7.77902	2.35456	6.71038	5.15701	6.61907	3.32963	5.34029	244.951	0.128437	0.340432	1.4696	3.685	-3129.36	-3285.95			6.76284	7.65845	4.74065	5.09633
	2.30841	12.5578	4.91604	10.7375	4.33791	7.11782	2.35819	6.86428	5.16908	6.89726	3.44928	5.85832	234.423	0.128261	0.340733	1.48875	3.69941	-3126.21	-3285.98			6.59407	7.39775	4.79719	5.40162
	2.31958	12.1648	4.99671	11.3363	4.28328	6.65417	2.25459	7.26997	5.18656	7.3849	3.5946	6.24866	226.684	0.128036	0.341131	1.50016	3.71524	-3127.99	-3286.15			6.49371	7.42458	4.90371	5.74272
	2.27649	11.7004	5.05552	12.1581	4.22068	6.10838	2.269	7.74673	5.22123	8.1382	3.93193	6.89584	234.213	0.127879	0.341326	1.50879	3.73077	-3130.75	-3286.31			6.34414	7.49571	5.07899	6.32199
	2.23315	11.1455	5.11506	13.8509	4.22297	5.64077	2.237	8.37419	5.15897	9.58343	4.18947	8.04923	245.066	0.127167	0.341802	1.52138	3.74795	-3139.11	-3286.24			6.16459	7.90487	5.25672	7.27404
	2.20318	10.4883	5.02482	16.361	4.06919	5.27669	2.21542	9.06988	5.07486	11.7703	4.77402	9.12004	251.083	0.127072	0.343028	1.51906	3.76658	-3153.05	-3286.14			5.90544	8.56897	5.45338	8.55477
	2.21688	10.0179	5.01147	19.1325	4.07881	5.43912	2.29182	9.86971	4.9936	14.8341	5.33784	10.6688	256.858	0.127019	0.343276	1.50634	3.78852	-3173.4	-3286.2			5.74875	9.55013	5.71838	10.2802
	2.23135	9.31868	5.00537	22.9284	4.12156	6.09736	2.3293	10.6259	4.87863	18.6316	6.2439	12.6544	258.914	0.126519	0.344182	1.49492	3.79624	-3181.27	-3286.13			5.51847	11.0491	5.9446	12.51
	2.29509	8.34711	5.03063	26.5891	4.29165	7.2736	2.3768	11.0417	4.73858	22.9857	7.27018	15.0523	256.707	0.126343	0.344805	1.49195	3.80253	-3123.91	-3285.9			5.22428	12.7181	6.05236	15.1027
	2.38928	7.34678	4.99093	30.2248	4.35558	8.50212	2.45523	11.5905	4.81131	26.6535	8.22547	17.2361	251.882	0.126379	0.344931	1.49245	3.80977	-2978.7	-3285.8			4.909	14.3608	6.28568	17.3717
	2.53226	7.14851	4.96801	33.6224	4.49726	9.96251	2.57543	11.9383	4.81621	31.3167	9.38952	19.5582	253.248	0.126631	0.34482	1.49688	3.81561	-2715.88	-3285.68			4.88293	16.0274	6.4433	20.0881
	2.6841	7.01249	4.90649	35.9486	4.62627	10.9212	2.7638	11.9846	5.02417	35.0227	10.2302	21.5454	255.419	0.126622	0.344405	1.49955	3.81541	-2349.12	-3285.33			4.86769	17.1654	6.59084	22.2661
	2.84184	6.92099	4.96212	37.0979	4.73881	11.7636	2.91368	11.7509	5.05313	38.0507	11.148	23.5989	252.98	0.126459	0.344515	1.50858	3.81686	-1911.65	-3285.04			4.90832	17.8668	6.57258	24.2659
	2.94274	7.04294	4.8617	36.8842	4.70159	12.2861	2.98173	11.6517	5.0852	39.1368	11.4918	24.5514	243.726	0.126328	0.344122	1.51651	3.81684	-1426.99	-3284.9			4.94913	17.9573	6.57289	25.06

## Sheet: P207 U1-2
	Ra Li	Oi Li	Oe Li	MF Li	ICO Li	LO Li	Ra Re	Oi Re	Oe Re	MF Re	ICO Re	LO Re	EKG	Kippwinkel	Rotwinkel	Kraft x	Kraft y	Druck li	Druck re			Bauch links	Rücken links	Bauch rechts	Rücken rechts
	4.36764	10.7515	6.42212	44.904	12.2186	12.1831	4.39282	20.7696	6.49521	44.5067	13.0641	66.2435	417.536	0.129694	0.378593	1.22002	2.90704	42	-3332.32			7.18043	23.1019	10.5526	41.2714
	4.49926	10.9151	5.95983	49.4718	13.042	13.3814	4.48418	21.6439	6.56779	49.9105	13.5929	69.6959	426.695	0.129346	0.378854	1.21873	2.93151	35	-3332.13			7.12472	25.2984	10.8986	44.3998
	4.65122	11.813	5.6573	54.3048	13.6848	14.1462	4.57294	21.7844	6.60253	53.3999	14.3004	71.9578	441.504	0.128538	0.37871	1.2254	2.94603	1.12183	-3331.94			7.37383	27.3786	10.9866	46.5527
	4.77644	13.1362	5.62621	57.5873	14.4394	14.855	4.63729	21.5804	6.62274	57.9166	14.7267	73.9585	445.305	0.128767	0.378561	1.23193	2.95522	11	-3331.64			7.84628	28.9606	10.9468	48.8673
	5.00385	13.4337	5.77315	58.8018	15.3485	15.654	4.79829	22.5411	6.55489	61.2952	15.0628	73.4136	428.401	0.12819	0.378933	1.23161	2.95895	304.325	L			8.07025	29.9347	11.2981	49.9239
	5.1622	14.0447	6.03778	60.4916	15.6755	15.9524	4.86326	23.3557	6.38701	62.8107	14.8396	72.2422	402.05	0.128496	0.379493	1.22368	2.9722	678.009	-3331.26			8.41491	30.7065	11.5353	49.9642
	5.19632	14.7934	6.58621	59.377	15.6482	15.7925	4.86541	23.4955	6.06802	61.5875	14.4462	68.3797	377.16	0.128533	0.380277	1.20904	2.97304	791.028	-3331.18			8.85865	30.2726	11.4763	48.1378
	5.16072	15.2599	7.43071	57.4892	15.963	15.8694	4.82122	23.3037	5.86441	58.8712	13.9403	63.127	354.295	0.128215	0.380714	1.19303	2.97409	799.507	-3331.11			9.28376	29.7738	11.3298	45.3129
	5.27236	15.8605	8.58182	53.7439	15.6828	15.6693	4.86793	22.3774	5.57486	55.2186	12.5197	57.2682	334.274	0.127816	0.380543	1.18595	2.97934	738.41	-3331.2			9.90489	28.3653	10.9401	41.6688
	5.35387	16.2575	10.2329	50.961	15.7538	15.3619	4.92866	21.0591	5.27369	49.5836	11.561	49.5897	319.691	0.127966	0.380887	1.18779	2.98036	642.652	-3331.32			10.6148	27.3589	10.4205	36.9114
	5.30909	16.6457	11.3527	46.5142	15.2044	14.7895	4.95651	19.9863	5.04835	44.6774	10.885	42.5246	304.544	0.128263	0.380846	1.19051	2.97253	514.882	-3331.34			11.1025	25.5027	9.99705	32.6957
	5.30877	16.93	12.1178	40.9158	14.8904	15.2133	4.94991	19.2408	4.96752	40.3236	9.79365	36.5591	287.529	0.129026	0.380912	1.18791	2.96554	343.384	-3331.42			11.4522	23.6732	9.71941	28.8921
	5.39613	17.4823	12.7996	34.4041	15.0491	15.9956	4.95656	18.3343	4.76183	32.9201	8.49281	29.9383	273.073	0.129086	0.380644	1.18352	2.96836	128.876	-3331.62			11.8927	21.8163	9.35089	23.7837
	5.33381	18.4893	13.3206	29.4941	14.917	17.3461	4.83259	16.5881	4.54631	25.6847	6.84544	23.673	269.545	0.129802	0.380448	1.1833	2.96507	-126.948	-3331.75			12.3812	20.5857	8.65565	18.7344
	5.22037	18.9335	13.9124	25.6251	15.2369	19.9742	4.67063	14.49	4.37027	20.1656	5.81306	18.4377	271.039	0.12986	0.380354	1.19724	2.94664	-414.46	-3331.83			12.6888	20.2787	7.84364	14.8055
	5.08043	19.4255	14.4121	22.935	16.0211	23.0233	4.49673	12.8422	4.33595	16.9361	4.93327	14.1845	280.621	0.129803	0.380412	1.2142	2.94401	-740.009	-3332.03			12.9727	20.6598	7.22495	12.0179
	5.01896	19.2812	14.6639	20.5685	16.1799	26.0359	4.45047	11.4457	4.40635	14.1051	4.1913	11.3728	305.208	0.129606	0.3806	1.23087	2.92891	-1059.88	-3332.23			12.988	20.9281	6.7675	9.88976
	4.8221	18.9965	15.1359	18.0567	16.8831	28.5233	4.37578	9.53769	4.30442	11.6785	3.61561	10.0413	339.015	0.129619	0.380544	1.23664	2.90815	-1372.47	-3332.3			12.9848	21.1544	6.07263	8.44513
	4.68129	18.9803	15.0267	16.7341	16.8965	30.3751	4.17258	7.68751	4.23534	9.6925	3.40919	9.24434	368.212	0.12947	0.380664	1.23529	2.88834	-1680.93	-3332.39			12.8961	21.3352	5.36514	7.44868
	4.62007	18.4669	14.7087	15.5918	16.916	32.6717	4.0614	6.24766	4.39494	8.55384	3.25995	8.73987	377.995	0.129446	0.380603	1.23568	2.87261	-1975.42	-3332.57			12.5986	21.7265	4.90133	6.85122
	4.52636	17.8195	14.5144	14.7202	16.9464	33.2106	3.95748	5.87329	4.36254	7.92206	3.22517	8.4211	381.985	0.128816	0.38087	1.23646	2.85539	-2241.81	-3332.64			12.2867	21.6257	4.73111	6.52278
	4.44546	16.4594	14.3142	13.8033	16.6025	33.0815	3.88283	6.00931	4.71845	7.38575	3.26091	8.06587	390.821	0.128325	0.38126	1.23183	2.83746	-2464.48	-3332.61			11.7397	21.1624	4.8702	6.23751
	4.28928	15.0118	14.1321	13.0645	16.638	32.5924	3.87057	6.51472	5.1079	6.84825	3.38589	7.55425	404.543	0.127523	0.381753	1.22757	2.81883	-2657.41	-3332.66			11.1444	20.765	5.16439	5.92946
	4.24645	14.3354	13.6701	12.3996	16.7761	31.1805	3.83187	6.88565	5.9663	6.38161	3.62804	7.33059	418.523	0.127484	0.381169	1.21532	2.80688	-2802.7	-3332.73			10.7506	20.1188	5.56127	5.78008
	4.27202	13.5658	12.9222	11.6872	16.5794	29.4081	3.94443	7.25682	6.52304	6.21305	3.92739	6.85958	425.798	0.127403	0.379941	1.19303	2.78695	-2912.88	-3332.67			10.2533	19.2249	5.9081	5.66667
	4.3401	14.356	12.4103	11.3247	16.5257	26.9289	3.96071	7.98775	6.99857	6.06199	4.34574	6.66023	426.437	0.1273	0.379219	1.16359	2.77324	-3002.07	-3332.58			10.3688	18.2597	6.31568	5.68932
	4.3433	14.7032	11.3443	11.2268	15.8144	24.2477	3.95901	8.71022	7.40717	6.00737	4.61448	6.30034	418.109	0.126995	0.378834	1.13948	2.76376	-3073.29	-3332.6			10.1303	17.0963	6.69213	5.64073
	4.28023	14.3851	10.3334	11.1248	15.5177	21.8133	3.91803	9.41069	7.82627	6.03983	4.77228	5.86807	403.837	0.127257	0.377997	1.12383	2.75396	-3125.67	-3332.56			9.66624	16.152	7.05167	5.56006
	4.34106	14.4776	9.3177	10.8155	15.4329	18.6448	3.88367	10.2015	8.01647	6.01092	5.00304	5.65736	398.343	0.126947	0.378322	1.11192	2.75296	-3162.64	-3332.43			9.3788	14.9644	7.36721	5.5571
	4.40318	15.4735	8.4477	10.6091	15.3665	17.3695	3.9126	10.6448	8.24611	6.05233	5.16999	5.51245	394.224	0.126952	0.378269	1.10549	2.74602	-3195.55	-3332.43			9.44147	14.4483	7.60117	5.57826
	4.32531	16.1652	7.99518	10.624	14.9549	16.6389	3.90485	10.9699	8.19539	6.47394	5.36299	5.4996	387.083	0.126589	0.378129	1.10337	2.73416	-3221.19	-3332.52			9.49522	14.0726	7.69004	5.77884
	4.33481	16.1443	7.43237	10.399	14.1939	15.5253	3.83247	11.7917	8.05387	6.68322	5.4072	5.41547	378.303	0.126761	0.377557	1.09748	2.734	-3232.93	-3332.5			9.30381	13.3727	7.89269	5.8353
	4.28755	16.0331	7.17121	10.3831	13.314	15.0729	3.78056	12.6466	7.51681	6.80616	5.4591	5.36017	368.199	0.126295	0.377067	1.09823	2.735	-3241.2	-3332.46			9.16397	12.9233	7.98132	5.87514
	4.20466	15.7827	6.93152	10.2128	12.6312	14.5297	3.62726	12.8011	7.04934	7.27045	5.35775	5.379	360.133	0.126514	0.377175	1.09741	2.73628	-3249.47	-3332.58			8.97295	12.4579	7.82591	6.0024
	4.18459	14.73	6.55542	9.96286	11.7394	14.2662	3.49856	13.3882	6.59047	8.03798	5.11717	5.57302	359.575	0.1272	0.377498	1.10282	2.75149	-3253.48	-3332.7			8.48999	11.9895	7.82575	6.24272
	4.18205	13.6905	6.46006	9.67228	11.3688	14.7954	3.41467	13.3574	6.22977	9.10792	5.21444	6.07504	363.426	0.127817	0.378188	1.11471	2.76969	-3253.42	-3332.71			8.11085	11.9455	7.66729	6.79913
	4.15461	13.3176	6.15005	9.70048	10.831	15.9098	3.4219	13.1868	5.81471	9.54644	5.28566	6.78672	370.024	0.128127	0.378491	1.12572	2.78559	-3256.89	-3332.8			7.87408	12.1471	7.47447	7.20627
	4.07898	12.9708	6.01948	9.93606	10.415	17.2273	3.44838	12.9006	5.43149	10.1352	5.1581	7.25682	375.308	0.128589	0.378428	1.13266	2.80412	-3260.24	-3332.99			7.68977	12.5261	7.26015	7.5167
	4.04484	11.9108	5.87738	10.0764	10.1419	18.581	3.43677	12.7279	5.16763	10.4931	5.10973	8.01615	383.069	0.128379	0.378566	1.14791	2.82512	-3258.7	-3333.08			7.27768	12.9331	7.11077	7.87298
	4.04966	10.6157	5.61077	10.5036	9.94143	19.6362	3.40368	12.3658	4.97818	10.9146	4.96343	8.93804	382.958	0.128255	0.378831	1.16645	2.84829	-3257.31	-3333.08			6.7587	13.3604	6.9159	8.27201
	4.0418	10.2083	5.53231	10.6496	10.0247	21.1511	3.34134	11.4948	4.7393	11.47	4.83834	10.5938	382.449	0.12802	0.379656	1.17863	2.86084	-3259.69	-3333.21			6.59412	13.9418	6.52513	8.96739
	4.00364	9.9207	5.51393	11.0422	10.2474	22.2282	3.34114	10.6763	4.63171	11.8788	4.69969	11.7628	381.874	0.127692	0.380464	1.19395	2.88478	-3260.28	-3333.35			6.47943	14.506	6.21638	9.44712
	3.92967	9.98111	5.6447	11.3081	10.3089	22.878	3.30434	10.6375	4.50559	11.8805	4.70996	12.2608	383.883	0.12677	0.380696	1.22463	2.91061	-3258.21	-3333.35			6.51849	14.8317	6.14913	9.6171
	3.87985	10.2156	5.71216	11.4117	10.2246	23.1899	3.26796	10.4117	4.2589	11.6784	4.65002	12.663	385.79	0.126114	0.380384	1.2571	2.93132	-3258.67	-3333.36			6.60255	14.942	5.97951	9.66383
	3.83077	10.5714	5.78774	11.4833	10.1355	22.7883	3.23868	10.0497	4.17383	11.0135	4.46125	13.3061	378.656	0.125671	0.380395	1.28274	2.94996	-3260.6	-3333.52			6.72997	14.8024	5.82074	9.59363
	3.73879	10.5843	5.74702	11.371	10.0509	22.0107	3.16382	9.56115	4.01145	10.8377	4.21445	14.1422	366.49	0.124791	0.380417	1.299	2.96326	-3259.61	-3333.62			6.69005	14.4776	5.57881	9.73144
	3.62646	10.6206	5.70195	10.9535	9.77359	20.6775	3.09232	9.24454	4.16387	10.1997	4.2167	15.356	356.673	0.124616	0.380364	1.31376	2.96897	-3258.44	-3333.6			6.64966	13.8015	5.50024	9.92415
	3.52135	11.0416	5.66133	10.6462	9.64275	19.286	3.01482	9.15454	4.22093	10.2585	4.47552	17.0575	345.26	0.124645	0.379515	1.32732	2.98373	-3259.91	-3333.69			6.74142	13.1917	5.46343	10.5972
	3.52459	11.6193	5.72625	9.94627	9.27168	18.226	2.92631	9.20381	4.30797	10.0193	4.69167	18.5944	341.556	0.12448	0.379149	1.33323	2.99153	-3260.57	-3333.85			6.95672	12.4813	5.47936	11.1018
	3.50162	12.172	5.74388	9.59331	9.14407	16.7727	2.89096	9.18645	4.38456	9.65805	4.82658	19.2596	345.689	0.12478	0.378561	1.32935	3.00863	-3259.17	-3333.87			7.13917	11.8367	5.48732	11.2481
	3.51371	12.4241	5.63225	8.6816	8.67487	15.7839	2.87002	9.08347	4.42051	9.44399	4.84965	20.0185	355.532	0.124762	0.37891	1.33504	3.01766	-3259.29	-3333.88			7.19001	11.0468	5.458	11.4374
	3.5307	12.798	5.63585	8.26313	8.38696	14.9601	2.86072	9.03463	4.51314	9.3155	5.05304	21.1098	374.383	0.124971	0.379359	1.33176	3.02256	-3260.61	-3334			7.32152	10.5367	5.4695	11.8261
	3.49089	13.2725	5.70025	7.8409	8.16542	14.3865	2.92829	9.36961	4.64932	9.18433	5.27784	22.321	390.497	0.12508	0.379765	1.31729	3.01735	-3260.14	-3334.08			7.48789	10.131	5.64907	12.261
	3.472	13.8118	5.59645	7.5592	7.86852	13.7186	2.90138	9.4199	4.84068	9.23368	5.65423	23.0969	401.02	0.124956	0.379989	1.29905	3.01443	-3259.29	-3334.02			7.62676	9.71543	5.72066	12.6616
	3.5104	14.3466	5.66643	7.27212	7.5829	12.8452	2.90473	9.84929	5.08756	9.44563	5.93463	23.3823	409.873	0.125228	0.380787	1.28891	3.02329	-3260.17	-3334.03			7.84115	9.23342	5.94719	12.9208
	3.56822	15.1375	5.76894	6.96491	7.38889	12.5324	2.9209	10.3488	5.08362	9.66431	6.25255	23.4342	414.801	0.125417	0.381381	1.28434	3.03049	-3260.69	-3334.11			8.15823	8.96206	6.11778	13.117
	3.72704	15.571	5.84256	6.66078	7.06061	12.1047	3.00535	10.6448	5.29681	9.72712	6.64026	22.8209	419.194	0.12581	0.382611	1.27583	3.03198	-3259.77	-3334.09			8.38018	8.60871	6.31567	13.0628
	3.77487	15.6709	5.71171	6.67169	6.75453	11.2329	3.09658	11.5634	5.51197	9.83443	6.89007	22.6664	422.06	0.126423	0.383371	1.26847	3.03112	-3259.72	-3334.01			8.38584	8.21971	6.72399	13.1303
	3.78405	15.7007	5.66148	6.64661	6.47513	10.1941	3.11511	12.1852	5.73341	9.85748	7.2784	23.7945	418.114	0.127127	0.384426	1.26378	3.01825	-3260.51	-3334.05			8.38209	7.77195	7.01124	13.6434
	3.76416	16.5457	5.83883	6.49953	6.22258	9.5363	3.11378	13.052	5.99739	10.1631	7.63992	25.3427	413.882	0.127785	0.384789	1.26195	3.00146	-3260.15	-3334.07			8.71623	7.41947	7.38772	14.3819
	3.76584	17.223	6.12832	6.40648	6.10461	9.35736	3.13352	13.5819	6.20504	10.2176	7.8765	25.8384	395.661	0.128226	0.385216	1.25759	2.976	-3259.5	-3333.98			9.03904	7.28948	7.64014	14.6441
	3.73311	17.7228	6.57511	6.45299	6.07259	9.43447	3.09678	13.4447	6.43937	10.3691	8.30306	26.2355	371.029	0.128279	0.385554	1.25427	2.95526	-3259.98	-3333.93			9.34368	7.32002	7.66029	14.9692
	3.79487	17.9039	6.74038	6.34392	6.10712	9.61799	3.11949	13.2167	6.49624	10.6929	8.77542	26.2975	355.661	0.128726	0.385529	1.2541	2.94268	-3260.17	-3333.97			9.47973	7.35634	7.61082	15.2553
	3.83979	17.8976	6.92162	6.4827	6.08335	9.75074	3.19817	13.6578	6.52839	10.774	8.9901	26.9253	342.016	0.129256	0.385259	1.26643	2.92158	-3259.49	-3333.93			9.553	7.43893	7.7948	15.5631
	3.86643	17.6187	7.00098	6.63343	6.28912	9.80398	3.21273	13.7233	6.52168	10.8833	9.08413	27.025	334.271	0.129046	0.385322	1.27786	2.90244	-3259.47	-3333.85			9.49536	7.57551	7.81925	15.6641
	3.80369	17.4946	7.08979	6.74861	6.29966	9.98886	3.14822	13.8583	6.37347	11.3369	8.87259	28.0534	329.984	0.128928	0.385263	1.28605	2.88327	-3259.93	-3333.82			9.4627	7.67904	7.79334	16.0876
	3.78352	17.4926	7.20598	6.54814	6.22681	10.4292	3.10263	13.7986	6.25315	11.7308	8.9481	28.5146	319.019	0.128398	0.384994	1.30168	2.86286	-3259.59	-3333.81			9.49403	7.73472	7.71814	16.3978
	3.8035	17.6613	7.2589	6.37469	6.20603	11.5385	3.11564	14.303	6.04986	12.1995	9.00678	28.4053	303.04	0.127625	0.384975	1.32169	2.85782	-3259.19	-3333.72			9.57456	8.03974	7.82283	16.5372
	3.82603	17.008	7.22297	6.43977	6.29259	13.2508	3.10133	14.4762	5.8568	12.7701	8.81552	27.8719	290.844	0.126862	0.38496	1.33268	2.85809	-3259.56	-3333.65			9.35233	8.66107	7.81143	16.4858
	3.85233	16.6399	7.2489	6.59935	6.39295	14.1839	3.11113	15.1665	5.59145	13.6771	8.808	27.3453	290.053	0.126712	0.385039	1.33453	2.8579	-3259.67	-3333.62			9.24705	9.05874	7.95636	16.6101
	3.90547	16.1337	6.9899	6.73403	6.29956	14.9484	3.12373	15.7419	5.41177	14.6387	8.74391	27.0886	297.026	0.126759	0.385582	1.33979	2.86043	-3259.2	-3333.53			9.00971	9.32734	8.09247	16.8237
	3.8783	15.7909	7.06933	6.83881	6.23226	15.782	3.10817	16.0422	5.10333	15.4259	8.46954	27.6917	302.135	0.126301	0.386008	1.33937	2.86125	-3259.27	-3333.39			8.91285	9.61768	8.08458	17.1957
	3.86935	15.9989	7.10949	6.79991	6.31267	16.0265	3.02995	17.2711	4.94803	16.3218	8.39755	27.5455	302.9	0.125421	0.386296	1.31978	2.85833	-3259.68	-3333.27			8.99258	9.71303	8.41634	17.4216
	3.83471	15.9153	7.10814	6.64523	6.11271	16.7238	2.94645	18.1359	4.85435	17.1031	8.36909	27.8603	300.119	0.125186	0.386111	1.30619	2.85666	-3259.41	-3333.13			8.95271	9.82725	8.64557	17.7775
	3.82052	15.7397	7.20083	6.63966	5.90171	17.0768	2.92861	18.2571	4.79771	17.7848	8.27629	28.0936	298.562	0.12465	0.386046	1.29135	2.8438	-3259.13	-3332.92			8.92036	9.87273	8.66114	18.0516
	3.75519	15.5982	7.38452	6.78892	5.78824	17.4175	2.9617	18.0205	4.49432	18.2372	8.07591	28.2699	293.377	0.124514	0.385711	1.26749	2.83755	-3259.5	-3332.73			8.91265	9.99821	8.49217	18.1943
	3.75083	15.4198	7.45465	7.01674	5.79281	17.3921	2.9149	17.6474	4.39357	18.4028	7.89042	27.6432	291.178	0.124216	0.38544	1.24928	2.82743	-3259.59	-3332.53			8.87509	10.0672	8.31863	17.9788
	3.66445	15.433	7.50954	7.00197	5.64055	17.5131	2.85231	17.1934	4.36886	18.1289	8.06214	28.1916	285.5	0.124011	0.385362	1.22981	2.81727	-3259.2	-3332.29			8.86899	10.0519	8.1382	18.1276
	3.58868	15.2907	7.67702	6.99923	5.54929	17.472	2.79337	16.4071	4.55522	18.2076	8.08526	29.1888	276.111	0.123874	0.385572	1.22102	2.81515	-3259.29	-3332.02			8.85212	10.0068	7.91856	18.4939
	3.57183	15.0978	7.75184	7.1973	5.80799	17.7726	2.76257	15.7234	4.61183	18.7031	8.20517	29.8755	261.398	0.12316	0.385813	1.22771	2.80662	-3259.61	-3331.75			8.80715	10.2593	7.69926	18.9279
	3.63805	14.7704	7.81651	7.36418	5.96222	17.2517	2.81676	15.5083	4.61552	19.2061	8.27084	29.4199	242.21	0.124072	0.385288	1.22066	2.80759	-3259.4	-3331.45			8.74167	10.1927	7.64684	18.9656
	3.74743	14.2697	7.93981	7.60455	5.97515	17.7718	2.86391	14.5906	4.64681	20.8368	8.54483	28.9946	228.404	0.124143	0.385334	1.22148	2.81202	-3259.16	-3331.13			8.65232	10.4505	7.3671	19.4587
	3.75426	13.8797	8.26416	8.17838	6.2861	17.8108	2.8872	13.696	4.92022	23.2171	8.5571	29.0015	222.122	0.123689	0.385616	1.21726	2.81584	-3259.44	-3330.9			8.63271	10.7584	7.16781	20.2586
	3.80204	13.3144	8.42996	8.4172	6.34286	18.6073	2.93364	13.6822	5.14607	23.9123	8.73265	28.7614	210.201	0.12336	0.385569	1.22211	2.82549	-3259.54	-3330.68			8.51547	11.1225	7.25398	20.4688
	3.86103	12.9959	8.44836	8.60751	6.58837	19.7344	2.98963	13.8562	5.37616	24.7305	8.95893	28.3531	193.592	0.12383	0.385844	1.23387	2.8433	-3259.21	-3330.39			8.43511	11.6434	7.40732	20.6809
	4.00363	12.4501	8.35639	8.78569	6.75207	21.311	3.04153	13.6143	5.57136	26.1524	9.5052	27.8094	182.841	0.123514	0.385785	1.24324	2.85708	-3259.23	-3330.14			8.27002	12.2829	7.40905	21.1557
	4.09118	11.987	8.35718	9.27151	7.40921	22.5328	3.13474	13.1432	5.76911	27.5767	9.7932	26.4193	180.307	0.123625	0.384788	1.25038	2.8816	-3259.49	-3330.01			8.14511	13.0712	7.34903	21.2631
	4.11248	12.0623	8.30506	9.98881	7.88391	24.2853	3.20584	13.0146	5.83063	29.4889	9.83019	24.1496	181.769	0.123184	0.384003	1.24984	2.91189	-3259.35	-3329.88			8.15995	14.0527	7.35037	21.1563
	4.11231	11.8505	8.45065	10.6938	8.1876	26.1384	3.27852	12.807	6.12795	30.5169	9.83243	21.6245	196.002	0.123391	0.383322	1.24143	2.94471	-3259.17	-3329.75			8.13782	15.0066	7.4045	20.6579
	4.08827	12.0587	8.36503	11.1037	8.71217	28.4174	3.29113	12.4748	6.3517	31.6327	9.98361	19.4596	220.768	0.123236	0.383048	1.23828	2.9632	-3259.33	-3329.7			8.17066	16.0778	7.37255	20.3586
	4.03129	12.1248	8.57403	12.252	9.92476	31.6227	3.34756	12.273	6.49913	32.4612	10.042	17.8375	246.937	0.123408	0.382308	1.23122	2.97854	-3259.41	-3329.62			8.24337	17.9331	7.37324	20.1136
	4.03383	12.1452	8.75144	13.0398	11.15	34.9754	3.42564	12.3481	6.55061	31.8234	10.1306	16.1586	258.951	0.123916	0.381619	1.22678	2.99116	-3259.22	-3329.43			8.31015	19.7217	7.44144	19.3709
	4.04994	12.6292	9.20395	15.3284	12.6454	39.2509	3.47211	12.5444	6.62384	32.2988	10.1071	14.7651	270.971	0.124098	0.381562	1.22217	3.0068	-3259.2	-3329.23			8.62771	22.4082	7.54677	19.057
	4.04727	13.719	9.75724	17.1007	15.1075	43.0714	3.42419	12.538	6.53264	33.3735	10.0807	12.88	290.033	0.124284	0.381533	1.21405	3.00783	-3259.37	-3328.91			9.17451	25.0932	7.49829	18.7781
	3.97285	14.5298	10.605	19.5817	18.079	46.6266	3.37005	12.8452	6.47504	33.8028	9.70165	11.9253	311.343	0.124775	0.380926	1.20501	3.00197	-3259.32	-3327.47			9.70257	28.0958	7.56343	18.4766
	3.94491	15.4355	11.8095	21.904	21.1419	49.666	3.36679	13.3961	6.28016	34.649	9.19956	11.1187	331.229	0.124866	0.381049	1.20041	2.99853	-3259.22	-3324.02			10.3966	30.904	7.68102	18.3224
	4.02395	15.709	12.3978	26.0649	24.1671	52.78	3.39656	13.8431	6.15294	34.5406	9.25037	10.8271	345.574	0.125133	0.380863	1.19944	2.97741	-3259.31	-3317.95			10.7102	34.3373	7.79754	18.206
	4.12553	16.1235	12.8303	32.3209	28.2126	56.8594	3.45919	14.389	5.79122	35.6134	9.32524	10.9262	361.695	0.125199	0.380277	1.203	2.95705	-3259.33	-3307.04			11.0264	39.131	7.8798	18.6216
	4.22543	16.3786	13.318	38.4607	33.3983	60.7863	3.57605	15.2982	5.62363	36.9708	9.46662	11.0568	365.929	0.124939	0.379905	1.19577	2.94683	-3259.27	-3289.69			11.3073	44.2151	8.16595	19.1647
	4.39547	16.9882	13.7505	43.9706	36.8794	63.6192	3.69339	15.7086	5.56023	36.1438	9.33231	10.9155	353.946	0.124735	0.379217	1.17828	2.9459	-3259.29	-3265.44			11.7114	48.1564	8.32073	18.7972
	4.69473	18.0123	13.9896	48.647	39.7406	66.3562	3.91168	16.1581	5.60825	36.3802	9.62216	10.9738	354.383	0.125027	0.37911	1.16749	2.93963	-3259.3	-3234.3			12.2322	51.5813	8.55933	18.9921
	4.82742	17.9439	14.2242	51.8914	42.8108	66.8168	4.04935	16.3104	5.45116	36.4455	9.7212	10.7841	356.231	0.125539	0.378276	1.17351	2.92936	-3259.25	-3201.35			12.3318	53.8397	8.60364	18.9836
	4.96622	17.6484	14.4666	55.8821	45.299	66.7388	4.22036	17.3049	5.49221	36.819	10.1953	10.8016	344.176	0.125697	0.377671	1.18149	2.92952	-3259.26	-3167.16			12.3604	55.9733	9.00582	19.272
	5.13845	17.4114	14.0519	58.1274	46.7822	65.6564	4.48911	18.9276	5.66033	36.6611	10.7432	10.8936	327.252	0.125732	0.377692	1.18785	2.93137	-3259.28	-3136.04			12.2006	56.8553	9.69235	19.4326
	5.21945	17.1063	13.2447	59.0298	47.8019	64.636	4.59121	20.7372	5.76642	36.2409	11.3088	10.667	309.095	0.125956	0.377952	1.19044	2.92747	-3259.21	-3109.95			11.8568	57.1559	10.3649	19.4056
	5.28722	17.6407	13.1036	58.6657	47.3462	62.3027	4.63946	21.8308	5.87397	35.4076	11.9441	10.1835	307.532	0.126035	0.377667	1.19168	2.92745	-3259.23	-3091.72			12.0105	56.1049	10.7814	19.1784
	5.33957	19.282	13.1687	56.5986	45.7043	58.6085	4.63229	22.8786	6.28434	34.3632	12.1973	9.53606	305.114	0.126794	0.377698	1.18644	2.91779	-3259.32	-3082.17			12.5967	53.6372	11.2651	18.6988
	5.36717	20.6219	12.7864	53.7241	42.1748	53.7064	4.68597	23.0555	6.50672	32.8252	12.4457	9.26033	292.457	0.127838	0.377398	1.18273	2.90343	-3259.29	-3082.62			12.9252	49.8684	11.4161	18.1771
	5.31186	21.7247	12.1375	49.0562	38.762	48.5032	4.66002	23.0874	6.7993	32.2375	12.6428	9.07327	283.929	0.128291	0.377305	1.19399	2.89055	-3259.25	-3093.31			13.058	45.4405	11.5156	17.9845
	5.05896	21.2579	11.4778	45.4906	36.0051	41.8629	4.54335	23.2584	7.07785	32.266	13.0042	10.0891	276.163	0.128448	0.377374	1.21115	2.88118	-3259.4	-3112.36			12.5982	41.1195	11.6266	18.4531
	5.08722	21.1497	11.0336	40.4533	31.3873	37.2263	4.44891	23.7898	7.36164	32.3682	13.1799	11.6525	281.558	0.128794	0.378013	1.23837	2.87697	-3259.48	-3136.95			12.4235	36.3556	11.8668	19.0669
	5.10813	20.8968	10.3184	34.2028	26.9692	31.971	4.44549	24.3619	7.72769	31.8443	13.1162	13.3434	317.167	0.128786	0.378393	1.27249	2.86262	-3259.39	-3163.88			12.1078	31.0477	12.1784	19.4346
	4.96338	20.0578	9.57672	29.7669	22.6734	28.635	4.29851	23.764	7.99721	31.392	12.9576	15.3377	367.075	0.12867	0.378269	1.29121	2.84296	-3259.48	-3190.87			11.5326	27.0251	12.0199	19.8958
	4.98603	19.3021	8.89868	26.6402	18.1294	24.8547	4.30531	22.5804	8.19622	31.3488	12.9238	17.9254	410.639	0.129021	0.378107	1.3026	2.8297	-3259.67	-3215.69			11.0623	23.2081	11.694	20.7327
	4.91581	17.8586	8.28165	23.1919	14.6212	20.8905	4.28758	21.2829	8.38821	31.8181	12.6077	20.5212	431.923	0.129302	0.377857	1.31879	2.82303	-3259.62	-3237.34			10.352	19.5679	11.3196	21.649
	4.85234	15.2891	7.37502	20.7006	12.5438	18.083	4.2501	20.1868	8.24287	31.5889	12.4799	23.0615	438.732	0.129096	0.378284	1.32518	2.82482	-3259.59	-3255.2			9.17214	17.1091	10.8933	22.3768
	4.71561	12.921	6.8533	18.4259	11.0199	15.1679	4.16946	19.4617	8.28304	30.3457	12.086	25.7046	451.919	0.128484	0.378845	1.32633	2.83313	-3259.82	-3270.09			8.16329	14.8712	10.6381	22.7121
	4.58931	10.0017	6.44747	17.0477	8.87668	13.9967	4.02288	19.1139	8.26842	28.6328	11.8195	27.5925	461.872	0.128431	0.379639	1.32926	2.84123	-3259.92	-3282.11			7.01283	13.307	10.4684	22.6816
	4.48899	8.14519	6.5972	15.6216	8.18981	12.7167	3.95039	18.4794	8.0279	26.4205	11.691	28.5681	468.687	0.12852	0.379372	1.32191	2.8467	-3259.81	-3292.03			6.41046	12.176	10.1526	22.2265
	4.24104	7.04919	6.4527	14.8317	7.46084	12.1419	3.93884	17.4186	7.89424	24.178	11.6747	29.0532	476.491	0.12803	0.379398	1.31047	2.85047	-3259.96	-3299.9			5.91431	11.4782	9.75057	21.6353
	4.03086	6.20847	6.24564	14.2303	6.81725	10.8897	3.84864	16.6493	7.67336	21.7635	11.7361	29.1408	474.951	0.128047	0.379524	1.29716	2.85087	-3260.22	-3306.13			5.49499	10.6457	9.39043	20.8801
	3.9548	6.12424	6.38991	13.828	6.86286	10.6026	3.781	16.3577	7.3623	19.9713	11.7209	28.8067	449.62	0.128142	0.378813	1.28289	2.85623	-3260.17	-3310.91			5.48965	10.4311	9.16701	20.1663
	3.90541	6.11715	6.54822	13.7661	6.51124	9.86002	3.69747	16.6959	7.14269	18.0691	11.8378	28.1299	422.376	0.128612	0.378622	1.28317	2.87228	-3260.21	-3314.46			5.52359	10.0458	9.17869	19.3456
	3.99743	6.24175	6.62206	14.7783	6.69249	9.67174	3.73275	16.4185	6.84799	16.0212	12.039	26.9941	414.52	0.128452	0.378811	1.28705	2.88945	-3260.55	-3316.97			5.62041	10.3809	8.99974	18.3514
	3.91903	6.36013	6.83697	15.061	6.48761	8.99009	3.72605	16.45	6.53488	14.9339	12.0589	25.5453	408.078	0.128304	0.378911	1.29512	2.90586	-3260.66	-3318.92			5.70538	10.1796	8.90364	17.5127
	3.83421	6.8753	7.36984	16.0428	6.50492	8.85082	3.6506	16.9845	6.27945	14.2585	11.9563	23.7115	398.793	0.128942	0.379461	1.30851	2.9147	-3260.58	-3320.56			6.02645	10.4662	8.97153	16.6421
	3.88593	7.53911	8.02869	16.5483	6.94911	8.46219	3.65208	17.043	5.85563	13.7249	11.9096	21.4084	394.666	0.129591	0.379821	1.31395	2.91734	-3260.84	-3321.86			6.48458	10.6532	8.85023	15.6809
	3.9552	8.27525	8.2596	16.9536	7.34606	8.53843	3.55861	18.1286	5.65431	13.1321	11.5874	19.5723	386.418	0.129951	0.380368	1.31972	2.92241	-3261.12	-3322.95			6.83002	10.946	9.11384	14.7639
	4.06192	9.07305	8.42936	16.9842	8.12354	8.53202	3.51467	18.8565	5.28156	12.5226	11.4101	17.241	369.079	0.130613	0.38048	1.32901	2.91961	-3261.01	-3323.93			7.18811	11.2133	9.21757	13.7246
	4.20162	9.66085	8.82921	16.9359	8.68746	8.85425	3.50224	18.1903	4.9833	12.2568	11.2682	14.9358	355.401	0.130702	0.381074	1.33575	2.92206	-3261.09	-3324.85			7.56389	11.4925	8.89194	12.8203
	4.1572	10.8397	9.40158	17.1618	9.25374	8.82289	3.43814	17.6552	4.6735	11.9123	10.9612	13.5439	354.637	0.130465	0.382476	1.33461	2.92556	-3261.47	-3325.65			8.13281	11.7461	8.58895	12.1391
	4.13149	11.7629	9.59508	17.5257	9.62515	9.36626	3.40769	17.1491	4.54173	11.467	10.3753	11.9869	349.894	0.129918	0.383431	1.33467	2.93074	-3261.38	-3326.35			8.49648	12.1724	8.36617	11.2764
	3.93857	12.3946	10.0679	17.4069	9.99603	10.0301	3.27717	17.1607	4.47371	11.3753	9.89987	11.0233	337.572	0.129569	0.383815	1.32981	2.93391	-3261.16	-3327.04			8.80034	12.4777	8.30387	10.7662
	3.87747	12.6769	10.497	17.8276	10.5149	11.3591	3.23953	17.3664	4.53746	11.1618	9.66104	10.1855	329.787	0.129719	0.384447	1.32593	2.93638	-3261.44	-3327.59			9.01712	13.2339	8.38112	10.3361
	3.86101	12.5825	11.0366	17.3188	10.8486	12.4761	3.19175	17.339	4.42762	10.9922	9.74322	9.02992	319.896	0.129454	0.38457	1.31063	2.95033	-3261.58	-3328.06			9.16004	13.5478	8.31945	9.92178
	3.82291	12.3768	11.0962	16.8394	11.413	13.5233	3.15586	17.152	4.43294	10.5211	9.72584	8.29117	308.916	0.129263	0.38486	1.29523	2.96624	-3261.1	-3328.53			9.09863	13.9253	8.24694	9.51272
	3.85986	12.0695	11.1823	17.0952	11.4309	13.9738	3.20744	16.5696	4.54659	10.2387	9.54788	7.84994	297.976	0.129176	0.384942	1.27783	2.98205	-3261.1	-3328.94			9.03723	14.1667	8.10789	9.21216
	3.7825	11.757	11.5092	17.1787	11.2837	14.4074	3.21732	15.9702	4.53511	10.4924	9.31157	7.39995	293.534	0.128924	0.384641	1.26081	3.00676	-3261.55	-3329.32			9.01623	14.2899	7.90755	9.06796
	3.80268	11.4206	11.6379	17.2331	11.2299	15.182	3.28248	15.6622	4.55029	10.5459	9.18705	7.27097	291.415	0.129363	0.38446	1.24657	3.04058	-3261.18	-3329.67			8.95371	14.5483	7.83166	9.0013
	3.82902	10.7357	11.5936	17.2497	10.9169	15.6878	3.32609	15.5827	4.55671	10.5656	9.12789	7.29251	293.079	0.129855	0.384479	1.24378	3.06554	-3260.66	-3330.02			8.71942	14.6181	7.82184	8.99533
	3.75018	9.87794	11.4813	16.2961	10.772	15.6099	3.36481	15.1563	4.51743	10.4526	9.1125	7.61088	300.93	0.130193	0.383945	1.24114	3.08267	-3261.2	-3330.29			8.36982	14.226	7.67953	9.05866
	3.746	8.97389	11.1093	15.483	10.5963	15.7852	3.44322	15.4558	4.57401	10.2715	8.99511	8.05769	303.712	0.130927	0.383806	1.23476	3.10338	-3261.41	-3330.53			7.94307	13.9548	7.82434	9.10811
	3.80803	8.61516	10.5902	14.1997	10.4605	15.5642	3.44803	15.3029	4.47959	10.0212	8.86029	8.49123	307.036	0.131437	0.383255	1.22759	3.12528	-3260.56	-3330.8			7.67113	13.4081	7.74351	9.12425
	3.81276	8.39237	9.77988	13.6702	9.99603	14.6923	3.44218	14.9285	4.58596	9.79696	8.73671	8.85384	317.184	0.131905	0.382448	1.21588	3.14043	-3260.62	-3331.07			7.32834	12.7862	7.65222	9.12917
	3.78327	8.01732	9.25233	13.2793	9.78228	14.2003	3.43199	14.7256	4.65844	9.78952	8.48323	9.14096	329.374	0.132312	0.381807	1.20592	3.14761	-3261.52	-3331.24			7.01764	12.4206	7.60533	9.1379
	3.70138	7.62449	8.83374	11.8618	9.65609	13.3173	3.40391	14.2421	4.64782	9.83491	8.45332	9.2329	336.881	0.132434	0.381703	1.20519	3.1524	-3261.08	-3331.44			6.71987	11.6118	7.43128	9.17371
	3.7124	7.08398	8.45182	10.8883	9.26354	12.9025	3.46671	12.9171	4.59826	9.44389	8.58779	9.24438	346.773	0.132579	0.381869	1.2134	3.15721	-3260.26	-3331.64			6.41606	11.0181	6.99403	9.09202
	3.73431	7.12205	8.02456	10.9079	9.31244	11.9485	3.37105	12.6597	4.52622	9.27571	8.60886	9.20952	350.839	0.132472	0.38201	1.21671	3.15446	-3261.25	-3331.79			6.29364	10.7229	6.85233	9.03136
	3.70833	6.97156	7.69145	11.0445	9.58404	11.3282	3.32969	12.9006	4.42146	8.75962	8.49157	8.80563	348.757	0.132495	0.381657	1.21685	3.14981	-3261.9	-3331.92			6.12378	10.6523	6.8839	8.68561
	3.75101	6.71128	7.64575	11.194	9.76762	10.9844	3.29219	12.9457	4.28904	8.36567	8.1595	8.51786	352.531	0.132454	0.382041	1.21482	3.14662	-3260.72	-3332.13			6.03601	10.6487	6.84233	8.34767
	3.64244	6.49997	7.85564	11.3022	9.79551	10.9097	3.20211	12.8414	4.31128	8.11531	8.0381	8.09217	372.821	0.13229	0.382361	1.21538	3.13027	-3260.67	-3332.34			5.99935	10.6691	6.78493	8.08186
	3.60729	6.43556	8.1664	11.2313	10.0455	10.7868	3.18242	12.8874	4.28643	7.846	7.95648	7.90702	398.122	0.131924	0.382644	1.21294	3.11361	-3262.25	-3332.45			6.06975	10.6879	6.78541	7.90316
	3.64355	6.37996	8.33835	11.3645	10.7746	10.5793	3.17633	12.9014	4.14622	7.58083	7.73584	7.68759	404.764	0.132028	0.383386	1.22197	3.09201	-3261.86	-3332.58			6.12062	10.9061	6.74131	7.66809
	3.6966	6.49842	8.69432	11.5513	11.0865	10.2366	3.15809	13.0791	4.11885	7.47284	7.70739	7.63751	412.85	0.131597	0.38385	1.23009	3.0848	-3260.37	-3332.78			6.29644	10.9581	6.78534	7.60591
	3.67301	6.5599	8.92987	11.9012	11.4637	10.5373	3.12069	13.3238	3.99331	7.03531	7.53503	7.53477	418.912	0.131489	0.383425	1.22711	3.07859	-3261.5	-3332.93			6.38759	11.3007	6.81261	7.36837
	3.60749	6.79414	9.35359	12.4724	12.0554	10.774	2.99369	13.7048	3.96802	6.86611	7.29214	7.74302	412.154	0.131797	0.383299	1.21856	3.08039	-3262.7	-3333.04			6.58507	11.7672	6.88883	7.30042
	3.51904	6.49684	9.78361	12.2474	12.4171	10.905	3.02712	13.7598	4.01002	6.65206	7.00108	7.77165	406.819	0.131707	0.383222	1.21933	3.07791	-3260.93	-3333.18			6.59983	11.8565	6.93231	7.1416
	3.48916	6.39443	10.1559	12.1057	12.2833	11.1456	3.01096	13.47	4.05377	6.49196	6.92583	7.8949	409.828	0.131684	0.383391	1.21957	3.07207	-3260.21	-3333.29			6.67984	11.8449	6.84491	7.10423
	3.42042	6.5481	10.4864	11.798	12.464	11.2448	3.00529	13.7586	4.06267	6.30757	6.83173	7.70919	408.246	0.132314	0.383023	1.23493	3.06581	-3262.37	-3333.3			6.8183	11.8356	6.94219	6.9495
	3.49166	7.14985	10.753	11.6003	12.7628	11.362	2.99093	13.9602	4.02668	6.18489	6.82207	7.70878	392.56	0.132659	0.382778	1.24574	3.06862	-3262.14	-3333.29			7.13149	11.9083	6.9926	6.90525
	3.51455	7.38135	10.7235	11.5278	12.9538	12.0521	2.96976	13.4824	3.87892	6.04275	6.63637	7.6435	371.541	0.133207	0.383398	1.2566	3.06861	-3259.69	-3333.34			7.20646	12.1779	6.77703	6.77421
	3.48173	7.75145	10.9078	11.5822	12.908	12.7574	2.94951	13.3155	3.79403	5.94981	6.50562	7.35167	363.666	0.133211	0.383407	1.26278	3.06231	-3260.66	-3333.31			7.38033	12.4159	6.68635	6.60237
	3.41413	7.92388	10.9847	11.7824	12.9618	14.4272	3.03279	13.1328	3.70425	5.76594	6.29624	7.04981	344.238	0.133402	0.383727	1.26375	3.04168	-3262.73	-3333.24			7.44089	13.0571	6.62328	6.37066
	3.44589	8.19558	11.0413	11.6991	13.164	14.9682	3.04868	13.2243	3.74718	5.80653	6.29542	6.76083	328.523	0.133268	0.383778	1.26325	3.01267	-3260.69	-3333.21			7.56093	13.2771	6.67339	6.28759
	3.49472	8.47479	10.9544	11.5998	12.9937	16.052	3.06833	13.1293	3.76645	5.73684	6.24957	6.59873	323.688	0.133223	0.383475	1.26148	2.97244	-3259.08	-3333.19			7.6413	13.5485	6.6547	6.19505
	3.54403	9.28904	10.8458	12.0036	13.2225	17.1397	3.07468	13.099	3.92052	5.81874	6.29987	6.34775	319.56	0.133801	0.383142	1.2555	2.94966	-3261.78	-3333.11			7.89297	14.1219	6.69808	6.15545
	3.60062	9.85778	11.0018	11.9939	13.0225	18.15	3.10714	13.3973	4.10993	5.85531	6.2106	6.23192	309.356	0.13386	0.383005	1.24134	2.92637	-3262.29	-3333.07			8.15341	14.3888	6.87146	6.09928
	3.57616	10.4221	10.8245	12.412	13.1783	19.8154	3.12572	13.4024	4.27027	5.9746	6.098	6.46757	297.235	0.133297	0.383325	1.22466	2.90441	-3258.97	-3333.07			8.27425	15.1352	6.93279	6.18006
	3.58929	11.1387	10.3561	13.3757	13.115	21.5331	3.19965	13.3748	4.34823	5.99452	5.99827	6.59605	290.236	0.132837	0.38358	1.20949	2.88292	-3259.51	-3333.06			8.36135	16.0079	6.97421	6.19628
	3.61915	12.0836	9.86987	14.2672	13.0626	22.6644	3.20048	13.4089	4.4943	6.15988	5.93306	6.71026	283.564	0.132181	0.383261	1.2018	2.87515	-3262.64	-3333.08			8.52422	16.6647	7.03456	6.26773
	3.58146	11.8331	9.44588	15.2205	13.3062	24.4789	3.22146	14.285	4.56825	6.25401	5.87131	6.82831	281.403	0.131656	0.383055	1.19646	2.8808	-3260.59	-3333.12			8.28681	17.6685	7.35822	6.31788
	3.62081	11.6553	9.07335	16.1467	13.5241	25.9982	3.17851	15.6131	4.58165	6.26579	5.74707	7.17723	284.944	0.131418	0.382807	1.18843	2.89433	-3257.67	-3333.14			8.11647	18.5564	7.79109	6.3967
	3.55151	11.9137	9.05316	17.8705	13.8929	28.7581	3.16914	16.4498	4.55207	6.3458	5.54176	7.80948	287.073	0.13118	0.382897	1.18999	2.91357	-3260.51	-3333.16			8.1728	20.1738	8.057	6.56568
	3.55826	12.4745	8.99582	19.0232	14.5329	30.4761	3.13356	16.6789	4.62455	6.35387	5.37019	8.21872	288.999	0.131112	0.383685	1.19812	2.91617	-3261.9	-3333.18			8.34285	21.344	8.14567	6.64759
	3.61979	13.1967	8.86957	19.9492	15.3504	31.4783	3.18396	16.5077	4.5569	6.26934	5.12957	8.73775	292.649	0.130809	0.383564	1.21028	2.91983	-3257.71	-3333.22			8.56202	22.2593	8.08287	6.71222
	3.68938	13.6605	8.66667	21.2749	16.3291	32.1847	3.25149	17.1022	4.50009	6.46278	5.06628	9.21456	290.128	0.130668	0.383665	1.2202	2.92525	-3257.09	-3333.22			8.67217	23.2629	8.2846	6.91454
	3.72175	13.6813	8.45535	22.2636	17.0822	33.2668	3.29619	17.4144	4.49339	6.60155	5.08025	9.56301	291.125	0.130498	0.383692	1.22905	2.92617	-3260.84	-3333.28			8.61947	24.2042	8.40131	7.0816
	3.67961	12.9632	8.85588	22.7054	17.9672	34.0365	3.27331	17.9428	4.52327	6.60125	4.89031	9.60056	296.165	0.130157	0.383383	1.24259	2.92829	-3258.98	-3333.32			8.49958	24.903	8.57979	7.03071
	3.68074	12.35	9.16719	23.2705	18.6582	34.2592	3.28441	18.3527	4.53191	6.56152	4.82145	9.53292	301.357	0.130046	0.382739	1.25409	2.9314	-3254.58	-3333.27			8.39931	25.396	8.72299	6.97196
	3.71406	12.5538	9.53429	23.2752	18.7016	33.8872	3.2317	18.8777	4.50775	6.44773	4.78298	9.59631	300.207	0.129861	0.382815	1.27919	2.92446	-3256.95	-3333.27			8.60072	25.288	8.87239	6.94234
	3.6504	13.3936	9.81784	23.6521	19.05	32.5835	3.25369	18.0911	4.57905	6.39993	4.71154	9.39256	297.064	0.129818	0.382506	1.30237	2.90421	-3259.5	-3333.33			8.95395	25.0952	8.64129	6.83468
	3.76762	13.8158	9.89673	23.481	19.2121	31.0231	3.23401	17.2382	4.67349	6.33045	4.742	9.11161	307.288	0.129968	0.382239	1.31447	2.89457	-3254.93	-3333.3			9.16006	24.5721	8.38188	6.72802
	3.76093	14.0045	10.7906	23.3301	19.8193	29.5851	3.24037	17.4664	4.61783	6.29755	4.67093	8.96014	331.271	0.130125	0.382242	1.31343	2.89353	-3252.86	-3333.25			9.51867	24.2448	8.44153	6.64288
	3.68138	13.3303	11.5101	23.6915	19.7693	28.6402	3.17241	18.4128	4.46978	6.26947	4.55573	9.33416	355.426	0.130308	0.382548	1.3202	2.88781	-3257.21	-3333.3			9.50729	24.0337	8.685	6.71979
	3.61946	12.7164	12.2749	23.2188	19.7072	28.7069	3.12002	18.7073	4.39524	6.10153	4.62062	9.92612	377.316	0.13049	0.382162	1.31589	2.87913	-3256.5	-3333.34			9.53693	23.8776	8.74086	6.88276
	3.60562	12.3825	12.6067	23.9146	19.7957	28.4936	3.04406	19.1244	4.22707	6.10748	4.463	10.5872	383.687	0.130718	0.38183	1.31457	2.88084	-3251.25	-3333.25			9.53161	24.068	8.79851	7.05256
	3.60585	12.5031	12.5707	24.4936	19.5076	26.1172	2.97208	19.0015	4.08672	6.2704	4.62163	11.4148	382.062	0.13148	0.381309	1.31345	2.88686	-3253.42	-3333.22			9.55988	23.3728	8.68676	7.43559
	3.61628	12.6278	12.7085	23.9918	18.9222	24.8096	2.89043	19.4574	3.98754	6.22995	4.72774	12.3969	378.998	0.131971	0.381169	1.31103	2.88586	-3257.85	-3333.32			9.65086	22.5745	8.77846	7.78488
	3.60687	12.9915	13.4683	24.2505	19.0916	23.9789	2.92218	18.9505	4.04616	6.39989	4.83236	13.1072	375.509	0.133288	0.381189	1.30498	2.88432	-3253.92	-3333.31			10.0222	22.4404	8.6396	8.11316
	3.6541	12.2201	13.7846	24.8992	18.9139	23.5931	2.88859	18.8978	4.00451	6.68222	5.10242	15.3187	377.962	0.134014	0.380811	1.29204	2.8969	-3250.81	-3333.2			9.88628	22.4687	8.59698	9.03444
	3.61389	11.9896	13.8741	25.2039	18.8015	22.0606	2.88723	19.5758	3.91562	6.95918	5.37287	17.3209	377.564	0.134178	0.380342	1.28255	2.90149	-3255.32	-3333.25			9.82586	22.022	8.79288	9.88432
	3.58437	11.8791	13.1295	25.7244	17.4489	20.5736	2.92308	19.6058	3.96784	7.38663	6.00956	19.6184	374.413	0.133704	0.379459	1.2729	2.90356	-3256.08	-3333.33			9.53096	21.2489	8.83225	11.0049
	3.58706	11.6283	12.3752	25.8602	16.6921	19.3242	2.95546	18.91	4.13726	8.06677	6.46418	22.3216	367.118	0.133481	0.37881	1.26937	2.90728	-3250.26	-3333.23			9.19684	20.6255	8.66756	12.2842
	3.55347	11.664	11.5903	27.2696	16.1184	17.5107	2.99887	18.6872	4.38919	8.96512	6.68848	26.7128	340.936	0.133385	0.37913	1.26885	2.91645	-3251.31	-3333.17			8.93593	20.2996	8.69174	14.1221
	3.52962	11.861	11.1027	28.1108	15.0835	15.0918	3.07657	18.3142	4.65279	10.7154	7.27799	31.8642	335.588	0.133148	0.378988	1.26316	2.92011	-3256.44	-3333.28			8.8311	19.4287	8.68117	16.6192
	3.5759	11.6112	10.5479	29.0943	14.0782	13.8991	3.1649	17.7986	4.99464	13.2121	8.02374	37.3768	343.63	0.132918	0.379119	1.26078	2.92666	-3252.03	-3333.32			8.57832	19.0239	8.65271	19.5375
	3.54058	11.2141	9.8301	31.0022	13.3483	12.862	3.44194	17.1913	5.32116	15.9849	8.84701	42.1406	343.837	0.132201	0.379219	1.25395	2.93011	-3174.44	-3333.16			8.19494	19.0709	8.65148	22.3241
	3.61782	10.7467	8.42841	34.4371	12.6958	12.7651	3.65911	16.9463	5.55227	20.2554	9.74514	49.0683	345.601	0.131311	0.378416	1.24472	2.93789	-2859.26	-3333.03			7.59764	19.966	8.71922	26.3563
	3.75873	11.0308	7.44179	38.176	12.2387	12.1069	3.86636	17.2181	5.7553	27.9065	10.4536	55.2615	350.118	0.131185	0.378512	1.23972	2.94052	-2454.64	-3332.95			7.41045	20.8405	8.94658	31.2072
	3.86967	11.0312	6.66422	42.1622	11.9362	12.2291	4.05953	18.4154	6.08005	34.2787	11.8394	61.6385	348.786	0.130864	0.378735	1.24163	2.94526	-2010.55	-3332.67			7.18838	22.1092	9.51833	35.9189
	4.03728	11.247	6.39674	44.9969	12.4668	12.2123	4.24417	20.6807	6.30869	42.4295	12.4394	66.8717	340.365	0.130494	0.379062	1.23775	2.95249	-1554.01	-3332.34			7.227	23.2253	10.4112	40.5802

## Sheet: P209 U1-2
	Ra Li	Oi Li	Oe Li	MF Li	ICO Li	LO Li	Ra Re	Oi Re	Oe Re	MF Re	ICO Re	LO Re	EKG	Kippwinkel	Rotwinkel	Kraft x	Kraft y	Druck li	Druck re			Bauch links	Rücken links	Bauch rechts	Rücken rechts
	1.4789	4.54953	2.6192	14.7352	5.8944	4.66505	1.64704	21.1401	2.20944	25.1479	4.34758	20.9715	197.359	0.0414988	0.282831	0.694041	3.16368	40	-772.839			2.88255	8.43155	8.33219	16.8223
	1.56458	4.46843	2.53146	14.4138	5.19606	4.6108	1.76355	21.428	2.24469	31.5252	4.8166	23.6748	218	0.0417391	0.282299	0.696032	3.17647	33	-736.476			2.85482	8.07357	8.47874	20.0055
	1.71364	4.42943	2.50611	14.4949	4.50335	4.45301	1.90153	21.1933	2.30222	37.9561	5.56876	25.4896	253.372	0.0415637	0.282384	0.715791	3.19539	1.20923	-693.098			2.88306	7.8171	8.46569	23.0048
	1.83618	4.56263	2.42547	14.5805	4.1607	4.34366	2.05956	21.3895	2.34704	42.3711	6.39088	27.0009	294.297	0.0413892	0.282777	0.730247	3.20581	11	-644.655			2.94143	7.69494	8.59869	25.2543
	2.02403	4.55726	2.45317	14.3964	3.84531	4.31215	2.21509	21.174	2.35497	45.8707	7.36176	28.5418	328.786	0.0410818	0.283004	0.747958	3.21604	-1480.46	L			3.01149	7.51795	8.58136	27.2581
	2.21462	4.56551	2.50282	13.4946	3.61798	4.25183	2.39413	20.1789	2.42378	48.5293	8.04438	29.9595	349.222	0.0406443	0.282359	0.76368	3.22459	-1451.77	-537.879			3.09432	7.12146	8.33226	28.8444
	2.45851	4.85571	2.68491	12.698	3.49019	4.19751	2.61649	18.992	2.47444	49.1906	8.70437	30.4211	366.227	0.0404902	0.281483	0.782778	3.23036	-1431.92	-483.555			3.33304	6.79525	8.02764	29.4387
	2.84639	4.99676	2.99605	11.889	3.4441	4.17333	2.94293	17.9939	2.49325	50.4664	9.32433	30.5744	396.807	0.0401323	0.281215	0.798406	3.22851	-1421.88	-427.186			3.61307	6.50215	7.81002	30.1217
	3.09068	5.19612	3.18946	11.0024	3.44157	4.09435	3.14441	16.5307	2.51961	50.3359	9.6911	30.2532	440.584	0.0399718	0.281454	0.821464	3.22837	-1423.11	-367.013			3.82542	6.17945	7.39825	30.0934
	3.34321	5.36069	3.38921	10.4195	3.58554	3.91867	3.42184	14.5483	2.5706	47.9132	10.0552	29.4979	485.775	0.0400917	0.282353	0.840347	3.22388	-1434.47	-307.971			4.03104	5.97458	6.84691	29.1555
	3.63169	5.64851	3.62592	9.47133	3.60979	3.74232	3.67735	12.3728	2.64575	45.4633	9.94342	28.3552	512.687	0.0400431	0.281874	0.843937	3.21456	-1453.61	-250.823			4.30204	5.60781	6.23195	27.9206
	3.84449	6.02503	3.79434	8.46578	3.69356	3.54726	3.82286	10.8456	2.75566	41.3138	9.97121	26.8364	521.336	0.0402699	0.281337	0.846091	3.21542	-1477.01	-198.218			4.55462	5.23553	5.80805	26.0405
	3.98285	6.2119	3.8751	7.54103	3.69343	3.31166	3.9538	8.73315	2.87579	37.758	9.59618	25.2309	543.44	0.0404475	0.281212	0.84828	3.21769	-1502.31	-149.041			4.68995	4.84871	5.18758	24.195
	4.00561	6.41834	3.86544	6.89332	3.65043	3.0697	3.9914	7.48338	2.96279	33.7544	8.93596	22.5713	582.423	0.0409933	0.282087	0.850306	3.22147	-1528.44	-100.321			4.76313	4.53782	4.81252	21.7539
	4.02281	6.74744	3.82811	6.34094	3.68798	3.04007	4.04049	6.50831	2.98173	30.4257	8.40522	20.1943	617.089	0.0412041	0.282681	0.856238	3.22925	-1554.13	-53.2733			4.86612	4.35633	4.51018	19.6751
	3.85365	7.24678	3.70351	5.60819	3.61259	2.99881	3.88552	5.9295	3.05016	26.0251	7.48294	17.5977	638.652	0.0415534	0.28322	0.851117	3.23557	-1577.64	-11.0679			4.93464	4.0732	4.2884	17.0352
	3.75136	7.80276	3.56641	5.08804	3.58518	3.19978	3.78017	5.70725	3.09284	21.0402	6.91757	14.6536	634.71	0.0419879	0.284292	0.840713	3.23767	-1599.63	27.5502			5.04018	3.95767	4.19342	14.2038
	3.61397	8.26967	3.49443	4.50896	3.57937	3.46022	3.59369	6.05338	3.13063	17.332	6.21427	11.8266	605.892	0.0425423	0.284021	0.822645	3.24235	-1618.58	60.2445			5.12603	3.84952	4.25923	11.791
	3.38243	8.57239	3.23558	4.31987	3.63987	3.68594	3.35664	6.37993	3.12132	15.1727	5.69234	9.53451	573.562	0.0432992	0.283444	0.806062	3.24149	-1634.88	89.3028			5.06347	3.88189	4.28597	10.1332
	3.09755	8.78078	3.041	3.99601	3.59869	4.03368	3.14117	6.75108	3.10119	11.728	5.12846	7.94243	551.524	0.0435431	0.283132	0.806123	3.2453	-1648.09	111.777			4.97311	3.87613	4.33115	8.2663
	2.89952	9.14405	2.94109	3.68568	3.59252	4.34371	2.96106	7.10926	3.08545	9.30996	4.49136	6.61581	548.85	0.0441119	0.28313	0.798991	3.24254	-1658.06	129.554			4.99489	3.87397	4.38526	6.80571
	2.81326	9.71398	2.87033	3.55396	3.57682	4.69611	2.89074	7.30948	3.07473	8.66772	4.1296	5.92071	545.724	0.044206	0.283073	0.791586	3.24568	-1665.24	143.462			5.13252	3.9423	4.42498	6.23934
	2.64241	10.1988	2.8425	3.40335	3.51946	5.04865	2.67424	7.39907	3.1325	7.76617	3.89718	5.5716	523.998	0.0437888	0.282935	0.778141	3.2444	-1670.24	153.379			5.22791	3.99049	4.40194	5.74498
	2.61579	10.426	2.77558	3.30849	3.54192	5.45208	2.58667	7.47964	3.20427	7.74409	3.74732	5.36587	489.331	0.0435801	0.282695	0.773589	3.24122	-1673.69	159.075			5.27246	4.10083	4.42353	5.6191
	2.5128	10.4223	2.73499	3.36038	3.50761	5.97654	2.46672	7.39101	3.28219	7.85706	3.55366	5.22044	476.902	0.0434866	0.281691	0.7635	3.23623	-1676.14	162.746			5.22336	4.28151	4.37997	5.54372
	2.46839	10.4467	2.67385	3.41255	3.45091	6.57829	2.39143	7.17739	3.39035	7.70127	3.35071	5.0825	499.981	0.0429075	0.281778	0.75167	3.22972	-1677.87	167.376			5.19631	4.48058	4.31973	5.37816
	2.47473	10.7227	2.64187	3.37417	3.40087	7.18221	2.34367	6.84303	3.47478	7.34924	3.18576	4.85949	549.303	0.0425172	0.282523	0.74289	3.23131	-1679.2	174.484			5.27977	4.65242	4.22049	5.1315
	2.4912	10.8346	2.56797	3.53431	3.43745	7.67576	2.36032	6.39831	3.63879	7.45871	3.03374	4.64784	601.187	0.0424353	0.282782	0.732885	3.22809	-1680.36	187.831			5.29791	4.88251	4.13247	5.04676
	2.57375	10.9901	2.59742	3.71982	3.49571	8.13779	2.35186	5.7588	3.67458	7.51572	2.89256	4.54527	619.129	0.0423904	0.28245	0.723433	3.22297	-1681.48	206.257			5.38707	5.11777	3.92841	4.98451
	2.80567	10.7474	2.55517	4.13883	3.70005	8.60877	2.33544	5.25118	3.69244	7.77921	2.85	4.60548	607.746	0.042685	0.281984	0.716976	3.21467	-1682.56	227.252			5.3694	5.48255	3.75968	5.07823
	2.88798	10.1747	2.50444	4.44057	3.82725	8.99388	2.27618	4.91823	3.64421	7.99473	2.86454	4.78044	580.162	0.0429999	0.281987	0.707329	3.21141	-1683.64	248.268			5.18903	5.7539	3.61287	5.21324
	2.9037	9.74492	2.40677	4.67463	3.82905	9.53839	2.30524	4.67406	3.55814	8.44652	2.92176	4.81912	547.772	0.043152	0.282068	0.695068	3.21221	-1684.65	269.684			5.01846	6.01402	3.51248	5.3958
	2.91058	9.45526	2.37752	5.02504	3.81084	9.89463	2.36201	4.59923	3.43304	8.83062	2.94816	4.95799	523.281	0.0434478	0.282202	0.689624	3.20729	-1685.6	291.375			4.91445	6.2435	3.46476	5.57892
	2.92025	9.17718	2.3604	5.29445	3.84496	9.89407	2.40165	4.73184	3.28103	9.24589	2.97225	5.12789	509.047	0.0435866	0.281147	0.688969	3.20317	-1686.74	312.609			4.81928	6.34449	3.47151	5.78201
	2.90925	8.54201	2.29279	5.32531	3.89501	9.50192	2.4543	4.70088	3.13083	9.94863	2.99708	5.39685	485.98	0.0435907	0.280616	0.690615	3.19416	-1687.79	334.578			4.58135	6.24075	3.42867	6.11419
	2.87115	8.11054	2.24403	5.32611	3.7788	9.19837	2.41726	4.80313	2.79945	10.2841	3.0999	5.6751	438.478	0.0434866	0.280449	0.692504	3.19309	-1688.73	350.909			4.40857	6.10109	3.33995	6.35305
	2.77208	7.78082	2.16676	5.29339	3.85561	9.18068	2.33422	4.97355	2.66008	10.736	3.27677	6.0688	370.274	0.0431835	0.280726	0.6893	3.1899	-1689.79	361.907			4.23989	6.10989	3.32262	6.69385
	2.65898	7.39381	2.09775	5.0183	3.72853	8.99208	2.30181	5.02638	2.48562	10.8785	3.39411	6.46947	328.005	0.0423864	0.281106	0.684881	3.18826	-1690.79	367.66			4.05018	5.91297	3.27127	6.91404
	2.43239	7.25265	2.00887	4.77857	3.52971	8.85849	2.31503	5.13669	2.39711	11.2911	3.54939	6.453	332.326	0.0423	0.281993	0.691525	3.18073	-1691.65	371.367			3.89797	5.72226	3.28295	7.09782
	2.31649	7.1272	1.99586	4.60396	3.39019	8.54727	2.27689	5.19408	2.34141	11.5157	3.57935	6.71628	365.137	0.042318	0.281809	0.694812	3.17175	-1692.44	376.693			3.81318	5.51381	3.27079	7.27043
	2.20822	7.00378	1.96463	4.4078	3.28684	7.99591	2.17251	5.20048	2.28054	11.5333	3.65588	7.05425	393.889	0.04226	0.281728	0.708589	3.18147	-1693.34	382.925			3.72554	5.23018	3.21785	7.41449
	2.14409	6.85357	1.95795	4.04548	3.20531	7.69143	2.10279	5.39833	2.20365	11.9223	3.88937	7.6064	403.35	0.0423333	0.282243	0.71967	3.18927	-1694	390.165			3.65187	4.98074	3.23493	7.80603
	2.10621	6.83281	1.9509	4.07283	3.13034	7.74556	2.03996	5.77851	2.15018	12.6385	4.0744	8.09929	403.13	0.0425333	0.28211	0.729594	3.19822	-1694.63	403.075			3.62997	4.98291	3.32288	8.27073
	2.0445	6.64577	1.91623	4.02451	3.26314	7.99761	1.96312	6.25631	2.15362	13.2886	4.25745	8.56033	403.874	0.0424093	0.282047	0.737555	3.19921	-1695.29	418.482			3.5355	5.09509	3.45768	8.70212
	2.01198	6.41134	1.88735	3.95256	3.32538	8.0133	1.94291	6.51902	2.16543	13.3112	4.30771	8.8331	408.687	0.0424843	0.281642	0.741099	3.19826	-1695.79	441.129			3.43689	5.09708	3.54245	8.81735
	1.98222	6.47777	1.87334	3.85733	3.18493	8.0141	1.94157	6.87144	2.18333	13.5407	4.38189	8.97994	414.489	0.042585	0.28116	0.748042	3.19793	-1696.13	466.995			3.44444	5.01879	3.66545	8.9675
	1.99142	6.46169	1.89779	3.89247	3.06092	8.06596	1.91516	6.7803	2.15633	14.0479	4.47441	9.19577	416.74	0.0431556	0.280694	0.753958	3.20748	-1696.56	496.024			3.4503	5.00645	3.61726	9.23935
	1.92573	6.4945	1.87609	3.7997	3.04453	8.01628	1.87182	6.90006	2.14503	14.6858	4.67135	9.52628	406.437	0.0436401	0.280475	0.754951	3.2057	-1697.02	526.298			3.43211	4.9535	3.63897	9.6278
	1.91037	6.59481	1.88666	3.72048	3.02376	7.95946	1.81866	6.95833	2.17097	15.4927	4.89648	10.0356	380.875	0.0442881	0.280373	0.75544	3.19214	-1697.27	554.945			3.46395	4.90123	3.64932	10.1416
	1.89389	6.59341	1.86054	3.71223	3.02085	7.81623	1.80074	7.05107	2.17712	16.2165	5.12595	10.2129	352.123	0.0446896	0.280469	0.759221	3.17838	-1697.51	585.095			3.44928	4.84977	3.67631	10.5185
	1.84701	6.84584	1.85511	3.47756	2.9901	7.46685	1.79038	6.98378	2.1906	15.497	5.17406	10.0925	334.619	0.045084	0.281009	0.764744	3.16863	-1697.82	612.659			3.51598	4.64483	3.65492	10.2545
	1.84826	7.07659	1.84759	3.35312	2.84666	6.97512	1.77975	6.94888	2.19238	14.6617	5.23254	10.0395	324.2	0.0456648	0.280997	0.766497	3.15944	-1698.02	631.996			3.59081	4.39163	3.64033	9.9779
	1.81582	7.24743	1.8384	3.26739	2.63773	6.38571	1.77908	6.59433	2.24292	14.3689	5.40275	9.87047	319.388	0.0465139	0.280665	0.769643	3.14771	-1698.17	647.281			3.63389	4.09695	3.53878	9.88069
	1.78229	7.2454	1.79467	3.16334	2.59916	5.85064	1.75461	6.4072	2.28299	14.4675	5.7148	9.96225	319.874	0.0475318	0.28072	0.776249	3.13572	-1698.48	661.461			3.60745	3.87105	3.4816	10.0482
	1.7528	7.2924	1.76153	3.13561	2.60693	5.50768	1.71026	6.47682	2.4133	14.8441	5.90381	10.3856	319.967	0.0481261	0.280503	0.780961	3.12976	-1698.66	673.197			3.60225	3.75007	3.53346	10.3778
	1.71621	7.15913	1.72608	3.09974	2.52683	5.0226	1.64214	6.52145	2.42368	14.7243	5.92648	10.4852	319.834	0.0486733	0.28029	0.793713	3.13024	-1698.79	681.332			3.53381	3.54973	3.52909	10.3786
	1.69164	7.29337	1.68861	3.04102	2.50546	4.78915	1.64444	6.52267	2.43443	14.2107	5.99394	10.2826	319.518	0.0490948	0.2806	0.795084	3.13308	-1698.99	689.37			3.55787	3.44521	3.53385	10.1624
	1.64914	7.34575	1.66645	3.02912	2.43785	4.72849	1.6371	6.38097	2.49891	14.1552	5.90984	10.4039	317.232	0.049397	0.280821	0.792651	3.13928	-1699.18	695.406			3.55378	3.39849	3.50566	10.1563
	1.65648	7.31409	1.68099	3.04913	2.38828	4.6497	1.63435	6.21994	2.58161	14.1704	5.95013	10.8008	318.085	0.0492647	0.281185	0.784206	3.14537	-1699.19	697.308			3.55052	3.36237	3.47863	10.3071
	1.61401	7.10725	1.69297	3.12815	2.3431	4.66172	1.63932	6.06317	2.63269	14.6825	5.99781	11.4007	326.164	0.0487972	0.282001	0.784499	3.14724	-1699.28	698.232			3.47141	3.37766	3.44506	10.6937
	1.61131	7.02359	1.71408	3.1755	2.32111	4.9904	1.64434	6.17021	2.62304	14.7855	5.89312	11.9035	347.335	0.04847	0.2824	0.780533	3.149	-1699.27	698.345			3.44966	3.49567	3.4792	10.8607
	1.63098	7.22238	1.7351	3.25203	2.26422	5.24908	1.65139	5.96723	2.61582	15.0977	5.82838	12.6283	370.694	0.0478045	0.281826	0.781084	3.14723	-1699.15	694.307			3.52949	3.58844	3.41148	11.1848
	1.62041	7.31039	1.73176	3.17716	2.20414	5.45078	1.64346	5.45449	2.58309	15.02	5.8309	13.6562	385.405	0.0475146	0.281769	0.780693	3.13965	-1699.12	688.908			3.55419	3.6107	3.22701	11.5024
	1.63979	7.49458	1.75577	3.18012	2.177	5.55192	1.66713	5.33826	2.59006	15.0854	5.84123	14.6099	388.193	0.0472754	0.28197	0.778065	3.12456	-1699.13	683.655			3.63005	3.63635	3.19848	11.8455
	1.65	7.51217	1.81695	3.34932	2.17393	5.76022	1.66126	5.40311	2.5649	15.9252	5.72522	15.0515	387.918	0.0468321	0.282435	0.77239	3.11953	-1699.04	677.549			3.6597	3.76116	3.20976	12.234
	1.67847	7.60865	1.86329	3.42723	2.12987	5.88013	1.67705	5.49081	2.54435	16.4925	5.71203	15.7469	386.912	0.0463002	0.282803	0.763661	3.11792	-1698.96	671.015			3.7168	3.81241	3.2374	12.6505
	1.65055	7.60651	1.86179	3.37895	2.16454	5.88434	1.66167	5.69184	2.50477	17.0093	5.63695	16.2151	384.558	0.0461686	0.283112	0.758575	3.12086	-1699.01	666.659			3.70628	3.80927	3.28609	12.9538
	1.66923	7.66454	1.89931	3.41278	2.12182	6.01644	1.64184	6.0782	2.46379	17.7092	5.62999	16.516	379.234	0.0462561	0.283192	0.753259	3.11751	-1699.09	662.895			3.74436	3.85035	3.39461	13.2851
	1.6922	7.82264	1.98523	3.55323	2.10774	5.93744	1.66915	6.32804	2.44454	18.3843	5.59769	17.109	365.506	0.0466674	0.283542	0.750673	3.12187	-1699.22	658.737			3.83336	3.86614	3.48058	13.697
	1.67345	7.9475	2.04166	3.68079	2.15711	6.02108	1.63532	6.88617	2.46421	18.3098	5.60698	17.7082	338.924	0.0468149	0.284238	0.743421	3.1327	-1699.57	657.324			3.88754	3.953	3.6619	13.875
	1.66762	7.78087	2.0828	3.8051	2.22654	5.90193	1.6286	7.47325	2.44757	18.5881	5.40514	17.8959	302.165	0.046774	0.285327	0.735775	3.14593	-1699.92	658.272			3.84376	3.97786	3.84981	13.9631
	1.66544	7.59395	2.11643	3.84765	2.2682	6.01103	1.63342	8.04278	2.46914	18.4803	5.29797	18.1265	278.343	0.0466442	0.286073	0.723216	3.1623	-1700.17	661.012			3.79194	4.04229	4.04844	13.9683
	1.67416	7.45718	2.11253	3.86573	2.2945	6.0103	1.65264	8.69033	2.4455	18.3376	5.32456	18.5509	270.543	0.0463851	0.286513	0.724644	3.17095	-1700.46	666.08			3.74795	4.05684	4.26282	14.071
	1.59101	7.10862	2.14581	3.88086	2.3438	6.14742	1.63202	9.28213	2.49048	18.4388	5.41247	18.8064	263.752	0.0458544	0.287176	0.727508	3.17858	-1700.79	675.186			3.61515	4.12403	4.46821	14.2192
	1.59792	6.8773	2.16189	3.88126	2.35767	6.48456	1.64766	10.0956	2.48079	18.4221	5.4417	19.2805	255.913	0.0455971	0.286945	0.719424	3.17928	-1701	684.582			3.5457	4.24116	4.74136	14.3814
	1.6028	6.72148	2.15574	3.94762	2.38646	6.53485	1.67487	10.9822	2.41152	18.3563	5.63734	19.7957	246.608	0.04528	0.286685	0.721554	3.18416	-1701.19	694.661			3.49334	4.28964	5.02285	14.5965
	1.62966	6.5838	2.06611	3.96762	2.46191	6.77642	1.71009	11.7715	2.44345	18.267	5.87318	19.9564	238.65	0.0446079	0.28659	0.727776	3.18341	-1701.38	707.365			3.42652	4.40198	5.30834	14.6989
	1.61126	6.15271	2.04072	3.84158	2.48088	6.77147	1.70906	12.7662	2.46838	18.0601	5.9714	19.8058	242.376	0.0448124	0.286704	0.727931	3.18678	-1701.49	717.984			3.26823	4.36464	5.64789	14.6124
	1.59412	5.96966	2.11416	3.91687	2.39625	6.86725	1.69342	13.1894	2.49861	17.8137	6.06575	19.3506	260.301	0.0446775	0.287045	0.732219	3.18458	-1701.7	722.952			3.22598	4.39346	5.7938	14.41
	1.56824	5.83334	2.18386	3.92106	2.41751	6.95563	1.68883	14.0754	2.45832	17.5007	6.20543	18.7653	286.423	0.0445669	0.286721	0.738204	3.18038	-1701.85	722.522			3.19514	4.4314	6.07417	14.1572
	1.54585	5.60236	2.21642	3.93523	2.44553	6.75237	1.7155	14.3659	2.46885	16.9677	6.32274	18.005	306.606	0.0443947	0.286793	0.747979	3.18336	-1702.04	716.267			3.12154	4.37771	6.18342	13.7652
	1.54211	5.5581	2.30928	3.85302	2.44534	6.93817	1.72755	14.5862	2.45412	16.1334	6.41191	17.517	313.733	0.0447255	0.286082	0.757973	3.18315	-1702.33	704.324			3.1365	4.41218	6.25595	13.3541
	1.58636	5.53433	2.47713	3.78688	2.44766	6.66833	1.78729	14.7158	2.48416	15.2315	6.77012	16.911	311.648	0.0452216	0.286307	0.764179	3.18322	-1702.73	687.415			3.19927	4.30096	6.32908	12.9709
	1.54175	5.3123	2.52919	3.63297	2.51718	6.54039	1.83024	14.7593	2.5447	13.9272	6.86228	15.6773	304.822	0.0455294	0.286317	0.773033	3.18656	-1703.12	669.156			3.12774	4.23018	6.37809	12.1556
	1.48075	5.26187	2.70669	3.52584	2.54029	6.37543	1.86621	14.8203	2.68472	12.4797	7.02671	14.3495	297.975	0.0458824	0.286634	0.785563	3.18811	-1703.39	646.794			3.14977	4.14719	6.45709	11.2853
	1.45474	5.23402	2.78268	3.47348	2.49791	6.22719	1.94044	14.5538	2.74848	11.3863	7.18935	13.1028	290.912	0.0459791	0.286554	0.796064	3.19312	-1703.65	623.827			3.15715	4.0662	6.41423	10.5595
	1.44741	5.2422	2.83684	3.30889	2.52713	6.2138	2.00861	14.5742	2.76308	10.5773	7.64494	11.9393	278.501	0.0460975	0.285814	0.804528	3.19667	-1703.73	604.432			3.17548	4.01661	6.44864	10.0539
	1.43948	5.5906	2.87439	3.24332	2.45163	6.20099	2.12275	14.1378	2.84052	9.69942	7.69104	10.6662	254.681	0.0464545	0.285893	0.81085	3.20978	-1703.97	587.179			3.30149	3.96531	6.36702	9.35221
	1.44313	6.11629	2.98578	3.12209	2.40806	6.36138	2.18678	13.7051	2.90258	9.22609	7.71505	9.80722	220.297	0.0466268	0.285553	0.813882	3.21965	-1704.07	571.797			3.51506	3.96384	6.26483	8.91612
	1.44574	6.61563	2.94536	3.05351	2.39689	6.44483	2.16649	13.4347	2.99608	8.45685	7.68896	8.55526	187.903	0.0463268	0.285879	0.807997	3.22206	-1703.99	560.236			3.66891	3.96508	6.19909	8.23369
	1.36877	7.19903	2.85978	3.1593	2.6066	6.89773	2.14316	13.1377	3.03995	8.59621	7.39678	7.91338	169.276	0.0464406	0.285457	0.804337	3.22525	-1703.85	549.169			3.80919	4.22121	6.10693	7.96879
	1.33781	7.60908	2.74939	3.28071	2.72761	7.5334	2.1016	12.5496	3.01881	8.49069	7.12429	7.45043	163.902	0.0467779	0.285662	0.79929	3.2299	-1703.62	533.517			3.89876	4.51391	5.88999	7.68847
	1.31527	8.05934	2.53661	3.46563	2.8149	8.00715	2.00885	12.0317	2.98389	8.77258	6.91915	6.72271	162.307	0.0465499	0.285153	0.794982	3.22771	-1703.68	515.889			3.9704	4.76256	5.67481	7.47148
	1.28852	8.77605	2.41889	4.10206	3.11414	8.96695	1.94071	10.9275	2.99159	10.1606	6.58147	6.53348	158.699	0.0465942	0.285587	0.794471	3.22713	-1703.7	518.579			4.16116	5.39438	5.2866	7.7585
	1.30041	9.1284	2.27218	4.82206	3.82282	9.77967	1.85732	10.0069	2.98174	12.3675	6.18341	6.35286	154.647	0.0461858	0.285829	0.788156	3.21987	-1703.65	545.231			4.23366	6.14152	4.94864	8.30127
	1.33227	9.47461	2.22276	6.1963	5.35702	11.53	1.74899	8.83437	2.94737	15.3248	5.86822	6.46672	157.593	0.0456449	0.286368	0.779566	3.21818	-1703.12	635.756			4.34321	7.69442	4.51024	9.21991
	1.34686	9.55966	2.07476	8.70622	7.47527	13.3545	1.655	7.93384	2.93888	18.947	5.61594	6.61006	170.525	0.0453042	0.286361	0.774885	3.2085	-1702.51	832.23			4.32709	9.84533	4.17591	10.391
	1.41614	9.74295	2.05688	12.0359	10.1237	15.9116	1.66569	7.22262	2.90722	23.0454	5.18147	7.08742	186.482	0.0455744	0.286071	0.76197	3.19597	-1701.62	1154.24			4.40533	12.6904	3.93184	11.7714
	1.4862	10.25	2.13953	15.5159	11.6309	18.3608	1.68	6.18912	2.95613	26.6158	4.93467	7.4475	196.5	0.0451223	0.286388	0.763454	3.18959	-1700.49	1619.13			4.62524	15.1692	3.60841	12.9993
	1.61022	10.846	2.29821	19.935	12.9996	20.5109	1.75216	5.65578	2.96163	29.1729	4.77598	7.32832	203.555	0.0448898	0.28725	0.774199	3.17933	-1698.78	2146.06			4.91816	17.8152	3.45652	13.7591
	1.72546	11.2481	2.48441	23.836	13.9586	22.4635	1.88989	4.93555	2.90147	31.4083	4.49873	7.27776	215.317	0.0448853	0.288075	0.773108	3.1727	-1696.48	2696.32			5.15267	20.086	3.2423	14.3949
	1.80962	11.311	2.53871	27.1826	15.1045	24.1404	2.00886	4.27503	2.88713	33.0787	4.50592	7.44807	232.283	0.0445454	0.288505	0.774986	3.17242	-1693.95	3224.69			5.21977	22.1425	3.05701	15.0109
	1.88531	11.367	2.64715	29.7258	16.0035	25.3929	2.17055	4.19654	2.88871	34.8949	4.4334	7.47854	251.353	0.0444313	0.288347	0.776823	3.17274	-1691.46	3735.97			5.29983	23.7074	3.08527	15.6023
	2.00438	11.5015	2.74504	31.7553	16.9631	26.1932	2.45255	4.44981	2.94217	36.1328	4.42403	7.53981	266.84	0.0445086	0.288286	0.776353	3.17411	-1689.23	4197.08			5.41697	24.9705	3.28151	16.0322
	2.14001	11.5243	2.85414	32.8488	17.3592	26.8523	2.68206	5.13917	2.95461	35.7212	4.46186	7.38754	282.474	0.0446672	0.288404	0.772159	3.16737	-1687.33	4562.97			5.50615	25.6868	3.59194	15.8569
	2.33043	11.2699	2.91297	33.4748	17.0823	26.9393	3.027	5.73431	3.02142	35.2423	4.68081	6.93183	300.925	0.0442039	0.28853	0.770035	3.1707	-1685.69	4815.81			5.50443	25.8321	3.92758	15.6183
	2.4569	10.7818	2.95442	33.5937	16.8911	26.1112	3.2673	6.00656	3.00831	34.1184	4.90018	6.52785	327.69	0.0440002	0.288406	0.766747	3.17842	-1684.36	4914.49			5.39772	25.532	4.09406	15.1821
	2.54947	9.88109	2.8974	32.1351	16.3857	25.3071	3.49674	6.2779	2.90855	32.9649	5.12086	6.3295	373.955	0.0440624	0.287766	0.763874	3.18982	-1683.52	4949.28			5.10932	24.6093	4.22773	14.8051
	2.6941	8.73378	2.79232	30.4358	15.8945	24.269	3.77723	6.4543	3.03234	31.2076	5.48018	6.11924	429.14	0.0444635	0.287311	0.762146	3.20695	-1683.22	4947.7			4.74007	23.5331	4.42129	14.269
	2.81939	7.86671	2.69729	27.391	15.2988	22.6934	3.96429	6.77749	3.05324	29.3564	5.695	6.12224	481.525	0.0443145	0.286644	0.754885	3.2124	-1683.43	4948.05			4.46113	21.7944	4.59834	13.7246
	2.99736	7.22217	2.64262	25.0933	14.316	20.9376	4.15582	7.39658	3.05948	26.6119	5.79355	5.94455	516.245	0.0443429	0.286442	0.755905	3.21988	-1683.76	4942.48			4.28738	20.1157	4.87063	12.7833
	3.11622	6.26898	2.53563	22.0086	12.5387	18.7193	4.25255	8.0535	3.00412	23.5439	5.79447	5.9719	546.176	0.0441332	0.286385	0.752131	3.22362	-1684.34	4926.91			3.97361	17.7555	5.10339	11.7701
	3.26147	5.32012	2.43023	19.1628	10.8712	16.1944	4.3278	8.97558	2.95429	21.3178	5.83466	5.88822	577.755	0.0437565	0.286331	0.754035	3.22939	-1685.11	4899.12			3.67061	15.4095	5.41922	11.0136
	3.2813	4.69813	2.43922	16.151	9.38182	13.9925	4.26275	10.1983	2.85994	17.4506	5.75908	5.75372	605.005	0.0437258	0.286111	0.763131	3.23218	-1686.06	4857.63			3.47288	13.1751	5.77367	9.65445
	3.33477	4.01077	2.40724	13.0337	7.88457	11.9865	4.27592	11.3601	2.86131	13.739	5.80961	5.55612	612.114	0.0439626	0.286021	0.766917	3.22694	-1687.27	4794.57			3.25093	10.9683	6.16578	8.36826
	3.45865	3.48722	2.4445	10.7378	6.78612	10.0142	4.2668	11.8761	2.84418	11.4843	5.87655	5.50997	606.894	0.043829	0.285635	0.769985	3.23059	-1688.71	4688.98			3.13013	9.17939	6.32902	7.6236
	3.45749	3.29983	2.45573	8.49915	5.85758	8.37202	4.1638	11.9848	2.81887	9.77258	5.84579	5.903	598.918	0.0438471	0.285033	0.768794	3.23367	-1690.36	4527.75			3.07102	7.57625	6.32249	7.17379
	3.41871	3.21376	2.49683	7.18093	4.88054	7.14003	4.06565	12.7263	2.77443	8.60116	5.73665	6.32804	583.995	0.0441978	0.285202	0.765762	3.23694	-1691.89	4316.2			3.0431	6.4005	6.52214	6.88862
	3.29521	3.11752	2.51702	6.05776	4.06098	6.60777	3.87271	13.2284	2.7952	7.70432	5.61572	6.52196	561.29	0.0446952	0.285372	0.76797	3.23886	-1693.44	4066.6			2.97658	5.5755	6.6321	6.614
	3.14646	2.99173	2.54267	5.19046	3.39823	6.31206	3.67535	13.6409	2.77568	7.08877	5.59792	6.61395	532.93	0.044876	0.285534	0.774979	3.24346	-1694.87	3794.82			2.89362	4.96692	6.69732	6.43355
	3.04396	2.91208	2.63257	4.85902	3.23649	6.20313	3.58691	15.1986	2.81526	6.84647	5.58622	6.89734	510.462	0.0450975	0.286097	0.782857	3.24837	-1696.06	3513.64			2.86287	4.76621	7.20025	6.44334
	2.89013	2.88063	2.59792	4.60138	3.10081	6.25528	3.40901	16.1421	2.86774	6.53839	5.65708	7.27468	506.458	0.045464	0.286179	0.792539	3.2544	-1697.08	3221.17			2.78956	4.65249	7.47296	6.49005
	2.74149	2.81518	2.58541	4.41	3.08599	6.1929	3.26275	16.8072	2.86181	6.20977	5.59433	8.19838	519.961	0.0456746	0.285921	0.802643	3.26593	-1697.86	2939.88			2.71402	4.56296	7.64391	6.66749
	2.49576	2.73934	2.5134	4.22279	2.96681	6.37159	3.00607	17.7719	2.88532	5.84083	5.36784	9.47008	539.776	0.0457481	0.286013	0.808954	3.26894	-1698.43	2683.2			2.58283	4.5204	7.88776	6.89292
	2.32056	2.75533	2.45499	4.13145	2.90391	6.59109	2.91923	19.0564	2.88899	5.78432	5.39648	10.9585	551.471	0.0449656	0.285514	0.813986	3.26761	-1698.97	2464.97			2.51029	4.54215	8.28821	7.37977
	2.16867	2.71822	2.45974	4.11306	2.80331	6.72039	2.72258	19.8338	2.85431	5.80004	5.23627	11.8442	549.678	0.0443924	0.28501	0.827592	3.27357	-1699.43	2292.96			2.44888	4.54559	8.47022	7.62685
	2.10785	2.76945	2.47079	4.21212	2.73737	6.77475	2.64701	20.1752	2.85117	6.04377	5.25722	12.7653	548.22	0.0440417	0.284366	0.836053	3.27567	-1699.84	2157.08			2.44936	4.57475	8.55781	8.02208
	2.0635	2.83273	2.45995	4.3475	2.75442	6.81411	2.63029	20.2508	2.83184	6.253	5.102	13.9254	549.168	0.0436233	0.283464	0.845832	3.27459	-1700.25	2050.88			2.45206	4.63868	8.57099	8.42679
	1.99656	2.87179	2.38778	4.5822	2.79244	7.08372	2.5197	20.1814	2.83146	6.68338	4.94858	15.0229	566.112	0.0433046	0.282914	0.858657	3.27448	-1700.65	1963.73			2.41871	4.81945	8.51084	8.88496
	1.93838	2.83577	2.31542	4.80412	2.75752	7.22848	2.51427	19.1124	2.82846	7.15209	4.852	16.1782	587.04	0.0429647	0.28258	0.858547	3.27893	-1701.04	1888.53			2.36319	4.93004	8.15172	9.39408
	1.89242	2.82794	2.24262	4.77801	2.80897	7.15556	2.42634	18.3017	2.76765	7.56004	4.6638	16.9564	602.213	0.0421996	0.282092	0.868668	3.28358	-1701.35	1821.9			2.32099	4.91418	7.83191	9.72674
	1.8461	2.82676	2.19254	5.01629	2.72971	6.95812	2.31463	17.2382	2.65542	7.86721	4.53194	17.2243	609.56	0.0419076	0.28187	0.870671	3.29129	-1701.51	1762.93			2.28846	4.90137	7.40274	9.87449
	1.81482	2.82205	2.10321	5.31794	2.70472	6.70815	2.25495	15.7742	2.53744	8.30632	4.40531	16.7643	591.265	0.0419211	0.282048	0.87385	3.2925	-1701.56	1712.69			2.24669	4.91027	6.85552	9.82532
	1.82193	2.8779	2.06873	5.5831	3.11208	6.45392	2.25301	14.737	2.45943	8.62698	4.38227	16.6195	560.915	0.0419662	0.282284	0.874316	3.29288	-1701.56	1666.24			2.25618	5.0497	6.48315	9.87625
	1.81438	2.83227	1.9785	5.68558	3.38858	6.58135	2.26365	13.6295	2.40921	8.40911	4.29825	16.5135	532.729	0.0419872	0.282819	0.880264	3.29669	-1701.49	1623.59			2.20838	5.2185	6.10078	9.74029
	1.79869	2.8729	1.95493	5.76039	3.52515	6.45509	2.25279	12.7023	2.29356	8.34899	4.43208	16.0349	499.185	0.0419712	0.283191	0.886311	3.30093	-1701.36	1580.91			2.20884	5.24688	5.74954	9.60531
	1.83748	2.88791	1.91159	5.72958	3.52692	6.49859	2.25016	11.3098	2.21508	8.2117	4.39479	15.3669	463.465	0.0416899	0.283576	0.894762	3.30353	-1701.23	1538.21			2.21233	5.2517	5.25834	9.32445
	1.85555	2.93672	1.9693	5.57067	3.53325	6.5046	2.3017	10.0018	2.19817	7.89162	4.32038	14.9716	434.554	0.0415129	0.283751	0.900123	3.29523	-1701.05	1499.57			2.25386	5.20284	4.8339	9.06118
	1.91515	3.27833	2.0055	5.7567	3.75615	6.60424	2.29515	8.98551	2.09717	7.76565	4.25182	14.3212	406.363	0.0410835	0.285158	0.898267	3.27679	-1700.88	1463.99			2.39966	5.37237	4.45928	8.77957
	2.01112	3.54995	2.04408	5.76012	4.23234	6.64474	2.30258	7.67855	2.09374	7.38511	4.28023	13.8013	368.671	0.0407978	0.286353	0.893143	3.25459	-1700.83	1429.86			2.53505	5.54573	4.02496	8.48887
	2.02874	3.7713	2.05718	5.80647	4.55142	6.76409	2.34036	6.86357	2.13287	6.92852	4.23535	13.375	318.098	0.0410684	0.287234	0.885775	3.24381	-1700.81	1396.21			2.61908	5.70733	3.77894	8.17962
	2.0077	3.9834	2.06447	5.80797	4.72435	6.87434	2.33453	6.29383	2.15443	6.38852	4.10949	12.7725	280.69	0.0410946	0.287901	0.878514	3.23205	-1700.77	1360.65			2.68519	5.80222	3.59426	7.75683
	2.00568	4.1168	2.11498	6.39202	4.95559	6.92229	2.27256	5.56982	2.30572	6.26786	3.95795	11.8101	269.953	0.040678	0.288203	0.862392	3.21566	-1700.79	1323.23			2.74582	6.08997	3.3827	7.34531
	2.00191	4.32524	2.12184	6.78586	5.16825	7.1495	2.21064	5.08481	2.3905	6.26241	3.78244	11.8007	276.846	0.0407539	0.289	0.840634	3.20617	-1700.84	1285.05			2.81633	6.36787	3.22865	7.28184
	1.94081	4.44339	2.11241	7.01502	5.46718	7.36372	2.18409	4.85276	2.52936	6.15349	3.59308	11.9149	287.866	0.0411082	0.289258	0.824101	3.20082	-1700.83	1246.16			2.83221	6.61531	3.18874	7.2205
	1.92769	4.50235	2.11296	7.12583	5.86663	7.37148	2.14243	4.75922	2.52743	5.93234	3.51622	11.7574	296.417	0.0417442	0.289329	0.815226	3.20536	-1700.85	1205.61			2.84767	6.78798	3.14303	7.06865
	1.90196	4.40735	2.09038	7.19258	6.03395	7.12745	2.08281	4.74001	2.63178	5.42685	3.54857	11.3088	299.559	0.042298	0.289388	0.816627	3.21397	-1700.91	1162.61			2.7999	6.78466	3.15153	6.76142
	1.75425	4.16766	2.02824	7.27002	6.05581	7.14025	2.0354	4.64709	2.69401	5.14816	3.52398	11.1578	304.536	0.0429904	0.289289	0.815999	3.22085	-1700.91	1114.64			2.65005	6.82203	3.1255	6.60997
	1.6503	4.12332	2.08134	7.21745	6.04972	7.14037	1.96171	4.85763	2.71469	4.95598	3.42632	10.9959	325.497	0.0431475	0.288556	0.807319	3.22219	-1700.92	1060.25			2.61832	6.80251	3.17801	6.45941
	1.59891	3.92218	2.0708	7.18031	5.96912	7.06505	1.89595	4.89572	2.71917	4.80574	3.41629	10.7888	364.999	0.0431272	0.288016	0.808215	3.22274	-1700.99	1004.92			2.53063	6.73816	3.17028	6.33695
	1.50651	3.77031	2.12618	6.9035	5.95331	6.79834	1.85969	5.01139	2.6498	4.5675	3.36565	10.3529	408.006	0.0434918	0.287879	0.811259	3.22456	-1701.08	945.933			2.46767	6.55172	3.17363	6.09534
	1.48965	3.65843	2.16749	6.37307	6.00069	6.63064	1.83879	5.27109	2.57207	4.18187	3.31954	10.1703	438.623	0.0438371	0.287893	0.80452	3.22337	-1701.15	890.058			2.43852	6.3348	3.22732	5.89059
	1.47616	3.74136	2.15532	6.11971	6.06745	6.49756	1.76983	5.52649	2.56378	3.85933	3.15895	9.50817	449.136	0.0438733	0.288	0.793383	3.21833	-1701.3	834.611			2.45762	6.22824	3.2867	5.50882
	1.44065	3.82217	2.21513	6.04097	6.12882	6.55256	1.74915	5.74324	2.59343	3.54295	3.10354	8.98893	448.566	0.0436227	0.287484	0.784642	3.19647	-1701.46	781.795			2.49265	6.24078	3.36194	5.21181
	1.40664	3.83325	2.25304	6.47366	6.19731	6.83811	1.67525	5.94265	2.5489	3.3152	2.95036	8.90031	445.788	0.0432337	0.287422	0.769566	3.17905	-1701.56	729.943			2.49764	6.50303	3.38894	5.05529
	1.38299	3.86566	2.28474	6.58863	6.1215	7.31852	1.62809	6.33652	2.53853	3.30781	2.89493	8.78798	444.021	0.0432763	0.287318	0.750729	3.1607	-1701.67	681.797			2.51113	6.67622	3.50104	4.99691
	1.3858	3.80125	2.32188	6.91811	6.19078	7.75407	1.60878	6.46011	2.60812	3.30332	2.92065	8.69745	439.568	0.0433467	0.287365	0.729241	3.14832	-1701.77	634.868			2.50298	6.95432	3.559	4.97381
	1.40503	3.86427	2.28569	7.22254	6.29253	8.18283	1.64141	6.77377	2.65666	3.24733	2.93514	8.84728	428.208	0.0434246	0.287487	0.716609	3.14412	-1701.8	586.426			2.51833	7.23263	3.69061	5.00992
	1.40482	4.02735	2.2921	7.72851	6.3016	8.75092	1.65961	6.99033	2.67378	3.27194	2.91859	9.09532	404.582	0.0436303	0.287724	0.701485	3.13362	-1701.79	539.784			2.57476	7.59368	3.77457	5.09528
	1.41705	4.13817	2.25354	7.95433	6.18796	9.34434	1.65354	6.98368	2.76527	3.30131	2.86228	9.21708	372.161	0.0435833	0.287289	0.698841	3.12894	-1701.75	492.311			2.60292	7.82888	3.80083	5.12689
	1.42239	4.08522	2.22032	8.36044	6.07332	9.80865	1.67474	6.96164	2.74069	3.43232	2.83142	9.3656	343.681	0.0439315	0.286736	0.69618	3.125	-1701.65	443.292			2.57597	8.0808	3.79236	5.20978
	1.40399	4.11147	2.14113	8.69943	5.93504	10.0357	1.67252	7.09193	2.69025	3.56233	2.80273	9.63838	331.503	0.0440838	0.286508	0.695566	3.12741	-1701.5	393.51			2.55219	8.2234	3.81823	5.33448
	1.38568	4.1815	2.08733	8.57722	6.09956	10.729	1.62768	6.97458	2.69648	3.58334	2.8088	9.68919	332.127	0.0444921	0.285896	0.69841	3.13036	-1701.34	342.412			2.55151	8.46858	3.76625	5.36044
	1.39883	4.23504	2.03763	9.10461	6.39052	11.5187	1.66213	7.00374	2.66096	3.66849	2.74139	9.91359	331.323	0.0448399	0.285109	0.693825	3.13818	-1701.2	290.985			2.55717	9.00461	3.77561	5.44116
	1.3561	4.33036	1.96377	9.72811	6.45211	12.407	1.64119	6.83623	2.6082	3.70635	2.64315	10.011	327.684	0.0450515	0.284387	0.688595	3.14216	-1701.07	241.408			2.55008	9.52906	3.69521	5.45351
	1.30422	4.46783	1.93234	10.3573	6.45205	13.0932	1.58045	6.73725	2.60139	3.85853	2.50985	10.0756	319.789	0.0449411	0.284312	0.696072	3.14582	-1700.99	191.581			2.56813	9.96751	3.63969	5.48132
	1.26042	4.47182	1.8345	11.0995	6.64347	13.9534	1.57455	6.76476	2.55825	3.98767	2.43266	9.87533	307.395	0.0447469	0.283555	0.702727	3.15673	-1700.94	139.808			2.52225	10.5655	3.63252	5.43189
	1.21391	4.49422	1.81825	11.5953	6.80437	14.6242	1.53347	6.79438	2.5143	3.99491	2.46096	9.60702	299.178	0.0445001	0.28327	0.70257	3.17153	-1700.9	91.2305			2.50879	11.0079	3.61405	5.35429
	1.17826	4.58053	1.86894	12.055	6.7614	15.3008	1.52007	6.82219	2.47365	3.95155	2.48143	9.3764	297.923	0.0441899	0.28263	0.694853	3.18407	-1700.86	45.0245			2.54258	11.3724	3.60531	5.26979
	1.16011	4.62047	1.94117	12.3408	6.73538	16.3003	1.53887	6.80211	2.49066	3.91564	2.49275	8.85384	299.597	0.0439079	0.281956	0.691085	3.19979	-1700.79	-0.989313			2.57392	11.7922	3.61055	5.08741
	1.18415	4.76631	1.96347	12.9048	6.95953	16.7003	1.57753	7.20122	2.46671	3.91178	2.57097	8.51066	299.744	0.0431474	0.281289	0.689571	3.22136	-1700.72	-49.567			2.63798	12.1882	3.74849	4.9978
	1.20404	5.09748	2.06573	13.02	7.28848	16.939	1.62044	7.73473	2.48999	3.90842	2.6003	8.08765	292.178	0.0422573	0.280538	0.683234	3.23331	-1700.59	-97.5546			2.78908	12.4158	3.94839	4.86546
	1.22696	5.36446	2.15221	13.2463	7.58599	16.9047	1.66605	7.96735	2.47747	3.86862	2.60767	7.69595	284.213	0.0416184	0.280548	0.679168	3.24409	-1700.36	-143.297			2.91454	12.579	4.03696	4.72408
	1.25757	5.40174	2.25908	13.1957	7.78016	17.1287	1.68273	8.4845	2.47867	3.89038	2.57767	7.48166	284.026	0.0410537	0.280147	0.679006	3.24698	-1700.01	-186.079			2.9728	12.7015	4.2153	4.6499
	1.30377	5.64532	2.35622	12.7715	7.85944	17.5329	1.7146	8.57997	2.56013	3.82929	2.67591	7.4855	287.175	0.0409364	0.280028	0.675807	3.25154	-1699.61	-223.917			3.10177	12.7213	4.2849	4.66356
	1.34603	5.83542	2.43073	12.2914	7.71829	17.5272	1.75585	8.947	2.59729	3.91006	2.69878	7.40938	288.126	0.0408794	0.280032	0.674511	3.24921	-1699.03	-262.237			3.20406	12.5123	4.43338	4.67274
	1.39558	6.20532	2.55916	12.0268	7.78077	17.3438	1.79737	9.4829	2.62019	3.96055	2.76215	7.27538	283.108	0.0412891	0.280287	0.680847	3.24454	-1698.26	-302.417			3.38669	12.3838	4.63348	4.66603
	1.45187	6.66076	2.60294	12.1236	7.82173	16.9177	1.81095	10.0886	2.66932	4.13461	2.80978	7.18442	273.845	0.0414977	0.281357	0.680655	3.23284	-1697.39	-345.037			3.57186	12.2877	4.85628	4.70961
	1.49082	7.19029	2.64874	11.5878	7.70913	16.8222	1.81957	10.4525	2.68839	4.16448	2.76361	6.91328	259.429	0.041707	0.282265	0.678629	3.22866	-1696.3	-386.937			3.77662	12.0397	4.98681	4.61379
	1.47502	7.31714	2.73014	11.5565	7.47322	16.7981	1.78908	10.2539	2.82047	4.23926	2.71039	6.69124	242.114	0.0419673	0.283734	0.673862	3.22113	-1694.94	-427.209			3.84077	11.9426	4.95447	4.54697
	1.46583	7.78541	2.78296	11.1976	7.40917	16.4291	1.71753	10.5198	2.92251	4.39028	2.64691	6.43274	231.27	0.0424067	0.284644	0.679151	3.20666	-1693.4	-469.167			4.0114	11.6786	5.05328	4.48998
	1.47563	8.25523	2.87936	10.7824	7.35262	15.6218	1.68288	10.8761	2.98602	4.43843	2.63592	6.09277	225.502	0.0424909	0.28601	0.688654	3.19495	-1691.74	-512.557			4.20341	11.2523	5.18166	4.38904
	1.47138	8.623	2.97013	10.4725	7.37488	14.6092	1.67426	11.103	2.90821	4.42912	2.57267	5.64292	210.843	0.0424549	0.28663	0.695166	3.17229	-1689.85	-559.098			4.35484	10.8188	5.22848	4.2149
	1.47944	8.73083	3.16985	10.0566	7.78681	13.6743	1.65949	11.4538	2.92624	4.32222	2.51396	5.51395	193.145	0.0425765	0.286403	0.701417	3.15985	-1688.16	-604.536			4.46004	10.5059	5.34652	4.11671
	1.47895	8.86547	3.35307	9.59666	7.88111	13.015	1.6053	11.3017	2.90844	4.23242	2.511	5.37276	188.469	0.0424813	0.286299	0.704678	3.15468	-1686.9	-649.355			4.56583	10.1642	5.27183	4.03873
	1.46474	8.79572	3.41088	8.74904	8.13689	12.0288	1.57341	12.1183	2.9285	4.14422	2.47112	5.06893	198.116	0.0424979	0.285581	0.710288	3.15455	-1686.03	-694.15			4.55711	9.63824	5.54007	3.89476
	1.42939	8.58239	3.51567	8.51829	8.74495	11.1469	1.52225	13.7739	2.93453	4.21149	2.45448	4.89352	207.771	0.0423755	0.285621	0.709741	3.14526	-1685.64	-732.167			4.50915	9.47006	6.07688	3.85316
	1.43399	8.50931	3.61345	8.17581	9.06516	10.0396	1.47802	14.9852	2.84327	4.401	2.45334	4.974	212.918	0.042445	0.285324	0.706033	3.12934	-1685.84	-768.943			4.51892	9.09353	6.43551	3.94278
	1.4128	8.36706	3.72119	7.63529	9.10462	9.40988	1.47784	16.2086	2.70302	4.40395	2.44912	4.91766	217.606	0.0423766	0.284591	0.715247	3.12343	-1686.47	-803.61			4.50035	8.7166	6.79647	3.92358
	1.40276	8.26899	3.75923	7.37426	9.23826	9.03711	1.50522	17.1629	2.60967	4.27591	2.5032	5.02409	226.928	0.0423867	0.283274	0.717509	3.12608	-1687.3	-834.099			4.477	8.54988	7.0926	3.9344
	1.38111	7.95687	3.82074	7.1405	9.45561	8.5581	1.45295	17.9307	2.56004	4.39689	2.42924	5.09805	240.243	0.0424945	0.282757	0.716796	3.12949	-1688.42	-859.974			4.38624	8.38473	7.31457	3.97472
	1.35614	7.81588	3.76801	7.21591	9.34392	8.16634	1.44383	19.0399	2.45102	4.59246	2.4464	5.18195	246.314	0.0428377	0.282882	0.723988	3.13552	-1689.36	-882.23			4.31334	8.24205	7.64492	4.0736
	1.33019	7.51698	3.63207	8.01217	9.42561	7.62257	1.43216	20.2064	2.4193	4.78298	2.44906	5.55709	245.92	0.0425273	0.283744	0.731962	3.131	-1689.75	-899.92			4.15975	8.35345	8.0193	4.26304
	1.30998	7.12637	3.52695	8.98719	9.23716	7.75946	1.40466	20.8418	2.30093	5.10603	2.48627	6.52892	240.162	0.0420521	0.284144	0.73328	3.12976	-1689.52	-911.855			3.98777	8.66127	8.18246	4.70708
	1.28183	6.82829	3.51545	9.20161	8.88782	7.37242	1.38036	20.77	2.2602	5.5349	2.57461	7.61719	229.133	0.0417531	0.284596	0.731742	3.12032	-1688.65	-917.964			3.87519	8.48728	8.13686	5.24223
	1.25699	6.53477	3.45929	9.84723	8.68663	6.98349	1.38977	20.385	2.21022	6.21685	2.62423	8.78766	212.852	0.041606	0.284249	0.741724	3.12435	-1687.48	-918.566			3.75035	8.50578	7.99499	5.87624
	1.26616	5.95768	3.28621	10.7345	8.21421	6.6146	1.41435	20.633	2.16038	8.15885	2.77774	10.6852	197.155	0.0418064	0.284496	0.747651	3.13232	-1685.58	-911.263			3.50335	8.5211	8.06925	7.20725
	1.31993	5.50388	3.07542	11.6931	7.66441	6.26776	1.4393	21.1983	2.06574	10.572	2.99753	12.8031	188.523	0.0418032	0.284604	0.753701	3.13888	-1679.12	-897.145			3.29974	8.54176	8.23446	8.79089
	1.3493	5.21146	2.85223	12.7055	7.1569	5.94449	1.47436	21.2635	2.04587	14.739	3.34344	15.0136	179.562	0.0421714	0.284747	0.757882	3.14511	-1667.26	-876.318			3.13766	8.60229	8.26125	11.032
	1.3858	5.03326	2.74505	13.6049	6.50779	5.53818	1.52473	20.7924	2.08284	20.312	3.7085	17.7962	173.405	0.0420626	0.284405	0.765907	3.15683	-1647.81	-850.5			3.0547	8.55028	8.13333	13.9389
	1.45613	4.73495	2.64167	13.8703	5.72406	5.22847	1.61084	20.6326	2.16556	25.3361	4.1624	21.0078	182.288	0.0422103	0.283677	0.772686	3.16368	-1620.89	-820.163			2.94425	8.27428	8.13634	16.8355

## Sheet: P210 U1-2
	Ra Li	Oi Li	Oe Li	MF Li	ICO Li	LO Li	Ra Re	Oi Re	Oe Re	MF Re	ICO Re	LO Re	EKG	Kippwinkel	Rotwinkel	Kraft x	Kraft y	Druck li	Druck re			Bauch links	Rücken links	Bauch rechts	Rücken rechts
	2.5224	11.2929	5.79192	54.6704	3.97159	7.16835	2.42515	15.0587	3.51889	46.4778	5.91559	26.1958	882.862	0.0704219	0.0588986	0.657311	2.65077	40	-3230.18			6.53575	21.9368	7.00093	26.1964
	2.55022	11.4108	5.46207	53.8465	3.96305	7.23081	2.43861	14.6712	3.48749	50.3835	6.1293	27.0256	891.107	0.0702505	0.0591374	0.654894	2.64732	39	-3226.64			6.47438	21.6801	6.86578	27.8461
	2.57295	11.6322	5.17181	53.8773	4.021	7.12062	2.43048	14.0473	3.48986	53.0751	6.32164	27.5327	904.43	0.0705456	0.0589347	0.653941	2.64904	1.1582	-3223.01			6.45899	21.673	6.65587	28.9765
	2.59146	11.8556	4.989	53.3621	4.01831	7.28724	2.43971	13.7969	3.61016	56.0924	6.35317	27.2021	915.047	0.0708179	0.0585223	0.65588	2.6527	11	-3219.61			6.4787	21.5559	6.6156	29.8825
	2.54099	12.225	4.77879	51.5584	4.01186	7.40958	2.38625	13.9088	3.7108	57.4318	6.51903	25.8986	916.34	0.0705338	0.0584377	0.656036	2.64777	4643.86	L			6.51492	20.9933	6.6686	29.9498
	2.44043	12.25	4.5924	51.7276	4.00653	7.63438	2.2937	13.3437	3.65711	58.0191	6.51727	25.0307	905.437	0.0707683	0.0584163	0.660596	2.6445	4958.55	-3213.82			6.4276	21.1228	6.43151	29.8557
	2.41674	12.1413	4.48274	51.321	4.09862	7.59989	2.21776	12.7997	3.75475	59.3683	6.51275	23.9496	897.735	0.0704714	0.0577624	0.664133	2.64649	4968.86	-3212.83			6.34693	21.0065	6.25739	29.9435
	2.34706	11.8464	4.42064	50.341	4.15619	7.74409	2.1643	12.3446	3.77593	61.0293	6.71034	23.8895	910.478	0.0702891	0.0576602	0.669656	2.65113	4960.65	-3212.54			6.20471	20.7471	6.09495	30.5431
	2.40917	11.4707	4.45578	49.3927	4.22474	7.74829	2.20563	12.2187	3.78021	62.265	6.81446	23.2187	948.099	0.0698982	0.0566761	0.670473	2.64824	4950.44	-3212.62			6.11188	20.4552	6.06817	30.766
	2.42156	11.095	4.44609	48.7861	4.31258	7.72453	2.19717	11.867	3.81978	62.3218	6.80838	22.1849	1003.58	0.0697582	0.0561005	0.671616	2.64429	4963.29	-3213.03			5.98755	20.2744	5.96133	30.4384
	2.38985	10.7789	4.52368	47.4616	4.30029	7.59163	2.19826	11.6883	3.7879	60.925	6.71776	21.0421	1073.48	0.0695874	0.0555823	0.668794	2.63966	4967.78	-3213.9			5.89747	19.7845	5.89147	29.5616
	2.41249	10.4641	4.53349	44.5327	4.34873	7.72949	2.16728	11.4227	3.77592	59.2359	6.5677	19.976	1144.86	0.0697305	0.0554069	0.673239	2.63764	4945.56	-3215.07			5.80335	18.8703	5.78864	28.5932
	2.40436	9.65069	4.60301	42.2395	4.41602	8.06738	2.13437	11.0503	3.67084	55.524	6.38052	19.0801	1218.85	0.06983	0.0552151	0.680854	2.63071	4908.61	-3216.51			5.55269	18.241	5.6185	26.9949
	2.32599	8.7235	4.52683	40.0859	4.44309	7.94213	2.05733	10.3751	3.5157	52.8908	6.08047	18.2192	1293.86	0.0695838	0.0548909	0.684872	2.62437	4863.65	-3218.3			5.19211	17.4904	5.31606	25.7302
	2.2937	8.21472	4.56858	36.5413	4.33352	7.82328	2.0345	9.79779	3.37008	49.3971	5.85111	17.0931	1371.34	0.0695651	0.0549122	0.683971	2.6201	4746.24	-3220.35			5.02567	16.2327	5.06746	24.1138
	2.23266	7.9316	4.54561	32.7446	4.34429	7.881	1.98433	9.6708	3.17338	43.6503	5.34232	15.3793	1445.2	0.0691907	0.0551883	0.690945	2.61534	4581.47	-3222.41			4.90329	14.99	4.94283	21.4573
	2.18618	7.79008	4.43813	28.9642	4.29214	8.05375	1.93271	9.4014	3.03232	36.5551	4.83359	12.5327	1512.85	0.0688276	0.055296	0.696529	2.6065	4387.01	-3224.44			4.8048	13.77	4.78881	17.9738
	2.09141	7.37826	4.44673	25.7753	4.15736	8.36002	1.86271	9.36526	2.93277	28.7644	4.44121	10.2984	1577.4	0.0680066	0.0561586	0.712708	2.60049	4146.35	-3226.49			4.6388	12.7642	4.72025	14.5014
	2.04626	7.26677	4.44922	22.3034	4.08907	8.56435	1.82629	9.59407	2.95811	20.9104	4.01359	8.35946	1635.58	0.0671045	0.0565251	0.72143	2.59106	3879.41	-3228.37			4.58742	11.6523	4.79282	11.0945
	2.03634	7.24411	4.42202	19.7494	4.02988	8.51286	1.79447	9.44655	2.95109	17.0823	3.7924	7.32107	1683.47	0.066969	0.0569219	0.741295	2.57651	3620.14	-3229.92			4.56749	10.7641	4.73071	9.3986
	1.98546	7.36207	4.32635	17.2657	3.93442	8.38016	1.77095	9.14745	2.94891	14.5484	3.98905	6.74136	1715.21	0.0664738	0.0578457	0.752772	2.5622	3378.9	-3231.2			4.55796	9.86011	4.62244	8.42628
	1.99369	7.72559	4.20615	15.4476	3.81067	8.51068	1.7406	8.99483	3.15876	14.0724	4.28269	6.42165	1737.42	0.0661194	0.0579506	0.768718	2.55215	3135.07	-3232.24			4.64181	9.25631	4.6314	8.25893
	1.99555	7.8799	4.04351	14.2682	3.62228	8.55937	1.71046	8.93697	3.27598	14.4186	4.53043	6.32392	1760.91	0.0662793	0.0579335	0.783888	2.54235	2912.51	-3232.91			4.63966	8.8166	4.64114	8.42431
	1.98172	8.10074	3.89457	13.1506	3.52637	8.91604	1.6877	9.19196	3.39427	15.529	4.79202	6.31675	1782.29	0.0661947	0.0578861	0.801185	2.53633	2749.83	-3233.33			4.65901	8.53101	4.75798	8.87925
	1.99203	8.31949	3.81806	12.5468	3.38996	9.29205	1.69366	9.48117	3.50549	16.939	5.08495	6.39408	1792.52	0.0660584	0.0584466	0.818017	2.52973	2625.54	-3233.67			4.70986	8.40961	4.89344	9.47267
	2.04238	8.68123	3.8332	12.1599	3.30011	9.13678	1.70403	9.34013	3.55051	18.4889	5.22584	6.41211	1787.34	0.0659737	0.058285	0.829241	2.53077	2538.76	-3233.98			4.85227	8.19892	4.86489	10.0423
	2.0657	8.84535	3.78207	11.946	3.26635	9.12973	1.73214	9.23056	3.57287	18.9649	5.31618	6.31682	1765.67	0.0667118	0.0584623	0.837281	2.53621	2497.95	-3234.18			4.89771	8.11402	4.84519	10.1993
	2.03508	8.81887	3.74244	12.0805	3.23455	9.28448	1.69667	9.18859	3.53548	19.7308	5.45295	6.29202	1729.14	0.0673063	0.0589837	0.840874	2.54653	2459.45	-3234.39			4.86546	8.19983	4.80691	10.4919
	1.98305	8.97366	3.74524	12.0023	3.13258	9.46638	1.7058	9.05804	3.5453	20.6774	5.57643	6.36153	1682.45	0.0678679	0.0594021	0.846312	2.55306	2411.9	-3234.64			4.90065	8.20042	4.76971	10.8718
	1.97328	9.11256	3.7718	12.0593	3.07256	9.51392	1.71101	9.08913	3.58257	21.9621	5.73025	6.54988	1634.95	0.0682399	0.0600745	0.852939	2.55434	2364.35	-3234.88			4.95254	8.21527	4.79424	11.4141
	1.9769	9.15934	3.78717	12.1774	3.00374	9.21239	1.74248	9.18625	3.66174	22.228	5.70831	6.49833	1586.68	0.0687452	0.0606349	0.856253	2.55043	2315.27	-3235.08			4.97447	8.13116	4.86349	11.4782
	2.01372	9.3217	3.81212	12.4111	3.04836	9.00509	1.78484	9.33659	3.79716	22.8642	5.70288	6.67657	1533.14	0.0685094	0.0605237	0.851713	2.55297	2244.2	-3235.33			5.04918	8.15484	4.97286	11.7479
	2.03823	9.27724	3.80636	12.6854	3.04595	8.75284	1.8323	9.32019	3.95268	23.1306	5.80764	6.66172	1473.25	0.0686223	0.0604698	0.853322	2.56052	2153.16	-3235.6			5.04061	8.16138	5.03506	11.8667
	2.01519	9.04356	3.81966	12.8877	2.99905	8.28024	1.8524	9.03484	4.11464	22.9424	5.6254	6.70656	1417.03	0.0685181	0.060464	0.855612	2.5698	2056.27	-3235.85			4.95947	8.05566	5.00063	11.7581
	2.00266	8.70488	3.78845	13.7727	2.93881	7.93464	1.8688	9.07101	4.33797	22.3275	5.74422	6.90518	1358.56	0.0683748	0.0604109	0.858493	2.57166	1941.06	-3236.09			4.832	8.21538	5.0926	11.659
	1.99152	8.46288	3.81451	14.4468	2.89316	7.47079	1.86514	8.96873	4.4729	21.7983	5.88941	7.11767	1296.52	0.0681393	0.0602751	0.853778	2.57873	1803.45	-3236.33			4.7563	8.27027	5.10226	11.6018
	2.00695	8.38419	3.81147	14.6856	2.84823	6.91939	1.9137	8.89703	4.74236	20.8475	6.00718	7.32359	1236.31	0.0674836	0.0603056	0.85394	2.58275	1660.64	-3236.58			4.7342	8.15107	5.18436	11.3928
	2.01424	8.23283	3.78696	15.0939	2.77019	6.47923	1.9195	9.05837	4.90836	19.8947	6.17178	7.41049	1179.66	0.0672762	0.0596757	0.847394	2.58846	1524.58	-3236.74			4.67801	8.11442	5.29541	11.159
	1.98	7.96034	3.68876	15.5781	2.74385	6.10644	1.9181	9.25442	4.96481	19.0704	6.21932	7.51304	1125.73	0.0673949	0.0589584	0.833088	2.59431	1387.5	-3236.92			4.54303	8.14281	5.37911	10.9342
	1.95509	7.68163	3.63451	16.0735	2.82074	5.83581	1.93191	9.341	5.01378	18.6834	6.28169	7.53133	1071.66	0.0672896	0.0581312	0.831972	2.60286	1253.02	-3237.13			4.42375	8.24336	5.4289	10.8321
	1.94202	7.41594	3.67737	16.4343	2.81414	5.7171	1.936	9.28154	5.08533	17.8338	6.3989	7.64893	1014.88	0.0673435	0.0577219	0.833119	2.61049	1142.13	-3237.31			4.34511	8.32183	5.43429	10.6272
	1.95976	7.23337	3.60481	16.538	2.79316	5.25177	1.95189	9.28851	5.04955	16.9575	6.39926	7.71581	953.543	0.0676469	0.0577492	0.829409	2.61044	1050.85	-3237.43			4.26598	8.19432	5.42999	10.3575
	1.9586	7.08379	3.54284	16.5907	2.81263	4.98461	1.91871	9.21703	5.06688	16.4882	6.51378	7.90778	890.781	0.0681781	0.0579159	0.821737	2.61241	963.389	-3237.53			4.19508	8.12932	5.40087	10.3033
	1.96488	6.98586	3.52462	16.004	2.82885	4.70109	1.92764	9.21853	4.99076	16.1805	6.56853	7.83551	838.753	0.0679682	0.0579774	0.816959	2.6237	895.508	-3237.67			4.15845	7.84465	5.37898	10.1948
	1.96288	6.99035	3.48488	15.831	2.89261	4.52106	1.96011	9.41544	4.93214	16.422	6.6459	7.88839	798.456	0.0678882	0.0576	0.813884	2.62734	843.691	-3237.76			4.14604	7.74822	5.43589	10.3188
	1.95242	6.9359	3.39566	15.65	2.90596	4.34274	1.94921	9.46615	4.826	16.2451	6.6617	7.98106	759.856	0.0681182	0.0567177	0.806334	2.63439	796.338	-3237.78			4.09466	7.63289	5.41379	10.296
	1.9868	6.91793	3.37591	16.2795	2.93989	4.11278	1.98729	9.36687	4.69114	16.198	6.64084	8.17222	714.695	0.0679943	0.056347	0.800276	2.63644	747.622	-3237.89			4.09355	7.77738	5.34843	10.337
	1.95948	6.84763	3.34945	16.3314	2.876	4.21742	1.95633	9.03428	4.61939	16.0361	6.63123	8.31344	670.109	0.0679741	0.0567344	0.79451	2.63774	719.048	-3237.98			4.05219	7.80828	5.20333	10.3269
	1.92241	6.794	3.23367	15.8068	2.83615	4.14777	1.9375	8.83055	4.57097	15.8374	6.76792	8.63167	638.456	0.0677767	0.057029	0.786507	2.63818	694.591	-3238.01			3.98336	7.59692	5.11301	10.4123
	1.90456	6.75475	3.2222	15.7653	2.78618	4.00763	1.93539	8.52733	4.41699	16.1726	6.91748	8.59358	617.823	0.0679598	0.0574237	0.786499	2.63368	669.65	-3238.07			3.9605	7.51969	4.9599	10.5612
	1.89403	6.64401	3.27186	15.2624	2.85269	3.92152	1.90447	8.68547	4.38348	16.3794	6.97704	8.72069	603.743	0.0678128	0.0571408	0.781642	2.63237	644.576	-3238.24			3.93663	7.34554	4.99114	10.6924
	1.87839	6.65499	3.23359	15.5545	2.83741	3.86165	1.91924	8.87297	4.34106	15.759	7.13174	8.54418	601.281	0.0677921	0.0562985	0.789906	2.63084	623.575	-3238.39			3.92233	7.41784	5.04443	10.4783
	1.84861	6.70998	3.23442	15.757	2.77117	3.68435	1.88783	9.21948	4.42092	15.6403	7.23838	8.608	602.595	0.0681902	0.0562778	0.79835	2.62563	600.012	-3238.46			3.931	7.40416	5.17608	10.4956
	1.86759	6.90733	3.29143	15.4982	2.71274	3.63388	1.84305	8.94509	4.44767	15.5717	7.2829	8.52943	605.024	0.0682582	0.0562411	0.807396	2.61949	576.635	-3238.61			4.02212	7.28161	5.07861	10.4613
	1.8111	6.91734	3.2796	15.111	2.67573	3.65794	1.77263	8.7203	4.44149	15.76	7.28167	8.31014	616.089	0.0680153	0.0562658	0.817355	2.61743	555.822	-3238.78			4.00268	7.14821	4.97814	10.4506
	1.77974	6.95974	3.23434	14.4291	2.66416	3.68464	1.75801	8.56462	4.43281	15.6433	7.17324	8.35728	646.798	0.0676146	0.0561376	0.818621	2.62284	535.272	-3238.8			3.99127	6.92597	4.91848	10.3913
	1.82064	6.86629	3.25805	13.9762	2.64245	3.61238	1.74215	8.64026	4.33055	15.1575	7.04645	8.26787	688.07	0.0677265	0.0558742	0.820939	2.63399	513.865	-3238.79			3.98166	6.74369	4.90432	10.1573
	1.83209	6.87156	3.31558	13.7399	2.68521	3.61431	1.69072	8.7802	4.20205	14.593	6.83166	8.06665	725.888	0.0673388	0.0558519	0.820227	2.64868	495.614	-3238.88			4.00641	6.67981	4.89099	9.83043
	1.82379	7.01141	3.32446	13.4781	2.71468	3.63211	1.66486	8.88423	4.25248	13.6928	6.55535	8.08593	756.582	0.0669018	0.0556813	0.811278	2.65981	479.123	-3238.86			4.05322	6.60831	4.93386	9.4447
	1.80936	7.2942	3.38034	13.6554	2.63295	3.61602	1.68272	8.8261	4.20959	12.9747	6.23818	7.81181	783.518	0.0675937	0.055876	0.80803	2.67206	464.553	-3238.68			4.1613	6.63481	4.90614	9.00824
	1.84139	7.46983	3.42304	12.9439	2.66443	3.57006	1.65675	8.81107	4.08041	12.7439	5.89443	7.91604	807.35	0.0685314	0.0555377	0.79791	2.68452	448.7	-3238.56			4.24475	6.39279	4.84941	8.85146
	1.83383	7.63044	3.48987	12.0739	2.62408	3.4978	1.63858	8.98052	3.9277	12.1396	5.69228	7.87595	827.998	0.0690206	0.0551444	0.786891	2.69736	432.972	-3238.48			4.31805	6.06526	4.84893	8.56929
	1.78784	7.64848	3.49645	11.3122	2.62367	3.43089	1.6179	8.98974	3.88715	11.3834	5.42874	7.80284	845.493	0.0693318	0.0546156	0.777121	2.70913	418.739	-3238.25			4.31092	5.78892	4.8316	8.20499
	1.81418	7.81526	3.52402	10.9418	2.61289	3.34663	1.63574	9.34582	3.75794	10.1896	5.13508	7.91763	857.034	0.0697914	0.0543212	0.768617	2.71892	404.28	-3238.02			4.38449	5.63378	4.91317	7.74745
	1.84657	7.93435	3.58622	10.2992	2.60823	3.2781	1.66296	9.67656	3.67976	9.8352	4.99398	8.12766	856.549	0.0698303	0.0543372	0.759348	2.72551	391.037	-3238.02			4.45571	5.39518	5.00642	7.65228
	1.81498	8.1063	3.60355	10.1472	2.58648	3.23131	1.64326	9.98565	3.64711	10.1624	5.0607	8.36456	847.6	0.0700781	0.0541524	0.754289	2.72449	377.904	-3237.99			4.50828	5.32166	5.09201	7.86257
	1.80979	8.16506	3.58649	9.6836	2.56346	3.23147	1.60916	10.0368	3.59922	10.318	5.1073	8.97032	845.377	0.0702775	0.0540879	0.750906	2.72375	364.366	-3237.87			4.52045	5.15951	5.08172	8.13189
	1.81591	8.14531	3.58506	9.13189	2.51953	3.29358	1.61449	10.0752	3.56757	10.7154	5.22506	9.33228	852.326	0.0703462	0.0540991	0.744	2.72468	348.765	-3237.88			4.51543	4.98166	5.08576	8.42425
	1.8149	8.18795	3.61071	8.65689	2.4731	3.2704	1.5785	10.3737	3.44201	11.0502	5.2452	9.59232	857.368	0.0701083	0.0540427	0.738	2.72298	331.805	-3237.94			4.53786	4.80013	5.13139	8.62925
	1.83443	8.18266	3.55743	8.46473	2.40807	3.34699	1.59712	10.5786	3.37325	11.3063	5.1858	9.88136	858.347	0.0693288	0.0540981	0.733351	2.71932	316.796	-3237.82			4.52484	4.73993	5.183	8.79116
	1.85409	8.19241	3.56071	8.20685	2.33811	3.44072	1.6347	11.0742	3.49096	11.5339	5.11943	10.0554	858.734	0.0689985	0.0549034	0.732846	2.70728	301.113	-3237.68			4.53574	4.66189	5.39994	8.90291
	1.86183	8.1787	3.61496	7.86572	2.30309	3.63813	1.67195	11.41	3.49086	12.1762	5.0724	10.2565	856.116	0.0685601	0.0549007	0.735621	2.70825	282.817	-3237.66			4.55183	4.60232	5.52427	9.16836
	1.8552	8.30497	3.68257	7.49419	2.27387	3.84221	1.68323	11.5765	3.53652	12.5828	5.19889	10.6508	847.997	0.0684279	0.0552391	0.740603	2.71625	263.069	-3237.47			4.61425	4.53676	5.59875	9.47748
	1.8165	8.36443	3.67632	7.14773	2.25109	4.00677	1.6921	11.7874	3.64419	13.1071	5.37107	10.8222	837.33	0.0682305	0.0548944	0.741841	2.72174	242.103	-3237			4.61908	4.46853	5.70791	9.76679
	1.86384	8.4973	3.69671	6.95528	2.18238	4.17253	1.7393	11.9996	3.64508	13.4401	5.46796	11.0893	827.637	0.0679652	0.0552453	0.748208	2.72556	221.577	-3236.51			4.68595	4.43673	5.79466	9.99914
	1.86235	8.81893	3.75811	6.47587	2.08807	4.43346	1.76897	12.5624	3.64084	14.0931	5.63183	11.3044	814.597	0.0678885	0.0557762	0.755004	2.72752	203.161	-3235.88			4.81313	4.33247	5.99073	10.3431
	1.89849	9.23506	3.87077	6.35145	2.0801	4.76576	1.80744	12.7632	3.6861	14.7377	5.73809	11.4053	799.431	0.0671163	0.0563204	0.763183	2.73208	186.584	-3234.97			5.00144	4.3991	6.08559	10.627
	1.90759	9.5297	3.95615	6.2273	2.05755	5.06505	1.83518	12.7464	3.83997	15.3915	6.06822	11.6284	784.079	0.066429	0.0567757	0.767983	2.72769	172.135	-3233.94			5.13115	4.44997	6.14052	11.0294
	1.88437	9.85447	4.09833	6.0883	2.05164	5.33777	1.82833	12.668	3.90665	16.0461	6.46809	11.563	770.377	0.0661197	0.0571677	0.767278	2.72731	156.401	-3232.95			5.27906	4.49257	6.13433	11.3591
	1.92292	10.4805	4.14294	6.11988	2.0638	5.5828	1.83191	12.4251	3.98911	16.9354	6.84598	11.5797	759.427	0.0661099	0.0571092	0.766337	2.72196	141.584	-3231.93			5.51545	4.58883	6.08205	11.787
	1.92864	10.9394	4.24789	6.2346	2.09577	5.92093	1.82585	12.37	4.09099	17.2486	7.26882	11.3198	744.406	0.0661068	0.0570921	0.76563	2.7124	129.177	-3231.08			5.70529	4.75043	6.0956	11.9457
	1.92818	11.4341	4.33751	6.278	2.14538	6.3099	1.80306	12.6309	4.02527	17.5965	7.4345	10.8973	723.048	0.0663745	0.0568353	0.769993	2.68862	118.608	-3230.51			5.89993	4.91109	6.15308	11.9761
	1.93697	11.7008	4.43888	6.7646	2.2034	7.23237	1.792	13.0031	3.92371	18.9255	7.51943	10.2962	704.888	0.0668525	0.0568924	0.772659	2.66072	106.613	-3230.24			6.02556	5.40012	6.23959	12.2471
	1.93947	12.2458	4.524	7.04168	2.26286	8.03497	1.80203	13.447	4.07771	20.0986	7.69053	9.8014	692.666	0.0672777	0.0562862	0.769771	2.63108	96.2028	-3230.19			6.23643	5.77984	6.44225	12.5302
	1.92191	12.552	4.5803	7.54079	2.31543	8.93818	1.79226	13.7123	4.17519	21.8952	8.04422	9.30914	681.855	0.0675078	0.0554663	0.765203	2.6079	86.1363	-3230.45			6.35139	6.2648	6.55993	13.0828
	1.89953	12.7289	4.52784	8.4055	2.34272	9.60564	1.77918	13.9543	4.2538	24.1524	8.45306	9.32343	672.224	0.0679356	0.0551557	0.752787	2.57862	74.6747	-3231.06			6.38542	6.78462	6.66244	13.9763
	1.93309	13.0232	4.49779	9.62326	2.37643	10.5423	1.82312	14.2822	4.42246	27.3715	8.83552	9.50413	662.728	0.0683554	0.0546558	0.751904	2.55182	63.1641	-3231.76			6.48471	7.51399	6.84259	15.237
	1.94062	13.4099	4.44639	10.8578	2.41742	11.7737	1.8538	14.3877	4.71611	30.2329	9.11183	9.56202	652.735	0.0683752	0.0539312	0.754906	2.53047	51.2479	-3232.54			6.59897	8.34963	6.98588	16.3023
	1.92379	13.5385	4.49271	11.6953	2.44891	13.0551	1.84515	14.403	4.84198	31.3931	9.1816	9.43232	645.592	0.068453	0.0534883	0.753439	2.51647	39.0832	-3233.23			6.65168	9.06642	7.03005	16.669
	1.92626	13.689	4.41782	12.8021	2.48995	13.9299	1.84562	14.5578	4.93789	34.5882	9.14727	9.50898	642.714	0.0682885	0.0534597	0.751221	2.50448	25.6678	-3233.58			6.67768	9.74063	7.11378	17.7481
	1.89574	14.2094	4.42479	14.0851	2.58235	14.8826	1.86721	14.0991	4.98195	35.8991	9.04371	9.59066	640.682	0.0681593	0.0534048	0.750532	2.51187	11.6093	-3233.59			6.8433	10.5167	6.98275	18.1778
	1.89002	14.6326	4.46046	15.8162	2.63404	15.6868	1.84241	13.681	5.20165	37.8494	8.93049	9.78412	641.666	0.0677396	0.0533326	0.74578	2.5082	-0.958317	-3233.12			6.99435	11.379	6.90836	18.8547
	1.90079	14.8955	4.46712	17.7721	2.74387	16.1804	1.85787	13.0876	5.33063	40.0079	8.75531	9.86028	647.748	0.0675493	0.0536758	0.740519	2.51102	-14.0784	-3232.06			7.08781	12.2321	6.7587	19.5412
	1.90487	15.0796	4.53728	21.5727	2.89143	16.8457	1.88092	12.5873	5.40276	42.8174	8.43839	9.75029	656.362	0.068155	0.0537443	0.7422	2.50568	-27.5305	-3230.26			7.17393	13.7699	6.62365	20.3354
	1.92437	15.6133	4.6115	25.8411	3.03077	18.1392	1.89402	12.0501	5.52871	45.8637	7.7391	9.55666	659.511	0.0682893	0.0538833	0.746816	2.50551	-41.6555	-3227.52			7.38304	15.6703	6.49095	21.0532
	1.9227	15.7953	4.72052	30.8168	3.29363	20.2945	1.85442	11.5642	5.55707	48.4844	7.23789	9.2959	656.584	0.0682388	0.0539472	0.750241	2.50363	-56.0775	-3223.62			7.4795	18.135	6.32522	21.6727
	1.96562	15.9064	4.78277	35.4106	3.59661	22.1058	1.85261	11.4922	5.47052	53.3497	6.65758	9.36166	651.972	0.0688238	0.054281	0.753721	2.50177	-70.6509	-3217.56			7.55161	20.371	6.27179	23.123
	1.97672	16.1023	4.80439	38.9101	3.91174	23.55	1.88776	11.0771	5.50015	57.56	6.37006	9.85675	647.893	0.068913	0.0552004	0.754984	2.50434	-83.523	-3208.3			7.62781	22.1239	6.15499	24.5956
	2.01092	16.0419	4.95402	42.4867	4.28631	24.5071	1.94136	10.6596	5.70125	60.639	6.16165	10.0998	644.68	0.0692389	0.0556858	0.754357	2.49929	-94.1845	-3195.81			7.66896	23.76	6.10074	25.6335
	2.04739	15.9137	5.08824	46.6164	4.50447	25.8329	1.97471	10.6585	6.09966	65.432	6.24794	10.2176	642.974	0.0698939	0.0560275	0.752782	2.49958	-103.785	-3180.12			7.68309	25.6513	6.24431	27.2992
	2.08761	15.5607	5.13414	50.0765	4.79309	26.7972	2.04776	10.6989	6.38705	68.8567	6.40808	10.2902	644.419	0.0704149	0.0561306	0.756207	2.51578	-113.293	-3161.46			7.59413	27.2222	6.37791	28.5183
	2.08437	15.1932	5.0942	54.1142	4.93136	28.0224	2.10666	10.7399	6.63112	69.3202	6.5621	10.5007	646.408	0.0709266	0.0564009	0.75974	2.5237	-122.461	-3141.16			7.45724	29.0227	6.49257	28.7943
	2.15445	15.1525	5.06144	56.6984	5.14307	28.9614	2.17841	10.8239	7.04576	68.9047	6.56476	10.6575	643.054	0.071352	0.056829	0.763628	2.53879	-132.225	-3119.33			7.45612	30.2676	6.68268	28.709
	2.21014	14.5024	5.05242	56.895	5.33121	29.4778	2.22041	11.1053	7.36349	68.2193	6.79811	10.9112	642.377	0.0721249	0.0567872	0.760478	2.55499	-140.487	-3098.83			7.255	30.568	6.8964	28.6429
	2.21017	14.0862	4.94258	55.7874	5.41169	29.7652	2.28928	11.1596	7.62262	67.1647	7.07122	11.3595	652.518	0.0723384	0.056847	0.759214	2.56592	-147.512	-3080.25			7.07965	30.3214	7.02384	28.5318
	2.22974	13.8456	4.89137	54.4176	5.51868	28.7075	2.33458	11.1694	7.82642	64.8268	7.46351	11.8077	671.266	0.0727706	0.0570484	0.756644	2.57983	-153.986	-3065.89			6.98891	29.548	7.11013	28.0327
	2.25027	13.3078	4.83119	53.2678	5.44284	28.472	2.365	11.337	7.97398	62.5477	7.75688	11.6203	691.099	0.0734194	0.0562709	0.748873	2.60196	-162.047	-3056.52			6.79642	29.0609	7.22531	27.3083
	2.26293	12.7119	4.70355	50.0705	5.28479	28.7034	2.40459	11.5105	7.92071	60.2474	8.10528	11.628	714.838	0.0735812	0.055717	0.744095	2.62791	-173.63	-3052.58			6.55948	28.0196	7.27861	26.6602
	2.255	12.1199	4.47703	46.4061	5.1801	28.4452	2.43661	11.5572	7.77389	54.8061	8.11976	11.462	743.518	0.073705	0.0555613	0.746103	2.64055	-188.462	-3053.68			6.28396	26.6772	7.25588	24.796
	2.25269	11.7292	4.30198	42.0978	5.04946	27.9818	2.4281	11.5459	7.5553	51.1101	8.53168	11.3494	773.715	0.0742362	0.0550408	0.743371	2.65145	-204.138	-3059.61			6.09461	25.043	7.17645	23.6637
	2.28932	10.9302	4.13591	36.7291	4.85393	27.0689	2.46071	11.7176	7.11163	48.1944	8.73595	10.99	807.675	0.0744125	0.0546182	0.738832	2.65565	-220.062	-3069.91			5.78513	22.884	7.09663	22.6401
	2.22501	10.2316	3.97763	31.1141	4.55388	25.8408	2.43451	11.8147	6.69753	44.814	8.96888	10.768	850.03	0.0744157	0.0544089	0.733257	2.66266	-235.753	-3082.73			5.47808	20.5029	6.98225	21.5169
	2.20106	9.43657	3.77118	27.6773	4.27621	24.2376	2.42924	11.7756	6.29607	41.6813	9.02868	11.0988	890.667	0.0736706	0.0544555	0.729379	2.67209	-250.595	-3096.29			5.13627	18.7304	6.83365	20.6029
	2.18683	8.66348	3.62914	23.3016	3.94785	21.784	2.39767	11.401	5.87854	37.697	9.04606	11.0772	924.243	0.0731294	0.0543675	0.716553	2.67992	-263.241	-3109.56			4.82648	16.3445	6.55908	19.2734
	2.17213	7.88319	3.42704	20.975	3.60796	20.0275	2.3895	11.5526	5.42646	35.3797	8.9207	10.9974	954.221	0.0718913	0.0540867	0.709853	2.67453	-274.226	-3122.04			4.49412	14.8702	6.4562	18.4326
	2.11607	7.31546	3.29027	19.3369	3.33873	18.3499	2.34329	11.7147	5.0868	32.5495	8.91724	11.3928	977.198	0.0711942	0.0549096	0.70361	2.66593	-282.285	-3133.29			4.2406	13.6752	6.3816	17.6199
	2.0706	7.09228	3.1582	18.225	3.14575	16.0428	2.29945	11.6959	4.63762	29.3369	8.62735	11.8913	995.933	0.0704418	0.0550585	0.699892	2.65982	-283.882	-3143.18			4.10703	12.4712	6.21099	16.6185
	2.01656	6.85788	3.09874	16.9339	2.91984	13.8616	2.21786	11.7996	4.51804	28.1015	8.39873	12.1863	1010.67	0.0694876	0.0555259	0.693565	2.65155	-281.443	-3151.61			3.99106	11.2385	6.1785	16.2288
	1.9733	6.81388	3.06606	16.1021	2.69404	12.1133	2.148	11.6256	4.30882	26.2091	7.86718	12.5795	1015.79	0.0693102	0.056036	0.68582	2.64146	-274.404	-3158.74			3.95108	10.3031	6.02748	15.5519
	1.87353	6.60708	3.02981	15.6926	2.59003	10.2763	2.05068	11.2924	4.13954	24.9392	7.48862	12.9312	1012.23	0.0685603	0.0561388	0.681701	2.63258	-262.388	-3164.61			3.83681	9.51967	5.82754	15.1197
	1.84079	6.46952	2.95228	15.2805	2.52313	8.8789	2.00972	10.9898	4.0645	23.6224	7.29013	12.813	1009.32	0.0685106	0.0565517	0.681419	2.62396	-248.428	-3169.26			3.7542	8.89416	5.68801	14.5752
	1.80114	6.48689	2.99429	14.779	2.44679	7.95325	1.97184	10.6299	4.06374	21.9825	6.93276	12.4598	1006.12	0.0688178	0.0570499	0.682502	2.61365	-235.478	-3173.15			3.76077	8.39303	5.55515	13.7917
	1.76935	6.53888	2.95385	14.4528	2.44939	6.94611	1.92516	10.9343	4.00665	20.4879	6.75777	11.8868	1002.78	0.0696106	0.0571643	0.68242	2.60954	-222.711	-3176.49			3.75403	7.94945	5.62204	13.0441
	1.78113	6.62934	2.99225	13.6738	2.4594	6.13504	1.92686	10.965	4.02078	18.2051	6.43606	11.2201	997.941	0.0705417	0.0575037	0.682872	2.61379	-210.234	-3179.14			3.8009	7.42276	5.63754	11.9538
	1.77577	6.70647	3.00959	12.2098	2.45994	5.39262	1.90184	10.8716	3.97973	15.3782	6.10753	10.6181	989.416	0.0709227	0.0573916	0.68441	2.6178	-199.418	-3181.13			3.83061	6.68746	5.5844	10.7013
	1.8071	6.76354	3.12268	11.2279	2.48755	4.98154	1.92033	10.5255	3.89462	13.3166	5.93165	10.0389	977.589	0.0714971	0.0575456	0.689384	2.62433	-191.717	-3182.74			3.89777	6.23234	5.44683	9.76241
	1.87953	6.67547	3.17121	10.3344	2.49327	4.61791	1.94949	10.56	3.59746	12.1416	5.78847	9.67092	966.617	0.0719496	0.0577826	0.694844	2.62886	-184.992	-3183.97			3.90873	5.8152	5.36897	9.20034
	1.92632	6.54815	3.29998	9.97796	2.52969	4.41722	1.96902	10.7566	3.55314	11.4602	5.71063	9.20167	960.665	0.0718392	0.057698	0.702915	2.6393	-181.896	-3184.87			3.92482	5.64162	5.42624	8.79083
	2.00603	6.61144	3.44877	9.88634	2.59867	4.30836	2.00063	11.0104	3.42962	11.11	5.52632	8.70179	955.122	0.0721004	0.0578449	0.707794	2.65013	-182.043	-3185.67			4.02208	5.59779	5.48021	8.44603
	2.07176	6.53925	3.58866	9.66137	2.61443	4.27025	2.01995	11.2859	3.21239	11.1124	5.3247	8.54353	946.166	0.0717145	0.0580257	0.711074	2.6578	-183.373	-3186.39			4.06656	5.51535	5.50608	8.32687
	2.10298	6.47331	3.70209	9.16294	2.6123	4.16754	2.00311	11.6269	3.13012	10.9538	5.33736	8.23486	935.608	0.0714107	0.057758	0.717705	2.66373	-186.307	-3186.98			4.09279	5.31426	5.58673	8.17532
	2.11335	6.49396	3.73081	8.34666	2.59854	4.08111	2.00102	11.6559	2.99821	10.8667	5.35742	7.86971	924.346	0.0708543	0.0578907	0.726685	2.66508	-191.409	-3187.68			4.1127	5.00877	5.55172	8.03127
	2.23299	6.70213	3.83428	7.87617	2.56115	3.99669	2.08266	11.6178	2.94865	10.9188	5.40143	7.50201	916.639	0.0702027	0.057862	0.732417	2.66788	-199.701	-3188.53			4.25647	4.81134	5.54969	7.94073
	2.25147	6.7208	3.8354	7.49604	2.4906	3.89463	2.09001	11.7594	2.89559	10.8749	5.32391	6.99967	914.329	0.0695959	0.0572002	0.73589	2.66039	-209.056	-3189.52			4.26923	4.62709	5.58166	7.73282
	2.27942	6.77822	3.7953	7.11915	2.46777	3.90313	2.13858	11.8717	2.85996	10.589	5.39453	6.62597	910.394	0.0687823	0.0563439	0.731269	2.65331	-218.924	-3190.6			4.28431	4.49668	5.62341	7.5365
	2.3271	6.71158	3.78945	7.02795	2.48588	3.87943	2.17822	11.5704	2.87194	11.1639	5.41139	6.25293	903.065	0.0681685	0.0558646	0.722604	2.64524	-230.576	-3191.86			4.27605	4.46442	5.54018	7.60939
	2.35286	6.72409	3.7691	6.97022	2.471	3.83977	2.2158	11.4684	2.93116	12.0316	5.42163	5.76691	895.317	0.0677456	0.0556136	0.711138	2.63865	-241.745	-3193.17			4.28202	4.42699	5.53847	7.74004
	2.37609	6.75517	3.74459	6.81719	2.55137	3.7709	2.26333	11.4464	3.02937	12.5085	5.62801	5.42259	891.33	0.0676763	0.0553483	0.70504	2.63765	-252.096	-3194.66			4.29195	4.37982	5.57968	7.85302
	2.36925	6.72816	3.63691	6.80001	2.53371	3.70629	2.30529	11.2757	3.05299	12.8265	5.76321	5.45141	890.547	0.0681159	0.0549069	0.696128	2.63605	-263.062	-3196.25			4.24477	4.34667	5.54468	8.0137
	2.39696	6.69942	3.64646	6.8378	2.59142	3.78781	2.33923	10.8773	3.01872	13.2501	5.85116	5.50706	889.231	0.068629	0.0542333	0.683614	2.63313	-272.559	-3197.88			4.24761	4.40568	5.41175	8.20278
	2.33598	6.6834	3.72476	6.80082	2.6563	4.11414	2.33558	10.5553	3.02467	13.7007	6.01389	5.79156	885.529	0.0691716	0.053277	0.682311	2.63033	-279.648	-3199.5			4.24804	4.52375	5.30519	8.50205
	2.30556	6.50306	3.74435	7.00312	2.72794	4.34404	2.32548	10.3419	3.08046	13.9316	6.05333	5.94113	879.303	0.0704602	0.0532441	0.677496	2.61978	-284.209	-3201.13			4.18432	4.6917	5.24929	8.64203
	2.30774	6.46654	3.79216	7.20572	2.81284	4.47763	2.33384	10.1358	3.07007	14.3163	6.30279	6.06165	870.917	0.0714067	0.0537432	0.683782	2.62201	-288.769	-3202.74			4.18881	4.83206	5.1799	8.89357
	2.27002	6.35862	3.81764	7.47277	2.89959	4.57824	2.32645	9.9897	3.07762	14.5929	6.38895	6.02124	866.18	0.0722259	0.0537773	0.692759	2.62323	-291.933	-3204.25			4.14876	4.98353	5.13126	9.00104
	2.24602	6.2054	3.89099	7.36647	2.98459	4.68018	2.31666	9.60203	3.06348	14.0896	6.4283	5.92385	866.539	0.0729148	0.0543873	0.699328	2.62877	-293.978	-3205.72			4.11414	5.01041	4.99405	8.81392
	2.23954	6.17608	3.9492	7.29855	3.02382	4.74557	2.29416	9.402	3.04635	13.686	6.42123	5.8788	859.513	0.0734883	0.0546405	0.706408	2.63133	-297.817	-3207.17			4.12161	5.02264	4.91417	8.662
	2.26076	6.1142	3.95153	7.43587	3.00643	4.75541	2.27729	9.53207	3.03936	13.346	6.46199	5.78429	839.543	0.0740991	0.0544976	0.706864	2.63279	-301.608	-3208.5			4.10883	5.0659	4.94957	8.53075
	2.29204	6.08087	4.00579	7.45494	3.03385	4.78495	2.27904	9.35481	3.09188	13.1886	6.65074	5.52846	813.572	0.0740225	0.0546424	0.707908	2.6334	-303.501	-3209.72			4.12623	5.09125	4.90858	8.45595
	2.27351	6.05269	3.93571	7.46098	3.03827	4.67536	2.27927	9.30049	3.09019	12.9079	6.60824	5.13338	787.242	0.0740236	0.0550028	0.710431	2.63013	-306.875	-3210.96			4.08731	5.0582	4.88998	8.21652
	2.29174	6.04169	3.86753	7.38867	3.00648	4.50974	2.27256	9.29242	3.0666	12.5522	6.47173	4.83996	762.99	0.0734529	0.0552221	0.706832	2.62448	-311.869	-3212.13			4.06698	4.9683	4.87719	7.95464
	2.30511	6.00982	3.80116	7.13999	3.01222	4.36205	2.28389	9.27273	3.0756	12.2226	6.51262	4.64909	743.524	0.0728571	0.0553323	0.702646	2.62044	-314.979	-3213.27			4.0387	4.83809	4.8774	7.79478
	2.33167	5.99641	3.84896	7.12352	2.98523	4.35433	2.32221	9.2457	3.06842	11.9502	6.36841	4.4678	723.658	0.0723447	0.0555251	0.702032	2.61133	-316.907	-3214.35			4.05901	4.82103	4.87878	7.59546
	2.32487	6.03311	3.90476	6.91486	2.94781	4.37873	2.31803	9.29799	3.08337	11.5005	6.28962	4.36723	697.217	0.0721193	0.0557031	0.701897	2.60106	-322.344	-3215.55			4.08758	4.74713	4.8998	7.38579
	2.30618	6.09244	3.86741	6.84207	2.92725	4.38385	2.29668	9.54432	3.08033	11.1301	6.22678	4.21596	664.602	0.0717584	0.0551369	0.697634	2.59657	-327.448	-3216.74			4.08868	4.71772	4.97378	7.19093
	2.30048	6.00211	3.85682	6.6966	2.87326	4.43574	2.28975	9.57093	3.08205	10.8018	6.13369	3.98597	630.614	0.0718559	0.0547508	0.700863	2.57819	-330.27	-3217.93			4.05314	4.66853	4.98091	6.97382
	2.21541	6.00352	3.85882	6.57503	2.84237	4.55483	2.24524	9.68468	3.03032	10.3655	5.89744	3.876	601.412	0.0717171	0.0552202	0.711019	2.57021	-336.414	-3219.24			4.02592	4.65741	4.98675	6.71299
	2.16575	5.95527	3.85758	6.36489	2.85189	4.78997	2.22478	9.92398	3.07413	9.99712	5.54593	3.84278	580.262	0.0717987	0.0552995	0.720229	2.56227	-344.375	-3220.62			3.99287	4.66892	5.0743	6.46194
	2.14394	6.14146	3.90975	6.36476	2.78949	4.8954	2.2144	10.0295	3.10505	9.58183	5.38521	3.78167	563.622	0.0722328	0.0546671	0.727063	2.55499	-348.145	-3222.02			4.06505	4.68322	5.11632	6.24957
	2.09892	6.03818	4.07487	6.24187	2.80945	5.0448	2.16093	10.3514	3.1185	9.23352	5.258	3.70064	551.738	0.0726502	0.05437	0.731579	2.55629	-352.267	-3223.38			4.07066	4.69871	5.21029	6.06405
	2.03961	5.98788	4.11346	6.12257	2.86178	5.1026	2.10367	10.5747	3.10697	8.63364	4.98304	3.63234	545.59	0.0732779	0.0539096	0.737952	2.55828	-361.952	-3224.69			4.04699	4.69565	5.26176	5.74968
	1.98992	6.05792	4.35554	5.86789	2.86645	5.35538	2.03793	10.7839	3.13439	8.2137	4.85686	3.50817	546.668	0.0736286	0.0532293	0.742048	2.55716	-367.621	-3225.84			4.13446	4.69657	5.31873	5.52625
	1.96823	6.03713	4.50844	5.72836	2.82839	5.66146	2.01726	10.6979	3.09356	7.98851	4.67841	3.53962	554.406	0.0735387	0.0531837	0.751596	2.55659	-369.508	-3226.85			4.17126	4.73941	5.26956	5.40218
	1.90636	6.16448	4.60268	5.59461	2.88666	6.09364	1.99735	10.6156	3.07743	7.58478	4.46978	3.65905	562.361	0.0733175	0.0527389	0.772988	2.55538	-375.951	-3227.81			4.22451	4.8583	5.23014	5.23787
	1.84687	6.37178	4.93466	5.61752	2.97441	6.54571	1.94547	10.5418	3.03244	7.33295	4.35778	3.7709	570.705	0.0729438	0.0522272	0.783649	2.55688	-383.471	-3228.68			4.38444	5.04588	5.17322	5.15388
	1.85031	6.44884	5.07845	5.76191	3.03277	6.85544	1.91513	10.6922	3.01464	7.26944	4.224	3.85151	582.886	0.0724382	0.0520401	0.790389	2.56058	-385.271	-3229.42			4.4592	5.21671	5.20732	5.11498
	1.82343	6.71784	5.25577	5.81036	3.0589	7.21668	1.87187	10.7123	2.91716	7.12101	4.05849	3.79019	596.734	0.0725344	0.0526097	0.793935	2.56246	-388.431	-3230.08			4.59901	5.36198	5.16713	4.9899
	1.77527	6.89179	5.37005	5.83561	3.17023	7.62664	1.82261	10.7294	2.87383	7.15816	3.89874	3.91057	609.676	0.0726027	0.0528415	0.793908	2.56859	-397.676	-3230.73			4.67904	5.54416	5.14193	4.98916
	1.7597	7.296	5.35862	5.99652	3.14404	8.21885	1.81878	10.4615	2.82626	7.15968	3.70967	3.98021	624.659	0.072436	0.0528523	0.795876	2.57831	-400.518	-3231.35			4.80477	5.78647	5.0355	4.94985
	1.75581	7.72902	5.42013	6.25047	3.1377	9.13968	1.77169	10.4257	2.84846	7.30057	3.66219	4.19765	635.626	0.0721008	0.0527467	0.794772	2.58547	-398.756	-3231.95			4.96832	6.17595	5.01528	5.05347
	1.72976	8.21323	5.21327	6.71775	3.1633	10.2793	1.73988	10.4646	2.88048	7.23235	3.5119	4.45211	636.882	0.0720041	0.0528377	0.786887	2.59379	-407.207	-3232.67			5.05209	6.72013	5.02834	5.06545
	1.73183	8.52508	5.15161	7.45912	3.13953	10.9061	1.73708	10.7473	3.0338	7.27308	3.45673	4.74883	633.448	0.0724267	0.0531424	0.773913	2.60419	-413.631	-3233.34			5.13617	7.16825	5.17273	5.15955
	1.71033	8.8646	4.99667	8.19066	3.09951	11.4897	1.69744	10.9786	3.1156	7.52179	3.41951	4.96466	632.01	0.0725503	0.0537532	0.767625	2.61574	-410.434	-3233.97			5.19053	7.59329	5.26388	5.30199
	1.66365	9.32704	4.78576	8.88749	3.00084	12.061	1.65238	11.0336	3.20177	7.49174	3.33869	5.46907	635.927	0.0724522	0.0543055	0.761535	2.63094	-412.428	-3234.55			5.25881	7.98313	5.29592	5.43317
	1.6512	9.5902	4.6917	9.26793	2.92227	12.4997	1.6577	11.0272	3.37115	7.31819	3.27761	5.86044	642.464	0.0724927	0.054105	0.750286	2.64339	-422.03	-3235.1			5.31104	8.22997	5.35202	5.48541
	1.67939	9.93402	4.58267	10.1121	2.82049	12.8196	1.67735	11.0356	3.54769	7.24597	3.30388	6.15389	648.003	0.0724984	0.0540047	0.743187	2.66167	-422.762	-3235.57			5.39869	8.58405	5.42023	5.56791
	1.69344	10.1394	4.62252	11.1994	2.78366	12.986	1.68273	10.9822	3.65522	7.0297	3.35315	6.3735	655.088	0.0723242	0.0543602	0.735536	2.68305	-421.172	-3236			5.48513	8.9897	5.44005	5.58545
	1.68201	10.2527	4.55169	11.9967	2.73592	12.8507	1.64776	11.1407	3.81704	6.9248	3.35541	6.54747	670.331	0.0723054	0.0546592	0.721438	2.70157	-433.518	-3236.44			5.49547	9.19446	5.53516	5.60923
	1.65848	10.48	4.56627	12.5167	2.74233	12.4118	1.66143	11.0751	3.95093	6.58771	3.30547	6.68782	687.853	0.0722459	0.0552823	0.717789	2.72012	-444.343	-3236.88			5.56826	9.22362	5.56248	5.527
	1.63436	10.6485	4.63311	12.7019	2.72849	11.5274	1.62129	11.4983	3.96369	6.59973	3.30956	6.8827	703.195	0.0719686	0.0554621	0.714401	2.7363	-441.793	-3237.24			5.63867	8.98592	5.69444	5.59733
	1.62794	10.8949	4.55838	12.9057	2.73425	10.7688	1.59111	11.4283	3.98505	6.31454	3.26691	6.97492	719.075	0.0715672	0.0554309	0.706663	2.74934	-449.096	-3237.65			5.69373	8.80293	5.66817	5.51879
	1.6333	11.1543	4.56207	13.0477	2.72858	10.0219	1.59053	11.4469	4.06031	6.0131	3.19593	7.01165	744.041	0.0710836	0.0557321	0.691399	2.75821	-463.933	-3238.11			5.78321	8.59942	5.69924	5.40689
	1.65038	11.181	4.69076	13.0717	2.83884	9.23456	1.59733	11.8777	4.15494	5.91902	3.1832	6.76499	772.799	0.0708797	0.0557412	0.680772	2.76358	-463.938	-3238.56			5.8407	8.38169	5.87665	5.28907
	1.66529	11.3634	4.83496	13.5853	2.9237	8.3439	1.59982	12.2356	4.26549	5.96614	3.23946	6.78951	797.537	0.0706123	0.0557096	0.6747	2.75656	-461.49	-3239.03			5.95455	8.28429	6.03365	5.3317
	1.64102	11.4905	4.92536	13.7303	2.94608	7.72961	1.59191	12.2367	4.34837	6.05301	3.24049	6.79951	820.783	0.0705266	0.0556729	0.673015	2.74693	-474.306	-3239.57			6.01896	8.13532	6.05901	5.36433
	1.65639	11.8177	5.04061	14.1529	2.99932	6.8896	1.61606	12.4388	4.43086	6.40118	3.28067	6.98828	842.213	0.0707306	0.0553537	0.671932	2.74055	-481.261	-3240.07			6.17157	8.01394	6.16191	5.55671
	1.7165	12.1946	5.11806	15.0754	3.09651	6.33392	1.63731	12.6525	4.43897	6.59835	3.32527	7.18237	856.62	0.0712706	0.0552167	0.664619	2.73457	-472.912	-3240.49			6.34304	8.16862	6.24291	5.702
	1.76389	12.0088	5.19779	16.0084	3.16076	5.95322	1.63634	13.213	4.39743	7.02988	3.3201	7.48296	863.767	0.0711786	0.055158	0.668042	2.73818	-475.963	-3240.89			6.3235	8.37412	6.41558	5.94431
	1.79044	11.9327	5.45658	17.9728	3.37861	5.78766	1.7105	13.2712	4.43134	7.54678	3.37456	7.88502	871.36	0.0709211	0.0549576	0.673096	2.73446	-487.618	-3241.28			6.39325	9.04635	6.47101	6.26879
	1.89055	11.7333	5.78166	20.2916	3.56118	5.81271	1.77585	13.8712	4.32509	8.04418	3.40666	8.60381	878.909	0.0708159	0.054864	0.678057	2.72979	-481.251	-3241.59			6.4685	9.88851	6.65738	6.68488
	1.9427	11.7345	6.03568	22.9507	3.70183	5.56693	1.84563	14.1743	4.28943	8.73174	3.5081	9.41091	879.952	0.0705032	0.0548989	0.67778	2.72131	-473.205	-3241.83			6.57097	10.7398	6.7698	7.21692
	1.94727	11.6422	6.27788	25.968	3.84736	5.55075	1.87112	14.3241	4.06947	9.56319	3.60434	10.148	878.72	0.0706563	0.0543173	0.683707	2.72044	-482.962	-3242.14			6.62245	11.7887	6.75491	7.77183
	2.00241	11.4042	6.44013	31.2517	3.99057	5.64289	1.89181	14.5342	3.95094	10.8842	3.66406	11.1745	872.139	0.070095	0.0548805	0.685055	2.71798	-483.488	-3242.27			6.61557	13.6284	6.7923	8.57426
	2.04009	11.1562	6.56649	35.6724	4.06031	5.7578	1.91762	15.0629	3.73824	12.6278	3.80248	12.4258	860.398	0.0693739	0.0550566	0.687298	2.7109	-471.275	-3242.31			6.58758	15.1635	6.90624	9.61869
	2.0779	10.8717	6.72328	39.3719	4.13487	5.96375	1.96055	15.4729	3.56881	14.549	3.77155	13.5983	851.017	0.0683365	0.0552437	0.684572	2.6972	-475.305	-3242.43			6.55763	16.4902	7.00075	10.6396
	2.0603	10.5317	6.86809	42.9511	4.22107	6.09555	1.98817	15.7723	3.4603	17.5701	3.99157	15.0285	849.301	0.0672629	0.0556849	0.683167	2.67222	-487.785	-3242.43			6.48669	17.7559	7.0736	12.1967
	2.14627	10.547	6.83557	46.5751	4.23339	6.22296	2.1005	15.4213	3.27177	20.5889	4.19319	17.5841	855.21	0.0668403	0.055997	0.676904	2.64704	-476.561	-3242.21			6.50961	19.0105	6.93119	14.122
	2.34012	10.5848	6.77934	48.7372	4.28002	6.45595	2.25125	15.7916	3.50314	25.0107	4.5986	19.5272	867.422	0.067031	0.0566048	0.670334	2.63317	-347.737	-3241.72			6.56808	19.8244	7.18198	16.3788
	2.3925	10.6386	6.57453	51.3826	4.22548	6.60285	2.32511	15.6191	3.46058	31.3671	5.04838	21.6161	884.604	0.0669545	0.0575396	0.6627	2.61292	270.711	-3239.57			6.53521	20.737	7.13494	19.3439
	2.47628	10.8594	6.36549	53.553	4.08528	6.81183	2.40288	15.7187	3.45135	36.0549	5.4105	23.1778	898.978	0.0670644	0.0575588	0.661284	2.593	892.998	-3236.73			6.56706	21.4834	7.19098	21.5477
	2.52351	11.1384	5.98176	54.7735	4.00932	6.87153	2.42362	15.315	3.54153	41.8198	5.68493	24.9694	905.221	0.0673547	0.0582301	0.655714	2.5869	1520.6	-3233.47			6.54788	21.8848	7.09338	24.158
	2.53938	11.5498	5.61811	53.9134	3.97948	6.95052	2.41777	15.1026	3.58563	47.1998	5.9437	26.1687	909.476	0.0677875	0.0584168	0.657061	2.58101	2142.74	-3230.08			6.56911	21.6145	7.03532	26.4374

## Sheet: P212 U1-2
	Ra Li	Oi Li	Oe Li	MF Li	ICO Li	LO Li	Ra Re	Oi Re	Oe Re	MF Re	ICO Re	LO Re	EKG	Kippwinkel	Rotwinkel	Kraft x	Kraft y	Druck li	Druck re			Bauch links	Rücken links	Bauch rechts	Rücken rechts
	2.08304	4.26032	3.331	22.7221	4.50061	5.39993	1.8345	8.82319	3.56502	26.0944	8.71364	17.0849	339.053	0.147932	0.149625	0.593569	2.45472	42	-3332.71			3.22479	10.8742	4.7409	17.2976
	2.11341	3.97355	3.32432	23.4587	4.54317	5.38928	1.91032	9.11013	3.36695	27.4238	9.40882	18.5869	338.089	0.148549	0.150307	0.597593	2.44894	37	-3332.43			3.13709	11.1304	4.7958	18.4732
	2.1638	3.88637	3.48037	23.4405	4.53754	5.32318	1.96277	9.24743	3.44056	27.9895	9.94519	19.4647	337.325	0.149005	0.149982	0.60108	2.44543	1.13916	-3332.14			3.17685	11.1004	4.88359	19.1331
	2.21376	3.94933	3.57276	22.7111	4.48022	4.99456	2.04586	9.19719	3.56184	27.9096	10.1792	19.951	331.498	0.14943	0.149997	0.602217	2.44365	12	-3331.89			3.24528	10.7286	4.93497	19.3466
	2.30144	4.04478	3.73561	21.7644	4.47798	4.67153	2.1313	9.10323	3.7503	27.1626	10.0368	20.0245	330.368	0.149838	0.150113	0.607581	2.43795	761.254	R			3.36061	10.3046	4.99494	19.0746
	2.36694	4.18056	3.85055	20.1737	4.33779	4.29417	2.22211	8.75076	4.0096	25.8207	9.94941	19.6609	332.807	0.150129	0.15017	0.612193	2.439	861.969	-3331.74			3.46602	9.6019	4.99416	18.477
	2.42205	4.49999	4.2068	18.124	4.33722	4.11987	2.29692	8.34754	4.4032	23.9927	9.43906	19.2956	336.324	0.150043	0.150065	0.619083	2.44697	915.503	-3331.69			3.70961	8.86038	5.01589	17.5758
	2.53885	4.72523	4.51049	16.2819	4.47315	3.91147	2.43775	8.11286	4.92766	21.9317	9.01394	18.6712	330.332	0.14995	0.149624	0.620991	2.46368	940.986	-3331.72			3.92486	8.22218	5.15942	16.539
	2.63884	5.01211	4.65004	14.041	4.59023	3.63061	2.56244	8.03288	5.35769	19.4957	8.48998	17.9172	318.761	0.149848	0.149909	0.619087	2.47044	945.138	-3331.94			4.10033	7.42061	5.31767	15.301
	2.70852	5.30165	4.77093	11.3621	4.65862	3.39274	2.66075	7.62123	5.72506	16.7599	7.83097	17.047	313.241	0.15005	0.149451	0.61383	2.47659	935.996	-3332.12			4.26037	6.47117	5.33568	13.8793
	2.7614	5.57308	4.8699	9.29467	4.70033	3.29928	2.69955	6.98558	6.18559	13.9872	7.03595	15.3906	311.915	0.15007	0.149287	0.610815	2.47993	920.19	-3332.25			4.40146	5.76476	5.29024	12.1379
	2.81193	5.74815	4.87951	7.05638	4.80793	3.24135	2.77719	6.58308	6.56812	11.8439	6.37366	13.7756	311.435	0.150239	0.149296	0.610716	2.47742	900.331	-3332.52			4.47986	5.03522	5.30946	10.6644
	2.81323	5.86934	4.86366	5.71457	4.88046	3.30384	2.81453	6.05716	6.88263	9.63171	5.88479	12.4122	318.071	0.150466	0.149029	0.611911	2.48112	881.928	-3332.8			4.51541	4.63296	5.25144	9.30955
	2.83031	6.01381	4.8328	5.21337	4.92332	3.3318	2.85503	5.62558	7.31503	8.40736	5.60605	11.3387	323.6	0.150386	0.148818	0.612515	2.48795	865.006	-3332.92			4.55897	4.4895	5.26521	8.45071
	2.8645	6.07821	4.7434	4.7093	4.97524	3.43673	2.84637	5.22082	7.89759	7.23275	5.37587	10.5238	326.653	0.150253	0.149608	0.611172	2.49049	849.15	-3333.04			4.56204	4.37376	5.32159	7.71082
	2.85302	6.0341	4.54224	4.3923	4.91849	3.44657	2.8262	4.95304	8.48443	6.51119	5.22754	10.0453	325.892	0.150096	0.150256	0.605006	2.49045	834.932	-3333.26			4.47645	4.25245	5.42122	7.26135
	2.751	6.18595	4.25708	4.13673	4.74858	3.45824	2.75392	4.92381	8.94008	5.98728	5.23805	9.55556	325.457	0.149165	0.150552	0.605717	2.48789	821.977	-3333.36			4.39801	4.11452	5.53927	6.92696
	2.70219	6.38838	4.03974	4.0091	4.56675	3.50336	2.73364	5.02727	9.63679	5.58448	5.23798	8.59796	333.195	0.148535	0.150855	0.605574	2.4911	809.518	-3333.31			4.37677	4.0264	5.79924	6.47347
	2.63806	6.50152	3.88768	3.75591	4.41222	3.60529	2.65722	5.14507	10.2787	5.33498	5.29892	7.82439	344.287	0.147361	0.151232	0.600873	2.49042	798.045	-3333.39			4.34242	3.92447	6.027	6.15276
	2.60981	6.47536	3.82681	3.64327	4.38397	3.65507	2.60074	5.42085	11.1357	5.00708	5.26586	6.8244	352.169	0.146281	0.151126	0.598979	2.5029	789.417	-3333.5			4.30399	3.8941	6.38575	5.69912
	2.51296	6.52648	3.76149	3.51172	4.20466	3.817	2.49908	5.5499	11.9056	4.58833	5.19168	6.05194	351.912	0.144913	0.151009	0.599919	2.52444	782.525	-3333.47			4.26698	3.84446	6.65151	5.27732
	2.44942	6.56512	3.83905	3.31929	4.17682	4.47742	2.4214	5.68299	12.4673	4.18912	5.02208	5.40386	351.224	0.143346	0.150329	0.59699	2.54647	775.288	-3333.44			4.28453	3.99118	6.85724	4.87169
	2.36973	6.64526	3.97358	3.09115	4.19752	4.93782	2.3032	5.7875	12.6692	3.93149	5.02869	5.04958	345.043	0.142673	0.149837	0.58927	2.56577	767.669	-3333.59			4.32952	4.0755	6.91997	4.66992
	2.30448	6.70186	4.02553	3.00563	4.24194	5.54078	2.26382	5.80769	12.7232	3.80134	5.00641	4.69744	332.267	0.142114	0.148902	0.57477	2.58602	759.385	-3333.65			4.34396	4.26278	6.93158	4.50173
	2.1761	6.85251	3.97957	2.97603	4.27021	6.02908	2.20227	5.92982	12.6104	3.66276	5.1793	4.24145	319.019	0.142233	0.148136	0.5625	2.60093	749.136	-3333.56			4.33606	4.42511	6.91415	4.36117
	2.13559	6.99411	4.03518	2.92506	4.29852	6.53512	2.11408	5.81073	12.4396	3.49844	4.97211	3.77101	306.787	0.142692	0.147595	0.548997	2.61274	736.433	-3333.29			4.38829	4.58624	6.78813	4.08052
	2.16473	7.04556	3.99456	2.91494	4.43224	7.04773	2.05172	5.6761	12.0293	3.34694	4.85091	3.83736	300.459	0.1427	0.146854	0.537988	2.62652	721.54	-3332.71			4.40162	4.7983	6.58571	4.01174
	2.11874	7.05664	3.85041	2.95703	4.60393	7.72901	2.0427	5.5057	11.5293	3.20897	4.64873	3.61321	295.167	0.142595	0.146511	0.536698	2.63854	703.716	-3331.75			4.34193	5.09666	6.35922	3.82364
	2.14518	7.12881	3.78977	3.01141	4.76435	8.24564	2.07454	5.34807	10.9061	3.27045	4.67372	3.648	290.879	0.143267	0.146613	0.534005	2.64664	682.178	-3330.66			4.35459	5.34047	6.10958	3.86406
	2.14528	7.18065	3.67413	3.03792	4.81776	8.206	2.06481	5.23707	10.0602	3.27281	4.88803	3.54881	278.724	0.143614	0.146543	0.526522	2.65383	656.69	-3329.92			4.33335	5.35389	5.78735	3.90322
	2.21099	7.21871	3.56409	3.02617	4.81958	7.87762	2.09364	5.13863	9.38829	3.33295	4.98066	3.50068	260.595	0.144706	0.146162	0.517819	2.65788	627.378	-3329.5			4.33126	5.24112	5.54019	3.9381
	2.31707	7.02597	3.35682	3.08127	4.7423	7.52942	2.10452	5.15013	8.83863	3.3647	5.09515	3.49734	252.824	0.144989	0.146225	0.517085	2.66099	593.09	-3329.22			4.23329	5.11767	5.36443	3.98573
	2.43279	7.10213	3.26655	3.11281	4.67834	6.95934	2.10697	5.24503	8.54783	3.48326	5.11482	3.52293	249.723	0.145132	0.146429	0.526484	2.65951	552.572	-3329.23			4.26716	4.91683	5.29995	4.04034
	2.51245	6.99458	3.31854	3.15173	4.66149	6.63714	2.12667	5.35187	8.21269	3.55743	5.0291	3.51958	241.884	0.144802	0.145856	0.534251	2.66195	505.293	-3329.47			4.27519	4.81679	5.23041	4.03537
	2.60526	6.7385	3.322	3.20833	4.63307	6.20931	2.16339	5.4689	7.6195	3.60628	5.08267	3.60578	235.287	0.144694	0.145669	0.542094	2.65721	449.85	-3329.9			4.22192	4.68357	5.08393	4.09824
	2.57958	6.46711	3.48662	3.18308	4.51916	6.21795	2.16329	5.85589	7.28834	3.65898	5.04048	3.56858	236.173	0.144957	0.14571	0.549285	2.6576	384.496	-3330.67			4.17777	4.64006	5.10251	4.08935
	2.58131	6.37361	3.55721	3.12518	4.29432	6.13977	2.15518	6.2187	6.86321	3.70465	4.96113	3.63689	245.545	0.145131	0.145703	0.555368	2.65714	308.316	-3331.71			4.17071	4.51976	5.07903	4.10089
	2.58868	6.26185	3.63453	3.12113	4.06305	6.00726	2.10261	6.3154	6.48256	3.73106	4.85919	3.63087	255.784	0.144919	0.145979	0.561741	2.64573	219.489	-3332.81			4.16169	4.39715	4.96686	4.07371
	2.59879	6.24624	3.78851	3.16308	4.0789	6.24355	2.12422	6.40307	6.29696	3.7818	4.57648	3.67854	265.498	0.144366	0.146214	0.570091	2.63161	116.762	-3333.48			4.21118	4.49518	4.94142	4.01227
	2.64359	6.1326	3.84684	3.23729	4.01574	6.45062	2.17414	6.60971	5.94603	3.82242	4.46646	3.74573	267.983	0.143906	0.147016	0.585288	2.61481	-3.63624	-3334			4.20768	4.56789	4.90996	4.01154
	2.61444	6.11407	3.93543	3.37821	4.03343	6.90834	2.23399	6.65985	5.78273	3.84761	4.30955	3.88712	268.556	0.143564	0.147559	0.600715	2.59251	-141.879	-3334.4			4.22131	4.77333	4.89219	4.01476
	2.55007	5.96585	4.05365	3.40009	3.98626	6.80863	2.24653	6.68478	5.43261	3.92281	4.15656	3.95789	272.581	0.143531	0.147907	0.609569	2.56353	-293.501	-3334.49			4.18986	4.73166	4.78797	4.01242
	2.51057	5.96677	4.13066	3.51315	4.10016	7.28418	2.2537	6.96703	5.46357	3.93893	4.16549	4.09973	280.452	0.143222	0.148551	0.609807	2.54004	-458.921	-3334.47			4.20266	4.96583	4.89476	4.06805
	2.45427	6.01603	4.1223	3.59437	4.19029	7.0873	2.28275	7.24266	5.45376	4.10042	4.23201	4.05384	291.209	0.142791	0.148844	0.613918	2.51917	-630.79	-3334.68			4.19754	4.95732	4.99306	4.12876
	2.41222	6.23194	4.14487	3.6363	4.26096	6.91697	2.29071	7.12032	5.54241	4.05385	4.20573	4.02427	295.646	0.141766	0.149187	0.613282	2.48814	-808.879	-3334.91			4.26301	4.93807	4.98448	4.09462
	2.37229	6.36778	4.12995	3.67182	4.27276	6.81773	2.30997	6.93072	5.63925	4.03428	4.32089	3.87653	291.702	0.1415	0.149568	0.609346	2.45841	-981.338	-3334.93			4.29001	4.92077	4.95998	4.07724
	2.33026	6.46143	4.06916	3.65086	4.24328	6.52447	2.31814	6.80874	5.59307	4.02781	4.3544	3.82924	282.71	0.141227	0.15011	0.603804	2.44337	-1156.97	-3335.08			4.28695	4.8062	4.90665	4.07049
	2.30373	6.53428	3.96587	3.64155	4.25361	6.37455	2.30271	6.79609	5.47423	4.04684	4.35276	4.059	279.763	0.141118	0.150121	0.60168	2.43033	-1324.32	-3335.45			4.26796	4.75657	4.85768	4.15287
	2.19655	6.63389	3.92057	3.57405	4.22845	6.34833	2.22416	6.82013	5.41541	3.99163	4.48626	4.30519	285.726	0.14107	0.150477	0.589943	2.42367	-1477.51	-3335.57			4.25034	4.71694	4.8199	4.26102
	2.18607	6.93546	3.87832	3.49037	4.21086	5.9283	2.1901	6.90237	5.41271	3.9981	4.63844	4.44333	294.397	0.140947	0.150491	0.578654	2.41843	-1617.42	-3335.54			4.33329	4.54318	4.83506	4.35996
	2.25535	7.14192	3.82479	3.50282	4.20987	5.94562	2.20986	6.94225	5.52901	4.00431	4.78535	4.52788	301.047	0.140855	0.150688	0.573327	2.4207	-1740.33	-3335.78			4.40735	4.55277	4.89371	4.43918
	2.28141	7.52808	3.80111	3.41102	4.00312	5.51023	2.23237	6.73531	5.60802	3.96453	5.08462	4.67253	301.907	0.140591	0.15085	0.572914	2.43138	-1849.6	-3336			4.53687	4.30812	4.85856	4.57389
	2.25862	7.77258	3.77269	3.2872	3.7793	5.83446	2.25452	6.58208	5.80683	3.88302	5.29634	4.68012	294.045	0.140322	0.150654	0.563695	2.44302	-1941.65	-3335.85			4.6013	4.30032	4.88114	4.61983
	2.27687	7.83323	3.7954	3.22629	3.69235	5.96967	2.27681	6.86384	5.8845	3.92614	5.49797	5.04946	288.814	0.14041	0.149941	0.560968	2.45781	-2021.55	-3335.82			4.63517	4.29611	5.00838	4.82452
	2.3166	8.08202	3.87664	3.2079	3.60138	5.94948	2.28182	7.13551	6.02746	3.94444	5.55636	5.2626	289.704	0.140765	0.149522	0.560113	2.46663	-2084.98	-3336.05			4.75842	4.25292	5.14827	4.92114
	2.31125	8.5798	3.95286	3.17417	3.5886	6.00741	2.29845	7.53774	6.37136	4.06681	5.75968	5.50679	292.864	0.140702	0.148911	0.559355	2.47478	-2136.42	-3335.93			4.94797	4.25672	5.40252	5.1111
	2.3299	8.84772	4.12798	3.23985	3.53101	5.92286	2.32695	7.66603	6.65318	4.08618	5.8546	5.46056	293.794	0.140484	0.148369	0.562387	2.47918	-2175.06	-3335.62			5.10187	4.23124	5.54872	5.13378
	2.31754	9.09574	4.29029	3.2688	3.52489	5.61701	2.33972	8.16786	6.88353	4.22214	5.94926	5.40854	297.033	0.140488	0.147668	0.562606	2.48227	-2207.15	-3335.68			5.23452	4.1369	5.79704	5.19332
	2.3097	9.15992	4.42525	3.32891	3.48002	5.71492	2.3533	8.72378	7.06907	4.28519	6.05821	5.38714	299.54	0.140322	0.147246	0.560991	2.49012	-2229.16	-3335.7			5.29829	4.17461	6.04872	5.24351
	2.23429	9.39074	4.57616	3.33275	3.45016	6.00448	2.32904	8.84922	7.29258	4.34091	6.08251	5.80728	294.532	0.140577	0.146043	0.553967	2.50016	-2245.23	-3335.25			5.4004	4.26246	6.15695	5.41023
	2.2412	9.52069	4.69581	3.33226	3.44601	6.07132	2.32491	9.07106	7.33716	4.39355	6.00518	6.20937	282.457	0.141261	0.14534	0.54662	2.50001	-2255.92	-3335.02			5.4859	4.2832	6.24438	5.53603
	2.31015	9.66317	4.84936	3.43518	3.46658	6.03399	2.31536	9.24675	7.28391	4.50996	5.94436	6.5833	276.062	0.14156	0.144751	0.540224	2.49434	-2263.98	-3335.22			5.60756	4.31192	6.282	5.67921
	2.31298	9.79607	4.91026	3.4996	3.48273	6.0357	2.30934	9.45949	7.15505	4.61429	5.6905	7.01011	278.46	0.141868	0.144539	0.542035	2.49479	-2270.19	-3335.01			5.67311	4.33934	6.30796	5.77163
	2.34128	9.8742	4.89088	3.5882	3.60717	6.13663	2.32969	9.54922	6.9562	4.7443	5.68911	7.46178	287.025	0.141667	0.144043	0.540051	2.50526	-2276.36	-3334.6			5.70212	4.444	6.27837	5.96506
	2.34931	9.57867	4.89977	3.63306	3.60928	6.22302	2.32169	9.77813	6.60219	4.76818	5.42551	8.03376	295.282	0.141893	0.144224	0.536239	2.5046	-2281.7	-3334.79			5.60925	4.48846	6.23401	6.07582
	2.41953	9.70624	5.04386	3.66962	3.71224	6.32253	2.32412	10.0942	6.25813	5.12698	5.4113	8.51414	307.016	0.14212	0.144378	0.531574	2.51027	-2285.69	-3334.99			5.72321	4.56813	6.22547	6.35081
	2.40336	9.6713	5.07822	3.66519	3.68843	6.60378	2.31939	10.1439	5.96707	5.04424	5.12909	8.80396	320.303	0.142407	0.145143	0.535074	2.51967	-2288.2	-3334.58			5.71763	4.65247	6.14346	6.32576
	2.4182	9.75517	5.21135	3.68215	3.65338	6.74532	2.29368	10.1387	5.58978	5.12367	4.99577	9.45916	329.342	0.142764	0.145552	0.532086	2.52341	-2290.05	-3334.48			5.79491	4.69362	6.00738	6.5262
	2.43508	9.78024	5.24807	3.80675	3.62361	6.34778	2.31	10.5207	5.21154	5.31881	4.78969	10.3295	335.782	0.143283	0.145294	0.536247	2.52335	-2291.29	-3334.92			5.82113	4.59271	6.01407	6.81267
	2.43998	9.77694	5.23188	3.88591	3.63436	6.58142	2.31713	11.2894	4.77731	5.64047	4.78493	11.2791	358.358	0.143627	0.144961	0.541271	2.52246	-2292.78	-3334.77			5.81627	4.70057	6.12796	7.23483
	2.38413	9.71362	5.19005	4.11018	3.57296	6.83261	2.32841	11.8431	4.55136	5.9093	4.80464	12.7525	391.583	0.144378	0.144739	0.544468	2.52117	-2293.67	-3334.27			5.7626	4.83858	6.24097	7.82214
	2.38673	9.82863	5.23182	4.19525	3.5061	6.8599	2.35124	12.6214	4.35028	6.29438	4.98341	13.351	422.772	0.145287	0.144753	0.541583	2.51941	-2293.91	-3334.46			5.81573	4.85375	6.44098	8.20961
	2.35187	9.70154	5.35856	4.35163	3.31302	7.13652	2.32117	13.4435	4.16223	6.90069	4.95326	13.9086	437.813	0.146173	0.145199	0.544598	2.5051	-2292.47	-3334.56			5.80399	4.93373	6.64231	8.58751
	2.37298	9.66047	5.4417	4.50818	3.2101	7.30991	2.33448	14.25	4.03188	7.32669	4.93501	14.4285	448.215	0.146418	0.14496	0.54818	2.50181	-2289.88	-3333.78			5.82505	5.0094	6.87212	8.89672
	2.34007	9.27407	5.38074	4.61693	3.03576	7.57131	2.27881	14.7722	4.03986	7.48863	5.07833	15.074	455.161	0.146875	0.144401	0.553321	2.49827	-2287.43	-3333.33			5.66496	5.07467	7.03029	9.21367
	2.35508	9.03798	5.49972	4.65532	2.96132	7.75952	2.2953	15.52	3.99521	7.73675	5.12085	15.6172	459.949	0.1473	0.143589	0.565754	2.50426	-2285.15	-3333.49			5.63093	5.12539	7.27017	9.49162
	2.31698	8.69811	5.50279	4.66836	2.88545	7.90442	2.25953	16.2056	4.01809	7.95849	5.26415	15.8422	459.441	0.147527	0.14329	0.57466	2.51198	-2283.22	-3332.9			5.50596	5.15274	7.49441	9.68828
	2.26415	8.20203	5.73572	4.62368	2.78876	8.01315	2.20992	16.6854	4.05895	8.12516	5.36312	15.8255	461.699	0.147783	0.14323	0.582135	2.52066	-2281.4	-3331.87			5.40063	5.14186	7.65142	9.77127
	2.21465	7.5701	5.8093	4.63512	2.69396	7.87972	2.13691	17.1496	4.12508	8.2238	5.55381	15.3954	462.955	0.14766	0.143798	0.586119	2.52716	-2280.24	-3331.65			5.19802	5.0696	7.80388	9.72432
	2.24893	7.05423	5.84239	4.52293	2.61988	7.34649	2.10587	17.3819	4.25863	8.16168	5.72947	14.3601	448.426	0.147251	0.14442	0.585552	2.53862	-2280.11	-3331.35			5.04852	4.82976	7.91547	9.41707
	2.22546	6.50028	5.83172	4.42777	2.66208	7.15313	2.08461	17.8867	4.34622	7.94267	5.89583	13.6643	424.636	0.146853	0.14473	0.581719	2.54615	-2281.63	-3330.14			4.85249	4.74766	8.10584	9.1676
	2.23998	6.21285	5.76812	4.28854	2.62253	6.84299	2.10104	18.3657	4.39691	7.50869	6.26074	13.2142	417.333	0.146415	0.144786	0.571943	2.55804	-2285.84	-3329.37			4.74032	4.58469	8.28786	8.99454
	2.21631	5.63265	5.72316	4.13681	2.61127	6.49887	2.08159	18.495	4.50386	7.26316	6.56757	12.6909	417.791	0.14678	0.145422	0.561752	2.56979	-2292.75	-3329.5			4.52404	4.41565	8.36014	8.84055
	2.15162	5.2502	5.59534	3.95261	2.61124	6.06999	2.11147	18.7173	4.6124	7.12291	6.6724	12.0509	411.663	0.146764	0.145832	0.551052	2.57792	-2301.95	-3328.86			4.33239	4.21128	8.4804	8.61541
	2.13609	4.95039	5.53765	3.86905	2.57536	5.59306	2.12369	19.0395	4.65538	6.94347	6.8347	11.3831	395.71	0.146126	0.1464	0.538897	2.5801	-2312.84	-3327.97			4.20804	4.01249	8.60618	8.38709
	2.1433	4.71174	5.38431	3.8596	2.57096	5.20532	2.18817	19.2897	4.73727	6.80129	7.02171	10.7096	390.097	0.145455	0.14712	0.530969	2.57384	-2327.41	-3328.37			4.07978	3.87863	8.73838	8.17755
	2.14944	4.46271	5.07373	3.8612	2.66331	4.80174	2.1758	19.9474	4.71133	6.73235	7.1069	9.5222	391.24	0.144866	0.1473	0.525364	2.56465	-2343.58	-3328.87			3.89529	3.77542	8.94483	7.78715
	2.10652	4.25221	4.83977	3.9777	2.77048	4.55762	2.13175	19.906	4.65262	6.54588	6.93756	8.73654	383.823	0.145081	0.147493	0.524767	2.55547	-2361.15	-3328.47			3.73283	3.7686	8.89678	7.40666
	2.01998	4.17989	4.71654	4.09916	2.91725	4.43768	2.07684	19.637	4.58691	6.62516	6.84106	7.84642	371.808	0.145595	0.146845	0.524941	2.53678	-2379.7	-3328.61			3.6388	3.81803	8.76691	7.10421
	2.01388	3.99982	4.61918	4.39051	3.09434	4.34339	2.04003	19.2934	4.50417	6.62548	6.63372	6.93406	371.259	0.145669	0.145927	0.533411	2.52121	-2399.11	-3329.47			3.5443	3.94275	8.61253	6.73108
	1.94013	3.77466	4.5263	5.53899	3.35218	4.44788	1.95076	18.9109	4.34549	6.97578	6.3505	6.29059	373.649	0.145838	0.145651	0.540667	2.5021	-2420.32	-3329.34			3.4137	4.44635	8.40237	6.53896
	1.87858	3.74837	4.39641	6.73175	3.73153	4.9263	1.93182	18.8964	4.18112	7.23063	5.99778	5.74466	372.569	0.146304	0.145468	0.552676	2.49063	-2443.7	-3328.56			3.34112	5.12986	8.33643	6.32436
	1.89093	3.67945	4.22783	9.02847	4.35489	5.83027	1.84908	18.5472	3.95957	7.89115	5.75906	5.2383	373.251	0.14649	0.145612	0.563567	2.47517	-2466.68	-3328.62			3.26607	6.40454	8.11863	6.29617
	1.89125	3.6766	4.03494	11.9281	4.97978	7.27708	1.76507	17.4062	3.68637	8.69483	5.35125	4.87471	374.692	0.146987	0.144565	0.564868	2.45755	-2489.49	-3327.92			3.20093	8.06166	7.61922	6.30693
	1.86034	3.65286	3.90152	15.018	5.84646	8.98088	1.67097	16.1384	3.42815	9.81067	4.86008	4.61835	372.176	0.147568	0.143935	0.559797	2.44347	-2510.97	-3323.94			3.13824	9.94846	7.07917	6.4297
	1.8467	3.66225	3.87703	18.0401	6.98579	10.5886	1.69323	14.793	3.39325	11.3384	4.50371	4.39994	367.2	0.14814	0.143729	0.555197	2.43372	-2533.04	-3308.6			3.12866	11.8715	6.62649	6.74737
	1.87229	3.56488	3.77847	22.2921	8.34676	12.7239	1.70898	13.7391	3.20177	13.0022	4.43161	4.41074	362.079	0.148042	0.143366	0.550744	2.42352	-2556.63	-3263.03			3.07188	14.4543	6.21661	7.28152
	1.94054	3.55227	3.73512	25.943	9.26686	15.3075	1.76381	12.772	2.93443	14.3709	4.23123	4.33381	362.744	0.148304	0.143446	0.54984	2.41574	-2581.27	-3180.29			3.07598	16.8391	5.82341	7.6453
	1.96158	3.68848	3.58801	29.9676	10.1606	17.5644	1.74964	11.7559	2.88966	15.7119	4.01603	4.26989	368.751	0.148664	0.143848	0.54651	2.40618	-2605.93	-3049.76			3.07935	19.2309	5.46506	7.99927
	2.02465	3.85565	3.60814	33.0533	11.2853	19.997	1.8005	10.2328	2.89108	17.1838	3.93271	4.51306	368.192	0.148735	0.144501	0.547986	2.40173	-2631.87	-2856.01			3.16281	21.4452	4.97479	8.5432
	2.09136	4.12032	3.7727	33.7513	11.6645	20.2225	1.82614	10.3599	3.02548	17.0505	3.90556	4.51606	358.16	0.150275	0.145881	0.523988	2.45748	-2637.56	-2858.97			3.32813	21.8794	5.07052	8.4907
	2.20576	4.19544	3.82946	36.6984	12.6063	22.6994	1.9413	8.8157	2.96473	17.656	3.98289	5.35464	345.53	0.150086	0.146326	0.520889	2.45082	-2661.14	-2624.18			3.41022	24.0014	4.57391	8.99785
	2.26553	4.12547	3.77207	38.6936	13.5562	25.2059	2.03137	7.44543	3.07972	18.1677	4.09442	6.10766	341.779	0.1498	0.146345	0.515768	2.44595	-2684.06	-2376.19			3.38769	25.8186	4.1855	9.45658
	2.26343	4.08957	3.7818	40.3284	14.2527	26.3051	2.16805	6.88787	3.25878	18.8553	4.2556	6.9322	348.569	0.149179	0.146883	0.514413	2.43985	-2705.99	-2117.52			3.37826	26.9621	4.1049	10.0144
	2.32944	4.05155	3.80217	41.3138	14.6294	27.1181	2.21911	6.79877	3.4328	18.7946	4.39908	7.55424	355.131	0.149055	0.146823	0.515983	2.43647	-2727.1	-1868.82			3.39439	27.6871	4.15023	10.2493
	2.36368	4.09026	3.7189	41.7992	14.4962	27.8381	2.27164	6.68148	3.55734	18.4204	4.65611	7.90678	353.233	0.148765	0.147464	0.52088	2.42899	-2745.49	-1651.78			3.39095	28.0445	4.17016	10.3278
	2.40241	4.28079	3.57718	40.208	14.126	28.3658	2.34211	6.73315	3.91169	17.7265	4.88657	8.14466	348.279	0.148338	0.147474	0.526061	2.43207	-2761.53	-1482.72			3.42012	27.5666	4.32898	10.2526
	2.42524	4.50878	3.74487	38.3956	13.6354	27.5521	2.36233	6.99651	4.20746	16.8862	5.00802	8.54093	349.235	0.148167	0.146684	0.530963	2.43933	-2774.66	-1366.41			3.55963	26.5277	4.5221	10.145
	2.46854	4.64249	3.85891	35.2822	13.0664	26.3177	2.42352	6.98981	4.40125	15.7303	5.10395	9.41883	347.673	0.147939	0.146393	0.529672	2.44319	-2783.85	-1315.03			3.65665	24.8887	4.60486	10.0843
	2.48148	4.69055	3.93089	32.5886	12.3085	24.9912	2.4382	7.02323	4.54292	14.5456	5.30859	10.6012	344.286	0.147858	0.145576	0.531562	2.44148	-2788.36	-1329.3			3.70097	23.2961	4.66812	10.1518
	2.46903	4.69256	3.94107	28.7847	11.4035	23.8213	2.4479	7.08275	4.59487	13.5375	5.55288	11.6079	337.72	0.14803	0.144392	0.534478	2.43886	-2790.71	-1386.84			3.70088	21.3365	4.70851	10.2328
	2.54441	4.6351	4.02738	25.1957	10.4387	22.0877	2.44477	7.21163	4.55574	12.3951	5.74766	12.7976	328.217	0.148405	0.143692	0.533345	2.44637	-2790.63	-1468.71			3.73563	19.2407	4.73738	10.3134
	2.58146	4.54884	4.07488	21.8007	9.17762	20.9508	2.41065	7.29332	4.46816	11.0888	5.9714	13.5648	322.816	0.148505	0.143538	0.537415	2.45542	-2789.37	-1561.25			3.73506	17.3097	4.72404	10.2083
	2.57948	4.51124	4.12034	17.3222	8.41703	19.5692	2.3934	7.27024	4.39082	10.0828	6.17044	14.2644	325.242	0.14824	0.143432	0.53919	2.46897	-2787.56	-1649.75			3.73702	15.1028	4.68482	10.1725
	2.65457	4.34628	4.24798	13.414	7.81358	17.8506	2.34527	7.37755	4.28621	9.08292	6.2319	14.6513	329.852	0.147544	0.144691	0.531066	2.47621	-2786.05	-1727.89			3.74961	13.0261	4.66968	9.98871
	2.71253	4.05013	4.23863	10.7589	6.91176	15.8296	2.25082	7.52816	4.06069	8.25596	6.20336	15.0926	329.173	0.147544	0.146206	0.523269	2.47647	-2784.44	-1793.64			3.6671	11.1667	4.61323	9.85064
	2.75963	3.49006	4.07069	9.41096	6.44479	14.6402	2.20717	7.84958	4.19064	7.70263	6.20466	15.2642	323.407	0.147562	0.146788	0.520367	2.48184	-2783.07	-1846.06			3.44013	10.1653	4.74913	9.72383
	2.82504	3.087	3.89562	8.16277	5.94522	13.5408	2.15691	8.10936	4.24413	7.51569	6.18825	15.2593	324.281	0.146741	0.147492	0.518008	2.48464	-2780.55	-1890.03			3.26922	9.21627	4.8368	9.6544
	2.8421	2.78243	3.77233	7.17269	5.23699	11.94	2.11281	8.44055	4.3692	7.18083	6.07948	14.7098	327.427	0.146443	0.148142	0.513673	2.48816	-2773.92	-1928.61			3.13228	8.11656	4.97419	9.32338
	2.91494	2.59128	3.73034	6.54229	4.62932	10.2766	2.04223	8.77419	4.46983	6.70893	5.78812	14.2335	329.514	0.146333	0.149285	0.501736	2.49734	-2764.63	-1960.6			3.07885	7.14941	5.09542	8.91017
	2.81668	2.57183	3.79139	5.9363	4.17057	8.01624	1.91234	9.10512	4.62793	6.19359	5.43316	13.3647	325.937	0.145999	0.149879	0.4972	2.49399	-2753.18	-1987.37			3.05997	6.04104	5.21513	8.33047
	2.77743	2.6252	3.89549	5.35854	3.64331	6.58483	1.85396	9.45787	4.82983	5.60941	5.20921	12.3476	321.004	0.146043	0.150574	0.489507	2.48933	-2738.58	-2012.19			3.09937	5.19556	5.38055	7.72206
	2.76628	2.64746	4	4.80464	3.18858	5.5089	1.81027	9.81093	4.95902	5.12219	5.01731	11.7664	317.101	0.146391	0.1507	0.481502	2.48852	-2719.72	-2034.7			3.13791	4.50071	5.52674	7.30198
	2.6034	2.72161	3.9333	4.39093	2.93216	4.54097	1.78902	9.954	5.07075	4.73402	4.78506	11.3262	312.113	0.146587	0.149232	0.480781	2.48895	-2698.47	-2054.27			3.0861	3.95469	5.60459	6.94841
	2.5283	2.77641	4.03243	4.17147	2.82953	3.83651	1.80371	10.0595	5.06769	4.43865	4.59852	10.7427	319.301	0.146301	0.147977	0.479391	2.4863	-2675.75	-2073.68			3.11238	3.6125	5.64363	6.59328
	2.44125	2.79673	4.11656	3.96008	2.87446	3.61858	1.80318	10.1749	4.88685	4.15626	4.54635	10.3257	329.943	0.146311	0.147948	0.47867	2.4821	-2651.43	-2095			3.11818	3.48438	5.62165	6.34277
	2.35143	2.82364	4.22661	3.89543	2.85825	3.42742	1.83044	10.4874	4.65478	3.93327	4.48799	9.73859	331.034	0.145919	0.148042	0.476072	2.48465	-2627.28	-2117.09			3.13389	3.3937	5.65754	6.05329
	2.32824	2.84592	4.33643	3.84255	2.91856	3.3002	1.80766	10.6109	4.43005	3.65739	4.46548	9.28452	325.001	0.145431	0.148692	0.479831	2.4927	-2599.49	-2140.12			3.1702	3.35377	5.61621	5.80247
	2.29359	2.87898	4.45532	3.83123	2.97447	3.27144	1.83664	10.8382	4.36328	3.47743	4.43955	8.81427	311.907	0.145422	0.148667	0.489025	2.49626	-2568.47	-2165.13			3.2093	3.35905	5.67938	5.57708
	2.35997	2.99927	4.36477	3.90487	3.05866	3.21131	1.87068	10.8987	4.18127	3.43124	4.51435	8.63595	301.493	0.145468	0.148449	0.499957	2.51081	-2537.84	-2191.58			3.24134	3.39161	5.65022	5.52718
	2.51691	3.06381	4.34582	3.97077	3.10846	3.19096	1.90344	10.7403	3.94484	3.45896	4.44182	8.51232	295.389	0.145559	0.148188	0.509639	2.51829	-2510.69	-2219.61			3.30885	3.4234	5.52953	5.47103
	2.59139	3.15674	4.31645	3.98026	3.10882	3.17886	1.92939	10.4594	3.83496	3.41952	4.41979	8.13623	289.075	0.145559	0.147774	0.51815	2.52559	-2487.1	-2250.73			3.35486	3.42265	5.40792	5.32518
	2.60238	3.18676	4.3685	3.86473	3.07724	3.16721	1.90371	10.2281	3.8365	3.37298	4.44942	7.87564	285.787	0.145963	0.147574	0.534063	2.53375	-2466.37	-2284.54			3.38588	3.36973	5.32277	5.23268
	2.64594	3.27429	4.3451	3.85362	3.05409	3.11466	1.94102	9.83017	3.86835	3.36086	4.37509	7.84459	281.103	0.146203	0.147519	0.544308	2.54068	-2447.58	-2320.25			3.42178	3.34079	5.21318	5.19351
	2.66211	3.43815	4.38263	3.90688	2.97199	3.09415	1.95551	9.29052	3.8728	3.40782	4.36982	7.7015	279.099	0.14641	0.147368	0.549377	2.5509	-2430.71	-2358			3.4943	3.32434	5.03961	5.15971
	2.66823	3.47723	4.36237	3.88457	2.97512	3.07452	1.9289	9.0573	3.95751	3.49742	4.35053	7.62331	276.966	0.147003	0.146677	0.56116	2.5562	-2418.4	-2397.36			3.50261	3.31141	4.98124	5.15708
	2.65662	3.69876	4.31685	3.96393	2.92883	3.06785	1.98534	8.80825	4.04665	3.61013	4.32891	7.70177	275.474	0.147072	0.146144	0.570376	2.56605	-2413.3	-2438.98			3.55741	3.3202	4.94675	5.2136
	2.61655	3.80522	4.28116	4.11076	2.99392	3.01379	2.02017	8.47288	4.23154	3.72543	4.41235	7.89825	277.736	0.147515	0.145165	0.572917	2.5721	-2414.08	-2481.33			3.56764	3.37283	4.9082	5.34534
	2.56437	3.86317	4.48437	4.06773	2.97571	3.00446	2.00778	8.13629	4.25131	3.72443	4.44469	7.85645	271.383	0.147778	0.144772	0.574406	2.58062	-2417.62	-2526.52			3.63731	3.3493	4.79846	5.34186
	2.53825	4.01636	4.52971	4.08567	3.03489	2.93177	2.01619	8.08062	4.32983	3.75013	4.4877	7.68064	260.498	0.147524	0.144696	0.58172	2.58108	-2420.8	-2573.41			3.69477	3.35078	4.80888	5.30615
	2.44186	4.17486	4.64675	4.21133	3.19698	2.91996	2.05658	8.09034	4.471	3.80304	4.47918	7.38115	254.846	0.147133	0.144885	0.590542	2.57476	-2423.62	-2620.84			3.75449	3.44276	4.87264	5.22112
	2.46989	4.4549	4.76298	4.23219	3.30713	2.99796	2.08486	8.05512	4.56545	3.81214	4.41162	7.28311	258.842	0.147058	0.145248	0.598545	2.57051	-2425.5	-2668.57			3.89592	3.51243	4.90181	5.16896
	2.4676	4.60587	4.78667	4.25294	3.42978	3.05134	2.10182	8.04694	4.71655	3.78526	4.40924	7.0147	267.44	0.146873	0.144956	0.609207	2.57426	-2426.32	-2717.71			3.95338	3.57802	4.9551	5.06973
	2.50422	4.68801	4.75219	4.26415	3.49189	3.08276	2.10868	8.1993	4.9083	3.74905	4.36854	6.85773	272.253	0.14664	0.144083	0.618037	2.5751	-2426.1	-2767.99			3.98148	3.61293	5.07209	4.99177
	2.52008	4.85222	4.70073	4.29052	3.70417	3.12732	2.12306	8.16735	5.05028	3.63552	4.34079	6.71106	277.368	0.146727	0.143401	0.625761	2.57688	-2425.52	-2817.82			4.02434	3.70734	5.11356	4.89579
	2.53004	4.92836	4.72984	4.2388	3.87899	3.30538	2.12903	8.08294	5.18098	3.55199	4.3224	6.46251	288.213	0.146724	0.143403	0.63161	2.57625	-2424.86	-2867.87			4.06275	3.80772	5.13098	4.77897
	2.51405	4.95751	4.75092	4.20418	3.98693	3.41356	2.0846	7.94287	5.14002	3.50987	4.16593	6.20318	304.613	0.145986	0.144115	0.637122	2.5754	-2423.82	-2916.97			4.07416	3.86822	5.05583	4.62633
	2.51653	4.92417	4.67464	4.25247	4.1622	3.61358	2.12192	8.08238	5.28034	3.47796	4.13361	5.87713	318.392	0.145335	0.144335	0.639281	2.56727	-2422.09	-2965.55			4.03844	4.00942	5.16155	4.49623
	2.53882	4.9535	4.64704	4.23741	4.29351	3.82469	2.12853	8.27201	5.38236	3.435	4.0278	5.65918	321.138	0.145174	0.144141	0.637186	2.5639	-2420.51	-3011.13			4.04645	4.11854	5.26097	4.37399
	2.62024	4.88552	4.79727	4.31683	4.2569	4.05873	2.16823	8.35554	5.44102	3.41783	4.03712	5.59148	316.351	0.144744	0.143764	0.630465	2.56699	-2419.16	-3054.06			4.10101	4.21082	5.3216	4.34881
	2.71441	4.73169	4.88832	4.40759	4.46413	4.42863	2.19847	8.68878	5.59949	3.39056	4.0805	5.66183	311.383	0.144577	0.143434	0.627196	2.56402	-2417.37	-3094.42			4.11147	4.43345	5.49558	4.37763
	2.70876	4.58855	5.11886	4.51761	4.48398	4.933	2.21778	8.94951	5.63697	3.38613	4.10288	5.50283	304.572	0.144333	0.143769	0.625441	2.55734	-2415.6	-3130.5			4.13873	4.64486	5.60142	4.33061
	2.7182	4.53162	5.26491	4.56295	4.55914	5.3643	2.24741	8.83353	5.59928	3.35312	4.08036	5.28411	299.395	0.144581	0.14478	0.622074	2.55645	-2414.13	-3163.34			4.17158	4.8288	5.56007	4.2392
	2.72396	4.32463	5.49831	4.5813	4.59243	5.95897	2.25728	8.91019	5.57995	3.33514	4.02363	5.0482	298.042	0.144485	0.145379	0.619059	2.54901	-2412.68	-3192.02			4.1823	5.04423	5.58248	4.13566
	2.73903	4.18959	5.72041	4.71216	4.67507	6.24448	2.30121	9.16361	5.62377	3.34048	4.00261	4.9782	299.431	0.144083	0.145702	0.607388	2.54234	-2410.73	-3217.46			4.21634	5.21057	5.6962	4.1071
	2.73847	4.16172	5.74729	4.72037	4.71614	6.56768	2.31263	9.47822	5.69079	3.28568	3.94126	4.87446	292.506	0.14425	0.145873	0.59911	2.54047	-2408.78	-3237.66			4.21583	5.33473	5.82721	4.0338
	2.74919	4.22724	5.73753	4.72919	4.60187	6.86734	2.35226	9.51264	5.80586	3.30684	3.86809	5.06712	279.932	0.144304	0.146251	0.595365	2.54409	-2407.04	-3254.53			4.23799	5.39947	5.89025	4.08068
	2.69845	4.15708	5.8037	4.80121	4.46536	7.35859	2.33785	9.62366	5.86448	3.28702	3.77577	5.18721	273.188	0.144989	0.146463	0.59305	2.54788	-2405.15	-3268.29			4.21974	5.54172	5.942	4.08333
	2.66837	4.04946	5.73763	4.58293	4.45912	7.81003	2.29534	9.83197	5.80788	3.1951	3.6891	5.62516	285.113	0.145502	0.146993	0.587194	2.54721	-2403.35	-3279.39			4.15182	5.61736	5.9784	4.16979
	2.56224	3.99614	5.71783	4.49305	4.31199	8.3505	2.28478	9.58472	5.81538	3.19149	3.527	5.63696	300.081	0.14649	0.147445	0.579342	2.55377	-2402.45	-3288.13			4.09207	5.71851	5.89496	4.11848
	2.53562	3.9374	5.6782	4.32077	4.29372	8.92412	2.26245	9.60917	5.87831	3.22297	3.42243	5.96155	307.745	0.147038	0.147455	0.57026	2.55626	-2401.73	-3294.73			4.05041	5.8462	5.91664	4.20232
	2.5367	3.87642	5.56397	4.21088	4.15755	9.17094	2.23674	10.0403	5.89227	3.1839	3.3352	6.30383	307.119	0.147649	0.147196	0.559205	2.56448	-2400.75	-3299.66			3.99236	5.84646	6.05644	4.27431
	2.512	4.02559	5.54383	4.09554	4.05233	9.38397	2.2418	10.5039	5.96249	3.16012	3.28478	6.82696	316.442	0.148463	0.147218	0.547532	2.57623	-2399.94	-3303.21			4.02714	5.84395	6.23606	4.42395
	2.44754	4.19779	5.37951	3.8734	3.85767	9.47021	2.17277	10.8068	6.18763	3.15912	3.21845	6.97711	335.215	0.149235	0.147533	0.542863	2.58453	-2399.7	-3305.78			4.00828	5.73376	6.38908	4.45156
	2.38997	4.14927	5.32759	3.75688	3.72434	10.2531	2.1577	10.8837	6.32356	3.2357	3.17751	7.12003	349.573	0.150047	0.147709	0.541896	2.59549	-2399.45	-3307.73			3.95561	5.91145	6.455	4.51108
	2.33496	4.00413	5.34148	3.67483	3.63684	11.0471	2.17101	11.0747	6.40157	3.28666	3.13206	7.28866	355.97	0.15116	0.14807	0.536229	2.6034	-2399.23	-3309.19			3.89352	6.11959	6.54908	4.56913
	2.29751	3.92228	5.34204	3.51568	3.54237	12.2241	2.14044	11.1018	6.5113	3.30493	3.05419	7.41444	364.498	0.151935	0.148488	0.533897	2.61219	-2399.6	-3310.44			3.85394	6.42738	6.58452	4.59118
	2.2347	3.85144	5.33229	3.47688	3.47249	13.7322	2.12998	10.9502	6.68946	3.4012	3.00545	7.23623	370.601	0.153007	0.14853	0.530861	2.624	-2400.13	-3311.75			3.80614	6.89384	6.58987	4.54763
	2.18747	3.95938	5.22917	3.46588	3.33907	14.4053	2.13374	11.0855	6.75558	3.45662	3.05078	7.54154	382.502	0.152883	0.14879	0.525245	2.63216	-2400.19	-3313.07			3.79201	7.0701	6.65828	4.68298
	2.11154	4.03199	5.15835	3.50428	3.27559	15.8808	2.17666	11.1247	6.78228	3.50405	3.01473	8.06406	397.195	0.152861	0.14903	0.518897	2.6382	-2400.73	-3314.5			3.7673	7.55356	6.69455	4.86095
	2.06384	4.10251	5.21446	3.53597	3.2255	17.6164	2.1789	10.7934	6.77043	3.6218	2.94571	8.67585	412.244	0.152629	0.148912	0.51227	2.63727	-2402.05	-3315.9			3.7936	8.12597	6.5809	5.08112
	2.00002	4.04269	5.12087	3.62091	3.27342	19.6468	2.15912	10.5346	6.74538	3.78169	2.91296	8.95574	411.293	0.152534	0.148511	0.516176	2.63194	-2403.52	-3317.25			3.72119	8.84705	6.47969	5.2168
	1.99698	3.98796	5.02408	3.97346	3.3586	21.6022	2.16456	10.2409	6.69284	4.00187	2.87276	9.36685	401.562	0.152537	0.147925	0.522133	2.63226	-2405.28	-3318.73			3.66967	9.64475	6.36609	5.41383
	1.95893	4.02595	5.03802	4.33421	3.45692	23.6193	2.11929	10.086	6.5573	4.22308	2.82125	9.69625	395.226	0.152329	0.147734	0.526018	2.62472	-2408.61	-3320.33			3.6743	10.4701	6.25419	5.5802
	1.94501	4.17295	5.01515	4.79228	3.66529	25.3088	2.0289	9.88914	6.37327	4.37263	2.73149	10.1434	395.266	0.1516	0.147425	0.526247	2.61473	-2412.52	-3322			3.71104	11.2555	6.09711	5.74917
	1.94847	4.36248	4.97274	5.23801	3.84296	26.0056	2.01351	9.67829	6.13055	4.52655	2.71041	10.4017	402.377	0.150826	0.146945	0.530635	2.61038	-2416.7	-3323.64			3.76123	11.6955	5.94078	5.87954
	1.96422	4.43361	4.9027	5.81786	3.98374	26.5612	1.97804	9.52295	5.90021	4.75165	2.65961	10.6832	417.841	0.15006	0.146608	0.53986	2.59373	-2422.12	-3325.3			3.76684	12.1209	5.8004	6.03148
	2.00524	4.51379	4.83405	6.12614	4.18175	26.8307	1.93914	9.19871	5.77287	4.83692	2.57746	10.6763	423.928	0.149549	0.145477	0.544894	2.57254	-2428.94	-3326.82			3.78436	12.3795	5.6369	6.03024
	2.01019	4.60053	4.77512	6.50018	4.42631	26.6797	1.90027	8.97871	5.70771	4.88164	2.48983	10.3553	412.278	0.149015	0.144739	0.549342	2.55398	-2436.16	-3328.22			3.79528	12.5354	5.5289	5.90894
	2.05074	4.76315	4.7885	6.63918	4.62874	25.7764	1.87771	8.79478	5.64166	4.90776	2.44545	9.94909	398.355	0.148806	0.144873	0.550843	2.53372	-2445.14	-3329.67			3.86746	12.3481	5.43805	5.76743
	2.01905	4.91132	4.69738	6.86883	4.78507	24.705	1.84441	8.71186	5.57535	4.79109	2.38404	9.43914	403.44	0.148478	0.144759	0.557672	2.51828	-2455.75	-3331.06			3.87591	12.1196	5.37721	5.53809
	1.96985	4.97309	4.62522	6.87364	4.98413	23.2504	1.80917	8.44287	5.54842	4.59931	2.27562	8.91039	411.846	0.147807	0.144483	0.558484	2.50029	-2467.34	-3332.19			3.85606	11.7027	5.26682	5.26177
	1.96537	5.01983	4.48031	6.92051	5.07095	21.7763	1.7982	8.2831	5.61067	4.31886	2.18866	8.63212	410.756	0.146971	0.144658	0.55732	2.48082	-2478.66	-3333.22			3.82183	11.2559	5.23066	5.04655
	1.97048	5.03196	4.30731	6.86873	5.14294	20.0134	1.80908	8.06323	5.63363	4.21435	2.1653	8.06401	405.487	0.146696	0.145221	0.558337	2.46121	-2490.55	-3334.12			3.76992	10.675	5.16865	4.81455
	2.00098	5.09856	4.30635	6.72236	5.1104	18.4656	1.86235	7.85594	5.79508	4.06676	2.1625	7.58477	392.324	0.14594	0.145733	0.563536	2.44659	-2502.59	-3334.77			3.80196	10.0994	5.17112	4.60468
	1.99207	5.3797	4.26684	6.36437	5.01123	16.6761	1.85645	7.57608	5.86163	3.81036	2.18377	7.17273	373.733	0.145731	0.146313	0.567609	2.44486	-2513.58	-3335.15			3.87954	9.35056	5.09805	4.38895
	1.97409	5.49742	4.34629	6.08877	4.9581	15.3439	1.82616	7.30087	5.96595	3.7174	2.13598	6.86149	353.466	0.145688	0.147142	0.57769	2.45285	-2524.15	-3335.45			3.93927	8.79694	5.03099	4.23829
	1.93842	5.65631	4.32093	5.74463	4.77612	14.1959	1.76558	7.29396	5.93209	3.63301	2.10595	6.61215	354.9	0.145676	0.148025	0.582338	2.45928	-2534	-3335.64			3.97189	8.23889	4.99721	4.11704
	1.88536	5.70699	4.222	5.68749	4.5883	13.4343	1.71787	7.28661	5.8159	3.72352	2.09827	6.57337	369.804	0.145844	0.148297	0.590554	2.46662	-2541.39	-3335.64			3.93812	7.90335	4.94013	4.13172
	1.89995	5.73482	4.20502	5.49397	4.35156	12.4688	1.69235	7.22207	5.72385	3.88211	2.13223	6.62892	375.87	0.146033	0.149363	0.591624	2.46955	-2546.32	-3335.59			3.9466	7.43811	4.87942	4.21442
	1.98582	5.78993	4.197	5.67977	4.09537	11.5691	1.72102	7.54488	5.52274	4.23635	2.19711	6.65855	365.854	0.146132	0.148839	0.595973	2.46769	-2549.87	-3335.54			3.99092	7.11475	4.92955	4.364
	1.97771	5.81456	4.30005	5.89571	3.86927	10.3175	1.70677	7.41194	5.32569	4.82364	2.29442	6.85495	343.218	0.146317	0.148533	0.602848	2.47099	-2550.64	-3335.43			4.03077	6.69417	4.8148	4.65767
	1.95587	5.82025	4.30214	6.67248	3.71292	9.30716	1.71232	7.48141	5.21358	5.65943	2.49201	7.2511	335.122	0.146509	0.148113	0.606822	2.47287	-2540.59	-3335.3			4.02609	6.56419	4.80244	5.13418
	1.92539	5.74305	4.18273	7.89072	3.76417	8.56406	1.63509	7.65681	5.05372	6.90893	2.74397	7.84538	339.54	0.146492	0.147964	0.605646	2.47328	-2494.28	-3335.15			3.95039	6.73965	4.78188	5.83276
	1.90073	5.75038	4.03913	9.75891	3.798	7.59357	1.65308	7.69132	4.78607	8.81161	3.01999	8.61202	344.117	0.146191	0.148055	0.60456	2.47039	-2393.33	-3334.98			3.89675	7.05016	4.71016	6.81454
	1.91484	5.52625	3.85286	11.7608	3.85984	6.84839	1.68291	8.09129	4.45509	11.4036	3.57865	10.0558	344.514	0.146544	0.148445	0.599601	2.46677	-2224.15	-3334.74			3.76465	7.48968	4.7431	8.346
	1.91403	5.27749	3.63841	13.9379	3.88828	6.16604	1.73498	8.16954	4.24846	13.9259	4.44226	11.081	337.151	0.146639	0.148841	0.600434	2.46261	-2000.95	-3334.46			3.60998	7.9974	4.71766	9.81639
	1.91791	5.15646	3.51607	15.8237	4.08317	5.55094	1.76947	8.41631	4.12447	17.0735	5.23534	12.3972	328.595	0.146688	0.148074	0.596453	2.46112	-1715.25	-3334.14			3.53015	8.48593	4.77008	11.5687
	1.99046	4.87691	3.35063	18.1959	4.21077	5.35127	1.82603	8.81309	4.02017	19.7772	6.30885	13.5855	323.497	0.146914	0.147969	0.594653	2.45837	-1382.91	-3333.83			3.406	9.25263	4.88643	13.2239
	1.97514	4.67681	3.26048	19.9169	4.3168	5.20963	1.80555	8.68003	3.80866	21.7834	7.10172	14.8467	326.205	0.147043	0.148747	0.595661	2.45679	-1020.67	-3333.51			3.30414	9.81444	4.76474	14.5773
	1.991	4.43637	3.20061	21.2225	4.39625	5.34783	1.79996	8.60361	3.71474	24.4703	7.83988	15.8568	336.574	0.14765	0.149032	0.592419	2.4512	-628.433	-3333.09			3.20932	10.3222	4.7061	16.0557

## Sheet: P215 U1-2
	Ra Li	Oi Li	Oe Li	MF Li	ICO Li	LO Li	Ra Re	Oi Re	Oe Re	MF Re	ICO Re	LO Re	EKG	Kippwinkel	Rotwinkel	Kraft x	Kraft y	Druck li	Druck re			Bauch links	Rücken links	Bauch rechts	Rücken rechts
	1.85284	5.88909	3.89224	64.7763	8.21882	23.1612	2.1081	6.26779	3.30259	52.4751	7.47485	34.295	195.761	0.102991	0.0597708	0.834902	6.7932	45	-3296.33			3.87805	32.0521	3.89283	31.415
	1.89461	5.81093	3.97189	66.5681	7.85958	21.9706	2.16481	5.96394	3.31709	59.3364	8.39162	37.7148	194.108	0.103114	0.0592954	0.838008	6.79215	39	-3296.11			3.89248	32.1328	3.81528	35.1476
	1.96115	5.56498	4.03737	67.3953	7.21308	21.6372	2.19617	5.77742	3.42054	66.5726	9.66141	39.9749	188.972	0.103388	0.0587675	0.831203	6.79301	1.18115	-3295.82			3.8545	32.0818	3.79804	38.7363
	1.95546	5.2499	4.12744	67.2437	6.93699	21.6355	2.19709	5.61897	3.42091	70.9242	10.7697	41.3916	175.246	0.104387	0.0582733	0.827846	6.79089	11	-3295.55			3.7776	31.9387	3.74566	41.0285
	2.00421	5.2362	4.18958	65.0546	6.56515	21.3227	2.24997	5.52411	3.41962	74.445	12.1562	42.0759	163.811	0.105369	0.0577535	0.828141	6.79032	367.263	L			3.81	30.9808	3.73123	42.8924
	2.10145	5.46298	4.2641	61.3586	6.27462	19.9605	2.32946	5.42953	3.35619	76.0874	12.947	42.4282	157.087	0.106166	0.0573351	0.829694	6.79056	724.991	-3295.12			3.94284	29.1979	3.70506	43.8209
	2.22111	5.74656	4.31556	57.3456	6.00726	19.2807	2.42799	5.33312	3.27369	75.7254	13.6302	42.3222	148.794	0.107212	0.0567503	0.833109	6.79326	882.888	-3295			4.09441	27.5445	3.67827	43.8926
	2.28809	6.20661	4.38708	53.3984	5.8378	18.6386	2.5047	5.23685	3.1621	74.308	14.2238	41.9723	138.154	0.108698	0.0560159	0.833044	6.79559	957.326	-3294.99			4.29393	25.9583	3.63455	43.5014
	2.42884	6.80569	4.53407	50.0764	5.64267	17.8418	2.63213	5.1487	2.973	71.2183	14.4355	41.3194	129.74	0.109157	0.0564314	0.843632	6.79183	980.541	-3294.98			4.58954	24.5203	3.58461	42.3244
	2.54235	7.49038	4.59229	45.0346	5.46315	16.8027	2.70441	4.89295	2.86724	67.5311	14.5145	39.4491	127.766	0.110053	0.05602	0.847038	6.79177	981.268	-3294.95			4.87501	22.4335	3.4882	40.4982
	2.6433	7.98406	4.62501	38.6264	5.43447	16.3334	2.75499	4.89824	2.69228	60.8708	14.0806	35.9236	128.622	0.110968	0.0566318	0.855442	6.79226	960.796	-3294.98			5.08412	20.1314	3.4485	36.9583
	2.71262	8.36041	4.71887	33.4129	5.53233	15.3857	2.73683	4.73773	2.52305	54.0928	13.1599	32.901	134.286	0.111201	0.0573342	0.875176	6.78778	919.772	-3295.05			5.26397	18.1103	3.33253	33.3846
	2.78593	8.79215	4.73167	31.2884	5.54304	14.1918	2.79484	4.68936	2.42308	49.5255	12.1339	29.7342	144.181	0.110725	0.0579946	0.889482	6.79201	872.403	-3295.05			5.43658	17.0077	3.30243	30.4645
	2.85564	9.24476	4.76592	28.2885	5.59711	13.811	2.80687	4.59033	2.37061	43.9249	10.8638	27.0759	153.123	0.110645	0.0580978	0.898222	6.79489	815.814	-3295.08			5.62211	15.8989	3.25594	27.2882
	2.86065	9.53841	4.67604	26.4592	5.66949	14.3958	2.76182	4.43245	2.3476	39.2629	9.9144	24.3962	167.64	0.11076	0.0582554	0.909869	6.80141	743.099	-3295.2			5.6917	15.5082	3.18063	24.5245
	2.91044	9.84856	4.78447	23.8981	5.7236	14.562	2.78898	4.47712	2.36573	34.7097	8.75093	21.7116	189.685	0.110418	0.0584404	0.914639	6.79736	661.843	-3295.24			5.84782	14.7279	3.21061	21.7241
	2.85798	9.72642	4.58908	22.6004	5.77622	15.0056	2.69259	4.54674	2.39256	30.3496	7.93649	18.809	209.943	0.109719	0.0582623	0.923969	6.80108	581.026	-3295.25			5.72449	14.4607	3.21063	19.0317
	2.7871	9.75638	4.37389	21.1216	5.8422	15.0233	2.60206	4.64956	2.4583	26.291	6.78286	15.803	219.976	0.108384	0.0581518	0.927634	6.81161	493.507	-3295.39			5.63912	13.9957	3.23664	16.2923
	2.79669	9.76422	4.35164	19.908	6.06253	15.4939	2.63035	4.66867	2.50282	22.624	5.76282	13.6588	226.648	0.107347	0.0584419	0.926633	6.82464	403.61	-3295.48			5.63752	13.8215	3.26728	14.0152
	2.73675	9.83415	4.17995	18.7123	5.98522	15.6351	2.62612	4.74463	2.58986	20.653	5.24683	12.2593	234.42	0.106045	0.0582488	0.926743	6.84127	324.991	-3295.47			5.58362	13.4442	3.3202	12.7197
	2.674	9.87791	4.03776	17.8083	5.89731	16.0852	2.6083	4.82851	2.69597	20.0609	4.83396	11.2979	240.094	0.105011	0.0579068	0.920841	6.85454	253.912	-3295.56			5.52989	13.2636	3.3776	12.0643
	2.62307	9.85953	3.92035	16.7928	5.7801	17.6928	2.58583	4.89944	2.85847	20.2128	4.51374	10.8244	244.387	0.103812	0.0583333	0.916621	6.86698	185.598	-3295.71			5.46765	13.4219	3.44791	11.8503
	2.51749	9.72439	3.89098	16.4456	5.99223	19.3568	2.55191	4.97246	2.89716	21.0234	4.22894	10.472	251.406	0.103075	0.0585166	0.910288	6.87326	128.169	-3295.68			5.37762	13.9315	3.47384	11.9081
	2.4531	9.58304	3.84461	16.765	5.90812	20.5038	2.51624	4.87206	2.95009	21.8236	4.00288	10.2789	261.808	0.10203	0.0583308	0.90197	6.88456	83.547	-3295.68			5.29359	14.3923	3.44613	12.0351
	2.43543	9.68709	3.79095	17.4441	5.9715	22.1935	2.5204	4.98574	3.02723	23.0687	3.82811	10.4323	261.523	0.101568	0.05851	0.902225	6.90147	43.2552	-3295.83			5.30449	15.203	3.51112	12.443
	2.40692	9.71112	3.83497	18.6731	6.08055	23.1938	2.51794	5.02507	3.09004	24.0162	3.70239	10.821	256.447	0.101884	0.0583333	0.901453	6.91981	6.96217	-3295.87			5.31767	15.9825	3.54435	12.8465
	2.30536	9.47023	3.7983	19.6858	6.28908	24.8769	2.44159	5.13931	3.11711	24.4229	3.58713	11.3984	256.774	0.102158	0.0580216	0.906797	6.94109	-22.4372	-3295.78			5.1913	16.9506	3.566	13.1362
	2.18965	9.26831	3.65859	20.7724	6.58258	26.5496	2.34892	5.26184	3.11416	25.0641	3.36932	11.9292	259.181	0.102311	0.0573917	0.923878	6.95801	-55.1188	-3295.88			5.03885	17.9682	3.57497	13.4542
	2.11767	9.01402	3.6528	21.8346	6.69016	27.5347	2.28839	5.50524	3.03233	24.8409	3.38236	12.2103	254.986	0.102751	0.0577242	0.941073	6.97317	-93.4923	-3296			4.92817	18.6865	3.60865	13.4778
	2.01369	8.82404	3.58951	22.6937	6.92037	27.9845	2.20882	5.64962	2.94019	24.7812	3.42135	12.463	255.72	0.103312	0.058052	0.959914	6.97774	-132.368	-3295.89			4.80908	19.1995	3.59954	13.5552
	2.00042	8.57561	3.5101	23.3776	7.17963	28.6015	2.17826	5.96678	2.83778	24.8378	3.56215	12.5223	262.338	0.103488	0.0587541	0.970713	6.98445	-176.574	-3295.89			4.69538	19.7196	3.66094	13.6408
	1.97705	8.36436	3.45374	24.4163	7.26446	27.7588	2.1547	6.32541	2.77241	23.6291	3.66799	12.7877	265.063	0.103354	0.059018	0.978669	6.98999	-230.84	-3296.05			4.59839	19.8132	3.75084	13.3616
	1.91814	8.1135	3.3684	25.2811	7.29374	26.3773	2.11737	6.46519	2.71064	23.9191	3.77713	12.7973	261.063	0.103129	0.0595581	0.98162	7.00744	-291.927	-3296			4.46668	19.6507	3.7644	13.4978
	1.879	7.62564	3.30296	25.5684	7.30305	25.6245	2.08388	6.61371	2.60326	23.2942	3.92214	12.7194	259.009	0.103041	0.0596732	0.985238	7.02155	-356.987	-3295.88			4.2692	19.4987	3.76695	13.3119
	1.85903	7.50206	3.29904	25.274	7.27534	24.9192	2.09457	6.72218	2.50856	22.9369	4.05	12.3535	252.776	0.103213	0.0598983	0.976253	7.0281	-433.676	-3296.02			4.22004	19.1562	3.7751	13.1135
	1.86261	7.38355	3.34286	24.7148	6.81947	22.9331	2.11583	6.69942	2.48032	21.5566	4.12816	11.3685	241.852	0.103196	0.0603043	0.965495	7.0334	-517.868	-3296.08			4.19634	18.1558	3.76519	12.3511
	1.85349	7.35047	3.36529	23.843	6.59868	21.7119	2.09529	6.71339	2.43604	21.2216	4.17229	11.0615	234.299	0.10303	0.0606177	0.947416	7.02703	-606.747	-3295.94			4.18975	17.3845	3.74824	12.1518
	1.82489	7.39086	3.36805	23.6018	6.38371	20.7099	2.06045	6.63235	2.42015	20.9909	4.1984	10.624	237.909	0.103038	0.060711	0.931803	7.0273	-703.034	-3296			4.1946	16.8985	3.70432	11.9378
	1.81747	7.3283	3.3882	23.4034	6.15509	19.816	2.04539	6.59418	2.39318	21.3301	4.21735	10.3162	243.512	0.10253	0.060577	0.913434	7.02582	-810.384	-3296.18			4.17799	16.4582	3.67758	11.9545
	1.85257	7.52837	3.51083	23.4503	6.13665	20.507	2.0446	6.36487	2.40525	21.3189	4.23267	10.1449	241.221	0.101949	0.0600757	0.894281	7.0248	-921.473	-3296.13			4.29726	16.698	3.60491	11.8988
	1.89288	7.63631	3.59387	23.48	5.99462	20.8731	2.06631	6.24771	2.36281	21.6235	4.20671	9.99685	232.244	0.10203	0.0597268	0.881088	7.01543	-1037.66	-3296.11			4.37435	16.7826	3.55894	11.9423
	1.90587	7.81645	3.68054	23.6534	5.88817	21.2536	2.06406	6.00086	2.35333	22.1113	4.31638	9.94939	225.638	0.10219	0.0590869	0.883572	7.00528	-1157.64	-3296.34			4.46762	16.9317	3.47275	12.1257
	1.89941	8.05573	3.75622	23.6636	5.79892	21.4284	2.0355	5.77891	2.38924	22.3495	4.43343	10.0613	220.537	0.102471	0.0588873	0.867384	6.98918	-1279.87	-3296.42			4.57046	16.9637	3.40122	12.2814
	1.90901	8.12978	3.81111	23.9235	5.80557	21.6258	2.02	5.61271	2.33853	23.5584	4.55459	10.2079	206.043	0.10278	0.0584434	0.858384	6.96459	-1398.99	-3296.36			4.61663	17.1183	3.32374	12.7736
	1.90731	8.42057	3.89543	24.186	5.86247	21.5912	2.01562	5.49548	2.30557	24.8103	4.67223	10.2452	195.153	0.103232	0.0578985	0.85689	6.94169	-1517.24	-3296.51			4.74111	17.2132	3.27222	13.2426
	1.87953	8.67915	4.01334	23.92	5.76761	21.1781	1.99168	5.26883	2.32059	25.3274	4.82818	10.055	196.213	0.103506	0.0575806	0.853693	6.92503	-1635.11	-3296.66			4.85734	16.9552	3.1937	13.4035
	1.91207	9.04939	4.06156	23.0059	5.69319	20.7213	1.99136	5.07083	2.31799	24.7357	4.98433	9.97971	206.719	0.103699	0.0566681	0.854453	6.91095	-1745.83	-3296.61			5.00767	16.4735	3.12673	13.2332
	1.90358	9.23291	4.07298	22.084	5.52071	19.6454	2.00538	4.89503	2.3244	24.5223	5.23781	9.59449	219.938	0.104294	0.0561852	0.855146	6.91104	-1851.99	-3296.65			5.06982	15.75	3.07494	13.1182
	1.85213	9.21451	4.0268	19.8779	5.0917	17.7617	1.93304	4.70217	2.30541	23.8192	5.29935	9.27824	224.17	0.104751	0.0560761	0.854049	6.90792	-1951.42	-3296.8			5.03115	14.2438	2.98021	12.7989
	1.85506	9.49802	4.0607	17.5961	4.9455	16.7318	1.95895	4.53053	2.29132	22.731	5.38688	8.97083	222.892	0.105305	0.0563247	0.848673	6.90017	-2043.68	-3296.8			5.13792	13.0912	2.92693	12.3629
	1.8499	9.57399	4.058	15.5341	4.72984	15.4356	1.94212	4.51193	2.24339	21.6394	5.52859	8.67636	220.067	0.105758	0.0568292	0.849272	6.89645	-2125.98	-3296.75			5.16063	11.8999	2.89915	11.9481
	1.84044	9.76218	4.08109	14.0121	4.51685	14.3101	1.93278	4.47346	2.22359	20.1986	5.55342	8.45383	227.616	0.106463	0.0567947	0.856276	6.89691	-2200.69	-3296.87			5.2279	10.9463	2.87661	11.4019
	1.86036	10.3023	4.10924	11.8253	4.38096	12.9613	1.97578	4.35249	2.29512	18.8411	5.56473	8.12868	247.597	0.106712	0.0568935	0.868944	6.90542	-2269.92	-3296.93			5.42398	9.72251	2.87446	10.8448
	1.89317	10.6867	4.15622	10.4149	4.17444	12.0694	1.9903	4.33942	2.33556	17.9749	5.62902	8.05242	261.627	0.106782	0.0570106	0.883524	6.91938	-2330.59	-3296.88			5.57868	8.88625	2.88843	10.5521
	1.91005	10.5587	4.1355	9.49789	4.14898	11.5662	1.98156	4.35154	2.40101	17.1816	5.63736	7.79441	274.363	0.106758	0.0571898	0.89828	6.93415	-2381.86	-3296.92			5.53473	8.40435	2.91137	10.2045
	1.91323	10.7224	4.23308	8.82946	4.08962	11.2111	1.994	4.34689	2.43786	16.9392	5.67311	7.78146	287.647	0.107202	0.0574174	0.903873	6.9346	-2427.05	-3297.01			5.62289	8.04339	2.92625	10.1313
	1.8789	10.9484	4.36545	8.61173	4.08002	11.4943	1.99798	4.38382	2.46821	16.8352	5.62119	7.93605	301.287	0.107682	0.0572608	0.911308	6.92337	-2467.72	-3297.02			5.73092	8.06202	2.95	10.1308
	1.87611	11.0894	4.42162	8.8398	4.16737	11.8494	1.97766	4.37642	2.51283	16.7958	5.5855	8.05629	307.579	0.107646	0.0572396	0.918726	6.91378	-2504.52	-3297.01			5.79573	8.28553	2.95564	10.1458
	1.86209	11.1332	4.43752	9.21269	4.15703	12.0463	1.94571	4.42524	2.53823	16.3534	5.49699	8.236	321.593	0.107664	0.0573876	0.926787	6.90601	-2537.95	-3297.09			5.81094	8.47201	2.96973	10.0288
	1.84258	11.186	4.42771	9.7902	4.30804	12.254	1.94279	4.34093	2.57537	16.8839	5.43898	8.38372	340.682	0.107341	0.0571839	0.9329	6.90562	-2565.92	-3297.12			5.81876	8.78407	2.95303	10.2355
	1.86472	11.0669	4.41037	10.231	4.38325	12.795	1.94345	4.31905	2.58718	17.6332	5.35719	8.54418	349.45	0.106914	0.0575408	0.929443	6.90518	-2591.03	-3297.1			5.78065	9.1364	2.94989	10.5115
	1.82721	10.8556	4.34685	11.2438	4.48518	13.6392	1.85485	4.24787	2.49701	19.0877	5.27818	8.76525	341.45	0.106265	0.0571401	0.928228	6.90172	-2614.11	-3297.11			5.67656	9.78937	2.86658	11.0437
	1.84226	10.6628	4.22345	12.522	4.55701	14.3925	1.87669	4.4654	2.48697	20.5616	5.09762	9.27334	331.819	0.105924	0.0572067	0.92269	6.88736	-2637	-3297.13			5.57618	10.4905	2.94302	11.6442
	1.82033	10.6429	4.1728	13.8899	4.84998	14.6568	1.86536	4.65657	2.44267	21.7013	4.87548	9.64328	330.751	0.10587	0.0573687	0.922983	6.87269	-2657.39	-3297.13			5.54533	11.1322	2.9882	12.0733
	1.84635	10.436	4.03759	14.9716	4.83979	15.2613	1.86604	4.52236	2.38491	22.5063	4.60977	10.216	329.584	0.105616	0.057677	0.923056	6.86557	-2677.85	-3297.09			5.43997	11.6909	2.92444	12.444
	1.89093	10.5364	4.03444	16.0987	4.95688	16.1734	1.88161	4.48992	2.32176	24.4813	4.5051	11.2349	334.703	0.105463	0.0575261	0.925183	6.85868	-2696.29	-3297.08			5.48725	12.4096	2.89776	13.4071
	1.91657	10.571	3.95458	16.8059	5.03346	16.5654	1.87847	4.61926	2.31141	25.7142	4.43011	12.3116	362.168	0.10549	0.0574871	0.931378	6.8566	-2713.37	-3297.11			5.48071	12.8016	2.93638	14.152
	1.95773	10.7605	4.14568	18.5529	5.20026	17.4562	1.90579	4.74806	2.28823	28.9977	4.47668	13.7521	383.154	0.105469	0.0576602	0.93418	6.84208	-2729.46	-3297.06			5.62131	13.7364	2.98069	15.7421
	1.96225	10.993	4.22004	20.3414	5.31175	18.4633	1.92396	4.95231	2.2817	31.7827	4.58476	15.6833	377.127	0.105493	0.057522	0.940232	6.83016	-2745.75	-3297.01			5.72509	14.7055	3.05266	17.3503
	2.04705	10.8503	4.19903	21.6943	5.44049	19.4039	1.98753	5.19694	2.28535	34.0221	4.64966	17.2657	367.295	0.105581	0.0576055	0.942024	6.82075	-2760.97	-3297.04			5.69878	15.5129	3.15661	18.6458
	2.09397	11.0271	4.20731	23.4996	5.57724	20.0888	1.99971	5.44875	2.40541	36.0001	4.85096	19.026	384.567	0.105627	0.0575252	0.939827	6.80875	-2774.38	-3297.04			5.77614	16.3885	3.28462	19.959
	2.0805	10.9734	4.30083	25.6514	5.63807	21.5316	2.00638	5.4217	2.40556	37.248	5.0998	20.5094	418.496	0.105664	0.0576407	0.939423	6.8049	-2786.67	-3296.96			5.7849	17.607	3.27788	20.9524
	2.14224	10.9227	4.33436	27.3194	5.61797	23.4636	2.02738	5.44893	2.43694	39.7096	5.37433	22.4725	440.553	0.105942	0.0574049	0.927384	6.8104	-2797.99	-3296.94			5.79975	18.8003	3.30442	22.5188
	2.18448	10.8072	4.25298	29.1737	5.80002	25.0278	2.03204	5.7362	2.46356	41.8212	5.55677	23.9891	435.516	0.106098	0.057802	0.919306	6.80785	-2808.79	-3296.96			5.74823	20.0005	3.4106	23.789
	2.19585	10.5677	4.24956	29.8631	5.74195	25.785	2.06513	6.00316	2.55031	43.7535	5.82828	24.9946	408.546	0.10594	0.0575075	0.90905	6.80565	-2819.02	-3296.88			5.67103	20.4634	3.53954	24.8588
	2.19491	10.1712	4.16454	30.7915	5.72132	26.6409	2.08961	6.48418	2.63594	46.5392	6.02104	26.4382	366.01	0.105602	0.0571782	0.892177	6.79457	-2829.86	-3296.8			5.51022	21.0513	3.73658	26.3328
	2.20981	9.73197	4.0687	31.5846	5.74535	26.9404	2.0637	6.68957	2.65131	48.3924	6.3549	27.4978	330.968	0.104585	0.0574427	0.88682	6.78858	-2841.17	-3296.82			5.33683	21.4234	3.80153	27.415
	2.20362	9.32112	4.01955	32.4336	5.72049	27.4585	2.02483	7.01459	2.67998	50.564	6.61307	28.3509	321.726	0.104174	0.0577894	0.883688	6.78726	-2852.42	-3296.79			5.18143	21.8709	3.90647	28.5093
	2.15948	9.01409	4.03768	34.0392	5.80381	27.4937	2.00922	7.33636	2.71995	52.5147	7.03374	28.543	321.455	0.103738	0.0580551	0.872967	6.78673	-2865.94	-3296.7			5.07042	22.4456	4.02184	29.3638
	2.14675	8.63514	3.91787	35.4425	5.8189	27.3366	2.01423	7.60466	2.66301	56.535	7.29363	28.8743	312.386	0.103643	0.0585619	0.871543	6.78569	-2879.96	-3296.73			4.89992	22.866	4.09397	30.901
	2.1311	8.38873	3.84548	35.5762	5.90068	27.0713	1.9746	7.93965	2.72	58.9411	7.42083	28.8456	286.673	0.103647	0.0587613	0.864824	6.78113	-2895.81	-3296.78			4.78844	22.8494	4.21142	31.7358
	2.02818	8.0429	3.85355	37.2138	5.86346	26.5513	1.97183	8.04038	2.72421	60.9597	7.76335	28.5796	251.56	0.103673	0.0588117	0.862804	6.77673	-2912.62	-3296.73			4.64154	23.2095	4.24547	32.4342
	1.95965	7.58118	3.77692	38.5036	5.94597	26.4456	1.94823	8.07873	2.7281	62.7663	8.27132	28.9887	230.403	0.103981	0.058451	0.85264	6.78192	-2929.42	-3296.76			4.43925	23.6317	4.25169	33.3421
	1.94821	7.27517	3.68102	40.1847	5.97308	26.8417	1.86414	8.12474	2.68426	64.4662	8.52979	28.6533	222.216	0.103995	0.0584188	0.860076	6.78992	-2947.89	-3296.84			4.30147	24.3332	4.22438	33.8831
	1.87885	6.98199	3.5834	40.0548	6.07094	27.5988	1.85593	8.01469	2.64892	66.6466	8.74824	28.1719	217.266	0.104447	0.0586125	0.865653	6.80085	-2967.68	-3296.84			4.14808	24.5748	4.17318	34.5222
	1.81029	6.75811	3.5762	39.6454	6.17906	27.4956	1.82786	7.90414	2.66491	66.4565	8.91265	26.924	209.235	0.105551	0.0585717	0.872218	6.80807	-2989.33	-3296.85			4.0482	24.44	4.1323	34.0977
	1.82941	6.49855	3.55781	39.4569	6.35267	27.9172	1.84162	7.78865	2.65309	67.3513	9.20192	26.3858	202.501	0.106404	0.0583893	0.873773	6.80801	-3011.87	-3296.92			3.96192	24.5756	4.09445	34.313
	1.8386	6.09681	3.54931	38.3968	6.44594	28.6103	1.8272	8.02613	2.70242	68.4332	9.72662	26.0417	202.181	0.107038	0.0588029	0.875477	6.81162	-3034.02	-3296.93			3.82824	24.4844	4.18525	34.7338
	1.80593	5.90611	3.6253	37.1494	6.51448	29.0536	1.80015	8.06387	2.73274	67.5475	10.1706	25.4531	200.669	0.107175	0.0589796	0.88522	6.8249	-3055.14	-3296.9			3.77911	24.2392	4.19892	34.3904
	1.8615	5.77948	3.60772	35.7787	6.66108	29.7833	1.84636	8.27591	2.73795	67.7734	10.5754	25.3348	189.74	0.106957	0.0591944	0.884124	6.83115	-3074.34	-3296.94			3.74957	24.0743	4.28674	34.5612
	1.86911	5.77995	3.73436	35.0166	6.90419	30.0029	1.84874	8.51621	2.77403	70.165	10.6233	24.9577	184.461	0.106863	0.0589123	0.889013	6.84202	-3092.76	-3296.93			3.79447	23.9746	4.37966	35.2487
	1.83165	5.66328	3.79953	33.2399	7.31173	31.1214	1.83227	8.77403	2.82129	70.3306	10.6452	24.0917	188.557	0.107227	0.0597286	0.889622	6.8503	-3110.23	-3296.88			3.76482	23.891	4.47586	35.0225
	1.80038	5.83793	3.83147	33.0337	7.84316	31.6883	1.85155	8.82463	2.80596	69.6711	10.6363	23.0842	194.517	0.107982	0.0598753	0.894849	6.85566	-3125.88	-3296.91			3.82326	24.1884	4.49404	34.4639
	1.7953	5.86435	3.86213	34.2093	8.55005	32.7757	1.87658	8.90668	2.87197	68.8452	10.5526	22.5702	196.544	0.107815	0.0596802	0.890481	6.8635	-3140.45	-3296.91			3.8406	25.1784	4.55174	33.9893
	1.79107	5.85677	3.87421	35.8413	9.36446	34.6381	1.90093	9.01154	3.01132	69.3066	10.6832	23.2549	192.542	0.107711	0.0594316	0.884809	6.87876	-3152.74	-3296.85			3.84068	26.6146	4.64126	34.4149
	1.78152	5.91074	3.88441	39.0073	10.1461	36.9504	1.92123	8.99884	3.03503	70.8527	10.297	24.0814	186.139	0.107892	0.0593105	0.877904	6.89051	-3162.76	-3296.85			3.85889	28.7013	4.6517	35.077
	1.83548	5.86005	3.94227	42.0731	11.1552	39.6092	2.0064	9.36728	3.1538	71.6842	10.1141	24.1401	175.943	0.107898	0.0593345	0.875793	6.89685	-3172.84	-3296.87			3.87927	30.9458	4.8425	35.3128
	1.91962	5.88324	4.09486	45.3897	12.3009	42.2682	2.13879	9.73921	3.25527	73.3349	9.58056	24.2015	164.788	0.107865	0.0588231	0.875849	6.90518	-3182.15	-3296.79			3.96591	33.3196	5.04442	35.7056
	1.92433	5.83329	4.21587	50.3168	13.3671	44.3451	2.18174	9.76872	3.25446	72.3361	9.15581	24.0666	155.847	0.107765	0.0587629	0.880106	6.91537	-3190.57	-3296.79			3.99116	36.0097	5.06831	35.1862
	1.94912	6.1151	4.29705	55.5632	14.5954	47.6025	2.23769	9.53062	3.31642	72.1486	8.5627	24.0786	153.048	0.107289	0.05796	0.881174	6.92532	-3197.6	-3296.85			4.12042	39.2537	5.02824	34.93
	1.97931	6.32949	4.33261	60.9948	15.7001	50.1446	2.28091	9.34715	3.36148	72.1652	8.15652	24.3318	144.888	0.107107	0.058288	0.890651	6.92437	-3203.67	-3296.82			4.2138	42.2799	4.99651	34.8845
	2.0127	6.4945	4.4743	65.1694	16.728	51.5812	2.34014	9.48992	3.46126	72.2493	7.72508	24.0844	131.932	0.107084	0.058171	0.890116	6.93185	-3207.43	-3296.79			4.32717	44.4929	5.09711	34.6863
	2.10713	6.54308	4.61644	70.6619	17.5073	53.441	2.426	9.55581	3.54147	70.9768	7.15435	23.2397	124.879	0.106351	0.0583749	0.899462	6.93298	-3210.34	-3296.88			4.42222	47.2034	5.17443	33.7903
	2.13834	6.7868	4.60827	74.1811	18.3897	54.6871	2.47105	9.54347	3.65018	67.2846	6.67777	22.7279	128.499	0.105564	0.0586033	0.903238	6.94114	-3211.5	-3296.91			4.51114	49.086	5.22157	32.2301
	2.14938	7.02744	4.69844	78.1475	19.5084	54.5497	2.48886	9.76128	3.69606	63.1585	6.25166	21.2446	136.402	0.10532	0.0586927	0.911266	6.94952	-3211.3	-3296.9			4.62509	50.7352	5.3154	30.2182
	2.19601	7.26604	4.71445	80.5199	20.2519	53.3516	2.50732	9.52362	3.74188	58.4445	5.87834	20.5706	144.114	0.105762	0.0587998	0.916536	6.9745	-3211.32	-3297.01			4.7255	51.3745	5.25761	28.2978
	2.16862	7.46266	4.5994	80.2069	20.6733	52.4997	2.48803	9.13167	3.727	55.3639	5.63084	20.2074	145.687	0.10647	0.0589585	0.911065	6.99138	-3211.64	-3297.13			4.74356	51.1266	5.11557	27.0674
	2.22371	7.40032	4.53689	78.3703	20.6265	49.9838	2.61496	9.08446	3.82415	50.7815	5.64387	19.338	144.429	0.106929	0.059	0.902866	7.00232	-3212.21	-3297.1			4.72031	49.6602	5.17452	25.2545
	2.26471	7.28144	4.43559	75.0457	20.5986	47.0306	2.69328	9.07111	3.88652	46.6694	5.70194	17.8156	144.559	0.107527	0.0592739	0.896904	7.01721	-3213.09	-3297.12			4.66058	47.5583	5.21697	23.3957
	2.31533	7.08096	4.20091	72.0458	19.8601	43.7732	2.72904	8.98294	3.82598	42.0917	5.76615	16.6978	148.45	0.107695	0.0589957	0.880605	7.03121	-3214	-3297.18			4.5324	45.2264	5.17932	21.5186
	2.29477	6.82244	3.95787	67.1735	19.1504	40.7475	2.7291	8.80161	3.84142	38.2493	5.80901	16.0206	159.591	0.107657	0.0593248	0.877807	7.03695	-3214.12	-3297.11			4.35836	42.3571	5.12404	20.0263
	2.27816	6.45668	3.70707	60.1276	17.866	35.648	2.71124	8.93545	3.77342	34.8813	5.82363	14.8534	169.656	0.107986	0.0595413	0.887493	7.03988	-3214.91	-3297.04			4.14731	37.8805	5.14004	18.5195
	2.26448	6.04163	3.50301	54.4928	16.4277	32.1291	2.69676	8.86537	3.61127	32.1746	5.74112	13.6498	170.504	0.107836	0.0595054	0.901353	7.03857	-3216.37	-3297.07			3.93637	34.3499	5.0578	17.1885
	2.22912	5.66377	3.26376	47.5425	14.6261	28.4375	2.6683	8.93401	3.49404	29.8331	5.81808	13.8393	161.689	0.107625	0.0597072	0.913288	7.03404	-3217.71	-3297.02			3.71888	30.202	5.03212	16.4968
	2.21976	5.30445	2.98142	42.7579	12.8681	24.4558	2.67672	8.91525	3.36863	27.7748	5.77945	13.4543	151.096	0.106195	0.0606055	0.921923	7.0155	-3219.14	-3296.91			3.50188	26.6939	4.98687	15.6695
	2.13957	4.87073	2.78859	37.1419	10.9298	20.0425	2.57271	8.85613	3.19118	25.2235	5.72569	13.7483	150.365	0.104937	0.0618913	0.938778	6.99248	-3220.49	-3296.92			3.2663	22.7047	4.87334	14.8992
	2.05596	4.59355	2.60023	33.8468	9.16048	16.2053	2.44049	8.8167	3.0364	23.1687	5.60727	14.3644	157.116	0.103604	0.0628102	0.961328	6.97269	-3221.56	-3296.93			3.08325	19.7375	4.76453	14.3801
	2.01444	4.16307	2.50371	31.0802	7.31858	13.5194	2.3537	8.90587	2.93528	20.9401	5.62546	15.2952	171.833	0.102526	0.0631992	0.981725	6.95664	-3222.53	-3296.87			2.89374	17.3061	4.73161	13.9536
	1.97434	3.82672	2.42005	29.1688	6.00884	11.6847	2.29468	9.0741	2.86521	19.216	5.93531	16.5115	189.168	0.101212	0.0634572	0.999847	6.94616	-3224.31	-3296.9			2.74037	15.6208	4.74466	13.8876
	2.02703	3.69776	2.39492	27.5091	5.13593	10.1733	2.32668	9.44424	2.80272	18.2736	6.1858	17.6017	201.369	0.0999948	0.0637341	1.00833	6.93641	-3225.69	-3296.98			2.70657	14.2728	4.85788	14.0204
	1.99375	3.61472	2.45094	26.4915	4.45003	9.51201	2.29116	9.51088	2.78009	18.1584	6.28379	18.5466	207.12	0.0990839	0.0637104	1.01116	6.92574	-3226.88	-3296.97			2.68647	13.4845	4.86071	14.3296
	1.96416	3.65423	2.52486	25.7189	4.09321	9.3284	2.26624	9.70087	2.82484	17.8108	6.27736	19.0671	220.763	0.0985718	0.0638323	1.00443	6.91719	-3228.5	-3296.97			2.71442	13.0468	4.93065	14.3851
	1.91528	3.80383	2.61305	24.9604	3.91925	8.90311	2.19587	9.82465	2.79128	17.8966	6.31248	19.3492	244.698	0.0986284	0.0638807	0.99961	6.90093	-3230.23	-3297.04			2.77739	12.5943	4.93727	14.5194
	1.91162	4.01835	2.66449	24.6553	3.74916	8.82721	2.16084	9.95194	2.79857	18.2505	6.78043	20.1903	259.593	0.0990399	0.0641875	0.994254	6.89031	-3232.01	-3297.04			2.86482	12.4106	4.97045	15.0737
	1.97412	4.07341	2.76603	25.4901	3.69232	9.10539	2.19179	10.2072	2.81296	20.2212	7.06601	21.5266	264.884	0.099321	0.0637491	1.00096	6.88743	-3233.89	-3297			2.93785	12.7626	5.07066	16.2713
	1.96704	4.27288	2.87952	26.0689	3.70773	9.64291	2.20657	10.1132	2.8425	22.7972	7.40485	22.6751	265.573	0.0995502	0.0633397	1.00709	6.88444	-3235.52	-3297.02			3.03981	13.1398	5.05409	17.6257
	1.98907	4.41015	2.90961	26.952	3.80686	10.2935	2.20443	10.0464	2.80288	24.5823	7.46799	23.2222	266.68	0.100183	0.0627176	1.00105	6.87423	-3237.1	-3297.06			3.10294	13.6841	5.01789	18.4242
	2.00759	4.51678	2.93134	28.1754	3.88629	11.2801	2.19328	9.59483	2.75727	25.9862	7.32113	23.6543	267.449	0.100504	0.0621039	0.991899	6.85785	-3238.2	-3297.01			3.1519	14.4473	4.84846	18.9872
	1.94047	4.57087	2.86487	29.4764	3.95006	12.3337	2.10575	9.13401	2.68464	27.8308	7.40094	24.2056	265.372	0.101235	0.062134	0.977762	6.84107	-3238.77	-3297			3.1254	15.2534	4.64147	19.8124
	1.95854	4.57567	2.8016	31.6775	4.07463	13.718	2.10591	8.55395	2.64288	29.6574	7.4509	25.0098	269.644	0.10178	0.0619296	0.961141	6.83207	-3239.18	-3297.02			3.11194	16.49	4.43425	20.7061
	2.00529	4.61891	2.8021	33.4326	4.21252	15.2051	2.13698	7.92137	2.574	32.3098	7.54518	25.9311	273.714	0.102295	0.0609409	0.952144	6.82179	-3239.57	-3296.99			3.1421	17.6168	4.21078	21.9287
	2.0087	4.4336	2.7024	34.0781	4.26532	16.3567	2.14773	7.62193	2.61538	33.8382	7.27193	25.7352	275.023	0.102261	0.060279	0.943361	6.81164	-3239.47	-3296.92			3.04823	18.2334	4.12835	22.2818
	2.0018	4.41353	2.66357	34.2308	4.48149	17.294	2.11266	7.06753	2.56548	33.9309	6.80793	24.3917	275.036	0.102593	0.0597989	0.934872	6.80084	-3238.86	-3296.91			3.0263	18.6688	3.91522	21.7102
	1.98402	4.42009	2.64977	35.181	4.78761	18.3539	2.12861	6.72142	2.53711	33.1084	6.41333	23.2594	274.225	0.103307	0.0594512	0.922875	6.78426	-3238.37	-3296.89			3.01796	19.4408	3.79571	20.927
	1.98837	4.29851	2.55564	35.1833	4.93372	18.9152	2.14712	6.45328	2.54632	32.3881	5.97021	21.9391	271.003	0.104153	0.0595846	0.896796	6.77021	-3237.68	-3296.84			2.94751	19.6774	3.71557	20.0991
	1.98511	4.2666	2.50282	34.1878	4.94829	18.8381	2.11924	6.10675	2.60204	31.4935	5.66946	20.8717	267.812	0.104954	0.0594819	0.884107	6.76955	-3236.73	-3296.78			2.91818	19.3247	3.60934	19.3449
	1.99513	4.37155	2.52736	33.86	5.12271	18.9234	2.17667	5.95147	2.62412	30.8138	5.59258	20.0564	263.764	0.10524	0.0590679	0.873095	6.76441	-3236.14	-3296.77			2.96468	19.302	3.58408	18.8209
	2.02061	4.42893	2.54543	33.3353	5.17927	18.4652	2.17397	6.02646	2.62084	29.8009	5.36481	18.4025	266.404	0.10559	0.0589626	0.860334	6.75924	-3235.93	-3296.75			2.99832	18.9932	3.60709	17.8561
	1.98319	4.3296	2.52447	31.2761	5.1612	17.9615	2.16177	6.01151	2.61355	28.6201	5.17445	17.3002	276.365	0.105076	0.0592397	0.849559	6.75013	-3235.53	-3296.7			2.94575	18.1329	3.59561	17.0316
	2.10902	4.3198	2.51355	29.964	5.14074	17.0736	2.2399	5.96871	2.66476	25.9031	5.17114	16.1621	283.294	0.10481	0.059573	0.832661	6.74251	-3235.22	-3296.68			2.98079	17.3928	3.62446	15.7454
	2.15539	4.34165	2.55358	28.529	5.04944	16.1587	2.23911	6.14255	2.65765	23.5998	5.22837	15.6057	277.988	0.1055	0.0599331	0.817435	6.7366	-3235.41	-3296.7			3.01687	16.579	3.67977	14.8113
	2.19178	4.46338	2.60189	27.4716	4.93824	14.894	2.28604	6.11957	2.6398	22.6869	5.31505	15.2476	261.049	0.105384	0.0597354	0.795905	6.73172	-3235.33	-3296.69			3.08568	15.768	3.6818	14.4165
	2.29375	4.52312	2.62424	26.1048	4.78574	13.7535	2.35429	6.27499	2.69807	21.693	5.26641	15.0279	247.441	0.105553	0.059467	0.781164	6.72884	-3235.54	-3296.68			3.14704	14.8813	3.77578	13.9958
	2.33292	4.57397	2.64383	25.3361	4.659	13.1748	2.38702	6.54615	2.67067	21.2712	5.2227	15.0848	244.032	0.10496	0.0597395	0.7799	6.72191	-3236.3	-3296.72			3.18357	14.39	3.86795	13.8596
	2.43164	4.76338	2.68782	24.1905	4.52086	12.7178	2.45801	6.59958	2.71049	21.0242	5.22871	14.8488	256.119	0.104962	0.0598022	0.780843	6.72386	-3236.93	-3296.75			3.29428	13.8097	3.92269	13.7006
	2.47962	4.74698	2.74878	22.7114	4.43298	12.0231	2.46833	6.60497	2.77364	20.4862	5.18402	14.6219	275.079	0.104975	0.0593318	0.783962	6.72905	-3237.03	-3296.74			3.32512	13.0558	3.94898	13.4307
	2.50871	4.99137	2.87143	21.3138	4.44182	11.251	2.54443	6.77112	2.77606	18.8878	5.14464	13.7637	288.637	0.105248	0.0587668	0.779819	6.72932	-3237.48	-3296.75			3.45717	12.3355	4.03053	12.5987
	2.53356	5.04914	2.97869	20.926	4.37	10.7536	2.56461	7.11204	2.8109	18.1389	5.14002	13.2552	302.767	0.106043	0.0587635	0.782446	6.72164	-3237.7	-3296.81			3.52046	12.0165	4.16252	12.178
	2.48607	5.23759	3.02793	20.315	4.31313	10.3371	2.55625	7.05017	2.80672	17.2898	5.05541	12.7814	321.531	0.106625	0.058145	0.7963	6.71966	-3236.99	-3296.82			3.58386	11.6551	4.13771	11.7089
	2.47946	5.33025	3.12354	19.7883	4.45061	10.1835	2.60137	7.21003	2.87258	16.3738	5.05148	11.874	341.509	0.106179	0.0571861	0.800619	6.7135	-3236.58	-3296.8			3.64442	11.4741	4.22799	11.0997
	2.46175	5.42927	3.184	19.0624	4.48286	9.71484	2.59815	7.27679	2.88516	15.3273	4.94042	11.4194	351.778	0.106234	0.0570711	0.800465	6.71081	-3236.84	-3296.84			3.69167	11.0867	4.25337	10.5624
	2.48327	5.5133	3.23639	18.5436	4.50057	9.55572	2.57565	7.27656	2.93416	14.057	4.87441	10.9544	356.08	0.10616	0.0569888	0.803055	6.70116	-3235.98	-3296.87			3.74432	10.8666	4.26212	9.96195
	2.48898	5.51642	3.37043	17.9577	4.54598	9.04634	2.57321	7.24532	2.96744	13.1035	4.75018	10.5818	360.052	0.106035	0.0563246	0.794305	6.69647	-3234.77	-3296.86			3.79194	10.5167	4.26199	9.47852
	2.45787	5.47565	3.38014	16.7499	4.50803	9.04552	2.54724	7.26019	2.91967	11.9829	4.56334	10.0165	357.127	0.105635	0.0564892	0.781698	6.68826	-3234.73	-3296.88			3.77122	10.1011	4.24237	8.85427
	2.46219	5.42702	3.37596	15.9081	4.39335	8.99885	2.49678	7.38689	2.9109	10.2503	4.47	9.32332	337.19	0.105667	0.0567498	0.763098	6.68253	-3234.34	-3296.94			3.75506	9.76675	4.26485	8.01455
	2.45604	5.18682	3.31241	15.9951	4.29852	9.16354	2.47568	7.37229	2.89291	10.1249	4.33845	8.74472	315.156	0.105303	0.0571848	0.753795	6.67904	-3233.12	-3296.98			3.65176	9.81904	4.24696	7.73604
	2.38139	5.13411	3.28955	15.5107	4.38061	9.26774	2.44122	7.26362	2.83229	9.5468	4.15554	8.38035	300.186	0.104712	0.0575424	0.743212	6.68352	-3233.05	-3297.02			3.60168	9.71969	4.17904	7.3609
	2.34554	4.9615	3.13373	15.3865	4.25589	9.42581	2.39455	7.30612	2.84321	9.06321	4.03011	8.16017	279.504	0.104093	0.0579578	0.743422	6.6944	-3233.41	-3297.09			3.48026	9.6894	4.18129	7.08449
	2.29941	4.7879	3.02133	15.3132	4.12408	9.48153	2.33853	7.22314	2.82265	9.06487	3.83159	8.34835	261.015	0.10396	0.0584095	0.761578	6.70896	-3232.14	-3297.16			3.36955	9.63959	4.12811	7.0816
	2.20323	4.6483	2.94352	14.8054	3.96465	9.75733	2.27993	7.3338	2.78241	9.3107	3.73015	8.64514	263.084	0.103565	0.0583324	0.766033	6.72938	-3231.22	-3297.23			3.26502	9.50914	4.13205	7.22866
	2.10239	4.50755	2.77796	14.2925	3.7766	9.82274	2.22013	7.501	2.68385	9.55278	3.63105	8.61614	264.421	0.102868	0.0591153	0.766408	6.74922	-3231.95	-3297.29			3.1293	9.29729	4.13499	7.26666
	2.02652	4.38687	2.61592	14.0946	3.66136	9.87976	2.12559	7.38609	2.62071	9.81778	3.5484	8.73721	266.04	0.102698	0.0597121	0.765711	6.77091	-3231.74	-3297.32			3.00977	9.21189	4.04413	7.3678
	1.94311	4.2486	2.49191	14.2151	3.50584	9.99033	2.04576	7.25676	2.54586	10.1203	3.41921	8.8863	279.051	0.102466	0.0599624	0.774953	6.78722	-3231.14	-3297.33			2.89454	9.23708	3.94946	7.47528
	1.82916	4.21347	2.42867	14.1813	3.55024	10.6008	1.98615	7.23059	2.53536	10.3668	3.42631	9.21495	304.72	0.102598	0.0595542	0.789246	6.80327	-3232.54	-3297.3			2.82377	9.44412	3.91737	7.66937
	1.80215	4.18392	2.39051	14.0652	3.72886	11.6436	1.96635	7.18987	2.4733	10.4426	3.35899	9.58759	324.15	0.102394	0.0589349	0.80023	6.81926	-3233.76	-3297.23			2.79219	9.81255	3.87651	7.79639
	1.73081	4.172	2.37027	15.3173	3.91898	12.7888	1.86645	7.04676	2.47997	11.6172	3.36007	10.3602	334.964	0.102507	0.0585941	0.811373	6.83801	-3232.71	-3297.2			2.75769	10.675	3.79773	8.44581
	1.67608	4.1276	2.40745	17.5786	4.15691	14.2374	1.81426	6.91743	2.41337	13.2207	3.33166	11.0098	344.947	0.102552	0.0584918	0.817924	6.84544	-3232.97	-3297.15			2.73705	11.991	3.71502	9.18738
	1.63117	4.07235	2.44448	19.9025	4.51524	16.3953	1.79609	6.98991	2.43798	14.6525	3.39901	11.4849	349.748	0.102433	0.0583468	0.816631	6.84429	-3235.24	-3297.07			2.716	13.6044	3.74133	9.84549
	1.63553	4.17643	2.41329	23.5996	4.90175	18.723	1.78296	6.81703	2.41402	16.1719	3.4867	12.1992	353.887	0.102779	0.058231	0.820972	6.84695	-3234.93	-3297.01			2.74175	15.7415	3.67134	10.6193
	1.64342	4.14885	2.44594	26.8123	5.55202	20.7004	1.78077	6.96163	2.40086	17.9573	3.49072	13.1257	374.635	0.103075	0.058034	0.820329	6.83896	-3233.89	-3297.01			2.74607	17.6883	3.71442	11.5246
	1.65759	4.19173	2.55855	30.563	6.01124	22.996	1.81713	7.06961	2.3694	19.5114	3.52468	14.0063	393.361	0.103473	0.0579375	0.826528	6.8441	-3235.52	-3296.98			2.80263	19.8568	3.75205	12.3475
	1.68936	4.22412	2.68837	33.8479	6.75223	25.1194	1.86729	7.17855	2.38143	21.7433	3.57408	14.5911	393.65	0.103598	0.0579581	0.82769	6.85469	-3235.82	-3296.97			2.86728	21.9065	3.80909	13.3028
	1.72174	4.19897	2.78163	37.6463	7.23854	26.6335	1.8923	7.38974	2.4398	23.9461	3.62529	14.9454	381.149	0.10375	0.057925	0.831187	6.86507	-3233.49	-3297.02			2.90078	23.8395	3.90728	14.1723
	1.75623	4.17867	2.95546	42.4557	7.8355	28.5109	1.94292	7.63776	2.52683	26.3523	3.64736	15.609	373.611	0.103809	0.0582415	0.834048	6.87527	-3234.08	-3297.07			2.96345	26.2674	4.03584	15.2029
	1.78022	4.35651	3.1595	46.0882	8.35888	30.3215	1.9631	7.81726	2.54773	28.0322	3.6869	16.1574	372.56	0.103534	0.0580291	0.826346	6.8873	-3235.98	-3297.07			3.09874	28.2562	4.10936	15.9588
	1.81069	4.44946	3.28455	49.7719	8.90104	31.2749	2.03919	8.08932	2.62137	29.292	3.76603	16.8068	359.572	0.103536	0.0583824	0.826823	6.90524	-3233.83	-3297.08			3.18157	29.9826	4.24996	16.6216
	1.86409	4.47579	3.38561	51.9064	9.30804	32.7491	2.12121	8.23324	2.69022	30.4822	3.76052	17.6747	335.244	0.103095	0.0587723	0.828379	6.91752	-3232.28	-3297.12			3.24183	31.3212	4.34823	17.3058
	1.87524	4.62181	3.4645	55.0097	9.64206	33.5052	2.13751	8.2606	2.73716	31.7087	3.66937	18.0167	317.434	0.102641	0.0592942	0.833163	6.93276	-3234.81	-3297.13			3.32052	32.719	4.37842	17.7983
	1.91538	4.95859	3.5308	58.598	10.0012	34.5336	2.22042	8.22141	2.82431	32.5773	3.74309	18.3821	304.594	0.102777	0.0588541	0.840234	6.94117	-3234.52	-3297.12			3.46826	34.3776	4.42204	18.2342
	1.92634	5.25095	3.56048	61.7917	10.3495	34.7178	2.26755	8.23093	2.88949	33.8907	3.71052	18.7772	286.771	0.102329	0.0590772	0.850714	6.9396	-3231.38	-3297.14			3.57926	35.6197	4.46266	18.7928
	1.91402	5.48618	3.64515	63.9393	10.7581	35.4429	2.29187	8.29564	2.98297	34.5827	3.74072	19.364	267.869	0.102162	0.059507	0.862023	6.93793	-3232.68	-3297.16			3.68178	36.7134	4.52349	19.2291
	1.90994	5.74185	3.71504	66.2486	10.9329	35.7017	2.29275	8.1751	2.98804	34.4215	3.76047	19.9556	262.459	0.102239	0.059905	0.867527	6.93125	-3234.54	-3297.15			3.78894	37.6278	4.4853	19.3792
	1.87237	5.90562	3.66844	65.9717	11.185	35.1053	2.29447	8.51042	3.04388	33.5673	3.7062	19.647	261.567	0.101932	0.0604926	0.864489	6.9189	-3231.74	-3297.16			3.81548	37.4207	4.61626	18.9735
	1.82913	5.92809	3.63942	67.2016	11.1791	34.565	2.29822	8.3591	3.04982	33.4418	3.59589	19.2603	253.428	0.101385	0.0604258	0.85535	6.91856	-3231.58	-3297.17			3.79888	37.6486	4.56905	18.766
	1.81042	5.97234	3.69525	68.1307	11.3171	34.0548	2.24358	8.06971	3.00996	33.0289	3.58135	19.0312	249.028	0.101097	0.0601446	0.843122	6.91266	-3235.82	-3297.18			3.826	37.8342	4.44108	18.5472
	1.77592	5.80989	3.72786	68.4707	11.1668	33.302	2.18828	8.02516	2.96139	32.5311	3.61306	18.5609	253.462	0.101165	0.0605425	0.836545	6.90927	-3234.91	-3297.18			3.77122	37.6465	4.39161	18.235
	1.80962	5.7154	3.76235	67.7841	11.3234	32.5518	2.18922	8.11764	2.95351	31.7824	3.71399	18.423	250.754	0.1011	0.0608476	0.828358	6.90469	-3232.38	-3297.16			3.76246	37.2198	4.42012	17.9731
	1.77004	5.49542	3.79652	65.3399	11.2332	31.5029	2.1203	8.03416	2.88746	30.0692	3.77338	17.8706	236.582	0.101081	0.0609483	0.827932	6.89827	-3236.39	-3297.18			3.68733	36.0254	4.34731	17.2377
	1.73101	5.26829	3.85849	64.3048	10.9008	30.1898	2.05303	7.84065	2.82986	28.303	3.86067	17.7227	222.844	0.101167	0.0611365	0.817848	6.88779	-3238.85	-3297.19			3.61926	35.1318	4.24118	16.6288
	1.71995	5.04748	3.85233	63.3213	10.7662	29.7346	2.03853	7.65183	2.74565	27.1723	3.89539	17.1396	211.999	0.100956	0.0608138	0.812027	6.87759	-3235.88	-3297.17			3.53992	34.6074	4.14533	16.0691
	1.71211	4.9426	3.77784	62.2969	10.4773	29.3538	1.98735	7.41545	2.78484	26.4229	3.91159	16.9585	196.641	0.101289	0.0608538	0.805736	6.87347	-3238.06	-3297.17			3.47752	34.0427	4.06255	15.7643
	1.68252	4.82828	3.76725	61.9107	10.1348	29.2198	1.93895	7.1663	2.79917	26.9117	4.03961	17.9823	184.182	0.101692	0.061137	0.80999	6.86772	-3242.87	-3297.2			3.42602	33.7551	3.96814	16.3112
	1.68008	4.69729	3.75944	61.3406	10.0041	29.0115	1.90453	7.12516	2.78038	26.9456	4.18045	19.045	176.772	0.102088	0.0618641	0.821509	6.85512	-3239.87	-3297.19			3.37894	33.4521	3.93669	16.7237
	1.67718	4.83292	3.72919	60.0588	9.88853	28.234	1.93028	7.1417	2.87017	26.5267	4.34802	20.4959	165.65	0.102415	0.0620607	0.829878	6.84072	-3237.15	-3297.17			3.4131	32.7271	3.98071	17.1235
	1.733	5.12321	3.7457	59.8791	9.77587	27.7409	2.04221	6.99688	2.895	26.9707	4.63753	22.8392	152.294	0.102253	0.061983	0.839379	6.8309	-3240.18	-3297.18			3.53397	32.4653	3.97803	18.1491
	1.68779	5.20073	3.70763	60.6368	9.47909	27.1816	1.99342	6.81511	2.92557	28.3441	4.85416	24.7059	142.287	0.101901	0.0616276	0.842649	6.81786	-3235.77	-3297.2			3.53205	32.4325	3.91137	19.3014
	1.70324	5.34691	3.70943	61.894	9.12953	26.6985	2.04184	6.64784	2.96916	30.7386	5.16558	26.7927	143.461	0.101489	0.0617636	0.846644	6.81316	-3195.63	-3297.14			3.58653	32.574	3.88628	20.8989
	1.72725	5.61472	3.6935	62.2412	8.86005	26.1614	2.05293	6.56695	3.07184	34.5296	5.7529	28.5585	148.789	0.101603	0.0617369	0.839549	6.80923	-2916.2	-3297.02			3.67849	32.4209	3.89724	22.947
	1.76859	5.66327	3.77529	62.8235	8.76429	25.3059	2.06848	6.33939	3.14209	41.6745	6.34883	30.9627	157.603	0.101397	0.0617324	0.837401	6.80009	-2527.99	-3296.86			3.73571	32.2979	3.84999	26.3287
	1.80606	5.72955	3.80009	64.0153	8.5104	24.2582	2.11824	6.20556	3.23202	47.077	6.76568	33.1339	163.886	0.101414	0.061301	0.831633	6.79494	-2077.07	-3296.59			3.77856	32.2613	3.85194	28.9922
	1.81477	5.80192	3.88761	64.3145	8.1941	23.6767	2.10897	6.22004	3.32955	53.2874	7.41298	35.3284	165.44	0.101328	0.0608046	0.835948	6.78925	-1598.74	-3296.32			3.83477	32.0618	3.88618	32.0096

## Sheet: P218 U1-2
	Ra Li	Oi Li	Oe Li	MF Li	ICO Li	LO Li	Ra Re	Oi Re	Oe Re	MF Re	ICO Re	LO Re	EKG	Kippwinkel	Rotwinkel	Kraft x	Kraft y	Druck li	Druck re			Bauch links	Rücken links	Bauch rechts	Rücken rechts
	2.17171	11.1639	5.91764	50.7782	4.36322	3.56479	2.04292	13.0966	4.30754	64.9163	7.29434	20.2584	185.335	0.407726	0.136996	0.57644	5.08462	40	-3217.17			6.41775	19.5687	6.48235	30.823
	2.27694	12.0793	6.21034	59.4044	4.89207	4.0172	2.12204	12.1727	4.03561	69.5405	7.87106	21.9785	185.053	0.40736	0.13821	0.574451	5.06382	28	-3217.51			6.85551	22.7712	6.1101	33.13
	2.36751	12.6774	6.29139	66.0243	5.36641	4.41319	2.15786	11.4806	4.02019	73.3614	8.39023	23.0439	181.674	0.406817	0.139222	0.578921	5.04393	1.27344	-3217.43			7.11211	25.268	5.88623	34.9318
	2.45864	12.8883	6.63099	71.2476	5.78644	4.74403	2.21853	11.4122	4.13274	74.5882	8.87117	25.0656	172.762	0.406677	0.139006	0.574798	5.01879	12	-3217.42			7.32596	27.2594	5.92117	36.175
	2.56739	13.0632	6.98116	77.7403	6.17117	5.42445	2.29469	11.3941	4.03805	73.966	9.11406	26.8851	158.007	0.406869	0.140023	0.570043	4.99215	-3364.45	R			7.53726	29.7787	5.90894	36.655
	2.63053	12.8011	7.26743	86.5862	6.5689	5.91997	2.37536	11.5698	3.97769	70.9362	9.32745	28.2973	144.604	0.40674	0.140973	0.558408	4.97618	-3364.43	-3217.7			7.56637	33.025	5.9743	36.187
	2.70017	12.1679	7.59691	88.8347	6.86706	6.08393	2.42389	11.2769	3.91924	66.1995	9.38999	28.4228	141.25	0.405855	0.141458	0.543767	4.97021	-3364.42	-3217.16			7.48834	33.9286	5.87333	34.6708
	2.79932	11.4639	7.83222	86.9118	7.01037	6.08101	2.50096	11.0771	3.82289	60.7294	9.14981	27.4837	138.934	0.406346	0.141102	0.543386	4.97356	-3364.46	-3216.19			7.36516	33.3344	5.8003	32.4543
	2.80299	10.3035	7.91895	82.9837	7.00593	6.07927	2.51518	10.6343	3.79584	54.5657	8.74724	26.4685	147.576	0.406674	0.140594	0.540494	4.97695	-3364.44	-3214			7.00849	32.023	5.64843	29.9271
	2.84052	9.12903	8.00245	77.6785	6.86717	5.94153	2.55141	10.1485	3.65078	48.2697	8.14873	25.319	174.543	0.407863	0.139862	0.542008	4.96529	-3364.4	-3212.1			6.65733	30.1624	5.45022	27.2458
	2.83717	7.99432	8.08451	72.5367	6.72658	5.76726	2.5327	9.70484	3.46468	41.1341	7.61041	23.9788	212.426	0.408574	0.138861	0.540012	4.95641	-3364.45	-3210.39			6.30534	28.3435	5.23407	24.2411
	2.84624	7.29618	8.02213	66.6901	6.4624	5.54241	2.52873	9.17	3.17635	35.8235	7.06061	21.367	241.097	0.409172	0.138045	0.541191	4.95433	-3364.44	-3207.56			6.05485	26.2316	4.95836	21.417
	2.89245	6.8789	8.24906	56.7152	6.29118	5.03455	2.54198	8.55915	2.99016	29.8456	6.43285	18.6444	254.074	0.409208	0.137311	0.54631	4.95345	-3364.39	-3205.45			6.0068	22.6803	4.69709	18.3076
	2.96202	6.72313	8.39031	42.3667	6.10478	4.65083	2.56101	7.71339	2.85794	23.3542	5.39487	15.5211	261.141	0.409788	0.136649	0.553929	4.9443	-3364.44	-3203.62			6.02515	17.7074	4.37745	14.7567
	2.98046	6.62063	8.40295	31.8719	5.66385	4.50558	2.52772	7.6514	2.72422	16.7702	4.76433	12.9614	272.385	0.409934	0.136609	0.559563	4.92525	-3364.45	-3203.53			6.00135	14.0138	4.30111	11.4986
	2.97367	6.40316	8.40939	24.3878	5.23671	4.56647	2.51406	7.52599	2.66541	12.293	4.11446	11.6772	295.335	0.409469	0.136224	0.558072	4.90772	-3364.38	-3205.06			5.92874	11.397	4.23516	9.36155
	2.95032	6.29459	8.35844	18.0366	5.03562	4.34443	2.46009	7.41958	2.62796	10.5116	3.60675	10.4752	316.346	0.408926	0.135996	0.55548	4.88899	-3364.44	-3207.61			5.86778	9.13888	4.16921	8.19784
	2.84943	6.15718	8.09591	13.6619	4.81501	4.34342	2.37701	7.16597	2.5758	9.44773	3.41982	9.2158	320.893	0.40855	0.135315	0.554198	4.88367	-3364.46	-3209.77			5.70084	7.60678	4.0396	7.36112
	2.79614	6.11117	7.96875	11.0755	4.67254	4.43683	2.31743	7.26953	2.536	8.25403	3.08789	8.42143	304.709	0.408118	0.135585	0.559679	4.87706	-3364.39	-3212.48			5.62535	6.7283	4.04099	6.58778
	2.67347	6.10737	7.66981	9.4859	4.44947	4.33951	2.21086	7.21854	2.48762	7.83484	2.89345	7.84947	280.433	0.408098	0.136189	0.563229	4.87009	-3364.43	-3215.26			5.48355	6.09163	3.97234	6.19259
	2.46602	6.2608	7.17061	8.88281	4.09128	4.1776	2.02825	7.17162	2.44984	7.36706	2.80075	7.17284	268.304	0.408065	0.136342	0.564489	4.85308	-3364.48	-3217.79			5.29914	5.71723	3.88324	5.78022
	2.25417	6.79478	6.62343	8.18866	3.73173	3.89162	1.85976	6.9885	2.46778	6.71021	2.74428	6.44102	262.127	0.408231	0.135422	0.564368	4.84495	-3364.39	-3220.34			5.22413	5.27067	3.77201	5.2985
	2.08524	7.20071	6.25672	7.0361	3.51098	3.61087	1.73804	6.98382	2.44996	5.97409	2.84899	5.59199	254.878	0.408876	0.135654	0.569202	4.84407	-3364.41	-3220.88			5.18089	4.71932	3.72394	4.80502
	1.90415	7.93592	5.8772	6.0956	3.32659	3.2942	1.62285	7.0008	2.51563	5.32187	2.93947	4.56589	247.842	0.409024	0.136271	0.570253	4.83534	-3364.48	-3220.99			5.23909	4.2388	3.71309	4.27574
	1.78161	8.69412	5.54692	5.3543	3.03461	2.99153	1.49377	6.968	2.57424	4.82192	3.10327	4.03704	235.657	0.409359	0.136299	0.568034	4.8279	-3364.39	-3221.57			5.34089	3.79348	3.67867	3.98741
	1.80771	9.09304	5.3729	5.10883	2.91098	2.7883	1.46512	7.02995	2.6458	4.54003	3.26319	3.39861	222.005	0.409025	0.136372	0.569713	4.81975	-3364.39	-3221.77			5.42455	3.6027	3.71362	3.73394
	1.77635	9.39842	5.31413	5.01	2.77841	2.52148	1.47792	7.08608	2.70235	4.47073	3.40936	3.19839	206.099	0.408442	0.136776	0.567102	4.80753	-3364.49	-3221.67			5.4963	3.43663	3.75545	3.69283
	1.82122	9.59652	5.4723	4.81531	2.77027	2.41283	1.50832	6.98606	2.81867	4.34469	3.49965	3.02558	189.385	0.407544	0.13752	0.575853	4.80157	-3364.41	-3222.26			5.63001	3.3328	3.77102	3.6233
	1.85692	9.63709	5.46137	4.81297	2.72749	2.26361	1.5808	7.12689	2.88007	4.36907	3.57229	2.95602	169.388	0.406806	0.137742	0.574185	4.80244	-3364.38	-3222.66			5.65179	3.26802	3.86259	3.63246
	1.89385	9.60117	5.50557	4.78631	2.76057	2.18285	1.6468	7.41813	2.92443	4.26489	3.63788	2.86184	152.641	0.405823	0.138342	0.572712	4.81398	-3364.49	-3222.32			5.66686	3.24324	3.99645	3.5882
	1.85467	9.9628	5.38336	4.7575	2.77361	2.11005	1.6401	7.39179	2.94924	4.1643	3.58646	2.8628	147.822	0.404875	0.138088	0.570106	4.81005	-3364.43	-3222.83			5.73361	3.21372	3.99371	3.53785
	1.87319	9.8307	5.19005	4.78996	2.73931	2.09407	1.68659	7.31468	2.86918	4.22244	3.58011	2.86714	146.822	0.403958	0.13781	0.575442	4.81667	-3364.37	-3223.48			5.63131	3.20778	3.95681	3.55656
	1.86526	9.34427	5.15249	4.71487	2.73581	2.11273	1.70745	7.07401	2.78986	4.15198	3.47871	2.88112	144.175	0.403228	0.137624	0.575359	4.82866	-3364.49	-3222.92			5.45401	3.1878	3.85711	3.50393
	1.83783	8.9562	5.20688	4.60356	2.77249	2.03579	1.71651	6.96217	2.671	4.11552	3.43186	2.83855	138.491	0.402649	0.137516	0.575272	4.84427	-3364.45	-3223.22			5.33363	3.13728	3.78323	3.46198
	1.85217	8.86433	5.08175	4.5601	2.77705	1.98396	1.70874	6.78351	2.65758	4.09705	3.41014	2.80018	133.408	0.402067	0.136739	0.572737	4.85373	-3364.36	-3224.19			5.26608	3.10703	3.71661	3.43579
	1.8554	8.64919	4.94966	4.61303	2.84416	2.08498	1.70305	6.75469	2.55466	4.14439	3.46907	2.7886	132.243	0.401284	0.135961	0.566166	4.86184	-3364.47	-3223.51			5.15142	3.18072	3.6708	3.46735
	1.87312	8.57229	4.91653	4.61982	2.93722	2.18203	1.66537	6.76992	2.47494	4.17496	3.44557	2.78204	129.344	0.400782	0.136435	0.556188	4.87003	-3364.46	-3223.41			5.12065	3.24636	3.63675	3.46752
	1.88289	8.30148	4.69455	4.75345	2.97671	2.4887	1.64142	6.58742	2.31937	4.33847	3.30104	2.81609	126.716	0.399929	0.136787	0.549753	4.86742	-3364.36	-3224.69			4.95964	3.40629	3.51607	3.4852
	1.91333	7.66105	4.78202	4.96177	2.99405	2.72473	1.64669	6.49706	2.2394	4.61451	3.26001	2.85876	124.692	0.399657	0.137312	0.558308	4.86269	-3364.45	-3224.02			4.78547	3.56018	3.46105	3.57776
	1.8698	7.33599	4.75886	4.92647	3.08827	2.87171	1.58431	6.33645	2.20681	4.66911	3.16889	2.92033	121.452	0.399552	0.137303	0.560129	4.85934	-3364.48	-3223.39			4.65488	3.62882	3.37585	3.58611
	1.84671	7.00947	4.63957	4.97206	3.08676	2.94618	1.55964	6.179	2.15186	4.64249	3.12994	2.93471	115.877	0.399543	0.137288	0.562493	4.8464	-3364.35	-3224.89			4.49858	3.66833	3.29683	3.56904
	1.79154	6.96887	4.45895	4.98881	3.08688	2.92368	1.52387	5.97516	2.13055	4.70471	3.07441	2.98405	103.353	0.399429	0.136636	0.557078	4.83682	-3364.43	-3224.47			4.40645	3.66646	3.20986	3.58772
	1.71494	7.01771	4.37524	5.05649	3.0123	2.85312	1.48236	5.89706	1.98585	4.64206	3.07556	3.07902	91.5569	0.399859	0.136586	0.56435	4.82659	-3364.5	-3223.14			4.36929	3.64064	3.12176	3.59888
	1.66786	6.98564	4.23452	4.88437	2.91175	2.56882	1.4482	5.75542	1.95806	4.51945	2.96622	3.07703	89.5216	0.399911	0.136186	0.567823	4.82006	-3364.37	-3224.75			4.29601	3.45498	3.05389	3.5209
	1.66926	7.0028	4.12495	4.78478	2.80678	2.45036	1.45917	5.41927	1.97938	4.39	2.93214	3.0658	86.8962	0.400365	0.136094	0.572742	4.80939	-3364.42	-3224.7			4.26567	3.34731	2.95261	3.46265
	1.66709	7.10714	4.17554	4.48675	2.76008	2.19223	1.4702	5.08195	2.09153	4.24827	3.0143	3.0076	84.2079	0.400469	0.135008	0.582593	4.80147	-3364.5	-3222.69			4.31659	3.14635	2.88123	3.42339
	1.675	7.1814	4.19153	4.14834	2.69751	1.96728	1.47152	4.84886	2.1877	3.85759	3.06833	2.91651	84.9192	0.40073	0.134467	0.581135	4.80363	-3364.39	-3224.2			4.34931	2.93771	2.83603	3.28081
	1.72114	7.38683	4.33417	4.12207	2.63158	1.80075	1.52498	4.61181	2.22436	3.67809	3.13132	2.87617	87.1262	0.401316	0.134799	0.576545	4.78498	-3364.39	-3224.82			4.48071	2.85147	2.78705	3.22852
	1.76307	7.74932	4.52257	3.99188	2.61403	1.63925	1.53685	4.50628	2.268	3.61555	3.18121	2.8441	90.0156	0.401326	0.135048	0.578783	4.771	-3364.5	-3222.23			4.67832	2.74838	2.77038	3.21362
	1.78998	8.14046	4.65552	3.90819	2.66808	1.63331	1.55746	4.61842	2.36331	3.50801	3.257	2.78907	101.038	0.401461	0.135678	0.59111	4.76156	-3364.4	-3223.53			4.86198	2.73653	2.8464	3.18469
	1.81158	8.50081	4.70686	3.81587	2.73754	1.7261	1.55425	4.55635	2.44391	3.37678	3.21116	2.63111	118.001	0.402295	0.135664	0.599928	4.75648	-3364.38	-3224.96			5.00642	2.75984	2.8515	3.07302
	1.83926	8.58586	4.73126	3.91332	2.71019	1.83006	1.5406	4.51052	2.46003	3.39416	3.19344	2.59654	135.042	0.402905	0.135633	0.611475	4.75409	-3364.5	-3222.1			5.05212	2.81786	2.83705	3.06138
	1.81652	8.7113	4.77421	3.96651	2.70661	2.02387	1.53673	4.53746	2.45604	3.49929	3.20879	2.58911	146.069	0.403336	0.134839	0.617167	4.75771	-3364.43	-3222.84			5.10068	2.89899	2.84341	3.09906
	1.77081	8.82612	4.85642	4.06717	2.69111	2.09066	1.51541	4.75584	2.42284	3.55691	3.12958	2.58942	150.602	0.404392	0.134214	0.618561	4.76586	-3364.37	-3225.27			5.15112	2.94965	2.89803	3.09197
	1.70962	8.97939	4.8752	4.16549	2.73441	2.14331	1.4629	4.66742	2.40344	3.68603	3.07707	2.59832	154.374	0.405524	0.133509	0.623505	4.78105	-3364.49	-3222.24			5.18807	3.0144	2.84459	3.12047
	1.68011	9.16932	4.87371	4.14323	2.71873	2.29182	1.46306	4.74806	2.41682	3.75096	3.07941	2.57076	158.591	0.406241	0.132257	0.633592	4.81537	-3364.45	-3222.08			5.24105	3.05126	2.87598	3.13371
	1.66379	9.49687	4.93807	4.23051	2.77249	2.38632	1.48363	5.06697	2.40083	3.87359	3.03473	2.57367	161.007	0.40696	0.130962	0.631437	4.85901	-3364.37	-3225.43			5.36624	3.12977	2.98381	3.16066
	1.66277	9.39426	5.00542	4.40381	2.73682	2.46441	1.46542	5.26301	2.36573	4.25232	2.86919	2.63159	165.655	0.407883	0.130068	0.630232	4.88689	-3364.48	-3222.62			5.35415	3.20168	3.03138	3.25103
	1.67512	9.17308	5.01183	4.51652	2.70943	2.50552	1.49224	5.75381	2.39215	4.73051	2.81828	2.77776	171.498	0.408185	0.130413	0.61726	4.91587	-3364.46	-3221.25			5.28668	3.24382	3.21273	3.44219
	1.67384	9.24765	5.02701	4.76113	2.80467	2.57695	1.5012	6.13133	2.36316	5.02035	2.79026	2.89757	171.47	0.408841	0.131103	0.608219	4.94007	-3364.37	-3225.32			5.31617	3.38092	3.33189	3.56939
	1.69825	9.2496	5.07787	4.88228	2.78555	2.47853	1.48938	6.49821	2.37365	5.14374	2.73592	2.96465	173.672	0.409247	0.131226	0.615182	4.96419	-3364.45	-3223.17			5.34191	3.38212	3.45375	3.61477
	1.7787	9.12642	4.98564	5.17648	2.81923	2.58568	1.50973	6.70352	2.36596	5.48116	2.79641	3.15705	196.792	0.409875	0.13175	0.621759	4.98197	-3364.47	-3220.47			5.29692	3.52713	3.5264	3.81154
	1.79258	8.96222	4.86908	5.3449	2.79847	2.69764	1.50163	7.11498	2.3424	5.84303	2.82813	3.45455	233.701	0.410391	0.132527	0.629025	4.99008	-3364.37	-3224.97			5.20796	3.61367	3.653	4.0419
	1.76127	8.67571	4.77987	5.71154	2.81823	2.73638	1.45696	7.56528	2.30616	6.72518	2.90498	4.00069	271.164	0.411097	0.133284	0.638326	4.99298	-3364.43	-3223.81			5.07228	3.75538	3.77613	4.54362
	1.74324	8.53858	4.68056	6.31034	2.8439	2.87217	1.48442	8.12283	2.43151	7.98198	2.96596	4.56753	299.704	0.412133	0.134804	0.638055	4.9866	-3364.47	-3219.78			4.98746	4.0088	4.01292	5.17182
	1.72898	8.61616	4.51224	6.50825	2.84913	2.96706	1.54604	8.50102	2.52948	9.10254	3.1061	4.98336	325.517	0.412464	0.135539	0.638932	4.98608	-3364.38	-3224.19			4.95246	4.10815	4.19218	5.73067
	1.76707	8.57649	4.54844	6.76206	2.92523	3.03088	1.57902	9.0155	2.79525	9.32138	3.20531	5.20404	350.171	0.412871	0.135337	0.650971	4.98468	-3364.42	-3224.3			4.964	4.23939	4.46326	5.91024
	1.75544	8.58661	4.59276	7.18847	2.93547	3.04812	1.60581	10.1039	3.06517	9.8996	3.36591	5.42067	377.241	0.413463	0.135222	0.654606	4.97632	-3364.47	-3218.99			4.97827	4.39069	4.92497	6.22873
	1.80586	8.89118	4.57202	7.66911	3.03359	3.19052	1.64202	10.6418	3.36066	10.2934	3.38947	5.76071	403.12	0.41409	0.135084	0.649432	4.96539	-3364.38	-3222.77			5.08969	4.63107	5.21484	6.48118
	1.84478	9.15699	4.65285	8.09861	3.10316	3.15711	1.69124	11.4964	3.72475	10.5847	3.41236	5.98873	438.498	0.41403	0.13585	0.647369	4.95333	-3364.41	-3224.39			5.21821	4.78629	5.63747	6.66193
	1.89942	9.10087	4.71324	8.16597	3.15843	3.27124	1.74563	12.3812	4.11116	10.8245	3.45005	6.15199	473.853	0.413757	0.136361	0.634452	4.93706	-3364.47	-3218.1			5.23785	4.86521	6.07932	6.80885
	1.95757	9.31052	4.95902	8.36606	3.25338	3.30759	1.81583	13.0679	4.35929	10.9752	3.38634	6.11286	508.085	0.413464	0.136154	0.619526	4.93234	-3364.4	-3220.77			5.40904	4.97567	6.41435	6.82479
	1.99519	9.2442	4.94753	8.34094	3.2348	3.30922	1.82768	13.6354	4.41413	10.4968	3.4011	6.01766	551.249	0.413304	0.136196	0.609611	4.92616	-3364.39	-3223.99			5.39564	4.96165	6.62575	6.63853
	2.03015	9.69483	5.02367	8.63844	3.24333	3.3635	1.82989	14.274	4.57143	10.0498	3.34768	5.95231	581.418	0.413249	0.136422	0.597324	4.91208	-3364.47	-3217.23			5.58288	5.08176	6.89178	6.44992
	2.01034	9.86652	5.01933	8.96048	3.25906	3.32227	1.85578	14.4855	4.56156	9.8099	3.30331	5.88085	570.304	0.413207	0.136306	0.579163	4.90225	-3364.4	-3218.24			5.63206	5.1806	6.9676	6.33135
	2.06292	9.90734	5.06834	8.82672	3.24353	3.14637	1.92001	14.578	4.47079	9.13	3.07528	5.85936	541.299	0.413072	0.136605	0.558446	4.90967	-3364.39	-3223.04			5.67953	5.07221	6.98959	6.02155
	2.04909	10.1294	4.98827	8.45211	3.16937	2.98163	1.92359	14.7717	4.36519	8.59674	3.09179	5.66635	520.549	0.412364	0.13636	0.534507	4.91302	-3364.47	-3216.34			5.72224	4.86771	7.02016	5.78496
	2.01441	10.3345	4.91561	8.23709	3.13407	2.97726	1.92801	14.8657	4.25602	8.37234	3.06867	5.33929	497.563	0.411456	0.135592	0.518488	4.91504	-3364.41	-3215.16			5.75484	4.78281	7.01658	5.59343
	2.0325	10.6468	4.91823	8.28117	3.05009	2.79155	1.9253	14.7368	4.1363	8.31803	3.06228	5.007	469.616	0.41081	0.135496	0.502783	4.91274	-3364.38	-3220.99			5.86584	4.7076	6.93279	5.46244
	2.01762	10.9534	4.80853	8.25896	2.86214	2.70164	1.89973	14.542	3.97781	7.99055	3.09193	4.50352	429.335	0.410637	0.136011	0.49756	4.91009	-3364.47	-3215.21			5.92651	4.60758	6.8065	5.19533
	2.00094	11.5319	4.96241	8.0951	2.81008	2.51236	1.89246	14.0863	4.03402	7.82526	3.13727	4.02126	355.722	0.411016	0.136684	0.501611	4.91049	-3364.43	-3212.3			6.16509	4.47251	6.67093	4.99459
	1.97444	11.7062	5.19612	8.0852	2.78929	2.32158	1.89104	13.364	3.90033	7.2506	3.26	3.70778	289.863	0.411184	0.137685	0.500167	4.93477	-3364.38	-3219.36			6.29225	4.39869	6.38513	4.73946
	2.00931	12.2365	5.56462	7.79764	2.70182	2.25788	1.8808	12.8097	3.79444	6.74065	3.32808	3.34031	263.973	0.411182	0.138136	0.503494	4.95066	-3364.46	-3215.33			6.60347	4.25245	6.16166	4.46968
	1.983	13.0064	5.77717	7.81753	2.59812	2.23632	1.84153	12.4847	3.74608	6.66201	3.44533	2.97907	259.815	0.410693	0.138205	0.508091	4.95321	-3364.44	-3210.77			6.9222	4.21732	6.02409	4.36214
	1.98835	13.1428	6.06624	8.16332	2.56819	2.23342	1.83694	11.8568	3.73041	6.51753	3.50837	2.84868	258.763	0.410717	0.138775	0.518034	4.95782	-3364.37	-3218.62			7.06581	4.32164	5.80805	4.29153
	2.00324	13.5925	6.46239	8.56289	2.54951	2.34145	1.80926	11.0416	3.62497	6.37493	3.54534	2.8393	249.343	0.410898	0.138986	0.521787	4.97432	-3364.46	-3216.95			7.35273	4.48462	5.49193	4.25319
	1.92875	14.0513	6.87883	9.11426	2.54859	2.44381	1.7464	10.3183	3.48337	6.30319	3.56702	2.93428	238.83	0.411329	0.13921	0.520698	4.99159	-3364.45	-3210.98			7.61961	4.70222	5.18268	4.26816
	1.90381	14.4576	7.18156	9.25364	2.54029	2.54668	1.70769	9.68649	3.53243	6.24703	3.56642	3.16269	233.075	0.411693	0.139915	0.5185	5.00364	-3364.37	-3218.25			7.84766	4.7802	4.97554	4.32538
	1.86648	14.6842	7.22567	9.37807	2.50784	2.73173	1.61946	9.17858	3.44451	6.30084	3.5256	3.24101	240.929	0.411173	0.13983	0.516472	5.0157	-3364.44	-3218.79			7.92544	4.87255	4.74752	4.35582
	1.87458	14.989	7.20922	9.6499	2.44374	2.92491	1.5996	9.16651	3.48502	6.82401	3.61038	3.47854	248.219	0.410723	0.139311	0.520668	5.02272	-3364.46	-3211.05			8.02428	5.00618	4.75038	4.63764
	1.85702	15.0868	7.3086	10.2669	2.43234	3.11511	1.59073	8.82166	3.542	7.499	3.72633	3.67859	244.396	0.410278	0.139049	0.527179	5.04699	-3364.36	-3217.11			8.08412	5.27145	4.65146	4.96797
	1.8305	14.9939	7.40937	10.8928	2.40435	3.47845	1.55926	8.40082	3.72566	8.67858	3.8751	3.76843	238.715	0.410637	0.138845	0.522669	5.07069	-3364.43	-3219.58			8.07792	5.59186	4.56191	5.4407
	1.82028	14.8759	7.36567	12.3011	2.487	3.83961	1.57202	8.44744	3.76902	10.1169	3.9561	3.74079	233.116	0.411022	0.139118	0.523754	5.10016	-3364.47	-3210.61			8.02061	6.20923	4.59616	5.93792
	1.77456	14.5665	7.08425	14.8858	2.57674	4.23727	1.58434	8.81357	3.73478	12.2402	4.02897	3.72227	230.386	0.411389	0.139199	0.523996	5.11908	-3364.36	-3214.98			7.80843	7.23328	4.7109	6.66382
	1.79483	13.8973	6.76934	20.0264	2.84015	4.87252	1.66216	9.62832	3.72656	14.5226	4.11129	3.70606	221.129	0.411455	0.13915	0.522953	5.13394	-3364.41	-3218.8			7.48717	9.24635	5.00568	7.44665
	1.83039	13.3134	6.28338	28.5589	3.29042	5.81848	1.74346	11.2476	4.05037	16.8948	4.15513	3.70247	211.877	0.410974	0.138745	0.524848	5.15304	-3364.49	-3205.02			7.1424	12.5559	5.68049	8.2508
	1.89945	12.5821	6.06171	45.0595	4.2516	7.68628	1.96609	13.5959	4.4772	21.9222	4.31473	3.98769	203.92	0.410971	0.138929	0.526968	5.15504	-3364.2	-2881.36			6.84776	18.9991	6.67972	10.0749
	1.99028	11.7077	5.81788	64.88	5.33729	9.0836	2.17254	14.9994	4.84287	28.3162	4.65937	4.2916	186.636	0.410703	0.139381	0.520408	5.15624	-3363.92	-2365.66			6.50529	26.4336	7.33826	12.4224
	2.15216	11.0389	5.42396	79.4323	6.74655	9.73749	2.45539	16.4703	5.27756	35.628	5.08169	4.70872	176.725	0.410656	0.140255	0.511601	5.13938	-3363.7	-1816.21			6.20502	31.9721	8.06774	15.1395
	2.28731	10.0381	5.10208	93.1929	7.7032	10.4203	2.61431	17.1434	5.60724	41.0577	5.24739	5.1402	176.404	0.409589	0.140174	0.51554	5.12415	-3363.25	-1259.26			5.80916	37.1055	8.45498	17.1484
	2.44508	10.5803	5.31785	95.8649	7.74734	10.0669	2.90693	17.7023	5.52529	39.2821	5.40824	5.06503	165.165	0.410345	0.139073	0.568947	5.05361	-3363.25	-1261.16			6.11441	37.8931	8.71152	16.5851
	2.51591	9.78282	4.8769	105.225	8.68282	10.5877	3.06485	18.2898	5.7813	45.0182	5.95112	5.42737	174.142	0.40998	0.139102	0.566722	5.03467	-3362.91	-709.125			5.72521	41.4984	9.04533	18.7989
	2.5985	8.77163	4.62145	113.604	9.25399	11.1879	3.20185	18.8006	5.94484	49.094	6.26024	5.75761	177.771	0.409953	0.139295	0.560264	5.01938	-3362.69	-140.316			5.33053	44.6821	9.31577	20.3706
	2.67767	8.15391	4.47392	119.473	9.64345	11.4654	3.27201	18.7802	6.02609	51.0964	6.4907	5.94483	180.927	0.409456	0.139489	0.556219	5.01695	-3362.23	430.809			5.10184	46.8607	9.35944	21.1773
	2.70886	7.53749	4.39775	121.385	9.86637	11.4591	3.35922	18.3875	6.10142	53.2702	6.81714	6.12405	185.625	0.408977	0.138891	0.550831	5.00691	-3361.87	978.741			4.88137	47.5701	9.28272	22.0705
	2.70539	7.35757	4.19925	118.865	9.6815	10.652	3.33171	16.4481	6.11888	53.3809	6.82936	6.15501	187.816	0.408711	0.139839	0.5376	5.00028	-3361.86	1175.24			4.75407	46.3995	8.6329	22.1218
	2.62855	7.66711	4.12232	110.631	9.21632	9.86227	3.24119	15.3748	5.8609	51.2295	6.82222	6.51178	187.231	0.408894	0.139434	0.534422	4.98994	-3361.72	1224.78			4.80599	43.2364	8.15897	21.5212
	2.52227	7.80955	4.12913	98.3702	8.39687	9.18501	3.14376	14.0549	5.519	49.0135	6.83386	6.82177	184.767	0.40889	0.138416	0.536896	4.98558	-3361.65	1236.22			4.82032	38.6507	7.57254	20.8897
	2.41941	8.01695	3.94214	85.3122	7.51467	8.15301	3.08733	13.3033	5.18126	43.9726	6.91653	6.96436	176.489	0.410297	0.138076	0.539713	4.97306	-3361.8	1245.52			4.79283	33.66	7.19062	19.2845
	2.36926	8.2558	3.97486	76.1119	6.65739	7.5216	3.02498	12.345	4.95766	39.3874	6.77104	7.12187	167.414	0.411166	0.137507	0.548948	4.96844	-3361.72	1253.26			4.86664	30.097	6.77589	17.7601
	2.36033	8.77301	3.91529	64.2527	5.90746	6.54134	3.06015	11.4614	4.75677	33.9342	6.71546	7.53439	177.445	0.410704	0.136624	0.562409	4.95536	-3361.64	1243.93			5.01621	25.5672	6.42609	16.0614
	2.30227	9.08216	3.8688	52.055	5.22651	5.92613	3.05065	10.8017	4.6465	30.2301	6.62868	7.77086	205.252	0.411299	0.135822	0.57352	4.93323	-3361.8	1240.58			5.08441	21.0692	6.16628	14.8766
	2.27186	9.02209	3.82875	43.9521	4.54156	5.20424	2.97491	10.3055	4.50572	26.3768	6.33484	7.96098	237.418	0.411223	0.135616	0.588423	4.91945	-3361.76	1243.19			5.0409	17.8993	5.92869	13.5575
	2.21898	9.16239	3.83617	34.2704	3.84023	4.85333	2.90746	10.1246	4.33114	22.3087	6.38371	7.99804	259.847	0.411102	0.13455	0.595421	4.91028	-3361.64	1229.32			5.07252	14.3213	5.78772	12.2302
	2.22915	8.85532	3.84946	24.3043	3.24642	4.40633	2.92237	9.75113	4.45632	17.8568	6.35642	7.90015	272.738	0.410744	0.13411	0.601777	4.90604	-3361.81	1218.34			4.97797	10.6523	5.70994	10.7045
	2.24444	8.42503	3.8463	18.208	2.92991	3.87072	2.93168	9.61991	4.48698	14.4904	6.2735	7.9381	274.312	0.410148	0.133701	0.604322	4.89429	-3361.81	1215.85			4.83859	8.33621	5.67952	9.56735
	2.26986	8.3694	3.94645	14.7388	2.70948	3.61671	2.91023	9.44418	4.47911	11.9991	6.08928	8.03838	272.081	0.409436	0.133391	0.612697	4.8778	-3361.67	1198.72			4.8619	7.02167	5.61117	8.70893
	2.24034	8.4216	3.95225	11.7283	2.40593	3.46409	2.85452	9.31577	4.45925	10.4484	5.86204	8.54466	276.317	0.409885	0.133148	0.614151	4.86209	-3361.82	1180.49			4.8714	5.86609	5.54318	8.28502
	2.13297	8.53643	4.06419	10.7627	2.12558	3.55171	2.70946	9.35437	4.45033	10.098	5.7466	9.14509	280.231	0.410711	0.133049	0.616579	4.86004	-3361.87	1173.69			4.91119	5.47999	5.50472	8.32991
	2.0516	8.4482	4.08173	10.1017	2.03891	3.41474	2.60635	9.61857	4.45457	10.0288	5.56485	9.48706	271.671	0.410636	0.132954	0.61553	4.85405	-3361.7	1155.67			4.86051	5.18511	5.55983	8.36022
	2.02263	8.46261	4.18941	9.98499	2.04246	3.49262	2.54147	9.90896	4.5285	9.81598	5.51561	9.51701	240.834	0.410805	0.132421	0.608639	4.84182	-3361.84	1134.06			4.89155	5.17336	5.65964	8.28287
	1.98227	8.41029	4.1864	10.2067	2.08335	3.30506	2.47291	10.1981	4.59888	9.6189	5.27492	9.37463	209.019	0.410343	0.13245	0.600062	4.83102	-3361.93	1125.12			4.85965	5.19836	5.75662	8.08948
	1.88148	8.26017	4.14151	10.4494	2.14519	3.19677	2.34741	10.8126	4.4743	9.42824	4.89942	8.95704	203.089	0.409685	0.132481	0.597303	4.82418	-3361.76	1108.48			4.76105	5.26378	5.87809	7.76157
	1.77243	7.95295	4.08058	10.4735	2.36563	3.06877	2.28103	11.7273	4.38126	8.89926	4.53685	8.38056	211.068	0.409645	0.132252	0.591412	4.84004	-3361.85	1085.47			4.60199	5.30265	6.12985	7.27222
	1.68966	7.48578	4.21896	11.1416	2.81906	3.13336	2.19215	12.5225	4.44301	8.36116	4.304	7.83284	232.707	0.409021	0.131922	0.588863	4.86761	-3361.98	1074.29			4.4648	5.69802	6.3859	6.83267
	1.66552	7.02265	4.4016	11.3257	3.2449	3.15287	2.17439	13.2117	4.56432	7.44723	4.10603	6.93425	251.652	0.407478	0.13192	0.588864	4.89577	-3361.81	1058.93			4.36326	5.90781	6.65015	6.1625
	1.63769	6.4626	4.53666	11.1942	3.53438	3.01911	2.16643	13.5003	4.67443	6.55805	3.94572	5.55865	258.143	0.406976	0.131822	0.579801	4.91868	-3361.87	1034.22			4.21232	5.91589	6.78038	5.35414
	1.69205	6.05085	4.82679	10.8137	3.74555	3.04637	2.21665	13.4092	4.70073	5.76792	3.91015	4.72455	251.212	0.406504	0.132188	0.569962	4.95467	-3362.03	1018.21			4.18989	5.86853	6.77554	4.80087
	1.67502	6.01592	4.94843	10.4624	3.86274	2.96214	2.21926	13.3719	4.59133	5.15585	3.90354	4.30292	248.88	0.40736	0.132254	0.565461	4.98553	-3361.88	999.968			4.21312	5.76243	6.7275	4.4541
	1.71783	5.85838	5.1372	9.92114	3.97692	2.96577	2.2527	13.1181	4.56535	4.80246	3.86125	4.19392	259.337	0.408231	0.13254	0.5646	5.01395	-3361.89	968.813			4.2378	5.62128	6.64538	4.28588
	1.74764	5.99201	5.12824	9.52686	4.08786	2.82799	2.22572	12.8019	4.62108	4.63467	3.85939	4.00682	267.094	0.408466	0.132383	0.561114	5.0374	-3362.1	943.178			4.2893	5.4809	6.54955	4.16696
	1.75232	6.066	5.17482	9.41678	4.07477	2.74271	2.21406	12.3392	4.62331	4.45819	3.84594	3.93917	261.686	0.408822	0.133245	0.560175	5.04609	-3361.98	917.317			4.33104	5.41142	6.3922	4.0811
	1.73845	6.08326	5.01052	8.73773	3.82501	2.56778	2.18755	12.2678	4.71428	4.20972	3.80643	3.7647	238.988	0.409082	0.134733	0.549066	5.05164	-3361.96	877.366			4.27741	5.04351	6.38987	3.92695
	1.72873	6.0419	4.87631	8.48526	3.64601	2.32744	2.15621	12.5574	4.80748	4.20613	3.75888	3.78393	209.878	0.409453	0.135645	0.54762	5.05322	-3362.18	840.203			4.21565	4.81957	6.50701	3.91631
	1.73766	6.24429	4.78872	8.05653	3.47109	2.05082	2.15621	12.9464	4.91978	4.17716	3.83694	3.76051	181.708	0.409846	0.136068	0.556856	5.05374	-3362.11	804.506			4.25689	4.52615	6.67412	3.92487
	1.75207	6.33774	4.57171	8.43286	3.45321	1.80974	2.16891	13.1551	4.93127	4.28923	3.8866	3.93985	161.072	0.410555	0.136851	0.562053	5.04535	-3362.05	755.926			4.2205	4.56527	6.75177	4.03856
	1.78351	6.39348	4.44033	9.29077	3.40881	1.75984	2.20551	13.2113	5.04826	4.30651	3.95998	4.25766	149.417	0.409921	0.137472	0.561731	5.05557	-3362.29	707.352			4.20577	4.81981	6.82169	4.17471
	1.74245	6.40307	4.19049	10.1194	3.26779	1.60237	2.21836	13.6511	5.11018	4.4192	3.98679	4.69919	137.919	0.410149	0.137939	0.559916	5.07332	-3362.26	661.353			4.112	4.99653	6.99322	4.36839
	1.71922	6.27962	4.08778	11.0321	3.23383	1.54825	2.22544	13.8202	5.11484	4.59989	4.15042	4.93735	120.221	0.410608	0.138562	0.553038	5.09287	-3362.17	601.299			4.02887	5.27138	7.05348	4.56255
	1.74195	6.37096	4.10265	11.3993	3.3124	1.56713	2.25289	13.7157	5.08953	4.7435	4.17467	5.27339	100.312	0.410545	0.13842	0.553322	5.10171	-3362.41	535.525			4.07186	5.42627	7.01937	4.73052
	1.75649	6.57033	4.19654	13.1327	3.32096	1.56162	2.28339	13.205	5.09331	4.95977	4.27264	5.56415	91.4667	0.410851	0.138058	0.563346	5.10596	-3362.44	467.069			4.17445	6.0051	6.86058	4.93218
	1.77151	6.47597	4.30268	13.5811	3.22315	1.59274	2.33715	12.3995	4.91877	5.14466	4.31396	5.68759	91.1604	0.41103	0.137389	0.562162	5.10515	-3362.34	379.904			4.18339	6.13233	6.55182	5.04874
	1.73794	6.32686	4.15904	13.9859	3.06517	1.64215	2.31505	11.973	4.70521	5.377	4.25481	5.83254	88.9423	0.410561	0.138058	0.563592	5.10297	-3362.58	275.426			4.07461	6.23106	6.33109	5.15478
	1.71055	6.18874	4.08774	14.2926	2.96068	1.63195	2.30273	12.0797	4.68512	5.33932	4.27377	5.90587	86.62	0.410241	0.137653	0.568124	5.09953	-3362.69	141.817			3.99568	6.29508	6.35587	5.17298
	1.68969	5.99025	4.03125	14.2966	2.99129	1.64919	2.33037	12.419	4.67616	5.58478	4.26953	5.84188	84.046	0.411311	0.137484	0.576667	5.08403	-3362.62	-23.578			3.90373	6.31235	6.47518	5.23206
	1.69233	5.93284	4.07438	14.264	2.95898	1.72766	2.36327	12.2089	4.64573	5.62534	4.33295	5.60436	84.7536	0.411794	0.137481	0.586962	5.05866	-3362.87	-216.853			3.89985	6.31689	6.40597	5.18755
	1.74812	5.75102	4.05394	13.6199	2.94518	1.80949	2.44018	12.2285	4.81401	5.65471	4.40352	5.59808	86.0396	0.412561	0.13723	0.597699	5.03899	-3363.05	-428.223			3.85102	6.12486	6.49425	5.21877
	1.75257	5.46816	3.91909	13.1257	2.89231	1.80355	2.46904	12.3612	4.89624	5.56346	4.62482	5.57406	87.7969	0.413636	0.137932	0.601915	5.03496	-3363.01	-666.817			3.71327	5.94051	6.57551	5.25411
	1.78149	5.17446	3.76574	10.8948	2.83951	1.84775	2.46706	12.5082	4.85746	5.53725	4.69262	5.4916	89.7647	0.414721	0.138474	0.604145	5.02856	-3363.25	-932.113			3.57389	5.19401	6.6109	5.24049
	1.80152	5.12615	3.60427	9.61546	2.84399	1.90932	2.47046	12.5522	4.87547	5.43952	4.78614	5.56621	90.3315	0.415595	0.139488	0.609362	5.02508	-3363.5	-1210.76			3.51065	4.78959	6.63271	5.26396
	1.82048	5.19378	3.68872	8.96382	2.92303	1.88875	2.47542	12.7038	4.90998	5.32894	4.76535	5.40981	91.5947	0.416009	0.139167	0.617086	5.02199	-3363.48	-1489.97			3.56766	4.59187	6.69638	5.16804
	1.81591	5.09289	3.78259	8.90426	2.91453	1.96191	2.45413	12.4475	4.9017	5.53148	4.65439	5.35306	94.8935	0.416576	0.138291	0.626742	5.0301	-3363.66	-1762.81			3.5638	4.59357	6.60113	5.17964
	1.81697	4.94746	3.92767	8.61499	2.84823	1.99079	2.38244	12.0841	4.78804	5.30332	4.59762	5.4884	98.5583	0.416335	0.137946	0.620926	5.03251	-3363.94	-2028.77			3.56403	4.48467	6.41819	5.12978
	1.81713	4.79702	4.13882	8.46291	2.83187	1.97949	2.31918	11.8586	4.6799	5.31026	4.57969	5.642	100.508	0.416216	0.138111	0.621927	5.03799	-3363.91	-2279.13			3.58432	4.42476	6.2859	5.17732
	1.77129	4.73906	4.25714	8.53032	2.74498	2.00422	2.25945	11.6278	4.57514	5.50326	4.54553	5.67111	102.594	0.415785	0.138745	0.620673	5.04456	-3364.03	-2503.35			3.58916	4.42651	6.15413	5.23997
	1.78784	4.64394	4.4669	8.35601	2.64898	2.0849	2.2678	11.5778	4.54364	5.81925	4.45262	5.39207	107.607	0.415051	0.138492	0.614719	5.04738	-3364.26	-2689.66			3.6329	4.3633	6.12975	5.22131
	1.77861	4.69947	4.54596	8.66557	2.64824	2.11988	2.2774	11.5968	4.59078	5.85059	4.29361	5.37116	121.346	0.414367	0.138062	0.606907	5.06006	-3364.22	-2840.52			3.67468	4.4779	6.155	5.17179
	1.70058	4.75161	4.6495	10.0401	2.56311	2.36286	2.17371	11.4796	4.60194	5.97084	4.22552	5.31636	137.845	0.414047	0.137122	0.598217	5.06905	-3364.25	-2961.09			3.70056	4.9887	6.08508	5.17091
	1.64387	4.59982	4.6092	10.1877	2.54356	2.46573	2.10484	11.1769	4.61485	6.05523	4.26744	5.43055	151.613	0.41485	0.137078	0.590227	5.06581	-3364.44	-3060.6			3.61763	5.06567	5.96554	5.25107
	1.62699	4.5238	4.54094	10.1997	2.51362	2.68657	2.11766	11.1909	4.68527	6.31912	4.3238	5.4047	158.789	0.415159	0.138136	0.577403	5.0412	-3364.38	-3123.8			3.56391	5.13329	5.99794	5.34921
	1.67152	4.71917	4.43756	10.7207	2.53852	3.00881	2.17634	11.1983	4.74963	6.62038	4.25356	5.30447	172.326	0.415028	0.138383	0.583394	5.02664	-3364.33	-3159.18			3.60942	5.42268	6.04143	5.39281
	1.71296	4.9605	4.31887	10.7519	2.65055	3.33406	2.23463	11.3819	4.84248	6.84435	4.32089	5.17348	199.156	0.414844	0.138765	0.581497	5.01295	-3364.49	-3178.71			3.66411	5.57882	6.15302	5.44624
	1.71026	4.97502	4.35853	10.8123	2.68274	3.73695	2.23483	11.5373	4.86065	6.93579	4.32482	5.2081	236.375	0.414898	0.138699	0.577951	5.00136	-3364.43	-3188.94			3.68127	5.744	6.21094	5.48957
	1.72214	5.16445	4.35429	11.0667	2.69403	4.2214	2.24727	11.7499	4.76253	7.1462	4.34104	5.36104	274.482	0.414959	0.139531	0.571638	4.98908	-3364.35	-3199.45			3.74696	5.99406	6.25323	5.61609
	1.75483	5.12801	4.303	11.5724	2.76168	4.59609	2.28125	11.8956	4.80458	7.91895	4.3984	5.25677	305.712	0.414942	0.140333	0.571472	4.96596	-3364.47	-3207.95			3.72861	6.31004	6.32715	5.85804
	1.80622	5.09355	4.30929	10.7458	2.83242	4.65203	2.38212	12.1088	4.82576	8.45647	4.42786	5.19825	324.738	0.414299	0.141595	0.569149	4.95465	-3364.46	-3213.16			3.73635	6.07674	6.43888	6.02753
	1.86764	5.20204	4.40285	11.0022	2.87603	4.88105	2.43451	12.3847	4.73053	8.86545	4.34885	5.19444	343.548	0.413674	0.142399	0.57045	4.95642	-3364.36	-3214.57			3.82418	6.25308	6.51658	6.13625
	1.88251	5.36511	4.50046	12.2614	2.85151	5.18801	2.42276	12.5026	4.70286	9.23037	4.3283	5.19923	373.266	0.412722	0.142746	0.573657	4.97266	-3364.45	-3215.82			3.91603	6.76696	6.54274	6.25263
	1.88712	5.34847	4.54509	12.2385	2.83144	5.2972	2.40476	12.8288	4.72748	9.54335	4.39902	5.1864	409.38	0.412204	0.143001	0.571603	4.97657	-3364.47	-3214.88			3.92689	6.78903	6.65366	6.37625
	1.84348	5.36465	4.50517	13.2749	2.76537	5.5531	2.30548	13.1612	4.71841	9.84205	4.34662	5.05044	428.555	0.412047	0.143619	0.568479	4.97616	-3364.36	-3214.6			3.90443	7.19779	6.72835	6.41304
	1.90014	5.7033	4.34293	14.3133	2.73864	5.87534	2.36287	13.3172	4.79799	10.0971	4.35147	4.94918	418.813	0.411678	0.143742	0.566742	4.97194	-3364.43	-3215.99			3.98212	7.64244	6.82603	6.46591
	1.9325	6.09078	4.32191	15.5716	2.77935	5.63632	2.33437	13.4407	4.89391	10.1969	4.52366	4.74935	406.084	0.411264	0.143459	0.563157	4.9672	-3364.48	-3215.52			4.11506	7.99577	6.88966	6.48996
	1.93204	6.29391	4.32495	16.604	2.81852	5.64945	2.32458	13.1216	4.86993	9.99046	4.59524	4.63217	413.206	0.411488	0.143148	0.563802	4.96592	-3364.38	-3215.02			4.18363	8.35733	6.77203	6.40596
	1.96772	6.70495	4.4693	19.4468	2.76365	5.67352	2.27671	13.0663	4.76556	9.94994	4.62056	4.52446	434.722	0.411076	0.142731	0.567841	4.95901	-3364.41	-3216.18			4.38066	9.29467	6.70285	6.36499
	2.01708	7.24281	4.50601	20.1613	2.77049	5.60846	2.30611	13.288	4.85641	9.68767	4.74771	4.33302	467.033	0.4108	0.141878	0.567362	4.94948	-3364.47	-3216.11			4.58863	9.51342	6.81685	6.25613
	2.00262	7.72809	4.61736	19.3705	2.76458	5.68973	2.28222	13.2197	4.85574	9.25415	4.64078	4.17767	487.322	0.410756	0.141283	0.566193	4.94593	-3364.38	-3215.51			4.78269	9.27493	6.78589	6.0242
	1.96594	8.1388	4.68013	19.0712	2.73051	5.50927	2.20217	12.7912	4.67676	9.01017	4.54123	4.05011	486.686	0.410942	0.140373	0.571238	4.94967	-3364.39	-3216.39			4.92829	9.10364	6.55671	5.86717
	1.99279	8.50892	4.81551	18.6546	2.6642	5.53824	2.24212	12.609	4.5135	8.47038	4.5269	3.98117	469.98	0.410819	0.13955	0.574057	4.95388	-3364.45	-3216.51			5.10574	8.95234	6.45488	5.65948
	1.96556	8.76739	5.01565	17.76	2.69136	5.12602	2.1236	12.4274	4.39259	8.32133	4.35187	3.99079	454.169	0.410366	0.138415	0.57872	4.96395	-3364.39	-3215.86			5.24953	8.52579	6.31452	5.55466
	1.8878	8.82727	4.98509	17.0283	2.63237	5.12131	2.04023	12.2549	4.26124	8.13723	4.14476	3.93471	444.556	0.409878	0.137776	0.582614	4.9772	-3364.37	-3216.45			5.23339	8.26067	6.18547	5.40557
	1.79929	9.04892	4.95135	16.2704	2.60652	5.03383	1.91058	12.254	4.13641	7.95597	3.97025	3.88779	434.081	0.408739	0.137181	0.590645	5.00327	-3364.44	-3216.84			5.26652	7.97024	6.10034	5.27134
	1.73018	8.93082	4.85962	14.062	2.71812	4.88617	1.84206	12.1124	4.0315	7.64493	3.78416	3.7856	411.726	0.408455	0.136883	0.58879	5.02349	-3364.4	-3216.23			5.17354	7.22208	5.99533	5.07157
	1.68108	8.82199	4.86066	13.1751	2.73491	4.65946	1.76675	12.1675	3.97634	7.63063	3.55844	3.70815	362.406	0.407822	0.136064	0.585556	5.03888	-3364.37	-3216.38			5.12124	6.8565	5.97019	4.96574
	1.69036	8.62177	4.90946	12.8795	2.86868	4.29969	1.76723	12.4285	3.92924	7.49485	3.46826	3.62803	318.163	0.407908	0.135964	0.586739	5.05576	-3364.43	-3216.75			5.07386	6.68263	6.04164	4.86371
	1.66756	8.29169	5.0209	12.4533	3.03985	4.20329	1.75531	13.1683	4.07458	7.12386	3.36155	3.56013	279.174	0.407192	0.135873	0.588622	5.06562	-3364.41	-3216.24			4.99339	6.56549	6.33273	4.68185
	1.63133	7.78744	5.06194	11.9978	3.14763	3.67192	1.70546	13.4391	4.14128	6.93746	3.17698	3.50033	253.573	0.406977	0.136287	0.594321	5.07701	-3364.38	-3216.22			4.8269	6.27246	6.42861	4.53826
	1.59113	7.3337	5.20942	12.0337	3.28425	3.37864	1.69574	13.7931	4.007	6.65918	3.00077	3.57781	248.365	0.406831	0.136698	0.601771	5.09378	-3364.43	-3216.74			4.71141	6.23221	6.49862	4.41259
	1.5784	7.04311	5.50091	11.435	3.38591	3.02007	1.71615	14.0229	4.16754	6.5994	2.90606	3.88626	253.992	0.406655	0.136906	0.605619	5.10683	-3364.43	-3216.46			4.70748	5.94699	6.63553	4.46391
	1.57631	6.7594	5.76689	11.3201	3.50274	2.77058	1.73928	14.6516	4.34161	6.71899	2.83431	4.08666	257.358	0.406717	0.13728	0.604453	5.10328	-3364.4	-3216.28			4.70086	5.86446	6.91082	4.54665
	1.55747	6.53205	5.8992	11.3212	3.57605	2.5531	1.7322	15.213	4.57973	7.1467	2.87272	4.41323	253.514	0.407501	0.137965	0.6027	5.1141	-3364.44	-3216.72			4.66291	5.81679	7.17497	4.81088
	1.56934	6.21564	6.10654	11.7401	3.64109	2.45759	1.74097	15.5818	4.69355	7.96472	2.99103	5.0189	247.585	0.407952	0.139206	0.603354	5.12971	-3364.45	-3216.68			4.63051	5.94624	7.33876	5.32488
	1.59613	5.87087	6.19009	11.9678	3.53871	2.32125	1.79946	16.5717	5.00929	8.53437	3.16772	5.64716	242.998	0.407953	0.139541	0.598424	5.13603	-3364.41	-3216.48			4.55236	5.94259	7.79348	5.78309
	1.64655	5.75052	6.37871	12.8997	3.48308	2.14598	1.87474	16.8285	5.17934	9.19796	3.26594	6.22012	233.453	0.407674	0.138973	0.593871	5.14755	-3364.43	-3216.88			4.59193	6.17625	7.96087	6.22801
	1.64005	5.85451	6.40187	13.402	3.45199	2.11647	1.86368	16.8176	5.27016	9.91559	3.44393	6.92358	217.978	0.407341	0.138767	0.587109	5.15551	-3364.44	-3216.95			4.63214	6.32349	7.98382	6.76103
	1.64762	5.88651	6.28552	15.2616	3.33367	2.12707	1.85408	17.3938	5.52979	11.8447	3.75853	8.03176	206.012	0.407491	0.138539	0.572888	5.15676	-3364.39	-3216.72			4.60655	6.90745	8.25923	7.87832
	1.70714	6.37082	6.14289	16.9527	3.20672	2.17833	1.89827	17.5912	5.48781	15.628	3.95237	9.23094	207.925	0.407357	0.138258	0.560799	5.15714	-3364.4	-3216.91			4.74029	7.44593	8.32575	9.60379
	1.76214	6.94123	5.91433	19.0913	3.12254	2.37655	1.87986	17.1295	5.33897	20.7619	4.1917	10.8122	204.702	0.407564	0.138033	0.55791	5.15742	-3364.41	-3217.05			4.87257	8.19681	8.1161	11.9219
	1.78807	7.3058	5.71161	23.0361	3.0705	2.46398	1.90778	16.6851	5.24316	28.5161	4.60715	12.2063	193.671	0.407576	0.137127	0.568074	5.14945	-3364.37	-3216.88			4.93516	9.52353	7.94533	15.1099
	1.85738	7.96756	5.60697	26.6957	3.06747	2.55577	1.91804	15.8536	5.08944	39.3549	5.40047	13.6236	188.694	0.407169	0.136417	0.573302	5.1353	-3364.37	-3217.03			5.14397	10.773	7.62035	19.4597
	1.95686	8.98388	5.61122	32.1401	3.43201	2.79096	1.92055	14.4923	4.76526	48.7017	5.82819	16.127	188.951	0.40754	0.135889	0.578217	5.12208	-3364.39	-3217.26			5.51732	12.7877	7.05936	23.5523
	2.01781	9.9084	5.66633	41.9096	3.87795	3.21709	1.93081	13.5009	4.5113	58.371	6.65037	18.6598	185.994	0.407634	0.136485	0.575927	5.10219	-3364.37	-3217.13			5.86418	16.3349	6.64769	27.8937

## Sheet: P220 U1-2
	Ra Li	Oi Li	Oe Li	MF Li	ICO Li	LO Li	Ra Re	Oi Re	Oe Re	MF Re	ICO Re	LO Re	EKG	Kippwinkel	Rotwinkel	Kraft x	Kraft y	Druck li	Druck re			Bauch links	Rücken links	Bauch rechts	Rücken rechts
	2.57409	31.3638	8.82617	18.6725	6.99498	4.70347	2.94855	35.4787	6.83685	10.7802	3.81042	17.6429	360.213	0.370479	0.23462	1.05898	3.76972	45	-969.167			14.2547	10.1237	15.088	10.7445
	2.63399	29.6139	8.19048	19.4269	6.59664	4.88291	3.07228	35.7947	6.48217	13.4757	4.14202	19.7144	384.849	0.369982	0.234447	1.06545	3.79409	37	-966.937			13.4795	10.3021	15.1164	12.444
	2.61099	28.0613	7.37856	19.8316	6.10769	4.99462	3.06731	35.286	6.07343	16.1363	4.37346	21.8111	397.495	0.370028	0.234699	1.06876	3.80762	1.14697	-964.685			12.6836	10.3113	14.8089	14.107
	2.61374	26.741	6.67136	20.0715	5.77407	5.13214	2.99482	35.4839	5.7989	18.8132	4.61319	23.5505	402.244	0.370111	0.234902	1.07095	3.8232	12	-962.492			12.0087	10.3259	14.7592	15.6589
	2.54124	26.0934	6.21811	19.9692	5.35388	5.16491	2.95942	35.3609	5.53847	21.9135	4.99917	24.4324	413.504	0.37034	0.235521	1.08255	3.82732	2808.98	R			11.6176	10.1627	14.6196	17.1151
	2.46865	24.8419	5.73766	19.4399	5.00527	5.19973	2.94127	36.6089	5.22192	24.0787	5.41187	25.1782	433.194	0.370907	0.236139	1.0874	3.82386	3574.65	-958.292			11.0161	9.88165	14.924	18.2229
	2.37258	23.937	5.37495	19.123	4.62346	5.13123	2.85301	36.039	5.03958	26.2093	5.58788	25.4016	445.826	0.37137	0.236918	1.09085	3.81208	4239.35	-956.453			10.5615	9.62591	14.6439	19.0663
	2.21453	23.2152	5.01037	18.9192	4.47966	5.12793	2.7014	36.186	4.89002	28.8274	5.74685	26.1013	437.262	0.371671	0.238352	1.09169	3.79512	4669.61	-955.095			10.1467	9.50892	14.5925	20.2252
	2.09508	22.7389	4.64394	18.3397	4.36803	4.92444	2.63879	36.285	4.918	30.7323	6.02253	26.1197	420.962	0.371638	0.239044	1.10094	3.79179	4862.67	-954.45			9.82597	9.21073	14.6139	20.9582
	2.06782	22.9339	4.41673	17.8955	4.27707	4.91353	2.59372	34.4307	4.95932	31.5576	6.16189	25.7122	414.331	0.371856	0.239024	1.10659	3.7859	4918.11	-954.254			9.80615	9.0287	13.9946	21.1439
	2.15075	23.4586	4.60748	17.4529	4.2973	4.96941	2.54311	34.1696	5.08841	31.853	6.22908	25.7008	415.769	0.371764	0.238731	1.12691	3.77465	4929.1	-954.269			10.0723	8.90652	13.9337	21.261
	2.25697	24.2452	4.74184	16.9322	4.39408	5.11068	2.55602	33.7124	5.24703	32.0684	6.34655	24.8136	439.503	0.371603	0.23821	1.13695	3.76961	4930.81	-954.473			10.4147	8.81232	13.8385	21.0762
	2.31224	25.6534	4.94599	16.56	4.47362	5.38989	2.5426	32.3227	5.47513	32.185	6.45585	24.2881	470.99	0.371526	0.238235	1.14551	3.75774	4930.43	-954.785			10.9705	8.80785	13.4468	20.9763
	2.33777	25.8881	5.27247	16.3899	4.66176	5.47712	2.5138	30.3947	5.68672	30.8071	6.31519	23.7996	482.043	0.371039	0.238428	1.15266	3.74789	4928.32	-955.179			11.1661	8.84294	12.8651	20.3073
	2.37913	26.0594	5.40994	16.0779	4.73715	5.74606	2.51486	27.7555	5.91098	30.7232	6.454	23.0991	472.467	0.370537	0.238618	1.15383	3.73437	4903.62	-955.732			11.2828	8.85369	12.0604	20.0921
	2.39722	25.9066	5.63875	15.6734	4.82271	5.98019	2.50605	25.5702	6.17666	29.3914	6.47333	22.4069	462.091	0.370359	0.238818	1.15185	3.71707	4878.79	-956.495			11.3142	8.82544	11.4176	19.4239
	2.39903	26.3867	5.82394	15.4592	4.83943	6.08089	2.46813	23.3011	6.51499	26.7903	6.47205	20.9266	440.702	0.369691	0.238109	1.14666	3.70191	4835.11	-957.377			11.5366	8.79319	10.7614	18.063
	2.37589	26.5228	6.0275	15.1781	4.89713	6.23648	2.34206	20.6876	6.92525	24.8521	6.1598	19.3759	431.14	0.369585	0.238287	1.14031	3.67408	4764.73	-958.382			11.642	8.77057	9.98497	16.7959
	2.33415	26.0585	6.15427	14.6757	5.01531	6.27982	2.24691	19.3114	7.17884	23.2405	5.88914	17.5712	435.829	0.369566	0.239156	1.12708	3.65087	4688.52	-959.628			11.5157	8.65696	9.57905	15.5669
	2.22579	25.8618	6.33368	14.2523	5.0774	6.37614	2.12376	17.4136	7.5713	21.2528	5.63812	16.2352	421.863	0.369322	0.239307	1.10937	3.64236	4577.18	-960.984			11.4738	8.56862	9.03623	14.3754
	2.11699	25.5986	6.38206	13.9381	5.16142	6.55052	2.05628	15.6657	7.89192	18.8124	5.35868	14.7425	389.401	0.369285	0.238719	1.10266	3.63091	4402.2	-962.392			11.3659	8.55002	8.53796	12.9712
	2.06399	24.7247	6.49333	13.6763	5.11298	6.909	1.99515	14.0977	8.15594	16.5252	5.05048	13.004	341.255	0.369159	0.23822	1.09099	3.63519	4137.02	-963.929			11.094	8.56609	8.08292	11.5265
	2.00757	25.8218	6.37898	12.7515	4.98848	7.32478	1.99701	13.531	8.41358	14.3757	4.80964	11.2934	297.226	0.369381	0.237459	1.07726	3.62625	3833.76	-965.637			11.4028	8.35491	7.98051	10.1596
	1.89839	26.7357	6.37596	11.9068	5.04389	8.02015	1.97592	13.4446	8.30458	11.8754	4.2662	9.83774	276.633	0.369195	0.236657	1.07602	3.62278	3480.91	-967.297			11.67	8.32361	7.90838	8.65979
	1.81872	27.322	6.40416	11.0838	5.07497	8.60354	1.94938	13.7976	8.44888	10.0652	3.81286	8.47736	267.109	0.368797	0.235687	1.07454	3.63776	3072.54	-968.815			11.8483	8.2541	8.0653	7.45182
	1.7272	28.4322	6.47697	10.1844	5.03622	9.31801	1.90579	13.7242	8.28989	8.25128	3.42184	7.14684	248.371	0.369186	0.234862	1.07101	3.64394	2623.22	-970.272			12.2121	8.17956	7.97328	6.27332
	1.61841	29.7175	6.47654	9.68015	4.96009	9.59167	1.90452	14.0041	8.31018	7.00843	3.29232	6.36817	211.546	0.369061	0.234022	1.07464	3.64459	2119.64	-971.784			12.6041	8.0773	8.07292	5.55631
	1.58201	30.3473	6.31534	9.41887	4.80503	9.88638	1.93013	13.8842	8.32425	5.55464	3.41196	5.78631	181.438	0.369503	0.232978	1.07854	3.64395	1595.94	-973.012			12.7482	8.03676	8.04619	4.91764
	1.55982	31.0662	6.04739	8.58843	4.62384	10.0449	1.99336	13.7242	8.36117	5.05825	3.64747	5.28522	188.269	0.370003	0.232749	1.08639	3.63897	1073.56	-974.019			12.8911	7.7524	8.02625	4.66365
	1.56603	32.2425	5.86674	7.62547	4.44101	10.1139	2.03519	13.4851	8.42563	4.68635	3.81017	4.99436	220.328	0.370052	0.232885	1.08461	3.64059	540.712	-975.159			13.2251	7.39345	7.98197	4.49696
	1.57362	34.3495	5.56265	6.7138	4.3181	9.76196	2.05145	13.0969	8.33737	4.50743	4.21881	4.80326	269.347	0.370036	0.232814	1.08266	3.63003	52.2812	-976.24			13.8286	6.93129	7.82857	4.50984
	1.57907	35.6253	5.44049	6.45605	4.1841	9.42072	2.03027	13.1029	8.34359	4.59128	4.61861	4.81871	323.038	0.370449	0.23281	1.07764	3.63217	-405.185	-976.905			14.215	6.68696	7.82559	4.6762
	1.60972	36.5016	5.29717	6.34378	4.07978	9.05253	2.04207	13.0135	8.37771	4.84897	5.0628	4.71218	367.257	0.370677	0.233055	1.08236	3.64026	-780.505	-977.388			14.4695	6.49203	7.8111	4.87465
	1.61193	36.3364	5.03835	6.23021	3.9322	8.78133	2.04282	12.6362	8.47912	5.32776	5.39655	4.75136	398.587	0.370694	0.233005	1.0737	3.65479	-1134.75	-978.216			14.3289	6.31458	7.71937	5.15856
	1.66063	35.4564	4.73293	5.98266	3.7836	8.10759	2.09391	12.227	8.54907	5.72685	5.80048	4.75198	412.477	0.370669	0.233304	1.07345	3.67026	-1435.3	-978.9			13.95	5.95795	7.62332	5.42643
	1.67985	35.0415	4.45984	5.57374	3.62716	8.13375	2.13071	11.5781	8.80029	6.05999	6.32892	4.80716	418.968	0.370774	0.23332	1.08053	3.69701	-1688.42	-978.971			13.7271	5.77822	7.50303	5.73203
	1.65416	34.4565	4.3421	5.23804	3.55514	7.76093	2.16211	11.4696	8.92595	6.53753	6.67185	4.98958	423.341	0.37031	0.233053	1.08077	3.70253	-1928.97	-979.337			13.4842	5.51804	7.51923	6.06632
	1.66455	33.5877	4.24407	5.14148	3.49799	7.58212	2.16598	11.5641	8.92328	6.86246	7.19325	5.23955	421.278	0.36937	0.233556	1.08109	3.72304	-2158.46	-980.171			13.1654	5.4072	7.55112	6.43176
	1.65917	31.6124	4.13802	5.06298	3.41491	7.33492	2.12287	11.7151	8.73378	7.21331	7.47644	5.69614	409.033	0.368723	0.233581	1.08132	3.73617	-2320.35	-980.248			12.4699	5.27094	7.52393	6.79529
	1.65388	29.1646	4.02051	5.05665	3.30076	7.11799	2.13793	11.7642	8.47522	7.8056	7.63267	6.13807	392.683	0.368261	0.233299	1.07208	3.74737	-2449.57	-979.879			11.613	5.15847	7.4591	7.19211
	1.65017	26.5204	3.8034	5.04742	3.11195	6.81761	2.13371	12.1007	8.45637	8.33313	7.77041	6.57716	382.699	0.367783	0.233286	1.06466	3.75217	-2585.82	-980.5			10.658	4.99233	7.56358	7.56023
	1.64247	25.0352	3.61216	5.06065	2.97412	6.57923	2.09971	12.4107	8.32911	8.77336	8.01192	7.16838	372.621	0.367599	0.233085	1.05001	3.75729	-2725.42	-981.182			10.0966	4.87133	7.61318	7.98455
	1.67769	23.8614	3.49328	4.93265	2.91816	6.14057	2.10709	12.8676	8.17508	9.36327	8.25592	7.66767	356.737	0.367459	0.233437	1.05156	3.74396	-2833.34	-980.506			9.67747	4.66379	7.71658	8.42896
	1.6444	22.4989	3.43762	4.94885	2.91717	5.93617	2.07756	13.1723	8.04129	9.86394	8.25233	8.2356	334.518	0.367337	0.23378	1.04994	3.73113	-2936	-980.321			9.19363	4.60073	7.76372	8.78396
	1.64654	21.8762	3.37322	5.0115	2.88	5.75265	2.03033	13.8237	7.92035	10.1705	8.22714	8.76493	334.034	0.367139	0.233601	1.04455	3.71961	-3020.53	-981.51			8.96532	4.54805	7.9248	9.0542
	1.67856	21.4613	3.2752	4.98226	2.86051	5.90942	2.02347	14.327	7.81324	10.6269	8.14556	8.88109	338.876	0.367662	0.233724	1.04063	3.71564	-3064.4	-981.339			8.80501	4.58406	8.05457	9.21785
	1.67799	21.4745	3.20854	4.94137	2.83751	5.94738	1.9978	14.5832	7.88345	10.9073	7.86227	8.92648	339.851	0.368273	0.233831	1.0392	3.70404	-3088.31	-980.163			8.787	4.57542	8.15482	9.232
	1.70934	21.2206	3.17389	4.92974	2.79369	5.93185	2.04617	15.0863	7.9143	11.3689	7.75212	8.80906	337.833	0.368691	0.234273	1.04714	3.68752	-3109.12	-980.942			8.70128	4.55176	8.34891	9.31004
	1.72799	21.2916	3.20996	4.86885	2.78788	5.99397	2.04666	15.3634	7.91609	11.3405	7.54798	8.5659	340.942	0.368537	0.234957	1.04974	3.67912	-3126.83	-982.05			8.74317	4.55023	8.44206	9.15146
	1.75821	21.1735	3.29947	4.7795	2.80982	6.06355	2.1328	15.5728	8.08351	11.3339	7.54197	8.37915	350.28	0.369242	0.235337	1.04999	3.67252	-3133.41	-980.611			8.74373	4.55096	8.59636	9.08502
	1.76327	21.2015	3.4132	4.6455	2.83369	6.17898	2.1753	16.195	8.20709	11.3035	7.64938	7.92637	356.048	0.369556	0.235496	1.05236	3.66645	-3136.74	-980.093			8.79265	4.55272	8.85913	8.95973
	1.75852	21.4037	3.51684	4.49357	2.83557	6.18631	2.26262	16.3744	8.44425	10.8416	7.63299	7.65862	346.421	0.370229	0.235428	1.06186	3.66819	-3138.98	-981.983			8.89301	4.50515	9.02711	8.71107
	1.74624	21.6048	3.62258	4.29311	2.82731	6.17542	2.308	16.5038	8.61375	10.4777	7.57918	7.2072	335.723	0.370564	0.235734	1.07537	3.67552	-3149.18	-981.782			8.99122	4.43195	9.14184	8.42135
	1.75715	21.7497	3.69212	4.10475	2.82015	6.0105	2.34638	16.4023	8.654	10.0122	7.6088	6.65808	335.615	0.370842	0.235825	1.09191	3.68487	-3175.39	-979.663			9.06632	4.3118	9.13422	8.09302
	1.72671	21.9795	3.78674	3.96922	2.81378	5.76583	2.35111	16.5225	8.79962	9.9422	7.57722	6.48594	344.572	0.371004	0.235497	1.10446	3.69663	-3200.21	-980.914			9.16431	4.18295	9.22441	8.00179
	1.7075	22.898	3.84724	4.07546	2.79641	5.64584	2.37034	16.8333	8.79557	9.69587	7.64337	6.24246	371.16	0.371215	0.235703	1.11158	3.7076	-3226.08	-982.699			9.48423	4.17257	9.33307	7.86057
	1.69147	23.2011	3.89755	4.0673	2.76496	5.44812	2.38429	16.8371	8.88666	9.90522	7.70652	6.07757	406.931	0.371816	0.23628	1.11498	3.7222	-3251.77	-980.327			9.59669	4.09346	9.36935	7.89644
	1.66141	23.6717	3.9241	4.09276	2.68903	5.27407	2.37186	17.0951	8.79065	10.0932	7.65041	5.93147	443.685	0.371434	0.235939	1.11986	3.73051	-3276.31	-979.391			9.75241	4.01862	9.4192	7.8917
	1.64829	24.2597	3.98605	4.01974	2.60353	5.10416	2.3209	17.3883	8.63189	10.3338	7.52696	5.83919	464.523	0.370703	0.236201	1.12525	3.73646	-3303.04	-982.411			9.96469	3.90915	9.44702	7.9
	1.68836	25.7628	4.00066	4.02719	2.57204	4.90174	2.31245	17.3539	8.5371	10.4257	7.35598	5.76208	456.791	0.370494	0.236665	1.13551	3.73809	-3326.24	-981.921			10.4839	3.83366	9.40114	7.84793
	1.6954	26.7274	4.07036	4.03373	2.52152	4.92534	2.20882	17.5078	8.32135	10.5842	7.13986	5.75401	433.001	0.369747	0.23667	1.14526	3.74796	-3352.68	-978.601			10.831	3.82686	9.34599	7.82604
	1.6753	28.2679	4.11769	3.97754	2.45407	4.80634	2.25657	17.8544	8.17743	10.8888	7.14797	5.65744	399.734	0.369546	0.236281	1.15484	3.76675	-3364.27	-980.564			11.3536	3.74598	9.42946	7.89807
	1.63244	29.15	4.31473	3.95091	2.37412	4.55968	2.25821	17.8654	7.93732	11.171	7.14411	5.68136	393.002	0.369336	0.236833	1.16696	3.77697	-3363.89	-983.14			11.699	3.62824	9.35364	7.99883
	1.72278	30.3158	4.36174	3.98568	2.39066	4.53004	2.34561	18.2134	7.62934	11.0441	7.03056	5.6793	394.445	0.368948	0.237217	1.17295	3.78056	-3363.6	-979.52			12.1335	3.63546	9.39612	7.91797
	1.71657	30.6532	4.523	3.83728	2.33409	4.36969	2.34203	18.6493	7.48712	11.1505	7.00295	5.73526	395.581	0.368482	0.236504	1.17567	3.7855	-3364.13	-978.191			12.2976	3.51368	9.49283	7.9629
	1.69791	30.8939	4.61291	3.853	2.30505	4.31848	2.30362	18.7772	7.23627	11.0509	7.2557	6.06682	385.142	0.368919	0.236144	1.18898	3.78953	-3364.18	-982.559			12.4016	3.49218	9.43903	8.12448
	1.68637	31.3576	4.75065	3.70046	2.3109	4.25337	2.29816	19.0663	7.14521	11.419	7.33183	6.54565	356.967	0.369746	0.235993	1.19623	3.79313	-3363.72	-981.751			12.5982	3.42158	9.50322	8.43216
	1.65712	31.9822	4.91353	3.73749	2.27721	4.08505	2.28716	19.3059	7.13609	11.7179	7.33812	6.80765	324.115	0.370412	0.235556	1.20518	3.80066	-3364.13	-977.112			12.851	3.36658	9.57638	8.62121
	1.54268	31.967	5.13831	3.75381	2.21724	3.89869	2.25243	19.9648	7.15503	11.5839	7.39236	7.01799	308.721	0.371108	0.235362	1.21036	3.81485	-3364.52	-979.952			12.8827	3.28991	9.79076	8.66475
	1.51497	32.8345	5.47477	3.80514	2.18689	3.74069	2.25485	20.5066	7.09532	11.4921	7.09606	7.18613	293.481	0.371637	0.235613	1.21064	3.81201	-3364.16	-983.319			13.2747	3.24424	9.95227	8.59144
	1.55386	33.8186	5.66107	3.89776	2.2112	3.68189	2.22701	21.2745	6.9241	11.3246	6.95658	7.35874	295.689	0.372023	0.236255	1.20612	3.80396	-3364.2	-978.231			13.6778	3.26362	10.1419	8.54664
	1.56289	33.8689	6.00235	3.89913	2.2303	3.75196	2.2138	22.2859	6.95273	11.3097	6.83331	7.45299	314.069	0.372588	0.236033	1.20012	3.79415	-3364.59	-976.468			13.8114	3.29379	10.4841	8.532
	1.48228	34.2354	6.22456	3.91127	2.20953	3.76261	2.11719	22.7914	6.82883	11.2194	6.78613	7.6216	329.802	0.373275	0.236629	1.19832	3.79366	-3364.46	-982.205			13.9807	3.29447	10.5792	8.54239
	1.53829	35.8578	6.37136	3.98585	2.27303	3.81203	2.13611	23.3822	6.76629	11.2056	6.64028	7.65362	333.725	0.373442	0.237145	1.18436	3.79335	-3364.29	-980.529			14.5891	3.35697	10.7615	8.49983
	1.55202	36.9371	6.55726	3.92632	2.27767	3.88926	2.14892	24.0266	6.88411	10.798	6.28662	7.61393	331.106	0.372771	0.237746	1.17238	3.80555	-3364.78	-974.424			15.0155	3.36442	11.0199	8.23285
	1.54607	38.6845	6.63678	3.90198	2.28542	3.96033	2.12243	25.2203	7.09742	10.9156	6.2573	7.50171	325.979	0.372889	0.237898	1.15831	3.8101	-3364.85	-978.109			15.6224	3.38258	11.4801	8.22488
	1.59604	39.087	6.68856	3.81956	2.3113	4.004	2.13663	25.7238	7.0222	10.8078	6.16654	7.65329	327.175	0.372616	0.237791	1.15083	3.81604	-3364.56	-981.883			15.7905	3.37829	11.6275	8.2092
	1.61761	40.3519	6.5709	3.68982	2.34874	4.11425	2.10825	26.0166	7.12059	10.7069	6.29146	8.02082	338.135	0.372653	0.237687	1.14439	3.81988	-3364.83	-975.129			16.1801	3.38427	11.7485	8.33974
	1.67023	41.5537	6.3678	3.70052	2.38965	4.2998	2.1094	26.4978	7.1923	10.897	6.55977	8.28775	340.655	0.373173	0.237934	1.141	3.81402	-3365.1	-973.377			16.5306	3.46333	11.9332	8.58151
	1.64558	42.7317	6.29328	3.66652	2.42569	4.42439	2.09804	26.5456	7.54485	11.0518	6.83334	8.52872	332.646	0.37358	0.23736	1.13496	3.8051	-3364.74	-980.441			16.8902	3.50553	12.0628	8.80462
	1.64815	42.9835	6.24098	3.67225	2.47545	4.59796	2.11637	26.2319	7.93049	11.1564	7.27156	8.55352	318.579	0.373506	0.237226	1.13249	3.79051	-3364.82	-977.946			16.9575	3.58189	12.0929	8.99382
	1.6282	43.1241	6.25832	3.63045	2.47348	4.67773	2.08642	26.4521	8.21401	11.0107	7.71204	8.74641	302.322	0.373463	0.23711	1.12655	3.77653	-3365.31	-970.838			17.0035	3.59389	12.2508	9.1564
	1.65137	43.7785	6.18606	3.6285	2.47056	4.663	2.10193	26.6767	8.32804	11.2877	8.30444	8.90264	302.325	0.373425	0.237077	1.13357	3.7562	-3365.11	-976.084			17.2053	3.58735	12.3689	9.49824
	1.66385	44.8051	6.12183	3.71072	2.42938	4.76616	2.13505	27.0263	8.45039	11.3839	8.77872	9.13288	331.011	0.373804	0.236812	1.13477	3.73203	-3364.96	-980.593			17.5303	3.63542	12.5372	9.76516
	1.75109	45.1174	6.23386	3.76996	2.46947	4.76625	2.19039	26.6543	8.44352	11.3403	8.95925	9.55499	364.888	0.374312	0.236863	1.13819	3.72235	-3365.46	-972.997			17.7008	3.66856	12.4294	9.95152
	1.7225	46.5876	6.22689	3.87065	2.42714	4.78597	2.17531	27.0345	8.62109	11.8001	9.17661	9.65456	378.734	0.374585	0.236891	1.13055	3.7033	-3365.56	-972.33			18.179	3.69459	12.6103	10.2104
	1.70171	45.1521	6.26124	3.99242	2.39957	4.81382	2.16047	27.8144	8.53749	12.5397	9.19131	9.7779	381.388	0.374472	0.236236	1.12625	3.69538	-3365.09	-980.863			17.705	3.73527	12.8374	10.503
	1.66208	45.8359	6.21079	4.05055	2.38498	4.78578	2.15919	27.9563	8.4243	13.0116	9.47038	9.96289	387.936	0.374535	0.235212	1.12766	3.70038	-3365.3	-977.663			17.9029	3.74044	12.8466	10.815
	1.64908	45.5457	5.96423	4.36244	2.32872	4.73539	2.15748	27.8914	8.04638	13.8177	9.40695	9.9331	405.238	0.374592	0.235244	1.12687	3.70719	-3365.78	-969.872			17.7197	3.80885	12.6984	11.0526
	1.6369	47.8587	5.91996	4.64491	2.34255	4.84349	2.13409	28.6361	7.62843	14.4507	9.22107	10.3358	425.869	0.375375	0.234684	1.13023	3.71032	-3365.35	-976.139			18.4718	3.94365	12.7995	11.3359
	1.65753	48.1122	5.68669	5.22993	2.36499	5.16653	2.17127	28.9216	7.43487	14.7944	9.18846	10.3927	450.118	0.37609	0.234402	1.13672	3.716	-3365.24	-980.786			18.4855	4.25382	12.8426	11.4585
	1.64826	48.0488	5.56413	5.65179	2.40834	5.50404	2.15428	28.6376	7.3287	15.1328	8.63137	10.6228	462.704	0.37686	0.23396	1.1414	3.72112	-3365.82	-972.924			18.4204	4.52139	12.7069	11.4623
	1.59568	47.9918	5.28004	6.0308	2.5272	5.83814	2.12204	28.6122	7.19094	15.9015	8.20732	10.496	458.622	0.377412	0.234055	1.14149	3.71481	-3365.68	-972.4			18.2892	4.79871	12.6417	11.535
	1.51662	47.6684	4.99956	7.56497	2.71706	6.36922	2.03622	28.8081	7.0632	16.275	7.9959	10.2105	433.801	0.377485	0.233676	1.14883	3.70662	-3365.19	-981.613			18.0615	5.55042	12.6358	11.4938
	1.52552	48.0451	4.86968	8.85025	2.96505	6.75425	2.02269	28.2985	6.67663	16.805	7.66657	9.98128	399.093	0.37749	0.234173	1.1619	3.69496	-3365.6	-976.102			18.1468	6.18985	12.3326	11.4843
	1.58442	49.8932	4.7146	10.3325	3.31501	7.50646	2.0285	27.3916	6.59693	16.9177	7.22067	9.80725	373.96	0.377752	0.234226	1.16939	3.67957	-3365.78	-895.753			18.7307	7.05134	12.0057	11.3152
	1.59919	50.3978	4.60948	12.3726	3.83059	8.99152	1.96344	27.4882	6.40215	17.186	6.63614	9.7487	363.524	0.37777	0.234369	1.17467	3.66046	-3364.71	-451.856			18.8688	8.39825	11.9513	11.1903
	1.65194	49.8994	4.58377	14.1192	4.59116	10.4783	1.97216	27.5386	6.28384	16.9194	6.20003	9.77463	370.961	0.377509	0.233654	1.17791	3.6467	-3364.06	61.7376			18.7117	9.72953	11.9315	10.9647
	1.68334	50.0435	4.4716	16.9505	5.59362	12.4493	1.92252	26.3634	6.07367	17.2151	5.66424	9.53959	374.082	0.377997	0.233253	1.1795	3.6364	-3363.92	594.754			18.7328	11.6645	11.4532	10.8063
	1.64686	49.9493	4.48422	19.2027	6.6359	14.2306	1.8487	25.6311	5.74619	17.5131	4.93994	9.44415	362.943	0.378109	0.232382	1.18143	3.62094	-3362.93	1146.81			18.6935	13.3564	11.0753	10.6324
	1.58599	50.2263	4.5223	19.4899	6.38334	14.4227	1.8209	25.2612	5.80033	16.9652	4.86868	9.39504	311.259	0.379276	0.23245	1.26234	3.63338	-3362.98	1160.16			18.7782	13.432	10.9608	10.4096
	1.61476	50.7512	4.53863	23.3846	7.32567	15.7882	1.73035	25.5545	5.38638	16.918	4.35635	9.47373	314.717	0.379974	0.231894	1.25357	3.61308	-3361.93	1711.1			18.9682	15.4995	10.8904	10.2494
	1.63765	50.9191	4.62315	27.109	8.21784	17.8288	1.68926	25.4027	5.0722	16.7353	4.02158	9.7512	339.024	0.380343	0.231162	1.23692	3.58777	-3361.44	2271.59			19.06	17.7186	10.7214	10.1694
	1.70546	50.4667	4.67489	29.1464	8.90727	19.2503	1.67869	24.91	4.6922	17.1185	3.75886	10.0752	373.201	0.380084	0.230482	1.21777	3.56775	-3360.91	2843.99			18.949	19.1013	10.427	10.3175
	1.72725	49.0803	4.70914	30.9819	9.61707	20.8793	1.67007	24.9903	4.49077	17.3913	3.52808	9.99476	415.483	0.379612	0.230025	1.20673	3.55289	-3359.91	3402.06			18.5055	20.4927	10.3837	10.3047
	1.73423	48.3485	4.70539	33.2313	10.2331	22.0297	1.65648	24.9417	4.27455	17.4523	3.313	9.83348	442.175	0.379206	0.230251	1.19839	3.53965	-3359.38	3789.23			18.2627	21.8314	10.2909	10.1996
	1.85638	48.5165	4.77195	34.5468	10.8406	22.5993	1.74674	24.2913	4.12544	17.0693	3.24525	9.72605	452.076	0.379	0.230627	1.1798	3.5252	-3359.64	3880.06			18.3816	22.6622	10.0545	10.0135
	1.90584	48.8243	4.69405	35.5745	11.4162	23.4062	1.75578	23.1403	4.01581	16.6418	3.22781	9.59708	445.889	0.379019	0.231221	1.16553	3.50867	-3359.51	3917.8			18.4747	23.4656	9.63731	9.82223
	1.92999	48.4512	4.63166	35.7567	11.442	23.2724	1.72581	22.4925	3.98448	16.0619	3.24548	9.3566	433.126	0.378291	0.231452	1.14921	3.49844	-3359.27	3926.09			18.3376	23.4904	9.40094	9.55467
	1.959	47.7335	4.57119	35.6007	11.4711	22.7862	1.74803	21.8811	4.07782	15.3399	3.33489	8.98985	423.369	0.377809	0.231969	1.14283	3.48827	-3359.66	3926.66			18.0879	23.286	9.23564	9.22155
	1.9816	47.0052	4.55796	34.0375	11.2416	22.0273	1.76889	21.0344	4.33194	14.592	3.40961	8.2925	427.861	0.377523	0.233204	1.13446	3.48767	-3359.82	3903.4			17.8483	22.4355	9.04506	8.76469
	2.01158	45.6749	4.5067	32.0438	10.7123	20.7938	1.78799	19.9477	4.61363	13.7583	3.54923	7.83846	428.048	0.377316	0.233552	1.13292	3.49421	-3359.64	3835.58			17.3977	21.1833	8.7831	8.38198
	1.98134	43.8811	4.4357	30.3312	10.2525	19.5207	1.78568	19.1814	4.88307	12.9562	3.64441	7.46949	409.589	0.377297	0.234051	1.1303	3.49604	-3360.01	3742.36			16.7661	20.0348	8.61672	8.02337
	1.95993	42.5409	4.37775	29.3528	9.87751	17.9651	1.77441	17.4174	5.11943	11.9869	3.73384	7.25174	379.896	0.377065	0.234482	1.12025	3.49354	-3360.56	3624.18			16.2929	19.0651	8.10376	7.6575
	1.96913	40.1686	4.29875	27.2493	9.22527	16.7635	1.7774	16.9433	5.50376	10.759	3.83112	7.31032	347.571	0.376598	0.233891	1.11063	3.49583	-3360.51	3440.16			15.4788	17.746	8.07481	7.30014
	1.88451	37.2895	4.2031	25.5764	8.29122	15.2211	1.70831	16.5649	5.71812	9.81837	3.98833	7.31939	353.496	0.375799	0.233381	1.10882	3.50018	-3360.8	3205.83			14.459	16.3629	7.99712	7.04203
	1.84044	34.5776	4.15833	23.2228	7.21194	13.2129	1.699	16.2454	5.94684	8.97359	4.15893	7.21972	375.507	0.37489	0.233632	1.10239	3.50634	-3361.77	2908.59			13.5255	14.5492	7.96376	6.78408
	1.79509	31.2265	4.12193	21.5667	6.49723	12.076	1.69768	15.8116	6.36067	8.42092	4.31714	7.09572	401.083	0.374812	0.233617	1.09	3.50224	-3362.18	2552.58			12.3812	13.38	7.95664	6.61126
	1.73525	28.3394	3.99798	20.0389	5.73537	11.1953	1.66002	15.1405	6.73891	8.02337	4.48225	7.29696	412.571	0.374751	0.234228	1.07886	3.49983	-3362.35	2143.36			11.3575	12.3232	7.84648	6.60086
	1.70593	25.9275	3.84488	18.4967	5.21372	10.4787	1.65851	15.7484	6.85473	7.80321	4.54147	7.83255	400.718	0.374343	0.23422	1.06609	3.49852	-3363.43	1726.93			10.4928	11.3964	8.08723	6.72574
	1.63565	24.888	3.83949	17.0564	4.79133	9.83625	1.68255	16.198	6.97059	7.56847	4.6806	8.20491	379.181	0.373816	0.234412	1.04579	3.49577	-3364.34	1308.28			10.121	10.5613	8.2837	6.818
	1.58852	23.8733	3.69862	15.6395	4.45006	8.88532	1.7121	16.6991	6.85688	7.14086	4.69161	8.60965	371.293	0.373503	0.234324	1.03182	3.49791	-3364.33	890.717			9.72014	9.65829	8.42268	6.81404
	1.6017	23.3426	3.71144	13.5629	3.94667	8.07654	1.74796	18.391	6.76815	6.83434	4.79439	8.92556	365.745	0.373801	0.234099	1.02034	3.49889	-3365.02	487.904			9.55192	8.5287	8.96905	6.85143
	1.55722	23.1785	3.63592	11.9758	3.62395	7.05196	1.77026	19.3828	6.62529	6.62016	4.76971	9.07039	353.905	0.374429	0.234004	1.01249	3.50371	-3366.31	140.764			9.45721	7.55055	9.25945	6.82009
	1.50884	24.264	3.60601	10.5843	3.44281	6.43073	1.7689	19.7722	6.49884	6.68712	4.70985	9.4456	328.51	0.374561	0.234504	1.00688	3.52064	-3366.33	-157.402			9.79295	6.81928	9.34663	6.94752
	1.46996	24.969	3.60301	10.5689	3.36672	5.57557	1.76322	20.9379	6.27931	6.64269	4.64699	9.8601	290.801	0.374908	0.234298	1.00861	3.52816	-3366.16	-395.65			10.014	6.50374	9.66014	7.04993
	1.46658	25.214	3.68681	10.4554	3.39549	4.9182	1.76716	22.0433	5.95956	6.76806	4.52704	9.97029	252.35	0.374945	0.234812	1.01029	3.53628	-3367.26	-564.372			10.1225	6.25636	9.92334	7.08846
	1.4993	24.8453	3.79348	10.2012	3.55533	4.56526	1.78875	22.5526	5.62905	6.73194	4.3378	9.95162	211.092	0.375117	0.234535	1.01389	3.54559	-3367.66	-686.448			10.046	6.10726	9.99013	7.00712
	1.4973	24.3202	3.90061	10.1177	3.60267	4.28041	1.77385	22.6716	5.37646	6.52355	4.26039	9.75152	196.736	0.375197	0.233993	1.02272	3.56642	-3366.92	-782.777			9.90604	6.00027	9.94063	6.84515
	1.53291	24.5943	3.92545	10.1927	3.73874	4.11002	1.7743	22.6501	5.10894	6.44538	4.01572	9.60865	204.23	0.375532	0.234249	1.02905	3.58987	-3367.36	-852.816			10.0176	6.0138	9.84444	6.68992
	1.51951	24.5979	4.01793	10.106	3.85345	4.03036	1.70542	22.4467	4.92227	6.37627	3.91397	9.59815	218.955	0.375664	0.234196	1.03621	3.61069	-3368.43	-891.517			10.0451	5.99662	9.69145	6.62946
	1.52414	23.5515	4.041	10.0824	3.96539	4.03886	1.68397	21.2147	4.82548	6.42701	3.78821	9.53289	235.416	0.375141	0.234316	1.03937	3.63521	-3367.73	-918.075			9.70554	6.02887	9.24139	6.5827
	1.52744	22.6761	4.2951	10.1824	4.14745	4.03605	1.6299	20.8282	4.63309	6.45173	3.64919	9.32205	248.38	0.375214	0.234007	1.04646	3.65463	-3367.23	-939.397			9.49955	6.12195	9.03039	6.47432
	1.56785	22.0758	4.44785	10.0363	4.22024	4.15091	1.63253	20.5636	4.57394	6.35362	3.46567	9.12559	254.432	0.375003	0.233416	1.05823	3.67185	-3368.42	-952.99			9.36383	6.13582	8.92336	6.31496
	1.57723	21.6352	4.68541	9.79468	4.40007	4.20674	1.65287	19.8461	4.54445	6.37532	3.36966	8.62895	255.57	0.375227	0.233288	1.06691	3.69102	-3368.6	-954.042			9.29929	6.13383	8.68115	6.12464
	1.5725	21.1182	4.98767	10.0434	4.56804	4.26031	1.65496	18.862	4.49501	6.467	3.32896	8.43469	256.868	0.37519	0.233777	1.07293	3.70412	-3367.41	-959.673			9.22611	6.29058	8.33731	6.07688
	1.57276	21.1273	5.08357	10.5164	4.71132	4.35316	1.6589	18.306	4.41788	6.55283	3.25897	8.23849	267.187	0.374552	0.233821	1.0648	3.72086	-3367.97	-967.065			9.26121	6.52697	8.1276	6.01676
	1.5783	21.4273	5.2696	10.8633	4.72148	4.34467	1.64728	17.9288	4.51514	6.66539	3.19528	8.2665	295.541	0.374052	0.234235	1.05773	3.72215	-3369	-967.969			9.42508	6.64314	8.03041	6.04239
	1.57407	21.7816	5.38898	11.157	4.78898	4.44016	1.67514	17.9769	4.68783	6.61358	3.10725	8.21019	332.498	0.373741	0.234524	1.06045	3.72029	-3368.03	-968.823			9.58155	6.79539	8.11329	5.97701
	1.59785	23.5307	5.53315	11.6257	4.94235	4.51727	1.70524	17.5823	4.81036	6.58611	3.03283	7.82217	383.911	0.373392	0.234856	1.06776	3.72302	-3367.5	-973.538			10.2206	7.02845	8.03264	5.8137
	1.55789	24.3504	5.60323	11.9092	5.21213	4.51805	1.67939	17.3325	5.05907	6.5633	2.96438	7.78544	429.989	0.372535	0.235082	1.08011	3.7248	-3368.82	-974.03			10.5038	7.21313	8.02367	5.77104
	1.581	24.875	5.67092	11.8409	5.36242	4.55483	1.63733	16.918	5.40662	6.31566	2.9294	7.81272	462.748	0.371548	0.235766	1.09647	3.72388	-3368.78	-970.573			10.709	7.25271	7.9873	5.68593
	1.56518	25.0456	5.65757	11.8564	5.4045	4.56282	1.63787	16.6678	5.72891	6.13727	2.88494	7.77657	495.118	0.370689	0.236297	1.10428	3.73037	-3367.44	-971.536			10.7561	7.27456	8.01153	5.5996
	1.57493	25.8756	5.57961	11.8666	5.35288	4.56303	1.61431	16.7551	6.0287	5.97595	2.82906	8.13634	529.31	0.369779	0.236185	1.11106	3.73067	-3368.15	-974.423			11.01	7.26082	8.13269	5.64712
	1.61106	27.455	5.53568	12.0819	5.36095	4.58282	1.61807	16.4205	6.1772	5.61897	2.79608	8.26143	553.368	0.369675	0.235593	1.1192	3.73889	-3369.14	-972.482			11.5339	7.3419	8.07193	5.55883
	1.61841	29.0143	5.61139	11.7157	5.43232	4.64272	1.60702	16.3026	6.41292	5.25441	2.76683	8.36512	573.729	0.369705	0.236153	1.13212	3.74345	-3368.03	-970.831			12.0814	7.26359	8.10751	5.46212
	1.59709	29.7022	5.90306	11.4549	5.47363	4.62335	1.57467	15.5499	6.42121	4.91023	2.73063	8.2619	578.703	0.370384	0.236075	1.14498	3.75382	-3367.59	-973.348			12.4008	7.18396	7.8486	5.30092
	1.59592	29.9952	6.25345	11.2027	5.71485	4.61833	1.5842	15.0397	6.54198	4.66591	2.70202	8.09918	561.204	0.370862	0.235447	1.15164	3.77802	-3368.99	-973.946			12.6149	7.17862	7.72197	5.15571
	1.62803	29.069	6.66866	10.7297	5.87264	4.54786	1.59728	14.9268	6.60637	4.40404	2.71817	8.00981	519.708	0.370885	0.235152	1.16067	3.79436	-3368.75	-971.765			12.4552	7.05008	7.71015	5.04401
	1.63185	29.5071	6.98897	10.2602	5.91105	4.43719	1.60378	15.0469	6.5849	4.00394	2.66127	7.8946	468.662	0.371497	0.234743	1.16917	3.8097	-3367.44	-972.364			12.7093	6.86947	7.74518	4.85327
	1.63383	29.7031	7.16616	10.2112	6.22611	4.38388	1.58865	14.8705	6.47707	3.76271	2.64564	7.45069	435.857	0.371709	0.23438	1.17108	3.8241	-3368.32	-974.432			12.8344	6.94041	7.64541	4.61968
	1.63859	30.2904	7.40232	9.93161	6.42503	4.29554	1.58448	14.8669	6.46274	3.51359	2.62693	7.24602	397.889	0.371676	0.234266	1.16538	3.83972	-3369.2	-973.471			13.1104	6.88406	7.63805	4.46218
	1.6398	31.0338	7.56971	9.55932	6.51344	4.1989	1.5773	15.1225	6.43723	3.37773	2.57526	6.80721	366.687	0.371616	0.234152	1.1635	3.85703	-3368.07	-972.337			13.4144	6.75722	7.71236	4.2534
	1.63142	31.1217	7.67342	8.9556	6.58795	4.16965	1.5487	15.3235	6.35441	3.28691	2.5141	6.45002	346.113	0.371357	0.233983	1.15687	3.86443	-3367.73	-974.005			13.4755	6.57107	7.74219	4.08368
	1.62301	31.3424	7.62384	8.77784	6.76208	4.08856	1.55852	15.3285	6.21807	3.20816	2.5042	6.22244	326.293	0.371163	0.233479	1.15086	3.86064	-3369	-974.571			13.5298	6.54283	7.70171	3.97827
	1.64418	31.635	7.31457	8.86781	6.87415	4.07056	1.54697	15.9378	6.17902	3.19869	2.516	5.98581	308.924	0.370852	0.233384	1.14213	3.85326	-3368.67	-973.285			13.5313	6.60418	7.88792	3.90017
	1.64631	32.2544	7.12436	8.95431	6.80179	3.9905	1.49803	16.4108	6.14518	3.13396	2.50683	5.82457	304.094	0.370286	0.233528	1.13441	3.84518	-3367.58	-973.546			13.675	6.5822	8.01801	3.82179
	1.61125	32.7544	6.86905	9.20552	6.78976	4.04624	1.45916	16.8112	6.25839	3.08325	2.45462	5.5672	309.374	0.369888	0.234236	1.13159	3.83308	-3368.36	-974.933			13.7449	6.68051	8.17626	3.70169
	1.57956	32.6028	6.50221	8.96452	6.67027	4.17154	1.48277	17.392	6.37172	3.03675	2.46392	5.29461	328.658	0.369129	0.234932	1.11956	3.82633	-3368.99	-974.553			13.5615	6.60211	8.41551	3.59843
	1.54581	33.1446	6.5548	8.90407	6.47264	4.37086	1.48069	18.1961	6.52768	3.00217	2.48341	5.14229	348.729	0.36893	0.234764	1.10703	3.81913	-3368.14	-973.873			13.7484	6.58252	8.73483	3.54262
	1.5723	34.0674	6.46755	8.88651	6.37153	4.42592	1.51683	18.7051	6.63182	2.96617	2.55569	4.90815	364.163	0.368706	0.234693	1.09866	3.79627	-3367.91	-974.718			14.0357	6.56132	8.95126	3.47667
	1.63306	35.5162	6.35677	8.80081	6.34855	4.38246	1.55354	18.9142	6.94348	2.89865	2.62894	4.78877	367.055	0.368594	0.234828	1.09131	3.77482	-3368.73	-975.321			14.502	6.51061	9.13707	3.43879
	1.61248	35.4421	6.55556	8.59021	6.14108	4.38109	1.57029	19.612	7.24693	2.91038	2.62994	4.58883	362.673	0.368547	0.235245	1.08185	3.75986	-3368.46	-974.518			14.5367	6.37079	9.47641	3.37638
	1.60067	35.3861	6.60995	8.50966	5.99054	4.38944	1.58653	20.1754	7.49062	2.96409	2.61853	4.5308	375.577	0.368277	0.235395	1.07136	3.75338	-3367.55	-974.303			14.5322	6.29655	9.75086	3.37114
	1.55909	35.9038	6.7839	8.497	5.95039	4.50623	1.57869	20.0231	7.75473	2.9622	2.59225	4.5475	391.592	0.368221	0.235433	1.05918	3.73299	-3368.13	-975.012			14.7489	6.31787	9.78552	3.36732
	1.56484	35.8464	6.66669	8.63095	5.76968	4.75801	1.60753	20.3514	7.88779	3.00414	2.64453	4.50486	405.719	0.368222	0.236283	1.05103	3.70905	-3368.74	-974.809			14.6926	6.38621	9.94889	3.38451
	1.54769	36.1992	6.74044	8.38596	5.6078	4.79612	1.59985	21.2239	8.15881	3.0276	2.64214	4.47127	423.604	0.368624	0.236388	1.03247	3.68904	-3367.88	-974.026			14.8291	6.26329	10.3275	3.38034
	1.5889	37.171	6.81556	8.26792	5.55902	4.86157	1.61597	21.6863	8.27428	3.0721	2.65322	4.41246	434.579	0.368605	0.237225	1.00694	3.67246	-3367.69	-974.222			15.1918	6.2295	10.5255	3.37926
	1.61614	36.9497	6.84748	8.21881	5.53691	4.71265	1.6465	22.2004	8.36495	3.10083	2.64506	4.42377	436.756	0.368781	0.23789	1.00511	3.65894	-3368.3	-974.529			15.1378	6.15612	10.7373	3.38988
	1.5999	36.4049	6.79659	8.36527	5.46525	4.72108	1.65927	23.2997	8.44949	3.1578	2.64541	4.40953	422.921	0.369125	0.23772	1.01053	3.64017	-3368.2	-973.931			14.9338	6.18387	11.1361	3.40425
	1.54965	35.7912	6.95334	8.45389	5.51222	4.95517	1.63173	24.3576	8.34597	3.1947	2.64617	4.41765	403.979	0.369177	0.237827	1.01817	3.6197	-3367.58	-973.51			14.7647	6.30709	11.4451	3.41951
	1.56455	36.0353	6.76963	8.71284	5.53216	4.98262	1.65343	24.6592	8.33492	3.19824	2.63412	4.40143	392.165	0.369819	0.23824	1.01259	3.59687	-3367.75	-973.942			14.7898	6.40921	11.5492	3.41126
	1.58019	36.9259	6.66528	8.53172	5.48641	5.24965	1.65528	25.7376	8.37999	3.22161	2.65023	4.17017	375.231	0.370116	0.238815	1.01112	3.56412	-3368.21	-973.982			15.0571	6.42259	11.9243	3.34734
	1.56238	37.8842	6.38962	8.34184	5.47624	5.03627	1.65524	27.3332	8.21731	3.17522	2.67436	3.94486	366.284	0.369833	0.239154	1.01435	3.55062	-3367.66	-973.514			15.2787	6.28478	12.4019	3.26481
	1.58241	39.6953	6.51542	8.41238	5.48855	5.26531	1.65381	27.9855	8.3778	3.15336	2.69283	3.83175	371.984	0.369802	0.239594	1.01712	3.52939	-3367.38	-973.651			15.931	6.38875	12.6724	3.22598
	1.5991	40.7723	6.59618	8.28344	5.56573	5.21499	1.66944	28.2776	8.42795	3.12296	2.69039	3.80201	370.774	0.369988	0.239762	1.02848	3.49954	-3367.64	-974.166			16.3225	6.35472	12.7917	3.20512
	1.58719	40.3045	6.58276	8.34674	5.53761	5.26402	1.68305	29.1731	8.66111	3.11239	2.73307	3.78863	355.265	0.370276	0.239085	1.04112	3.47271	-3367.61	-973.985			16.1581	6.38279	13.1724	3.21136
	1.56142	41.2024	6.44977	8.23491	5.74856	5.32398	1.66653	29.742	8.59387	3.11212	2.75599	3.80853	338.749	0.370749	0.23896	1.05155	3.44417	-3367.2	-973.746			16.4045	6.43582	13.3341	3.22554
	1.56195	41.3807	6.35484	8.28823	5.75962	5.48634	1.6372	29.7527	8.7414	3.1243	2.73496	3.7882	315.3	0.371415	0.238796	1.05257	3.43931	-3366.87	-974.14			16.4325	6.5114	13.3771	3.21582
	1.57496	41.9143	6.17792	8.70671	5.76388	5.58277	1.66039	30.4775	8.79339	3.14625	2.77882	3.88885	296.6	0.372119	0.238334	1.05526	3.43709	-3366.99	-974.39			16.5557	6.68445	13.6438	3.27131
	1.56791	42.0368	6.09393	8.91519	5.8512	5.61801	1.68546	31.5901	8.90853	3.15011	2.76039	4.01554	281.145	0.371852	0.237295	1.05936	3.43842	-3366.88	-974.095			16.5662	6.7948	14.0614	3.30868
	1.57558	43.2018	6.04741	9.34042	5.97832	5.64321	1.70823	31.9741	8.92237	3.12955	2.79092	4.199	281.037	0.372063	0.237102	1.06437	3.45693	-3366.37	-974.152			16.9416	6.98732	14.2016	3.37316
	1.64608	43.8268	6.16659	9.34033	6.03724	5.70119	1.79463	31.7647	9.11458	3.18558	2.78547	4.29216	291.296	0.372383	0.23688	1.06331	3.46473	-3366.31	-974.552			17.2132	7.02625	14.2246	3.42107
	1.61442	43.7554	6.17023	9.15433	6.13665	5.57966	1.7861	31.9859	9.31723	3.19108	2.81571	4.37725	295.042	0.372461	0.236105	1.06699	3.48253	-3366.63	-974.519			17.18	6.95688	14.3631	3.46135
	1.64138	44.1843	6.20845	9.378	6.17936	5.47023	1.81042	32.1113	9.44009	3.24656	2.83027	4.42979	292.053	0.372236	0.236195	1.0677	3.50619	-3365.73	-974.293			17.3447	7.0092	14.4539	3.50221
	1.63704	44.9007	6.39311	9.29937	6.27771	5.39586	1.82673	32.3451	9.22057	3.22916	2.784	4.50249	288.022	0.372015	0.236466	1.06256	3.53595	-3365.18	-974.554			17.6436	6.99098	14.4641	3.50521
	1.70235	45.3646	6.46983	9.19331	6.08162	5.35536	1.82397	33.4304	9.39785	3.22635	2.74213	4.50609	288.711	0.371022	0.237197	1.06169	3.55961	-3365.53	-974.761			17.8456	6.87676	14.8841	3.49153
	1.69979	46.0745	6.72388	9.03829	6.21067	5.15412	1.81929	33.4075	9.42806	3.20809	2.73632	4.56672	286.834	0.370349	0.23817	1.05997	3.57443	-3365.67	-974.585			18.166	6.80103	14.885	3.50371
	1.71132	45.9787	6.84692	8.47459	6.20178	4.96181	1.84454	33.4571	9.68765	3.17567	2.72376	4.54376	282.943	0.369627	0.239622	1.0582	3.59073	-3365.73	-974.594			18.179	6.54606	14.9964	3.48107
	1.75611	46.7948	7.16063	8.10775	6.3052	4.70204	1.88568	32.8005	9.78468	3.27777	2.74878	4.58974	278.483	0.369093	0.241259	1.05825	3.60393	-3365.7	-974.869			18.5705	6.37166	14.8236	3.53877
	1.8038	45.9499	7.35204	7.77704	6.3917	4.53574	1.92937	32.7266	9.86746	3.34538	2.70129	4.65047	273.183	0.368297	0.241657	1.05719	3.6257	-3366	-974.868			18.3686	6.23483	14.8411	3.56571
	1.78438	44.3548	7.66741	8.30225	6.57821	4.42969	1.88282	33.014	9.66901	3.41292	2.7136	4.85578	264.881	0.367712	0.241432	1.05413	3.644	-3365.23	-974.73			17.9355	6.43672	14.8553	3.66077
	1.79952	43.4974	7.92218	8.6054	6.74426	4.29712	1.95916	33.3084	9.50739	3.42902	2.65309	5.12178	250.112	0.367416	0.24198	1.05114	3.65861	-3364.86	-974.864			17.7397	6.54893	14.925	3.73463
	1.79201	42.7094	8.21393	8.95719	6.98916	4.17391	1.98008	34.1813	9.18183	3.45874	2.61871	5.62	226.162	0.368185	0.241808	1.04625	3.66198	-3331.7	-974.986			17.5718	6.70675	15.1144	3.89915
	1.80171	41.545	8.88772	9.81452	7.19771	4.10617	2.04245	33.9415	9.21836	3.61272	2.56293	6.09605	201.738	0.368721	0.241381	1.04672	3.6559	-3269.61	-974.827			17.4115	7.03947	15.0674	4.09057
	1.79326	40.204	9.17453	10.895	7.4179	4.03552	2.19277	33.7041	8.93694	3.8541	2.63756	6.85328	198.066	0.36881	0.240846	1.04604	3.65893	-3169.47	-974.633			17.0573	7.44946	14.9446	4.44831
	1.85519	38.2874	9.1316	12.3377	7.51463	4.06718	2.35962	34.3543	8.68918	4.15215	2.59116	8.13037	213.172	0.369041	0.239487	1.05028	3.67176	-3047.02	-974.505			16.4247	7.97319	15.1344	4.95789
	1.94808	36.9571	9.29409	13.7298	7.66403	4.14368	2.43078	34.2166	8.22517	4.72882	2.65942	9.58127	240.34	0.369167	0.238362	1.04697	3.69622	-2889.98	-974.196			16.0664	8.51249	14.9575	5.6565
	2.03937	35.0119	9.14163	15.3398	7.58308	4.23499	2.4501	35.0053	7.84636	5.50325	2.80871	11.3134	273.31	0.369477	0.236971	1.04356	3.72475	-2630.45	-973.598			15.3976	9.05263	15.1006	6.54177
	2.22263	34.0081	9.10843	16.5614	7.39891	4.31119	2.67268	35.2224	7.5368	6.77448	3.08127	12.9059	303.521	0.370095	0.235803	1.04816	3.74454	-2199.04	-972.774			15.113	9.42385	15.144	7.5872
	2.46389	32.7014	8.94101	17.6924	7.28642	4.56288	2.82964	35.3059	7.19123	8.6703	3.47171	15.2051	334.701	0.370566	0.235206	1.05193	3.7588	-1464.26	-971.209			14.7021	9.84724	15.1089	9.11571

[truncated: 8 more sheets: P221 U1-2, P223 U1-2, P225 U1-2, P228 U1-2, P229 U1-2, P230 U1-2, P231 U1-2, P235 U1-2]
