# Supplementary material for: Influence of elastic lumbar support belts on trunk muscle function in patients with non-specific acute lumbar back pain
Source: PLoS One. 2019 Jan 24;14(1):e0211042. doi: 10.1371/journal.pone.0211042 (PMC6345453; doi:10.1371/journal.pone.0211042)
Supplement: S1 Dataset — (ZIP) [file pone.0211042.s001.zip › U1-2_Dynamik_5km_h.xlsm]

## Sheet: P202 U1-2
	Ra Li	Oi Li	Oe Li	MF Li	ICO Li	LO Li	Ra Re	Oi Re	Oe Re	MF Re	ICO Re	LO Re	EKG	Kippwinkel	Rotwinkel	Kraft x	Kraft y	Druck li	Druck re			Bauch links	Rücken links	Bauch rechts	Rücken rechts
	2.75408	10.8107	5.71244	19.1024	6.91595	7.35919	6.99828	8.09968	6.82188	30.3113	30.8325	44.6783	17.5758	0.0473587	0.357891	1.25305	4.03292	41	-553.459			6.42575	11.1258	7.30661	35.2741
	2.64756	10.9104	5.22255	23.2798	6.89183	8.37315	6.82468	8.6663	6.67561	35.9951	31.8949	48.1677	16.2504	0.0471586	0.358318	1.26521	4.02341	31	-564.537			6.26017	12.8482	7.38887	38.6859
	2.56927	11.6175	4.90328	27.143	7.06432	9.30121	6.33677	8.8406	6.38808	41.7868	32.8109	52.0311	14.8513	0.0468632	0.358618	1.27019	4.01404	1.02344	-574.683			6.36333	14.5028	7.18849	42.2096
	2.49783	11.5865	4.87929	31.1321	7.30944	10.474	6.0702	9.05204	6.21707	46.9596	34.0701	53.586	13.4513	0.0463569	0.358586	1.28327	4.00839	12	-583.978			6.32119	16.3052	7.1131	44.8719
	2.39106	11.389	4.71284	35.5447	7.76232	12.425	5.38394	9.08762	5.9779	51.2014	33.8267	53.9956	12.3359	0.0458616	0.358066	1.30375	3.99961	4815.72	R			6.16428	18.5773	6.81649	46.3412
	2.30983	11.159	4.62169	41.0406	8.75451	15.4902	5.00394	8.86662	5.68254	56.7072	34.094	54.0459	11.5676	0.045927	0.357328	1.3288	3.99086	4940.9	-597.164			6.03017	21.7618	6.5177	48.2824
	2.32471	11.001	4.68241	46.5988	9.98925	17.9348	4.67458	8.72849	5.38019	59.7549	32.8008	53.746	11.1041	0.0452744	0.356437	1.35513	3.98658	4961.69	-601.392			6.00271	24.841	6.26108	48.7672
	2.32824	11.0073	4.87321	50.7584	11.2741	20.3868	4.36965	8.56493	5.19637	62.6581	31.8312	53.2316	10.8021	0.0447013	0.356085	1.39047	3.98467	4959.08	-604.076			6.06957	27.4731	6.04365	49.2403
	2.3759	10.6835	5.20129	53.0795	12.8224	21.9738	4.32258	8.30359	5.06623	63.1364	31.1403	51.9843	10.5944	0.0441933	0.355268	1.4332	3.98793	4961.91	-605.118			6.08689	29.2919	5.89747	48.7536
	2.46846	10.4272	5.82998	53.904	14.417	23.3644	4.49082	8.09399	5.09639	61.9272	30.0347	49.5396	10.4242	0.0439294	0.355266	1.48004	3.99574	4965.02	-604.556			6.24188	30.5618	5.89373	47.1672
	2.49507	10.2769	6.60002	53.0459	16.4512	24.7079	4.46282	7.47971	4.93279	58.7666	28.387	45.9193	10.2827	0.0439962	0.354903	1.51612	3.99707	4961.41	-603.448			6.45733	31.4016	5.6251	44.3576
	2.66609	9.90758	7.99345	50.4989	17.824	25.6788	4.38578	6.83152	4.84836	55.5201	27.4446	42.1852	10.1984	0.0438545	0.35456	1.55138	4.00107	4958.14	-601.945			6.85571	31.3339	5.35522	41.7166
	2.9829	8.91647	9.9401	48.8714	19.2574	26.9242	4.89814	6.41214	4.96443	51.2093	25.3233	37.347	10.1887	0.0439286	0.354033	1.58728	4.01542	4962	-599.495			7.27983	31.6843	5.4249	37.9599
	3.24952	8.79273	11.5159	46.2985	20.3761	27.7172	5.14546	5.98494	5.26231	47.0828	22.8203	33.4193	10.2446	0.0437425	0.353333	1.6208	4.02996	4964.79	-597.62			7.85271	31.4639	5.46424	34.4408
	3.62638	8.55774	13.0156	42.7416	21.5723	28.0226	5.78481	6.07734	5.63057	41.8653	21.1972	30.8353	10.3224	0.0437678	0.353206	1.64443	4.03562	4961.06	-596.91			8.39989	30.7788	5.83091	31.2993
	3.91055	8.42644	14.0887	37.6215	22.218	26.9937	6.01259	6.4117	6.05226	35.2467	19.0519	27.3558	10.3929	0.0437566	0.353803	1.6661	4.03976	4958.89	-596.149			8.80857	28.9444	6.15885	27.2181
	4.10358	8.46668	14.6628	30.654	22.6356	26.2096	6.1264	6.4145	7.01389	29.0255	18.2711	22.7808	10.459	0.0436644	0.354222	1.68629	4.0491	4962.78	-594.544			9.07768	26.4997	6.51826	23.3591
	4.37854	8.27611	15.1142	24.0898	22.5454	24.8584	6.68454	6.38563	7.9858	21.7333	17.8335	19.5075	10.5448	0.0439042	0.354915	1.69495	4.05817	4964.97	-592.935			9.25627	23.8312	7.01866	19.6915
	4.69799	8.30902	15.4913	17.9978	22.3081	23.8996	8.47624	6.48748	8.74402	16.9798	17.4257	14.6924	10.6461	0.0440544	0.355123	1.69639	4.07074	4961.32	-591.784			9.49944	21.4018	7.90258	16.3659
	4.94073	8.41006	15.6021	13.9181	21.6365	22.9881	9.56678	6.54048	9.94294	12.8202	17.3581	12.8581	10.7562	0.0439616	0.355359	1.69002	4.09696	4959.78	-590.555			9.65096	19.5142	8.6834	14.3455
	5.3044	8.27852	15.5277	10.9989	21.2575	21.5256	10.7916	6.87632	10.8415	10.586	16.9831	11.2721	10.9448	0.0435481	0.355215	1.68381	4.11992	4963.46	-587.908			9.70355	17.9273	9.50316	12.9471
	5.49146	8.18902	14.9524	10.1335	20.2073	20.1634	11.8675	7.31359	12.0135	9.07088	16.4292	10.6174	11.1585	0.0433602	0.355738	1.67764	4.1335	4964.99	-585.41			9.5443	16.8347	10.3982	12.0392
	5.46699	8.65082	14.003	9.8455	19.2096	18.5974	12.3609	7.33334	12.7423	8.59376	16.5302	10.1782	11.2769	0.0432097	0.356001	1.6673	4.13998	4961.31	-583.7			9.37362	15.8842	10.8122	11.7674
	5.31877	8.89919	12.5433	9.63492	17.9574	17.1991	12.4691	7.35906	13.3945	8.34972	17.2336	10.288	11.3371	0.0434702	0.355759	1.65339	4.14714	4960.52	-580.926			8.92043	14.9305	11.0742	11.9571
	5.07771	9.27033	10.8591	9.51869	16.7925	15.5815	12.4884	7.08131	13.5805	8.39832	17.8609	10.4145	11.4712	0.043486	0.355448	1.646	4.15983	4964.28	-576.916			8.40238	13.9642	11.0501	12.2246
	4.89313	9.79862	9.63372	9.54666	15.6777	14.6587	12.7948	6.89605	13.9477	8.48068	19.07	10.6318	11.6731	0.0435569	0.355526	1.62791	4.17285	4965.01	-573.682			8.10849	13.2944	11.2128	12.7275
	4.69718	10.1026	8.95798	9.47441	14.5328	13.7944	12.7884	7.00101	14.1045	8.69283	19.6056	10.9354	11.8735	0.0442289	0.355508	1.61402	4.18782	4961.29	-571.296			7.91926	12.6005	11.298	13.0779
	4.33493	10.2614	8.13875	9.40176	14.0642	13.4178	12.498	7.11921	14.0992	8.51898	19.6442	10.9525	12.066	0.0443522	0.355803	1.60431	4.19945	4961.28	-567.382			7.57837	12.2946	11.2388	13.0386
	4.0822	10.4139	7.33711	9.38331	13.2971	13.0076	11.2867	7.0955	14.1003	8.66032	19.4279	10.8582	12.2723	0.0445207	0.355793	1.59586	4.20617	4964.86	-562.257			7.27774	11.896	10.8275	12.9822
	3.7425	10.2293	6.74483	9.3803	12.6879	12.8872	10.2495	6.97521	13.5353	8.60459	19.3115	10.8368	12.4775	0.0448631	0.355168	1.58869	4.20585	4964.78	-558.509			6.90555	11.6518	10.2533	12.9176
	3.30897	10.4725	6.0855	9.43888	12.1026	12.8626	9.05681	6.51129	13.357	8.53448	19.5501	10.5495	12.6031	0.0450371	0.354858	1.57826	4.21257	4961.34	-556.231			6.62233	11.468	9.64171	12.878
	2.87674	10.0841	5.70304	9.17475	11.983	12.7523	7.74889	6.09354	12.5875	8.59722	20.3381	10.4957	12.6863	0.0451293	0.35409	1.56711	4.22185	4961.84	-552.78			6.2213	11.3033	8.80997	13.1437
	2.5643	9.55842	5.2488	8.91515	12.4274	12.6548	6.75365	6.0117	12.0966	8.43831	20.5187	10.5389	12.8166	0.0450855	0.353363	1.55646	4.23656	4965.37	-548.467			5.79051	11.3324	8.28733	13.1653
	2.45363	9.23786	5.01472	8.7354	12.7249	12.6515	6.26081	5.85238	11.2448	8.43181	20.4695	10.4096	12.9826	0.0450446	0.353502	1.54653	4.24817	4964.85	-546.328			5.56874	11.3706	7.78599	13.1036
	2.37906	9.18898	5.10907	8.77558	12.8229	12.7812	5.4584	5.85403	10.7433	8.40139	20.1498	10.7864	13.1198	0.0450294	0.353269	1.54254	4.2577	4961.62	-545.3			5.55904	11.4599	7.35192	13.1125
	2.29454	8.77335	5.09406	8.72657	13.1539	12.767	4.92784	5.95243	10.1649	8.35716	20.0178	11.0423	13.1624	0.0450302	0.352828	1.53938	4.26181	4962.57	-542.49			5.38732	11.5492	7.01505	13.1391
	2.29371	8.68453	5.1985	9.07806	13.6298	12.6963	4.5609	5.90696	9.50416	9.13069	19.736	10.8548	13.1581	0.0447872	0.352758	1.5271	4.26283	4965.87	-539.641			5.39225	11.8014	6.65734	13.2405
	2.303	8.68872	5.1546	9.33461	14.1353	12.7888	4.2078	5.95104	8.67571	10.1989	19.6132	10.9267	13.2483	0.0450229	0.352516	1.51111	4.26362	4964.96	-540.018			5.38211	12.0863	6.27818	13.5796
	2.26886	8.49174	5.11993	9.45087	14.7769	13.4386	4.06101	6.10887	7.91012	10.5267	19.7301	11.1737	13.4481	0.0450597	0.352352	1.48875	4.25909	4962.26	-541.604			5.29351	12.5555	6.02667	13.8101
	2.26313	8.16287	4.94477	9.73096	15.1191	13.9195	3.72182	6.31581	7.27514	11.7924	19.8	11.3687	13.6315	0.0454945	0.353051	1.46623	4.25453	4963.74	-540.87			5.12359	12.9232	5.77093	14.3204
	2.25256	7.5882	4.90922	9.92245	15.3355	14.0944	3.5526	6.56809	6.90926	13.7514	19.5558	11.7894	13.7863	0.0457654	0.353214	1.43569	4.24839	4966.59	-540.189			4.91666	13.1174	5.67665	15.0322
	2.21644	7.30818	4.69848	10.0295	15.8312	14.4765	3.37363	6.7147	6.49719	15.2749	19.6379	12.3486	13.9594	0.0459788	0.353239	1.41954	4.2366	4965.34	-542.738			4.74103	13.4457	5.52851	15.7538
	2.15794	7.21296	4.49629	10.1985	15.7653	14.4903	3.31313	6.83564	6.39928	16.8288	19.4836	13.1092	14.1569	0.0459837	0.3535	1.40803	4.2227	4963.03	-545.995			4.6224	13.4847	5.51602	16.4739
	2.08982	7.04885	4.37337	10.2808	15.7075	14.3463	3.26015	6.85798	6.63703	17.8576	19.0127	13.7572	14.3334	0.0462177	0.353615	1.40307	4.20277	4964.93	-546.531			4.50402	13.4449	5.58505	16.8759
	2.0175	6.72433	4.04899	10.0903	15.4655	14.4108	3.37829	6.77128	6.91383	18.9963	19.0804	14.9396	14.4784	0.0465905	0.354612	1.39251	4.1849	4967.48	-547.522			4.26361	13.3222	5.6878	17.6721
	1.96517	6.50327	3.86934	10.1411	15.0538	14.2784	3.42503	6.64728	7.19619	20.396	18.7793	15.6123	14.6645	0.0468514	0.355097	1.38346	4.16699	4965.99	-552.064			4.11259	13.1578	5.75617	18.2625
	1.85905	6.69295	3.46963	9.97336	14.2913	14.3473	3.39117	6.65758	7.6434	20.9826	19.1851	16.3645	14.8474	0.0469812	0.35528	1.37862	4.14807	4964.46	-556.213			4.00721	12.8706	5.89738	18.8441
	1.8048	6.96621	3.35348	9.68609	13.5501	13.962	3.34719	6.55949	7.99052	20.9122	19.4186	17.0928	14.9484	0.0469867	0.355342	1.37937	4.12524	4966.45	-556.632			4.0415	12.3994	5.96574	19.1412
	1.77687	7.34007	3.23374	9.54199	12.5782	13.2482	3.48869	6.54688	8.33485	20.9943	19.5452	17.4244	15.0005	0.0468354	0.355286	1.38337	4.10352	4968.51	-558.04			4.11689	11.7895	6.12347	19.3213
	1.73573	7.73344	3.14991	9.37718	12.093	12.3951	3.48875	6.46849	8.55497	20.2762	19.0278	17.8708	15.0923	0.0462326	0.35491	1.38565	4.08185	4967.13	-563.251			4.20636	11.2884	6.17074	19.0583
	1.7009	7.84537	3.1601	9.08956	11.3233	11.8325	3.48535	6.54371	8.52428	19.2307	18.261	17.6927	15.2317	0.0460504	0.354465	1.38752	4.05802	4966.01	-566.834			4.23546	10.7485	6.18445	18.3948
	1.6961	8.08855	3.18427	8.9884	10.3206	11.5384	3.49166	6.59752	8.52132	18.2284	17.3387	17.8725	15.3783	0.0462146	0.354359	1.3824	4.04153	4966.75	-566.29			4.32297	10.2824	6.2035	17.8132
	1.66438	8.24666	3.18355	9.16913	9.51963	11.6029	3.51067	6.67583	8.39782	16.834	16.594	17.7598	15.548	0.0467876	0.354128	1.37645	4.02111	4963.23	-567.05			4.36486	10.0972	6.19477	17.0626
	1.6422	8.25789	3.19249	9.04402	9.04018	11.8662	3.51419	6.8345	8.10774	16.0207	16.3394	17.3702	15.7476	0.0468776	0.35393	1.36654	3.99863	4952.98	-571.363			4.36419	9.98348	6.15214	16.5768
	1.62765	8.25488	3.24797	9.26651	8.67258	12.2941	3.45672	7.06727	7.69229	14.6779	15.6657	16.2303	15.9898	0.0469748	0.35352	1.35453	3.9791	4938.79	-573.207			4.37683	10.0777	6.0721	15.5246
	1.60963	8.41611	3.23365	9.3148	8.43477	12.5491	3.35493	7.2462	7.37442	13.436	14.7314	14.945	16.2846	0.0468835	0.35335	1.34885	3.95631	4919.47	-570.975			4.4198	10.0995	5.99185	14.3708
	1.60633	8.32359	3.29421	9.48151	8.5598	12.6605	3.28518	7.32165	6.80444	12.187	13.7466	13.9451	16.6272	0.0471095	0.353463	1.34138	3.9239	4865.92	-571.44			4.40804	10.234	5.80376	13.2929
	1.57656	8.37629	3.2938	9.56618	8.61292	12.9245	3.2503	7.4469	6.39242	11.1795	12.6014	13.0219	17.012	0.0472603	0.353297	1.33551	3.90066	4774.21	-576.047			4.41555	10.3679	5.69654	12.2676
	1.5911	8.51004	3.39937	9.63016	8.97734	13.4212	3.12705	7.59651	5.84084	10.4769	11.3245	12.4205	17.4311	0.0477789	0.353129	1.32371	3.88206	4639.61	-577.331			4.50017	10.6762	5.52147	11.4073
	1.56675	8.6837	3.46527	9.72456	9.22198	14.0818	3.06726	8.05489	5.48708	9.97697	11.0674	12.4909	17.8642	0.0482107	0.353322	1.32051	3.87332	4444.68	-574.594			4.57191	11.0095	5.53641	11.1784
	1.57653	8.97844	3.50141	10.0136	9.71329	15.0837	3.03982	8.2301	5.34067	10.0763	10.5174	12.9191	18.3393	0.0485478	0.353569	1.31755	3.86499	4160.51	-575.897			4.68546	11.6035	5.53686	11.1709
	1.57015	9.20746	3.61718	10.8092	9.9964	16.4528	2.9682	8.35325	5.09661	10.1576	9.93264	13.1895	18.8491	0.0485891	0.354212	1.31362	3.86653	3777.08	-581.337			4.79826	12.4194	5.47269	11.0933
	1.57476	9.30198	3.74933	11.1333	10.6096	17.6057	2.87066	8.4881	5.05873	10.2634	9.28062	13.2881	19.3675	0.0485767	0.355153	1.31605	3.87566	3309.4	-582.613			4.87535	13.1162	5.47249	10.944
	1.55709	9.45462	3.88398	11.7514	11.2312	18.1508	2.80384	9.09477	4.95852	10.4678	8.61444	13.5583	19.8663	0.0486706	0.355645	1.32701	3.88295	2777.86	-580.216			4.96523	13.7112	5.61904	10.8802
	1.56572	9.52997	3.98811	11.8825	11.852	18.4388	2.73683	9.65655	4.87831	11.0361	7.88936	14.5961	20.3424	0.0482647	0.355937	1.34398	3.88511	2193.54	-582.646			5.02793	14.0578	5.75723	11.1739
	1.56441	9.54169	4.06666	12.135	11.8758	18.6027	2.72439	9.82743	4.75276	11.2875	8.02517	15.4977	20.7952	0.0483067	0.356288	1.35244	3.89567	1553.3	-588.391			5.05759	14.2045	5.76819	11.6034
	1.57348	9.8131	4.11787	12.4501	12.1658	18.5819	2.68602	10.2351	4.7504	11.2281	8.12703	16.4342	21.2257	0.0483436	0.356302	1.36229	3.9096	887.364	-588.726			5.16815	14.3993	5.89051	11.9298
	1.57394	9.95064	4.16618	12.3551	12.3141	18.6761	2.66491	10.6545	4.6893	11.4946	8.55646	16.7148	21.5951	0.0482758	0.356913	1.36921	3.92843	234.771	-585.864			5.23025	14.4484	6.00289	12.2553
	1.55121	9.72541	4.09728	12.5448	12.4332	18.8035	2.60633	10.9207	4.78708	11.8355	9.46722	17.2613	21.9376	0.0483085	0.357404	1.3799	3.9422	-404.919	-588.746			5.12463	14.5938	6.10471	12.8547
	1.5679	9.84899	4.12358	12.6454	12.4668	18.4002	2.60195	11.1462	4.92067	12.0709	9.85902	16.9046	22.2276	0.0483987	0.357636	1.38202	3.95711	-974.949	-594.035			5.18016	14.5042	6.22295	12.9449
	1.61106	9.74014	4.06607	12.5968	12.3728	17.7646	2.57913	11.4234	5.07945	12.0961	10.3829	17.4302	22.4665	0.0486535	0.35763	1.39254	3.96162	-1482.29	-592.647			5.13909	14.2447	6.36065	13.3031
	1.60148	9.71917	3.99507	11.9748	12.5598	16.7483	2.58602	11.5741	5.30916	11.8985	10.834	16.9554	22.6446	0.0490214	0.357157	1.3963	3.9591	-1879.08	-588.669			5.10524	13.7609	6.48977	13.2293
	1.61926	9.66346	3.87823	11.3804	12.3288	15.8028	2.58141	11.7511	5.64638	11.8564	11.2504	17.5613	22.7938	0.0495451	0.357157	1.40873	3.9681	-2200.2	-591.254			5.05365	13.1707	6.65962	13.556
	1.64533	9.97802	3.68967	10.7901	12.2144	14.9899	2.61763	11.7458	5.8239	11.6232	11.9871	17.5509	22.9316	0.0498152	0.35691	1.41379	3.97925	-2468.53	-595.318			5.10434	12.6648	6.72913	13.7204
	1.61215	10.3412	3.58816	10.3685	11.7677	14.6873	2.58582	11.3899	6.23799	11.4629	13.1131	17.5656	23.0476	0.0501711	0.356567	1.4182	3.98973	-2675.77	-591.819			5.18051	12.2745	6.73792	14.0472
	1.61295	10.3375	3.51143	10.1107	12.0652	13.6615	2.59544	11.5318	6.54138	11.3391	14.0009	17.874	23.1381	0.0504287	0.356479	1.41855	4.00039	-2818.33	-586.924			5.15395	11.9458	6.88954	14.4047
	1.59765	10.0765	3.39386	9.37085	12.0948	13.3288	2.56581	11.6871	6.71267	11.9161	14.4801	18.0266	23.228	0.0506302	0.35648	1.41909	4.00951	-2917.76	-589.453			5.02268	11.5981	6.98853	14.8076
	1.58401	9.80531	3.30055	9.21088	12.0735	13.2017	2.56285	11.8968	6.89498	12.329	14.8697	18.2625	23.3206	0.0509695	0.356171	1.41747	4.00768	-2991.11	-593.06			4.89663	11.4954	7.11821	15.1538
	1.54519	9.91622	3.25347	9.03621	12.0517	13.314	2.52422	12.0268	7.1388	13.1163	14.8252	18.4283	23.4076	0.0512137	0.356201	1.41552	4.01149	-3044.22	-589.29			4.90496	11.4673	7.22995	15.4566
	1.48104	9.70355	3.11903	8.93846	12.4794	13.7054	2.63484	11.7598	7.1199	14.1947	14.5186	19.0604	23.4885	0.0517711	0.356486	1.41056	4.01423	-3086.88	-585.796			4.76787	11.7077	7.17152	15.9246
	1.42191	9.55341	3.08814	8.97987	12.7512	14.6698	2.73791	11.7128	7.12414	14.7541	14.2358	18.781	23.5717	0.0516822	0.35706	1.3974	4.02473	-3117.39	-590.752			4.68782	12.1336	7.19163	15.9236
	1.41583	9.29123	3.19697	9.05853	12.7747	15.5078	2.80213	11.8397	7.18717	15.2853	14.0984	18.687	23.6545	0.0514524	0.357613	1.38821	4.02871	-3141.79	-596.187			4.63467	12.447	7.27631	16.0236
	1.36949	9.13057	3.61463	9.42844	12.9504	15.8283	2.84114	12.0396	7.09898	15.5187	13.8003	17.9071	23.7268	0.0511111	0.357557	1.38032	4.02523	-3160.09	-594.186			4.7049	12.7357	7.32658	15.742
	1.36568	8.67566	3.89829	9.64212	13.4317	16.3106	2.79903	12.2035	7.11028	15.753	13.3369	17.4	23.7881	0.0510017	0.35823	1.36674	4.02377	-3167.33	-593.621			4.64654	13.1282	7.37093	15.4966
	1.39849	8.27347	4.28703	9.88662	14.1395	16.4824	2.813	12.3908	6.86699	16.0215	12.5126	16.2555	23.8491	0.0506001	0.359484	1.35633	4.02345	-3168.14	-601.405			4.653	13.5029	7.35694	14.9299
	1.40267	8.06245	4.53519	10.2292	14.1913	17.4977	2.8255	12.5774	6.70964	15.9266	11.1993	15.0701	23.9036	0.0500527	0.360261	1.3474	4.02038	-3161.55	-608.41			4.66677	13.9727	7.37084	14.0654
	1.41115	7.96275	4.83147	10.421	14.5296	19.1001	2.8405	12.5525	6.49763	15.9634	10.3009	13.4021	23.9423	0.0494892	0.360962	1.33408	4.03246	-3152.55	-608.04			4.73512	14.6835	7.29687	13.2221
	1.44001	7.96834	5.2377	10.3714	14.9472	20.1362	2.86348	12.486	6.20873	15.6591	9.46953	12.3777	23.9706	0.0491474	0.361674	1.32607	4.04356	-3138.85	-609.26			4.88201	15.1516	7.18606	12.5021
	1.51183	7.57762	5.47947	10.454	15.1809	20.8292	2.87901	12.6477	5.79657	15.4265	8.92686	11.0932	23.9966	0.0487126	0.362159	1.31604	4.04283	-3122.31	-616.959			4.85631	15.488	7.10776	11.8155
	1.58126	7.29882	6.0589	10.7186	15.6593	21.0004	2.84086	12.6918	5.7262	14.6925	8.49627	9.49645	24.013	0.0482985	0.362105	1.30917	4.03153	-3105.36	-621.436			4.97966	15.7928	7.0863	10.8951
	1.66881	7.3353	6.47451	11.109	16.679	20.5424	2.74905	12.671	5.53918	14.0966	8.16254	8.2264	24.0169	0.0478475	0.361723	1.2967	4.02059	-3087.86	-618.358			5.15954	16.1102	6.98639	10.1618
	1.72761	7.37876	6.62013	12.374	16.6327	21.0665	2.68595	12.5296	5.29543	14.1953	7.92978	7.48644	24.0135	0.0475822	0.361519	1.28778	4.01457	-3073.08	-617.542			5.24216	16.6911	6.837	9.87051
	1.7405	7.32482	6.54066	13.0966	17.1175	22.0555	2.63994	12.2328	5.01893	14.8639	8.16478	6.95315	24.0053	0.0475807	0.360926	1.28009	4.01911	-3060.19	-622.478			5.20199	17.4232	6.63056	9.99394
	1.78776	7.43865	6.45933	14.5265	17.4167	23.4986	2.66351	11.867	4.68719	15.3348	8.51792	6.75376	23.9853	0.0477117	0.360015	1.27057	4.02056	-3051.96	-623.049			5.22858	18.4806	6.4059	10.2022
	1.82171	7.52062	6.31832	16.4084	17.7792	25.1319	2.62447	11.6891	4.42807	16.2203	8.81696	6.61102	23.9515	0.0477858	0.358196	1.25292	4.01871	-3047.83	-617.219			5.22022	19.7732	6.24721	10.5494
	1.86588	7.48197	6.18133	18.6688	18.9371	26.2675	2.71252	11.4533	4.24971	17.1552	9.16697	6.60387	23.8399	0.0479257	0.356707	1.24572	4.01282	-3044.06	-439.199			5.17639	21.2911	6.13851	10.9753
	1.89589	7.08491	6.03684	21.0087	19.5712	28.0947	2.75864	11.1813	4.18372	17.7955	9.52983	6.78017	23.6696	0.0481667	0.355306	1.24174	4.0035	-3040.37	-109.259			5.00588	22.8916	6.04123	11.3685
	1.89803	6.88797	5.87951	25.4647	21.4006	29.4953	2.80241	10.6639	4.1255	19.6602	10.0425	7.08829	23.485	0.0479984	0.354846	1.23661	4.00507	-3039.83	267.183			4.88851	25.4535	5.86395	12.2637
	1.87919	7.00955	5.8679	32.0559	23.3062	32.1745	2.798	9.94222	4.13354	21.1785	10.1529	7.50368	23.287	0.0479012	0.354237	1.22746	4.00215	-3043.04	666.491			4.91888	29.1789	5.62459	12.945
	1.86616	7.10217	5.64403	39.4976	25.7393	35.1572	2.93943	9.6668	4.07199	22.5793	11.3071	7.71802	23.0773	0.0476893	0.354314	1.21787	4.01278	-3050.8	1076.36			4.87079	33.4647	5.55941	13.8681
	2.03703	6.99554	5.39818	38.6643	24.7328	35.6641	3.14615	9.46009	4.71916	21.4385	12.6991	8.83087	22.8734	0.0464917	0.356882	1.1575	4.1673	-3160.79	1066.59			4.81025	33.0204	5.77513	14.3228
	2.03065	7.21308	5.40211	44.5115	26.2016	38.4419	3.19621	9.09354	4.62357	23.4587	13.3189	9.8333	22.6592	0.0463866	0.357228	1.14544	4.16935	-3160.25	1493.6			4.88194	36.385	5.63778	15.537
	2.05778	7.42045	5.54141	51.5901	27.5927	40.5483	3.22834	8.88672	4.51844	25.3042	13.7738	10.9108	22.4693	0.0462406	0.357558	1.13401	4.1696	-3160.51	1939.19			5.00655	39.9104	5.5445	16.6629
	2.12036	8.10007	5.65041	58.7157	29.0223	43.0043	3.31148	8.87684	4.41257	26.7961	14.165	11.8192	22.2804	0.0454242	0.357136	1.11902	4.1703	-3163.51	2398.93			5.29028	43.5808	5.53363	17.5934
	2.17568	9.23274	5.61763	67.2541	30.7474	43.9595	3.39301	8.96659	4.38394	28.011	14.8507	13.0468	22.0753	0.0453871	0.356605	1.12042	4.17073	-3168.19	2849.06			5.67535	47.3203	5.58118	18.6362
	2.24698	10.4482	5.57911	73.1197	32.3244	44.3525	3.51318	9.07609	4.33302	30.1145	15.7295	14.1711	21.8666	0.0452474	0.356402	1.12737	4.17783	-3174.12	3300.21			6.09144	49.9322	5.64076	20.005
	2.21358	11.2152	5.64814	77.2958	33.2536	44.7795	3.50717	8.91337	4.24249	31.6328	16.3842	15.1608	21.7547	0.0446617	0.356262	1.14187	4.18919	-3181.89	3541.57			6.35896	51.7763	5.55434	21.0593
	2.29296	11.4208	5.63326	81.4507	34.4341	44.2186	3.50971	8.71944	4.25078	32.9099	17.2098	15.8666	21.6731	0.0449738	0.355777	1.15294	4.19658	-3192.07	3672.12			6.449	53.3678	5.49331	21.9954
	2.37744	11.6283	5.65331	84.4622	34.6942	43.388	3.52148	8.51611	4.28406	33.0681	18.3703	16.6075	21.5994	0.0453675	0.355145	1.15711	4.20181	-3203.96	3757			6.55301	54.1814	5.44055	22.682
	2.3907	11.7702	5.50878	84.4281	34.2501	41.1421	3.54969	8.17894	4.32461	32.9188	19.249	17.1614	21.546	0.0451401	0.354844	1.15877	4.2137	-3214.42	3816.85			6.55656	53.2734	5.35108	23.1097
	2.42372	11.7887	5.51861	81.9155	32.4164	38.5243	3.56487	7.98806	4.34194	32.4823	20.4122	17.5463	21.4979	0.0453531	0.355202	1.16236	4.21866	-3225.28	3865.85			6.577	50.952	5.29829	23.4803
	2.43497	11.5559	5.38923	79.3755	31.328	36.0226	3.56069	7.78465	4.34404	31.247	21.312	17.6904	21.4357	0.0447961	0.355288	1.16035	4.22192	-3236.4	3895.44			6.46003	48.9087	5.22979	23.4165
	2.42887	11.4155	5.32396	75.1576	30.2558	32.8915	3.611	7.42654	4.49123	29.7427	21.6026	17.5509	21.3729	0.0446407	0.355691	1.15803	4.22297	-3247.57	3903.56			6.38943	46.1016	5.17626	22.9654
	2.4256	11.2139	5.31067	70.086	28.662	29.6842	3.62773	7.05295	4.91367	28.1467	22.431	17.413	21.3278	0.0451129	0.355622	1.16087	4.22726	-3255.58	3902.56			6.31672	42.8107	5.19812	22.6636
	2.43313	10.4697	5.38061	61.7635	26.6891	27.1282	4.05343	6.77577	5.57325	26.3333	23.1505	17.2227	21.3003	0.0450974	0.35591	1.16674	4.22204	-3262.25	3905.08			6.09447	38.5269	5.46748	22.2355
	2.42709	9.40419	5.63888	54.3729	23.9903	24.9509	4.22302	6.10066	6.56436	23.2986	24.3461	17.4192	21.3004	0.045622	0.356203	1.17413	4.21147	-3268.44	3902.62			5.82339	34.438	5.62935	21.688
	2.50989	8.86154	6.10951	48.0384	21.7727	21.5481	4.53401	5.93877	7.61476	20.8485	25.3254	17.1977	21.3542	0.0456648	0.356407	1.1836	4.19204	-3273.31	3886.49			5.82698	30.453	6.02918	21.1239
	2.48954	8.63738	6.60314	40.5481	18.4415	18.5301	5.24273	5.84868	8.35602	18.1625	26.0215	16.8917	21.4327	0.0454707	0.356879	1.18686	4.16929	-3274.81	3867.09			5.91002	25.8399	6.48248	20.3586
	2.40723	8.67518	7.33791	30.9939	16.0841	15.8975	5.50078	5.77645	9.33125	15.56	26.2795	16.3126	21.4766	0.0450167	0.357386	1.19505	4.14424	-3274.92	3855.23			6.14011	20.9919	6.86949	19.384
	2.45514	8.48245	7.83925	22.6986	14.0206	13.3112	6.07129	5.73582	9.75387	13.3609	26.4378	15.8185	21.5194	0.0450372	0.357106	1.20136	4.11872	-3273.52	3844.64			6.25895	16.6768	7.18699	18.5391
	2.44258	8.40402	8.58081	16.8533	12.7225	10.5865	6.43393	5.772	10.2719	11.3379	26.3503	15.3783	21.5454	0.0447492	0.356901	1.2075	4.09415	-3270.25	3826.6			6.47581	13.3875	7.49262	17.6888
	2.4843	8.21805	9.13896	14.043	11.6125	9.51601	6.82601	5.83152	10.5909	8.69524	26.2702	15.2925	21.5334	0.0443392	0.357179	1.21128	4.06678	-3263.96	3809.4			6.61377	11.7238	7.74948	16.7526
	2.51574	8.24074	10.1256	11.3537	10.8309	9.31704	7.107	5.72951	10.8362	7.87268	26.2663	14.9176	21.4606	0.0439404	0.357206	1.21663	4.04314	-3255.59	3801.03			6.96068	10.5006	7.89091	16.3522
	2.48608	8.05965	11.1088	9.97458	10.9633	9.27435	7.43811	5.50803	10.8632	7.19232	26.3898	14.9674	21.3933	0.0435681	0.357711	1.22095	4.02	-3245.04	3793.76			7.21816	10.0707	7.93645	16.1832
	2.48596	8.03632	11.9043	9.42195	11.013	9.09747	7.3074	5.49016	10.5569	6.63136	25.7094	14.5182	21.3471	0.0434178	0.358357	1.22318	4.01269	-3233.64	3779.96			7.47553	9.84413	7.78483	15.6197
	2.45774	8.30077	12.9642	9.18134	11.7195	9.62973	7.33789	5.60696	9.86087	6.34591	24.1335	13.7498	21.3062	0.0430306	0.358867	1.2266	4.00855	-3220.68	3767.83			7.90758	10.1769	7.6019	14.7431
	2.38399	8.33654	13.6121	8.8355	12.0388	9.97126	7.18761	5.86374	9.12888	6.14723	22.9443	13.5498	21.2245	0.0429629	0.359924	1.23274	4.00852	-3206.39	3763.71			8.11088	10.2818	7.39341	14.2138
	2.40375	8.37429	14.1039	8.56818	12.3828	10.4868	6.67161	6.10783	8.44869	5.91761	21.7679	13.7794	21.1644	0.0427419	0.360236	1.23969	4.0077	-3190.97	3759.1			8.29399	10.4793	7.07604	13.8216
	2.4975	8.3482	14.2477	8.7405	12.8681	10.529	6.3335	6.26873	7.65326	5.83719	21.5129	14.0959	21.0767	0.0425761	0.360207	1.23945	4.00403	-3174.53	3748.22			8.36448	10.7125	6.75183	13.8153
	2.50854	8.26342	14.3326	9.2783	13.1293	10.5171	5.95934	6.45512	7.27289	5.82451	21.3193	14.2066	21.0192	0.0423705	0.360724	1.24795	3.99794	-3159.77	3739.22			8.3682	10.9749	6.56245	13.7835
	2.53678	8.11213	14.1679	9.78605	13.2383	10.5684	5.88602	6.71243	6.95674	5.91271	21.3369	15.0287	21.0123	0.042204	0.360256	1.25326	3.99539	-3146.13	3736			8.27226	11.1976	6.5184	14.0928
	2.53511	7.95904	14.1097	9.96322	13.3618	10.433	5.62185	6.96987	6.70999	6.23669	21.8488	15.7143	21.0092	0.0422809	0.35983	1.2612	3.99717	-3133.15	3729.96			8.20128	11.2527	6.4339	14.5999
	2.52317	7.86803	13.6478	10.3705	13.6562	10.168	5.56696	6.97482	6.28611	6.38868	22.2218	15.8403	21.0042	0.0422882	0.359262	1.26804	3.98719	-3121.7	3716.92			8.013	11.3982	6.27596	14.8169
	2.53033	7.52559	12.8178	10.8112	13.1978	10.0878	5.23121	6.89671	6.00318	6.8033	22.1025	15.9226	20.9915	0.0423195	0.358118	1.27552	3.97986	-3112.15	3705.58			7.62457	11.3656	6.0437	14.9428
	2.49804	7.14205	12.1866	10.9922	12.8126	9.88898	5.16166	6.72101	5.82401	7.11904	22.5726	16.3399	20.9442	0.0425285	0.357751	1.28343	3.97103	-3104.34	3698.73			7.27557	11.2313	5.90223	15.3439
	2.51465	6.44438	11.0204	11.2009	12.4272	9.51503	4.93874	6.64493	5.88756	7.52894	22.7161	16.8848	20.8471	0.0427093	0.357391	1.2805	3.9615	-3097.65	3687.88			6.6598	11.0477	5.82374	15.7099
	2.54167	6.02938	10.0706	11.4312	12.1601	9.29234	4.73317	6.60973	6.03648	7.80714	23.8965	17.5084	20.7139	0.0429148	0.356316	1.27402	3.96227	-3092.71	3670.2			6.2139	10.9612	5.79313	16.404
	2.54807	5.98551	9.10979	12.2721	12.4639	9.27668	4.6046	6.53861	6.01684	8.07452	24.8618	18.1762	20.6418	0.0433124	0.355651	1.26536	3.96918	-3089.94	3653.1			5.88113	11.3376	5.72002	17.0375
	2.49505	5.97271	8.24686	13.5921	12.454	9.47018	4.55046	6.62788	6.04926	8.49573	26.2095	18.3814	20.6733	0.0433483	0.3556	1.25992	3.9845	-3088.6	3638.35			5.57154	11.8387	5.74253	17.6955
	2.4522	6.09207	7.62229	13.6525	12.7275	9.59671	4.37552	6.63462	5.90507	8.72085	27.8484	18.9439	20.8098	0.0435486	0.355039	1.25552	3.99363	-3086.45	3616.44			5.38885	11.9922	5.6384	18.5044
	2.41149	6.26883	6.84033	13.9945	12.8584	9.46789	4.19937	6.28751	5.69839	8.74134	28.7041	19.079	21.004	0.0438512	0.355056	1.24961	4.00193	-3084.45	3586.53			5.17355	12.1069	5.39509	18.8415
	2.38947	6.48347	6.3858	14.7611	13.2154	9.68216	4.04686	5.97952	5.45781	8.79792	29.4446	19.0676	21.2418	0.044131	0.35479	1.23863	4.01082	-3083.12	3555.17			5.08625	12.5529	5.16139	19.1034
	2.35741	6.45575	6.06045	15.4768	13.9022	10.0628	3.90386	5.7885	5.34742	8.85384	29.9525	19.7877	21.5282	0.044264	0.355022	1.22878	4.02453	-3081.27	3521.07			4.95787	13.1473	5.01326	19.5313
	2.38926	6.6135	6.0235	16.5737	15.2043	10.6756	3.94375	5.70937	5.24515	8.72492	29.9868	20.3108	21.883	0.0449138	0.355648	1.20525	4.03316	-3077.46	3475.42			5.00875	14.1512	4.96609	19.6742
	2.35053	6.82118	5.96411	18.0731	15.9574	11.057	3.88239	5.7566	5.13055	8.58705	30.0278	20.3914	22.24	0.0448635	0.355037	1.18235	4.03961	-3073.75	3417.75			5.04527	15.0291	4.92318	19.6687
	2.25872	6.95084	5.90838	20.4604	17.5157	11.8138	3.78149	5.67906	4.95078	8.45609	30.0561	19.8549	22.6063	0.0453814	0.355025	1.16676	4.04205	-3071.62	3349.16			5.03931	16.5966	4.80378	19.4557
	2.18168	7.08328	6.14992	21.8109	18.0857	12.0208	3.60038	5.4278	4.55454	8.34955	29.1364	19.3251	22.92	0.0453721	0.35489	1.1674	4.04007	-3069.02	3266.79			5.13829	17.3058	4.52757	18.937
	2.11905	7.28522	6.40001	23.0331	18.9844	12.4708	3.52037	5.29646	4.25889	8.02761	27.0611	18.6054	23.1678	0.0453989	0.35479	1.16986	4.04237	-3064.73	3158.56			5.2681	18.1628	4.35857	17.898
	2.10366	7.62955	6.93309	23.0482	19.4637	13.0283	3.39688	5.11601	4.06167	7.53416	24.7436	17.6388	23.3347	0.0456286	0.353796	1.1654	4.04391	-3061.73	3024.59			5.55544	18.5134	4.19152	16.6389
	2.07616	7.7112	7.60597	23.0647	19.7646	13.7797	3.32704	4.97341	3.9393	7.14553	22.2354	16.6532	23.3737	0.0456644	0.353203	1.15472	4.05096	-3060.4	2870.56			5.79778	18.8697	4.07992	15.3447
	2.02728	7.87384	8.32797	22.6351	20.4205	14.5366	3.20608	4.95931	3.86864	6.76149	19.8411	15.6456	23.372	0.0455718	0.353061	1.13904	4.05556	-3058.17	2690.61			6.07636	19.1974	4.01134	14.0827
	1.99236	8.37745	8.9152	21.9575	20.541	14.9206	3.1124	5.01168	3.85476	6.45681	18.0302	14.3306	23.3514	0.0454841	0.35313	1.13021	4.05823	-3055.21	2496.36			6.42834	19.1397	3.99295	12.9392
	1.94137	8.89649	9.63056	21.1961	20.1541	15.2214	2.98764	5.26421	3.82649	6.16995	15.8516	12.2119	23.3037	0.0455815	0.353095	1.12081	4.06085	-3054.48	2273			6.82281	18.8572	4.02612	11.4111
	1.86041	9.04591	10.0484	19.7885	19.2464	15.1806	2.8846	5.40445	3.9958	5.9678	14.4132	10.7358	23.2284	0.0454177	0.352601	1.1134	4.06525	-3055.93	2040.5			6.98492	18.0718	4.09495	10.3723
	1.85028	9.1201	10.206	18.1856	18.4933	14.8208	2.70617	5.58141	4.15629	5.85424	12.1851	9.20741	23.1685	0.0455816	0.352712	1.09791	4.0722	-3055.42	1788.77			7.05881	17.1666	4.14796	9.08225
	1.86677	9.54717	10.3586	15.7066	17.2462	14.246	2.71852	5.84164	4.25082	5.73135	10.663	7.86019	23.1323	0.0456024	0.352525	1.08543	4.07738	-3052.93	1530.13			7.25752	15.7329	4.27033	8.08485
	1.88029	9.80107	10.2242	13.5385	16.4998	13.9222	2.76404	6.10616	4.51361	5.64913	9.9471	7.014	23.1161	0.0455655	0.352894	1.07621	4.08525	-3053.02	1276.8			7.30186	14.6535	4.46127	7.53674
	1.83872	9.81724	10.177	11.0772	15.3238	13.6795	2.86079	6.59091	4.79132	5.52419	10.009	6.77776	23.1116	0.0456505	0.352611	1.06446	4.088	-3054.74	1041.29			7.27764	13.3602	4.74767	7.43698
	1.75212	9.6655	9.67319	9.5746	14.4282	13.16	2.89204	6.80844	5.07894	5.46902	10.2964	6.80588	23.1058	0.0460245	0.35261	1.05184	4.0887	-3054.11	815.961			7.03027	12.3876	4.92647	7.52377
	1.75541	9.91899	9.12219	8.67347	13.6664	12.3922	2.93312	7.16014	5.34376	5.53676	10.1854	7.01293	23.0966	0.0462649	0.353042	1.04072	4.0954	-3051.75	609.417			6.9322	11.5774	5.14567	7.57837
	1.74628	9.95019	8.5065	8.34273	12.3448	11.3792	2.99247	7.39367	5.72104	5.53276	10.5047	7.83354	23.0853	0.046653	0.353036	1.04402	4.10256	-3052.76	416.815			6.73432	10.6889	5.36906	7.957
	1.74324	9.56906	7.66505	8.40616	11.6593	10.5638	3.03949	7.39262	6.11391	5.54918	11.2593	8.65212	23.0669	0.0465746	0.35343	1.04724	4.10526	-3055.41	253.809			6.32578	10.2097	5.51534	8.48686
	1.74015	9.09817	6.65589	8.29068	11.1186	9.54889	3.05996	7.46533	6.32289	5.41831	11.627	9.30024	23.0411	0.0466999	0.35365	1.05005	4.10371	-3054.65	105.885			5.8314	9.65271	5.61606	8.78185
	1.74492	9.02377	6.00549	8.33293	10.8957	9.16953	3.13077	7.59723	6.60101	5.52044	12.6704	9.57515	23.0073	0.0466762	0.354115	1.04959	4.09758	-3052.45	-16.3232			5.59139	9.46606	5.77634	9.25532
	1.71504	9.20078	5.5755	8.15796	10.5913	9.03086	3.17859	7.64451	6.82452	5.34218	13.7207	10.1228	22.9656	0.0464977	0.354322	1.05895	4.09693	-3054.3	-117.617			5.49711	9.26003	5.88254	9.72857
	1.69306	8.9904	5.02478	7.8795	10.8256	9.12835	3.21596	7.6645	6.88884	5.33073	14.2521	10.5725	22.9273	0.0463425	0.354776	1.06919	4.0974	-3057.18	-195.259			5.23608	9.27782	5.9231	10.0518
	1.65827	8.86052	4.70813	8.08605	10.9068	9.33424	3.26259	7.74375	7.07575	5.31876	14.5281	11.1335	22.8924	0.046223	0.355298	1.07662	4.09033	-3056.57	-267.871			5.07564	9.44235	6.02736	10.3268
	1.66859	8.99563	4.31644	8.11524	11.0571	9.3435	3.16611	7.85545	6.93496	5.33072	14.6155	11.417	22.8637	0.0461263	0.35621	1.09189	4.08889	-3055.87	-327.429			4.99355	9.50529	5.98551	10.4544
	1.62426	9.14047	4.16065	8.40761	10.8327	9.46847	3.0949	8.06975	6.83858	5.51912	14.7888	11.4023	22.84	0.0458309	0.356794	1.10757	4.08054	-3059.79	-374.853			4.97513	9.56959	6.00108	10.5701
	1.55432	9.14893	4.14064	8.70656	11.1315	9.8696	3.02814	8.34341	6.63485	5.64858	15.1458	11.7114	22.8261	0.0452473	0.356919	1.125	4.06998	-3064.66	-407.08			4.94797	9.90255	6.00213	10.8353
	1.51911	9.41442	4.18444	8.88915	11.7061	10.2924	3.01353	8.74284	6.29475	5.68441	15.2999	11.5624	22.8154	0.0452778	0.356988	1.14129	4.06019	-3065.38	-430.663			5.03932	10.2959	6.01704	10.8489
	1.49822	9.68653	4.25141	9.41886	11.9113	11.2351	3.03264	9.35221	5.96971	5.85123	14.7938	11.2525	22.8132	0.0450551	0.356585	1.15507	4.0567	-3066.23	-449.932			5.14539	10.8551	6.11819	10.6325
	1.49343	9.89849	4.4423	9.90177	12.4199	12.003	3.0722	9.76664	5.71918	6.23886	14.5839	11.1143	22.8227	0.0448299	0.356435	1.16654	4.04913	-3071.17	-462.61			5.27807	11.4415	6.18601	10.6457
	1.46001	9.95384	4.79647	10.7106	12.7335	13.269	3.0139	10.0218	5.26109	6.23557	13.9141	11.1137	22.8436	0.0446701	0.355546	1.17079	4.05003	-3076.55	-470.031			5.40344	12.2377	6.09892	10.4211
	1.45525	10.2092	5.15821	11.9575	13.3223	15.2598	2.95086	10.1953	4.92338	6.4077	12.9756	11.1382	22.8742	0.0446225	0.354788	1.17108	4.04646	-3076.67	-475.091			5.60757	13.5132	6.02319	10.1738
	1.47693	10.5298	5.38144	14.0163	13.943	16.6052	2.90508	10.4339	4.77957	6.59101	12.263	10.9474	22.9106	0.0445647	0.354503	1.19268	4.03916	-3077.07	-478.272			5.79605	14.8548	6.03951	9.93381
	1.48614	10.475	6.06782	15.939	14.6547	19.2532	2.89637	10.7996	4.34454	7.14247	11.8559	10.6993	22.9538	0.0445911	0.353967	1.21503	4.03991	-3081.8	-477.235			6.00964	16.6156	6.01352	9.89923
	1.45479	10.4293	6.41718	17.179	15.6958	21.2371	2.88308	10.8758	4.18997	7.54805	11.6929	10.8103	23.0062	0.0443777	0.353351	1.23868	4.03992	-3085.04	-473.978			6.10043	18.0373	5.98294	10.0171
	1.53938	10.5362	7.01227	19.2365	16.4463	23.7689	2.90775	10.7965	3.89934	8.1504	10.725	11.1422	23.0592	0.0440079	0.353321	1.26428	4.04025	-3082.9	-470.906			6.3626	19.8172	5.86786	10.0059
	1.59696	10.6036	7.51567	22.0602	16.9611	24.9631	2.91515	10.7499	3.76091	8.38714	10.2192	10.9202	23.1151	0.0443201	0.353726	1.28439	4.04004	-3083.24	-468.401			6.57208	21.3281	5.80866	9.84219
	1.66447	10.5221	7.69257	24.5581	17.5634	25.6919	2.92257	10.4749	3.60364	8.78894	10.2548	10.8786	23.1739	0.0442197	0.353999	1.30309	4.04216	-3088.06	-466.083			6.62639	22.6045	5.66703	9.97413
	1.65632	10.4667	7.93274	26.8317	18.1131	26.1165	2.86801	10.0638	3.49277	9.09115	10.4084	11.3315	23.2318	0.0442624	0.353721	1.31728	4.04964	-3091.71	-463.127			6.68526	23.6871	5.47486	10.277
	1.69876	10.7345	8.30367	29.1823	18.1925	25.9856	2.80865	9.75359	3.47671	9.14461	10.5962	11.6425	23.2814	0.0438948	0.353446	1.33579	4.05865	-3090.12	-460.522			6.91229	24.4535	5.34632	10.4611
	1.68148	10.727	8.20968	30.4568	18.2159	25.6287	2.78085	9.5505	3.40776	9.21104	11.239	12.0453	23.3251	0.0436988	0.354254	1.35782	4.0686	-3093.15	-458.026			6.87271	24.7672	5.24637	10.8318
	1.67673	10.4925	8.40648	31.5146	17.6108	24.5106	2.77404	9.3276	3.41515	9.2531	11.9233	12.0534	23.3707	0.0433593	0.35482	1.37283	4.07561	-3099.11	-455.235			6.85857	24.5454	5.17226	11.0766
	1.65551	10.143	8.39057	31.2965	17.028	23.6446	2.71747	9.10958	3.56752	9.21639	13.0775	12.2966	23.4163	0.0437159	0.355527	1.37848	4.08823	-3104	-452.225			6.7297	23.9897	5.13152	11.5301
	1.7104	10.1878	8.55793	30.7196	16.3851	21.0298	2.7216	8.64971	3.7318	8.88465	14.7494	13.063	23.4577	0.043715	0.35588	1.38264	4.09961	-3105.68	-451.044			6.8187	22.7115	5.03437	12.2324
	1.77909	10.3636	8.77256	30.168	15.2082	18.5212	2.87154	8.55289	4.22052	8.5294	15.7639	13.7676	23.4898	0.0441307	0.35607	1.37882	4.11049	-3111.95	-450.739			6.97174	21.2991	5.21498	12.687
	1.84997	10.3778	8.55936	29.002	14.1476	15.3069	3.20631	8.59796	4.90853	7.77624	17.424	14.8042	23.5225	0.0445875	0.355929	1.35938	4.11668	-3123.5	-450.476			6.92905	19.4855	5.57093	13.3348
	1.95114	10.6219	8.67353	26.2173	13.033	13.3431	3.75801	8.55391	5.57893	7.19786	18.787	15.7438	23.5502	0.0450499	0.355318	1.34139	4.12037	-3128.51	-450.549			7.0822	17.5311	5.96362	13.9096
	2.00737	10.6434	8.97752	23.2737	11.8169	11.1553	4.56906	8.36143	5.88601	6.69225	20.2065	17.479	23.5675	0.0454358	0.354783	1.32137	4.11333	-3129.81	-452.069			7.20944	15.4153	6.27217	14.7926
	2.02029	10.7326	8.84253	20.5478	10.6453	9.48889	4.9801	8.35767	6.24775	6.59917	21.135	18.9921	23.5814	0.0458006	0.354802	1.30114	4.11218	-3137.09	-455.791			7.19848	13.5606	6.5285	15.5754
	2.14588	10.8213	8.92942	17.7986	9.822	8.56858	5.28013	8.26049	6.60408	6.62044	22.0219	19.5261	23.5918	0.0461385	0.354944	1.28064	4.11019	-3136.86	-461.211			7.29887	12.063	6.7149	16.0562
	2.34778	10.6689	8.99312	15.3217	9.35683	7.32815	5.92019	8.22888	6.98356	6.68153	23.1237	20.9215	23.5735	0.0470004	0.354705	1.25678	4.10158	-3098.81	-467.952			7.3366	10.6689	7.04421	16.9089
	2.50083	10.7493	8.65858	12.6554	8.88317	6.49843	6.40849	8.28149	7.21744	7.15195	23.9693	23.1109	23.4802	0.0472569	0.3551	1.23962	4.09411	-2966.72	-475.945			7.3029	9.34567	7.30248	18.0774
	2.62887	11.1032	8.50664	11.9367	8.35738	5.91884	7.19783	8.24025	7.33409	7.9591	25.0001	25.2432	23.1478	0.0474635	0.355345	1.22391	4.08255	-2510.53	-484.781			7.41291	8.73765	7.59073	19.4008
	2.76671	11.1327	8.0705	11.3254	7.78142	5.87469	7.67631	8.26001	7.6401	9.38895	25.3439	28.2493	22.5947	0.0477806	0.355252	1.22117	4.07636	-1861.77	-494.049			7.32331	8.32717	7.85881	20.994
	2.795	11.0916	7.56002	11.6025	7.45418	5.88979	7.91283	7.92424	7.75141	11.0798	27.2243	31.8832	21.8178	0.0479905	0.355948	1.21926	4.06544	-1056	-504.395			7.14888	8.31551	7.86283	23.3958
	2.78013	10.9389	7.21875	12.0025	7.27556	6.06623	7.96078	7.68606	7.50283	13.4792	28.3928	34.6599	20.927	0.0479428	0.356356	1.22532	4.05977	-238.367	-515.494			6.97924	8.44811	7.71656	25.5106
	2.70312	10.6993	6.49003	13.7368	7.06103	6.19385	7.72621	7.69707	7.21849	17.7911	28.7823	38.9164	19.8972	0.0478886	0.356808	1.23143	4.05297	594.229	-528.398			6.63081	8.99722	7.54726	28.4966
	2.72137	10.9523	6.02008	16.2793	6.98487	6.62913	7.22979	7.73479	7.08695	22.8898	29.6847	41.5637	18.7584	0.0475343	0.357501	1.23914	4.04188	1431.53	-541.502			6.56457	9.96442	7.35051	31.3794

## Sheet: P204 U1-2
	Ra Li	Oi Li	Oe Li	MF Li	ICO Li	LO Li	Ra Re	Oi Re	Oe Re	MF Re	ICO Re	LO Re	EKG	Kippwinkel	Rotwinkel	Kraft x	Kraft y	Druck li	Druck re			Bauch links	Rücken links	Bauch rechts	Rücken rechts
	3.32801	5.53169	8.72246	55.4352	8.77941	11.5368	3.95005	19.4053	9.92848	70.3683	15.629	54.6049	18.9221	0.0935748	0.0725675	1.07214	1.98873	41	-954.637			5.86072	25.2505	11.0946	46.8674
	3.44332	5.31358	8.65523	61.1645	8.51249	12.9335	4.016	19.049	10.1621	82.8801	17.6755	60.424	17.8878	0.0932605	0.0726571	1.07419	1.99513	33	-952.903			5.80404	27.5368	11.0757	53.6599
	3.51853	5.24344	8.6612	67.3792	8.2706	14.6039	4.01618	18.4743	10.0425	88.6409	18.6633	65.3495	16.8113	0.0930255	0.0734139	1.07672	2.00879	1.04004	-951.09			5.80772	30.0845	10.8443	57.5512
	3.63302	5.28944	8.59378	73.6552	8.15974	16.0545	4.06356	17.5922	9.89151	94.1354	19.479	68.2391	15.5128	0.0924704	0.0742412	1.07985	2.02777	11	-949.255			5.83875	32.6231	10.5158	60.6178
	3.71387	5.454	8.7056	81.3808	8.15307	18.3633	4.0489	16.4428	9.5953	99.1629	19.9884	69.8839	14.0665	0.091632	0.0742622	1.08724	2.04766	4082.05	L			5.95782	35.9657	10.029	63.0117
	3.6476	5.65629	8.88071	86.7906	8.05782	20.3093	4.03358	15.1638	9.27404	102.547	19.9998	71.0373	12.4129	0.0909728	0.0744911	1.0849	2.06391	4890.9	-946.036			6.06153	38.3859	9.49048	64.5282
	3.67662	6.25097	9.42489	89.0129	8.08272	21.4434	4.01703	12.7901	8.76202	102.127	19.5486	70.2878	11.6963	0.0909084	0.0742338	1.0794	2.07193	4961.14	-945.15			6.45083	39.513	8.52303	63.9877
	3.64886	6.66914	10.0013	89.4688	8.1547	21.8245	3.94395	10.2901	8.33958	101.465	19.0612	68.6107	11.3275	0.0908765	0.0744926	1.06984	2.09025	4977.58	-944.916			6.7731	39.816	7.52454	63.0455
	3.65059	6.95924	10.0729	88.3433	8.78396	21.8247	3.92953	9.13526	7.81801	94.6312	17.7698	64.5831	11.1919	0.0907773	0.0746021	1.06142	2.10019	4959	-945.094			6.89424	39.6506	6.96093	58.9947
	3.56609	7.068	10.3673	83.5643	9.17872	21.7757	3.87725	7.7939	7.33711	87.5179	16.2367	59.9055	11.2563	0.0905598	0.0746471	1.05873	2.10836	4944.87	-945.325			7.00045	38.1729	6.33609	54.5534
	3.56257	7.22336	12.1159	80.6443	9.78218	21.6831	3.75824	6.74204	6.86242	75.2545	13.8428	52.324	11.4794	0.0908258	0.0749615	1.05748	2.11888	4962.93	-945.655			7.63393	37.3699	5.78757	47.1405
	3.53231	7.49696	14.0111	75.5884	10.4732	21.0618	3.71159	6.32377	6.61539	64.8156	11.9061	45.389	11.8376	0.0912317	0.0756788	1.05097	2.11747	4974.64	-946.306			8.34678	35.7078	5.55025	40.7036
	3.67036	7.57763	15.5711	70.198	11.1904	20.1728	3.70231	6.24256	6.98676	55.7883	10.0082	37.9451	12.3635	0.0912414	0.0760143	1.04458	2.12017	4958.91	-947.167			8.93969	33.8537	5.64388	34.5805
	3.79902	7.71372	16.9188	62.2968	11.8258	19.2115	3.76185	6.06401	7.6751	46.9199	7.95894	31.508	12.9712	0.091104	0.0759028	1.04703	2.11092	4940.75	-947.941			9.47719	31.1113	5.83365	28.7956
	4.23868	8.04132	18.3812	51.0106	12.3936	17.5149	3.78199	5.85812	8.7117	35.9355	6.4561	25.9326	13.588	0.0914475	0.0760131	1.0451	2.10303	4920.78	-948.801			10.2204	26.973	6.11727	22.7747
	5.10677	8.14533	18.9078	40.6216	12.7781	15.2667	3.7842	5.77482	9.6723	27.2223	5.3583	20.4291	14.2481	0.0917206	0.0764789	1.04797	2.09066	4850.58	-949.959			10.72	22.8888	6.41044	17.6699
	5.51291	7.91521	19.3466	32.1941	13.1908	14.6296	3.81316	5.76653	10.5287	20.5353	4.64272	16.3687	14.9448	0.0917919	0.0766539	1.04895	2.07954	4706.72	-951.127			10.9249	20.0048	6.70278	13.8489
	5.88801	7.78079	18.9642	24.4166	13.3818	16.1344	3.85914	5.82476	11.7663	15.4445	4.40697	13.882	15.6233	0.0918862	0.0765037	1.05368	2.07856	4536.17	-952.17			10.8777	17.9776	7.15006	11.2445
	5.95129	7.72568	18.775	18.9058	13.6879	17.9088	3.72746	5.7048	13.6783	13.2996	4.26543	12.1121	16.29	0.0920571	0.0761031	1.05785	2.07422	4337.45	-953.317			10.8173	16.8342	7.70354	9.8924
	5.94621	7.73486	18.2133	16.1232	14.0501	20.4452	3.75002	5.71154	14.6823	12.0652	4.48511	11.7692	16.9448	0.0920465	0.0754158	1.06025	2.06942	4092.09	-954.595			10.6314	16.8728	8.04796	9.43985
	5.97954	7.71062	16.8809	13.0184	14.5452	23.6236	3.74064	5.79579	15.5094	12.0906	4.55652	11.0309	17.6029	0.0922093	0.075021	1.06386	2.06926	3792.68	-955.645			10.1903	17.0624	8.3486	9.22599
	5.91887	7.76775	15.4312	10.7351	14.994	26.8948	3.70845	5.64898	15.7603	12.0675	4.65447	10.9878	18.2085	0.0921724	0.0741793	1.06383	2.07392	3488.46	-956.472			9.70594	17.5413	8.37258	9.2366
	5.84748	7.96104	13.5007	10.4939	15.6615	30.5184	3.68164	5.31845	15.7311	12.9751	4.78137	11.0966	18.7546	0.0922651	0.0739419	1.06082	2.07639	3171.75	-957.457			9.10307	18.8913	8.24375	9.61768
	5.68311	8.1419	12.1587	10.3236	16.2231	34.2167	3.55938	5.32692	15.4748	13.409	4.99966	11.1826	19.2562	0.092809	0.0741505	1.04662	2.08207	2827.63	-958.46			8.66124	20.2545	8.12035	9.86376
	5.33977	7.98855	10.6589	10.4958	16.5359	36.6856	3.48804	5.39282	14.7224	13.1778	5.28866	11.1434	19.7047	0.093493	0.0740285	1.04472	2.08214	2497.65	-959.043			7.99575	21.2391	7.86776	9.86995
	4.50608	7.56095	9.43905	10.867	16.6725	37.7497	3.31552	5.66122	14.4168	13.1929	5.56371	10.9662	20.0507	0.0935473	0.074464	1.04396	2.08274	2212.43	-959.493			7.16869	21.7631	7.79784	9.90761
	3.99538	7.32991	7.86901	10.7977	16.7732	38.6064	3.23813	6.09549	14.2731	12.8732	6.68508	10.7068	20.3217	0.094387	0.074239	1.04699	2.07377	1971.6	-960.253			6.3981	22.0591	7.86891	10.0883
	3.05516	7.0778	8.00545	10.7432	17.4675	37.8184	3.22752	6.50754	13.7994	12.5658	7.81769	10.3032	20.5868	0.094842	0.0744899	1.04332	2.07238	1738.43	-960.81			6.04614	22.0097	7.84483	10.2289
	2.93688	6.84929	8.30492	10.7299	17.8324	37.0435	3.25575	6.9922	13.48	12.506	8.55875	9.28698	20.8551	0.09516	0.0744616	1.041	2.06477	1519.09	-960.976			6.03036	21.8686	7.90932	10.1173
	2.94012	6.70174	8.45726	10.523	17.9868	34.9972	3.2323	7.34852	12.8813	12.3152	9.1374	8.34854	21.0793	0.0953416	0.0746984	1.03404	2.06235	1330.57	-961.22			6.03304	21.169	7.8207	9.93371
	2.95447	6.62344	8.43095	10.3321	17.8805	33.2564	3.31994	7.66029	12.7929	11.8611	9.52773	7.55807	21.2161	0.0955137	0.0743603	1.03378	2.04975	1170.63	-961.906			6.00296	20.4896	7.92439	9.64895
	3.026	6.35955	8.63091	9.84123	17.2075	30.0847	3.46147	7.85244	13.3903	11.1884	9.92207	6.75781	21.3018	0.0955548	0.0744196	1.03765	2.04131	983.151	-962.231			6.00549	19.0445	8.23475	9.28942
	3.14205	6.04427	9.0779	9.62168	16.2633	27.0436	3.5191	8.11002	13.6628	10.027	10.2902	6.10411	21.3395	0.0957961	0.0739313	1.04615	2.02988	794.012	-962.018			6.08807	17.6429	8.43065	8.80712
	3.26538	5.62628	9.3683	9.27991	15.6793	23.0089	3.62905	8.56777	13.8422	9.00643	10.617	5.76791	21.3481	0.0959314	0.0738939	1.05464	2.01694	629.832	-962.163			6.08665	15.9894	8.67967	8.46378
	3.33434	5.39278	9.62452	8.86696	15.4662	20.1806	3.72698	8.76	14.6503	8.45532	11.0718	5.45459	21.3767	0.0957015	0.0737265	1.05499	2.02122	446.876	-962.768			6.11721	14.8379	9.04578	8.32724
	3.38417	5.20602	9.93856	8.22813	15.2787	18.3257	3.85278	8.81129	15.2286	8.29743	11.4451	5.38529	21.4823	0.0959268	0.0737395	1.06501	2.03116	239.432	-962.814			6.17625	13.9442	9.29756	8.37593
	3.43008	4.94691	9.95051	8.19583	14.8722	17.1502	3.91473	8.77928	15.6792	8.31617	11.2014	5.32422	21.6752	0.0953791	0.0739996	1.0737	2.03843	14.8279	-962.491			6.10917	13.4061	9.45772	8.28058
	3.4717	4.77051	10.1313	8.07309	13.8669	16.2715	3.95345	8.49829	15.7687	8.21076	10.9679	5.29789	21.883	0.0947466	0.0742874	1.09173	2.03547	-222.217	-962.874			6.1245	12.7372	9.40683	8.15884
	3.49054	4.63168	9.82296	7.95588	13.3461	15.1029	3.97348	8.12325	15.6759	8.1654	10.7404	5.26775	22.0606	0.0944019	0.0744484	1.10803	2.03283	-494.393	-963.597			5.98173	12.135	9.25753	8.05786
	3.468	4.62067	9.46684	7.90724	12.6967	14.7936	4.0018	7.82973	15.9962	8.18993	10.5323	5.2649	22.2191	0.0942173	0.0742736	1.12177	2.03566	-812.328	-963.525			5.85184	11.7992	9.27591	7.99572
	3.42866	4.54462	9.52949	7.86236	12.141	14.8351	3.96656	7.61858	16.3833	8.13215	10.2172	5.33502	22.3499	0.093791	0.0745154	1.13184	2.03543	-1129.99	-963.285			5.83426	11.6128	9.32283	7.89478
	3.39182	4.49399	9.42856	7.88288	11.6573	15.0171	3.96178	7.47353	16.5838	8.15409	9.92778	5.46274	22.4514	0.093812	0.0741543	1.13863	2.02892	-1426.52	-964.045			5.77146	11.5191	9.33969	7.8482
	3.40948	4.52665	9.21269	7.95022	11.2021	15.4523	4.08378	7.08763	18.2156	8.09955	9.68948	5.48757	22.5492	0.0938701	0.0742534	1.14386	2.02542	-1741.75	-964.919			5.71627	11.5349	9.79568	7.75886
	3.30986	4.52814	9.13399	8.07796	10.5256	15.2098	4.08864	6.45646	19.2281	8.0832	9.45705	5.67498	22.6464	0.0935826	0.0744142	1.14707	2.02646	-2053.05	-964.774			5.65733	11.2711	9.9244	7.73841
	3.30471	4.59676	9.00947	7.93571	9.89184	14.8053	4.11653	6.05729	19.8736	8.03335	9.29962	5.89381	22.7818	0.0935395	0.0742487	1.14882	2.02283	-2338.28	-964.652			5.63698	10.8776	10.0158	7.74226
	3.24209	4.80642	8.95262	7.97298	9.38788	14.6759	4.0723	5.60595	20.1478	7.99385	8.83241	6.16917	22.9189	0.0935287	0.0737831	1.14719	2.01813	-2600.04	-965.659			5.66704	10.6789	9.94201	7.66514
	3.19278	4.98601	8.76055	7.92769	8.89311	14.7253	4.09524	5.3632	20.8397	7.9139	8.64334	6.33725	23.0402	0.0936315	0.0737825	1.14264	2.0132	-2824.82	-966.362			5.64645	10.5154	10.0994	7.6315
	3.2139	5.22381	8.70896	7.9568	8.43932	14.5965	4.07964	5.24933	21.3495	7.93921	8.44589	6.54043	23.158	0.0939666	0.074174	1.13064	2.02386	-3008.37	-965.79			5.71556	10.3309	10.2262	7.64184
	3.22472	5.36119	8.72323	8.21339	7.62942	14.6598	4.14038	5.15706	22.4519	7.9035	8.44159	6.85129	23.275	0.0947416	0.0742874	1.12468	2.04949	-3143.8	-965.603			5.76971	10.1676	10.5831	7.73213
	3.33392	5.55309	9.08777	8.3431	7.33469	14.708	4.20142	5.10707	23.7205	7.83857	8.38364	7.27141	23.3913	0.0955864	0.0743873	1.11587	2.06673	-3226.22	-966.608			5.99159	10.1286	11.0097	7.83121
	3.53945	5.93466	9.52559	8.3216	6.97267	14.157	4.2438	5.34021	24.8052	7.89628	8.54193	7.44486	23.5169	0.0963484	0.0754008	1.11067	2.07832	-3293.63	-966.957			6.33323	9.81708	11.4631	7.96102
	3.68576	6.38028	10.375	8.29707	6.51974	13.4438	4.29135	5.56414	26.2613	7.79442	9.07912	7.49621	23.6441	0.0963057	0.0758402	1.11084	2.09642	-3337.29	-966.094			6.81368	9.42019	12.0389	8.12325
	4.03991	6.81937	11.5238	8.09267	6.32668	12.5615	4.2983	5.64006	26.9553	7.69759	9.50255	7.54655	23.7633	0.096293	0.0758283	1.11383	2.11906	-3359.1	-966.046			7.46101	8.99363	12.2979	8.2489
	4.11738	7.33494	12.3518	8.03155	6.17099	12.0476	4.2597	5.81093	28.4894	7.68304	9.61045	7.41029	23.8393	0.0964235	0.0757063	1.11465	2.15483	-3365.76	-967.1			7.93471	8.75006	12.8533	8.23459
	4.44562	8.02189	12.9755	8.10738	6.06375	11.4344	4.38521	6.24289	29.7006	7.60331	9.75766	7.19004	23.8556	0.0966432	0.075994	1.11906	2.18202	-3371.6	-967.186			8.48099	8.53519	13.4429	8.18367
	4.76418	8.62462	13.4556	8.18787	5.91245	11.1541	4.48164	6.34387	31.2201	7.82406	10.0072	7.08247	23.8122	0.0960585	0.076072	1.12122	2.20841	-3376.92	-966.154			8.94814	8.41814	14.0152	8.30457
	4.82968	9.3315	14.4051	8.27081	5.75837	11.5356	4.53854	6.42847	32.5538	7.84601	9.97283	7.22635	23.7099	0.0958835	0.0755353	1.1167	2.23185	-3373.16	-966.391			9.52209	8.52159	14.5069	8.3484
	4.93636	9.85734	15.1378	8.30663	5.68475	11.775	4.63677	6.56251	32.9438	7.91055	10.1963	7.28132	23.5838	0.0953185	0.075657	1.11677	2.24657	-3369.12	-967.541			9.97716	8.58878	14.7144	8.46271
	5.12671	10.553	15.4203	8.54024	5.71148	11.6923	4.72042	6.73142	32.4829	7.94523	10.1651	7.62002	23.4741	0.0948033	0.0757842	1.11524	2.25807	-3373.41	-967.252			10.3667	8.64801	14.6449	8.5768
	5.3244	11.7027	15.683	8.74848	5.69643	11.2932	4.80223	6.88839	32.0461	8.16457	9.8796	7.40043	23.3969	0.0942501	0.0760267	1.10667	2.26962	-3376.76	-966.176			10.9034	8.57938	14.5789	8.48154
	5.39438	12.5672	15.8059	9.01765	5.8242	11.386	4.78722	6.89425	31.2757	8.29759	9.85003	7.59623	23.3795	0.0938454	0.0755642	1.10027	2.28296	-3372.55	-966.673			11.2559	8.7426	14.3191	8.58129
	5.40781	13.5133	15.7415	9.10428	5.84253	11.588	4.7122	6.81994	29.8568	8.41375	9.55873	7.96051	23.3891	0.0935312	0.0752669	1.08705	2.29792	-3370	-967.824			11.5542	8.84493	13.7963	8.64433
	5.42427	14.2776	15.3742	9.33765	5.7592	12.1971	4.73412	6.81657	28.2972	8.54653	9.34089	8.55819	23.4079	0.0934969	0.0748389	1.07788	2.30318	-3374.3	-967.101			11.692	9.09799	13.2826	8.81521
	5.41013	14.7091	15.119	9.30534	5.74143	12.9184	4.65771	6.74465	26.7102	8.50969	9.15689	9.54734	23.4123	0.0933653	0.0743854	1.0716	2.29945	-3376.1	-965.945			11.7461	9.32171	12.7042	9.07131
	5.18648	15.592	14.9048	9.18955	5.71955	13.6519	4.48445	6.6375	24.8725	8.47819	8.876	10.6525	23.4389	0.0931522	0.0741019	1.06721	2.30155	-3371.98	-966.788			11.8944	9.52033	11.9982	9.33557
	4.95773	16.2775	14.8277	9.00659	5.7373	14.7098	4.32792	6.31593	22.5579	8.39476	8.4834	12.2204	23.4958	0.0931828	0.0739286	1.06133	2.30434	-3370.72	-967.752			12.021	9.8179	11.0672	9.69952
	4.93319	17.1076	13.8086	8.91139	5.56904	15.4182	4.25276	6.20733	19.6223	8.35966	8.1358	14.0422	23.6021	0.0933953	0.0743383	1.06004	2.30011	-3374.6	-966.613			11.9498	9.9662	10.0275	10.1792
	4.73404	17.6064	13.5386	8.8522	5.51069	16.5139	4.09621	6.10437	18.2336	8.41374	7.69287	16.1125	23.6971	0.093154	0.0743647	1.05236	2.30293	-3375.19	-965.505			11.9597	10.2923	9.47805	10.7397
	4.53219	17.9702	13.1554	8.6487	5.37977	17.3053	3.92935	5.9773	16.9425	8.35258	7.70876	18.3516	23.7509	0.0926161	0.0743772	1.04614	2.30163	-3371.72	-966.43			11.8859	10.4446	8.94971	11.471
	4.35564	17.771	12.9303	8.50164	5.33373	18.4531	3.77328	5.82106	15.8453	8.31624	7.72601	20.4876	23.7482	0.0920225	0.0742433	1.0458	2.30366	-3371.58	-967.026			11.6856	10.7628	8.47989	12.1766
	4.286	17.713	12.4899	8.66854	5.20797	19.7282	3.76591	5.87271	15.0941	8.86157	7.88356	22.7847	23.6803	0.0913587	0.0741166	1.04602	2.29818	-3374.74	-965.281			11.4963	11.2016	8.24423	13.1766
	4.14661	17.4611	11.9266	8.7268	5.11214	21.0147	3.72573	5.7903	14.3548	9.38124	8.28347	26.3274	23.5828	0.0908505	0.0751519	1.04504	2.2874	-3374.59	-963.971			11.1781	11.6179	7.95695	14.664
	3.99075	17.4368	11.1519	8.9912	5.04493	21.6165	3.62513	5.81604	13.7358	9.91922	8.79083	29.6852	23.4856	0.0906669	0.0760606	1.04436	2.28655	-3371.93	-964.567			10.8598	11.8842	7.72567	16.1318
	3.81067	17.0852	10.5662	9.22273	4.88414	22.2004	3.58573	5.91775	13.6217	10.4131	9.36476	32.7566	23.4362	0.0901733	0.0771475	1.03884	2.28068	-3372.52	-963.814			10.4874	12.1024	7.70838	17.5115
	3.6992	16.4307	10.5839	9.80313	4.71184	22.7288	3.57906	6.15939	13.3127	11.1035	9.91678	34.5183	23.3973	0.0898178	0.0779007	1.03899	2.26536	-3374.92	-960.57			10.2379	12.4146	7.68371	18.5129
	3.48649	15.4541	10.8416	10.1468	4.46764	22.7641	3.7552	6.3868	13.2776	11.6575	10.1767	35.3459	23.3675	0.0890723	0.0781663	1.04304	2.25052	-3374.21	-958.502			9.9274	12.4595	7.80652	19.06
	3.42795	14.4362	11.3283	10.2458	4.38644	22.8287	3.81258	6.75785	13.2484	11.9857	10.6895	35.438	23.3399	0.0883454	0.0780121	1.04247	2.22779	-3372.33	-958.292			9.73082	12.487	7.93959	19.3711
	3.36061	13.4283	11.5044	10.3224	4.29091	22.7068	3.88356	7.17006	12.8904	12.2812	11.4725	35.0169	23.3378	0.0877516	0.0778965	1.04575	2.19772	-3373.22	-956.412			9.4311	12.4401	7.98133	19.5902
	3.3068	12.5719	11.9333	10.1396	4.20486	22.4511	4.09008	7.64078	12.8075	12.4071	11.8621	33.5938	23.3567	0.0872364	0.077861	1.0519	2.16995	-3374.76	-952.899			9.27069	12.2652	8.17944	19.2876
	3.17359	11.8568	12.7607	9.86648	4.00829	21.7475	4.23126	7.87268	13.144	12.3239	12.0114	32.1392	23.3658	0.086443	0.0782589	1.05638	2.13964	-3373.89	-945.792			9.26368	11.8741	8.41599	18.8248
	3.0635	10.9035	14.6728	9.51663	4.08612	20.3063	4.41616	8.27907	13.4382	11.9729	12.1015	29.6705	23.3802	0.0857279	0.0782122	1.05731	2.11656	-3372.69	-937.675			9.54659	11.303	8.71116	17.9149
	3.05071	10.2497	16.9492	9.20118	4.10678	18.8637	4.67593	8.57348	13.8326	11.4685	12.0079	25.9033	23.3768	0.0848442	0.0774165	1.06244	2.09985	-3373.62	-930.054			10.0832	10.7239	9.02733	16.4599
	3.04721	9.17072	18.4936	8.57058	4.13565	17.8071	4.9544	8.718	14.0618	11.1335	11.7313	22.055	23.3764	0.0840319	0.0767321	1.06703	2.07552	-3374.53	-927.337			10.2372	10.1711	9.24475	14.9733
	3.10461	8.32881	21.5488	8.25879	4.228	17.1405	5.15343	8.79927	14.3301	10.7069	11.5014	17.6691	23.3726	0.0838321	0.0761281	1.07158	2.06128	-3373.67	-928.406			10.9941	9.87577	9.42761	13.2925
	3.13779	7.72346	23.4352	7.51894	4.23645	16.7263	5.25924	8.80805	14.5567	10.1128	11.3438	14.0281	23.3724	0.0831145	0.0753228	1.07532	2.04328	-3372.94	-931.077			11.4322	9.4939	9.54135	11.8282
	3.12239	7.12384	24.8293	7.04963	4.29785	15.973	5.2234	8.85541	14.5256	9.85023	11.4913	11.279	23.3466	0.0828291	0.075003	1.07669	2.02222	-3373.74	-931.256			11.6919	9.10683	9.53481	10.8735
	3.12889	6.78627	25.8205	6.88903	4.38952	15.7223	5.21519	8.8933	14.469	9.81116	11.6374	9.19421	23.3117	0.082762	0.0752464	1.07649	2.00566	-3374.15	-930.804			11.9119	9.00029	9.52582	10.2143
	3.14631	6.70548	26.0452	6.9001	4.51047	15.252	5.15451	8.71533	14.3576	9.78641	11.6785	7.39045	23.3276	0.0827983	0.0748083	1.08565	2.00091	-3373.43	-933.009			11.9657	8.88754	9.40914	9.61844
	3.10706	6.5955	25.87	7.03568	4.86431	16.2988	4.91681	8.42337	14.1789	10.4828	11.9545	6.34674	23.3997	0.0826926	0.0746167	1.09483	1.98794	-3373.12	-936.342			11.8575	9.3996	9.17303	9.59466
	3.06425	6.76378	25.2106	7.35127	5.11248	19.0424	4.75106	8.2458	14.4458	11.5552	13.0091	5.81302	23.4822	0.083285	0.0740903	1.09632	1.97266	-3373.59	-944.078			11.6795	10.502	9.14755	10.1258
	2.97941	6.90788	24.0822	7.98397	5.55304	22.3557	4.41028	7.97815	14.4346	13.5859	14.2576	5.64965	23.5336	0.0836924	0.0744069	1.10227	1.95354	-3373.68	-951.512			11.3232	11.9642	8.94102	11.1644
	2.95808	7.16663	21.9864	9.01611	6.45581	27.4591	4.15932	7.84285	14.8646	18.0341	15.5113	5.82111	23.5445	0.0843562	0.0748166	1.10513	1.93481	-3373.12	-956.598			10.7037	14.3103	8.95559	13.1222
	2.87098	7.72575	20.4843	10.7442	7.75509	31.3789	3.91422	7.61237	15.4408	21.0877	16.2747	6.17517	23.5068	0.0850828	0.0750779	1.10848	1.91715	-3373.01	-954.915			10.3604	16.6261	8.98913	14.5125
	2.78005	9.55573	18.153	12.7975	8.96503	35.5695	3.5496	7.42065	15.2385	26.2	16.871	6.9986	23.4312	0.0854181	0.0753812	1.11367	1.8984	-3373.32	-941.301			10.1629	19.1107	8.73624	16.6899
	2.73304	11.6745	15.2589	16.8218	11.1681	41.9592	3.39882	7.15877	15.6042	32.0613	17.3477	7.77106	23.354	0.0860505	0.0755638	1.11441	1.90389	-3373.22	-885.774			9.88881	23.3164	8.7206	19.06
	2.71332	14.7594	12.1917	24.4839	12.9986	52.9676	3.32039	7.01021	15.8249	41.5982	17.4015	9.11367	23.283	0.0868799	0.07579	1.11571	1.91535	-3372.8	-730.123			9.88814	30.15	8.71849	22.7045
	2.73923	18.5766	10.4791	29.3191	15.2695	59.2632	3.28464	6.73955	16.059	50.8328	17.1169	10.7113	23.197	0.0872195	0.0756728	1.12107	1.92211	-3372.66	-482.365			10.5983	34.6173	8.69438	26.2203
	2.81487	22.0197	9.6717	36.7392	17.3401	66.5047	3.28375	6.81957	16.3615	60.8819	17.1766	12.5284	23.0917	0.0877228	0.0760239	1.11897	1.93426	-3372.48	-170.792			11.5021	40.1947	8.82162	30.1957
	2.89694	23.8684	8.97931	44.7418	19.6528	73.1268	3.40354	6.93575	16.4537	71.8913	16.8472	15.0467	22.9548	0.0882089	0.0762045	1.1236	1.94618	-3372.03	231.504			11.9149	45.8404	8.93099	34.5951
	3.0598	26.0303	8.77864	54.5409	22.4796	80.8559	3.57778	6.88222	16.0628	80.7065	15.8738	17.1516	22.8155	0.08881	0.0765157	1.13056	1.95658	-3371.58	664.401			12.6229	52.6255	8.84092	37.9106
	3.25054	27.7393	8.77702	67.2313	24.8096	87.5969	3.71556	6.8248	15.324	90.3821	14.4599	19.5826	22.6448	0.0894546	0.0763186	1.13336	1.97124	-3371.29	1145.45			13.2556	59.8793	8.62145	41.4749
	3.37347	28.8542	8.54323	74.9202	26.7004	92.7265	3.80547	6.70379	14.6788	98.0407	13.3646	22.6465	22.4569	0.089988	0.0758233	1.1336	1.98353	-3370.94	1622.12			13.5903	64.7824	8.39602	44.6839
	3.58885	29.7331	8.54648	82.6438	28.3563	96.8714	4.1021	6.64094	13.7266	105.102	12.8624	26.1185	22.2559	0.0900165	0.0756011	1.13142	1.99774	-3370.32	2103.01			13.9561	69.2905	8.15653	48.0275
	3.82227	29.7143	8.60022	87.4652	29.4735	100.018	4.31604	6.5103	13.5925	108.893	12.1868	28.7351	22.0761	0.0901699	0.0752847	1.12373	2.01048	-3369.89	2583.12			14.0456	72.3189	8.13961	49.9384
	4.01015	29.4686	8.75465	89.3714	29.5273	98.3719	4.44154	6.33513	13.9064	109.018	11.7868	30.7903	21.9333	0.0903946	0.0751235	1.11924	2.02434	-3369.76	2998.16			14.0778	72.4236	8.22769	50.5318
	4.11494	28.2254	8.75077	88.9418	29.1713	94.2668	4.59261	6.14884	14.0423	109.35	11.4339	33.9005	21.8388	0.0900071	0.0747419	1.11586	2.03131	-3369.52	3313.47			13.697	70.7933	8.26124	51.5613
	4.21804	26.3288	8.52075	88.1679	28.0686	90.4573	4.75601	5.84899	14.3483	109.392	11.2281	36.1949	21.7698	0.0905369	0.0748915	1.11271	2.04345	-3369.08	3536.68			13.0225	68.8979	8.31778	52.2715
	4.36733	23.8107	8.32122	84.2933	27.0541	85.8722	5.01489	5.52398	15.1754	105.285	10.8256	37.0048	21.7233	0.0913274	0.0742339	1.10528	2.05746	-3369.02	3688.93			12.1664	65.7399	8.57141	51.0383
	4.36501	22.5625	8.13569	79.7921	25.078	80.7971	5.11245	5.38624	16.3741	99.2282	10.9262	36.1593	21.7033	0.0917	0.0741049	1.09796	2.06324	-3369.37	3758.76			11.6877	61.889	8.95761	48.7712
	4.31992	19.6693	7.77952	72.5658	22.6915	72.521	5.09043	5.20122	17.2212	91.9146	10.9691	34.7163	21.687	0.0916517	0.0740631	1.08756	2.06797	-3369.35	3791.12			10.5896	55.9261	9.17094	45.8666
	4.27164	18.049	8.08473	61.671	20.2047	62.5845	5.07301	5.05276	18.1562	82.3024	11.1867	33.3453	21.6719	0.0914127	0.0741475	1.07739	2.07233	-3369.04	3793.46			10.1351	48.1534	9.42733	42.2781
	4.22427	15.8543	8.12198	52.4476	17.0046	53.1863	5.01579	5.34082	18.9532	71.7462	11.5992	31.023	21.6331	0.0913333	0.0742614	1.07504	2.07825	-3369.27	3775.18			9.4002	40.8795	9.76995	38.1228
	4.14039	13.9595	8.86085	43.0009	14.3211	42.994	4.83844	5.77746	20.0617	60.3064	12.3047	28.2447	21.5607	0.0911224	0.0744703	1.06791	2.08432	-3369.93	3744.36			8.98691	33.4387	10.2259	33.6186
	4.00488	12.3448	9.93805	33.3533	10.5677	34.5185	4.76937	6.57617	20.8091	52.8858	13.373	25.6147	21.4552	0.0911857	0.0746836	1.06059	2.08871	-3369.96	3700.68			8.76256	26.1465	10.7182	30.6245
	4.13712	10.2595	10.5904	27.22	8.52361	26.4072	4.90134	7.74225	21.7886	47.5479	14.6766	23.0798	21.3243	0.0911008	0.07457	1.05999	2.08776	-3369.57	3641.95			8.32903	20.7169	11.4774	28.4347
	4.10445	9.25851	11.4238	22.5205	7.00148	19.957	5.35331	8.64	22.325	37.718	16.0072	19.3691	21.2212	0.0914626	0.0745109	1.05885	2.08756	-3370.13	3572.36			8.26227	16.493	12.1061	24.3648
	4.08478	8.12581	11.7051	17.9981	6.00514	14.7561	6.10024	9.35088	22.9326	28.1224	17.5466	15.882	21.2034	0.0915055	0.0742205	1.05987	2.08516	-3371.24	3498.08			7.9719	12.9198	12.7946	20.517
	4.1774	7.36384	12.5992	15.7523	5.02029	11.6408	6.25267	10.1463	22.434	22.8975	18.9461	13.8412	21.2364	0.0917977	0.0739547	1.05792	2.08025	-3371.24	3416.04			8.0468	10.8045	12.9443	18.5616
	4.36155	6.59013	13.3719	13.8777	4.62691	9.11449	6.60746	10.6415	22.3509	18.6475	19.7596	13.1546	21.2818	0.091337	0.0744965	1.04919	2.07003	-3370.78	3326.92			8.10786	9.20637	13.2	17.1872
	4.53376	6.1886	14.1898	12.0497	4.34966	8.58478	6.90549	11.0776	21.6866	16.4227	20.2784	13.4113	21.3234	0.091475	0.074719	1.04755	2.0712	-3371.65	3235.06			8.30405	8.32804	13.2232	16.7041
	4.53066	6.08375	14.7266	11.0835	4.10905	8.34441	7.28731	11.2681	21.2311	14.8047	20.2683	13.4047	21.3763	0.0914722	0.0747905	1.04663	2.07268	-3372.99	3144.9			8.447	7.84566	13.2622	16.1592
	4.56395	6.06461	14.4799	9.98821	3.98665	7.95218	7.45041	11.1943	20.4665	13.937	20.4596	14.0471	21.4554	0.0911867	0.0751065	1.04533	2.07412	-3372.54	3057.68			8.3695	7.30901	13.0371	16.1479
	4.42192	6.0139	14.1979	9.11108	3.87435	7.82556	7.46254	10.9644	19.602	12.8394	20.1282	14.3706	21.5345	0.0913612	0.0748606	1.04705	2.08153	-3371.66	2970.31			8.21124	6.93699	12.6763	15.7794
	4.36502	6.14003	13.4733	8.44754	3.83567	7.63583	7.45468	10.3703	17.8726	12.5412	19.3108	14.86	21.6146	0.0907617	0.0749124	1.04281	2.08478	-3372.83	2893.55			7.99279	6.63968	11.8992	15.5707
	4.16898	6.22045	13.2405	7.71778	3.87938	7.52291	7.23705	9.70418	16.2329	12.1511	17.993	15.1935	21.6814	0.0906996	0.0749027	1.04206	2.08612	-3374.2	2829.51			7.87665	6.37335	11.058	15.1125
	4.12709	6.2098	13.071	7.31872	3.93243	7.40835	6.85717	8.88819	15.2322	11.6832	16.3145	15.119	21.7196	0.0901636	0.0753708	1.04699	2.08327	-3372.91	2773.86			7.80264	6.21983	10.3259	14.3722
	3.95051	6.23445	13.3234	6.819	4.27597	7.36457	6.03374	8.47112	13.4262	10.6068	14.719	15.0452	21.6875	0.0892077	0.0756917	1.04643	2.08852	-3371.63	2726.69			7.83614	6.15318	9.31035	13.457
	3.68019	6.39516	13.9844	6.61054	4.64077	7.33575	5.65505	7.78942	12.4398	9.80143	13.1597	14.7694	21.6362	0.088033	0.0762509	1.06073	2.09077	-3373.39	2687.71			8.01991	6.19568	8.62809	12.5768
	3.56428	6.29015	14.02	6.53726	5.07692	7.40074	5.02496	7.11997	10.8498	9.37193	11.7158	14.5296	21.6269	0.087965	0.0764367	1.06952	2.09969	-3374.71	2657.42			7.95814	6.33831	7.6649	11.8725
	3.40596	6.46567	15.0082	6.62088	5.74894	7.3607	4.66097	6.42533	9.5687	9.26492	10.6858	13.8978	21.6947	0.0872492	0.0764976	1.07426	2.09863	-3372.59	2628.18			8.29329	6.57684	6.885	11.2828
	3.56565	6.69177	16.1897	6.68225	6.58814	7.35997	4.05502	6.11779	8.7366	9.1515	10.1155	12.8997	21.8068	0.0867305	0.0759479	1.0756	2.09137	-3371.41	2595.36			8.81572	6.87679	6.30314	10.7222
	3.74145	7.08346	17.6487	6.69849	7.23437	7.15044	3.71	5.79206	7.96787	9.01473	9.24852	11.9707	21.958	0.0866123	0.0758964	1.07612	2.08097	-3374.09	2560.38			9.4912	7.02777	5.82331	10.078
	3.93471	7.38601	18.2538	6.7137	7.87121	7.1313	3.65162	5.80426	7.69512	8.80698	8.67883	10.6153	22.1472	0.0865728	0.0756422	1.07822	2.07299	-3375.23	2521.33			9.85818	7.23874	5.717	9.36702
	4.17465	7.48649	19.1873	6.84977	8.36538	7.17753	3.60952	5.78744	7.7196	8.58707	8.08302	9.67549	22.3463	0.0865848	0.0753342	1.08273	2.06779	-3372.35	2472.63			10.2828	7.46423	5.70552	8.78186
	4.39749	7.47105	20.4202	7.03552	8.72357	7.10761	3.62487	5.64048	7.80868	8.60496	7.64043	8.88828	22.5104	0.0862263	0.0758926	1.08516	2.06379	-3371.54	2410.2			10.7629	7.62223	5.69134	8.37789
	4.54345	7.52662	21.0247	7.30728	9.03366	7.04938	3.65138	5.5748	8.02262	8.52041	7.62605	7.98673	22.6278	0.0853291	0.0754529	1.07861	2.06024	-3375.22	2336.52			11.0316	7.79677	5.7496	8.0444
	4.93353	7.50499	21.2557	7.70468	9.16078	6.94787	3.75526	5.41591	8.24641	8.69258	7.36928	7.20002	22.7001	0.0850786	0.0750367	1.07567	2.04392	-3375.81	2252.04			11.2314	7.93778	5.80586	7.75396
	5.19519	7.44887	21.9578	7.96473	9.27951	6.68391	3.8193	5.33758	8.22809	8.73121	7.27072	6.581	22.7498	0.0843708	0.0745045	1.07196	2.03816	-3371.85	2150.79			11.534	7.97605	5.79499	7.52765
	5.34118	7.36152	22.4425	8.1064	9.27776	6.43503	3.86745	5.28208	8.33733	8.81931	7.02862	6.2675	22.7503	0.0839217	0.0743083	1.08208	2.05297	-3371.81	2033.17			11.7151	7.93973	5.82895	7.37181
	5.43507	7.20152	22.8218	8.18799	8.96445	6.21911	3.88216	5.28704	8.3344	8.95449	7.10784	5.95434	22.7247	0.0841496	0.0741653	1.0888	2.06182	-3376.42	1901.83			11.8195	7.79052	5.83453	7.33889
	5.43917	6.98362	22.7513	8.1956	8.52255	6.09221	3.92571	5.3572	8.35511	9.14832	7.04991	5.88282	22.7054	0.0843044	0.0745444	1.09126	2.08092	-3376.05	1750.93			11.7247	7.60345	5.87934	7.36035
	5.30831	6.72202	23.2458	8.09876	8.26241	6.09107	3.96761	5.33581	8.50464	9.27296	6.94415	5.65161	22.6836	0.0845694	0.0744963	1.09611	2.08832	-3371.24	1579.47			11.7587	7.48408	5.93602	7.28957
	5.37527	6.6061	23.6494	8.12722	7.92332	5.97739	3.97238	5.32227	8.55333	9.4835	6.89736	5.59162	22.6581	0.0840809	0.0749615	1.09891	2.09637	-3372.43	1395.18			11.8769	7.34264	5.94932	7.32416
	5.30481	6.522	23.5102	8.02203	7.66166	5.98922	3.94099	5.48621	8.77576	9.57233	6.89582	5.51729	22.6355	0.0841362	0.0755651	1.09304	2.10741	-3378.06	1197.51			11.779	7.2243	6.06765	7.32848
	5.29957	6.53876	23.842	7.90517	7.41755	6.16619	3.98491	5.69187	9.18134	9.57674	6.83786	5.39541	22.6404	0.0843293	0.0752689	1.09441	2.10774	-3376.43	992.922			11.8934	7.16297	6.28604	7.27
	5.32614	6.53268	24.4602	7.68382	7.21229	6.39012	4.01338	5.69454	9.61629	9.49165	6.6457	5.51165	22.6896	0.084401	0.0757816	1.08937	2.1098	-3370.99	782.981			12.1063	7.09541	6.4414	7.21634
	5.35507	6.67683	25.3949	7.59014	6.99483	6.54624	4.14003	5.81782	10.4331	9.38406	6.35593	5.59536	22.7489	0.0847624	0.0759366	1.08642	2.10902	-3373.9	578.767			12.4756	7.04374	6.79699	7.11178
	5.83634	6.72511	26.4773	7.31929	6.93587	6.8566	4.1661	6.21754	10.836	9.50869	6.431	5.78375	22.8056	0.0843809	0.0757221	1.08632	2.1057	-3379.88	380.403			13.0129	7.03725	7.07321	7.24115
	6.10984	6.97995	27.1904	7.08347	6.9239	7.23286	4.14277	6.35907	11.468	9.53423	6.31474	5.95486	22.8649	0.0843092	0.0762403	1.08242	2.105	-3376.46	195.755			13.4267	7.08008	7.32327	7.26794
	6.38905	7.14493	27.9074	6.97977	7.06033	7.73127	4.24974	6.6035	13.2902	9.536	6.03006	6.14168	22.9228	0.0838651	0.0763464	1.08424	2.10183	-3370.65	22.6722			13.8138	7.25712	8.04783	7.23591
	6.31244	7.36608	28.3708	6.91838	7.07644	8.08521	4.46328	6.82223	15.3108	9.39837	5.91177	6.27636	22.9799	0.0836839	0.0770199	1.09364	2.10567	-3375.49	-125.04			14.0164	7.36001	8.86544	7.1955
	6.37009	7.36057	29.2872	7.09295	7.09863	8.42506	4.55108	7.09712	16.8188	9.28557	5.82341	6.53407	23.0371	0.0834176	0.0774071	1.09913	2.10702	-3381.03	-247.243			14.3393	7.53888	9.48898	7.21435
	6.63993	7.56958	30.7006	7.10049	7.07892	8.60734	4.66277	7.4114	18.1294	9.07749	5.71956	6.53487	23.1201	0.083652	0.0766759	1.11045	2.10536	-3375.52	-355.388			14.97	7.59558	10.0678	7.11064
	6.70569	7.67416	32.3305	7.07147	7.24398	8.77963	5.00369	7.68933	19.1432	9.05959	5.63965	6.59342	23.2181	0.0839965	0.0762965	1.1152	2.10644	-3370.27	-442.303			15.5701	7.69836	10.6121	7.09755
	7.08768	7.98144	33.9599	7.02893	7.3009	8.87659	5.29206	8.32263	19.9383	8.92413	5.55919	6.70649	23.3196	0.0838745	0.0754698	1.11751	2.11209	-3377.01	-511.539			16.343	7.73547	11.1843	7.06327
	7.82547	8.16805	35.6008	7.10004	7.34411	9.13357	5.57251	8.7785	20.6305	8.86869	5.54043	6.74032	23.3934	0.0840229	0.075856	1.12467	2.12226	-3381.74	-563.999			17.1981	7.85924	11.6605	7.04981
	8.29056	8.3954	35.9503	7.01165	7.51714	9.23088	5.85393	9.30724	21.0019	8.74804	5.50432	6.74306	23.4403	0.0844229	0.076362	1.12221	2.12743	-3373.92	-608.854			17.5454	7.91989	12.0544	6.99848
	8.23429	8.59927	36.203	6.90367	7.40881	9.34597	6.18107	9.59813	21.3812	8.65823	5.48495	6.68831	23.4627	0.085013	0.076475	1.12729	2.12827	-3369.93	-650.533			17.6788	7.88615	12.3868	6.94383
	8.38058	8.67151	36.9704	6.94149	7.48304	9.49845	6.42221	10.3367	21.3758	8.43709	5.23766	6.77982	23.4716	0.0846671	0.0765845	1.1288	2.12314	-3378.91	-687.304			18.0075	7.97433	12.7116	6.81819
	8.51208	8.86809	37.7162	6.91195	7.51317	9.63869	6.43038	10.801	20.6115	8.50436	5.44072	6.81131	23.4632	0.0846575	0.0765399	1.12471	2.12104	-3382.22	-724.162			18.3654	8.02127	12.6143	6.9188
	9.03932	8.83962	38.7066	6.97843	7.48922	9.80785	6.60733	11.4867	19.6561	8.55367	5.54637	6.87196	23.4292	0.0846154	0.0758743	1.11868	2.11882	-3372.34	-760.89			18.8619	8.09183	12.5834	6.99067
	9.03432	8.85556	38.2991	6.8686	7.58826	9.9909	6.69878	12.3495	18.6426	8.50349	5.68099	7.09641	23.4019	0.084466	0.0755624	1.11235	2.11991	-3369.94	-797.781			18.7297	8.14925	12.5636	7.09363
	9.12448	8.88432	37.2542	6.91155	7.67259	10.5679	6.85644	13.2409	17.653	8.57274	5.82461	7.4801	23.3756	0.0847339	0.0753731	1.10854	2.11785	-3380.9	-827.45			18.421	8.38401	12.5835	7.29248
	8.81132	8.69816	36.5159	6.9083	7.753	11.3334	6.77919	13.9309	16.393	8.48521	5.84847	7.85545	23.3341	0.0844827	0.0758156	1.11072	2.11728	-3382.1	-855.903			18.0084	8.6649	12.3677	7.39637
	8.4282	8.28207	34.962	6.90606	7.78126	12.1331	6.63964	14.1444	15.4896	8.64274	5.84283	8.26104	23.2617	0.0844855	0.0763362	1.10559	2.11067	-3370.33	-881.888			17.2241	8.94013	12.0912	7.5822
	8.0935	7.83776	34.0874	6.89666	7.98991	12.9964	6.51724	14.5254	14.7951	8.84498	5.9296	8.76664	23.185	0.0847067	0.0763524	1.09853	2.10133	-3370.49	-906.195			16.6729	9.29433	11.9459	7.84707
	7.392	7.60005	33.3022	6.92429	8.04026	14.4056	6.20351	15.5412	14.0536	8.81622	5.96994	9.26802	23.1231	0.0850954	0.076285	1.09592	2.09866	-3382.94	-924.835			16.0981	9.79006	11.9328	8.01806
	7.01551	7.0688	31.6962	6.80823	8.01663	15.7807	5.83946	16.1797	13.4036	8.97581	6.07634	9.60046	23.0854	0.0855685	0.0761153	1.09149	2.08989	-3381.27	-940.716			15.2602	10.2018	11.8076	8.21754
	6.36968	6.89119	30.2723	6.80676	7.99883	17.7906	5.61671	16.8805	13.0381	9.02876	6.13567	10.2701	23.0768	0.0865596	0.0755808	1.08516	2.08978	-3368.76	-950.568			14.511	10.8654	11.8451	8.47817
	5.83658	6.74293	28.26	6.79807	8.0729	19.0916	5.44912	17.269	12.6814	8.96458	6.10967	10.8909	23.1174	0.0862686	0.0752005	1.08164	2.08631	-3372.24	-956.719			13.6132	11.3209	11.7998	8.65505
	5.25087	6.70294	25.8378	6.68899	7.97662	21.705	5.14257	17.4426	12.0869	8.90235	6.05774	11.4493	23.1881	0.0865694	0.0751913	1.08424	2.08316	-3385.16	-958.815			12.5972	12.1236	11.5574	8.80312
	4.65709	6.47112	24.2945	6.71138	7.88829	25.0572	4.89201	17.2581	11.9275	8.945	5.97678	11.8505	23.2344	0.0865842	0.0755211	1.08698	2.07958	-3380.02	-958.488			11.8076	13.219	11.3592	8.92411
	3.94313	6.45637	22.5624	6.69518	7.85891	27.0558	4.65409	17.6924	11.718	8.737	5.71089	12.13	23.2321	0.0862049	0.0753205	1.08511	2.06952	-3367.23	-959.053			10.9873	13.87	11.3548	8.85929
	3.85711	6.61039	21.0119	6.68621	7.97387	28.5618	4.28297	18.1941	11.2851	8.81884	5.68035	12.3521	23.2195	0.0867277	0.0749875	1.09434	2.0677	-3374.28	-959.752			10.4931	14.4073	11.2541	8.95042
	3.27958	6.73007	20.0931	6.79893	8.20692	29.5538	4.08296	18.3898	10.8747	8.49687	5.43495	12.6166	23.2119	0.087318	0.0746495	1.09055	2.06816	-3386.5	-959.639			10.0343	14.8532	11.1158	8.84947
	3.08919	6.84985	18.5905	6.78386	8.2796	30.5231	3.91965	18.6279	10.6347	8.26811	5.26115	12.9927	23.178	0.0878045	0.0748066	1.09009	2.06395	-3377.23	-959.5			9.50983	15.1955	11.0608	8.84067
	2.99952	7.14228	17.4226	7.11212	8.73529	31.7063	3.8559	18.5705	10.3442	8.20977	5.19178	13.1716	23.1336	0.0876895	0.0750026	1.08722	2.0578	-3364.58	-960.155			9.18815	15.8512	10.9235	8.85771
	2.93866	7.44838	17.0081	7.30141	9.05209	32.9373	3.73051	18.5689	9.84155	7.92136	4.90703	13.2261	23.0997	0.0874858	0.0751073	1.08407	2.04843	-3374.69	-960.832			9.13172	16.4303	10.7136	8.68483
	2.80426	7.66277	15.9948	7.27596	9.1139	33.502	3.65064	18.423	9.5564	7.78196	4.55812	12.9987	23.0661	0.0876692	0.0747903	1.08278	2.04572	-3385.69	-960.844			8.82062	16.6306	10.5433	8.44626
	2.69686	7.84817	15.7505	7.28557	9.26183	33.3246	3.49602	18.2909	9.33306	7.64666	4.34595	12.4694	23.011	0.0878342	0.0748546	1.08018	2.04089	-3372.65	-960.924			8.76516	16.624	10.3733	8.154
	2.61971	8.10732	14.9956	7.30697	9.38228	31.0136	3.35424	18.0109	8.90833	7.42333	4.09868	12.0478	22.9291	0.0873738	0.0748577	1.08181	2.03088	-3360.78	-961.506			8.5742	15.901	10.0912	7.85661
	2.53484	8.41168	14.6741	7.25203	9.38476	28.8047	3.22426	17.8548	8.86559	7.28767	3.97667	11.6952	22.8653	0.0878918	0.0750598	1.08064	2.02168	-3373.69	-962.106			8.54021	15.1472	9.98155	7.65319
	2.50949	8.48658	14.549	7.21956	9.32513	26.2424	3.23225	17.2074	8.66687	7.29182	3.82542	11.1121	22.8696	0.0875588	0.0745387	1.07564	2.01077	-3383.52	-962.143			8.51501	14.2624	9.70218	7.40978
	2.44135	8.68332	13.8003	7.17851	8.9624	23.9357	3.10986	16.6047	8.50324	7.04143	3.72252	10.9746	22.895	0.0871096	0.0745717	1.07793	2.00029	-3368.24	-962.226			8.30832	13.3589	9.40594	7.24619
	2.36121	8.76273	12.7485	6.96742	8.52833	22.4863	3.05041	16.1897	8.74881	6.97128	3.65367	10.4283	22.9124	0.0865811	0.0742515	1.08533	1.99579	-3359.19	-962.714			7.95747	12.6607	9.32965	7.01775
	2.32448	8.69376	11.9509	6.91038	7.95531	20.1923	3.06663	15.7784	8.79092	6.94209	3.4377	10.3983	22.9345	0.0864884	0.0733091	1.09499	1.99972	-3374.1	-963.039			7.65639	11.686	9.21199	6.92602
	2.26228	8.84574	11.4686	6.74024	7.3332	16.7685	3.07191	15.464	8.99815	6.96725	3.41854	10.6551	22.9227	0.0868367	0.0728327	1.10292	1.99618	-3381.1	-962.721			7.52554	10.2806	9.17802	7.01363
	2.25209	8.7518	10.4291	6.73579	6.73591	13.4716	3.08942	14.8932	9.3205	7.05486	3.53395	10.8826	22.874	0.0867225	0.0725146	1.10978	1.99843	-3366.8	-962.526			7.14433	8.98109	9.10104	7.15714
	2.25363	8.48629	9.91004	7.07337	6.4686	10.9033	3.12229	14.7262	9.45728	7.26614	3.6306	11.2312	22.8204	0.0864025	0.072331	1.11786	1.99192	-3362.57	-962.642			6.88332	8.14844	9.10191	7.37598
	2.18189	8.25604	9.32803	7.72332	6.41097	8.7907	3.15844	14.5234	9.76803	7.62839	4.04958	11.4978	22.7734	0.0867193	0.0721394	1.11759	1.99583	-3376.7	-962.663			6.58865	7.64166	9.14995	7.72527
	2.17402	7.98751	8.9205	8.77688	6.69258	8.0851	3.23343	14.4981	9.8316	7.99687	4.28298	12.5938	22.7101	0.0872164	0.0721947	1.11312	2.00522	-3378.65	-962.338			6.36068	7.85152	9.1877	8.29122
	2.21799	7.82826	8.56332	10.8269	7.12473	6.78304	3.25832	14.4998	9.72993	8.88103	4.7589	14.1547	22.6257	0.0873212	0.0721586	1.10501	2.01117	-3365.94	-961.957			6.20319	8.24487	9.1627	9.26488
	2.27264	7.5703	8.3128	14.2731	7.86783	6.26814	3.25853	14.6438	9.89054	10.1023	5.32397	16.3404	22.5719	0.0878933	0.0723462	1.1002	2.01541	-3366.7	-961.842			6.05191	9.4697	9.2643	10.5889
	2.27126	7.23705	8.18647	18.1454	8.34927	6.39721	3.31226	15.4311	9.82213	11.6945	6.05703	18.7082	22.5981	0.0883375	0.0723018	1.09236	2.0226	-3378.6	-961.747			5.89826	10.964	9.52182	12.1533
	2.30765	6.92428	8.22112	21.3026	8.76663	6.36192	3.2962	16.0659	9.90951	13.4613	6.68267	20.2087	22.6848	0.088669	0.0725433	1.08636	2.03204	-3375.17	-961.413			5.81768	12.1437	9.75722	13.4509
	2.52095	6.67108	8.18655	25.6211	9.1123	6.81633	3.41269	16.3987	9.74069	16.1708	7.20348	24.6187	22.8098	0.0888291	0.072622	1.08056	2.03351	-3361.31	-961.116			5.79286	13.8499	9.85068	15.9977
	2.7127	6.35375	8.32926	30.1918	9.34546	7.44857	3.49298	17.455	9.63848	21.9809	8.42388	28.6217	22.5526	0.0891808	0.0726079	1.07252	2.03883	-2796.76	-960.726			5.79857	15.6619	10.1955	19.6755
	2.91988	6.19261	8.52576	37.1505	9.67726	8.48689	3.52478	19.0198	9.5649	28.6553	9.7397	33.9509	21.9035	0.0891219	0.0729679	1.06454	2.03886	-1946.42	-959.554			5.87942	18.4382	10.7032	24.1153
	3.07634	6.10974	8.58138	43.1906	9.76272	9.54065	3.6265	19.6557	9.33933	40.6486	11.3226	40.0607	21.0814	0.0893032	0.0733594	1.06132	2.03505	-1062.27	-957.909			5.92249	20.8313	10.8738	30.6773
	3.20983	6.12772	8.55433	49.969	9.60965	10.4888	3.70372	19.9856	9.34368	52.9043	13.1555	47.2251	20.2077	0.0895641	0.073205	1.0563	2.02811	-222.375	-956.236			5.96396	23.3558	11.011	37.7616
	3.33714	5.94229	8.54072	57.9501	9.19957	11.5923	3.84597	19.9871	9.55137	65.0276	14.9046	55.2797	19.2083	0.0893131	0.0731758	1.05321	2.02814	643.888	-954.591			5.94005	26.2473	11.1281	45.0706

## Sheet: P206 U1-2
	Ra Li	Oi Li	Oe Li	MF Li	ICO Li	LO Li	Ra Re	Oi Re	Oe Re	MF Re	ICO Re	LO Re	EKG	Kippwinkel	Rotwinkel	Kraft x	Kraft y	Druck li	Druck re			Bauch links	Rücken links	Bauch rechts	Rücken rechts
	3.77403	8.94334	6.98867	41.7277	6.4695	13.5662	3.60432	10.9216	6.82716	48.0365	16.7099	32.859	295.174	0.151662	0.297636	1.62837	3.82112	41	-3286.05			6.56868	20.5878	7.11769	32.5351
	3.89271	9.49933	7.69965	40.5204	6.79166	13.3001	3.65901	10.9329	6.50934	46.37	16.2711	32.5717	307.728	0.151248	0.2972	1.60863	3.80653	33	-3285.92			7.03056	20.2041	7.03374	31.7376
	4.16025	10.1969	8.72774	38.7918	7.27857	13.0098	3.71334	10.9397	6.25343	43.1523	15.2169	31.681	315.866	0.150541	0.297304	1.60664	3.79521	1.0415	-3285.75			7.69496	19.6934	6.96882	30.0168
	4.38849	10.8912	9.80237	35.9145	7.81568	12.2708	3.77135	10.8813	6.07738	39.4908	14.3125	30.3743	322.052	0.150653	0.296934	1.59037	3.78187	12	-3285.69			8.3607	18.667	6.91001	28.0592
	4.60301	11.3163	10.5324	32.9463	8.22738	11.4318	3.71875	10.5392	5.66584	35.1632	13.2395	27.4248	316.148	0.151391	0.296173	1.58449	3.77417	494.777	R			8.81725	17.5352	6.64127	25.2758
	4.8262	11.5266	10.9764	29.4057	8.60472	10.3247	3.71768	10.5282	5.46519	29.0682	12.0491	24.9169	305.097	0.151879	0.295845	1.58408	3.76864	805.772	-3285.51			9.10972	16.1117	6.57035	22.0114
	4.96681	11.6599	11.4723	26.1001	8.86444	8.83298	3.59492	10.5086	5.30192	23.3224	10.051	21.6953	293.591	0.151861	0.294873	1.59473	3.76831	970.222	-3285.39			9.36635	14.5992	6.46847	18.3562
	4.99261	11.5801	11.6223	23.2045	9.04127	7.36723	3.48694	10.4926	5.14953	19.1409	8.54585	18.3983	286.927	0.152476	0.293951	1.6039	3.76766	1033.98	-3285.39			9.39834	13.2043	6.37635	15.3617
	5.03196	11.2076	11.5298	19.7256	9.01785	6.093	3.52496	10.3785	5.26514	14.6519	7.49519	16.0238	278.418	0.152479	0.292984	1.61107	3.77685	1046.67	-3285.34			9.25646	11.6122	6.38952	12.7236
	4.87243	11.0152	11.3037	15.0897	8.92702	5.2046	3.38929	10.0595	5.4799	11.3834	6.74269	13.9142	264.176	0.152754	0.291635	1.62012	3.77871	1041.09	-3285.15			9.06376	9.74042	6.30957	10.6801
	4.80311	10.9234	11.002	12.245	8.79702	4.88474	3.36118	9.79453	5.82104	10.1414	6.36751	12.4483	245.021	0.152997	0.29117	1.6238	3.79127	1027.17	-3284.96			8.90951	8.64226	6.32558	9.6524
	4.7045	10.9103	10.464	9.81061	8.46992	4.44474	3.29669	9.43444	6.45502	8.97	6.40313	11.1081	223.177	0.153773	0.291152	1.61683	3.80014	1005.82	-3284.83			8.69293	7.57509	6.39538	8.82709
	4.4306	10.8961	9.434	8.52929	8.02451	4.20193	3.1944	8.93247	6.69734	8.14785	6.4788	10.2312	204.187	0.154348	0.29098	1.60673	3.8037	977.904	-3284.62			8.25356	6.91858	6.27474	8.28596
	4.11529	11.0789	8.14733	7.56083	7.40559	4.09049	3.08827	8.5644	6.92355	7.54867	6.67851	9.5094	197.265	0.154318	0.290926	1.59865	3.81752	946.677	-3284.33			7.78052	6.3523	6.19207	7.91219
	3.87848	11.4205	7.26752	6.92722	6.82861	3.96439	3.00024	8.22921	7.18774	7.33461	6.83863	9.30022	208.126	0.155042	0.291274	1.59219	3.8259	912.819	-3284.11			7.52218	5.90674	6.13907	7.82449
	3.51431	11.3966	6.7409	6.47914	6.25442	3.9057	2.85426	7.78444	7.19917	7.32855	7.02768	9.16333	227.647	0.155579	0.291335	1.58739	3.8326	873.454	-3283.96			7.21728	5.54642	5.94596	7.83985
	3.28126	11.2593	6.12834	6.24733	5.7506	3.80743	2.82225	7.39762	7.35687	7.30408	7.25786	9.40301	249.531	0.156411	0.291537	1.57024	3.84146	827.049	-3283.76			6.88965	5.26845	5.85891	7.98831
	3.07021	11.6946	5.948	6.18626	5.39453	3.97434	2.7555	7.07043	7.48809	7.52088	7.3939	9.74502	276.637	0.156989	0.291915	1.55891	3.85233	777.421	-3283.57			6.90427	5.18504	5.77134	8.21993
	2.99021	12.2767	5.76021	6.21193	5.36584	4.19802	2.66818	6.82395	7.41781	7.70482	7.37241	9.62857	302.766	0.157457	0.292578	1.54811	3.85706	724.202	-3283.54			7.00905	5.2586	5.63665	8.23526
	2.96928	12.682	6.02157	6.72006	5.28313	4.66087	2.5653	6.80562	7.27659	8.34094	7.32591	9.50885	318.124	0.158037	0.292652	1.54504	3.86317	665.439	-3283.61			7.22429	5.55468	5.54917	8.3919
	2.98104	12.642	6.12161	6.99237	5.26633	5.02112	2.54668	6.84524	6.99718	8.87663	7.36131	9.38235	322.608	0.15822	0.292011	1.55468	3.86272	601.317	-3283.66			7.24823	5.75994	5.46303	8.5401
	2.90577	12.5523	6.18236	7.21011	5.44911	5.51322	2.51154	7.1302	6.5369	9.61186	7.30742	9.06473	322.046	0.158245	0.291537	1.57416	3.86745	535.638	-3283.75			7.21348	6.05748	5.39288	8.66134
	2.9598	12.3497	6.25721	7.46375	5.64095	5.82928	2.52692	7.15567	6.43367	10.4073	7.50951	8.73892	323.989	0.158285	0.291429	1.59198	3.87673	467.905	-3283.98			7.1889	6.31133	5.37209	8.88525
	3.12497	11.9754	6.35733	7.72726	5.8906	6.02378	2.66426	7.16513	6.37647	10.9443	8.00526	8.45436	332.034	0.157815	0.291631	1.61107	3.88023	396.597	-3284.18			7.15256	6.54721	5.40195	9.13465
	3.19133	11.8559	6.33697	7.97772	6.03409	6.21384	2.71198	7.00362	6.56969	11.3992	8.72266	8.03294	335.178	0.157947	0.291597	1.61726	3.88164	323.317	-3284.32			7.12808	6.74188	5.42843	9.38494
	3.24899	12.0196	6.13823	8.16891	6.15375	6.34968	2.92104	7.0047	7.00997	11.8179	9.42108	7.42967	329.527	0.157606	0.292201	1.62647	3.88456	249.232	-3284.49			7.1356	6.89078	5.64524	9.55621
	3.31215	12.0647	5.86522	8.18028	6.19134	6.3388	3.14045	6.82724	7.46633	11.9776	10.1968	6.9812	323.319	0.156965	0.292117	1.64135	3.88313	173.381	-3284.69			7.0807	6.90347	5.81134	9.71853
	3.37836	12.0523	5.5111	8.21372	6.17371	6.32152	3.29489	6.83738	7.94253	12.0149	11.0388	6.24326	323.468	0.155984	0.291834	1.65677	3.88338	93.7196	-3284.81			6.9806	6.90299	6.02493	9.76564
	3.45864	12.093	5.26146	8.10011	6.07014	6.15941	3.47181	6.8763	8.32626	11.7859	11.8243	6.08934	330.715	0.155475	0.291596	1.6674	3.87898	9.87153	-3284.83			6.93771	6.77655	6.22479	9.89986
	3.45737	12.1197	4.8688	7.79784	6.07605	6.08083	3.53183	7.09604	8.57968	11.5859	12.4243	5.9687	336.506	0.154354	0.291732	1.66883	3.87872	-73.8262	-3284.85			6.81528	6.65157	6.40252	9.99295
	3.51096	12.5803	4.68946	7.69271	5.9361	5.61242	3.59242	7.24496	8.7421	11.2564	12.6554	5.98318	343.994	0.153677	0.291531	1.66844	3.88811	-157.43	-3284.87			6.92692	6.41374	6.5265	9.96499
	3.55055	12.7339	4.60083	7.58216	5.76074	5.31912	3.59866	7.37426	8.95816	10.9498	12.9045	6.07994	351.029	0.153042	0.290935	1.66248	3.88292	-246.839	-3284.76			6.96174	6.22067	6.6437	9.97808
	3.60775	12.6448	4.59332	7.21449	5.60878	5.17526	3.62121	7.43365	9.01846	10.1707	12.7828	5.99422	349.41	0.152721	0.291167	1.64973	3.88643	-339.585	-3284.64			6.94863	5.99951	6.69111	9.64924
	3.52314	12.7913	4.59994	7.03267	5.33355	5.01101	3.52637	7.64127	8.96541	9.65712	12.4772	5.89053	339.414	0.152911	0.291269	1.63343	3.89087	-441.12	-3284.62			6.97148	5.79241	6.71101	9.3416
	3.49389	12.6545	4.62991	6.91398	5.23364	4.86777	3.50312	7.90531	8.77239	9.44945	12.103	6.24079	325.867	0.152864	0.291127	1.62141	3.89008	-545.076	-3284.6			6.9261	5.6718	6.72694	9.26441
	3.50624	12.8333	4.89181	7.0263	5.03194	4.93802	3.45688	8.22509	8.49909	9.41827	11.5695	6.45535	312.196	0.152495	0.290603	1.60052	3.89785	-659.087	-3284.53			7.07713	5.66542	6.72702	9.14772
	3.45776	12.8559	5.15886	7.1624	4.93427	5.06375	3.38818	8.62607	7.84189	9.40289	10.9811	6.84654	297.548	0.153113	0.290434	1.58081	3.9094	-779.122	-3284.52			7.15752	5.72014	6.61871	9.07684
	3.42762	12.6387	5.20884	7.20827	4.81244	5.0358	3.30759	8.86197	7.51896	9.80342	10.1103	7.11617	277.853	0.153363	0.290054	1.55899	3.92159	-905.696	-3284.6			7.09173	5.6855	6.56284	9.00995
	3.40441	12.7907	5.31942	7.33112	4.7294	4.93919	3.19271	9.03026	7.23652	10.2509	9.63975	7.38367	248.437	0.153467	0.290077	1.54786	3.93225	-1035.44	-3284.66			7.17151	5.66657	6.4865	9.09145
	3.45462	12.7657	5.37144	7.50594	4.66655	4.94711	3.23068	9.05257	7.10693	10.8377	9.14923	7.36558	210.101	0.154086	0.290284	1.55131	3.93438	-1174.76	-3284.65			7.19724	5.70653	6.46339	9.1175
	3.39675	12.5469	5.32838	7.65781	4.61872	4.90817	3.28507	9.0348	7.13571	11.0878	8.88258	7.61929	182.243	0.154811	0.290468	1.55216	3.93397	-1316	-3284.68			7.09067	5.72824	6.48519	9.19654
	3.37781	12.608	5.30118	7.77557	4.56073	4.83627	3.31052	9.06154	7.29819	11.3065	9.00439	7.78137	166.547	0.155325	0.290748	1.55139	3.93134	-1469.5	-3284.78			7.09567	5.72419	6.55675	9.36408
	3.3881	12.7211	5.31824	8.09351	4.56552	4.90914	3.3987	9.0382	7.46265	11.5198	9.0233	8.0111	163.651	0.155277	0.291044	1.55077	3.92584	-1631.85	-3284.81			7.14247	5.85606	6.63318	9.51805
	3.44354	12.8669	5.34947	8.3758	4.60027	5.0046	3.4896	9.08915	7.67924	11.9873	8.99536	8.36852	178.374	0.154896	0.29107	1.54932	3.9255	-1799.67	-3284.79			7.21997	5.99356	6.75266	9.78373
	3.43844	13.1326	5.36297	9.13754	4.52642	4.98247	3.5507	9.00905	7.97821	12.2917	9.32482	8.41868	207.642	0.15474	0.291358	1.54107	3.92534	-1957.94	-3284.84			7.31135	6.21548	6.84599	10.0117
	3.37497	12.9362	5.13272	9.60707	4.51157	4.79942	3.44777	8.80999	8.33316	12.6646	9.38465	8.87628	243.147	0.15482	0.291975	1.53256	3.91661	-2111.14	-3284.94			7.14798	6.30602	6.86364	10.3085
	3.28412	13.0825	4.95832	10.0749	4.47741	4.75726	3.42464	8.56483	8.45742	13.0248	9.48833	9.16571	275.358	0.154359	0.292682	1.52369	3.90522	-2256.83	-3284.94			7.10832	6.43652	6.81563	10.5596
	3.28205	13.356	4.85388	10.3798	4.44049	4.72799	3.46241	8.411	8.65703	12.8313	9.65826	9.40663	297.37	0.15426	0.29288	1.51642	3.9016	-2391.57	-3284.9			7.16397	6.51608	6.84348	10.6321
	3.22557	13.4055	4.81155	10.2415	4.37971	4.61708	3.45599	8.33233	8.74202	12.5985	9.63675	9.42507	315.926	0.154301	0.292937	1.50154	3.89796	-2525.03	-3284.97			7.14754	6.41278	6.84345	10.5534
	3.14313	13.8416	4.87428	10.3125	4.30201	4.56835	3.4309	8.37204	8.63021	12.0808	9.82127	9.32368	335.5	0.153344	0.293535	1.47779	3.89554	-2646.19	-3285.06			7.28635	6.39428	6.81105	10.4086
	3.21388	14.4652	4.93344	10.3026	4.24681	4.4867	3.39289	8.42467	8.52429	11.4406	9.81743	9.08804	358.782	0.152617	0.294927	1.46727	3.89351	-2750.73	-3285.03			7.5375	6.34538	6.78061	10.1154
	3.29628	15.0107	5.00308	10.2766	4.24956	4.49298	3.40641	8.61561	8.57213	11.1371	9.80228	8.95236	378.737	0.151857	0.295494	1.46606	3.89282	-2840.72	-3285			7.77	6.33972	6.86472	9.96391
	3.32193	15.9058	5.04076	10.0527	4.17415	4.37668	3.39111	8.96302	8.70396	10.584	9.42854	8.7535	387.113	0.151245	0.295544	1.46603	3.88843	-2908.25	-3285.08			8.08949	6.20118	7.01936	9.58867
	3.35561	16.4358	5.13346	9.92334	4.09562	4.15434	3.40247	9.02759	8.8731	9.99754	9.27556	8.44964	383.221	0.150722	0.295776	1.46604	3.88178	-2965.01	-3285.13			8.3083	6.05777	7.10105	9.24091
	3.44361	17.3923	5.14721	9.11181	4.03168	4.12637	3.45976	9.25674	8.85603	9.08092	9.28438	8.19559	370.214	0.150465	0.296081	1.47099	3.88269	-3019.7	-3285.06			8.66104	5.75662	7.19084	8.85363
	3.45782	18.352	5.34898	8.64859	4.03128	4.03782	3.5336	9.48246	8.89138	8.47713	9.29156	7.48574	348.883	0.149793	0.296188	1.48513	3.8809	-3066.01	-3285			9.05294	5.57256	7.30248	8.41814
	3.51592	18.6662	5.48358	8.01179	3.98742	4.0513	3.58474	9.74458	8.90963	7.80297	8.98784	7.05508	326.281	0.149529	0.29667	1.50071	3.88217	-3103.4	-3285.05			9.2219	5.35017	7.41299	7.94863
	3.57173	19.0583	5.63754	7.57202	3.94405	4.01624	3.65882	9.95135	8.97992	7.15226	9.00466	6.55097	299.259	0.149516	0.297108	1.51976	3.88439	-3132.79	-3285.04			9.42252	5.17744	7.53003	7.56929
	3.60095	19.1265	5.71949	7.41496	3.87889	4.02689	3.74209	10.1949	8.99288	6.74376	9.22134	6.41071	289.152	0.149936	0.297472	1.53704	3.89223	-3154.56	-3284.92			9.48231	5.10692	7.64329	7.45861
	3.63837	19.2762	5.79877	7.40013	3.86835	3.99123	3.79551	10.5185	9.45838	6.72506	9.07641	6.57319	288.6	0.150259	0.297465	1.55397	3.89719	-3172.02	-3284.88			9.57111	5.08657	7.92412	7.45822
	3.57808	19.379	5.93311	7.23489	3.86636	3.96122	3.85882	11.391	9.80608	6.42937	9.13168	6.73878	282.602	0.150774	0.29664	1.56858	3.89715	-3184.59	-3284.94			9.63007	5.02082	8.35195	7.43328
	3.47546	19.0123	6.04165	7.23042	3.83039	3.9223	3.89361	12.2176	10.1824	6.44483	9.45649	7.04476	263.266	0.151185	0.296153	1.58504	3.89309	-3193.98	-3284.9			9.50981	4.99437	8.76453	7.64869
	3.44906	18.787	6.09689	7.20671	3.84509	3.96273	3.96027	12.9349	10.1698	6.35807	9.78039	7.21506	239.405	0.152034	0.296374	1.5989	3.89378	-3199.87	-3284.76			9.44432	5.00485	9.02167	7.78451
	3.38373	18.2944	6.14558	7.23459	3.83796	3.89237	3.97776	13.372	10.2446	6.44812	10.1326	7.67637	222.004	0.152342	0.296426	1.60588	3.89285	-3200.2	-3284.73			9.27457	4.98831	9.19812	8.0857
	3.35412	17.5792	6.21075	7.26694	3.8308	3.86715	4.02532	14.2596	10.2732	6.39607	10.2739	7.88103	214.958	0.152726	0.296328	1.6151	3.88886	-3199.16	-3284.77			9.04801	4.9883	9.51939	8.18367
	3.37541	17.2539	6.25744	7.39155	3.82157	3.94378	3.99013	14.8636	10.4434	6.64492	10.9245	8.1665	205.565	0.153389	0.29625	1.6151	3.88695	-3196.5	-3284.68			8.96225	5.0523	9.7657	8.57864
	3.43082	17.2791	6.33562	7.64758	3.84847	3.95532	4.07425	15.4662	10.6109	6.82557	11.4242	8.40183	190.485	0.153884	0.296299	1.61587	3.88493	-3191.52	-3284.53			9.01519	5.15046	10.0504	8.88388
	3.41964	16.8797	6.47505	7.87385	3.86246	3.95315	4.03845	16.0093	10.9793	6.96142	11.719	8.71176	174.92	0.15403	0.296986	1.62222	3.89354	-3186.39	-3284.46			8.9248	5.22982	10.3424	9.13072
	3.42927	16.1812	6.59468	8.06827	3.98925	4.00568	4.08336	16.9941	11.3151	6.85622	11.8216	8.74071	166.785	0.153864	0.296963	1.63271	3.89896	-3181.79	-3284.39			8.73506	5.3544	10.7975	9.13952
	3.48931	15.2041	6.68341	8.17427	4.03926	4.06136	4.18513	18.0744	11.3951	6.69308	11.8982	8.7187	167.431	0.154315	0.296631	1.63982	3.90705	-3176.18	-3284.11			8.45894	5.42496	11.2182	9.10332
	3.51177	14.569	6.86451	8.22995	4.00705	4.15267	4.33037	18.7459	11.2827	6.66246	12.246	8.62087	167.57	0.15476	0.2969	1.65082	3.91146	-3168.28	-3283.7			8.3151	5.46322	11.453	9.17646
	3.51264	14.0615	6.98794	8.2918	4.03935	4.17197	4.4202	19.045	11.1997	6.65712	12.3179	8.3864	166.709	0.154681	0.296518	1.65723	3.92811	-3160.65	-3283.32			8.18736	5.50104	11.555	9.12049
	3.55769	12.9499	7.05454	8.17297	4.02408	4.19937	4.51494	19.2693	11.3117	6.69419	12.4385	8.07698	166.163	0.154752	0.295998	1.6574	3.94055	-3154.44	-3282.79			7.85403	5.46547	11.6987	9.06989
	3.60913	12.402	7.29952	8.42664	4.06328	4.28001	4.64358	19.8445	11.6013	6.80724	12.6575	7.63274	167.946	0.15465	0.29606	1.65473	3.95135	-3148.68	-3281.95			7.77021	5.58998	12.0298	9.03248
	3.57531	11.5768	7.42379	8.50872	4.02485	4.33186	4.66892	20.6368	11.8294	7.13086	12.7281	7.35639	172.371	0.15413	0.296202	1.65172	3.9562	-3142.18	-3280.85			7.52531	5.62181	12.3784	9.07178
	3.54951	10.5017	7.64523	8.65416	4.04142	4.45925	4.73646	21.255	12.0413	7.2325	12.4893	6.90247	180.999	0.153569	0.296469	1.64733	3.96104	-3136.23	-3279.66			7.23215	5.71828	12.6776	8.87477
	3.4869	9.42722	7.95866	8.49044	4.05638	4.57166	4.76877	21.6779	12.2533	7.38199	12.6015	6.46668	193.503	0.153724	0.296355	1.63947	3.96044	-3132.18	-3278.35			6.95759	5.70616	12.9	8.81672
	3.46408	8.83504	8.27944	8.25213	4.00883	4.61064	4.83007	21.8909	12.3334	7.46929	12.6045	6.04157	214.305	0.15346	0.295685	1.629	3.94644	-3128.39	-3276.98			6.85952	5.62387	13.0181	8.70512
	3.51151	8.65347	8.73403	8.40614	3.92283	4.72851	4.8252	22.0465	12.2396	7.83454	12.7561	5.70709	244.225	0.153583	0.295231	1.62116	3.93467	-3125.34	-3275.68			6.96634	5.68583	13.0371	8.76589
	3.43411	8.48358	8.9469	8.56627	3.94034	4.77089	4.82858	21.8087	12.2902	8.5593	12.8395	5.41891	274.387	0.153557	0.294802	1.61959	3.93065	-3124.23	-3274.52			6.95486	5.75917	12.9758	8.93923
	3.36788	8.28962	9.21755	9.14376	3.93567	4.81883	4.66247	22.1083	12.1541	9.1069	12.7888	5.13475	294.475	0.153496	0.294861	1.61303	3.92667	-3125.76	-3273.41			6.95835	5.96609	12.975	9.01013
	3.29159	8.00528	9.29585	9.4141	3.94487	5.11914	4.60081	21.9555	12.3281	9.99044	13.0686	5.02169	308.907	0.153634	0.29466	1.62148	3.92085	-3128.08	-3272.26			6.86424	6.15937	12.9615	9.36025
	3.18683	8.00476	9.37298	9.76646	3.98901	5.35703	4.42192	21.6051	12.0557	10.9827	13.2063	5.01736	321.925	0.153535	0.294861	1.62096	3.91135	-3132.26	-3271.41			6.85486	6.37083	12.6943	9.73544
	3.11784	7.96574	9.32953	9.87047	4.06225	5.70733	4.25232	20.9985	11.8526	12.8431	13.3169	4.99731	337.489	0.153852	0.294215	1.61426	3.89447	-3139.86	-3271.14			6.80437	6.54668	12.3678	10.3858
	3.0562	8.24063	9.31181	10.1163	4.38258	6.43846	4.15779	20.3966	11.3451	14.2139	13.4882	4.94936	351.811	0.154186	0.294057	1.60968	3.87828	-3150.3	-3271.49			6.86954	6.97912	11.9665	10.8838
	2.98222	8.60858	9.09236	11.1145	4.84494	7.27508	3.95517	19.817	10.9114	15.9741	13.284	5.22186	356.922	0.15384	0.2936	1.60345	3.85624	-3162.51	-3272.37			6.89438	7.74485	11.5612	11.4933
	2.96613	9.02008	8.88258	12.3711	5.11509	8.35438	3.80449	19.4623	10.3374	17.1177	12.9016	5.37552	353.838	0.154064	0.293501	1.59348	3.84271	-3175.38	-3273.57			6.95626	8.61354	11.2014	11.7983
	2.977	9.30349	8.3354	14.161	6.08421	9.97095	3.70037	18.7425	9.64086	19.2552	12.778	5.99964	344.209	0.154116	0.293761	1.58283	3.82867	-3188.79	-3274.9			6.87196	10.0721	10.6946	12.6776
	2.95378	9.62538	7.88671	16.7892	7.02441	13.0417	3.67503	17.7052	9.31069	21.0082	12.4541	6.63968	329.732	0.153857	0.294061	1.56395	3.81595	-3202.22	-3276.14			6.82196	12.2851	10.2303	13.3673
	2.95228	9.85736	7.28572	19.4148	8.70448	16.4112	3.47831	16.6232	8.97875	23.0517	11.9568	7.37241	306.814	0.153819	0.294707	1.55028	3.80614	-3214.93	-3277.25			6.69845	14.8435	9.69341	14.127
	2.97328	10.1968	6.77704	22.1741	11.0092	20.9311	3.40282	15.1667	8.48579	24.9262	11.3615	8.03826	280.612	0.153867	0.295241	1.52857	3.80004	-3226.96	-3278.32			6.64904	18.0381	9.01842	14.7753
	2.9986	10.991	6.45547	27.2311	13.7887	25.9661	3.32403	13.7912	8.09474	26.6984	10.6455	8.83829	251.946	0.154364	0.295648	1.50999	3.79665	-3238.1	-3279.2			6.81501	22.3286	8.40333	15.3941
	3.02085	11.4184	6.29058	31.636	16.3752	32.5809	3.27184	13.2238	7.56161	28.3526	10.2097	10.065	231.358	0.154823	0.296013	1.50197	3.80057	-3246.64	-3279.6			6.90994	26.864	8.01907	16.2091
	3.04284	11.8924	6.03027	35.3723	19.4483	38.6859	3.23922	12.6385	7.29708	29.9688	9.18274	11.0275	214.983	0.155286	0.296241	1.48916	3.80088	-3252.37	-3279.12			6.98849	31.1688	7.72494	16.7263
	3.05092	12.6918	5.80999	39.0022	21.9811	43.8645	3.27499	11.6593	7.19828	31.6365	8.51975	12.0456	197.809	0.155834	0.296155	1.47906	3.80339	-3256.14	-3276.75			7.18422	34.9493	7.37751	17.4006
	3.24267	12.5801	5.59399	42.0287	24.5915	51.5454	3.28925	11.3238	7.36232	34.7285	8.42352	13.5171	186.148	0.156032	0.296168	1.47195	3.8036	-3258.17	-3269.9			7.13893	39.3885	7.32511	18.8897
	3.29073	12.2427	5.38147	44.4728	26.4865	57.1607	3.3464	10.9901	7.45254	36.6819	7.79745	14.72	179.771	0.155368	0.296349	1.47011	3.80066	-3259.29	-3256.42			6.97164	42.7066	7.26302	19.7331
	3.32489	12.0763	5.26853	45.9051	27.9174	61.0687	3.38001	11.108	7.65588	38.2244	7.61737	15.3469	182.073	0.155542	0.296676	1.46336	3.79354	-3259.74	-3235.2			6.88991	44.9637	7.38129	20.3962
	3.33145	12.2661	5.33636	46.0912	28.395	63.1822	3.35901	11.1888	7.76282	39.7855	7.75812	15.7392	187.283	0.155198	0.296847	1.46402	3.78536	-3260.34	-3206.22			6.97798	45.8894	7.43687	21.0943
	3.39378	12.3899	5.35526	46.1543	28.1697	64.4593	3.38647	11.6587	8.2095	40.5231	7.84945	16.1707	197.057	0.154936	0.296479	1.46563	3.77147	-3260.89	-3165.87			7.04632	46.2611	7.75154	21.5144
	3.44599	12.3778	5.40084	46.3672	28.14	63.8025	3.38669	12.1878	8.29266	40.6902	8.21852	16.576	230.212	0.1512	0.294781	1.56547	3.78109	-3260.92	-3168.54			7.07487	46.1032	7.95571	21.8282
	3.43094	11.9487	5.41545	44.729	27.069	62.6792	3.41346	12.7804	8.68831	40.6274	8.37653	16.7335	241.002	0.151013	0.294735	1.56893	3.77196	-3260.97	-3121.82			6.93169	44.8257	8.29405	21.9125
	3.4366	11.9487	5.44712	42.1919	25.9266	61.1748	3.4827	13.303	9.04057	40.2412	8.8568	16.6773	247.377	0.151191	0.294656	1.56768	3.76502	-3260.76	-3075.79			6.94413	43.0978	8.60877	21.9251
	3.46782	11.8874	5.27787	38.6162	23.9685	57.7968	3.65394	13.5245	9.50136	38.4284	9.90216	16.4439	252.883	0.151039	0.294372	1.57947	3.75663	-3260.67	-3029.87			6.8777	40.1272	8.89328	21.5915
	3.5157	11.4586	5.16054	35.3201	21.6823	54.0163	3.72512	13.7	9.88459	37.04	10.6097	16.4885	270.073	0.150771	0.294663	1.59032	3.76336	-3260.87	-2987.58			6.71162	37.0062	9.10323	21.3794
	3.54349	11.0629	5.13337	31.535	19.2087	48.6884	3.78143	13.6008	10.2513	34.0576	11.3341	16.5053	299.304	0.150251	0.294381	1.59228	3.76568	-3260.92	-2950.84			6.57991	33.1441	9.21117	20.6323
	3.47701	11.1662	5.10765	26.4721	15.771	40.027	3.91832	13.6068	10.7073	30.1744	12.5337	16.5228	326.272	0.150019	0.294714	1.5954	3.78126	-3260.76	-2922.01			6.58361	27.4234	9.41083	19.7436
	3.40652	11.304	5.03325	21.4968	12.3073	32.7895	3.90974	13.4619	11.277	26.5301	13.6731	16.6997	337.275	0.14991	0.29447	1.59683	3.79442	-3260.75	-2902.03			6.58125	22.1979	9.54954	18.9676
	3.3506	11.1168	4.89593	17.3848	9.32107	26.0655	3.90393	12.7855	11.5661	23.5172	14.4915	17.2874	335.662	0.149805	0.294512	1.58984	3.81582	-3260.93	-2892.29			6.45445	17.5904	9.4185	18.432
	3.30174	10.7458	4.88466	14.0089	7.48754	19.7273	4.00813	12.2869	11.6891	18.4737	15.1955	17.3975	328.716	0.149815	0.294643	1.58075	3.83534	-3260.95	-2894.8			6.31074	13.7412	9.32803	17.0222
	3.2712	10.4864	5.05038	11.4023	6.22975	14.3205	3.98717	11.9412	11.8906	15.1025	15.708	17.0759	322.902	0.149396	0.295192	1.56916	3.85757	-3260.82	-2908.93			6.26932	10.6508	9.27301	15.9622
	3.25535	10.2176	5.08159	9.24679	5.09314	10.6536	3.99539	11.6165	12.188	12.4682	15.924	16.9286	327.546	0.149025	0.295197	1.56605	3.87431	-3260.89	-2931.09			6.18485	8.33116	9.26662	15.1069
	3.16617	9.57279	5.36484	8.11963	4.17473	8.38337	3.85774	11.5528	12.0854	11.1848	15.7246	16.7905	337.946	0.148057	0.295572	1.55961	3.89439	-3261.1	-2956.18			6.0346	6.89258	9.16532	14.5666
	3.08915	9.28829	5.42959	7.57914	3.78293	7.17921	3.76876	11.6012	11.9519	10.0815	15.6298	16.5096	355.039	0.148012	0.296028	1.54921	3.91466	-3261.15	-2981.28			5.93568	6.18042	9.10729	14.0736
	3.0027	8.81679	5.60502	7.34415	3.60338	6.64639	3.68228	11.0918	11.8046	9.18278	15.3507	15.6641	371.022	0.147842	0.296508	1.54206	3.92915	-3261.11	-3005.4			5.80817	5.86464	8.85955	13.3992
	2.85773	8.35116	5.82176	8.0402	3.55843	6.15343	3.55784	10.7428	11.4	9.09499	14.7694	14.8786	376.12	0.147882	0.296884	1.54566	3.93824	-3261.26	-3028.97			5.67688	5.91735	8.5669	12.9143
	2.7304	8.17925	6.06913	8.64361	3.6684	5.94055	3.27415	10.3678	10.6741	9.04633	13.9609	13.6792	367.761	0.147812	0.296473	1.55085	3.94035	-3261.49	-3051.32			5.65959	6.08419	8.10535	12.2288
	2.67089	8.01187	6.2619	8.82005	3.7388	5.75294	3.21152	10.1566	10.0187	8.89008	13.0438	12.5266	352.949	0.148123	0.295986	1.55236	3.94423	-3261.56	-3072.6			5.64822	6.10393	7.79561	11.4868
	2.65286	8.0198	6.42051	9.33889	3.78092	5.70371	3.09155	10.2752	9.37878	9.05022	12.271	11.3689	346.465	0.148141	0.2948	1.56207	3.94583	-3261.65	-3093.35			5.69773	6.27451	7.58183	10.8967
	2.61122	8.13863	6.49549	9.79183	3.95307	5.58253	2.97576	10.4151	8.8602	9.07309	11.2673	10.7016	343.552	0.147853	0.293913	1.57386	3.94843	-3261.93	-3112.51			5.74845	6.44248	7.41701	10.3473
	2.64926	8.23231	6.89031	10.2009	4.11936	5.52058	2.88844	10.1785	8.27974	9.09724	10.5846	10.2512	334.363	0.148014	0.293375	1.58143	3.95029	-3262.19	-3130.13			5.92396	6.6136	7.11556	9.9777
	2.68224	8.21714	7.29374	10.3275	4.31489	5.44562	2.93977	10.4416	7.64074	8.81461	10.3756	9.66273	318.211	0.148106	0.293239	1.57855	3.95178	-3262.36	-3145.54			6.06437	6.696	7.00736	9.61764
	2.87634	8.24903	7.61265	10.6987	4.64342	5.28279	2.96341	10.0503	7.25971	8.63762	9.93509	9.08867	294.888	0.148571	0.293308	1.57578	3.95174	-3262.53	-3159.69			6.24601	6.87498	6.7578	9.22046
	3.0192	8.17907	8.14794	11.0053	4.91729	5.18897	2.9848	9.82933	6.74911	8.36646	9.54918	8.81632	266.296	0.147708	0.292344	1.58153	3.95363	-3262.75	-3171.8			6.44874	7.03719	6.52108	8.91065
	3.16464	8.09568	8.78578	11.7312	5.28711	5.08459	2.98039	10.0808	6.31595	8.23138	9.40494	8.84538	235.99	0.147163	0.291608	1.59135	3.95799	-3262.94	-3182.45			6.68203	7.36763	6.45905	8.82723
	3.29027	7.98821	9.1351	12.0879	5.54862	5.05425	2.95736	10.1609	6.20107	8.17209	9.33711	8.88394	207.314	0.147053	0.291021	1.58711	3.95862	-3263.07	-3191.4			6.80453	7.56358	6.43979	8.79771
	3.40759	7.94267	9.27172	11.8725	5.88048	4.9926	2.98876	10.3299	5.83279	8.18104	9.15379	8.76017	180.364	0.147146	0.290134	1.57801	3.95652	-3263.19	-3198.97			6.874	7.58185	6.38381	8.69834
	3.52862	8.10865	9.27037	11.9225	6.12733	4.92865	2.95707	10.4322	5.54504	8.26305	9.06234	8.59382	163.395	0.146887	0.290266	1.56733	3.95606	-3263.25	-3205.29			6.96921	7.65951	6.31143	8.63974
	3.54891	8.08355	9.34617	11.8452	6.27176	4.82977	2.92397	10.4615	5.32961	8.09784	9.02784	8.61636	160.891	0.146851	0.290669	1.54939	3.96012	-3263.28	-3210.72			6.99288	7.64891	6.23836	8.58068
	3.65106	8.00298	9.44834	11.5875	6.29025	4.73098	2.95725	10.4939	5.27656	8.07722	8.94523	8.53729	176.967	0.147139	0.290558	1.54513	3.9525	-3263.35	-3215.31			7.03413	7.53624	6.24258	8.51991
	3.65386	8.42344	9.28368	11.3743	6.45945	4.61948	2.92194	10.2028	5.27797	8.16207	8.8563	8.62887	208.885	0.147258	0.290258	1.54675	3.95043	-3263.34	-3219.48			7.12033	7.4844	6.13424	8.54908
	3.64943	8.7354	8.85353	11.3593	6.54882	4.50085	2.91997	9.96885	5.35746	8.4445	8.85912	8.87123	247.876	0.146917	0.28993	1.55121	3.94714	-3263.21	-3223.16			7.07945	7.46967	6.08209	8.72495
	3.62079	9.24933	8.25486	11.4729	6.49725	4.44776	2.90427	9.81584	5.36905	8.58296	8.675	9.18136	282.83	0.146912	0.290703	1.54721	3.94493	-3263.18	-3226.56			7.04166	7.47265	6.02972	8.81311
	3.51544	9.66551	7.77717	11.3276	6.44906	4.31687	2.88374	9.68769	5.46202	9.04717	8.52633	9.42256	308.546	0.147828	0.291189	1.54212	3.93253	-3263.26	-3229.73			6.98604	7.36452	6.01115	8.99869
	3.47544	10.0601	7.09751	10.8022	6.19651	4.22865	2.93758	9.38257	5.33262	9.08235	8.54905	9.59002	324.244	0.14885	0.290757	1.53201	3.92247	-3263.2	-3232.81			6.87767	7.07578	5.88426	9.07381
	3.41997	10.1791	6.70909	10.2572	6.03623	4.16279	2.98336	9.37104	5.34637	9.16573	8.34937	10.0369	336.281	0.149251	0.291003	1.52965	3.91482	-3263.01	-3235.73			6.76938	6.81874	5.90026	9.18399
	3.48279	10.219	6.60651	9.97452	5.84107	4.15007	2.96982	9.28168	5.36847	9.14635	8.40738	10.4688	344.682	0.149909	0.290713	1.53677	3.90417	-3263.06	-3238.63			6.76942	6.65522	5.87332	9.34085
	3.53256	10.1637	6.91403	10.2358	5.74581	4.21764	3.01346	9.49815	5.5661	9.44525	8.19709	10.6395	355.383	0.150666	0.290422	1.54246	3.89091	-3263.28	-3241.63			6.87011	6.73307	6.02591	9.42727
	3.61006	10.1819	7.333	10.453	5.75803	4.32007	3.05921	9.67011	5.61806	9.66872	8.01874	10.8926	364.374	0.151465	0.290173	1.54609	3.87931	-3263.16	-3244.47			7.04166	6.84371	6.11579	9.52669
	3.6187	10.0574	7.62906	10.7438	6.0146	4.49131	3.06131	9.96079	5.68942	9.79089	8.00112	11.4855	365.228	0.152104	0.289947	1.54184	3.87726	-3262.95	-3247.28			7.10173	7.08322	6.23717	9.75918
	3.60107	10.1443	8.09571	10.7068	5.89147	4.63931	3.03381	10.3371	5.6287	9.68528	7.86605	11.3587	354.181	0.152571	0.289881	1.54693	3.87204	-3263.14	-3250.06			7.28037	7.07919	6.33321	9.63668
	3.67447	10.0181	8.73263	10.858	5.80122	5.02313	3.01617	10.5143	5.63792	9.72001	7.56732	11.561	334.054	0.153177	0.28949	1.54444	3.86702	-3263.42	-3252.79			7.47506	7.22744	6.38948	9.61611
	3.70734	9.28971	9.36507	11.0931	6.01634	5.34706	2.98483	10.6356	5.70579	9.92325	7.325	11.3962	308.819	0.153651	0.288439	1.54943	3.86226	-3263.16	-3255.44			7.45404	7.48549	6.44207	9.54816
	3.77009	8.94189	9.90014	11.4175	6.37371	6.30061	3.02408	10.8025	5.55548	10.0825	6.91229	11.197	283.885	0.153785	0.288323	1.54974	3.85612	-3262.91	-3258.09			7.53737	8.03061	6.4607	9.39727
	3.82628	8.53544	10.1045	11.5294	6.83466	6.86013	3.09435	11.0505	5.71092	10.1978	6.71364	10.7469	265.239	0.153546	0.288656	1.55423	3.84445	-3263.35	-3260.59			7.48875	8.40807	6.61858	9.21945
	3.80149	8.21741	10.3793	11.9438	7.10366	7.36636	3.15617	11.3157	5.81141	10.5024	6.44487	10.1491	254.554	0.153683	0.288743	1.55119	3.85567	-3263.59	-3262.97			7.46608	8.80461	6.7611	9.03213
	3.71919	7.97114	10.6328	11.8723	7.31652	8.11448	3.15956	11.6831	5.96801	10.5202	6.05042	9.62769	250.869	0.153675	0.288914	1.53965	3.86036	-3263.21	-3265.17			7.44105	9.10111	6.9369	8.73277
	3.69594	7.97268	10.4717	11.3825	7.38891	8.60459	3.18092	11.7365	6.01731	10.2176	5.82912	9.12676	247.581	0.153966	0.288804	1.52887	3.86364	-3263.08	-3267.31			7.3801	9.12534	6.97825	8.39117
	3.62201	7.94302	10.106	10.9998	7.29753	9.09597	3.12523	11.9722	6.03937	10.0443	5.49937	8.48801	239.436	0.153511	0.288704	1.52379	3.8697	-3263.69	-3269.38			7.22366	9.1311	7.0456	8.01055
	3.62567	7.96903	9.86805	10.4527	7.24742	9.816	3.09479	11.9244	6.02345	9.91213	4.98577	7.46336	227.584	0.153439	0.289338	1.50612	3.87289	-3263.86	-3271.28			7.15425	9.17202	7.01421	7.45375
	3.59299	7.9232	9.32878	10.3462	7.27228	10.3997	3.14132	12.0868	6.00526	9.93938	4.80643	6.81641	212.184	0.153448	0.288953	1.49195	3.86913	-3263.27	-3273.01			6.94833	9.33939	7.07778	7.18741
	3.55073	8.09715	9.01809	9.73397	7.22298	11.0749	3.11052	12.499	5.93437	9.49485	4.62854	6.38515	200.619	0.153397	0.288719	1.48655	3.86965	-3263.31	-3274.64			6.88866	9.34395	7.1813	6.83618
	3.5098	8.18381	8.5618	8.80355	7.02417	11.5784	3.10194	12.8994	5.83364	8.87181	4.58709	5.81168	188.895	0.1532	0.288708	1.48155	3.8709	-3264.05	-3276.19			6.7518	9.13536	7.27833	6.42353
	3.50494	8.39764	8.35987	8.27902	6.91513	11.9499	3.03581	13.4058	5.87197	8.38601	4.52448	5.35606	178.266	0.153255	0.288586	1.47393	3.87907	-3263.96	-3277.49			6.75415	9.04802	7.43785	6.08885
	3.44555	8.49605	8.38975	7.54021	6.60943	12.3338	2.93818	13.6353	5.82984	8.03103	4.37643	5.0965	167.311	0.15326	0.289105	1.46852	3.88297	-3263.16	-3278.7			6.77712	8.82782	7.46777	5.83465
	3.44359	8.69687	8.23311	6.82649	6.33831	12.5433	2.90674	13.8572	5.81602	7.80665	4.32725	4.88392	165.195	0.152602	0.289613	1.46742	3.87755	-3263.39	-3279.86			6.79119	8.56937	7.52665	5.67261
	3.49076	8.95772	8.30537	6.82128	6.14641	12.7535	2.97117	14.2592	5.73455	7.8477	4.3212	4.71934	171.786	0.15275	0.290741	1.45339	3.87819	-3264.1	-3280.85			6.91795	8.57372	7.65498	5.62941
	3.42527	9.09122	8.58919	6.65484	6.12721	13.3411	2.91709	14.5685	5.67499	7.81358	4.36934	4.66038	182.885	0.152574	0.292002	1.45019	3.86921	-3263.6	-3281.6			7.03522	8.70773	7.72018	5.61443
	3.36908	9.18773	8.75758	6.65209	6.09384	13.9487	2.93615	14.6908	5.74213	7.70422	4.42315	4.60625	198.104	0.152526	0.292125	1.44201	3.8737	-3262.64	-3282.24			7.1048	8.89822	7.7897	5.57787
	3.33459	9.40566	9.25076	6.59121	6.27591	14.2626	2.90801	15.0599	5.72691	7.43886	4.45549	4.55762	215.96	0.152922	0.291811	1.43824	3.88009	-3263.11	-3282.86			7.33034	9.04325	7.89827	5.48399
	3.31864	9.51051	9.50856	6.51732	6.38367	14.692	2.8591	15.4689	5.75166	7.36605	4.4709	4.5176	234.781	0.153288	0.291946	1.43337	3.88845	-3263.8	-3283.36			7.4459	9.19767	8.02656	5.45152
	3.364	9.82308	9.72373	6.47737	6.62418	15.3845	2.82176	15.5864	5.81047	7.27893	4.47202	4.41617	252.724	0.153572	0.291934	1.41784	3.89713	-3262.96	-3283.7			7.63694	9.49534	8.07287	5.38904
	3.38415	10.0934	9.79195	6.5554	6.76593	15.7803	2.80555	15.7388	5.79418	7.16286	4.40429	4.40047	269.486	0.153393	0.29221	1.4019	3.90478	-3262.08	-3284.03			7.75651	9.70055	8.11283	5.32254
	3.35211	10.1711	9.86077	6.51392	6.83401	16.0512	2.85162	15.6666	5.78266	6.99607	4.21936	4.43339	282.943	0.153596	0.29274	1.39908	3.9105	-3262.91	-3284.38			7.79467	9.79969	8.1003	5.21627
	3.38518	10.4101	9.59865	6.68077	6.94066	16.3669	2.88588	15.7145	5.77865	6.91339	4.2073	4.41297	294.82	0.153686	0.293248	1.39796	3.91224	-3263.53	-3284.63			7.79796	9.99611	8.12636	5.17789
	3.37362	10.8547	9.70425	6.5682	7.06111	16.6839	2.85773	15.7032	5.7018	6.47127	4.11248	4.34273	300.807	0.153855	0.293464	1.40963	3.91625	-3262.35	-3284.8			7.97751	10.1044	8.08756	4.97549
	3.3125	11.059	9.69326	6.61387	7.09829	17.4766	2.79066	15.4473	5.74681	6.49913	3.94832	4.31033	302.955	0.153876	0.29375	1.42094	3.92569	-3261.6	-3285.03			8.02157	10.3963	7.99494	4.91926
	3.33082	11.5703	9.65322	6.57166	7.17164	17.5306	2.85006	15.2118	5.64486	6.39317	3.87405	4.14257	309.138	0.153522	0.293463	1.42678	3.9336	-3262.71	-3285.3			8.18479	10.4246	7.90223	4.80326
	3.38796	11.859	9.56468	6.63246	7.19266	17.4381	2.78183	15.0444	5.5702	6.34833	3.75993	4.01011	321.527	0.153454	0.293874	1.44631	3.93793	-3263.02	-3285.48			8.27055	10.4211	7.7988	4.70613
	3.42768	12.5858	9.3214	6.49189	7.04972	17.1757	2.85471	14.7858	5.54118	6.32577	3.74579	4.07668	328.934	0.152898	0.294762	1.47006	3.9502	-3261.38	-3285.56			8.44496	10.2391	7.72722	4.71608
	3.42926	13.0245	9.26699	6.44156	6.94673	16.6779	2.85518	14.3337	5.49097	6.35997	3.71972	4.00844	330.326	0.152591	0.294726	1.48742	3.96792	-3260.8	-3285.74			8.57357	10.0221	7.55994	4.69604
	3.39677	13.5074	9.17074	6.39655	6.75205	15.7552	2.86631	14.1595	5.50643	6.52815	3.64924	4.01821	325.263	0.151934	0.295507	1.5012	3.97546	-3261.82	-3285.94			8.69164	9.6346	7.51074	4.73187
	3.41089	14.2522	9.00579	6.4789	6.48091	15.0056	2.84312	13.8038	5.58618	6.65749	3.60824	4.00416	312.842	0.151628	0.2959	1.50874	3.98164	-3261.36	-3286.05			8.88963	9.32182	7.41105	4.75663
	3.42753	15.0728	9.05485	6.77906	6.35082	14.3622	2.86858	13.4649	5.62286	6.69778	3.58349	3.92305	297.553	0.151348	0.295917	1.51282	3.99374	-3259.07	-3286.16			9.18505	9.16401	7.31879	4.73478
	3.43526	15.9871	9.05478	7.32527	6.28966	13.7731	2.83499	13.0103	5.61685	6.67677	3.55303	3.86594	292.758	0.150941	0.295969	1.52064	4.01787	-3258.16	-3286.4			9.49237	9.12934	7.15405	4.69858
	3.50602	17.0079	8.80939	7.64758	6.20645	12.8224	2.81708	12.4518	5.741	6.7374	3.55683	3.79783	292.336	0.150567	0.295574	1.5283	4.03666	-3258.47	-3286.65			9.77442	8.89216	7.00329	4.69735
	3.53209	17.7604	8.73634	8.00475	6.21023	11.637	2.86823	11.9501	5.77264	6.70515	3.57	3.80157	298.505	0.150041	0.295241	1.54294	4.05484	-3256.39	-3286.79			10.0096	8.61734	6.86365	4.69224
	3.57479	18.3256	8.57203	9.17397	6.17167	10.427	2.9463	11.4545	5.86017	6.70717	3.55561	3.80248	297.177	0.149361	0.295179	1.54844	4.06395	-3252.97	-3286.99			10.1575	8.59087	6.75365	4.68842
	3.53413	18.567	8.42954	10.2857	6.13375	9.32307	2.91452	10.843	6.01039	6.73313	3.52789	3.89641	280.967	0.148711	0.295477	1.54889	4.0781	-3251.89	-3287.31			10.1769	8.58084	6.58932	4.71914
	3.55822	18.7888	8.2683	10.9688	6.23873	8.48496	2.91932	10.139	6.10537	6.82251	3.54462	3.91705	251.095	0.148171	0.295563	1.5596	4.08127	-3251.94	-3287.55			10.2051	8.56416	6.3879	4.76139
	3.57492	19.1893	8.07482	11.4174	6.18362	7.68813	2.9779	9.67842	6.31144	6.75148	3.56349	3.98379	216.744	0.147533	0.295218	1.57723	4.07814	-3249.79	-3287.68			10.2797	8.42972	6.32259	4.76625
	3.57672	19.1688	7.84782	11.8181	6.22605	7.11688	2.9514	9.24476	6.37273	6.69635	3.64653	4.25145	192.223	0.147792	0.295032	1.60904	4.07856	-3247.79	-3287.84			10.1978	8.38701	6.18963	4.86478
	3.53188	19.2679	7.89801	12.0513	6.14509	6.67287	2.9262	8.87643	6.43358	6.85559	3.71551	4.61755	191.651	0.147762	0.294822	1.64231	4.07377	-3249.07	-3288.06			10.2326	8.28976	6.07874	5.06288
	3.4305	18.9922	7.64472	12.3278	6.01224	5.96046	2.87494	8.78553	6.53959	6.86363	3.69074	5.21898	199.343	0.147649	0.294799	1.67297	4.0676	-3251.09	-3288.11			10.0225	8.10018	6.06669	5.25778
	3.33981	18.2649	7.57344	12.6878	5.81166	5.52444	2.89829	8.83832	6.82508	7.2836	3.8077	5.78575	205.211	0.14784	0.294781	1.69756	4.05485	-3250.95	-3288.06			9.72606	8.00798	6.18723	5.62568
	3.26414	17.3848	7.4174	13.3475	5.62107	5.20282	2.85552	8.9674	6.95281	7.56541	4.00927	6.64723	202.557	0.148631	0.294715	1.71781	4.04787	-3251.16	-3288.05			9.35544	8.05714	6.25857	6.07397
	3.17278	16.7308	7.20867	13.2673	5.46713	4.86793	2.7868	8.99074	7.05996	7.75766	4.38953	7.53754	197.303	0.149106	0.29467	1.72644	4.03384	-3254.48	-3288.05			9.03741	7.86747	6.27916	6.56158
	3.18181	16.356	6.99944	13.2025	5.26113	4.89041	2.77787	9.47772	7.03823	8.14534	4.88072	8.79844	192.037	0.149729	0.295002	1.73559	4.02233	-3257.53	-3287.88			8.84574	7.78468	6.43127	7.27483
	3.13256	15.6752	6.72549	13.4929	5.04294	4.84902	2.78836	10.2278	7.04051	9.64423	5.36539	9.7936	193.478	0.150388	0.295308	1.74435	4.00145	-3257.59	-3287.67			8.51108	7.79495	6.68557	8.26774
	2.99471	14.7367	6.52719	14.9094	4.86159	4.81699	2.74607	10.9597	6.97054	12.0234	5.81017	10.9564	201.306	0.151553	0.296064	1.75072	3.99406	-3258.12	-3287.58			8.08621	8.196	6.89212	9.59665
	2.88723	13.8389	6.31396	17.4027	4.80503	5.35897	2.75969	11.6134	6.97766	15.108	6.58032	12.2023	214.116	0.152272	0.296764	1.74601	3.98559	-3260.93	-3287.5			7.68003	9.1889	7.11692	11.2968
	2.83891	12.9265	6.0469	20.1637	4.6088	5.73854	2.78491	11.9894	7.01129	18.5415	7.338	13.6048	226.644	0.152868	0.296678	1.75132	3.98622	-3261.78	-3287.29			7.27078	10.1703	7.26186	13.1614
	2.86721	11.7976	5.7107	23.8576	4.59894	6.32672	2.81612	12.1812	7.18808	22.0841	8.42299	15.3116	237.343	0.153429	0.296888	1.7442	3.98182	-3259.41	-3287.1			6.79184	11.5944	7.39514	15.2729
	2.85781	11.0727	5.54629	27.1614	4.62284	6.94373	2.83947	12.4334	7.1919	27.2235	10.1103	17.3924	243.754	0.154002	0.297541	1.73192	3.97042	-3258.02	-3287.06			6.49228	12.9093	7.48825	18.2421
	2.91989	10.0664	5.51388	30.5132	4.71392	7.96885	2.86343	12.4574	6.9781	31.1885	11.3733	19.626	247.486	0.154023	0.297659	1.72392	3.9519	-3252.2	-3286.99			6.16673	14.3987	7.43299	20.7293
	2.92691	9.37555	5.44642	33.7091	4.8888	9.27531	2.95398	12.681	7.10404	36.2294	12.5824	23.3658	249.101	0.153393	0.297932	1.71602	3.93182	-3219.07	-3286.82			5.91629	15.9577	7.57967	24.0592
	3.00807	8.7193	5.51801	36.3513	5.16474	10.4226	3.06594	12.8234	7.14052	41.1923	13.532	26.2943	247.329	0.152975	0.297818	1.71216	3.91831	-3123.69	-3286.74			5.74846	17.3129	7.67663	27.0062
	3.05334	7.96322	5.59371	38.6403	5.40074	11.6035	3.21833	12.5116	7.09253	45.699	14.8591	28.6406	251.423	0.152899	0.29769	1.70288	3.90251	-2890.54	-3286.71			5.53676	18.5482	7.6075	29.7329
	3.26413	8.03326	5.70415	40.1501	5.62579	12.6392	3.35401	12.1806	7.14037	47.6465	15.8375	30.8699	262.222	0.152582	0.297328	1.6924	3.89218	-2544.84	-3286.55			5.66718	19.4717	7.55834	31.4513
	3.44099	8.30714	5.97472	41.4548	5.96052	13.3342	3.43619	11.7279	7.1411	48.625	16.4985	32.0867	274.006	0.152245	0.296969	1.67432	3.86786	-2126.13	-3286.28			5.90762	20.2498	7.43507	32.4034
	3.5992	8.61147	6.49594	42.3871	6.07881	13.5691	3.5328	11.3154	7.05641	49.146	16.6545	32.8281	284.32	0.152095	0.297269	1.65668	3.84248	-1675.54	-3286.1			6.23554	20.6784	7.30152	32.8762

## Sheet: P207 U1-2
	Ra Li	Oi Li	Oe Li	MF Li	ICO Li	LO Li	Ra Re	Oi Re	Oe Re	MF Re	ICO Re	LO Re	EKG	Kippwinkel	Rotwinkel	Kraft x	Kraft y	Druck li	Druck re			Bauch links	Rücken links	Bauch rechts	Rücken rechts
	5.01126	14.0634	8.15949	45.0505	11.4875	11.87	5.67576	21.5568	8.67209	48.3296	17.1388	80.6353	329.977	0.103597	0.368317	1.1416	3.10071	44	-3333.46			9.07807	22.8027	11.9682	48.7013
	5.17046	13.9343	7.15421	46.4526	11.3585	11.7849	5.74951	22.6165	8.77597	52.8714	17.9341	81.976	346.586	0.103866	0.368655	1.14366	3.08526	41	-3333.19			8.753	23.1987	12.3807	50.9272
	5.4883	13.7489	6.66211	47.9844	11.6064	12.1772	5.91029	22.9076	8.537	56.3541	18.4622	82.4348	361.487	0.104077	0.368666	1.1485	3.07901	1.00049	-3332.84			8.6331	23.9227	12.4516	52.417
	5.67992	13.994	6.58677	48.8964	12.3295	11.9629	6.02983	22.752	8.45219	58.9334	18.5897	80.4465	368.124	0.104138	0.368971	1.15495	3.07384	11	-3332.58			8.75356	24.3963	12.4113	52.6565
	5.91283	14.7122	6.63546	49.5552	13.0389	11.9144	6.16923	23.5101	8.15345	60.2579	18.4359	79.5098	372.364	0.104239	0.369253	1.16243	3.0675	173.524	L			9.08681	24.8361	12.6109	52.7345
	6.12003	15.3217	6.89295	49.1011	13.5902	11.8227	6.1858	23.1413	7.75427	60.3633	18.1419	76.6774	377.347	0.10441	0.369457	1.17126	3.06984	584.308	-3332.11			9.44488	24.838	12.3605	51.7275
	6.3128	16.4835	7.69885	46.93	13.9345	11.5483	6.13973	23.3772	7.59931	59.0467	17.3623	70.7333	385.365	0.104149	0.369678	1.17699	3.07991	815.21	-3331.84			10.165	24.1376	12.3721	49.0474
	6.5174	18.1234	8.54693	44.8276	14.1578	11.2153	6.11711	24.3862	7.42694	56.6111	16.3462	64.8231	384.345	0.103679	0.370596	1.18206	3.08622	877.413	-3331.76			11.0626	23.4002	12.6434	45.9268
	6.51688	19.4442	10.5857	42.0841	14.5736	10.9262	6.00785	24.8478	7.11011	50.1645	15.0055	58.4154	373.004	0.103424	0.370936	1.19616	3.09582	849.439	-3331.8			12.1823	22.528	12.6553	41.1952
	6.55153	20.3548	12.1133	39.3908	15.1103	10.7828	5.90902	25.3769	6.7552	44.8891	13.1135	50.6078	367.267	0.103097	0.371076	1.20061	3.11764	766.102	-3331.78			13.0065	21.7613	12.6804	36.2035
	6.65187	21.2936	14.0789	36.4828	15.6425	11.1143	5.80168	25.0746	6.59213	40.2911	11.9584	42.2281	365.668	0.103027	0.371067	1.20136	3.13873	650.387	-3331.71			14.0081	21.0799	12.4895	31.4926
	6.66794	21.9478	15.5168	33.1633	16.5208	12.2675	5.80867	23.8474	6.27503	35.0127	10.2704	36.1426	366.622	0.102401	0.371371	1.20253	3.16038	507.663	-3331.73			14.7108	20.6505	11.977	27.1419
	6.64013	22.745	16.9151	28.7454	17.6812	12.8598	5.69274	22.9413	6.13214	29.7066	8.51687	28.7817	367.243	0.101847	0.371973	1.20274	3.17782	333.019	-3331.85			15.4334	19.7622	11.5887	22.335
	6.70243	23.2708	18.6225	25.825	18.0052	14.5479	5.6412	21.9694	5.99669	24.8531	7.11133	23.2688	374.39	0.101264	0.372461	1.20759	3.19462	126.079	-3331.88			16.1986	19.4594	11.2024	18.4111
	6.77936	23.4153	19.4719	22.6863	19.388	17.2046	5.43879	20.7595	5.88115	20.6698	6.0641	17.5452	380.674	0.100591	0.373157	1.21097	3.21479	-107.626	-3331.85			16.5555	19.7596	10.6932	14.7597
	6.81974	23.2276	20.5895	20.5199	20.6515	20.6365	5.30679	19.7087	5.78045	16.7572	5.19596	13.2055	387.031	0.0996041	0.373454	1.20887	3.23083	-364.168	-3331.9			16.879	20.6026	10.2653	11.7196
	6.80617	22.9077	21.3105	19.2366	22.4189	22.9893	5.1265	18.2437	5.64664	14.2512	4.55454	10.8647	389.543	0.0991629	0.373854	1.22128	3.24085	-650.142	-3332.05			17.0081	21.5483	9.67227	9.89015
	6.75686	22.1814	22.3211	18.1925	23.7517	25.648	5.06987	16.2674	5.57821	11.806	4.10711	9.61529	386.439	0.0992252	0.373461	1.23837	3.24273	-946.196	-3332.1			17.0864	22.5307	8.97184	8.50946
	6.77514	22.0084	22.8581	17.2372	25.348	27.9778	4.95569	13.9444	5.48625	10.876	3.81086	8.80999	387.849	0.0990205	0.373694	1.24436	3.24431	-1237.49	-3332.04			17.2139	23.521	8.12879	7.83227
	6.85173	22.0958	22.8635	16.1296	26.6749	30.9952	4.90031	11.8155	5.50251	9.88293	3.62808	8.6656	386.627	0.0990046	0.373916	1.2453	3.23606	-1514.97	-3332.05			17.2703	24.5999	7.40611	7.3922
	6.9269	22.0497	22.8056	15.2091	28.0026	32.3981	4.95893	10.3425	5.46394	9.04445	3.52474	8.4926	378.345	0.0989173	0.374162	1.24681	3.22951	-1779.6	-3332.12			17.2607	25.2033	6.92178	7.02059
	7.11338	21.9968	22.6904	14.4187	29.2031	32.9138	4.96171	9.82789	5.46734	8.63836	3.46146	8.41191	364.993	0.0989026	0.374359	1.24757	3.22858	-2033.27	-3332.09			17.2669	25.5119	6.75231	6.83724
	7.2173	21.6697	22.1184	13.9066	29.7079	33.1426	4.91428	9.38836	5.64897	8.21602	3.43585	8.27224	348.41	0.0990975	0.374447	1.24293	3.22507	-2261.41	-3331.95			17.0018	25.5857	6.65054	6.64137
	7.11318	21.4144	21.0324	13.417	30.1615	33.171	4.85074	9.07843	5.74397	7.54907	3.34093	8.11314	331.571	0.0990792	0.374183	1.23246	3.22684	-2462.22	-3331.87			16.52	25.5832	6.55771	6.33438
	7.05982	21.2869	20.3846	12.8545	29.8615	32.6535	4.85904	9.19136	6.39687	7.07433	3.41451	7.72572	313.793	0.0989235	0.373313	1.21995	3.22499	-2645.43	-3331.88			16.2438	25.1232	6.81576	6.07152
	7.10406	21.8955	19.3062	12.1132	29.3059	31.35	4.92837	9.24115	6.8282	6.60931	3.72699	7.3427	299.582	0.0991061	0.373112	1.21031	3.22344	-2796.29	-3331.81			16.1019	24.2564	6.99924	5.893
	7.0744	23.1844	18.366	11.2599	28.6175	29.8056	5.03456	9.39627	7.20923	6.34318	3.93421	6.89319	289.897	0.0988762	0.373153	1.21441	3.22834	-2912.02	-3331.66			16.2083	23.2277	7.21336	5.72353
	7.1249	24.0167	16.9951	10.8129	27.7345	28.2999	5.11825	9.72259	7.78822	6.07234	4.18596	6.5228	281.438	0.0988474	0.372881	1.21685	3.24182	-3002.71	-3331.58			16.0456	22.2825	7.54302	5.5937
	7.28404	24.986	15.1933	10.394	26.6917	26.3409	5.30493	10.3085	8.28559	5.76028	4.52953	6.09918	264.521	0.0985563	0.372723	1.22612	3.25469	-3075.13	-3331.61			15.8211	21.1422	7.96633	5.463
	7.05807	25.0159	13.4768	9.72853	25.3146	23.0709	5.45799	11	8.6079	5.41103	4.98767	5.84788	247.759	0.098234	0.372968	1.2264	3.27412	-3135.61	-3331.61			15.1836	19.3713	8.35529	5.41553
	6.88231	24.9894	11.5426	8.89653	24.2065	20.8516	5.55841	11.9233	9.48099	5.24973	5.36508	5.57876	238.915	0.0984109	0.373104	1.22278	3.2852	-3181.46	-3331.53			14.4714	17.9849	8.98757	5.39786
	6.68533	24.8248	9.96698	8.42547	22.5221	19.3912	5.57733	12.43	9.9584	5.17665	5.90292	5.29602	233.087	0.0988222	0.372686	1.22097	3.29869	-3208.78	-3331.54			13.8257	16.7796	9.32192	5.45853
	6.54965	24.2744	8.90207	7.89483	20.9942	18.0241	5.60112	12.8561	10.3737	5.08166	6.307	5.17253	232.943	0.0991365	0.372215	1.22352	3.30982	-3228.9	-3331.65			13.242	15.6377	9.61031	5.5204
	6.42689	24.1695	7.91106	7.71728	19.3522	16.6487	5.57804	13.1267	10.7203	5.0424	6.70788	5.05836	235.525	0.0997222	0.371304	1.23195	3.31885	-3245.85	-3331.73			12.8358	14.5727	9.80837	5.60288
	6.25646	23.6143	7.15532	7.51779	18.7273	15.5619	5.48237	13.2574	10.6205	5.07446	7.13652	5.07336	234.555	0.100566	0.370945	1.23689	3.32789	-3254.32	-3331.73			12.342	13.9356	9.78674	5.76145
	6.13333	22.6546	6.56958	7.53223	17.6406	13.9558	5.34596	13.5456	10.5979	5.24124	7.27204	5.14643	233.884	0.10093	0.370769	1.24937	3.33465	-3256.02	-3331.78			11.7858	13.0429	9.82979	5.88657
	5.89646	20.8768	6.26823	7.63047	16.8713	13.1856	5.20103	13.6883	10.5743	5.39888	7.35053	5.22719	238.933	0.101624	0.370345	1.26109	3.34062	-3257.57	-3331.92			11.0138	12.5625	9.82121	5.9922
	5.70933	18.9095	5.98768	7.59953	16.2262	12.8787	5.09127	13.3385	10.3324	5.48104	7.36557	5.53287	248.589	0.102415	0.370371	1.26841	3.34948	-3261.48	-3332.01			10.2022	12.2348	9.58738	6.1265
	5.37216	16.52	5.81901	7.68635	15.4135	13.3889	4.88807	12.7577	10.0902	5.68524	7.40178	5.68324	266.898	0.102685	0.370035	1.27261	3.35389	-3262.37	-3332.01			9.23705	12.1629	9.24532	6.25676
	5.40957	14.9676	5.68804	7.84495	15.0664	13.8049	4.6809	12.2087	9.98347	5.71259	7.26076	5.93769	284.91	0.103104	0.369751	1.28847	3.36164	-3259.76	-3332.04			8.6884	12.2388	8.95767	6.30368
	5.31999	14.0181	5.71662	7.89196	14.5021	13.8877	4.47093	10.7032	9.50151	5.84447	7.17216	6.22987	295.689	0.103079	0.370179	1.30328	3.3726	-3259.2	-3332.15			8.35157	12.0939	8.22521	6.4155
	5.20865	12.8494	5.70944	8.13104	14.2344	14.1992	4.32313	9.78807	9.066	5.84384	6.82917	6.49073	303.449	0.102979	0.370543	1.32021	3.375	-3261.84	-3332.2			7.9225	12.1882	7.72573	6.38791
	5.16747	12.5013	5.73413	8.43529	13.7634	14.9963	4.13455	9.11753	8.68913	5.86786	6.54147	6.8013	317.673	0.102672	0.371466	1.34149	3.38786	-3262.49	-3332.19			7.80095	12.3983	7.31374	6.40354
	5.2002	12.2652	5.85458	8.48763	13.7664	16.098	4.10041	8.81251	8.11674	5.90854	6.21382	6.96089	335.512	0.102292	0.372139	1.35995	3.40145	-3260.2	-3332.2			7.77333	12.784	7.00989	6.36108
	5.32102	12.5379	6.03489	8.51509	13.6268	16.4496	4.05037	8.38836	7.85638	5.92401	5.75723	7.17308	354.238	0.101962	0.37222	1.37471	3.41078	-3259.72	-3332.32			7.9646	12.8638	6.76504	6.28477
	5.23426	12.8009	6.26447	8.6807	13.2894	17.4095	3.97481	7.67382	7.42561	5.86211	5.5294	7.60438	367.606	0.101759	0.372045	1.38704	3.42146	-3261.93	-3332.43			8.09988	13.1265	6.35808	6.33196
	5.20017	13.0255	6.3826	8.61772	13.0875	17.917	3.89127	6.98628	7.11176	5.85094	5.38888	8.16785	372.473	0.101352	0.372046	1.39135	3.42443	-3262.46	-3332.48			8.20275	13.2074	5.99643	6.46923
	5.12883	13.189	6.4576	8.47583	12.7223	18.3618	3.76989	6.81454	6.76761	5.79158	5.24826	8.63166	373.983	0.100657	0.37194	1.38654	3.42	-3260.51	-3332.54			8.25848	13.1866	5.78402	6.55717
	5.10069	13.1067	6.4801	8.38706	12.6545	18.1919	3.68502	6.65406	6.47997	5.67814	5.16119	9.18176	369.008	0.100494	0.372358	1.38875	3.42164	-3260.12	-3332.65			8.22917	13.0778	5.60635	6.6737
	5.0392	13.1443	6.44009	8.13925	12.1953	17.8777	3.62526	6.39294	6.30302	5.62818	5.13845	10.0624	361.152	0.100073	0.3724	1.39438	3.41957	-3262.02	-3332.76			8.20788	12.7374	5.44041	6.94302
	5.02931	13.0519	6.4268	8.06159	11.528	18.0277	3.55784	6.80804	6.09855	5.51826	5.1459	11.3853	358.584	0.0999374	0.372403	1.39914	3.42259	-3262.44	-3332.8			8.16935	12.5391	5.48814	7.34984
	4.92081	13.2622	6.40685	7.9594	10.6728	17.9543	3.56481	7.25321	6.00956	5.54229	5.08851	12.6565	363.065	0.0999207	0.372411	1.4021	3.43264	-3260.79	-3332.84			8.19662	12.1955	5.60919	7.76243
	4.86901	13.1661	6.3798	7.66699	10.1564	17.7121	3.55512	8.1536	5.8186	5.56026	5.13679	13.5259	364.383	0.10036	0.372113	1.39896	3.43218	-3260.48	-3332.94			8.13829	11.8452	5.84244	8.07433
	4.87881	13.155	6.34088	7.40914	9.59957	16.6037	3.50586	8.72435	5.73643	5.5396	5.24307	14.7344	352.717	0.10036	0.372296	1.39137	3.43016	-3262.07	-3333.04			8.12491	11.2041	5.98888	8.50569
	4.74019	13.4347	6.26959	7.2403	9.04629	16.0885	3.4626	9.19241	5.5785	5.57029	5.40563	15.7337	331.111	0.100519	0.372934	1.38733	3.4305	-3262.41	-3333.07			8.14814	10.7917	6.07784	8.90322
	4.58567	13.4624	6.09531	6.882	8.4268	14.9133	3.43189	10.4977	5.41654	5.52873	5.43427	17.0323	315.712	0.100805	0.372899	1.37697	3.42806	-3261	-3333.06			8.0478	10.074	6.44871	9.33177
	4.57873	13.6341	6.08343	6.63979	7.97263	14.1088	3.39992	12.0579	5.36935	5.42495	5.64123	17.8336	307.584	0.101329	0.372302	1.37143	3.42933	-3260.8	-3333.08			8.09874	9.57374	6.94239	9.63327
	4.55402	13.7932	6.1206	6.48323	7.52296	13.1027	3.40773	13.3042	5.35246	5.51303	5.7689	18.861	298.386	0.101996	0.372275	1.3629	3.42762	-3262.12	-3333.13			8.15592	9.03631	7.3548	10.0477
	4.56805	13.9798	6.10559	6.08382	6.7313	12.6156	3.3488	14.7689	5.64764	5.64385	5.97087	20.09	290.911	0.102426	0.371972	1.35149	3.41621	-3262.3	-3333.13			8.2178	8.47691	7.92178	10.5682
	4.45643	14.0445	6.11787	5.97442	6.35489	11.9456	3.31105	16.1277	5.75012	5.82251	6.34879	21.1581	284.618	0.102976	0.371616	1.33609	3.40352	-3261.07	-3333.09			8.20625	8.09165	8.39628	11.1098
	4.40166	14.2405	6.10995	5.71869	6.2312	11.2839	3.39165	16.524	5.95314	5.99171	6.89325	21.9371	284.098	0.10352	0.371359	1.31472	3.39087	-3260.85	-3333.1			8.2507	7.74459	8.62294	11.6073
	4.50372	14.4402	6.33701	5.38244	6.16385	10.7243	3.38987	17.2124	5.94499	6.06847	7.34531	22.2254	290.893	0.103597	0.37105	1.30121	3.36475	-3261.85	-3333.14			8.42699	7.42354	8.84909	11.8797
	4.4964	15.0472	6.47653	5.22373	6.01934	10.288	3.43797	17.829	6.05613	6.28851	7.77483	24.3579	303.646	0.103741	0.370846	1.2831	3.33866	-3261.92	-3333.16			8.67339	7.17702	9.10769	12.8071
	4.50438	15.1624	6.83674	5.05748	5.89596	10.0038	3.44805	18.2491	6.20058	6.57143	8.28666	26.8207	312.717	0.104046	0.370448	1.26388	3.30522	-3260.83	-3333.15			8.83451	6.98573	9.29925	13.8929
	4.57123	15.3872	6.92994	5.01069	5.91095	9.72884	3.53968	18.5421	6.49472	6.91387	8.76236	29.0626	316.468	0.104281	0.369759	1.25019	3.27303	-3260.62	-3333.13			8.9628	6.88349	9.5255	14.9129
	4.70202	15.9836	7.13754	5.02795	5.97564	9.32361	3.60356	18.6682	6.76988	7.44872	9.3092	30.8977	324.517	0.103905	0.369701	1.24398	3.24436	-3261.39	-3333.15			9.27437	6.77573	9.68055	15.8852
	4.69491	16.2964	7.31028	5.05096	5.9599	9.01239	3.67395	18.3085	6.9241	7.77176	9.80499	32.8835	336.87	0.104003	0.370108	1.2376	3.22639	-3261.37	-3333.16			9.43387	6.67442	9.6355	16.8201
	4.76071	16.6066	7.39059	5.05043	6.07119	8.71985	3.75688	18.6511	7.14837	8.35303	10.3188	35.1454	351.467	0.103892	0.370048	1.23539	3.20678	-3260.48	-3333.11			9.58596	6.61382	9.85211	17.9391
	4.82489	17.555	7.4714	5.18035	5.99145	8.50679	3.93341	19.1508	7.2577	9.12193	10.7155	38.4613	365.748	0.104478	0.370911	1.2305	3.19627	-3260.34	-3333.04			9.95044	6.55953	10.114	19.4329
	4.99879	18.1861	7.55466	5.28186	5.99558	8.24699	3.99363	18.9577	7.23125	10.4941	11.2812	40.6285	381.008	0.104963	0.371217	1.22493	3.17947	-3260.98	-3333			10.2465	6.50814	10.0609	20.8012
	5.15193	19.1663	7.71014	5.53812	5.91885	8.37916	3.97976	18.9932	7.19477	12.067	11.5955	42.1734	393.694	0.105273	0.370934	1.22514	3.16187	-3260.97	-3332.95			10.6761	6.61204	10.0559	21.9453
	5.25139	19.8696	7.68137	5.7875	5.885	8.75751	4.08439	18.9253	7.24259	13.1985	11.7715	43.6548	410.054	0.105324	0.37115	1.21305	3.15192	-3260.29	-3332.82			10.9341	6.81	10.0841	22.8749
	5.33354	20.3043	7.51028	5.9225	5.91351	8.78176	4.1359	18.7234	7.37868	14.4632	11.9376	44.0551	420.217	0.105082	0.371117	1.20657	3.14154	-3260.23	-3332.64			11.0494	6.87259	10.0793	23.4853
	5.44642	20.4289	7.19822	6.00792	5.85375	8.94732	4.17038	18.638	7.40234	15.4214	11.9922	43.0268	416.376	0.10469	0.371696	1.19929	3.13829	-3260.76	-3332.46			11.0245	6.93633	10.0702	23.4801
	5.70881	20.3568	7.24986	6.17023	5.74188	9.18979	4.21635	18.6669	7.31174	16.7499	12.3445	42.639	418.123	0.104451	0.372582	1.18966	3.13639	-3260.72	-3332.28			11.1052	7.03397	10.065	23.9111
	5.88142	20.3859	7.50025	6.26779	5.67293	9.56497	4.32162	18.4736	7.2206	18.4975	12.7959	41.4951	424.003	0.104083	0.373197	1.18345	3.13424	-3260.19	-3332.01			11.2558	7.16856	10.0053	24.2628
	6.04985	20.4173	7.60197	6.43553	5.57945	10.1912	4.34502	18.6445	7.22521	19.6133	13.2321	40.4884	420.089	0.103625	0.373901	1.17903	3.13742	-3260.16	-3331.66			11.3564	7.40208	10.0716	24.4446
	6.16174	21.047	7.95897	6.50339	5.56261	10.6608	4.33164	18.9287	7.41199	20.5553	13.5059	39.6042	417.146	0.103506	0.373783	1.16655	3.14438	-3260.57	-3331.33			11.7226	7.57558	10.2241	24.5551
	6.21857	21.1288	8.11916	6.63162	5.57392	11.0627	4.34747	18.7396	7.58175	21.442	14.0515	36.7887	417.677	0.103096	0.372989	1.16009	3.14597	-3260.53	-3331.06			11.8222	7.75609	10.2229	24.0941
	6.34827	21.3505	8.33033	6.88205	5.65322	12.0101	4.32827	18.9711	7.93712	21.9003	14.0406	33.933	409.963	0.102254	0.372999	1.15016	3.15142	-3260.13	-3330.76			12.0097	8.18181	10.4122	23.2913
	6.40664	21.8377	8.86505	6.97478	6.04397	14.0418	4.38473	19.705	8.04146	22.4698	14.2329	31.5905	409.219	0.101198	0.373535	1.13503	3.14769	-3260.1	-3330.41			12.3698	9.02018	10.7104	22.7644
	6.51151	22.3799	9.40377	7.07218	6.34269	15.6511	4.39716	20.601	8.33274	23.6282	14.7236	28.9978	412.93	0.100434	0.373205	1.12582	3.14929	-3260.44	-3330.13			12.7651	9.68867	11.1103	22.4499
	6.64769	21.8983	10.3036	7.30168	6.9828	17.3799	4.4356	21.408	8.39232	24.5842	14.8957	26.2687	406.936	0.100097	0.372903	1.11152	3.14957	-3260.4	-3329.95			12.9499	10.5548	11.412	21.9162
	6.65744	21.683	10.8471	7.54362	7.4575	19.3208	4.47612	21.9236	8.76899	25.3538	15.0184	24.3941	398.9	0.0997328	0.372348	1.10193	3.1428	-3260.08	-3329.78			13.0625	11.4406	11.7229	21.5887
	6.66474	21.8709	11.7735	7.85073	8.0454	22.1368	4.47707	21.93	9.08612	26.5381	14.9711	22.2622	389.117	0.0995004	0.371977	1.09303	3.13363	-3260.09	-3329.62			13.4364	12.6776	11.8311	21.2571
	6.57183	22.3428	12.2822	8.29575	9.07166	25.4842	4.44029	22.4457	9.43141	27.7328	15.2781	20.3105	376.116	0.0992729	0.371504	1.08635	3.13134	-3260.33	-3329.56			13.7323	14.2839	12.1058	21.1071
	6.52154	23.2177	13.2307	8.70491	10.2578	29.0177	4.44544	22.2072	9.53292	29.0942	15.0696	18.5186	366.526	0.0990219	0.371022	1.0714	3.11716	-3260.28	-3329.6			14.3233	15.9935	12.0618	20.8941
	6.51585	23.5322	13.5217	9.17403	11.8648	31.9974	4.61089	21.7049	9.70673	30.3681	14.8764	16.5073	354.363	0.0985859	0.370893	1.07202	3.09709	-3260.03	-3329.64			14.5233	17.6788	12.0075	20.5839
	6.46079	23.3796	14.2972	9.81636	13.7499	35.5694	4.61166	20.9131	9.48212	31.2163	14.3313	14.8025	338.569	0.0976463	0.371077	1.07236	3.08817	-3260.04	-3329.6			14.7125	19.7119	11.669	20.1167
	6.28076	23.7	15.1395	10.5318	15.72	39.6279	4.66047	20.2189	9.19716	32.0924	14.1849	13.2248	325.098	0.0972216	0.370951	1.06842	3.07899	-3260.22	-3329.52			15.0401	21.9599	11.3588	19.8341
	6.25538	24.0844	15.5322	11.5886	18.2437	43.9119	4.65551	19.4101	9.18336	33.2991	13.6957	12.3346	309.831	0.0973172	0.370602	1.07234	3.0839	-3260.18	-3329.37			15.2907	24.5814	11.083	19.7765
	6.14085	23.8779	15.7273	13.4101	21.0663	49.4302	4.69493	18.4093	9.02933	34.39	13.0567	11.6673	293.056	0.0973399	0.37091	1.07951	3.0879	-3259.98	-3328.94			15.2487	27.9689	10.7112	19.7047
	6.04635	24.4653	15.7707	14.8177	24.3847	54.5291	4.65778	17.2364	9.01284	33.8402	12.4866	11.4357	275.472	0.0974207	0.370866	1.0909	3.09133	-3259.99	-3328.13			15.4275	31.2438	10.3023	19.2542
	5.89773	25.4899	15.9284	18.0043	29.064	60.036	4.6004	16.3246	8.63801	35.1419	11.9771	11.4793	255.917	0.0970597	0.370782	1.10865	3.08527	-3260.12	-3326.79			15.772	35.7014	9.85435	19.5327
	5.79149	25.9228	16.0022	21.3803	34.4271	65.8639	4.64245	15.9955	8.23561	35.6663	11.4	11.509	243.238	0.0970312	0.370508	1.12777	3.08128	-3260.09	-3323.92			15.9055	40.5571	9.62453	19.5251
	5.91836	26.3758	16.3765	25.3377	38.3406	69.0465	4.76501	15.5204	7.84208	37.1273	10.5117	11.5602	233.267	0.0972314	0.370469	1.13805	3.07947	-3259.96	-3318.83			16.2236	44.2416	9.37583	19.7331
	5.95642	26.7345	16.4083	30.6787	43.2762	72.4126	4.8764	15.2239	7.49551	37.6361	9.91205	11.7242	221.818	0.0975131	0.370456	1.1511	3.0798	-3259.95	-3310.13			16.3664	48.7891	9.1986	19.7575
	5.96121	26.6817	16.4967	37.2405	48.1253	75.1849	4.93436	15.0579	7.21377	39.699	9.51822	12.0994	212.818	0.0981259	0.370346	1.1685	3.09203	-3260.03	-3296.1			16.3799	53.5169	9.06867	20.4389
	6.02343	27.1191	16.1695	42.8243	51.2646	77.0368	5.04651	14.7032	7.09551	41.5689	9.45484	12.2321	209.366	0.098555	0.370157	1.18436	3.0935	-3260	-3274.99			16.4374	57.0419	8.9484	21.0853
	6.107	27.2709	16.1743	47.6183	54.2726	78.7282	5.12195	14.5248	6.97156	43.3698	9.15907	12.4136	210.324	0.098987	0.370093	1.20317	3.09806	-3259.88	-3247.02			16.5174	60.2064	8.87277	21.6475
	6.18305	26.711	16.1762	51.8918	56.8819	81.0667	5.26695	15.103	6.89656	44.1996	9.4595	12.4763	213.788	0.0990879	0.370173	1.21949	3.09673	-3259.83	-3212.03			16.3567	63.2801	9.08883	22.0451
	6.2934	26.571	16.2224	55.7048	58.6305	81.1019	5.30682	15.6575	6.98814	44.2025	9.79432	12.6879	213.944	0.0995392	0.370157	1.22651	3.09085	-3259.89	-3176.48			16.3622	65.1457	9.31749	22.2282
	6.32804	25.7886	16.5755	58.4975	59.783	79.5275	5.34758	16.2869	7.08825	44.6557	10.132	12.8375	215.984	0.100074	0.370711	1.2367	3.09224	-3259.88	-3140.56			16.2307	65.936	9.57423	22.5417
	6.56397	25.4625	16.8771	59.4856	60.157	77.3435	5.50938	17.11	7.14359	43.2795	10.5333	12.8045	224.703	0.101015	0.371036	1.24028	3.1009	-3259.77	-3107.12			16.3012	65.662	9.92098	22.2058
	6.70006	26.2418	16.9342	59.3171	58.2583	72.1017	5.61736	17.8525	7.42953	42.7679	11.1027	12.6801	237.929	0.101678	0.371568	1.24186	3.11488	-3259.72	-3078.87			16.6254	63.2257	10.2998	22.1836
	6.68169	27.2139	16.7214	57.9008	56.5388	68.4562	5.54493	18.6183	7.6263	40.9194	11.6284	12.2465	254.566	0.102117	0.371627	1.24729	3.12357	-3259.78	-3056.91			16.8723	60.9653	10.5965	21.5981
	6.61646	27.7331	16.1812	55.3208	53.2797	63.8731	5.4862	19.3829	7.84116	39.18	12.1125	11.997	269.863	0.10187	0.371624	1.2457	3.13129	-3259.83	-3043.38			16.8436	57.4912	10.9034	21.0965
	6.54282	27.1892	15.5782	50.8236	48.9641	59.009	5.42958	20.3385	8.15807	36.7113	12.5985	11.8043	287.244	0.101319	0.371588	1.25988	3.14127	-3259.76	-3039.59			16.4367	52.9322	11.3087	20.3714
	6.51667	28.0576	15.2583	46.0848	45.4342	53.6917	5.48383	21.0994	8.77596	34.2033	13.1275	11.8261	307.57	0.100937	0.371577	1.26499	3.15107	-3259.73	-3046			16.6109	48.4036	11.7864	19.719
	6.5176	28.8011	14.637	41.3592	40.6311	48.5303	5.55432	22.68	9.44797	31.3158	13.6313	11.7999	326.13	0.100308	0.371773	1.26825	3.15846	-3259.87	-3062.04			16.6519	43.5069	12.5608	18.9157
	6.44885	28.1326	13.8891	36.3346	36.0807	40.6626	5.54387	23.3623	10.1726	28.7352	13.9799	11.8116	349.941	0.0997018	0.37183	1.26545	3.16505	-3259.99	-3086.16			16.1568	37.6926	13.0263	18.1756
	6.26606	27.7616	13.3155	30.1289	31.5555	33.0788	5.488	23.7449	10.5879	26.536	14.2633	12.5006	378.998	0.0990435	0.372043	1.2688	3.172	-3259.94	-3114.65			15.7811	31.5877	13.2736	17.7666
	6.22172	27.5735	12.4816	23.6515	26.6216	27.0661	5.56552	24.3663	10.746	24.6197	14.6188	13.8286	399.469	0.0983784	0.372046	1.26799	3.16793	-3259.91	-3145.12			15.4256	25.7797	13.5593	17.6891
	5.95121	26.7917	11.6736	19.0422	21.3658	22.5169	5.61515	24.8356	11.046	24.1737	14.9696	15.2316	407.304	0.09823	0.371819	1.27266	3.16733	-3260.12	-3174.71			14.8055	20.975	13.8322	18.125
	5.80609	25.1225	10.8793	15.7715	17.1027	18.7499	5.57204	24.6611	11.3041	23.6652	15.1518	16.8327	408.101	0.0977054	0.371447	1.28132	3.16001	-3260.29	-3201.61			13.936	17.208	13.8458	18.5499
	5.6737	22.8853	10.0917	13.6252	13.3583	15.8185	5.56898	23.7128	11.4873	23.6104	15.2874	17.9194	406.649	0.0969422	0.371475	1.29051	3.1569	-3260.23	-3225.04			12.8836	14.2674	13.5897	18.9391
	5.54909	20.6556	9.12316	12.9821	11.4872	13.4802	5.58088	22.4652	11.5645	23.1169	15.2848	19.4875	407.165	0.0967144	0.371549	1.29939	3.14615	-3260.18	-3244.35			11.7759	12.6498	13.2035	19.2964
	5.46202	18.7248	8.49382	12.3454	9.86546	11.861	5.56427	21.6029	11.5358	23.1764	15.3354	21.7123	405.935	0.096781	0.371807	1.29426	3.14309	-3260.47	-3259.57			10.8935	11.3573	12.901	20.0747
	5.32567	15.923	8.03991	11.6902	8.51284	10.9438	5.40441	21.2502	11.3928	22.5234	15.3983	24.2939	399.446	0.0968681	0.372085	1.27657	3.14245	-3260.73	-3271.58			9.76287	10.3823	12.6825	20.7385
	5.1604	13.0437	7.58196	11.0019	7.59141	10.0856	5.22687	20.0031	11.0386	21.9259	15.2737	25.7278	395.676	0.0974933	0.372216	1.26414	3.14546	-3260.62	-3281.27			8.59535	9.55964	12.0895	20.9758
	5.03039	11.228	7.2139	10.7937	7.00708	9.45816	5.08756	19.3626	10.4129	21.1206	15.1421	26.4288	384.285	0.098005	0.372235	1.25403	3.15084	-3260.58	-3289.15			7.82409	9.08633	11.621	20.8971
	4.88225	9.72785	6.87375	10.5543	6.72384	8.75045	5.0041	18.5073	10.0005	20.6698	14.9722	26.6378	358.165	0.0981385	0.371994	1.24562	3.15202	-3261.03	-3295.39			7.16128	8.67618	11.1706	20.7599
	4.70562	8.9782	6.75068	10.5541	6.42769	8.60096	4.89085	18.1918	9.72245	19.5263	14.5092	26.5358	337.965	0.0984997	0.371985	1.23787	3.14973	-3261.37	-3300.15			6.8115	8.52757	10.935	20.1904
	4.69226	8.23422	6.92355	10.223	6.35034	8.45125	4.73547	18.0695	9.52158	18.2535	14.089	26.3438	328.365	0.0980341	0.372336	1.22818	3.14657	-3261.22	-3304.08			6.61668	8.34152	10.7755	19.5621
	4.66123	8.10806	7.39302	9.71048	6.44109	8.23653	4.6176	18.4741	9.28721	17.061	13.7333	26.2791	326.386	0.0975913	0.372543	1.21434	3.15073	-3261.17	-3307.23			6.72077	8.12937	10.793	19.0245
	4.70865	8.09895	7.87408	9.37736	6.71076	7.77531	4.5524	19.2234	8.90058	15.6044	13.6251	26.1942	325.556	0.0969407	0.372976	1.19412	3.15928	-3261.69	-3309.67			6.89389	7.95448	10.8921	18.4746
	4.77034	8.10658	8.38806	8.71214	6.77288	7.27912	4.47652	20.0858	8.53823	13.9395	13.5863	25.5203	324.716	0.0965777	0.372888	1.16249	3.17001	-3262.07	-3311.73			7.08832	7.58805	11.0335	17.682
	4.8337	8.59239	9.04813	8.59668	6.86351	6.60299	4.38341	21.0162	8.14276	12.7665	13.3671	23.8998	326.439	0.0963027	0.372783	1.13354	3.17098	-3261.72	-3313.63			7.49141	7.35439	11.1808	16.6778
	4.85372	8.97996	9.54545	8.55164	7.2592	6.22033	4.43614	22.0493	7.77058	12.0481	12.9854	21.3788	328.292	0.0957798	0.372501	1.12513	3.17298	-3261.56	-3315.37			7.79304	7.34372	11.4187	15.4708
	4.86432	9.5619	10.4349	8.75825	7.91405	6.06442	4.46864	22.5525	7.49689	11.6615	12.8425	19.8174	319.85	0.0955772	0.372371	1.12071	3.16706	-3262.12	-3316.97			8.28704	7.57891	11.506	14.7738
	4.93684	10.1937	11.0854	8.77444	8.31086	6.17143	4.44682	22.8656	7.2371	11.2942	12.7686	19.0947	311.038	0.094848	0.372084	1.11326	3.16883	-3262.43	-3318.46			8.73863	7.75224	11.5165	14.3858
	5.04951	11.1431	11.7761	8.72457	8.77622	6.38926	4.3953	22.7737	6.93594	10.7804	12.3832	18.0617	310.291	0.0946418	0.371764	1.11123	3.16716	-3261.82	-3319.91			9.32291	7.96335	11.3683	13.7418
	5.12625	12.4367	12.6976	8.64752	9.55032	6.51121	4.40536	22.4605	6.77067	10.3811	12.1536	17.1712	314.779	0.094846	0.371078	1.10908	3.1779	-3261.46	-3321.36			10.0868	8.23635	11.2122	13.2353
	5.21506	13.3071	13.1215	8.78811	10.0499	6.65551	4.42476	21.9786	6.43948	10.0334	11.9004	16.3436	324.499	0.0946115	0.370807	1.10684	3.19264	-3262.06	-3322.61			10.5479	8.49785	10.9476	12.7591
	5.27506	14.097	13.1674	8.92981	10.2919	6.71689	4.39148	21.0323	5.95897	9.55819	11.5889	15.4143	339.825	0.0948985	0.370596	1.09768	3.21296	-3262.33	-3323.73			10.8465	8.64619	10.4609	12.1871
	5.23367	14.7156	13.3345	8.9717	10.3799	7.11142	4.37234	19.7039	5.66295	9.15548	11.1903	14.3983	358.127	0.0951965	0.369865	1.08956	3.22663	-3261.44	-3324.82			11.0946	8.821	9.91306	11.5814
	5.18491	15.247	13.3965	8.77219	10.6866	8.07882	4.37861	18.3985	5.53219	8.84287	10.675	13.5798	367.013	0.0953489	0.369732	1.07982	3.23737	-3261	-3325.81			11.2761	9.17922	9.43642	11.0326
	5.10678	15.2585	13.5931	8.79444	11.1016	8.4835	4.39723	17.2897	5.31114	8.38754	10.2051	12.9522	361.576	0.0956509	0.36965	1.07425	3.25907	-3261.75	-3326.6			11.3195	9.45985	8.99937	10.5149
	5.07978	15.3483	14.1138	8.71272	11.4252	9.06777	4.36002	15.6938	5.19251	8.03371	9.78022	12.4562	348.43	0.0961418	0.369999	1.06445	3.27402	-3262.03	-3327.24			11.5139	9.73521	8.41545	10.09
	5.05745	15.4868	13.9835	8.94886	11.4426	9.91767	4.32501	14.8109	5.32893	7.78213	9.26363	12.1751	344.816	0.0958813	0.370579	1.05507	3.28647	-3261	-3327.88			11.5093	10.103	8.15495	9.74027
	5.01602	15.1797	14.2243	8.87496	11.6961	10.5556	4.32103	13.6016	5.37121	7.75823	8.92688	12.1822	350.287	0.0960547	0.371123	1.051	3.29096	-3260.49	-3328.5			11.4733	10.3756	7.76462	9.62242
	5.00786	14.5345	14.1014	9.07054	11.78	11.3805	4.36012	12.7537	5.37276	7.67061	8.65126	12.1059	351.833	0.0960147	0.371909	1.05494	3.29394	-3261.49	-3328.97			11.2146	10.7437	7.49551	9.47593
	4.89946	13.4032	13.7132	8.91625	11.5008	12.1888	4.3482	12.3139	5.38432	7.81409	8.35631	11.65	347.549	0.0952827	0.373017	1.05627	3.29172	-3261.88	-3329.33			10.6719	10.8686	7.3488	9.27345
	4.8561	12.3992	13.2964	8.85034	11.3557	12.7587	4.26845	12.1105	5.42987	7.76003	8.18678	11.5875	341.123	0.0949112	0.373446	1.05261	3.28836	-3260.69	-3329.7			10.1839	10.9882	7.2696	9.1781
	4.73408	11.5079	12.9123	8.65531	11.0625	13.0022	4.22871	12.0901	5.61455	7.73688	8.03381	11.4419	343.662	0.094257	0.373624	1.05105	3.27585	-3260.2	-3330.06			9.71809	10.9067	7.31111	9.07087
	4.67928	10.8519	12.5074	8.29536	10.8316	12.943	4.20817	11.7771	5.73036	7.74206	7.95603	11.4013	352.95	0.0941591	0.373693	1.05578	3.26192	-3261.55	-3330.32			9.34618	10.69	7.23854	9.03314
	4.62276	9.80496	12.1029	8.2708	10.6545	12.4916	4.17898	11.8184	5.791	7.67999	7.86388	11.006	362.601	0.0938968	0.373659	1.06556	3.24072	-3262.18	-3330.5			8.84354	10.4723	7.2628	8.84995
	4.58136	9.31254	11.926	8.06058	10.5264	12.1994	4.17034	11.9521	5.73994	7.77133	7.80937	10.9953	376.519	0.0934962	0.373886	1.06818	3.22128	-3260.79	-3330.75			8.60664	10.2621	7.28747	8.85867
	4.51603	8.88895	11.3202	7.72111	10.1081	11.9164	4.11634	11.8725	5.77225	7.87381	7.64014	10.9477	380.564	0.0932556	0.373315	1.06475	3.19929	-3260.39	-3331.03			8.24173	9.9152	7.2537	8.82054
	4.53861	8.25565	11.0215	7.42704	9.96371	11.4092	4.08861	11.8316	5.63892	7.74311	7.65007	10.8685	376.567	0.0935536	0.372732	1.06546	3.18858	-3262.1	-3331.23			7.93857	9.59998	7.18639	8.75388
	4.49142	8.09303	10.669	7.33149	9.56858	11.0859	4.12971	11.9852	5.57807	7.71204	7.46193	10.7895	369.326	0.0936959	0.372179	1.06929	3.1727	-3262.76	-3331.37			7.75116	9.32866	7.23101	8.65448
	4.4552	7.82063	10.4495	7.02582	9.3525	10.642	4.0615	12.4982	5.46403	7.62945	7.25179	10.6506	357.157	0.0937811	0.371129	1.07055	3.16017	-3261.1	-3331.6			7.57511	9.00677	7.34124	8.51063
	4.4738	7.6075	10.2709	6.94684	9.37256	10.2001	4.00685	12.7096	5.46501	7.60151	7.11714	10.871	348.502	0.0941484	0.370676	1.07266	3.15222	-3260.57	-3331.88			7.45074	8.83982	7.39381	8.52987
	4.44157	7.54628	10.3822	6.88269	9.38258	9.68359	4.04977	12.5657	5.42466	7.47897	7.10723	11.024	352.562	0.0944012	0.370667	1.07494	3.14553	-3262.53	-3332.06			7.45667	8.64962	7.34671	8.53672
	4.51476	7.50253	10.3121	6.98317	9.3729	9.68041	4.14382	12.4653	5.35559	7.40787	7.14884	11.0449	355.603	0.0948241	0.370616	1.07533	3.14556	-3263.2	-3332.22			7.44311	8.67883	7.32157	8.53388
	4.57892	7.68226	10.5047	7.30367	9.55948	9.93143	4.21374	12.7809	5.27869	7.40186	7.1877	11.0909	344.157	0.0949656	0.370569	1.07051	3.1488	-3261.11	-3332.43			7.58862	8.93153	7.42445	8.56015
	4.59577	8.54535	10.4316	7.77683	9.71628	10.4651	4.25755	13.196	5.26255	7.31354	7.13611	11.5064	322.851	0.0954879	0.370492	1.07102	3.15822	-3260.44	-3332.67			7.85759	9.3194	7.57203	8.65202
	4.65555	9.26223	10.1779	8.21217	9.91574	10.9693	4.2592	13.9095	5.37542	7.09138	7.03812	11.6846	310.152	0.0960722	0.370377	1.06797	3.16532	-3262.62	-3332.8			8.03188	9.69906	7.84805	8.60471
	4.62585	9.59669	9.94498	8.50974	10.182	11.5059	4.33841	14.0897	5.50083	6.75836	6.92202	11.779	308.101	0.0965092	0.370468	1.06581	3.16894	-3263.13	-3332.85			8.05584	10.0659	7.97631	8.48647
	4.52335	10.4507	9.83219	8.7977	10.4321	13.0009	4.36848	14.2788	5.58894	6.69277	6.7345	12.3036	300.897	0.0968319	0.370479	1.06937	3.17022	-3260.62	-3332.92			8.26874	10.7436	8.07874	8.57697
	4.45063	11.0504	9.65763	9.04819	10.9768	13.8589	4.39551	14.4492	5.67448	6.55829	6.52865	12.1909	291.665	0.0969878	0.370798	1.07752	3.17012	-3259.81	-3333.04			8.38622	11.2946	8.17307	8.42595
	4.33511	11.8924	9.72168	9.69199	11.3611	15.0101	4.43603	14.3066	5.7136	6.5292	6.53742	12.0492	280.699	0.0970772	0.371581	1.08659	3.16838	-3262.32	-3333.04			8.64973	12.0211	8.15208	8.37194
	4.31427	12.6313	9.80179	9.95198	11.6696	15.7864	4.46446	14.3327	5.74434	6.30494	6.56328	11.7329	270.589	0.0968604	0.371882	1.096	3.16789	-3262.96	-3333			8.9158	12.4693	8.18049	8.20037
	4.26866	13.388	9.8348	10.7299	12.6915	16.294	4.38304	14.7193	5.80984	6.13963	6.47552	11.5719	259.515	0.0974969	0.37218	1.10147	3.16356	-3260.06	-3333.01			9.16383	13.2385	8.30407	8.06234
	4.20378	14.494	9.8266	11.2644	13.831	17.9675	4.26018	14.579	5.79751	6.00655	6.38687	11.3498	245.451	0.0975116	0.37266	1.11064	3.15345	-3259.33	-3333.05			9.50813	14.3543	8.21222	7.9144
	4.13652	15.2571	9.78702	12.0771	14.6361	19.6177	4.20615	14.5477	5.83837	5.89772	6.17916	10.9808	236.086	0.0978851	0.373127	1.13189	3.14039	-3262.24	-3333.03			9.72688	15.4437	8.19741	7.6859
	4.01183	16.3382	10.0126	13.1863	15.5001	21.2417	4.08818	14.2441	5.87641	5.85257	6.06213	10.4757	232.883	0.0980945	0.373578	1.14843	3.12519	-3262.91	-3332.98			10.1209	16.6427	8.06957	7.46348
	4.02039	18.1184	10.5055	14.0826	16.1682	23.699	4.00863	14.5659	5.86808	5.84675	5.88378	10.1462	230.722	0.0984017	0.373752	1.16744	3.11356	-3259.71	-3333.01			10.8814	17.9833	8.14753	7.29224
	4.04494	19.4696	11.2188	15.0583	17.584	26.3872	3.90349	14.9905	5.76711	5.89053	5.82641	9.92459	232.927	0.0985521	0.374264	1.19107	3.11376	-3258.9	-3333.09			11.5778	19.6765	8.22037	7.21384
	4.20151	20.3153	11.6467	16.5312	18.83	28.288	3.90889	15.2364	5.82447	5.93368	5.8715	9.40247	243.642	0.0983059	0.374511	1.20431	3.11736	-3262.13	-3333.14			12.0545	21.2164	8.32324	7.06922
	4.29668	22.0939	12.0149	17.9436	19.6034	30.1696	3.94425	15.4691	5.95417	6.04902	5.67001	9.17414	263.408	0.0981931	0.374754	1.20913	3.1256	-3262.72	-3333.14			12.8018	22.5722	8.45585	6.96439
	4.32968	22.9179	12.3842	19.205	20.6735	31.4364	3.97264	15.9145	5.99672	6.09408	5.59974	8.87266	286.213	0.098286	0.375099	1.20969	3.13955	-3259.02	-3333.23			13.2106	23.7717	8.62797	6.85549
	4.39184	24.4646	12.3778	20.7115	21.5429	32.9998	4.05996	16.3662	5.90017	6.24668	5.47182	8.94792	306.692	0.0985797	0.374882	1.20554	3.15686	-3258.1	-3333.34			13.7448	25.0848	8.77545	6.88881
	4.3638	25.7659	12.7029	22.3629	22.5327	35.3722	4.1168	16.6329	5.82288	6.33726	5.41317	9.10631	328.202	0.0984065	0.374602	1.21202	3.17008	-3261.39	-3333.39			14.2775	26.7559	8.85751	6.95225
	4.52051	26.3376	13.1785	23.9508	23.6838	36.6277	4.32029	17.1098	5.93575	6.59306	5.37731	9.41458	353.196	0.0986112	0.374833	1.22808	3.18905	-3261.76	-3333.41			14.6789	28.0874	9.12196	7.12832
	4.63328	26.5444	13.7181	25.3362	24.0839	38.1081	4.37562	17.7457	5.96137	6.66324	5.21272	9.68065	373.249	0.09866	0.374969	1.24113	3.21079	-3257.43	-3333.48			14.9652	29.176	9.36091	7.18554
	4.84005	26.5094	14.0139	25.948	24.468	38.8051	4.52034	18.5042	6.017	6.76891	5.09206	9.79324	385.147	0.0983713	0.374987	1.24405	3.2362	-3256.18	-3333.59			15.1211	29.7404	9.68052	7.21807
	4.86814	25.8083	14.3241	26.7058	25.1264	38.4357	4.61723	18.6072	6.08055	6.79579	4.83496	9.73924	395.423	0.0974872	0.375516	1.24558	3.24913	-3259.59	-3333.65			15.0002	30.0893	9.76831	7.12333
	4.91671	25.4423	14.4096	27.0915	25.002	37.6376	4.68065	19.1587	6.14455	6.88006	4.94206	9.67645	404.002	0.0969613	0.375272	1.24228	3.26254	-3259.57	-3333.66			14.9229	29.9104	9.99463	7.16619
	4.83135	24.9928	14.9237	26.9173	25.0961	36.9103	4.7176	19.7048	6.10085	6.94108	4.89043	9.72893	408.449	0.0963622	0.375479	1.24446	3.26729	-3254.76	-3333.73			14.916	29.6413	10.1744	7.18681
	4.79676	23.6274	15.159	26.9967	25.2901	35.6146	4.6984	20.5033	5.94706	6.95782	4.86953	9.79896	402.88	0.0962545	0.375208	1.25556	3.27433	-3253.31	-3333.84			14.5277	29.3005	10.3829	7.20877
	4.84882	23.1346	15.633	26.8796	25.5657	35.084	4.68588	21.3307	5.90527	6.94749	4.79468	9.93475	391.471	0.0961977	0.374806	1.27396	3.27281	-3256.81	-3333.89			14.5388	29.1764	10.6406	7.22564
	4.89293	21.7771	16.6072	26.2971	25.8725	34.1054	4.64628	22.2717	5.93003	6.84479	4.70286	10.2563	389.191	0.0959908	0.374667	1.28901	3.26437	-3256.84	-3333.9			14.4257	28.7583	10.9493	7.26797
	4.98656	21.1557	17.4157	26.1215	25.3371	32.0658	4.64572	23.0552	5.91628	6.7904	4.92833	10.8519	384.662	0.0962567	0.374377	1.29719	3.25508	-3252.02	-3333.98			14.5193	27.8415	11.2057	7.52354
	5.01389	20.652	18.0698	25.4362	24.4617	28.9023	4.62692	23.7388	5.87348	6.66597	5.20416	11.2322	371.36	0.0962188	0.374186	1.3026	3.23651	-3251.15	-3334.07			14.5786	26.2667	11.4131	7.70079
	4.99597	20.8191	17.9853	24.5232	24.2817	26.5819	4.53965	23.742	6.00131	6.69564	5.59547	12.7227	350.594	0.0961254	0.374097	1.30517	3.21569	-3255.48	-3334.11			14.6001	25.1289	11.4277	8.33795
	4.95757	20.4796	18.1512	24.1491	24.2385	23.7394	4.43124	23.3838	5.98156	6.82946	6.18125	15.399	338.9	0.0963775	0.373959	1.30386	3.1903	-3255.83	-3334.12			14.5295	24.0423	11.2655	9.46991
	4.94689	20.3781	17.982	24.4425	23.829	21.7573	4.38479	23.889	5.95274	7.25131	6.79159	17.7151	327.133	0.0970307	0.373141	1.31408	3.17728	-3251.15	-3334.16			14.4356	23.3429	11.4088	10.586
	4.86137	20.1399	18.3473	25.4564	23.5808	20.0657	4.3262	23.9214	6.10697	7.51846	7.47335	20.5632	315.816	0.0973597	0.372856	1.31441	3.16942	-3250.71	-3334.24			14.4495	23.0343	11.4515	11.8517
	4.85979	19.5431	18.1393	26.4583	22.5038	18.2333	4.27065	23.5347	6.25898	7.89092	7.98435	24.1269	304.64	0.0975495	0.372355	1.31631	3.16475	-3255.5	-3334.26			14.1807	22.3984	11.3548	13.3341
	4.83494	19.4007	18.2359	28.4314	21.2975	16.8772	4.32957	22.9814	6.47509	8.50345	8.8856	28.6703	294.376	0.0979684	0.371746	1.30871	3.15994	-3255.77	-3334.25			14.1572	22.2021	11.262	15.3531
	4.834	19.1622	17.7344	30.0772	20.2656	15.1163	4.32864	22.0612	6.74021	9.49749	9.61247	33.4784	286.928	0.0986877	0.371585	1.29658	3.15816	-3250.7	-3334.3			13.9102	21.8197	11.0434	17.5294
	4.75138	18.8983	16.8462	31.8145	18.8983	13.5687	4.36552	21.4378	7.06344	10.4148	10.4606	41.9895	283.024	0.0990367	0.370834	1.29015	3.1579	-3249.99	-3334.35			13.4986	21.4272	10.9556	20.955
	4.63803	17.6868	15.7494	32.4549	17.5311	12.9297	4.41394	20.9928	7.35559	11.7467	11.2393	48.0032	280.315	0.0990253	0.370411	1.27885	3.15257	-3254.22	-3334.35			12.6914	20.9719	10.9208	23.6631
	4.52167	16.8188	14.4651	33.9328	16.5359	12.6181	4.54657	20.079	7.7757	14.1646	11.8767	52.7128	280.57	0.0990573	0.369779	1.26743	3.1575	-3253.52	-3334.32			11.9352	21.0289	10.8004	26.2513
	4.46876	16.3739	13.5114	35.844	15.6443	12.321	4.78728	20.7984	8.02267	17.6334	12.43	57.5743	287.853	0.0993159	0.369249	1.25363	3.16434	-3246.04	-3334.34			11.4514	21.2698	11.2028	29.2126
	4.47323	15.8314	12.4181	38.4917	14.2349	12.4093	4.98947	21.3292	8.25027	23.2314	13.3517	64.1459	296.171	0.0993056	0.368664	1.23756	3.17144	-3063.83	-3334.3			10.9076	21.712	11.523	33.5763
	4.54872	15.6403	11.5374	40.3722	12.8654	12.2381	5.20775	20.7713	8.43885	31.0929	14.4053	69.3849	304.043	0.0995229	0.368692	1.21707	3.17629	-2738.69	-3334.1			10.5755	21.8253	11.4726	38.2944
	4.6592	15.0912	10.7719	42.2324	11.7389	12.1553	5.41611	20.4518	8.56139	39.908	15.4083	73.7306	312.062	0.100411	0.368455	1.20238	3.17477	-2348.75	-3333.84			10.1741	22.0422	11.4764	43.0156
	4.92708	14.9546	9.68573	44.6927	11.6906	12.2689	5.59052	20.7797	8.69462	46.1447	16.6359	78.8919	326.373	0.100772	0.368621	1.19011	3.16152	-1920.96	-3333.62			9.85581	22.8841	11.6883	47.2242
	5.05514	14.5174	8.40189	45.5989	11.5141	12.0845	5.60039	21.7114	8.67216	50.1935	16.9868	82.0249	342.916	0.100955	0.368387	1.19672	3.1467	-1510.17	-3333.42			9.32481	23.0658	11.9946	49.7351

## Sheet: P209 U1-2
	Ra Li	Oi Li	Oe Li	MF Li	ICO Li	LO Li	Ra Re	Oi Re	Oe Re	MF Re	ICO Re	LO Re	EKG	Kippwinkel	Rotwinkel	Kraft x	Kraft y	Druck li	Druck re			Bauch links	Rücken links	Bauch rechts	Rücken rechts
	1.86049	5.38047	3.09666	20.5237	4.86263	5.6249	2.27781	28.2533	2.98802	42.3297	6.59209	34.436	396.762	0.0386857	0.251787	0.85181	2.40623	38	-1420.34			3.44587	10.3371	11.1731	27.7859
	2.04394	5.38556	3.05498	20.1514	4.41564	5.64301	2.37351	28.3302	2.94363	47.1371	7.49014	37.195	436.554	0.0384451	0.251745	0.845781	2.41066	33	-1418.2			3.49482	10.07	11.2158	30.6074
	2.24503	5.28117	3.11329	20.4979	4.08222	5.77283	2.55017	27.9688	2.91633	51.4199	8.10868	38.7894	475.522	0.0385726	0.251806	0.840755	2.421	1.12305	-1414.76			3.5465	10.1177	11.1451	32.7727
	2.41499	5.438	3.28323	20.4481	3.94213	5.77948	2.74036	26.3624	2.83024	54.2846	8.69649	40.4905	494.515	0.0390427	0.252522	0.839072	2.43487	11	-1409.16			3.71207	10.0566	10.6443	34.4905
	2.60932	5.79199	3.38835	19.8123	3.91245	5.80288	2.89506	24.6474	2.82856	56.539	9.02821	40.8578	481.628	0.0389958	0.252097	0.838044	2.45183	-1416.27	L			3.92989	9.84254	10.1237	35.475
	2.80377	6.35717	3.65049	18.8663	3.75466	5.66357	2.97891	23.5576	2.76596	57.1294	9.20914	40.9663	462.478	0.0392548	0.252317	0.832149	2.46036	-1391.51	-1388.8			4.27048	9.42817	9.76748	35.7683
	2.9592	6.35038	3.76434	17.5098	3.79497	5.44333	3.09206	22.9919	2.76498	56.1637	9.3252	40.1764	461.78	0.0393138	0.252609	0.820308	2.4706	-1379.99	-1374.61			4.35797	8.91602	9.61632	35.2218
	3.1888	6.3759	3.99161	16.1468	3.89503	5.33703	3.2223	21.5404	2.77735	52.2455	9.41722	38.632	463.898	0.0398352	0.25218	0.810532	2.47991	-1381.02	-1357.87			4.51877	8.45962	9.18002	33.4316
	3.45082	6.25378	4.33201	14.9634	4.00602	5.17366	3.36621	19.1204	2.74515	48.3084	9.25322	36.5783	454.348	0.0399425	0.252389	0.806455	2.48558	-1396.64	-1338.55			4.67887	8.04771	8.41057	31.38
	3.61611	6.38931	4.47175	13.8936	4.09008	4.99507	3.41339	16.8042	2.72547	43.4968	8.94408	34.0111	440.742	0.0398239	0.251941	0.799313	2.48924	-1423.04	-1315.34			4.82572	7.65959	7.64769	28.8173
	3.75465	6.61874	4.56959	12.7462	4.18569	4.75818	3.52687	15.181	2.73595	38.4264	8.46813	30.8294	425.367	0.0400612	0.251885	0.792713	2.48898	-1455.12	-1289.52			4.98099	7.23003	7.14793	25.908
	3.8558	6.97011	4.58893	10.871	4.1987	4.66071	3.56649	13.4908	2.8183	33.2904	7.97866	28.6904	395.604	0.03986	0.252645	0.780323	2.47981	-1490.03	-1260.39			5.13828	6.57681	6.6252	23.3198
	3.86403	7.04381	4.58111	8.87095	4.10235	4.46415	3.46627	11.9827	2.86701	28.5377	7.33976	25.1789	350.507	0.0396222	0.25271	0.767989	2.48059	-1523.61	-1232.32			5.16298	5.81249	6.10531	20.3521
	3.83738	6.99381	4.55542	7.35819	4.00667	4.46724	3.41911	10.8152	2.99421	22.8697	6.85278	21.9336	322.135	0.0392695	0.253647	0.762803	2.47697	-1554.76	-1206.15			5.12887	5.27737	5.74285	17.2187
	3.77964	6.86101	4.48085	6.36858	4.01018	4.46416	3.4121	9.12561	3.20163	18.4296	6.34662	18.5808	320.798	0.0392081	0.25419	0.759765	2.48282	-1582.15	-1185.32			5.0405	4.94764	5.24645	14.4523
	3.7078	6.89978	4.37981	5.79876	3.98146	4.84816	3.36391	7.05378	3.358	15.0071	5.82614	15.627	322.573	0.0395037	0.254836	0.760348	2.48845	-1605.84	-1170.05			4.99579	4.87613	4.5919	12.1534
	3.55277	7.27779	4.2623	5.3604	3.92198	5.14832	3.2735	6.44108	3.5507	13.3537	5.09132	13.6658	326.056	0.039498	0.255385	0.761284	2.49544	-1625.14	-1160.85			5.03095	4.81023	4.42176	10.7036
	3.43206	7.81703	4.04061	4.99612	3.84982	6.0085	3.09567	5.94784	3.6898	11.601	4.55521	12.0149	336.965	0.0395592	0.255071	0.770908	2.50151	-1640.59	-1158.15			5.09657	4.95148	4.24444	9.39036
	3.32167	8.07633	3.95977	4.97606	3.93554	6.7881	3.00173	5.54923	3.80786	10.4558	4.03366	10.6594	351.63	0.0394114	0.255195	0.773534	2.50631	-1652.93	-1163.08			5.11926	5.23323	4.11961	8.38298
	3.18812	8.62199	3.89762	4.96979	3.90972	7.40353	2.85191	5.348	3.9138	9.87768	3.49712	9.42767	360.378	0.0393763	0.255111	0.776478	2.51997	-1662.27	-1172.63			5.23591	5.42768	4.0379	7.60082
	2.92692	8.86917	3.84875	5.03891	3.87369	7.7037	2.64861	5.26464	3.90339	9.40247	3.05968	7.82678	352.761	0.0394255	0.25423	0.773667	2.53894	-1669.49	-1185.31			5.21495	5.53876	3.93888	6.76298
	2.85413	9.20783	3.76776	5.02618	3.9065	7.98026	2.60744	5.06422	3.93888	8.82114	2.81453	6.44073	337.685	0.0397312	0.253632	0.783026	2.54591	-1674.94	-1197.26			5.27657	5.63765	3.87018	6.02547
	2.78409	9.82746	3.67602	4.96692	3.96128	8.15761	2.59095	4.75529	4.03294	8.9026	2.7798	6.08973	328.134	0.0406163	0.252586	0.786169	2.54751	-1679.03	-1208.62			5.42919	5.69527	3.79306	5.92404
	2.68687	10.5251	3.61581	4.93387	3.97708	8.34502	2.54742	4.71763	4.07145	8.8279	2.67166	5.72995	324.371	0.0406905	0.251265	0.791255	2.5491	-1681.99	-1218.39			5.60927	5.75199	3.77883	5.74317
	2.66539	11.2023	3.52089	4.99178	4.0713	8.4416	2.52755	4.77961	4.13052	8.90196	2.63906	5.52963	322.747	0.0404449	0.249831	0.799504	2.5431	-1684.08	-1224.92			5.79619	5.83489	3.81256	5.69022
	2.59994	11.341	3.44863	5.27743	4.14677	8.71159	2.43756	4.78078	4.12928	8.83477	2.59722	5.2615	320.005	0.0403484	0.249438	0.813372	2.5314	-1685.66	-1229.26			5.79653	6.04526	3.78254	5.5645
	2.44804	11.3519	3.32372	5.45343	4.11051	8.82019	2.36884	4.85345	4.13603	8.93192	2.5641	5.17683	321.84	0.0405951	0.249574	0.816296	2.53501	-1686.86	-1231.94			5.70788	6.12804	3.7861	5.55762
	2.30632	11.2863	3.20987	5.54301	4.02678	8.86878	2.26842	4.85541	4.12061	9.23855	2.54086	4.95905	323.749	0.0408606	0.249735	0.819239	2.54172	-1687.87	-1233.36			5.60081	6.14619	3.74815	5.57948
	2.18589	11.1743	3.04585	5.64996	4.03014	9.1257	2.20081	4.8484	4.20592	9.31768	2.52639	4.91614	322.872	0.0408266	0.249605	0.825122	2.54346	-1688.89	-1234.67			5.46869	6.2686	3.75171	5.58674
	2.17108	11.0643	2.90577	5.92743	4.05404	9.41898	2.16161	4.87678	4.23216	8.97992	2.50378	4.79928	323.869	0.0407547	0.24963	0.83519	2.5394	-1689.9	-1237.49			5.38038	6.46682	3.75685	5.42766
	2.07918	10.8198	2.8205	6.16262	3.97551	9.72785	2.09295	4.74312	4.20433	8.81633	2.48599	4.79309	335.066	0.0406245	0.250217	0.83129	2.54924	-1690.76	-1242.7			5.23983	6.62199	3.68013	5.36514
	2.05317	10.3035	2.76729	6.56422	3.89873	10.267	2.06992	4.75229	4.07069	8.40003	2.4576	4.75812	353.283	0.0403359	0.250999	0.824497	2.5686	-1691.49	-1249.2			5.04133	6.90998	3.63097	5.20525
	2.09149	9.44989	2.70055	6.7602	3.87345	10.6786	2.05001	4.67989	3.93058	8.28588	2.47403	4.72791	371.972	0.0402254	0.251823	0.819203	2.58114	-1692.31	-1255.79			4.74731	7.10408	3.55349	5.16261
	2.00939	8.63085	2.70364	6.81074	3.77408	10.7295	2.00088	4.46762	3.71469	8.16879	2.51367	4.87841	388.181	0.0400608	0.252566	0.820153	2.59906	-1693.07	-1261.9			4.44796	7.10476	3.3944	5.18696
	2.03496	8.09425	2.60086	6.74936	3.70954	10.5584	2.03045	4.28542	3.56124	8.33515	2.63162	4.97541	401.037	0.0398513	0.252375	0.818687	2.61109	-1693.71	-1268.22			4.24336	7.00578	3.29237	5.31406
	2.04447	7.61976	2.50225	6.6479	3.68119	10.2939	2.02442	4.06574	3.41423	8.5424	2.70314	5.08261	402.267	0.0399292	0.252062	0.815607	2.6103	-1694.36	-1271.92			4.05549	6.87433	3.16813	5.44272
	2.06057	7.31652	2.36769	6.33724	3.58452	9.91294	2.02596	4.03805	3.31547	8.44074	2.86449	5.21416	390.685	0.0396715	0.252131	0.819722	2.6159	-1695.03	-1276.01			3.91493	6.61157	3.12649	5.50646
	2.10505	6.92098	2.35207	5.92892	3.42543	9.6139	2.06207	4.01646	3.12099	8.02364	2.98669	5.45899	373.156	0.0398242	0.252148	0.838709	2.63058	-1695.66	-1279.98			3.7927	6.32275	3.06651	5.48977
	2.07735	6.40338	2.26503	5.49395	3.34224	9.40947	2.06699	4.09706	2.99654	8.08651	3.12967	5.77289	361.872	0.0400727	0.251631	0.855419	2.64732	-1696.17	-1282.14			3.58192	6.08188	3.05353	5.66302
	2.08506	6.16772	2.1759	5.19432	3.36013	9.30769	2.06825	4.26326	2.90458	8.07293	3.25441	5.82773	369.801	0.040059	0.251344	0.868359	2.66098	-1696.74	-1283.59			3.47623	5.95405	3.0787	5.71836
	2.08792	5.84523	2.13662	4.65228	3.33767	9.14382	2.04445	4.25354	2.79118	8.34316	3.33462	5.92217	384.971	0.0398286	0.250385	0.880743	2.67342	-1697.33	-1285.55			3.35659	5.71126	3.02972	5.86665
	2.06241	5.6748	2.08035	4.59721	3.2465	9.17688	2.03229	4.26673	2.77191	8.65562	3.43895	6.15886	393.111	0.0396842	0.249539	0.89399	2.68212	-1697.77	-1287.24			3.27252	5.67353	3.02364	6.08448
	2.09807	5.67234	2.06219	4.62235	3.19348	9.36156	2.01712	4.35736	2.78121	9.15204	3.49443	6.24813	395.249	0.0396012	0.249399	0.905097	2.68969	-1698.18	-1288.56			3.27753	5.7258	3.0519	6.2982
	2.08528	5.77168	2.13123	4.57412	3.15269	9.45594	2.01321	4.39864	2.81912	9.55496	3.44777	6.36885	398.099	0.0394226	0.249605	0.911843	2.71629	-1698.62	-1290.31			3.32939	5.72759	3.07699	6.45719
	2.06893	5.84909	2.16483	4.58108	3.12676	9.48343	1.99099	4.54134	2.85716	9.82667	3.41694	6.46993	406.963	0.0387892	0.250146	0.921547	2.75238	-1699.02	-1291.92			3.36095	5.73042	3.12983	6.57118
	2.02992	5.97646	2.22631	4.61065	3.146	9.3672	1.98602	4.53538	2.86488	10.0076	3.39242	6.595	425.437	0.0385891	0.249803	0.934487	2.77488	-1699.34	-1292.14			3.4109	5.70795	3.12876	6.66499
	2.00563	6.17189	2.23443	4.66618	3.08975	9.10742	1.94939	4.75864	2.77514	10.3985	3.38994	6.6345	443.454	0.0386448	0.250217	0.943429	2.79287	-1699.61	-1292.42			3.47065	5.62112	3.16106	6.80766
	2.01197	6.44717	2.27751	4.54219	2.98782	8.63764	1.95215	4.81821	2.76591	10.4839	3.45841	6.67348	451.881	0.0383956	0.250548	0.942771	2.81044	-1699.92	-1294.12			3.57888	5.38922	3.17876	6.87192
	1.97882	6.58001	2.29326	4.42548	2.90882	8.13691	1.92818	4.93448	2.7997	10.6208	3.53378	7.19441	454.272	0.0379212	0.250334	0.941735	2.82227	-1700.17	-1295.29			3.61736	5.15707	3.22079	7.11632
	1.94764	6.73489	2.26838	4.1892	2.80896	7.28371	1.91266	5.18572	2.82318	10.5078	3.76803	7.77487	439.625	0.0376436	0.251	0.932005	2.83346	-1700.38	-1295.35			3.6503	4.76062	3.30719	7.35023
	1.92877	7.02729	2.27914	4.01663	2.76098	6.47592	1.9109	5.51928	2.76317	10.6495	3.90925	8.45652	412.4	0.0375417	0.2519	0.92028	2.84066	-1700.63	-1296.89			3.74507	4.41784	3.39778	7.67176
	1.90538	7.27424	2.28452	3.71396	2.69515	5.71744	1.9148	5.61257	2.76426	10.3554	3.99925	9.47774	383.38	0.037561	0.252175	0.908032	2.84893	-1700.86	-1298.53			3.82138	4.04218	3.43054	7.94412
	1.87713	7.41183	2.23543	3.49046	2.62958	5.01496	1.85571	5.90289	2.77982	10.0975	4.25572	10.0642	364.987	0.0377061	0.252921	0.902322	2.84858	-1701.01	-1298.52			3.84146	3.71166	3.51281	8.13913
	1.87264	7.59375	2.25543	3.24621	2.54518	4.48637	1.84835	6.39351	2.77842	9.87184	4.43218	11.1273	353.823	0.038036	0.253429	0.895723	2.8468	-1701.16	-1299.23			3.90727	3.42592	3.67343	8.47711
	1.95255	7.71937	2.23688	3.03974	2.50072	4.31831	1.90504	6.66525	2.88666	10.194	4.55806	12.1279	338.844	0.0385176	0.25381	0.8834	2.84324	-1701.27	-1300.94			3.9696	3.28625	3.81898	8.95998
	1.96419	7.78123	2.24768	2.89039	2.52402	4.31299	1.92774	6.70282	2.98954	10.1352	4.82599	12.9418	317.008	0.0385196	0.25411	0.870257	2.83372	-1701.35	-1301.6			3.9977	3.24247	3.87336	9.30098
	1.95875	7.72356	2.23091	2.88567	2.54992	4.34789	1.89464	6.98037	3.095	10.6228	5.04329	14.0001	300.329	0.0384441	0.254519	0.865621	2.82511	-1701.36	-1300.58			3.97107	3.26116	3.99001	9.88873
	1.94606	7.72764	2.3098	3.01225	2.57326	4.50813	1.90251	7.41406	3.15583	11.475	5.30338	14.9126	286.64	0.0387328	0.255446	0.862679	2.81864	-1701.36	-1301.82			3.9945	3.36454	4.15747	10.5637
	1.96308	7.72985	2.38264	3.11596	2.57693	4.80314	1.90583	7.74554	3.17172	12.1429	5.43884	15.5967	272.171	0.0393949	0.256146	0.863547	2.80924	-1701.28	-1303.83			4.02519	3.49867	4.27436	11.0595
	1.95736	7.59291	2.46058	3.20541	2.59179	4.96911	1.89669	7.87424	3.25277	13.0878	5.4659	16.0969	267.636	0.0395535	0.25569	0.865436	2.80076	-1701.18	-1303.58			4.00362	3.58877	4.34124	11.5502
	1.97707	7.51738	2.55844	3.33918	2.59972	5.17267	1.92221	7.99698	3.33705	14.2634	5.5598	16.2607	273.437	0.0398249	0.255709	0.859576	2.79078	-1701.03	-1303.58			4.01763	3.70386	4.41875	12.028
	1.99093	7.59165	2.65237	3.45618	2.57106	5.56425	1.97494	8.17572	3.34294	15.2169	5.60022	17.3318	286.021	0.0403715	0.255181	0.8452	2.78308	-1700.91	-1306.57			4.07831	3.86383	4.49786	12.7163
	1.98881	7.58317	2.76166	3.62927	2.5806	6.06784	1.98353	8.05499	3.32593	16.5917	5.70293	18.7277	304.143	0.0403351	0.254581	0.836204	2.7715	-1700.73	-1307.98			4.11121	4.09257	4.45482	13.6741
	1.9424	7.62748	2.85539	3.81946	2.56666	6.44777	1.90466	8.08707	3.27131	17.8089	5.69176	19.2985	316.101	0.0404236	0.254501	0.825511	2.75383	-1700.64	-1307.83			4.14176	4.27796	4.42102	14.2664
	1.92178	7.73609	2.89273	4.10203	2.54999	6.71483	1.89073	8.48507	3.22879	18.6523	5.60523	20.111	313.501	0.0409327	0.253416	0.813129	2.75227	-1700.6	-1310.08			4.18353	4.45562	4.53486	14.7895
	1.91587	7.75332	2.93697	4.36436	2.58964	7.00871	1.89286	8.68897	3.16759	19.3067	5.52374	20.8801	310.391	0.0414612	0.253266	0.804916	2.7503	-1700.54	-1314.21			4.20205	4.65424	4.58314	15.2368
	1.90431	7.80261	2.92394	4.42344	2.57588	7.12664	1.86664	8.85898	3.07836	19.6565	5.38319	21.4337	315.086	0.041915	0.253438	0.801348	2.74133	-1700.5	-1314.05			4.21029	4.70865	4.60133	15.4911
	1.89868	7.92438	2.94398	4.44652	2.57223	7.16327	1.83002	9.08372	3.05072	20.263	5.32494	21.9405	330.618	0.0419161	0.253603	0.791295	2.73151	-1700.57	-1313.55			4.25568	4.72734	4.65482	15.8428
	1.92734	8.08022	2.99961	4.47488	2.55958	7.20218	1.91569	9.31685	2.96218	20.2115	5.54175	22.4617	360.329	0.041538	0.254645	0.778165	2.73461	-1700.6	-1316.67			4.33572	4.74555	4.73157	16.0717
	1.94842	8.28325	3.00418	4.45916	2.59526	7.33636	1.94748	9.70264	2.88078	19.532	5.58553	22.6707	392.693	0.0415101	0.255113	0.774642	2.73864	-1700.68	-1317.98			4.41195	4.79693	4.84363	15.9294
	1.89336	8.29981	3.07544	4.48011	2.54139	7.35139	1.92045	10.736	2.98251	19.2379	5.75005	22.4402	414.567	0.0417477	0.256033	0.770499	2.73413	-1700.79	-1314.73			4.42287	4.79096	5.21299	15.8094
	1.87991	8.20868	3.10647	4.39618	2.485	7.52817	1.92945	11.4726	3.06222	18.2412	5.84456	21.7356	409.285	0.0419899	0.256636	0.77146	2.72373	-1700.94	-1313.91			4.39835	4.80312	5.48809	15.2738
	1.86035	8.06098	3.22579	4.27402	2.42883	7.50278	1.95705	12.6041	3.1048	17.3653	6.16467	21.4719	386.758	0.0421609	0.257162	0.782163	2.72289	-1701.08	-1315.13			4.38237	4.73521	5.88865	15.0006
	1.80705	7.90476	3.27868	4.05896	2.3787	7.63954	1.94348	13.6767	3.15634	16.8728	6.34982	21.1256	366.638	0.0420293	0.258294	0.795023	2.71697	-1701.23	-1311.01			4.33016	4.6924	6.25883	14.7827
	1.76376	7.81955	3.33268	3.83564	2.26878	7.8389	1.96321	15.3963	3.18993	16.2732	6.59053	20.6466	364.926	0.0417451	0.258011	0.79718	2.71377	-1701.4	-1305.23			4.30533	4.64777	6.84983	14.5034
	1.75354	7.71315	3.47882	3.7859	2.27155	7.95502	2.00129	16.3399	3.33293	15.8703	6.72249	20.5555	375.229	0.0412001	0.257946	0.797267	2.71527	-1701.59	-1304.28			4.31517	4.67082	7.22471	14.3827
	1.72756	7.80136	3.55371	3.77256	2.24354	8.11345	2.00798	17.189	3.54153	15.14	6.76106	20.281	383.94	0.0409295	0.257846	0.800939	2.71629	-1701.81	-1302.34			4.36088	4.70985	7.5795	14.0607
	1.65767	7.68115	3.60953	3.74612	2.19551	8.26241	1.91221	17.9837	3.66061	14.8339	6.726	20.1955	383.654	0.0410038	0.25724	0.803022	2.71324	-1702.05	-1295.09			4.31612	4.73468	7.85217	13.9184
	1.5787	7.73559	3.75886	3.8083	2.14378	8.34489	1.87229	18.969	3.72633	14.5279	6.71853	20.4975	363.826	0.0414109	0.256955	0.809769	2.70506	-1702.33	-1291.17			4.35772	4.76566	8.18922	13.9146
	1.56269	8.14864	3.80215	3.7571	2.15665	8.50939	1.83367	19.4069	3.65473	13.9413	6.73953	20.2527	341.886	0.0409706	0.256421	0.806491	2.69781	-1702.57	-1292.2			4.50449	4.80771	8.29845	13.6445
	1.53866	8.56081	3.90772	3.7781	2.24318	8.70819	1.81867	19.7909	3.63346	13.7856	6.71584	19.5237	327.04	0.0412346	0.256339	0.799395	2.69597	-1702.82	-1289.5			4.66906	4.90983	8.41434	13.3417
	1.49379	8.92397	3.96067	3.80578	2.30258	8.75873	1.78341	20.2038	3.70515	13.1883	6.57309	18.6559	325.564	0.0414201	0.255791	0.788301	2.6941	-1702.96	-1284.96			4.79281	4.9557	8.56413	12.8058
	1.47239	9.13835	4.08136	3.81984	2.30909	8.72667	1.72426	20.2599	3.78809	12.4025	6.37299	17.8649	327.589	0.041376	0.255357	0.77976	2.6834	-1703.11	-1287.18			4.89737	4.95187	8.59075	12.2135
	1.46116	9.94795	4.14309	3.77748	2.37246	8.99478	1.67045	19.6209	3.89221	11.4798	6.11419	16.8921	325.956	0.0416355	0.255613	0.777663	2.66961	-1703.28	-1290.5			5.18407	5.04824	8.39454	11.4954
	1.42375	10.9648	4.13222	3.68628	2.37465	9.23355	1.64112	19.2788	3.8835	10.4424	6.03797	15.692	319.33	0.0419841	0.255622	0.769994	2.64923	-1703.38	-1288.07			5.50694	5.09816	8.26782	10.7241
	1.40127	11.5755	4.08364	3.69075	2.36977	9.26998	1.63175	18.975	3.83623	9.74031	6.1592	14.5734	304.484	0.0422633	0.254418	0.764354	2.63874	-1703.36	-1288.04			5.68682	5.11017	8.14766	10.1577
	1.3992	12.7181	4.11215	3.60173	2.40199	9.27268	1.6432	18.3738	3.89811	9.03078	6.14587	12.9991	286.11	0.0424497	0.253506	0.759053	2.62391	-1703.23	-1294.62			6.07649	5.09213	7.97172	9.39191
	1.42407	13.6133	4.1501	3.60553	2.46463	9.49689	1.57866	17.553	3.94006	8.55663	6.19712	11.5164	270.823	0.0421997	0.253029	0.752028	2.62012	-1703.13	-1297.16			6.39582	5.18902	7.69059	8.75672
	1.45661	14.2437	4.19278	3.7811	2.55538	9.66658	1.58966	16.4049	4.06999	8.64069	6.06356	10.5048	262.231	0.0419719	0.25267	0.753607	2.61433	-1702.99	-1295.34			6.63102	5.33435	7.35486	8.40303
	1.48155	15.2146	4.03562	4.21594	2.65604	10.0951	1.55719	15.5488	4.10542	8.94384	6.10651	9.66787	258.395	0.0415672	0.251973	0.755039	2.60028	-1702.81	-1299.39			6.9106	5.6557	7.07046	8.23941
	1.72701	15.9506	3.85182	4.93693	3.06448	11.1721	1.5481	14.0538	4.16958	9.89361	6.06985	9.30691	268.549	0.0412602	0.251437	0.75293	2.58928	-1702.69	-1305.08			7.17648	6.39116	6.59048	8.42346
	1.82377	16.5897	3.62966	6.00871	3.7006	13.2319	1.5685	12.6009	4.21314	11.6797	6.15435	8.72136	289.35	0.0410757	0.251142	0.755499	2.58595	-1702.5	-1303.86			7.34772	7.64708	6.1275	8.85181
	1.85615	16.7601	3.46532	7.3576	5.13101	15.0907	1.57851	11.547	4.27658	14.2431	6.23852	8.54277	309.432	0.0406989	0.250811	0.762047	2.58952	-1702.25	-1302.95			7.36053	9.19309	5.80071	9.67479
	2.05683	16.9735	3.33197	9.42862	6.66643	16.9737	1.60588	10.2653	4.36596	17.4356	6.06335	8.6514	323.81	0.0404135	0.250918	0.760649	2.59043	-1702.01	-1302.88			7.4541	11.0229	5.41236	10.7168
	2.08485	17.3717	3.34998	12.5105	8.51907	19.0354	1.6122	8.77364	4.36383	19.8688	5.79802	8.67024	327.689	0.0401654	0.25122	0.757944	2.58407	-1701.78	-1273.85			7.60217	13.355	4.91656	11.4457
	2.1979	17.1929	3.30407	15.9392	10.4339	21.4491	1.69514	7.71008	4.36539	23.3452	5.47927	8.54986	330.76	0.0397371	0.2513	0.758806	2.57964	-1701.49	-1145.59			7.56494	15.9407	4.5902	12.4581
	2.34138	16.9553	3.18696	19.7444	12.5892	24.1582	1.84743	6.90519	4.34889	25.8347	5.106	8.551	346.79	0.0393913	0.251142	0.761163	2.56988	-1700.81	-748.236			7.49453	18.8306	4.36717	13.1639
	2.45399	16.6305	3.1683	23.0284	14.455	26.3549	2.00011	6.12207	4.36881	28.0318	4.91319	8.48312	376.446	0.0393763	0.250645	0.761201	2.55926	-1699.55	-148.216			7.41761	21.2795	4.16366	13.8094
	2.57791	15.9733	3.26479	25.7033	15.7442	28.7321	2.16166	5.234	4.39975	30.7862	4.61168	8.39719	409.809	0.0393518	0.249973	0.772882	2.56247	-1697.62	545.168			7.27201	23.3932	3.93181	14.5984
	2.55697	15.386	3.29589	28.4171	17.3317	31.042	2.30473	4.83479	4.3356	32.5496	4.38911	8.4313	431.918	0.0395872	0.250069	0.788419	2.56077	-1695.36	1244.6			7.07964	25.5969	3.82504	15.1233
	2.6245	14.8479	3.50294	30.8667	18.6942	32.929	2.49697	4.6373	4.28632	33.9339	4.20014	8.38649	442.166	0.0396953	0.249995	0.800341	2.54792	-1692.88	1953.32			6.99176	27.4966	3.80686	15.5068
	2.72679	14.5743	3.56893	32.7249	19.7155	33.9312	2.63371	4.43411	4.2726	34.8743	4.06163	8.27011	442.972	0.0392508	0.249862	0.811118	2.52964	-1690.57	2639.78			6.95668	28.7905	3.78014	15.7353
	2.63729	14.0571	3.60319	33.8428	20.2522	34.5582	2.90397	4.60636	4.25782	34.7403	4.26496	7.93176	434.889	0.0388631	0.249007	0.833917	2.52462	-1688.27	3332.85			6.76587	29.5511	3.92272	15.6457
	2.7479	13.2773	3.64171	33.974	20.5751	34.9539	3.17548	5.24825	4.24568	34.943	4.60623	7.65219	435.588	0.0383966	0.249336	0.853201	2.51921	-1685.87	4003.66			6.55563	29.8343	4.22314	15.7338
	2.8088	12.6988	3.554	33.0219	20.4356	34.5223	3.4039	5.6094	4.19789	33.9317	4.93328	7.53253	453.877	0.0384664	0.249095	0.871645	2.51324	-1683.71	4560.05			6.35388	29.3266	4.40373	15.4658
	2.84166	12.1253	3.48493	31.7071	19.634	33.8486	3.60898	6.05231	4.26749	32.9603	5.24451	7.07262	473.959	0.0382736	0.249563	0.883434	2.50438	-1681.94	4857.92			6.15061	28.3965	4.64293	15.0925
	2.89753	11.5103	3.30841	29.9119	18.4629	32.647	3.81768	6.92198	4.30288	31.7343	5.58372	6.74036	471.118	0.0380625	0.249815	0.902968	2.5053	-1680.87	4940.77			5.9054	27.0073	5.01418	14.6861
	2.96405	10.8403	3.17539	27.8356	17.66	30.6289	4.02612	7.73604	4.38856	29.4456	5.87438	6.44552	449.249	0.0376897	0.250913	0.907216	2.50042	-1680.93	4948.04			5.65992	25.3748	5.38358	13.9218
	3.08022	10.379	3.09234	25.0064	16.2063	28.3731	4.20899	8.34284	4.35334	27.3148	6.11905	6.18502	420.923	0.0370223	0.25144	0.908517	2.49845	-1681.18	4945.29			5.51718	23.1953	5.63506	13.2063
	3.14291	9.81439	2.8708	21.9315	14.7131	25.4616	4.40529	9.28761	4.30748	25.0503	6.38949	6.13126	397.466	0.0361543	0.251915	0.909308	2.50013	-1681.71	4950.36			5.27604	20.7021	6.00013	12.5237
	3.23376	8.99452	2.75552	18.856	12.8525	23.4905	4.59033	11.1585	4.21895	22.2737	6.60364	5.96119	390.819	0.0361663	0.25208	0.903011	2.50676	-1682.63	4952.46			4.9946	18.3997	6.65593	11.6128
	3.25888	8.20568	2.64916	16.0192	11.3716	21.234	4.64429	12.7426	4.10588	20.0713	6.76345	5.81485	397.672	0.0365222	0.252469	0.895928	2.49872	-1683.77	4946.64			4.70457	16.2083	7.16425	10.8832
	3.24361	7.45611	2.5139	13.8131	9.54798	19.2912	4.64139	13.2707	4.00981	17.6589	6.77871	6.07689	409.207	0.0373221	0.252958	0.887942	2.49473	-1685.01	4919.51			4.40454	14.2174	7.30729	10.1715
	3.19954	6.65459	2.41888	12.0169	7.95422	17.6869	4.57827	14.0465	3.86043	15.4394	6.85513	6.62492	412.648	0.0377926	0.254054	0.877373	2.49251	-1686.62	4849.49			4.091	12.5526	7.49508	9.63982
	3.15969	5.72761	2.40761	10.5992	7.04242	15.4864	4.49141	14.3959	3.71091	13.3386	6.96554	7.13954	397.831	0.0383275	0.254039	0.872761	2.49015	-1688.33	4724.91			3.76497	11.0427	7.53273	9.14789
	3.07908	5.01342	2.46129	9.52736	6.13249	14.8881	4.33094	14.4808	3.53381	11.8393	6.86053	7.80248	374.349	0.0390096	0.253957	0.861793	2.48202	-1690.26	4537.77			3.51793	10.1826	7.4485	8.83412
	2.97922	4.42489	2.48675	8.82165	5.2358	14.0324	4.14538	14.9111	3.32714	10.9167	6.90354	8.62584	357.192	0.0399138	0.254053	0.859062	2.4735	-1691.62	4294.79			3.29695	9.36327	7.46121	8.81535
	2.85834	4.0139	2.51099	8.18121	4.46386	12.797	3.9336	14.9465	3.37325	11.3338	6.90254	9.58822	352.283	0.0403774	0.254301	0.852005	2.46992	-1693.16	4006.19			3.12774	8.48069	7.41778	9.27485
	2.76477	3.59911	2.5741	7.86654	3.40039	11.9829	3.71399	15.7512	3.39213	11.7915	6.83364	10.1713	355.199	0.0406219	0.254086	0.845138	2.47479	-1694.7	3676.1			2.97932	7.74996	7.6191	9.59882
	2.60059	3.34132	2.68936	7.51547	2.96311	10.8699	3.5056	15.8056	3.31901	11.9326	6.92471	10.9757	355.117	0.0405697	0.253942	0.846947	2.4803	-1695.88	3331.15			2.87709	7.11616	7.54339	9.94432
	2.46085	3.2216	2.77285	7.18436	2.66871	10.2781	3.26343	16.4237	3.30224	12.1636	6.98811	11.7735	339.613	0.0402197	0.253684	0.849177	2.48926	-1696.82	2982.96			2.81843	6.7104	7.66313	10.3084
	2.33132	3.15396	2.78802	6.92643	2.57466	9.50321	3.02672	18.1613	3.22424	12.3024	6.85208	12.2188	314.489	0.0398342	0.253042	0.848926	2.49355	-1697.72	2650.3			2.75777	6.33477	8.13742	10.4578
	2.24743	3.07638	2.84245	6.67098	2.5214	8.98747	2.82746	19.1417	3.20709	12.3121	6.65254	12.6979	299.23	0.0395023	0.252073	0.85022	2.49446	-1698.37	2355.17			2.72209	6.05995	8.39207	10.5542
	2.17611	3.0004	2.86945	6.51176	2.47149	8.42994	2.70063	19.9959	3.22325	12.4164	6.63828	13.3368	302.238	0.038756	0.252263	0.850046	2.50135	-1698.89	2106.86			2.68199	5.8044	8.63992	10.7971
	2.08709	2.83019	2.83925	6.04931	2.46133	7.37639	2.56581	20.6286	3.22652	12.1658	6.54669	14.0617	320.775	0.0385693	0.25214	0.845828	2.50348	-1699.29	1920.08			2.58551	5.29568	8.80697	10.9247
	2.01622	2.67946	2.73961	5.71605	2.50816	6.46642	2.49139	20.9476	3.23705	11.9382	6.32373	14.7643	340.597	0.0378348	0.251798	0.833864	2.51186	-1699.75	1786.27			2.47843	4.89688	8.89202	11.0088
	1.94281	2.60891	2.71164	5.59353	2.53135	6.20323	2.42196	21.3375	3.10356	11.3649	6.12054	15.6631	359.215	0.0378783	0.250768	0.825364	2.51815	-1700.28	1693.89			2.42112	4.77604	8.95433	11.0495
	1.91206	2.56268	2.68158	5.6909	2.8369	6.46049	2.29385	21.1208	3.09183	10.8276	5.95083	16.8167	372.058	0.0382319	0.2505	0.815747	2.51389	-1700.67	1636.91			2.38544	4.9961	8.83551	11.1984
	1.89428	2.53787	2.60659	6.08997	3.05035	6.66504	2.24814	20.2508	3.0443	10.8473	5.53053	17.5144	371.227	0.0387153	0.250654	0.800556	2.51424	-1700.91	1587.23			2.34625	5.26845	8.51441	11.2974
	1.86912	2.53925	2.52668	6.47291	3.25088	6.89515	2.20901	18.9841	2.91202	10.6173	5.30469	17.9177	360.068	0.0389242	0.250873	0.782678	2.52014	-1701.18	1541.81			2.31168	5.53965	8.03504	11.2799
	1.91716	2.54323	2.41214	6.5716	3.45544	7.23895	2.21249	17.0937	2.90079	10.7059	5.32219	18.1133	352.308	0.0392249	0.251503	0.766009	2.52449	-1701.4	1505.56			2.29084	5.75533	7.40232	11.3805
	1.91887	2.52625	2.27435	6.73623	3.57971	7.42318	2.2719	15.3375	2.9139	10.7378	5.36237	18.2313	362.692	0.0397037	0.251934	0.749383	2.5342	-1701.42	1473.74			2.23982	5.91304	6.84108	11.4438
	1.91418	2.52361	2.15192	6.92666	4.06139	7.63846	2.31087	13.7923	2.86159	11.2228	5.13561	18.4793	381.041	0.0399897	0.25154	0.727841	2.54839	-1701.36	1432.79			2.19657	6.20884	6.32158	11.6126
	1.91456	2.57216	2.0757	7.33757	4.49935	7.78943	2.30408	12.3475	2.81186	11.3539	5.01709	18.698	391.388	0.0401275	0.251335	0.719707	2.5613	-1701.33	1387.12			2.18747	6.54212	5.82115	11.6897
	1.93231	2.60289	2.05194	7.37161	4.71891	7.98924	2.28829	11.0716	2.70587	11.0907	4.98881	18.2727	386.333	0.0402235	0.251123	0.718736	2.57241	-1701.19	1340.86			2.19571	6.69326	5.35527	11.4507
	1.90653	2.64557	2.01251	7.48066	5.22705	8.02426	2.28225	10.1591	2.70059	10.4597	4.9669	17.3103	377.368	0.0399741	0.251191	0.72111	2.58106	-1700.92	1282.45			2.1882	6.91066	5.04732	10.9123
	1.82928	2.60573	2.01392	7.71296	5.42208	7.88158	2.26135	9.20714	2.57631	9.78236	4.83202	16.4475	372.497	0.0399019	0.251166	0.720063	2.59485	-1700.78	1209.43			2.14964	7.00554	4.6816	10.354
	1.83558	2.56144	2.06355	7.59802	5.50773	7.82058	2.20416	8.59684	2.5397	9.08294	4.87245	15.7238	369.803	0.0396834	0.25115	0.720791	2.60381	-1700.78	1131.75			2.15352	6.97544	4.4469	9.89307
	1.79426	2.57849	2.09594	7.34603	5.77724	7.74844	2.16157	7.87919	2.59872	8.50431	4.91617	15.3121	378.134	0.0392774	0.25118	0.722441	2.60848	-1700.72	1045.39			2.15623	6.95724	4.21316	9.57753
	1.70565	2.64915	2.15893	7.39995	6.18084	7.83653	2.14428	7.06509	2.57356	7.968	4.81628	15.0628	394.764	0.0387062	0.250742	0.722221	2.62016	-1700.68	939.524			2.17124	7.13911	3.92764	9.28236
	1.63811	2.7739	2.22217	7.61397	6.41787	7.9616	2.04196	6.55895	2.57802	7.49292	4.63494	14.8632	405.596	0.0384516	0.250151	0.724777	2.62436	-1700.8	818.147			2.2114	7.33114	3.72631	8.99701
	1.63766	3.0678	2.25136	7.75554	6.41934	7.93685	1.96583	6.20946	2.71444	6.67307	4.46192	14.1109	408.918	0.0384036	0.249896	0.72259	2.61827	-1700.93	689.428			2.31894	7.37058	3.62991	8.4153
	1.60648	3.21436	2.24471	7.67211	6.36611	8.03767	1.96483	5.9538	2.8589	6.21762	4.16169	12.997	393.406	0.0381713	0.249552	0.720114	2.62696	-1700.95	554.422			2.35519	7.35863	3.59251	7.79209
	1.5636	3.34614	2.22661	7.87448	6.35686	7.99099	1.94436	5.52507	3.06971	5.98377	4.01041	12.3712	363.727	0.0381442	0.24963	0.722621	2.62947	-1701.02	413.379			2.37878	7.40744	3.51305	7.45512
	1.5066	3.43455	2.22832	7.91005	6.29805	7.86051	1.91611	4.97669	3.19444	5.80312	3.79292	12.0015	343.23	0.0384856	0.250085	0.722686	2.62028	-1701.18	276.829			2.38982	7.35621	3.36241	7.19917
	1.47006	3.57204	2.26823	7.69874	6.27427	7.73022	1.92193	4.70201	3.30684	5.58092	3.63971	11.6262	341.742	0.0382361	0.249554	0.734552	2.60822	-1701.24	142.827			2.43678	7.23441	3.31026	6.94894
	1.40969	3.68423	2.35439	7.64175	6.22889	7.81855	1.88272	4.76306	3.42751	5.40317	3.46273	10.9734	348.908	0.0378855	0.249133	0.741851	2.59556	-1701.22	8.9427			2.48277	7.22973	3.35776	6.6131
	1.39609	3.76373	2.3777	7.49807	6.1063	7.79547	1.84503	4.52444	3.45665	5.3759	3.17706	10.1788	352.052	0.0382703	0.248078	0.744324	2.5844	-1701.38	-122.044			2.51251	7.13328	3.27537	6.24394
	1.39746	3.77522	2.40954	7.3935	5.83824	7.52696	1.76929	4.43638	3.52964	5.18707	2.97231	9.6443	348.978	0.0386851	0.247203	0.748368	2.57804	-1701.6	-242.119			2.52741	6.91957	3.24511	5.93456
	1.40918	3.87528	2.44628	7.08254	5.75875	7.25242	1.78023	4.39427	3.56393	4.9402	2.87506	8.82747	341.896	0.0389288	0.247541	0.759491	2.56959	-1701.7	-357.705			2.57691	6.6979	3.24615	5.54757
	1.37313	3.84998	2.4478	6.65338	5.67573	7.26122	1.76089	4.20838	3.46658	4.7717	2.8011	8.24996	336.732	0.039049	0.248058	0.770841	2.5621	-1701.86	-474.947			2.55697	6.53011	3.14528	5.27425
	1.36066	4.02533	2.52754	6.41083	5.73719	7.38507	1.71355	4.34855	3.36234	4.5116	2.74951	7.85525	342.08	0.0397614	0.248254	0.774408	2.55504	-1702.14	-580.793			2.63784	6.51103	3.14148	5.03879
	1.34336	4.17032	2.58641	6.12386	5.68067	7.33122	1.69296	4.67727	3.24941	4.25009	2.69561	7.13448	357.28	0.0400751	0.248071	0.772833	2.54651	-1702.3	-680.022			2.70003	6.37858	3.20654	4.69339
	1.3322	4.44892	2.64889	5.87677	5.64174	7.37049	1.653	5.0017	3.26473	3.93484	2.61252	6.58987	372.073	0.0406683	0.247909	0.776956	2.54373	-1702.33	-779.666			2.81	6.29633	3.30648	4.37908
	1.33476	4.59905	2.63022	5.53003	5.6183	7.55753	1.61956	5.07007	3.21786	3.63675	2.55214	6.05829	377.276	0.0410274	0.24756	0.780667	2.55113	-1702.45	-874.238			2.85467	6.23529	3.3025	4.08239
	1.36646	4.68449	2.62142	5.4418	5.57785	7.70137	1.63701	5.41842	3.24309	3.37074	2.53604	5.89498	379.127	0.0412549	0.248035	0.783581	2.55319	-1702.57	-955.921			2.89079	6.24034	3.43284	3.93392
	1.3661	4.85954	2.64104	5.3007	5.35727	7.99572	1.67053	5.77139	3.28559	3.17049	2.49219	5.89775	384.394	0.0412534	0.24805	0.791658	2.55181	-1702.47	-1029.18			2.95556	6.2179	3.57584	3.85348
	1.37161	5.16995	2.67656	5.36026	5.24526	8.29538	1.69524	5.96712	3.28146	3.10199	2.4922	5.88345	389.786	0.0409114	0.248443	0.797758	2.54983	-1702.33	-1095.65			3.07271	6.3003	3.64794	3.82588
	1.38224	5.41506	2.76924	5.5941	5.63406	8.9276	1.70624	6.39872	3.25298	3.11477	2.47699	6.38801	396.674	0.0403517	0.248425	0.796772	2.55482	-1702.34	-1151.4			3.18885	6.71859	3.78598	3.99326
	1.40891	5.64596	2.88421	5.965	5.90521	9.68178	1.73664	6.77203	3.26709	3.13526	2.44746	6.71555	401.568	0.0403846	0.248817	0.790479	2.55724	-1702.19	-1190.99			3.31303	7.184	3.92525	4.09942
	1.40284	5.89895	2.96986	6.4369	5.95685	10.0849	1.73929	7.43719	3.37852	3.31214	2.48959	6.99585	399.932	0.0397237	0.248921	0.790158	2.54693	-1701.9	-1225.31			3.42388	7.49288	4.185	4.26586
	1.43755	6.02402	3.03088	6.83173	6.37909	11.3593	1.75353	7.96295	3.4751	3.46196	2.47202	7.52132	392.479	0.0395342	0.249038	0.792328	2.53961	-1701.69	-1254.6			3.49748	8.19002	4.39719	4.4851
	1.47226	6.22313	3.05479	7.38842	6.41134	12.683	1.78426	8.44368	3.47215	3.53735	2.50186	7.96085	375.131	0.0391112	0.249464	0.790221	2.52791	-1701.63	-1272.4			3.58339	8.8276	4.5667	4.66669
	1.50126	6.39063	3.11238	8.13922	6.47671	13.7748	1.79913	8.80596	3.51192	3.66279	2.54853	8.27375	358.698	0.0391947	0.249732	0.789007	2.52905	-1701.56	-1283.38			3.66809	9.46358	4.70567	4.82836
	1.49273	6.71996	3.11845	8.72219	6.73129	14.7211	1.81765	9.0883	3.51405	3.86004	2.54587	8.3976	347.416	0.0394333	0.249914	0.782307	2.52703	-1701.54	-1294.06			3.77705	10.0582	4.80667	4.93451
	1.47148	6.89728	3.18487	9.36974	6.87326	15.8009	1.78924	9.34948	3.49976	4.02696	2.54863	8.58039	339.333	0.0398755	0.250498	0.774424	2.52037	-1701.67	-1303.5			3.85121	10.6813	4.87949	5.05199
	1.47684	7.04755	3.33769	9.80653	7.06095	16.8393	1.81583	10.2172	3.5092	4.27314	2.56601	8.82174	320.986	0.0401326	0.250702	0.764456	2.51312	-1701.7	-1309.74			3.95403	11.2356	5.18076	5.22029
	1.501	7.23065	3.43654	10.3068	6.93937	17.7728	1.8319	10.5515	3.61148	4.32711	2.57813	8.87182	291.775	0.0402251	0.250223	0.754648	2.50071	-1701.5	-1313.97			4.05606	11.673	5.33161	5.25902
	1.503	7.59611	3.48815	10.8553	6.84979	18.7665	1.84149	11.0633	3.7078	4.38931	2.68336	9.11041	273.322	0.0399888	0.250198	0.75299	2.48885	-1701.31	-1319.43			4.19576	12.1572	5.53753	5.39436
	1.54633	7.95139	3.51568	11.0822	6.76032	20.1884	1.83409	11.3916	3.78005	4.43954	2.70253	9.1287	275.308	0.0402584	0.250369	0.752805	2.48072	-1701.2	-1323.51			4.3378	12.677	5.66859	5.42359
	1.56415	8.53212	3.58808	11.2745	6.61521	20.6156	1.83673	11.7932	3.71882	4.5516	2.68792	9.00923	283.412	0.0402009	0.250468	0.751324	2.47149	-1700.91	-1325.32			4.56145	12.8351	5.78292	5.41625
	1.58507	8.87214	3.65985	11.3592	6.71989	20.4961	1.86812	12.1641	3.75718	4.72093	2.6725	9.01585	286.788	0.0400118	0.250533	0.760047	2.4677	-1700.39	-1329.23			4.70569	12.8584	5.92979	5.46976
	1.57047	9.42561	3.76078	11.2025	6.82946	20.8321	1.84729	13.1465	3.82892	4.8651	2.65819	9.13641	290.223	0.0399114	0.250989	0.765217	2.46065	-1699.76	-1333.3			4.91895	12.9547	6.27423	5.55323
	1.55815	9.97973	3.83269	11.4617	6.80477	20.918	1.82901	13.8799	3.88329	4.91173	2.62074	9.38527	295.984	0.0396738	0.250421	0.774528	2.45434	-1698.91	-1335.73			5.12352	13.0615	6.53073	5.63925
	1.58347	10.3725	3.90651	11.4555	7.10324	21.0114	1.85791	14.3274	3.95816	4.89669	2.61704	9.65286	302.807	0.0394717	0.250696	0.780131	2.44706	-1697.73	-1338.3			5.28749	13.19	6.71448	5.72219
	1.60188	11.0375	3.90612	11.7714	7.25867	21.0036	1.85483	14.7901	3.98525	4.85427	2.57106	9.5323	312.857	0.0392234	0.251428	0.784061	2.43789	-1696.31	-1341.85			5.51518	13.3446	6.87674	5.65254
	1.58532	11.7553	3.88677	11.9131	7.32782	20.7996	1.85309	15.4371	4.02815	4.94636	2.55498	9.18606	319.142	0.0393691	0.252469	0.779968	2.42672	-1694.77	-1345.12			5.74246	13.3468	7.10612	5.56247
	1.59427	12.4498	3.91113	11.3886	7.24234	20.2445	1.87774	15.5698	4.09846	4.91711	2.48102	8.84969	320.615	0.0397029	0.253145	0.786479	2.42452	-1692.75	-1347.19			5.98505	12.9585	7.18199	5.41594
	1.59729	13.1556	3.95437	11.1727	7.44729	19.062	1.87372	15.739	4.06278	4.81371	2.45456	8.60509	322.602	0.0397427	0.253966	0.78795	2.41799	-1690.27	-1349.58			6.23575	12.5607	7.22517	5.29112
	1.58069	13.3918	3.97773	10.859	7.46726	18.4152	1.85564	16.2978	4.20515	4.68314	2.49685	8.3951	323.439	0.0400154	0.254408	0.784383	2.41374	-1687.85	-1352.92			6.31674	12.2471	7.45288	5.1917
	1.55978	13.8636	4.04983	10.5411	7.72714	18.1993	1.8321	16.6852	4.26538	4.54591	2.45042	8.06262	322.997	0.0400763	0.254636	0.77156	2.40458	-1685.68	-1354.98			6.49108	12.1558	7.59423	5.01965
	1.56559	14.1927	4.10437	10.2447	8.0935	17.4165	1.85448	16.6557	4.32378	4.30415	2.44616	7.69056	327.697	0.0396633	0.254386	0.762673	2.38604	-1683.68	-1357.1			6.62088	11.9182	7.61133	4.81362
	1.5598	14.2189	4.18902	9.5926	8.58634	16.7296	1.82401	16.98	4.27691	4.22469	2.39639	7.13856	342.864	0.039448	0.255092	0.748604	2.3773	-1682.61	-1360.09			6.6559	11.6362	7.69365	4.58654
	1.56736	14.3632	4.28499	9.301	9.04238	15.7232	1.78416	18.6427	4.1872	4.16341	2.34943	6.51366	358.215	0.0395692	0.254327	0.743932	2.38779	-1682.61	-1362.68			6.73851	11.3555	8.20469	4.34217
	1.55415	14.0346	4.44963	9.18378	9.47025	14.7715	1.76662	21.244	4.18153	4.20241	2.33841	6.26919	363.015	0.0394859	0.253994	0.747911	2.39269	-1683.37	-1364.57			6.67945	11.1418	9.06406	4.27
	1.5413	13.6698	4.55753	9.30737	9.92763	13.5845	1.73073	22.1594	4.11978	4.15541	2.32867	6.31999	363.656	0.0392162	0.253517	0.758142	2.39398	-1684.57	-1366.19			6.58954	10.9398	9.33664	4.26802
	1.53561	13.0316	4.74558	9.86384	10.749	12.8354	1.66281	23.8114	3.97254	4.22322	2.30772	6.24573	366.308	0.0389302	0.252557	0.762278	2.39522	-1686.6	-1368.23			6.4376	11.1494	9.81557	4.25889
	1.5072	12.3801	4.94223	10.7959	11.3435	12.4372	1.6186	26.24	3.88848	4.40548	2.27159	6.28218	373.677	0.0386882	0.251876	0.771354	2.4012	-1689.07	-1370.58			6.2765	11.5255	10.5824	4.31975
	1.51126	11.9363	5.03104	11.3677	11.6903	11.886	1.63752	27.1369	3.81708	4.47344	2.25635	6.21781	376.419	0.0388992	0.251492	0.785447	2.40442	-1691.33	-1372.93			6.15952	11.648	10.8638	4.31587
	1.5086	11.4028	5.10619	12.4906	11.8715	11.1371	1.64081	28.6245	3.72335	4.79673	2.30767	6.41012	366.104	0.0391254	0.251305	0.796837	2.40979	-1693.42	-1375.78			6.00586	11.8331	11.3295	4.50484
	1.54568	10.6752	5.14073	13.7264	11.9785	10.5901	1.62403	29.5629	3.47317	4.99326	2.38025	7.04885	347.6	0.0394655	0.251827	0.803596	2.42348	-1695.15	-1379.21			5.7872	12.0983	11.5534	4.80745
	1.57796	9.8557	5.13459	15.0948	11.8301	9.75959	1.66477	29.9333	3.40146	5.35094	2.48533	7.91858	325.277	0.039737	0.252015	0.814837	2.43004	-1695.69	-1382.49			5.52275	12.2282	11.6665	5.25162
	1.57243	9.06735	5.09664	16.3203	11.4335	9.12886	1.71925	29.8853	3.33673	5.97044	2.52998	9.10183	311.249	0.0396608	0.252815	0.820026	2.42523	-1694.96	-1385.55			5.24547	12.2942	11.6471	5.86742
	1.56552	8.44676	4.94858	16.9655	10.9733	8.38464	1.71881	28.7819	3.27013	6.37205	2.66251	11.1427	308.226	0.0398681	0.252656	0.833928	2.42529	-1693.32	-1389.1			4.98695	12.1078	11.2569	6.72576
	1.60521	7.88279	4.68807	17.7846	10.3819	7.76352	1.75763	29.7184	3.27306	7.7365	2.87877	13.8897	314.368	0.0399992	0.252129	0.842009	2.42032	-1690.76	-1392.81			4.72536	11.9767	11.583	8.16832
	1.60684	7.30313	4.38242	18.5985	9.41111	7.23374	1.78841	29.6546	3.19906	10.7647	3.20576	17.0983	325.057	0.0401409	0.252374	0.848324	2.41309	-1686.46	-1396.32			4.4308	11.7478	11.5473	10.3563
	1.60869	6.84708	4.02047	19.1825	8.40299	6.61613	1.80703	29.0571	3.18938	14.8739	3.72992	20.0482	327.641	0.0401049	0.252555	0.853817	2.40811	-1679.37	-1399.51			4.15874	11.4006	11.3512	12.884
	1.6469	6.37801	3.7568	19.9925	7.52992	6.09907	1.83926	28.8414	3.03814	20.5121	4.18392	23.6617	322.028	0.0397815	0.252839	0.861736	2.40064	-1664.7	-1402.05			3.92723	11.2072	11.2396	16.1193
	1.6806	5.77008	3.46288	20.3334	6.68312	5.86152	1.90111	28.1232	2.95168	29.7222	4.83057	26.8516	323.437	0.0392468	0.252482	0.868135	2.40134	-1642.55	-1403.91			3.63785	10.9594	10.992	20.4681
	1.72384	5.4514	3.24963	20.4968	5.72096	5.75262	2.04307	28.6229	2.97715	36.5065	5.56291	30.0124	339.868	0.0391937	0.252099	0.865914	2.39953	-1610.34	-1404.18			3.47496	10.6568	11.2144	24.0273
	1.79174	5.41505	3.09964	20.1379	4.97387	5.74304	2.14815	28.7475	2.96556	42.3851	6.45082	33.248	365.61	0.0391843	0.251357	0.860569	2.40049	-1570.94	-1403.26			3.43548	10.2849	11.2871	27.3613

## Sheet: P210 U1-2
	Ra Li	Oi Li	Oe Li	MF Li	ICO Li	LO Li	Ra Re	Oi Re	Oe Re	MF Re	ICO Re	LO Re	EKG	Kippwinkel	Rotwinkel	Kraft x	Kraft y	Druck li	Druck re			Bauch links	Rücken links	Bauch rechts	Rücken rechts
	2.79992	9.52956	7.14412	72.0724	4.57201	8.83929	2.75616	20.1052	3.94161	71.8061	8.28105	35.0602	1163.6	0.0514816	0.0506264	0.747615	2.7761	41	-3228.75			6.4912	28.4946	8.93434	38.3825
	2.79722	9.40807	6.78519	72.305	4.67545	9.35604	2.74559	20.0294	3.77769	76.3094	8.55398	36.4844	1169.71	0.0512306	0.0507247	0.754036	2.76791	39	-3225.54			6.33016	28.7788	8.85091	40.4493
	2.80869	9.67213	6.45352	72.0364	4.74173	9.963	2.73113	19.9449	3.65728	79.4774	8.76675	37.3007	1171.99	0.0508686	0.0504445	0.760734	2.77307	1.0459	-3222.6			6.31145	28.9137	8.77777	41.8483
	2.82803	10.2454	6.31187	71.6863	4.85218	10.6101	2.71446	20.0536	3.54849	82.4445	8.823	37.4574	1167.37	0.0509117	0.0498518	0.767795	2.78147	11	-3219.66			6.46176	29.0495	8.77219	42.9083
	2.84568	10.3561	6.13407	69.3904	4.95336	10.8829	2.71651	20.1971	3.43283	82.5041	8.75105	37.1112	1157.81	0.0510376	0.0492809	0.773611	2.78619	4415.16	L			6.44527	28.4089	8.78215	42.7888
	2.70337	10.2779	5.87781	67.6607	5.07458	11.1951	2.57594	20.1804	3.40494	81.5936	8.67923	36.3472	1150.15	0.0508103	0.0491224	0.782357	2.78256	4931.6	-3213.89			6.28635	27.9768	8.72044	42.2067
	2.71646	10.1116	5.95138	66.2837	5.15789	11.4295	2.54788	19.8304	3.31383	80.8566	8.52193	35.1024	1141.73	0.0508845	0.0485893	0.790915	2.77827	4960.64	-3212.51			6.25981	27.6237	8.56403	41.4936
	2.68508	10.1613	5.9165	64.5277	5.21932	11.5043	2.49374	19.1185	3.3159	78.5195	8.32725	34.0359	1128.59	0.050546	0.0484089	0.798122	2.7765	4971.52	-3212.15			6.2543	27.0838	8.30938	40.2942
	2.67081	10.0997	5.91451	62.6561	5.30224	11.4903	2.49159	18.5604	3.29613	76.3411	8.05715	32.3376	1109.03	0.0504908	0.0482063	0.797699	2.7811	4960.26	-3212.23			6.22834	26.4829	8.11605	38.912
	2.66373	9.94503	5.85633	59.8764	5.36404	11.6043	2.5026	18.136	3.39268	74.9078	7.89958	30.4984	1086.29	0.0505571	0.0480288	0.793745	2.78538	4952.38	-3212.65			6.15503	25.6149	8.01043	37.7686
	2.70222	9.80757	5.7683	57.4167	5.43141	11.6477	2.53836	17.4748	3.57309	73.7515	7.60875	28.9867	1063.56	0.0508135	0.0481068	0.789947	2.78734	4956.63	-3213.46			6.0927	24.8319	7.86208	36.7823
	2.71227	9.55205	5.7971	53.4466	5.48858	12.0969	2.5467	16.537	3.70855	70.2494	7.15164	26.7784	1045.16	0.0504389	0.0483401	0.782399	2.79408	4951.54	-3214.62			6.02047	23.6774	7.59742	34.7265
	2.705	9.03279	5.88594	49.8204	5.56981	11.9655	2.50771	15.7664	3.71718	65.9222	6.76736	24.218	1035.28	0.0503422	0.0487236	0.774636	2.79532	4913.48	-3216.03			5.87458	22.4519	7.33045	32.3025
	2.67349	8.37309	6.02506	46.2547	5.5874	11.7403	2.46799	14.886	3.75011	61.9205	6.46858	21.4357	1035.34	0.0505047	0.0493698	0.777682	2.79716	4858.22	-3217.66			5.69055	21.1941	7.0347	29.9416
	2.62146	7.87725	6.20295	42.7137	5.62459	11.8702	2.43584	13.8374	3.85954	58.233	6.09078	19.8086	1043.81	0.050805	0.0498772	0.776252	2.80576	4775.84	-3219.51			5.56722	20.0695	6.71093	28.0442
	2.56998	7.5248	6.24724	39.6003	5.70476	11.7348	2.37789	13.1106	3.91765	54.832	5.85623	18.1236	1050.45	0.0507869	0.0502226	0.765321	2.81847	4652.75	-3221.45			5.44734	19.0133	6.46872	26.2706
	2.49921	7.34503	6.13071	34.2161	5.85446	11.5847	2.29944	12.2992	3.90783	48.8178	5.43319	16.6606	1052.05	0.051181	0.0504004	0.756755	2.83125	4494.41	-3223.37			5.32498	17.2184	6.16881	23.6372
	2.44629	7.01574	5.98346	29.4471	5.75728	11.2325	2.22581	11.7015	4.10232	42.9628	4.9568	14.5053	1051.15	0.0514174	0.0508496	0.747195	2.84628	4336.21	-3225.27			5.14849	15.479	6.00989	20.8083
	2.34713	6.88376	5.65454	23.673	5.62298	10.622	2.11681	11.1742	4.191	33.5029	4.60524	12.0717	1057.73	0.0518645	0.0506415	0.742277	2.86148	4178.75	-3227.09			4.96181	13.306	5.82733	16.7266
	2.23749	6.95253	5.41866	20.5404	5.47499	10.3662	2.03643	10.5546	4.23693	24.9765	4.26816	9.71931	1076.8	0.0523184	0.0507143	0.737185	2.87698	3998.22	-3228.71			4.86956	12.1272	5.60932	12.988
	2.18396	7.01786	5.2942	17.7767	5.27948	9.79516	1.99815	10.4353	4.2488	15.9662	4.17152	7.43152	1098.48	0.0525607	0.0507758	0.733303	2.88607	3808.62	-3230.08			4.83201	10.9504	5.56074	9.18973
	2.14301	6.926	5.0752	15.7414	5.04373	9.383	2.00307	10.1215	4.32411	14.1015	4.48451	6.23288	1111.9	0.0531103	0.0504776	0.734555	2.89684	3629.31	-3231.2			4.71474	10.056	5.4829	8.27295
	2.10881	7.22103	4.86493	13.7687	4.75925	9.32436	1.9856	9.70603	4.5433	12.6812	4.67746	5.39805	1109.56	0.0529509	0.0502282	0.732069	2.90621	3460.34	-3232.12			4.73159	9.28411	5.41164	7.58557
	2.05418	7.31051	4.49429	12.5676	4.55379	9.20802	1.93441	9.31276	4.74988	11.776	5.01524	5.01943	1093.84	0.0529126	0.0498808	0.725009	2.91458	3300.09	-3232.75			4.61966	8.77647	5.33235	7.27022
	2.0261	7.73738	4.22517	11.54	4.11307	9.26737	1.90016	9.16677	4.94323	12.394	5.43722	4.98773	1075.06	0.0527855	0.0499972	0.718504	2.92222	3176.6	-3233.22			4.66289	8.3068	5.33672	7.60633
	1.96514	8.05501	4.00461	10.8922	3.67523	9.23966	1.87706	9.11267	5.02191	13.3096	5.94875	5.02963	1066.48	0.052729	0.0501467	0.716764	2.92401	3086.77	-3233.65			4.67492	7.93571	5.33721	8.09599
	1.94727	8.33972	3.80381	10.4531	3.39998	9.38961	1.89459	9.24229	5.12402	14.1044	6.49793	5.1695	1066.97	0.0527641	0.0500841	0.710407	2.92369	3009.21	-3234.04			4.69693	7.74756	5.4203	8.5906
	1.90945	8.57245	3.74253	10.63	3.34055	9.68356	1.90791	8.98081	5.1817	14.6739	6.99288	5.28289	1069.53	0.0525087	0.0507122	0.702822	2.92587	2907.81	-3234.41			4.74148	7.8847	5.3568	8.98323
	1.88128	8.68128	3.76119	10.6922	3.22095	9.79753	1.94344	8.83087	5.25447	15.7151	7.30777	5.33468	1069.7	0.0524286	0.0509761	0.702754	2.9206	2806.31	-3234.75			4.77458	7.90356	5.34293	9.45251
	1.87213	8.60143	3.75383	10.6313	2.99445	9.5603	1.93317	8.68041	5.44261	16.5433	7.6789	5.39502	1066.09	0.0518567	0.0507405	0.703638	2.92311	2710.27	-3235.05			4.74247	7.72868	5.35206	9.87241
	1.87149	8.58692	3.77217	10.4826	2.89071	9.50269	1.93146	8.6864	5.42792	17.4415	7.80419	5.49382	1052.08	0.0515832	0.0508381	0.703769	2.92655	2602.68	-3235.31			4.74353	7.62532	5.34859	10.2465
	1.85767	8.67451	3.71075	10.4624	2.89557	9.0641	1.89043	8.77017	5.51357	17.9569	8.0527	5.4547	1030.71	0.0512981	0.0511092	0.699247	2.92678	2476.64	-3235.53			4.74764	7.47402	5.39139	10.4881
	1.83004	8.51967	3.68761	10.2646	2.94387	8.48431	1.88963	8.76518	5.82884	18.7138	8.41739	5.3711	1008.72	0.0511914	0.0513273	0.693143	2.93167	2350.3	-3235.77			4.67911	7.23092	5.49455	10.8341
	1.8342	8.50971	3.76669	10.0521	2.99077	8.03478	1.87642	8.76895	5.80521	18.9425	8.83665	5.31783	985.409	0.0511111	0.0512924	0.694859	2.93859	2231.12	-3236.04			4.70353	7.02588	5.48352	11.0323
	1.83926	8.44535	3.73908	9.96075	2.96326	7.23377	1.88243	8.72208	5.90598	18.5392	8.92362	5.21996	958.134	0.0512237	0.0512501	0.693354	2.94609	2092.06	-3236.26			4.67456	6.71926	5.5035	10.8943
	1.86164	8.41608	3.72026	9.72614	2.88091	6.55468	1.89432	8.49668	6.24374	18.1471	9.27967	5.08127	925.729	0.0514821	0.051386	0.700708	2.9632	1934.52	-3236.42			4.66599	6.38724	5.54491	10.836
	1.87004	8.38776	3.74114	9.77338	2.79528	6.07056	1.90801	8.25142	6.4614	17.959	9.11415	4.97657	893.247	0.0516544	0.0512102	0.700267	2.98099	1781.1	-3236.58			4.66632	6.21307	5.54028	10.6832
	1.87606	8.13069	3.78792	10.042	2.72069	5.49975	1.88218	8.1884	6.62403	17.5611	9.07859	4.85801	862.745	0.0514905	0.0513483	0.70391	2.98948	1646.66	-3236.73			4.59822	6.08749	5.56487	10.4992
	1.87567	7.99224	3.79412	10.1852	2.69086	5.05804	1.85837	8.19491	6.65163	16.9774	9.01831	4.65216	830.531	0.0513362	0.0512747	0.701152	2.99392	1503.32	-3236.86			4.55401	5.97804	5.5683	10.216
	1.86557	7.90315	3.7691	10.7428	2.6831	4.79452	1.89084	8.15127	6.72211	15.7957	8.87532	4.55806	792.262	0.0515679	0.0512913	0.700852	2.99171	1368.33	-3237.02			4.5126	6.07347	5.58807	9.74303
	1.84431	7.79387	3.71927	11.2602	2.66305	4.5112	1.87074	8.14359	6.77523	15.2758	8.67452	4.50768	751.369	0.0517222	0.0513691	0.701144	2.9926	1251.39	-3237.22			4.45248	6.14482	5.59652	9.486
	1.86153	7.75181	3.73413	11.6853	2.68997	4.49048	1.88719	8.02052	6.66563	14.8207	8.54614	4.6151	714.763	0.0519819	0.0513781	0.70912	2.9897	1153.41	-3237.41			4.44916	6.28857	5.52445	9.32733
	1.8629	7.64762	3.731	11.9559	2.64058	4.48808	1.89706	7.99195	6.35697	14.1096	8.18695	4.6163	685.8	0.0520823	0.0512952	0.708286	2.98333	1053.8	-3237.55			4.41384	6.36152	5.41533	8.97095
	1.89114	7.34062	3.67704	12.3886	2.60386	4.59151	1.90617	7.8908	6.16833	14.1252	7.87245	4.6585	657.908	0.0523519	0.0508738	0.710387	2.98705	957.767	-3237.71			4.30293	6.528	5.32176	8.88539
	1.87312	7.08936	3.71766	12.8414	2.62417	4.65026	1.90154	7.86179	5.87287	13.9243	7.54216	4.60233	628.44	0.0523634	0.050456	0.712316	2.98258	882.02	-3237.9			4.22671	6.70529	5.21207	8.68959
	1.86258	6.66862	3.69313	13.3955	2.61635	4.60724	1.90176	7.91761	5.5894	14.0169	6.92174	4.64231	596.339	0.0525275	0.050305	0.713768	2.97351	819.029	-3238.08			4.07478	6.87304	5.13626	8.52699
	1.8601	6.4505	3.67891	13.4008	2.63585	4.57236	1.89999	7.77749	5.33455	13.7438	6.65237	4.61203	563.787	0.0527046	0.0501898	0.718192	2.9613	752.62	-3238.23			3.9965	6.86967	5.00401	8.33608
	1.84354	6.43544	3.61532	13.4825	2.66769	4.54721	1.87946	7.66086	5.39322	13.6601	6.35409	4.68645	533.826	0.0531306	0.049655	0.718219	2.9582	691.522	-3238.45			3.96477	6.89915	4.97785	8.23354
	1.83267	6.52445	3.54822	13.5049	2.64173	4.41878	1.85245	7.55433	5.50123	13.1704	6.33534	4.73025	509.031	0.0531537	0.0494775	0.722675	2.95381	641.151	-3238.7			3.96845	6.85513	4.96934	8.07867
	1.80894	6.81472	3.54439	13.1716	2.55557	4.35503	1.81599	7.66559	5.47407	12.8059	6.35034	4.78808	491.857	0.0534985	0.0493867	0.725592	2.9537	593.897	-3238.94			4.05602	6.69406	4.98521	7.98144
	1.7925	6.82512	3.4839	12.6625	2.47521	4.16388	1.78507	7.65061	5.6184	12.0614	6.31575	4.75551	486.074	0.0535555	0.0494965	0.718547	2.9503	540.704	-3239.12			4.03384	6.43388	5.01803	7.71088
	1.79755	6.92705	3.44991	12.1867	2.42224	4.10383	1.75941	7.71379	5.65178	11.3381	6.33528	4.81502	489.985	0.0537959	0.0493995	0.72135	2.94836	490.196	-3239.28			4.05817	6.23759	5.04166	7.49615
	1.78053	6.98039	3.41078	11.774	2.38446	3.95632	1.74438	7.70203	5.82153	10.4456	6.58864	4.97753	495.07	0.0535317	0.0494544	0.724499	2.94564	446.34	-3239.46			4.05724	6.03827	5.08932	7.33725
	1.76541	7.00944	3.38097	11.3821	2.36067	3.93625	1.75709	8.0467	6.09848	9.85118	6.47267	5.12554	501.308	0.0536633	0.0495305	0.722509	2.9421	406.475	-3239.55			4.05194	5.89301	5.30076	7.1498
	1.73902	6.98757	3.37255	10.8797	2.30362	3.92831	1.74535	8.12614	6.17193	9.26186	6.52875	5.24413	519.644	0.0541448	0.0494105	0.72025	2.93778	363.656	-3239.6			4.03305	5.70388	5.34781	7.01158
	1.72336	6.99025	3.393	10.2413	2.26127	3.92321	1.72683	8.19725	6.4844	8.86382	6.59838	5.32886	547.041	0.0544398	0.0497014	0.721054	2.93339	326.204	-3239.64			4.03554	5.47526	5.46949	6.93035
	1.68945	6.96391	3.39226	9.89424	2.18819	3.91881	1.69972	8.4272	6.70778	8.26472	6.74728	5.38877	575.989	0.0545966	0.0496655	0.722842	2.92994	299.594	-3239.66			4.01521	5.33375	5.61157	6.80026
	1.6807	6.88938	3.43333	9.38115	2.17292	3.89843	1.72678	8.78334	6.72682	7.9219	6.83652	5.47479	606.331	0.054907	0.0499152	0.722858	2.92384	274.74	-3239.58			4.00114	5.15084	5.74565	6.7444
	1.69172	7.07819	3.47859	8.97512	2.25265	3.9458	1.77308	8.96261	6.98248	7.68883	6.78385	5.58154	633.038	0.0549481	0.0500081	0.727269	2.92031	248.926	-3239.43			4.08283	5.05786	5.90606	6.68474
	1.72215	6.89436	3.45951	8.70814	2.2798	3.94176	1.80027	9.14997	7.09766	7.39839	6.77174	5.81581	655.224	0.0547556	0.0496035	0.731301	2.91574	228.88	-3239.3			4.02534	4.97657	6.01597	6.66198
	1.70966	6.92473	3.42163	8.53642	2.26991	4.00792	1.8078	9.35366	7.21142	7.1593	6.79342	5.93417	673.128	0.0547231	0.049908	0.738195	2.91677	216.334	-3239.14			4.01867	4.93808	6.12429	6.62896
	1.73052	6.92163	3.46934	8.30327	2.27425	4.02194	1.8505	9.67186	7.38555	6.89286	6.52353	6.12484	682.46	0.0545671	0.0501741	0.746148	2.91939	203.924	-3238.96			4.04049	4.86648	6.30264	6.51374
	1.7641	7.09058	3.51385	8.09413	2.27813	4.10611	1.85742	9.99843	7.32496	6.83861	6.45864	6.40734	684.194	0.0546175	0.050774	0.750824	2.91182	191.119	-3238.81			4.12284	4.82613	6.39361	6.5682
	1.76915	7.31787	3.57768	7.74992	2.35274	4.20089	1.85848	10.1187	7.19875	6.7123	6.50633	6.78406	687.329	0.0544206	0.0511447	0.754573	2.8997	183.521	-3238.79			4.22156	4.76785	6.39198	6.66756
	1.81615	7.61092	3.62648	7.50774	2.37989	4.18307	1.90917	10.3633	7.19783	6.84789	6.59577	7.22082	691.577	0.0542545	0.0511234	0.758222	2.89643	179.124	-3238.76			4.35118	4.69023	6.49009	6.88816
	1.86112	7.84884	3.65074	7.32318	2.3676	4.2858	1.94496	10.5643	7.01174	6.94148	6.56798	7.86066	693.555	0.0538746	0.0511597	0.760875	2.88884	171.18	-3238.67			4.45357	4.65886	6.50701	7.12337
	1.93248	8.03	3.63681	7.09927	2.36803	4.30851	2.01624	11.1086	6.94393	7.0934	6.66121	8.63426	693.373	0.0535147	0.0511057	0.758928	2.88339	161.902	-3238.59			4.5331	4.59194	6.68959	7.46296
	1.98352	8.12607	3.68231	6.97442	2.30136	4.31922	2.06158	11.7248	6.88407	7.50541	6.88482	9.24598	688.275	0.0532779	0.0510859	0.753974	2.88866	156.737	-3238.51			4.5973	4.53167	6.89014	7.87874
	1.97264	8.26065	3.79971	6.82158	2.2788	4.42516	2.06725	12.1399	6.72404	7.87307	7.05832	9.93498	679.021	0.053301	0.0512526	0.756533	2.88903	153.874	-3238.44			4.67766	4.50851	6.97707	8.28879
	2.00483	8.36942	3.88885	6.6586	2.28929	4.60563	2.1013	12.5835	6.82075	8.47576	7.42465	10.912	667.15	0.0533999	0.051437	0.755974	2.88498	148.404	-3238.27			4.75437	4.51784	7.16852	8.93747
	2.04088	8.68703	3.9815	6.51322	2.31425	4.71244	2.12462	13.4053	6.85543	8.96898	7.94325	11.5622	651.872	0.0528578	0.0508989	0.7474	2.87907	141.917	-3238.07			4.90314	4.5133	7.46178	9.49147
	2.04306	9.01758	3.93393	6.39001	2.35383	4.80573	2.14952	13.7888	6.71914	9.51934	8.37554	12.2819	631.455	0.0529743	0.0504408	0.741031	2.87377	138.523	-3237.72			4.99819	4.51652	7.55247	10.0589
	2.02978	9.46099	3.97188	6.21359	2.31072	4.92114	2.14655	14.2919	6.77615	10.1513	8.75695	13.1659	607.28	0.0527527	0.0501095	0.741317	2.88203	135.588	-3237.11			5.15422	4.48182	7.7382	10.6914
	2.07468	9.65484	3.99205	6.14441	2.23452	5.09388	2.19849	14.8872	6.74675	10.5357	8.95806	13.8177	581.322	0.0526075	0.0496328	0.739245	2.89258	129.835	-3236.12			5.24052	4.49093	7.94416	11.1038
	2.09529	9.88626	4.03175	6.04701	2.26643	5.20866	2.21766	15.8463	6.65932	11.1278	9.50362	14.0698	552.438	0.0527681	0.0494064	0.735879	2.90614	124.212	-3234.86			5.33777	4.50737	8.2411	11.5671
	2.08165	10.2373	4.11395	6.0966	2.23143	5.32415	2.21951	16.9665	6.43607	11.5776	10.1338	14.2004	520.841	0.0529077	0.0489784	0.732249	2.91694	120.992	-3233.34			5.47764	4.55073	8.5407	11.9706
	2.0422	10.663	4.28685	6.12191	2.25054	5.36396	2.16846	17.8965	6.3735	12.0494	10.6274	14.4114	483.877	0.0529868	0.0486689	0.733286	2.92329	117.166	-3231.58			5.664	4.57881	8.81282	12.3627
	2.04522	10.8655	4.36067	6.13728	2.25932	5.54643	2.1441	18.6788	6.10234	12.96	11.125	14.4754	444.652	0.0525876	0.0480743	0.732593	2.93182	110.718	-3229.86			5.75714	4.64768	8.97508	12.8535
	2.106	11.1871	4.43162	6.08053	2.21546	5.69666	2.13929	20.0414	6.05239	13.3844	11.6507	14.1902	412.234	0.052084	0.0479315	0.731599	2.9423	103.662	-3228.42			5.90825	4.66422	9.41101	13.0751
	2.12386	11.6223	4.48211	6.25606	2.21247	5.87855	2.12157	21.0282	5.94944	14.2809	11.8076	14.0007	394.231	0.0519151	0.0479642	0.730226	2.95234	96.5762	-3227.41			6.07608	4.78236	9.69975	13.3631
	2.08872	11.7389	4.59387	6.26741	2.19807	5.9629	2.1058	21.6768	5.84679	14.8248	12.0572	13.6346	385.989	0.0515673	0.0480282	0.722912	2.96039	87.8161	-3226.86			6.14049	4.80946	9.87645	13.5055
	2.12319	12.0505	4.66854	6.45845	2.14912	6.36024	2.09675	21.9251	5.92894	15.1874	12.1831	12.912	386.477	0.0512083	0.048099	0.720565	2.97289	77.8751	-3226.83			6.28075	4.98927	9.98359	13.4275
	2.10932	12.0283	4.69371	6.59207	2.15707	6.721	2.08964	22.1139	6.02785	15.4548	12.3855	12.0403	400.467	0.050926	0.0479821	0.719912	2.97542	67.2772	-3227.32			6.27713	5.15671	10.0771	13.2935
	2.05228	12.0754	4.766	6.66971	2.16487	7.54642	2.02204	22.3149	6.01112	16.3955	12.5719	11.3248	422.638	0.0507356	0.0481077	0.721564	2.9654	57.1092	-3228.18			6.29789	5.46033	10.116	13.4307
	2.04645	12.1758	4.80386	6.73717	2.15314	8.22281	1.99027	21.8897	6.17439	17.7915	12.6391	10.9263	452.666	0.0505124	0.0478539	0.71915	2.96131	46.5064	-3229.37			6.34204	5.70437	10.0181	13.7856
	2.06361	12.355	4.73352	7.07908	2.23252	9.37576	2.013	21.3213	6.35593	19.6809	12.4695	10.1955	484.525	0.0506198	0.04746	0.722514	2.96003	35.0953	-3230.86			6.38405	6.22912	9.89674	14.1153
	2.08037	12.6396	4.7884	7.80661	2.38525	10.6946	2.0533	20.5323	6.41938	21.56	12.2196	9.59691	511.608	0.050454	0.0475311	0.720707	2.95538	22.8399	-3232.57			6.5028	6.96217	9.66831	14.4589
	2.05395	12.8108	4.78334	8.95313	2.47018	11.5295	2.08962	19.6518	6.80865	24.1013	12.3044	9.345	538.225	0.0503717	0.0475309	0.716953	2.95894	9.39247	-3234.02			6.54935	7.65094	9.51669	15.2502
	2.00857	12.9345	4.80497	11.0533	2.60735	12.8722	2.1141	18.3363	6.85924	27.1894	12.0097	9.26378	564.765	0.0500291	0.0474149	0.717613	2.96454	-5.83787	-3235.1			6.58268	8.84431	9.1032	16.1543
	2.0324	13.1817	4.73814	13.4684	2.65335	14.1919	2.17699	17.5011	7.17297	31.4946	11.8323	9.04399	589.742	0.0498351	0.0472349	0.720146	2.97007	-21.9331	-3235.65			6.65074	10.1046	8.95034	17.457
	2.03295	13.4293	4.8074	18.1062	2.83608	15.8434	2.20752	17.2422	7.66408	36.5822	11.5975	8.96591	608.861	0.0498773	0.0476342	0.725709	2.97632	-37.3402	-3235.68			6.75655	12.2619	9.03793	19.0485
	2.06297	13.6163	4.88636	23.0285	3.08247	17.2631	2.246	16.9477	7.9681	41.3311	11.3762	9.06476	627.592	0.0498149	0.0477622	0.726374	2.9734	-53.5595	-3235.2			6.85522	14.4581	9.05394	20.5907
	2.12495	13.9967	5.01318	26.2919	3.34634	19.8435	2.30828	16.2468	8.51717	46.2615	11.0062	9.4305	651.08	0.0494039	0.0478705	0.724337	2.97415	-71.6125	-3234.11			7.04494	16.4939	9.02409	22.2327
	2.19384	14.515	5.20882	31.1832	3.61628	22.4714	2.40026	15.6645	8.93023	51.7745	10.6414	9.49238	672.261	0.0488727	0.0480345	0.725679	2.97308	-91.2436	-3232.43			7.30589	19.0903	8.99832	23.9694
	2.29597	15.2695	5.38301	37.4204	4.05076	25.2173	2.46692	15.1777	9.45369	58.7113	10.0624	9.93928	688.414	0.0485748	0.0485267	0.721341	2.96714	-110.371	-3229.98			7.6495	22.2295	9.03275	26.2377
	2.37449	15.6167	5.72043	43.6007	4.42238	28.1434	2.53263	14.7071	10.1442	66.1029	10.0474	10.6444	695.067	0.047976	0.0492868	0.722189	2.95988	-127.807	-3226.11			7.90387	25.3888	9.12797	28.9316
	2.47402	16.0076	5.92462	50.0633	4.84301	31.4253	2.61944	14.3984	11.0427	73.991	9.83859	11.5576	705.979	0.0478393	0.0495642	0.720962	2.95093	-143.792	-3220.17			8.13541	28.7772	9.35352	31.7957
	2.57663	16.3962	6.16828	55.5935	5.23108	35.364	2.69362	14.3478	11.7118	80.1732	9.94843	12.3016	725.334	0.0475986	0.0498014	0.725382	2.93999	-157.87	-3210.93			8.38038	32.0629	9.5844	34.1411
	2.65382	16.3985	6.39111	60.5001	5.65948	38.548	2.77906	14.2381	12.3111	86.5785	10.1286	12.6648	749.092	0.0475759	0.0495912	0.725788	2.93021	-172.248	-3197.71			8.48114	34.9025	9.77609	36.4573
	2.71144	16.3864	6.50386	65.1903	6.11125	40.1356	2.87828	13.2952	12.8142	89.2601	10.093	13.0264	773.42	0.0476113	0.0495104	0.727974	2.91601	-188.857	-3181.12			8.53389	37.1457	9.66255	37.4598
	2.71368	16.3411	6.52675	68.627	6.39433	41.5546	2.90645	12.4696	13.138	91.3773	10.3518	13.5137	799.603	0.0477099	0.0493497	0.725487	2.91072	-206.453	-3160.98			8.52719	38.8587	9.50469	38.4142
	2.71827	16.6105	6.61649	70.3225	6.67156	42.511	2.92822	11.8718	13.4841	91.8607	10.3134	13.8426	823.522	0.0478978	0.0489678	0.725014	2.90483	-222.618	-3139.52			8.64842	39.835	9.42805	38.6723
	2.72433	16.7158	6.52524	71.6759	6.89334	43.9438	2.90593	11.7196	13.8634	92.3363	10.5658	14.189	841.095	0.0482479	0.0487671	0.726398	2.89567	-238.186	-3116.72			8.65513	40.8377	9.49633	39.0303
	2.68645	16.5622	6.37767	72.5904	7.09479	44.067	2.91275	11.6299	14.3093	90.6649	10.994	14.1947	850.59	0.0487009	0.0486091	0.724757	2.8826	-253.725	-3094.94			8.54211	41.2507	9.61731	38.6179
	2.68272	16.259	6.31412	72.6644	7.36241	44.0348	2.90605	12.1959	14.3744	87.2484	11.3066	14.0135	855.308	0.0493009	0.048227	0.725754	2.86989	-271.169	-3075.36			8.4186	41.3539	9.82544	37.5228
	2.65342	15.9327	6.1608	70.3529	7.64746	43.2754	2.91954	12.4727	14.5971	82.5184	11.6744	13.4288	861.902	0.050034	0.0481383	0.728293	2.86677	-292.011	-3058.76			8.24896	40.4253	9.99644	35.8739
	2.62662	15.5312	6.06283	67.4209	7.60354	43.2074	2.9257	12.8326	14.2148	78.085	12.1002	12.9229	871.871	0.0505247	0.0475	0.731938	2.8647	-314.517	-3046.73			8.07354	39.4106	9.99104	34.3694
	2.59202	14.8597	5.94065	64.3606	7.76598	41.5672	2.93922	12.939	13.8369	70.7823	12.144	12.0174	882.969	0.0511115	0.0475888	0.730146	2.85433	-336.06	-3040.3			7.79746	37.8979	9.90502	31.6479
	2.50778	14.3992	5.75477	60.6715	7.58021	40.7373	2.82209	12.9785	13.2481	63.9072	12.1864	11.4989	893.494	0.0518931	0.0476622	0.730866	2.84472	-354.233	-3039.98			7.55393	36.3297	9.68288	29.1975
	2.48575	13.883	5.61161	56.1926	7.45449	39.5801	2.78961	13.1083	12.699	58.7923	12.261	11.0026	902.509	0.0522133	0.0477999	0.727967	2.82858	-368.803	-3044.39			7.32677	34.409	9.53229	27.352
	2.48006	13.3517	5.39477	50.5447	7.22851	38.7661	2.80075	13.3062	12.2749	54.7432	12.0411	10.4696	910.416	0.0524203	0.0475388	0.727101	2.81263	-381.686	-3054.12			7.07551	32.1798	9.46063	25.7513
	2.44566	12.497	5.20894	45.8955	6.87364	37.0767	2.79976	13.3553	11.5997	49.5189	12.1778	9.89863	920.147	0.0524194	0.0474904	0.71969	2.79704	-391.105	-3066.97			6.7172	29.9486	9.25159	23.8651
	2.37629	11.6168	5.0246	41.688	6.56666	34.3886	2.72706	13.1594	10.8586	46.0364	11.8975	9.37197	935.116	0.0519287	0.0478677	0.719449	2.78397	-398.727	-3081.87			6.33922	27.5477	8.91503	22.4353
	2.31806	10.3891	4.72962	36.1975	6.14368	32.8087	2.68672	12.8688	9.93288	42.8044	11.645	9.14996	947.789	0.0517058	0.0478416	0.721848	2.77646	-403.531	-3097.17			5.81225	25.05	8.49614	21.1998
	2.21267	9.34943	4.39775	31.5021	5.38341	30.2452	2.5993	12.3686	9.00214	38.3503	11.2439	8.87547	958.223	0.0510851	0.0476543	0.723497	2.77207	-403.495	-3111.57			5.31995	22.3769	7.99003	19.4899
	2.06337	8.31709	4.07052	27.2669	4.88356	27.3228	2.44137	12.188	8.01516	33.6543	10.5367	8.96552	965.404	0.0500566	0.0475843	0.731303	2.75838	-397.924	-3124.73			4.81699	19.8244	7.54817	17.7188
	1.95345	7.69196	3.73412	23.3846	4.30956	23.8686	2.29776	11.6206	7.42842	29.8772	9.89904	8.94788	972.477	0.0495954	0.0475509	0.731082	2.7411	-389.424	-3136.58			4.45984	17.1876	7.11561	16.2414
	1.89294	7.44047	3.52296	18.4062	3.51676	20.5543	2.24235	11.5775	7.11111	26.8589	9.66562	8.96288	979.181	0.0496244	0.0472038	0.728535	2.73214	-378.729	-3146.96			4.28546	14.1591	6.97699	15.1625
	1.80995	6.98248	3.33964	15.1628	3.10918	17.1414	2.1421	11.7295	6.60737	23.6704	9.08327	8.92404	983.907	0.0495645	0.0471898	0.723261	2.72353	-365.009	-3155.95			4.04402	11.8045	6.82634	13.8926
	1.73097	6.9482	3.25781	13.1645	2.70313	14.8998	2.02049	12.2495	6.03758	20.6435	8.35834	8.81301	987.63	0.0494288	0.047319	0.725538	2.71976	-350.094	-3163.31			3.97899	10.2558	6.76918	12.605
	1.6374	6.70655	3.21369	11.113	2.41242	12.3181	1.90928	12.9164	5.73802	16.631	7.79486	8.84302	994.406	0.0496618	0.0477346	0.721916	2.71459	-334.965	-3169.29			3.85255	8.61452	6.85456	11.0896
	1.63956	6.59808	3.38919	9.9656	2.28258	10.1152	1.8793	13.4395	5.45554	14.281	7.22159	8.72893	1006.46	0.0499351	0.0478534	0.724541	2.7157	-319.517	-3174.28			3.87561	7.45445	6.92477	10.0772
	1.64352	6.56139	3.54469	9.6463	2.26744	8.54638	1.87639	13.5706	5.19515	12.7596	6.76173	8.68905	1019.38	0.0503945	0.0482993	0.723705	2.72325	-303.054	-3178.24			3.91653	6.82004	6.8807	9.40347
	1.64717	6.64716	3.65421	9.4401	2.32943	7.46581	1.87344	13.6603	4.89144	11.4011	6.32587	8.69226	1030.75	0.0508457	0.0488038	0.723947	2.72862	-288.819	-3181.26			3.98285	6.41178	6.80841	8.80643
	1.70722	6.84406	3.84911	9.28995	2.41557	6.48413	1.91162	13.9445	4.75733	10.9593	6.12633	8.72346	1043.29	0.0512999	0.0488741	0.717609	2.7298	-278.92	-3183.71			4.13347	6.06322	6.87114	8.60304
	1.76945	6.69416	3.95169	9.06059	2.46374	5.87424	1.96127	14.231	4.78222	10.6505	5.97035	8.48676	1058.63	0.0517913	0.0493105	0.711511	2.73053	-270.971	-3185.81			4.13844	5.79953	6.99148	8.36921
	1.80272	6.60593	4.02791	9.10291	2.51516	5.43912	1.9465	14.1892	4.69192	10.3662	5.77832	8.25687	1070.49	0.0519002	0.0493796	0.707595	2.73227	-262.95	-3187.52			4.14552	5.68573	6.94252	8.13381
	1.86232	6.44844	4.07135	9.12857	2.57805	5.05543	1.95195	14.2337	4.54512	10.2043	5.63161	8.07021	1076.87	0.0514917	0.0494775	0.703644	2.72964	-258.729	-3188.64			4.12737	5.58735	6.91027	7.96872
	1.9106	6.35504	4.11433	9.04654	2.61478	4.8007	2.02954	14.3102	4.48872	10.0911	5.59714	7.87914	1079.64	0.0512195	0.0495319	0.696786	2.72725	-259.828	-3189.48			4.12666	5.48734	6.94282	7.85579
	1.97918	6.22337	4.15366	9.0009	2.61665	4.78558	2.0619	13.9168	4.39207	10.205	5.68007	7.76124	1079.52	0.0510106	0.0493604	0.687142	2.7179	-261.681	-3190.26			4.11874	5.46771	6.79025	7.88209
	2.04562	6.23582	4.13216	8.82303	2.61138	4.68334	2.15317	13.511	4.28438	10.3587	5.66267	7.61201	1073.86	0.0510372	0.0487832	0.681322	2.70964	-263.4	-3190.87			4.13787	5.37258	6.64952	7.87778
	2.10245	6.20331	4.04133	8.53607	2.56849	4.58736	2.20386	13.5916	4.16105	10.5487	5.8461	7.68981	1061.63	0.0508677	0.0486234	0.673009	2.70074	-269.385	-3191.34			4.1157	5.23064	6.65217	8.02821
	2.11457	6.39431	3.97615	8.05068	2.50705	4.44048	2.24036	13.671	4.08131	10.8797	5.92768	7.68586	1041.53	0.0505246	0.0478846	0.664207	2.69438	-277.553	-3191.96			4.16168	4.9994	6.66422	8.16443
	2.13992	6.38094	3.90675	7.71592	2.42484	4.20838	2.29104	13.4793	4.03834	10.9547	5.92779	7.60124	1016.73	0.0503335	0.0478401	0.656648	2.6918	-281.772	-3192.85			4.14254	4.78305	6.6029	8.16125
	2.15386	6.4967	3.84062	7.62494	2.38056	4.15909	2.33004	12.9955	3.97593	10.9895	5.92926	7.60228	988.754	0.0500889	0.0481182	0.652716	2.69425	-282.824	-3193.78			4.16373	4.72153	6.43383	8.17368
	2.1391	6.6303	3.78277	7.45878	2.36295	4.04792	2.3482	12.8614	3.83699	11.0491	5.88092	7.53108	958.214	0.0501997	0.0482207	0.652933	2.69807	-287.595	-3194.91			4.18406	4.62322	6.34886	8.15369
	2.16436	6.66614	3.73002	7.39521	2.32938	4.07043	2.39938	12.6967	3.68368	11.3093	5.94315	7.50869	928.385	0.049994	0.0482638	0.6531	2.7025	-293.408	-3196.33			4.18684	4.59834	6.2599	8.2537
	2.1569	6.70409	3.70917	7.47264	2.31628	4.10164	2.40682	12.1643	3.49722	11.0736	5.79277	7.53808	902.442	0.0504301	0.0485657	0.654142	2.70165	-294.213	-3197.99			4.19005	4.63019	6.02278	8.1348
	2.17364	6.70973	3.70022	7.50366	2.31905	4.11244	2.42101	11.7482	3.46543	11.4579	5.80416	7.81376	884.346	0.0509354	0.0482701	0.65723	2.7042	-293.814	-3199.75			4.19453	4.64505	5.87821	8.3586
	2.1804	6.68852	3.62576	7.65046	2.35196	4.09359	2.44879	11.4808	3.42235	11.5515	5.90588	7.81907	875.712	0.0510574	0.0484598	0.656668	2.71393	-297.43	-3201.58			4.16489	4.69867	5.78398	8.42549
	2.19158	6.53674	3.59094	7.82934	2.3966	4.10567	2.44047	11.0069	3.41642	11.7906	6.04113	7.91005	873.876	0.0511793	0.0488764	0.659378	2.72354	-300.606	-3203.66			4.10642	4.77721	5.62126	8.58058
	2.20619	6.35956	3.54581	8.05436	2.44317	4.12499	2.43235	10.2006	3.40614	11.8894	6.06122	7.96833	877.316	0.0513945	0.0489251	0.663579	2.72932	-297.707	-3205.78			4.03719	4.87417	5.34637	8.63964
	2.25401	6.21608	3.57657	8.27475	2.46625	4.1949	2.47489	9.63544	3.376	12.03	6.19477	7.92576	889.682	0.0516183	0.0490056	0.66914	2.73235	-295.769	-3207.75			4.01555	4.97864	5.16211	8.71685
	2.23898	6.00484	3.56595	8.35106	2.51865	4.24802	2.45797	9.39727	3.43142	12.1279	6.28602	7.97286	909.533	0.0518143	0.049155	0.683971	2.74138	-299.462	-3209.75			3.93659	5.03925	5.09555	8.79561
	2.23155	5.77262	3.56721	8.3874	2.51513	4.28529	2.41943	9.09219	3.4042	12.1835	6.4034	7.80305	929.027	0.0519121	0.0490373	0.695413	2.75241	-301.118	-3211.69			3.85712	5.06261	4.97194	8.79665
	2.23083	5.56321	3.5822	8.26656	2.58324	4.32866	2.40252	8.83903	3.41462	12.1884	6.45185	7.69815	944.577	0.0520124	0.0493982	0.707445	2.76884	-295.87	-3213.6			3.79208	5.05949	4.88539	8.77948
	2.25548	5.46763	3.56621	8.091	2.59389	4.27415	2.41545	8.583	3.47293	12.1376	6.57927	7.65368	955.588	0.0520601	0.0492812	0.712215	2.78657	-294.46	-3215.27			3.7631	4.98635	4.82379	8.79019
	2.26052	5.3543	3.63234	7.91921	2.58447	4.19409	2.43215	8.54461	3.52908	12.0865	6.66022	7.3695	963.58	0.0516491	0.0487414	0.719164	2.80047	-299.653	-3216.92			3.74905	4.89926	4.83528	8.70541
	2.21767	5.33486	3.69091	7.74834	2.61708	4.16261	2.42947	8.45108	3.49776	11.8514	6.77512	6.88839	964.55	0.0515502	0.0490379	0.722848	2.81354	-301.033	-3218.54			3.74781	4.84267	4.79277	8.50499
	2.19539	5.35152	3.71203	7.51155	2.62897	4.07189	2.38355	8.31487	3.52152	11.6243	6.74969	6.61108	956.173	0.0513866	0.0489725	0.724447	2.82833	-295.739	-3220.15			3.75298	4.73747	4.73998	8.32835
	2.16702	5.35705	3.84776	7.31684	2.69962	3.99294	2.35756	8.20049	3.58801	11.2849	6.83641	6.09581	942.534	0.0514899	0.0490094	0.731434	2.8389	-295.206	-3221.64			3.79061	4.6698	4.71535	8.07236
	2.1518	5.41467	3.99078	7.14349	2.80746	3.94858	2.34931	8.19021	3.72572	11.138	6.76387	5.64645	926.15	0.051373	0.0492849	0.741686	2.85359	-300.098	-3223.1			3.85242	4.63318	4.75508	7.84943
	2.10666	5.44871	3.94292	6.79942	2.82826	3.87553	2.31233	8.18055	3.83829	10.7542	6.56379	5.32129	903.289	0.0515793	0.0494834	0.747313	2.86372	-298.65	-3224.6			3.83276	4.50107	4.77706	7.54643
	2.12637	5.48517	4.07384	6.55146	2.95138	3.85353	2.31387	8.40182	3.85544	10.3269	6.38864	4.89683	876.635	0.0516473	0.0493735	0.75701	2.86869	-292.718	-3226.08			3.89513	4.45212	4.85704	7.20413
	2.14583	5.66152	4.10608	6.39413	2.95831	3.86686	2.34364	8.61987	4.00254	9.98655	6.36775	4.78743	849.832	0.0517029	0.0490256	0.757242	2.86873	-295.147	-3227.48			3.97114	4.40643	4.98868	7.04724
	2.11182	5.69005	4.1991	6.44231	2.91333	3.9581	2.3202	8.90914	4.11942	9.60387	6.31233	4.52034	825.438	0.0515695	0.0485595	0.757378	2.8648	-303.031	-3228.95			4.00032	4.43792	5.11625	6.81218
	2.08607	5.76058	4.27371	6.30994	2.92891	4.09207	2.29625	9.13376	4.34579	9.30637	6.15331	4.24751	800.017	0.0515328	0.0486612	0.756682	2.86175	-301.622	-3230.51			4.04012	4.44364	5.2586	6.56907
	2.09062	6.00856	4.32462	6.2899	2.90669	4.23333	2.3129	9.17896	4.52597	9.14628	6.11601	4.08499	775.624	0.0516831	0.0486666	0.763504	2.86004	-296.911	-3231.88			4.14127	4.47664	5.33928	6.44909
	2.05097	6.30493	4.28456	6.1703	2.85849	4.26631	2.27317	9.54808	4.69175	8.81777	5.87047	3.9884	757.562	0.0518757	0.0486842	0.768071	2.85848	-302.404	-3232.96			4.21349	4.4317	5.50433	6.22555
	2.04465	6.38819	4.40552	6.23896	2.81572	4.47409	2.27965	9.67622	4.80718	8.72996	5.69773	3.9294	747.584	0.0519576	0.0489189	0.773457	2.85517	-310.639	-3233.81			4.27946	4.50959	5.58768	6.11903
	2.00544	6.5411	4.47701	6.13874	2.74808	4.67754	2.28699	9.89246	4.89611	8.3603	5.51908	3.96208	746.252	0.0517671	0.0494703	0.771851	2.84922	-308.936	-3234.55			4.34118	4.52145	5.69185	5.94715
	1.94769	6.77383	4.56412	6.1306	2.71737	5.44203	2.23004	9.98999	4.86313	8.15501	5.38663	4.06839	756.799	0.0518244	0.0494532	0.769634	2.84554	-307.091	-3235.14			4.42855	4.76334	5.69438	5.87001
	1.95457	7.14087	4.6712	6.0751	2.6578	6.0953	2.23146	10.258	4.89248	8.21231	5.30969	4.31466	779.424	0.0518779	0.0495387	0.761754	2.84186	-317.042	-3235.58			4.58888	4.94273	5.79398	5.94555
	1.92751	7.32746	4.62223	6.05161	2.5653	6.77666	2.20106	10.5312	4.94253	8.28255	5.25923	4.47462	809.504	0.0518958	0.0501228	0.757577	2.83917	-325.35	-3235.96			4.62574	5.13119	5.8916	6.00547
	1.91081	7.43874	4.69789	6.01725	2.63934	7.39978	2.17571	10.6701	4.89152	8.18737	5.11324	4.50689	842.505	0.0521569	0.0503756	0.753788	2.83779	-321.953	-3236.24			4.68248	5.35212	5.91244	5.93584
	1.89816	7.80427	4.70096	5.93933	2.68497	8.337	2.12275	10.9966	4.9056	8.02286	5.02974	4.64783	877.142	0.0527615	0.0507244	0.748901	2.83933	-321.713	-3236.35			4.80113	5.65377	6.0083	5.90014
	1.91029	8.00004	4.78668	5.97957	2.72824	9.19017	2.07512	11.541	4.79153	7.77472	4.83545	4.81084	908.932	0.0528872	0.0513703	0.746214	2.84166	-333.118	-3236.33			4.899	5.96599	6.13589	5.807
	1.92588	8.1205	5.00545	5.94262	2.79457	10.2247	2.05728	12.0466	4.73485	7.68876	4.78378	4.97077	937.226	0.0527406	0.0514643	0.73718	2.84294	-339.604	-3236.35			5.01728	6.32063	6.27959	5.81444
	1.8877	8.30244	5.19005	5.94482	2.87037	11.4468	2.02397	12.1702	4.6525	7.59655	4.68343	5.1642	964.151	0.0528476	0.0520149	0.731153	2.84606	-334.203	-3236.52			5.12673	6.754	6.28223	5.81473
	1.86055	8.54837	5.23514	5.91888	2.9589	12.078	1.96074	12.594	4.50738	7.43922	4.5785	5.28165	991.748	0.052877	0.0521573	0.723419	2.85286	-335.945	-3236.72			5.21469	6.98527	6.35404	5.76645
	1.86536	8.99836	5.36356	6.16598	2.95045	12.6833	1.91824	12.9878	4.396	7.35258	4.47902	5.45606	1018.93	0.0527768	0.0519477	0.717722	2.86319	-349.277	-3236.89			5.40909	7.26658	6.434	5.76255
	1.89752	9.07368	5.45657	6.76971	2.98654	13.2342	1.89133	13.5488	4.36437	7.23284	4.29693	5.4351	1038.79	0.0521711	0.0520132	0.719888	2.87359	-353.301	-3237.13			5.47592	7.6635	6.60149	5.65496
	1.9077	9.42465	5.45242	7.13831	3.02829	13.6248	1.87152	14.0347	4.32391	7.03627	4.24903	5.51646	1057.46	0.0518148	0.0517148	0.720628	2.88567	-346.375	-3237.4			5.59493	7.93046	6.74336	5.60059
	1.8722	9.81887	5.48089	7.20647	3.08614	14.151	1.83248	14.2558	4.28254	6.8477	4.15095	5.70311	1075.47	0.0511875	0.0515834	0.718293	2.88928	-350.021	-3237.65			5.72399	8.14787	6.79026	5.56725
	1.84114	10.1209	5.53458	7.3188	3.11238	14.412	1.79769	14.7542	4.45919	6.68612	3.93273	6.03794	1091.77	0.0505864	0.0516091	0.715311	2.89594	-361.729	-3237.85			5.83219	8.28107	7.00368	5.55226
	1.87139	10.3922	5.64529	7.50735	3.18556	14.2506	1.7809	14.918	4.50897	6.55755	3.83735	6.21061	1107.36	0.0503427	0.0519929	0.709717	2.90274	-359.911	-3238.13			5.96961	8.31451	7.06929	5.53517
	1.80955	10.7493	5.57357	7.77181	3.29194	13.8202	1.7427	14.54	4.88751	6.44139	3.7724	6.332	1128.83	0.0499291	0.0520854	0.701132	2.9094	-350.786	-3238.49			6.04413	8.29466	7.05673	5.51526
	1.7878	11.1316	5.69889	7.93413	3.42711	13.3251	1.75225	14.4499	5.18852	6.37477	3.74129	6.41473	1155.35	0.0496033	0.0524761	0.703234	2.91894	-355.869	-3238.85			6.20611	8.22878	7.13022	5.51026
	1.83101	11.4837	5.68223	7.96431	3.50457	12.6528	1.77903	14.4766	5.59507	6.20541	3.73726	6.56156	1183.44	0.049378	0.0520986	0.705461	2.92694	-366.492	-3239.19			6.33232	8.04056	7.28357	5.50141
	1.85441	11.6984	5.59959	8.15832	3.5426	11.9759	1.82646	14.4767	6.04053	6.28341	3.75612	6.75724	1207.39	0.0493736	0.0522523	0.705695	2.92857	-360.001	-3239.57			6.38412	7.89226	7.44791	5.59892
	1.83127	11.8783	5.53871	8.09431	3.57941	11.3015	1.85699	14.5862	6.43488	6.19873	3.85661	6.88784	1221.04	0.0493657	0.052633	0.700308	2.92524	-349.833	-3240.01			6.41611	7.6584	7.62603	5.64773
	1.81075	12.1006	5.58256	8.18306	3.61565	10.4357	1.88177	14.3406	6.68797	6.15311	3.85393	7.14356	1227.68	0.0496124	0.0522704	0.69521	2.92002	-357.74	-3240.5			6.49798	7.41146	7.63678	5.71687
	1.8115	12.4322	5.66181	8.27817	3.64746	9.51217	1.8749	14.2968	7.0357	6.19648	3.85336	7.16598	1226.68	0.049644	0.0523155	0.691422	2.91638	-367.291	-3240.97			6.63516	7.14594	7.73581	5.73861
	1.82714	12.4769	5.71119	8.61672	3.61634	8.42961	1.88848	14.1499	7.49747	6.37944	3.91862	7.24802	1220.85	0.049938	0.0521516	0.687291	2.9101	-358.404	-3241.41			6.67173	6.88756	7.8453	5.84869
	1.81593	12.7006	5.79879	9.89208	3.64338	7.45458	1.92479	14.2413	7.68287	6.7669	3.98622	7.52144	1215.41	0.0502369	0.0519682	0.685679	2.90453	-349.922	-3241.87			6.77179	6.99668	7.94965	6.09152
	1.8069	12.9002	5.93004	11.2826	3.67401	6.44984	1.93783	14.2904	7.78562	7.17174	3.93235	7.6171	1215.05	0.0503657	0.0518943	0.686102	2.90101	-360.621	-3242.24			6.87905	7.13547	8.00461	6.2404
	1.84457	12.7623	6.06634	13.0683	3.63403	5.82383	1.95572	14.9117	7.81206	7.56615	3.95263	8.15364	1219.97	0.0507585	0.052032	0.682959	2.89928	-369.168	-3242.49			6.89106	7.50872	8.22648	6.55748
	1.83877	12.4739	6.25298	16.1534	3.80793	5.36095	1.94648	15.5139	7.82074	8.1499	3.96712	8.61533	1219.79	0.0506868	0.0521693	0.673485	2.89848	-359.217	-3242.76			6.85522	8.44077	8.42705	6.91078
	1.80907	12.2857	6.40086	20.5152	3.87708	5.21982	1.92508	16.1015	7.63544	9.10025	4.04015	9.30703	1211.17	0.0508744	0.0522347	0.668394	2.89758	-353.278	-3242.91			6.83186	9.87071	8.55402	7.48247
	1.86712	12.3812	6.78022	26.7769	4.00206	5.14312	1.94276	16.406	7.44696	10.0556	4.13525	9.97896	1201.1	0.0509671	0.051718	0.666733	2.89759	-363.61	-3242.97			7.00952	11.974	8.59856	8.05661
	1.92587	12.3158	7.06072	31.7641	4.16181	5.03487	1.9595	16.516	7.26745	11.4478	4.21564	10.9966	1198.4	0.0515945	0.0516897	0.662564	2.90178	-367.563	-3242.85			7.1008	13.6536	8.58097	8.88668
	1.95057	12.0649	7.27105	38.3184	4.2151	5.12098	1.96589	17.0775	7.04069	13.4901	4.37376	12.1009	1199.46	0.0518259	0.0518932	0.666083	2.89798	-358.003	-3242.65			7.09552	15.8848	8.69468	9.98827
	2.06079	11.5353	7.59014	45.3359	4.35705	5.21432	2.04709	17.7408	6.70649	16.1712	4.6452	14.1232	1203.16	0.0523078	0.0519078	0.669213	2.89	-355.387	-3242.42			7.06209	18.3024	8.83145	11.6465
	2.11451	11.1656	7.73161	51.0782	4.43384	5.44242	2.10915	18.3209	6.15606	19.9515	4.88215	17.1443	1208.34	0.052462	0.0521549	0.672603	2.8829	-363.638	-3242.07			7.00391	20.3182	8.86202	13.9926
	2.18128	10.7118	7.79415	56.5604	4.4535	5.88338	2.16365	18.6681	5.77025	26.0015	5.33981	20.9036	1210.27	0.0524754	0.0523929	0.672497	2.86714	-362.221	-3241.62			6.89575	22.2991	8.86733	17.415
	2.36117	10.5818	7.93337	60.1265	4.51592	6.29013	2.34203	18.878	5.41159	32.7157	5.90989	22.7143	1208.47	0.0525194	0.052146	0.672403	2.85727	-353.009	-3241.27			6.95877	23.6442	8.8772	20.4466
	2.50947	10.6586	7.74637	63.6369	4.50796	6.6262	2.47274	19.1331	4.99982	39.2076	6.34209	25.7142	1201.9	0.0523729	0.0514717	0.671262	2.8393	-2.00689	-3240.15			6.97147	24.9237	8.86856	23.7547
	2.62629	10.5017	7.55008	66.5554	4.46903	6.94849	2.58159	19.5627	4.74647	48.1719	6.93675	28.2068	1191.35	0.0524434	0.0509967	0.678669	2.82414	540.711	-3237.72			6.89269	25.991	8.96358	27.7718
	2.72129	10.4601	7.47325	68.8923	4.45812	7.60447	2.6823	19.902	4.44257	56.9081	7.47839	30.6764	1182.75	0.0525942	0.0507074	0.690667	2.80155	1106.15	-3234.8			6.88487	26.985	9.00894	31.6876
	2.78352	9.92215	7.18042	70.3465	4.43429	8.22772	2.73274	20.1846	4.0979	64.629	7.89795	32.788	1178.94	0.0520289	0.0509661	0.701077	2.78573	1646.27	-3231.98			6.6287	27.6695	9.00508	35.105
	2.81602	9.72932	7.12983	70.8714	4.5148	8.7523	2.7546	20.4365	3.95312	69.4542	8.20866	35.1356	1177.94	0.0517055	0.0510293	0.714955	2.76864	2207.54	-3228.87			6.55839	28.0462	9.04807	37.5995

## Sheet: P212 U1-2
	Ra Li	Oi Li	Oe Li	MF Li	ICO Li	LO Li	Ra Re	Oi Re	Oe Re	MF Re	ICO Re	LO Re	EKG	Kippwinkel	Rotwinkel	Kraft x	Kraft y	Druck li	Druck re			Bauch links	Rücken links	Bauch rechts	Rücken rechts
	3.20665	8.68095	6.48991	31.2448	7.36599	5.32802	3.04106	18.6334	6.01782	27.763	11.8056	20.9172	373.255	0.159669	0.183274	0.609431	2.36319	40	-3334.75			6.12584	14.6463	9.23077	20.1619
	3.28594	8.43444	6.34082	31.6227	7.20089	5.34655	3.07327	17.8238	5.85143	28.9299	12.2351	21.1663	388.625	0.160162	0.183546	0.613837	2.36805	35	-3334.64			6.0204	14.7234	8.91617	20.7771
	3.32465	8.08782	6.29049	31.5746	7.05776	5.43047	3.11461	17.5848	5.82437	29.6882	12.5673	21.4334	397.731	0.160279	0.183648	0.618912	2.37247	1.02368	-3334.4			5.90099	14.6876	8.84125	21.2297
	3.37487	7.62855	6.46104	30.8795	6.96005	5.38364	3.07413	16.9031	5.98687	29.6961	12.8716	21.4588	395.491	0.160402	0.183984	0.626862	2.3764	12	-3334.1			5.82149	14.4077	8.6547	21.3422
	3.42931	7.45935	6.70948	29.6456	6.94439	5.38398	3.09302	16.28	6.37486	29.1916	12.6393	21.6846	393.372	0.160165	0.184229	0.62835	2.38497	452.672	R			5.86605	13.9913	8.58263	21.1718
	3.49278	7.48374	6.84722	28.0336	6.75609	5.24218	3.08653	15.7755	7.10097	28.642	12.359	21.4661	389.378	0.160274	0.184615	0.633475	2.39237	688.407	-3333.88			5.94125	13.344	8.65433	20.8224
	3.55053	7.42668	6.97586	26.1528	6.54424	5.15211	3.16326	15.184	8.03399	27.7181	12.1521	20.5908	384.048	0.160378	0.18499	0.644576	2.40106	852.406	-3333.73			5.98436	12.6164	8.79373	20.1537
	3.61392	7.47659	7.28153	23.1201	6.48012	5.1658	3.18495	14.7199	8.97764	25.5363	11.7262	19.6897	378.433	0.160169	0.185153	0.652719	2.41028	940.836	-3333.6			6.12401	11.5887	8.96083	18.9841
	3.70274	7.57488	7.45177	19.4065	6.51469	5.10141	3.19905	14.2662	9.84795	23.5085	11.0968	18.3882	372.559	0.160228	0.185445	0.661282	2.42408	983.371	-3333.6			6.24313	10.3409	9.10439	17.6645
	3.77262	7.51249	7.43635	16.047	6.42483	5.06787	3.2303	13.6291	10.6149	20.5757	10.2083	17.4539	364.989	0.160163	0.186026	0.667252	2.42982	997.892	-3333.65			6.24049	9.17991	9.1581	16.0793
	3.80452	7.59523	7.54256	13.1703	6.53441	5.12526	3.22802	13.2818	11.2104	17.9013	9.27913	16.5731	348.737	0.16011	0.186701	0.675083	2.43523	998.015	-3333.63			6.31411	8.27665	9.24007	14.5845
	3.84378	7.7841	7.49861	11.4358	6.61103	5.1907	3.28206	13.3671	11.7728	15.6572	8.75812	15.5454	326.581	0.159725	0.187223	0.679058	2.43848	985.049	-3333.6			6.37549	7.74585	9.47399	13.3202
	3.96057	7.97808	7.27569	9.73759	6.89615	5.37267	3.33838	13.0183	12.0733	13.4072	8.14483	14.2529	305.512	0.159588	0.187594	0.678563	2.44076	966.844	-3333.62			6.40478	7.33547	9.47667	11.935
	3.93868	8.15149	7.19609	8.15307	7.10385	5.62732	3.38559	12.5441	12.262	11.4676	7.46165	13.0303	295.966	0.159401	0.188075	0.677517	2.43931	946.087	-3333.68			6.42875	6.96141	9.39723	10.6532
	3.92312	8.08676	6.95089	6.80176	7.13318	5.8256	3.34116	11.8012	12.3258	10.1111	6.93923	11.2982	284.077	0.159665	0.188134	0.676757	2.44286	925.467	-3333.7			6.32026	6.58685	9.15607	9.44951
	3.86922	8.15904	6.74897	6.23848	7.1624	5.99565	3.27215	11.1913	12.066	8.22737	6.38249	10.3287	275.589	0.159796	0.188077	0.670909	2.44097	905.684	-3333.7			6.25908	6.46551	8.84313	8.31285
	3.78108	8.17022	6.7468	5.46357	7.27111	6.13724	3.06739	10.6021	11.8496	7.08217	6.17098	9.45426	277.806	0.160087	0.188909	0.663302	2.44186	887.167	-3333.72			6.2327	6.29064	8.50634	7.56914
	3.66704	8.26169	6.70103	5.04732	7.21594	6.16932	2.97328	9.47812	11.9718	6.49785	5.94955	8.74618	284.911	0.160303	0.189234	0.654029	2.44087	869.493	-3333.79			6.20992	6.14419	8.14107	7.06453
	3.60251	8.36616	6.53258	4.75937	7.04772	6.48148	2.88631	8.59118	12.2069	6.09647	5.75752	8.26982	290.287	0.160036	0.189558	0.644207	2.43042	854.098	-3333.88			6.16708	6.09619	7.89481	6.70794
	3.64834	8.66489	6.7708	4.52164	7.01532	6.69776	2.87334	8.41462	12.5251	5.7766	5.68632	7.81572	288.746	0.160071	0.18929	0.631919	2.42465	839.127	-3333.88			6.36134	6.07824	7.9377	6.42621
	3.62459	9.02524	6.85345	4.33673	6.96647	6.73666	2.78552	8.48167	12.9818	5.20958	5.38419	7.1463	300.674	0.159824	0.189467	0.618174	2.42088	823.408	-3333.74			6.50109	6.01329	8.08301	5.91336
	3.64405	9.07469	7.02814	4.11482	7.07267	6.94813	2.69986	8.25781	13.1469	4.85398	4.89058	6.56793	326.383	0.159787	0.189061	0.608689	2.42393	808.295	-3333.66			6.58229	6.04521	8.03487	5.4375
	3.6295	9.35851	7.01318	3.96284	7.05095	7.28426	2.57333	8.28621	13.3848	4.44002	4.48853	6.2397	350.989	0.15986	0.189464	0.601547	2.42819	794.436	-3333.6			6.66706	6.09935	8.08143	5.05608
	3.67906	9.50353	7.00945	3.89613	7.13508	7.42035	2.5092	8.16965	13.4157	4.26945	4.11891	5.54385	361.497	0.159913	0.188916	0.596794	2.43041	779.394	-3333.1			6.73068	6.15052	8.03152	4.64407
	3.84584	9.62747	7.0586	3.87654	7.23581	7.56797	2.51437	7.96924	13.3205	4.10511	4.04401	5.04797	368.533	0.159721	0.18892	0.587881	2.42542	762.218	-3332.36			6.84397	6.22677	7.93469	4.39903
	4.03398	9.73559	6.98357	3.81906	7.56363	7.96391	2.50409	7.80386	13.3018	4.00184	3.98409	4.54977	377.472	0.159321	0.188466	0.577655	2.41666	743.612	-3331.78			6.91771	6.44887	7.86993	4.17856
	4.05207	9.60598	6.76654	3.8076	7.57845	8.35646	2.51433	7.7603	13.0074	3.8837	3.96444	4.00172	382.996	0.158744	0.188269	0.563446	2.40806	721.67	-3331.56			6.8082	6.58084	7.76067	3.94995
	4.06569	9.5305	6.5038	3.80104	7.70149	8.56047	2.52685	7.54353	12.5284	3.85886	3.90924	3.69741	380.928	0.158179	0.188383	0.556763	2.40152	695.406	-3331.5			6.7	6.68767	7.53292	3.82184
	4.00077	9.6296	6.38717	3.83596	7.69163	8.58136	2.4781	7.23894	11.6814	3.85433	3.99183	3.41772	374.688	0.158109	0.188776	0.559258	2.39182	662.548	-3331.36			6.67252	6.70298	7.13283	3.75463
	3.90352	9.6181	5.98564	3.80966	7.79803	8.46473	2.4316	7.10086	11.2098	3.86162	4.13157	3.28113	371.575	0.157712	0.188777	0.556298	2.38551	626.056	-3331.48			6.50242	6.69081	6.9141	3.75811
	3.80355	9.53222	5.68372	3.8483	7.78786	8.27618	2.45026	6.87559	10.4217	3.96125	4.30172	3.19377	364.284	0.157692	0.188427	0.556248	2.37835	581.132	-3331.85			6.33983	6.63745	6.5825	3.81891
	3.71947	9.53511	5.37725	3.90459	7.46001	7.95437	2.48057	6.76566	9.96641	3.98842	4.51502	3.15022	350.642	0.157658	0.188266	0.551834	2.37345	528.6	-3331.95			6.21061	6.43966	6.40421	3.88455
	3.65888	9.03273	5.13905	3.99958	7.43269	7.66356	2.50312	6.969	9.50749	3.98348	4.60495	3.11968	341.609	0.157282	0.187299	0.554969	2.37006	461.856	-3332.05			5.94355	6.36528	6.32654	3.90271
	3.53017	9.0581	5.02164	4.05184	7.18339	7.60829	2.48878	7.29489	9.1782	3.96848	4.79991	3.13627	349.109	0.157534	0.187344	0.554268	2.37232	384.243	-3332.79			5.86997	6.28117	6.32063	3.96822
	3.39333	8.91046	5.00077	4.01347	7.03352	7.40476	2.50082	7.88842	9.00762	4.02901	4.86937	3.17746	349.302	0.157677	0.186907	0.553193	2.38486	290.965	-3333.71			5.76819	6.15059	6.46562	4.02528
	3.20424	8.6695	5.11547	4.08133	6.80993	7.11812	2.54269	8.7875	8.79211	4.07815	5.13784	3.18775	333.527	0.157976	0.186203	0.554776	2.3967	175.794	-3334.24			5.66307	6.00313	6.70743	4.13458
	3.04169	8.69132	5.14743	4.01924	6.67019	6.92759	2.58725	9.4687	8.50896	4.11662	5.19974	3.21627	324.738	0.158321	0.185507	0.556066	2.40478	44.5276	-3334.43			5.62681	5.87234	6.85497	4.17755
	3.09122	8.94146	5.23935	4.08229	6.75023	6.84624	2.63848	9.86186	8.2921	4.24135	5.26191	3.2816	331.676	0.15878	0.184731	0.552106	2.40632	-110.191	-3334.7			5.75734	5.89292	6.93081	4.26162
	3.10663	8.88068	5.36512	4.21584	6.80058	6.899	2.72743	10.6259	8.2485	4.46537	5.23014	3.28879	341.551	0.159188	0.183842	0.547154	2.4118	-275.504	-3334.92			5.78414	5.97181	7.20062	4.3281
	3.05578	8.96092	5.60254	4.35108	6.63135	7.50297	2.79322	11.4793	7.83216	4.65806	5.17927	3.34857	348.791	0.159115	0.183171	0.544302	2.41373	-454.641	-3334.83			5.87308	6.1618	7.36824	4.3953
	3.12146	8.86496	5.81402	4.48782	6.85384	8.07642	2.83787	12.009	7.76615	4.72052	5.15705	3.47775	356.503	0.15898	0.182974	0.54342	2.41933	-635.215	-3334.8			5.93348	6.47269	7.53768	4.45177
	3.17783	8.63977	5.94386	4.47518	6.8463	8.59395	2.86738	12.3692	7.56125	4.73622	5.04548	3.61924	368.485	0.159388	0.182912	0.543233	2.42236	-821.613	-3335.14			5.92049	6.63847	7.59928	4.46698
	3.24413	8.65233	6.17277	4.46204	6.73347	8.97681	2.87226	12.982	7.2092	4.91982	5.21031	3.80838	376.881	0.159428	0.183222	0.541272	2.42583	-1003.32	-3335.38			6.02308	6.72411	7.68781	4.64617
	3.28806	8.6263	6.28497	4.45793	6.79526	9.09759	2.91522	13.7614	6.97807	5.07704	5.24346	4.04035	372.821	0.159296	0.183206	0.544456	2.42459	-1179.7	-3335.21			6.06644	6.78359	7.8849	4.78695
	3.26074	8.91925	6.38822	4.53593	6.81708	9.09627	2.93621	13.8484	6.70846	5.21627	5.25153	4.12031	364.435	0.159282	0.183348	0.54818	2.42681	-1345.98	-3335.23			6.1894	6.81643	7.83103	4.86271
	3.22661	9.34197	6.46659	4.58114	6.7305	9.23626	2.93255	13.7062	6.33535	5.20838	5.16346	4.3361	368.159	0.158895	0.184174	0.549204	2.4317	-1496.8	-3335.69			6.34506	6.8493	7.65802	4.90264
	3.26005	9.65234	6.63436	4.69876	6.64818	9.4195	2.92815	13.062	6.46492	5.47075	5.11332	4.71436	371.453	0.159054	0.184753	0.5493	2.44077	-1635.97	-3335.92			6.51558	6.92215	7.48502	5.09948
	3.20325	9.67246	6.69926	4.79333	6.44296	10.1496	2.91241	13.0505	6.415	5.58622	5.12636	5.11598	368.532	0.158803	0.184796	0.546634	2.4559	-1753.75	-3335.71			6.52499	7.12862	7.45929	5.27619
	3.15883	9.82016	6.85528	4.78123	6.23429	10.5347	2.87652	12.8058	6.48564	5.69154	5.1957	5.36336	362.732	0.158515	0.185434	0.540837	2.46867	-1858.35	-3335.75			6.61142	7.18341	7.38931	5.41687
	3.14589	9.97019	6.8836	4.75073	6.15452	10.8652	2.82239	12.4688	6.49212	5.77904	5.30203	5.59461	367.164	0.158318	0.185815	0.529546	2.48099	-1949.16	-3336.22			6.66656	7.25681	7.26111	5.55856
	3.10787	10.0922	6.90683	4.783	5.9037	11.2616	2.75149	12.0967	6.43765	5.99536	5.3099	5.79267	371.136	0.158105	0.186478	0.519557	2.49432	-2025.23	-3336.35			6.7023	7.31609	7.09527	5.69931
	3.0659	10.3689	7.07045	4.86563	5.79659	12.1015	2.77473	12.2945	6.4322	6.27351	5.37145	5.99637	365.199	0.15819	0.187028	0.508184	2.50212	-2089.06	-3336.03			6.83507	7.58792	7.16714	5.88044
	3.04382	10.6903	7.12362	4.89013	5.74683	12.4609	2.82989	12.5901	6.46964	6.39982	5.4268	6.26254	364.426	0.158805	0.187848	0.49533	2.50468	-2143.87	-3336.03			6.95258	7.69929	7.29656	6.02972
	3.06966	10.8676	7.23816	5.02656	5.60259	12.6093	2.86404	12.7443	6.44314	6.67218	5.45784	6.38053	374.647	0.158923	0.188615	0.479021	2.51019	-2189.58	-3336.43			7.05848	7.74615	7.35048	6.17019
	3.07519	10.8222	7.27246	5.0818	5.51083	12.732	2.8566	13.6588	6.38076	6.77759	5.52443	6.53828	386.299	0.159327	0.188514	0.466882	2.50682	-2226.04	-3336.38			7.05663	7.77489	7.63204	6.2801
	3.09621	10.8746	7.24396	5.08905	5.39326	12.7607	2.81081	14.7037	6.57678	6.82943	5.71576	6.77082	387.325	0.159472	0.188331	0.460884	2.5003	-2254.25	-3335.89			7.07159	7.74767	8.03042	6.43867
	3.0747	10.831	7.21273	5.0831	5.2753	12.7905	2.79258	15.2956	6.69403	6.97308	5.80709	6.84659	385.427	0.159053	0.187925	0.44812	2.50029	-2275.88	-3335.85			7.03946	7.71631	8.26074	6.54225
	3.14699	10.8826	7.46935	5.09304	5.23264	12.299	2.81876	16.1139	6.83273	6.94869	6.00909	7.00917	386.871	0.158883	0.18774	0.438481	2.49402	-2290.63	-3336.17			7.1663	7.54155	8.58845	6.65565
	3.15668	10.8846	7.47183	5.06557	5.07468	11.9112	2.81688	16.6415	6.95303	6.9527	6.11136	7.15685	390.83	0.158928	0.18685	0.430929	2.5018	-2301.1	-3335.97			7.17103	7.35046	8.80379	6.7403
	3.1722	10.9822	7.60927	5.00476	4.92575	11.1313	2.81184	17.8652	7.15734	7.00348	6.15407	7.25177	384.105	0.159136	0.186543	0.431783	2.5096	-2310.37	-3335.41			7.25457	7.0206	9.27811	6.80311
	3.19808	11.1309	7.59257	4.91848	4.79001	10.1361	2.81681	18.785	7.30745	6.94337	6.37146	7.49131	374.668	0.159041	0.186249	0.443427	2.50749	-2317.92	-3335.41			7.30718	6.61485	9.63642	6.93538
	3.25101	11.4645	7.72345	4.95129	4.75437	9.10854	2.81738	19.6677	7.58034	6.8246	6.38316	7.77953	372.782	0.158972	0.185923	0.46367	2.51052	-2324.12	-3335.75			7.47965	6.2714	10.0218	6.99576
	3.34774	11.6767	7.92189	4.94896	4.6422	8.3628	2.82848	20.2236	7.71518	6.73405	6.35168	8.07458	372.867	0.158607	0.185206	0.4834	2.51033	-2329.94	-3335.53			7.64876	5.98465	10.2557	7.05344
	3.34371	12.1647	7.88945	4.90967	4.63104	7.75378	2.85915	21.098	8.00845	6.75598	6.57201	9.04138	366.955	0.158878	0.184429	0.508961	2.51256	-2335.47	-3335.03			7.79929	5.76483	10.6552	7.45645
	3.3457	12.2039	8.0336	4.90455	4.56595	7.32541	2.89602	21.4345	8.17925	6.77689	6.48315	10.3037	355.281	0.15911	0.184699	0.527074	2.50389	-2340.64	-3335.19			7.86108	5.59864	10.8366	7.85457
	3.44841	12.1661	8.07362	4.92085	4.63045	6.91442	2.98635	21.6909	8.26505	7.03512	6.45971	11.1563	346.651	0.159378	0.184853	0.543541	2.50319	-2344.93	-3335.62			7.89604	5.48858	10.9808	8.21704
	3.46001	12.3241	8.13134	4.98087	4.60684	6.49666	3.02316	22.3482	8.17398	7.04521	6.41134	11.9362	338.723	0.159897	0.185396	0.565254	2.49521	-2348.5	-3335.33			7.97182	5.36146	11.1818	8.46424
	3.4027	12.4982	8.05431	5.17494	4.4922	6.15721	2.98959	22.5538	8.13073	7.17505	6.3424	12.2038	332.659	0.160165	0.185861	0.587752	2.49189	-2351.57	-3334.82			7.98507	5.27478	11.2247	8.57376
	3.44546	12.6911	7.94373	5.29814	4.48197	6.27897	3.00309	22.7191	8.1204	7.49633	6.38496	12.946	333.341	0.160327	0.185866	0.608203	2.49728	-2353.93	-3335.05			8.02677	5.35303	11.2809	8.94242
	3.50162	12.684	7.82221	5.36592	4.47255	6.47349	3.07402	23.3307	7.90849	7.61721	6.55595	13.8618	343.269	0.160529	0.185753	0.626715	2.50153	-2355.45	-3335.43			8.00261	5.43732	11.4377	9.34497
	3.52312	12.7288	7.8699	5.47629	4.46314	6.95961	3.10631	24.6569	7.59817	7.97155	6.42652	14.7192	357.103	0.160382	0.185152	0.639771	2.5121	-2356.82	-3334.97			8.04061	5.63301	11.7871	9.70576
	3.47514	12.5176	7.91648	5.46112	4.36799	7.70111	3.11673	24.955	7.50495	8.18022	6.68674	15.7722	367.741	0.160316	0.184729	0.645295	2.51934	-2359.16	-3334.33			7.96973	5.8434	11.8589	10.2131
	3.39605	12.3367	7.85225	5.54135	4.31611	8.11299	3.09579	25.5303	7.20514	8.64288	6.85015	16.1502	364.615	0.160379	0.183989	0.654495	2.5247	-2361.62	-3334.48			7.86167	5.99015	11.9437	10.5477
	3.39761	11.9116	7.89605	5.65351	4.22136	8.50772	3.07736	25.593	6.92103	8.94931	6.86829	16.2985	356.618	0.160227	0.183838	0.656096	2.5311	-2364.15	-3334.64			7.73509	6.12753	11.8638	10.7054
	3.40697	11.6717	7.88553	5.6753	4.14785	8.79098	3.02331	26.6197	6.84281	9.24859	7.10363	16.2779	352.696	0.159922	0.183633	0.663607	2.54404	-2366.72	-3333.82			7.65472	6.20471	12.1619	10.8767
	3.3142	11.4352	7.8754	5.68645	4.01201	8.90048	2.974	27.8707	6.81623	9.31216	7.26497	16.006	356.457	0.160104	0.183309	0.669964	2.54815	-2369.93	-3333.02			7.5416	6.19965	12.5536	10.861
	3.2395	10.8662	7.93538	5.66177	3.94007	8.95255	2.90502	29.7374	6.87356	9.54866	7.5796	15.9246	362.514	0.160395	0.182965	0.672216	2.55557	-2372.94	-3333.11			7.34703	6.1848	13.172	11.0176
	3.22208	10.3162	7.99078	5.44577	3.90631	9.0458	2.92257	31.0336	6.88602	9.70833	7.74003	16.2687	364.511	0.16049	0.183023	0.670835	2.55128	-2376.67	-3333			7.17636	6.13263	13.6141	11.239
	3.11532	9.8115	8.13191	5.37654	3.76822	8.87146	2.91919	32.0404	6.84789	9.61972	7.9541	15.9652	362.684	0.160705	0.183651	0.67496	2.54953	-2381.19	-3331.77			7.01958	6.0054	13.9358	11.1797
	3.04793	9.39599	8.48503	5.25672	3.6077	8.50598	2.86364	32.4822	6.83559	9.49141	8.23898	15.4877	359.107	0.161177	0.184084	0.671102	2.54599	-2387.49	-3330.55			6.97632	5.79014	14.0605	11.0727
	2.99495	9.1642	8.69272	5.21321	3.55006	8.14063	2.83486	33.1471	7.08892	9.35129	8.53931	14.9253	353.269	0.161257	0.184336	0.670633	2.54219	-2394.78	-3330.32			6.95062	5.63463	14.357	10.9386
	2.92756	8.77248	8.75328	5.09674	3.42402	7.45082	2.83064	34.108	7.28798	9.18541	8.48854	13.7599	350.584	0.161517	0.184861	0.673601	2.53785	-2402.27	-3329.89			6.81777	5.32386	14.7422	10.478
	2.89855	8.60947	8.69964	4.91907	3.43763	6.91369	2.84419	35.1037	7.56856	8.93614	8.81548	13.2135	350.036	0.161103	0.185822	0.673829	2.53226	-2410.37	-3328.57			6.73589	5.09013	15.1722	10.3217
	2.86169	8.32327	8.95072	4.74557	3.54987	6.34268	2.77368	35.6541	7.96269	8.49021	9.03658	12.0877	344.793	0.160647	0.186543	0.678006	2.52908	-2418.55	-3327.8			6.71189	4.87937	15.4635	9.87148
	2.80366	8.35485	9.06733	4.6785	3.67129	5.84943	2.73368	35.9971	8.03169	8.16728	9.07769	11.4382	336.1	0.160272	0.186999	0.68206	2.5336	-2427.22	-3328.27			6.74195	4.73307	15.5875	9.56107
	2.81269	8.33344	9.20993	4.66063	3.73323	5.51929	2.71047	35.4969	7.93347	8.02651	9.08332	10.7273	324.71	0.15973	0.186727	0.680307	2.54583	-2436.62	-3328.49			6.78535	4.63772	15.3803	9.27903
	2.77686	8.51077	9.0798	4.66658	4.20462	5.3868	2.65889	34.4163	7.98776	7.56433	8.9159	9.6171	311.581	0.15911	0.187061	0.673244	2.55079	-2447.78	-3327.93			6.78914	4.75267	15.021	8.69911
	2.73091	8.72899	9.05732	4.73978	4.56038	5.36978	2.58942	33.6256	7.89557	7.12986	8.84193	8.35521	303.885	0.158877	0.187208	0.672131	2.55444	-2460.19	-3328.06			6.83908	4.88998	14.7035	8.109
	2.7269	9.16254	8.7997	5.32371	5.1289	5.44561	2.55675	32.8789	7.8524	7.20409	8.65402	7.39027	303.9	0.158939	0.186757	0.668125	2.54941	-2474.85	-3329.27			6.89638	5.29941	14.4294	7.74946
	2.77514	9.56114	8.51353	6.16095	5.96242	5.77464	2.53982	31.9959	7.72084	7.12265	8.3839	6.55056	315.882	0.158362	0.186588	0.663421	2.54107	-2491.87	-3329.83			6.94994	5.966	14.0855	7.35237
	2.83928	9.44435	8.08799	7.60903	6.79917	6.37782	2.51923	29.8647	7.42428	7.25626	7.96145	5.76426	332.213	0.157989	0.187129	0.653451	2.53731	-2512.71	-3329.68			6.79054	6.92868	13.2694	6.99399
	2.81847	9.38121	7.68728	10.1202	7.88506	6.8183	2.42433	27.7635	7.09352	7.61067	7.67684	5.37515	336.232	0.158024	0.187261	0.640053	2.53457	-2533.96	-3330.09			6.62899	8.27452	12.4271	6.88755
	2.86312	9.46573	7.51796	13.4445	8.99248	7.58485	2.40748	25.424	6.59868	8.48383	7.14982	5.05451	340.191	0.158362	0.187306	0.626892	2.5451	-2558.64	-3331.13			6.6156	10.0073	11.4767	6.89605
	2.89713	9.56852	7.10147	17.3986	10.2707	8.67539	2.36006	23.4584	6.08402	9.74621	6.73881	4.83676	344.404	0.158717	0.18762	0.613477	2.54954	-2585.46	-3330.6			6.52237	12.1149	10.6342	7.10726
	3.02416	9.35089	6.9568	21.9566	11.5997	10.1905	2.42033	21.4216	5.61936	10.8449	6.53932	4.73166	343.932	0.15933	0.187541	0.600016	2.54487	-2614.6	-3327.42			6.44395	14.5823	9.82041	7.37196
	3.09035	9.33789	6.87987	27.8096	13.0775	11.5828	2.46089	19.8071	5.29924	12.6154	6.30245	4.72643	342.045	0.160076	0.187679	0.582999	2.53446	-2644.32	-3302.83			6.43604	17.49	9.18908	7.88143
	3.19893	9.15475	6.86733	32.691	14.6701	13.4007	2.50341	17.7125	4.9201	14.5152	6.28794	4.95035	340.534	0.160274	0.187297	0.566347	2.52722	-2672.54	-3245.59			6.407	20.2539	8.37868	8.5845
	3.33481	8.98059	6.8561	36.1073	15.7402	15.0563	2.55133	16.0748	4.70221	15.9752	6.17424	5.11935	338.587	0.160913	0.187342	0.558569	2.52329	-2699.33	-3153.26			6.3905	22.3013	7.7761	9.08958
	3.51558	8.52942	7.01687	38.9051	16.8848	17.4782	2.60456	14.5946	4.5639	17.6668	6.1753	5.48685	343.075	0.160629	0.187612	0.544796	2.52918	-2723.69	-3017.01			6.35396	24.4227	7.25435	9.77631
	3.56069	8.19599	7.12598	42.6774	17.9554	19.8051	2.69873	12.7309	4.58527	19.586	6.10551	6.23517	347.439	0.160846	0.188076	0.542232	2.54616	-2743.05	-2832.62			6.29422	26.8126	6.67164	10.6422
	3.54359	8.00031	7.60637	42.8956	17.7902	19.25	2.81521	13.3259	4.71919	20.1209	6.0999	6.10373	343.568	0.16288	0.188553	0.558669	2.57355	-2742.64	-2833.68			6.38342	26.6453	6.95344	10.7748
	3.67599	7.89823	7.59972	46.474	18.8048	21.6299	2.81528	11.8229	4.7617	21.146	6.19618	6.88852	351.994	0.163231	0.18918	0.565912	2.5788	-2759.4	-2619.58			6.39131	28.9695	6.46662	11.4102
	3.77929	7.79647	7.76508	49.6209	20.0181	24.4579	2.86266	10.7833	4.9517	22.0802	6.35489	7.76364	355.073	0.164221	0.189471	0.571925	2.58556	-2771.32	-2393.17			6.44695	31.3656	6.19923	12.0662
	3.92316	7.64702	7.82004	51.0205	20.5905	26.9075	2.92983	9.79135	5.11155	22.6014	6.48626	8.5816	345.471	0.164675	0.18915	0.577546	2.58301	-2777.16	-2159.75			6.46341	32.8395	5.94424	12.5564
	4.00535	7.74269	7.6924	51.354	20.7204	29.0328	3.00505	8.80582	5.50851	22.5716	6.55565	9.5973	339.426	0.165385	0.189021	0.585508	2.58872	-2774.34	-1938.49			6.48015	33.7024	5.77313	12.9082
	4.06205	8.11089	7.50576	50.7104	20.58	30.088	3.08342	8.35747	5.8126	22.323	6.54143	10.5154	341.265	0.165888	0.188549	0.589031	2.5999	-2767	-1731.96			6.55957	33.7928	5.75117	13.1266
	4.15934	8.46904	7.24141	49.0246	20.053	30.785	3.17463	8.5162	6.12621	21.6385	6.61075	11.417	342.57	0.166707	0.188521	0.599227	2.61187	-2756.42	-1571.5			6.62326	33.2875	5.93901	13.2221
	4.23995	9.18892	7.17892	46.8601	19.0059	30.5112	3.32299	8.82428	6.61765	20.8507	6.67447	12.4887	339.036	0.167388	0.188247	0.610352	2.62255	-2742.4	-1458.48			6.86927	32.1257	6.25497	13.3379
	4.22338	9.82198	7.16479	44.2478	18.2713	30.0606	3.41473	9.0113	7.08893	19.3456	6.81339	13.652	337.334	0.167938	0.188009	0.625431	2.63257	-2726.64	-1393.36			7.07005	30.8599	6.50499	13.2703
	4.25112	10.0968	7.19057	41.7003	17.4442	29.1063	3.45249	9.08077	7.38273	18.2708	6.92434	14.6198	347.435	0.168399	0.188064	0.635422	2.63742	-2709.91	-1382.1			7.1795	29.417	6.63866	13.2716
	4.19304	10.367	7.11925	37.262	16.0925	27.965	3.40274	9.42988	7.52641	16.1251	6.98021	16.271	365.718	0.168563	0.18765	0.647367	2.63654	-2692.88	-1423.64			7.22644	27.1065	6.78634	13.1254
	4.15831	10.36	7.21247	32.0984	14.7939	26.8785	3.43322	9.64036	7.66909	14.7583	7.15627	17.5975	378.135	0.169075	0.186475	0.657496	2.64123	-2677.85	-1499.48			7.2436	24.5903	6.91422	13.1707
	4.14246	10.2411	7.00678	26.3346	13.0691	24.647	3.42774	9.68329	7.61561	12.7621	7.29991	18.5197	386.277	0.168546	0.185866	0.663185	2.64479	-2664.73	-1593.98			7.13012	21.3503	6.90888	12.8606
	4.05802	9.92523	6.80205	22.3648	11.6797	21.9892	3.39711	9.95546	7.45833	10.9883	7.29334	18.848	395.809	0.168646	0.18625	0.666962	2.64748	-2658.67	-1692.92			6.92843	18.6779	6.93697	12.3765
	3.93424	9.5352	6.68861	18.0534	10.2407	18.9862	3.30266	9.99997	7.2491	10.0893	7.38226	18.8219	402.333	0.16845	0.186521	0.67111	2.65034	-2661.23	-1788.48			6.71935	15.7601	6.85058	12.0978
	3.87396	8.98627	6.58529	14.6922	9.12123	17.0772	3.13888	10.1208	7.14812	8.96991	7.46925	18.7048	405.709	0.167789	0.187356	0.679593	2.64748	-2668.35	-1870.86			6.48184	13.6302	6.80261	11.7147
	3.85804	8.28616	6.52536	12.0257	8.13721	14.9733	3.01727	10.2774	7.09469	7.92542	7.35533	18.5027	405.897	0.167131	0.188184	0.687854	2.64324	-2679.97	-1938.74			6.22319	11.7121	6.79647	11.2611
	3.87796	7.08787	6.40974	9.97435	7.63009	13.6379	2.84539	10.6753	7.18704	7.2426	7.17807	17.9772	403.567	0.166761	0.188397	0.690172	2.63549	-2694.16	-1993.09			5.79186	10.4141	6.90257	10.7993
	3.96341	5.89521	6.12756	8.31491	7.13492	12.6096	2.73247	11.0837	7.03101	6.90835	6.9204	17.3323	403.007	0.167115	0.188619	0.681851	2.63405	-2705.72	-2035.57			5.32872	9.35313	6.94904	10.387
	3.98263	5.22911	5.73372	7.54412	6.66174	11.8259	2.67162	11.6443	7.46259	6.34526	6.72388	17.0069	394.881	0.167381	0.188688	0.678847	2.63243	-2715.14	-2072.44			4.98182	8.67725	7.25951	10.0253
	3.98289	4.62664	5.64318	6.8069	6.01743	10.7999	2.63335	12.4152	7.89044	5.97843	6.54095	15.6653	380.271	0.167434	0.188682	0.679521	2.63393	-2719.67	-2105.73			4.7509	7.87473	7.64633	9.3949
	3.9674	4.39702	5.40656	5.79998	5.64941	8.99826	2.58274	13.1291	8.04332	5.74353	6.21518	13.9968	365.669	0.167188	0.188781	0.68278	2.62816	-2718.96	-2135.18			4.59033	6.81588	7.91837	8.65184
	3.89977	4.36059	5.24411	5.32679	5.20435	7.83067	2.4968	13.7836	8.09958	5.42992	5.99037	12.6396	355.687	0.166923	0.189033	0.685008	2.61996	-2713.68	-2161.75			4.50149	6.12061	8.12667	8.01997
	3.87913	4.24514	5.31169	5.05071	4.70579	6.86595	2.40289	14.033	8.24525	5.26047	5.75383	12.165	344.505	0.166624	0.188614	0.68747	2.61953	-2702.36	-2188.81			4.47865	5.54082	8.22704	7.72642
	3.90936	4.28792	5.31889	4.92174	4.31158	5.96629	2.42258	14.4078	8.22423	5.1573	5.69327	11.6411	329.777	0.166454	0.188529	0.679869	2.6085	-2680.91	-2216.88			4.50539	5.06654	8.35154	7.49721
	3.81595	4.31322	5.37895	4.91041	4.00496	5.2061	2.38921	14.3196	8.21793	5.11774	5.60641	11.2521	316.487	0.166717	0.187975	0.668461	2.59299	-2651.5	-2246.05			4.50271	4.70716	8.3089	7.32541
	3.73207	4.28238	5.24304	4.82492	3.86545	5.0162	2.33463	14.2739	8.03222	4.96869	5.57555	11.179	312.526	0.166751	0.187649	0.657935	2.58379	-2617.32	-2275.96			4.41916	4.56886	8.21359	7.24108
	3.55084	4.3786	5.15404	4.8711	3.57818	4.81393	2.27513	13.8796	7.56641	4.85865	5.66858	11.1983	316.279	0.166694	0.1873	0.654859	2.58234	-2581.78	-2310.49			4.36116	4.42107	7.90703	7.24183
	3.38484	4.38391	5.06862	4.81813	3.55712	4.65905	2.24458	13.6464	7.29233	4.73063	5.69397	10.8991	320.454	0.16576	0.186506	0.654363	2.57562	-2550.37	-2348.65			4.27912	4.34477	7.72776	7.10788
	3.28789	4.50433	5.07045	4.8004	3.52481	4.42842	2.18401	13.3112	6.75021	4.75564	5.66966	10.5832	328.649	0.164964	0.185761	0.656785	2.5651	-2522.27	-2388.93			4.28756	4.25121	7.41513	7.00283
	3.2186	4.58383	4.86796	4.8405	3.54487	4.28067	2.19509	12.5397	6.27053	4.78841	5.61906	10.4098	347.182	0.164603	0.185085	0.654232	2.55333	-2499.21	-2431.28			4.22346	4.22201	7.00177	6.9391
	3.14671	4.51839	4.83246	4.76878	3.61047	4.08587	2.19067	12.1608	5.87101	4.75056	5.76308	10.0965	373.256	0.164027	0.184831	0.645218	2.54067	-2481.84	-2476.15			4.16585	4.15504	6.74082	6.87006
	3.19375	4.48404	4.82416	4.75922	3.6187	3.89048	2.22253	11.7279	5.68789	4.88709	5.69277	10.1805	395.632	0.163699	0.184072	0.633132	2.52706	-2466.99	-2523.95			4.16732	4.08947	6.54611	6.92011
	3.17516	4.57649	4.59175	4.69993	3.60507	3.88068	2.23869	11.545	5.39213	5.04721	5.82816	10.137	409.751	0.16337	0.18387	0.623517	2.51131	-2455.47	-2573.56			4.11447	4.0619	6.39194	7.00414
	3.20471	4.58409	4.44065	4.71581	3.66795	4.03535	2.26925	11.3155	5.26262	5.10242	5.7713	10.7203	422.156	0.163204	0.183338	0.621814	2.50043	-2449.42	-2623.73			4.07648	4.1397	6.28246	7.19799
	3.16356	4.65229	4.50727	4.75094	3.69512	4.09724	2.28864	11.3171	5.3202	5.26185	5.68511	11.2915	437.473	0.162886	0.1828	0.625767	2.49111	-2448.16	-2677.91			4.10771	4.1811	6.30866	7.41282
	3.07405	4.78657	4.55757	4.82883	3.68193	4.14494	2.31924	11.2449	5.34831	5.29174	5.69962	11.785	449.146	0.162452	0.181848	0.627852	2.48072	-2449.14	-2732.45			4.1394	4.21856	6.30416	7.59211
	3.13759	4.90218	4.89147	4.81858	3.7056	4.2571	2.39762	11.0821	5.5997	5.50627	5.6589	12.1532	447.198	0.162243	0.181537	0.628513	2.47477	-2450.86	-2787.37			4.31041	4.26042	6.35981	7.77279
	3.17767	5.17635	5.08681	4.94734	3.69412	4.24463	2.48216	11.0939	5.76643	5.6671	5.63755	12.4596	442.654	0.161877	0.181268	0.624618	2.46922	-2452.28	-2840.3			4.48028	4.29536	6.44749	7.92141
	3.20896	5.3503	5.29456	5.03591	3.84246	4.28447	2.56821	11.0007	6.01032	5.77299	5.55764	12.8299	446.523	0.161849	0.181538	0.615586	2.45889	-2453.84	-2894.46			4.61794	4.38761	6.5264	8.05353
	3.21675	5.50119	5.46517	5.2216	3.91937	4.4159	2.55717	11.0604	6.28697	5.81164	5.52939	13.1248	447.155	0.161428	0.181439	0.606191	2.45534	-2455.16	-2946.96			4.7277	4.51896	6.63485	8.15529
	3.21595	5.65363	5.6577	5.29863	4.07181	4.60619	2.59508	10.9939	6.56133	5.78374	5.52506	13.2066	439.17	0.161119	0.181407	0.599432	2.4569	-2456.46	-2996.25			4.84243	4.65888	6.71678	8.1718
	3.18398	5.82357	5.90457	5.38528	4.34241	4.70582	2.62737	11.4048	6.76549	5.73961	5.4513	13.146	432.787	0.160825	0.181344	0.596627	2.44596	-2457.77	-3042.7			4.97071	4.81117	6.93257	8.1123
	3.21922	5.92165	6.31496	5.45294	4.56801	4.74648	2.66295	11.4414	7.10366	5.59873	5.24603	12.9951	424.041	0.160134	0.181521	0.593351	2.43571	-2459.24	-3086.06			5.15195	4.92248	7.06934	7.94662
	3.19211	6.11433	6.43497	5.55119	4.72896	4.82193	2.69685	11.8113	7.48729	5.50446	5.16673	12.1971	418.894	0.159114	0.1819	0.595673	2.42734	-2460.66	-3124.89			5.24713	5.03403	7.3318	7.62275
	3.1906	6.14782	6.61714	5.56948	4.8958	4.90094	2.7535	12.3279	7.67231	5.22476	5.04761	11.5114	413.491	0.158253	0.182591	0.598455	2.4299	-2461.58	-3158.77			5.31852	5.12208	7.58456	7.26125
	3.33192	6.11803	6.96457	5.61015	5.04487	5.01789	2.76322	12.4527	7.89883	4.96712	4.98407	10.7805	400.393	0.157952	0.183502	0.602348	2.42974	-2462.43	-3188.03			5.47151	5.2243	7.70493	6.91057
	3.3336	6.16919	6.98985	5.62065	5.16883	5.10898	2.71556	12.6669	8.02149	4.7429	4.75689	10.2259	388.124	0.157905	0.1844	0.606869	2.43413	-2463.52	-3214.23			5.49755	5.29949	7.80131	6.57522
	3.27655	6.1162	7.36153	5.55957	5.24692	5.23173	2.65472	12.6718	8.03732	4.47047	4.76172	9.75751	383.993	0.157827	0.185239	0.60724	2.43838	-2464.45	-3236.3			5.58476	5.34607	7.78794	6.3299
	3.25655	6.06127	7.55659	5.46951	5.16683	5.45845	2.61366	12.8252	7.92809	4.31777	4.75691	9.20732	383.479	0.157245	0.185292	0.618104	2.44488	-2464.9	-3254.01			5.6248	5.36493	7.78897	6.094
	3.32452	6.10044	7.71785	5.34108	5.16599	5.52049	2.61862	12.6882	8.18868	4.17544	4.66533	8.82257	383.57	0.157175	0.18578	0.622755	2.44918	-2464.88	-3268.71			5.71427	5.34252	7.83184	5.88778
	3.34197	6.1875	7.66826	5.14707	5.05604	5.79428	2.58636	12.7689	8.23624	4.10092	4.61485	8.2263	379.005	0.157372	0.185928	0.625772	2.45644	-2464.92	-3281.46			5.73258	5.33247	7.86383	5.64736
	3.37176	6.17428	7.70794	5.07759	4.9847	6.10061	2.58831	12.9081	8.33902	3.92136	4.62301	7.97492	367.783	0.157388	0.186433	0.629945	2.47364	-2464.8	-3291.84			5.75133	5.38764	7.94514	5.50643
	3.35205	6.10721	7.62092	5.09475	4.94194	6.31437	2.57619	13.1486	8.24572	3.82596	4.56388	7.57762	360.693	0.158118	0.186852	0.630435	2.49315	-2464.31	-3299.54			5.69339	5.45036	7.99016	5.32249
	3.31053	6.03422	7.98474	4.97011	4.87453	6.94004	2.50947	12.8263	8.19601	3.68784	4.47939	7.53505	356.9	0.159112	0.186743	0.624388	2.50884	-2463.77	-3305.86			5.7765	5.5949	7.84393	5.23409
	3.28432	5.98537	7.97132	4.97465	4.93778	7.70576	2.50054	12.635	8.37006	3.67615	4.55365	7.42469	351.328	0.160409	0.186617	0.624165	2.51943	-2463.42	-3311.45			5.747	5.87273	7.8352	5.21816
	3.15463	5.91118	8.03797	5.05111	4.98163	8.2771	2.51151	12.897	8.4117	3.63746	4.5435	7.34685	344.993	0.160919	0.186324	0.619251	2.53353	-2462.94	-3315.8			5.70126	6.10328	7.94009	5.17594
	3.13594	5.84869	8.18853	5.06827	4.98738	8.70141	2.52904	12.9108	8.49115	3.63236	4.57411	7.12832	334.264	0.161497	0.185945	0.612884	2.54098	-2462.3	-3318.94			5.72439	6.25235	7.97701	5.11159
	3.10246	5.99639	8.13259	5.04805	5.05151	9.48805	2.59309	12.9636	8.63623	3.63778	4.47399	6.86573	319.704	0.162186	0.185531	0.610001	2.54719	-2461.98	-3321.67			5.74381	6.5292	8.06431	4.9925
	3.09591	6.14282	8.2941	5.10295	5.13341	10.4301	2.59374	13.1181	8.95234	3.59136	4.44485	6.76114	312.897	0.162496	0.185538	0.603167	2.56033	-2461.99	-3324.48			5.84428	6.88883	8.22139	4.93245
	3.06286	6.31656	8.22977	5.05666	5.12954	11.1931	2.65071	13.3102	8.894	3.58212	4.48195	6.63072	315.987	0.162726	0.185364	0.597117	2.56968	-2461.73	-3326.47			5.86973	7.12643	8.28496	4.89827
	2.98161	6.48485	8.451	5.15578	5.18356	11.9451	2.63372	13.6377	9.04194	3.66784	4.40521	6.63659	320.94	0.162865	0.185013	0.586367	2.57357	-2461.54	-3327.74			5.97249	7.42816	8.43779	4.90321
	2.89018	6.63065	8.57112	5.17574	5.12391	13.524	2.60723	13.2995	9.28187	3.7705	4.36245	6.79057	324.483	0.163238	0.184693	0.577141	2.57603	-2461.84	-3329.07			6.03065	7.94121	8.39621	4.97451
	2.84744	6.85189	8.65413	5.1296	5.12757	14.4999	2.6116	13.1105	9.87556	4.01247	4.36795	7.23202	330.128	0.162949	0.184279	0.57114	2.5702	-2462.39	-3330.74			6.11782	8.25236	8.53255	5.20415
	2.8903	7.04025	8.56926	5.10081	5.0842	15.2984	2.64851	13.2037	10.171	4.29554	4.30996	7.51868	340.326	0.163214	0.183717	0.560855	2.56306	-2462.69	-3331.8			6.1666	8.49447	8.67442	5.37473
	2.8952	7.31391	8.79468	5.09549	5.1206	16.2215	2.65801	12.8806	10.4029	4.47812	4.22787	7.78824	349.311	0.163096	0.183439	0.541619	2.55406	-2463.08	-3332.37			6.3346	8.81252	8.64717	5.49808
	2.93845	7.42853	8.84933	5.07443	5.04488	17.4604	2.68047	12.8435	10.5047	4.6725	4.25245	8.03743	355.877	0.162902	0.183078	0.528552	2.54172	-2463.74	-3333.12			6.40544	9.19325	8.67625	5.65413
	2.90693	7.52995	8.70986	5.19483	5.16899	18.8789	2.70703	12.9468	10.7152	4.99749	4.20575	8.42051	366.511	0.162854	0.182964	0.517974	2.52533	-2464.28	-3334.12			6.38224	9.74757	8.78967	5.87458
	2.86449	7.58434	8.74356	5.32134	5.30967	20.9731	2.66355	12.9685	10.6671	5.26098	4.2026	8.63445	376.703	0.16286	0.183116	0.511269	2.51465	-2464.56	-3334.65			6.39746	10.5347	8.76638	6.03268
	2.84621	7.62908	8.65372	5.55616	5.43974	23.4316	2.65582	12.773	10.8082	5.43669	4.10983	8.77275	381.342	0.163211	0.18316	0.506479	2.49849	-2464.98	-3334.77			6.37633	11.4758	8.74568	6.10642
	2.84355	7.78873	8.73429	5.94932	5.79566	25.0765	2.59396	12.9559	10.784	5.57035	3.94516	8.86368	384.051	0.163465	0.183948	0.495828	2.48332	-2465.81	-3335.13			6.45552	12.2738	8.77793	6.1264
	2.87286	8.0249	8.85113	6.38588	6.16449	26.9145	2.60239	13.0204	10.7152	5.72251	3.91012	8.87239	385.784	0.16334	0.184783	0.489944	2.47597	-2466.53	-3335.63			6.58296	13.155	8.77934	6.16834
	2.85169	8.08343	8.6872	6.80143	6.48091	27.8097	2.58487	12.9331	10.6823	5.89515	3.88831	8.72514	384.536	0.16347	0.184714	0.48622	2.46926	-2466.99	-3335.79			6.54077	13.6973	8.73344	6.16953
	2.9254	8.05641	8.74028	7.0545	6.75383	28.3253	2.63492	12.7702	10.3935	5.92291	3.88544	8.55291	382.556	0.163279	0.184542	0.480751	2.46348	-2467.67	-3335.69			6.57403	14.0445	8.59955	6.12042
	2.9099	8.33729	9.00656	7.42216	7.0565	28.9839	2.63103	12.4485	10.4175	5.89745	3.82611	8.34578	376.194	0.16259	0.185015	0.481321	2.46329	-2468.68	-3335.93			6.75125	14.4875	8.49902	6.02311
	2.89651	8.63943	8.93712	7.63444	7.2803	28.9656	2.63343	12.2701	10.2474	6.05646	3.70747	8.14275	364.091	0.162445	0.184775	0.48479	2.46557	-2469.68	-3336.3			6.82435	14.6268	8.38364	5.96889
	2.87547	9.1091	8.97068	7.97507	7.60428	28.8038	2.61894	12.0052	10.3486	6.18655	3.59896	8.03916	351.6	0.162144	0.184997	0.484982	2.46625	-2470.5	-3336.34			6.98508	14.7944	8.32423	5.94156
	2.85184	9.42526	9.20534	8.17499	7.76008	29.14	2.54306	11.6761	10.4796	6.34633	3.49897	7.98311	334.074	0.161856	0.184896	0.484602	2.46871	-2471.7	-3336.2			7.16081	15.025	8.23294	5.9428
	2.82082	9.61961	8.99012	8.32099	7.91752	29.2263	2.49263	11.3836	10.6642	6.29981	3.4087	7.93785	320.043	0.162122	0.185024	0.480892	2.46477	-2473.06	-3336.36			7.14352	15.1549	8.18015	5.88212
	2.81867	9.96603	8.94045	8.72308	8.10917	28.5446	2.50345	11.1708	10.7437	6.34606	3.34368	8.21151	311.286	0.162269	0.184125	0.486583	2.46459	-2474.06	-3336.6			7.24172	15.1256	8.13929	5.96708
	2.80175	10.1768	9.06928	8.70586	8.02023	26.969	2.50871	10.5751	10.7952	6.30628	3.30038	8.20557	307.282	0.162335	0.183325	0.49097	2.45895	-2474.8	-3336.49			7.34928	14.565	7.95967	5.93741
	2.78886	10.3529	9.02946	8.70823	8.06967	25.2115	2.53721	10.0154	10.7918	6.18812	3.31637	8.19992	306.216	0.162036	0.182762	0.492813	2.44987	-2475.87	-3336.31			7.39042	13.9965	7.78148	5.90147
	2.80984	11.0334	8.99224	8.89148	8.0363	23.8958	2.52968	9.94922	10.801	6.04488	3.33997	8.25689	304.736	0.161586	0.182825	0.491377	2.44334	-2477.44	-3336.39			7.61183	13.6079	7.75997	5.88058
	2.70259	11.4961	8.90193	8.99332	7.83307	23.4081	2.43807	10.0267	10.7091	5.96305	3.41075	8.1917	302.051	0.161565	0.183303	0.491833	2.43744	-2478.97	-3336.53			7.70021	13.4115	7.72461	5.85517
	2.62135	11.6669	8.69404	9.0349	7.74529	22.387	2.40263	10.263	10.5652	5.86493	3.50139	8.26871	305.417	0.161276	0.183269	0.495601	2.42761	-2480.31	-3336.37			7.66077	13.0557	7.7436	5.87834
	2.603	12.0117	8.75621	9.14238	7.76822	21.4171	2.37687	10.5	10.5526	5.66894	3.65905	8.57918	308.125	0.160873	0.183407	0.503274	2.41599	-2481.74	-3336.21			7.79031	12.7759	7.80985	5.96906
	2.55219	12.2634	8.78102	9.35333	7.63469	20.3797	2.34133	10.8558	10.5055	5.60422	3.68916	8.80407	306.685	0.160873	0.183211	0.509236	2.40048	-2483.28	-3336.31			7.86555	12.4559	7.90087	6.03248
	2.51987	12.7094	8.58615	9.78884	7.51912	18.2396	2.3293	11.0867	10.1119	5.40271	3.90039	9.18087	308.061	0.160631	0.183282	0.51231	2.39157	-2484.49	-3336.37			7.93847	11.8492	7.84263	6.16132
	2.53746	12.8114	8.76572	10.2835	7.40579	15.6927	2.32634	12.1334	9.77734	5.40271	4.06597	9.73018	315.595	0.160471	0.183227	0.518774	2.37573	-2485.3	-3336.18			8.03818	11.1273	8.07903	6.39962
	2.51848	12.7877	8.67355	10.5511	7.37365	12.8891	2.27264	13.2266	9.30835	5.45376	4.31976	10.106	325.414	0.160209	0.184058	0.52073	2.36123	-2486.26	-3336.02			7.99325	10.2713	8.26921	6.62651
	2.56332	12.952	8.57576	10.8759	7.24575	11.406	2.30134	14.062	9.04034	5.58262	4.5162	10.8808	326.792	0.160346	0.184166	0.527664	2.35599	-2487.37	-3336.12			8.03035	9.84253	8.4679	6.99319
	2.59692	12.8873	8.52859	11.6401	7.23684	10.2189	2.27164	14.7667	8.84806	6.42129	5.01248	11.4548	321.192	0.160719	0.18439	0.537257	2.34821	-2487.69	-3336.14			8.00426	9.6986	8.62878	7.62951
	2.61003	12.5495	8.54833	12.3668	7.15641	8.85007	2.25527	15.4926	8.4412	7.30352	5.49463	12.3349	323.058	0.160725	0.184409	0.544717	2.3327	-2487.04	-3335.96			7.90263	9.45777	8.7297	8.37767
	2.64335	12.4087	8.50698	13.5788	7.28252	7.71518	2.28774	16.001	8.18858	8.71947	6.03547	13.66	338.794	0.160671	0.184206	0.553006	2.3277	-2482.09	-3335.85			7.853	9.52551	8.82577	9.47164
	2.7393	12.2854	8.26953	15.0817	7.314	7.03641	2.38136	16.9409	7.74048	10.854	6.55725	14.9007	351.131	0.160749	0.183573	0.556479	2.32735	-2457.38	-3335.92			7.76473	9.81071	9.02091	10.7707
	2.791	11.9589	7.93389	17.7938	7.21261	6.27337	2.41317	17.8505	7.36691	13.3668	7.26856	15.7295	357.487	0.160669	0.183589	0.564612	2.32508	-2402.54	-3335.87			7.56127	10.4266	9.21019	12.1216
	2.87825	11.4911	7.61671	20.2994	7.20445	5.6574	2.51127	18.4313	7.02514	15.9872	8.34052	16.7872	360.616	0.160298	0.184185	0.576518	2.33067	-2293.61	-3335.65			7.32868	11.0537	9.32259	13.705
	3.04342	11.0026	7.32715	22.9078	7.37036	5.47087	2.67293	18.9337	6.83806	18.154	8.9726	17.9137	360.063	0.159988	0.184486	0.580768	2.33378	-2111.56	-3335.51			7.1244	11.9163	9.48155	15.0134
	3.1525	10.6879	6.90087	25.6261	7.46344	5.34709	2.83086	19.1128	6.5607	21.142	9.55897	18.9425	360.012	0.159982	0.184165	0.593764	2.34207	-1863.48	-3335.48			6.91376	12.8122	9.50145	16.5478
	3.17613	10.1681	6.76875	27.862	7.52057	5.26063	2.94553	18.9752	6.25922	23.3214	10.2795	19.7365	361.663	0.159905	0.183636	0.602411	2.3472	-1562.85	-3335.3			6.70432	13.5477	9.39331	17.7791
	3.19351	9.21748	6.60772	30.2999	7.46464	5.34548	2.98473	18.9768	6.04658	25.9352	11.0265	20.3963	362.792	0.159657	0.183603	0.605715	2.35341	-1225.44	-3334.97			6.33957	14.37	9.33603	19.1193

## Sheet: P215 U1-2
	Ra Li	Oi Li	Oe Li	MF Li	ICO Li	LO Li	Ra Re	Oi Re	Oe Re	MF Re	ICO Re	LO Re	EKG	Kippwinkel	Rotwinkel	Kraft x	Kraft y	Druck li	Druck re			Bauch links	Rücken links	Bauch rechts	Rücken rechts
	2.27827	6.12276	4.77259	80.4694	10.5236	33.2839	2.45508	6.53331	3.88071	65.3969	13.1128	42.4271	266.239	0.0594558	0.0482503	0.765242	6.88354	41	-3296.22			4.39121	41.4257	4.2897	40.3123
	2.3423	5.61865	4.75961	79.469	9.78399	31.8188	2.49474	6.69586	3.82697	72.5921	14.446	44.1973	272.765	0.0593434	0.0482611	0.762432	6.87419	34	-3296			4.24019	40.3573	4.33919	43.7451
	2.38032	5.35721	4.74641	77.682	9.27202	29.57	2.563	6.75286	3.90588	78.0197	16.6077	45.8309	271.437	0.0592392	0.0476526	0.772158	6.87362	1.10449	-3295.82			4.16131	38.8413	4.40725	46.8195
	2.47621	5.16954	4.73898	73.4362	8.5447	28.4044	2.64979	6.5736	3.89802	84.6185	17.414	45.8569	272.556	0.0591775	0.0478478	0.777849	6.87066	11	-3295.53			4.12824	36.7951	4.37381	49.2965
	2.54215	4.94239	4.73535	69.3028	7.95129	27.6646	2.67896	6.329	3.86172	87.416	18.0146	46.1408	275.422	0.059492	0.047091	0.785002	6.8612	412.485	L			4.0733	34.9729	4.28989	50.5238
	2.68567	5.09718	4.87202	65.2757	7.44185	26.6811	2.82322	6.25485	3.83833	88.0563	18.2743	46.0399	279.689	0.0599184	0.0465764	0.792389	6.85164	821.854	-3295.07			4.21829	33.1329	4.30547	50.7902
	2.74604	5.31908	4.87436	61.1068	7.15713	26.3667	2.8728	6.21118	3.78958	87.9173	19.0676	45.4364	275.784	0.0605083	0.0466597	0.800997	6.85102	981.459	-3295.02			4.31316	31.5436	4.29119	50.8071
	2.82862	5.76778	4.7516	55.285	6.79228	24.6477	2.95214	6.17316	3.75902	86.0099	19.4933	44.6798	264.206	0.0602558	0.0465262	0.804772	6.85732	1023.56	-3294.92			4.44933	28.9083	4.29477	50.061
	2.85688	6.26742	4.69802	49.2127	6.5322	23.0416	2.98747	6.1513	3.59787	84.3992	20.1315	43.7962	239.573	0.0607179	0.0466705	0.809326	6.85785	1016.55	-3294.91			4.60744	26.2622	4.24555	49.4423
	2.96807	6.851	4.80452	44.3312	6.42972	21.5228	3.07254	6.00392	3.44171	78.9595	20.1732	42.9504	206.638	0.0616766	0.0466666	0.813877	6.86215	990.425	-3295.03			4.87453	24.0946	4.17272	47.361
	3.0654	7.37664	4.94343	40.5928	6.2724	20.6544	3.15956	5.74708	3.40612	72.7327	19.8451	40.7017	194.122	0.0627236	0.0468557	0.818207	6.86952	957.075	-3295.05			5.12849	22.5065	4.10425	44.4265
	3.11653	7.61925	4.94096	36.7055	6.40697	20.3543	3.17197	5.59197	3.41824	65.6447	18.7343	36.5748	200.968	0.0630047	0.0475486	0.813029	6.86225	905.948	-3295.01			5.22558	21.1556	4.06073	40.3179
	3.07932	7.81689	4.90114	34.451	6.45585	19.1624	3.07135	5.5439	3.2732	57.5847	18.1174	33.4697	212.998	0.0631783	0.0478625	0.815665	6.85294	836.832	-3295.11			5.26578	20.0231	3.96282	36.3906
	3.08358	8.01603	4.76722	33.3632	6.45513	18.4021	3.0696	5.4734	3.14729	49.3308	17.171	29.7651	225.109	0.0634211	0.048439	0.825352	6.84961	759.024	-3295.24			5.28894	19.4068	3.89676	32.089
	2.9862	8.19494	4.52382	32.085	6.47433	18.4962	3.00492	5.47708	3.08605	44.6807	16.6618	27.3348	234.719	0.0637078	0.0488336	0.821191	6.85054	670.779	-3295.25			5.23499	19.0185	3.85602	29.5591
	2.93231	8.18927	4.45193	30.7729	6.44581	18.1941	2.94401	5.46378	3.01245	38.7352	15.3993	24.6294	238.796	0.0636887	0.048984	0.810641	6.86947	563.761	-3295.27			5.19117	18.4709	3.80675	26.2546
	2.89165	8.20049	4.35493	29.7707	6.51128	18.1576	2.90051	5.37885	3.02098	34.1878	14.0488	21.9518	238.767	0.0639371	0.0497478	0.805434	6.88369	447.808	-3295.42			5.14902	18.1465	3.76678	23.3961
	2.81364	8.1586	4.30102	27.9101	6.66736	18.3427	2.84459	5.34294	2.9604	27.1526	12.4805	18.7727	241.796	0.0638189	0.0502656	0.80335	6.90289	337.238	-3295.53			5.09109	17.64	3.71598	19.4686
	2.73496	8.15402	4.18139	25.6751	6.56387	18.6107	2.77097	5.49548	2.99722	22.2631	11.233	15.3515	245.377	0.0633119	0.0507878	0.796622	6.91902	223.448	-3295.54			5.02346	16.9499	3.75456	16.2825
	2.63543	8.1782	4.00182	22.3533	6.51467	19.5081	2.65694	5.62741	3.08201	18.4085	9.96642	12.9011	247.267	0.0628723	0.0507161	0.79269	6.94023	107.282	-3295.64			4.93848	16.1254	3.78879	13.7587
	2.55759	8.32021	4.05202	19.7403	6.63702	20.9064	2.64354	5.78425	3.09787	17.5312	8.72816	11.9706	250.029	0.0627384	0.0505226	0.780295	6.96362	1.03287	-3295.8			4.97661	15.7612	3.84189	12.7433
	2.50668	8.54933	4.0919	18.4749	7.061	22.4428	2.6784	5.78739	3.15384	16.9583	7.65706	11.2939	254.523	0.0626645	0.0505766	0.76131	6.98359	-92.433	-3295.85			5.0493	15.9929	3.87321	11.9697
	2.45628	8.85355	4.18286	16.7987	7.35098	24.542	2.66083	5.79917	3.28736	15.9793	6.77464	10.5621	263.211	0.0622935	0.0504177	0.736203	6.99939	-182.483	-3295.86			5.16423	16.2305	3.91579	11.1054
	2.43372	9.20653	4.24627	16.7838	7.75537	25.5912	2.61154	5.7335	3.49732	15.9561	5.80972	10.4342	272.864	0.0616893	0.0500268	0.716664	7.01244	-266.031	-3295.97			5.29551	16.7101	3.94745	10.7333
	2.43379	9.74396	4.63089	17.0905	8.25139	26.7843	2.6801	5.73744	3.73919	16.297	5.59117	10.3717	273.04	0.0611954	0.0497926	0.698565	7.01976	-334.446	-3296.08			5.60288	17.3754	4.05224	10.7533
	2.39763	10.0199	4.88224	18.9849	8.75236	28.9113	2.72643	5.82591	3.88278	18.421	5.38246	11.3154	267.702	0.0610502	0.0491858	0.693336	7.01886	-398.567	-3296.06			5.76659	18.8828	4.14504	11.7063
	2.42195	10.0936	5.12324	21.6001	9.24349	31.8382	2.73695	5.75652	3.97128	21.2564	5.22554	12.7987	266.27	0.0612561	0.0487717	0.684595	7.02332	-466.757	-3296.09			5.87958	20.8939	4.15492	13.0935
	2.4477	10.0549	5.24985	22.737	9.81041	34.48	2.73077	5.66162	4.06179	23.1445	5.07249	13.6095	275.855	0.0616795	0.0485725	0.679512	7.019	-534.195	-3296.19			5.91748	22.3424	4.15139	13.9422
	2.41751	10.0204	5.54173	23.5533	10.1401	35.1339	2.80908	5.52149	4.02407	23.9141	4.88951	13.9831	289.315	0.0619065	0.0488	0.672203	7.01575	-599.104	-3296.21			5.99322	22.9424	4.11821	14.2622
	2.39432	9.77418	5.59133	24.7095	10.3685	34.8933	2.78814	5.25317	4.02565	24.4381	4.88012	14.1045	302.373	0.0618929	0.0488628	0.673854	7.01214	-669.293	-3296.17			5.91994	23.3237	4.02232	14.4742
	2.45293	9.50596	5.61539	25.5703	10.3201	34.5505	2.78369	5.18593	4.0124	24.2616	4.97343	14.4703	318.014	0.0619353	0.0482028	0.681599	7.01468	-752.28	-3296.21			5.8581	23.4803	3.99401	14.5685
	2.49073	9.04134	5.63688	26.3329	10.6028	34.3425	2.79499	5.14451	3.89464	24.5464	5.05567	14.888	330.933	0.0619894	0.0484846	0.683943	7.02662	-832.395	-3296.26			5.72298	23.7594	3.94471	14.83
	2.59129	8.35207	5.67388	27.2461	10.568	34.3641	2.89223	5.12807	3.69497	24.9049	5.0299	14.8057	336.731	0.0622704	0.0487203	0.69878	7.03579	-917.185	-3296.23			5.53908	24.0594	3.90509	14.9135
	2.62664	7.63594	5.48826	28.1387	10.3877	33.4993	2.81323	4.97957	3.47568	24.9734	4.89933	14.5802	341.735	0.0624216	0.0480547	0.719684	7.04637	-1010.38	-3296.23			5.25028	24.0086	3.75616	14.8176
	2.64792	7.04942	5.40048	27.588	10.1794	32.1832	2.77741	4.83947	3.28109	24.1108	4.91359	13.8846	349.176	0.0622763	0.0477341	0.740814	7.05104	-1110.32	-3296.31			5.03261	23.3169	3.63266	14.303
	2.64827	6.74565	5.2869	25.7794	9.70887	28.9422	2.70239	4.77777	3.1344	21.9676	4.8089	12.6366	352.631	0.0620556	0.0474104	0.754533	7.05172	-1204.55	-3296.35			4.89361	21.4768	3.53818	13.1377
	2.6134	6.43512	5.1521	25.6934	9.15275	25.8991	2.68324	4.75137	3.02349	20.0874	4.84894	11.5579	360.477	0.0615326	0.0471745	0.762509	7.05628	-1300.9	-3296.35			4.73354	20.2484	3.48603	12.1648
	2.63892	6.12605	4.90711	26.5638	8.84849	24.7144	2.60482	4.93913	2.92331	19.2497	4.94952	10.9697	360.834	0.0612201	0.0477172	0.76104	7.06126	-1407.54	-3296.42			4.55736	20.0422	3.48909	11.723
	2.57127	6.03272	4.75964	26.4509	8.46582	24.1827	2.52048	5.1057	2.86525	18.869	5.0595	10.6159	358.16	0.06117	0.048061	0.758546	7.06004	-1509.02	-3296.51			4.45454	19.6998	3.49714	11.5148
	2.47346	6.16343	4.68465	27.0609	8.25629	23.5798	2.48544	5.1695	2.82624	19.4105	5.2581	9.90198	358.42	0.0610013	0.0486309	0.759591	7.05822	-1598.84	-3296.55			4.44051	19.6324	3.49373	11.5235
	2.44952	6.20356	4.54604	26.3628	7.79117	21.9432	2.45592	5.30174	2.73729	19.579	5.69646	9.55021	349.139	0.0611394	0.0485718	0.763897	7.05116	-1685.41	-3296.59			4.39971	18.699	3.49831	11.6085
	2.34574	6.47102	4.30867	25.2529	7.23382	20.2066	2.22174	5.50205	2.70176	19.6166	6.09861	9.41299	327.007	0.0608254	0.0490784	0.765505	7.042	-1767.96	-3296.69			4.37514	17.5645	3.47519	11.7094
	2.26465	6.53967	4.19185	24.4554	6.89457	19.5453	2.18432	5.54156	2.66723	20.0173	6.5501	9.49159	308.502	0.0612263	0.0492366	0.751743	7.03104	-1837.47	-3296.75			4.33206	16.9651	3.46437	12.0197
	2.1618	6.52469	4.01509	23.7565	6.70714	19.1813	2.07035	5.73781	2.61115	20.4521	6.80552	9.41865	298.042	0.0614507	0.0494003	0.732852	7.02839	-1900.3	-3296.76			4.23386	16.5483	3.4731	12.2254
	2.13901	6.63186	3.87534	23.6863	6.54856	19.0559	2.05915	5.77216	2.64343	21.0466	7.10696	9.53951	290.974	0.0619561	0.049698	0.73028	7.03187	-1967.04	-3296.81			4.2154	16.4303	3.49158	12.5644
	2.09584	6.85317	3.82707	22.8938	6.35605	18.4965	2.05607	5.71975	2.70834	20.9966	7.27919	9.47113	276.001	0.0620807	0.0498438	0.723629	7.03689	-2024.64	-3296.87			4.25869	15.9155	3.49472	12.5823
	2.01656	7.04607	3.77382	21.0583	6.02854	17.2109	2.02084	5.68677	2.76691	21.046	7.50233	9.27656	255.631	0.0621731	0.0493101	0.722853	7.03467	-2073.14	-3296.87			4.27882	14.7659	3.49151	12.6083
	1.97887	7.19987	3.71869	19.6064	5.81809	15.8394	2.00774	5.5332	2.78849	21.157	7.71729	9.09809	235.699	0.0621373	0.0491034	0.720969	7.037	-2122.75	-3296.88			4.29914	13.7547	3.44314	12.6575
	1.94942	7.57257	3.73474	17.0986	5.64804	14.0098	1.97539	5.33517	2.74641	20.6052	8.02007	8.9455	217.321	0.0624449	0.0493158	0.721983	7.03409	-2178.04	-3296.93			4.41891	12.2522	3.35233	12.5236
	1.91708	7.74235	3.62282	15.7653	5.36875	13.0552	1.92798	5.06714	2.71383	20.2402	8.03502	8.62402	204.08	0.062157	0.0492356	0.721986	7.03516	-2231.83	-3296.95			4.42742	11.3964	3.23632	12.2997
	1.88969	7.87146	3.61262	14.8702	5.22459	12.1809	1.95374	4.71962	2.66113	20.0578	8.0193	8.43338	201.125	0.0622041	0.0486704	0.720266	7.04061	-2284.7	-3296.95			4.45792	10.7586	3.1115	12.1702
	1.86871	8.10714	3.61566	13.8521	5.11036	11.5361	1.94113	4.54175	2.6433	19.3686	8.1859	8.09499	206.64	0.0620549	0.0488694	0.72584	7.04358	-2337.26	-3296.99			4.5305	10.1662	3.04206	11.8832
	1.85601	8.27117	3.5898	13.0275	4.92325	10.5877	1.91845	4.17985	2.60954	18.3729	8.1416	7.92301	214.872	0.0620023	0.0488412	0.731144	7.0411	-2387.19	-3297.04			4.57232	9.51282	2.90262	11.4792
	1.76961	8.3989	3.53786	12.1456	4.76006	9.87618	1.87404	3.90165	2.58972	17.2064	8.14377	7.42564	211.541	0.0618447	0.0485618	0.729401	7.03063	-2432.28	-3297.04			4.56879	8.92728	2.78847	10.9253
	1.72574	8.54462	3.57081	11.6511	4.71149	9.39688	1.80809	3.82835	2.55476	17.0016	8.16914	7.5188	202.458	0.0620937	0.0484607	0.72902	7.01908	-2475.11	-3297.07			4.61372	8.5865	2.7304	10.8965
	1.64307	8.86025	3.57577	11.1428	4.72957	9.50327	1.74476	3.5196	2.50789	16.8668	8.01396	7.54773	203.215	0.0622804	0.0483684	0.731349	7.01508	-2519.31	-3297.15			4.69303	8.45855	2.59075	10.8095
	1.5641	9.12494	3.59844	10.268	4.59408	9.63489	1.7312	3.40189	2.49324	15.9378	7.90305	7.40508	210.799	0.0619416	0.0484365	0.729725	7.00201	-2560.41	-3297.18			4.76249	8.16565	2.54211	10.4153
	1.55138	9.29274	3.68332	9.70213	4.50452	9.71572	1.71863	3.40595	2.50639	15.7161	7.67523	7.53107	219.937	0.0614866	0.0483856	0.73049	6.999	-2598.15	-3297.19			4.84248	7.97412	2.54366	10.3075
	1.55223	9.73269	3.82713	9.4363	4.65253	9.88368	1.73803	3.39045	2.4811	15.3121	7.35574	7.59868	225.585	0.0610749	0.0492478	0.727376	6.97719	-2632.62	-3297.24			5.03735	7.99084	2.53652	10.0888
	1.53562	9.96631	3.85626	9.38615	4.67238	9.95657	1.72241	3.47008	2.52901	14.8043	7.16315	7.59773	223.643	0.0612202	0.0499426	0.728468	6.95566	-2666.69	-3297.3			5.11939	8.00503	2.57383	9.85507
	1.63537	9.96886	3.92719	9.61178	4.75292	10.3033	1.81964	3.59488	2.56242	15.1073	6.79075	7.74141	214.665	0.0609435	0.0503719	0.726739	6.93333	-2696.32	-3297.28			5.17714	8.22266	2.65898	9.87982
	1.62658	9.94536	3.93302	10.1847	4.79775	11.1922	1.82748	3.73901	2.58716	15.85	6.64642	8.34048	198.907	0.0609703	0.0507607	0.728123	6.91358	-2725.71	-3297.28			5.16832	8.72487	2.71788	10.279
	1.64095	10.0854	3.9369	11.3243	4.72673	12.9054	1.82863	3.86597	2.57416	16.8152	6.47262	9.21571	192.018	0.0604796	0.050814	0.722984	6.89967	-2753.88	-3297.35			5.2211	9.65217	2.75625	10.8345
	1.64201	10.0306	3.84775	12.3133	4.70655	14.5038	1.843	4.17496	2.51367	17.9479	6.47172	10.3475	202.988	0.0601852	0.0507881	0.725825	6.88702	-2780.39	-3297.36			5.17344	10.5079	2.84388	11.5891
	1.69074	9.84218	3.84505	14.1247	4.68381	16.4703	1.85778	4.58089	2.51449	20.0127	6.45512	11.182	219.034	0.0595524	0.0507053	0.72008	6.86681	-2803.49	-3297.31			5.12599	11.7596	2.98439	12.5499
	1.71363	9.7225	3.81171	15.5376	4.73538	17.5259	1.86479	4.9943	2.4509	23.2608	6.4507	12.5662	227.743	0.0596287	0.0504713	0.714372	6.85991	-2824.99	-3297.33			5.08261	12.5997	3.10333	14.0926
	1.75317	9.59107	3.71146	17.7574	4.91489	19.0093	1.89258	5.55282	2.53151	25.881	6.42139	14.2265	232.772	0.0593113	0.0502927	0.711186	6.84509	-2844.86	-3297.37			5.01857	13.8938	3.32563	15.5096
	1.77587	9.12066	3.66126	20.1836	4.99839	20.5688	1.86854	6.22509	2.60428	28.699	6.4856	15.6681	234.081	0.0595851	0.0499156	0.712685	6.83893	-2863.76	-3297.31			4.85259	15.2503	3.56597	16.9509
	1.82603	8.68392	3.6482	23.111	5.10577	21.8376	1.90505	6.91297	2.67567	31.5136	6.57175	16.9359	237.598	0.0594882	0.049993	0.709251	6.82988	-2880.93	-3297.25			4.71938	16.6848	3.83123	18.3404
	1.75423	8.56772	3.67237	25.9543	5.24122	23.7228	1.82928	7.48684	2.67033	34.6682	6.45286	18.5959	245.531	0.0598472	0.0498423	0.7065	6.81797	-2898.59	-3297.28			4.66477	18.3061	3.99548	19.9056
	1.81224	8.79504	3.85368	28.4168	5.3733	25.4685	1.87566	8.13694	2.80862	37.9605	6.47412	20.1926	257.901	0.0598324	0.0498947	0.702428	6.81135	-2915.03	-3297.26			4.82032	19.7529	4.27374	21.5424
	1.87663	8.92769	3.97189	29.9391	5.60911	25.8835	1.93143	8.71019	2.87572	41.22	6.61763	21.1133	264.491	0.05974	0.0505155	0.702417	6.80401	-2928.33	-3297.14			4.9254	20.4772	4.50578	22.9837
	1.93573	9.02048	4.17727	32.0749	5.76662	26.695	2.0007	9.31218	2.97808	45.3426	6.75303	22.5288	258.413	0.0596014	0.0510347	0.698576	6.78938	-2939.76	-3297.1			5.04449	21.5122	4.76365	24.8748
	2.00219	9.07408	4.27769	34.072	5.91928	27.6541	2.07642	9.65681	3.09147	49.7072	6.95273	24.806	238.655	0.0597308	0.0513681	0.689329	6.77343	-2952.02	-3297.1			5.11799	22.5484	4.94157	27.1553
	2.0369	8.95302	4.45637	35.7735	6.14334	28.3913	2.11561	10.1088	3.25732	52.7674	7.29665	26.3143	221.178	0.059394	0.0510582	0.681447	6.76275	-2964.08	-3297.02			5.14876	23.436	5.16056	28.7928
	2.04258	8.86527	4.71214	36.6028	6.13686	29.1646	2.14284	10.6097	3.3413	55.3084	8.10234	27.9198	218.905	0.0597128	0.0505506	0.677108	6.74378	-2976.66	-3296.89			5.20666	23.9681	5.36462	30.4435
	2.06939	8.76261	4.90022	37.6663	6.19043	29.8348	2.20603	11.0896	3.4549	58.8526	8.56045	29.9321	228.136	0.0599355	0.050454	0.678183	6.73157	-2989.26	-3296.9			5.24407	24.5638	5.58352	32.4484
	2.15158	8.71604	5.19096	38.3164	6.27411	30.8282	2.27135	11.3779	3.50046	61.9808	9.27929	31.464	237.052	0.0601029	0.0503004	0.674631	6.71667	-3001.65	-3296.92			5.35286	25.1396	5.71658	34.2414
	2.16751	8.56813	5.38265	38.3115	6.41982	30.8494	2.32912	12.0742	3.61619	64.5045	10.0499	32.2414	241.588	0.0601338	0.0502434	0.672285	6.70322	-3012.42	-3296.83			5.37276	25.1936	6.00651	35.5986
	2.23536	8.21605	5.33439	39.4264	6.46081	30.2906	2.37834	12.389	3.61499	66.2171	10.8023	33.3336	238.642	0.0604113	0.0497752	0.672642	6.68546	-3022.46	-3296.8			5.26193	25.3926	6.12743	36.7843
	2.24114	7.95044	5.47447	41.2345	6.60952	31.1894	2.38878	12.3694	3.67386	68.3145	11.7163	34.749	225.256	0.0609823	0.0493586	0.678674	6.67059	-3034.06	-3296.9			5.22202	26.3445	6.14403	38.2599
	2.2575	7.57518	5.46361	41.9936	6.86252	32.1316	2.40575	12.2625	3.75948	70.2579	12.3147	35.4298	213.073	0.0612348	0.0490195	0.678584	6.66205	-3045.54	-3296.92			5.09876	26.9959	6.14257	39.3341
	2.20387	7.31312	5.64001	42.2797	7.10677	33.4664	2.37523	12.123	3.77085	69.988	13.3173	35.4867	211.866	0.0612938	0.048928	0.686008	6.65864	-3056.3	-3296.87			5.05233	27.6176	6.0897	39.5973
	2.23596	7.04211	5.65392	42.4083	7.40966	34.0405	2.39881	11.8915	3.78515	70.5413	13.7428	35.3993	221.225	0.0616711	0.0491051	0.691909	6.65506	-3067.31	-3296.94			4.97733	27.9528	6.02515	39.8945
	2.25659	6.94613	5.66238	42.3639	7.67124	34.3216	2.42186	11.8027	3.83283	72.4925	14.1986	34.9113	234.236	0.0618121	0.0493758	0.696126	6.65537	-3076.83	-3297.06			4.95503	28.1189	6.01913	40.5341
	2.25655	6.88487	5.64118	42.0561	7.8764	34.7083	2.4217	11.4293	3.94328	72.851	14.6384	33.7144	243.997	0.0616949	0.0494869	0.707687	6.65419	-3085.38	-3297.03			4.92753	28.2136	5.93141	40.4013
	2.20086	6.81065	5.5245	42.0544	8.18178	34.9883	2.38819	10.9856	4.05768	72.6257	14.8682	33.0625	240.516	0.0614906	0.0493831	0.725127	6.66351	-3094.15	-3296.99			4.84534	28.4082	5.81048	40.1855
	2.24652	6.68808	5.40133	42.6538	8.34125	35.4388	2.37095	10.0901	4.09223	72.5289	14.9651	32.6847	236.326	0.0611533	0.0499463	0.731236	6.66568	-3103.27	-3297.09			4.77865	28.8113	5.51774	40.0596
	2.20406	6.68054	5.51966	42.5348	8.82778	36.1373	2.34016	9.96565	4.13921	73.3494	14.5764	31.2952	246.868	0.0604251	0.0506655	0.738139	6.67292	-3112.93	-3297.14			4.80142	29.1666	5.48168	39.7403
	2.21124	6.45537	5.47499	42.3511	9.4782	36.5547	2.35255	9.81364	4.17115	73.8223	14.1563	30.0019	273.849	0.060325	0.0511799	0.746293	6.67463	-3121.82	-3297.03			4.71387	29.4613	5.44578	39.3268
	2.23841	6.41349	5.50607	42.5969	10.1784	37.6826	2.30675	10.0837	4.17921	73.788	13.801	29.1657	290.927	0.0604095	0.051263	0.753423	6.67679	-3130.06	-3297.01			4.71932	30.1526	5.52323	38.9182
	2.2788	6.45182	5.60821	43.2544	10.7203	38.2229	2.34981	10.2402	4.21797	73.9277	13.0947	28.1534	295.101	0.0608273	0.0515623	0.760685	6.68025	-3137.4	-3297.1			4.77961	30.7325	5.60267	38.3919
	2.38552	6.68305	5.73526	44.7208	11.8635	40.6187	2.4304	10.3923	4.28658	77.3506	12.5267	27.6531	292.846	0.0614793	0.051893	0.767837	6.68833	-3143.85	-3297.04			4.93461	32.401	5.7031	39.1768
	2.44406	6.95769	5.83472	47.2871	13.37	43.6063	2.41374	10.6866	4.27357	77.4964	11.8369	27.0275	288.491	0.0619408	0.0518579	0.775609	6.69515	-3150.41	-3296.92			5.07882	34.7545	5.79131	38.7869
	2.54134	6.95124	5.97416	51.2119	14.8111	47.2399	2.49799	10.9101	4.25435	77.8552	10.9884	27.1346	289.651	0.0626696	0.0515715	0.778708	6.71023	-3157.11	-3296.96			5.15558	37.7543	5.88747	38.6594
	2.6848	7.20441	6.13345	54.239	16.451	50.5288	2.57859	10.9773	4.16557	78.6763	10.2382	26.4914	292.135	0.0633123	0.0517103	0.776886	6.72489	-3162.2	-3297.02			5.34088	40.4063	5.90715	38.4686
	2.68065	7.32254	6.13772	58.7821	18.0887	54.0145	2.65257	10.953	4.13546	80.7914	9.61119	26.1469	287.393	0.0637586	0.0512772	0.774432	6.75131	-3165.71	-3296.9			5.38031	43.6284	5.91368	38.8498
	2.79387	7.64896	6.10396	62.7251	19.7727	57.4636	2.69702	10.6856	4.20103	81.8208	9.29466	26.013	273.27	0.0642721	0.0510754	0.766686	6.77135	-3167.43	-3296.84			5.51559	46.6538	5.86121	39.0428
	2.91333	8.01487	6.12198	69.2184	21.8064	59.7188	2.82044	10.4458	4.28932	81.2289	8.99228	26.0945	249.547	0.0645476	0.0509993	0.763026	6.79077	-3167.73	-3296.97			5.6834	50.2479	5.85185	38.7719
	2.92948	8.52966	6.19484	74.1672	23.5172	61.5573	2.89899	10.231	4.31746	79.8217	8.6841	26.0972	217.611	0.0645829	0.0508732	0.761081	6.8208	-3166.62	-3297.01			5.88466	53.0806	5.81581	38.201
	2.99397	8.78688	6.08258	80.5349	25.7361	63.4537	3.02225	10.3845	4.38495	78.9818	8.26787	25.7818	200.671	0.0644052	0.0505711	0.755832	6.84946	-3164.01	-3296.9			5.95448	56.5749	5.93055	37.6771
	2.99799	8.69502	5.9964	86.7097	27.0039	64.1036	3.04321	10.5611	4.32289	76.1152	8.04729	25.232	200.378	0.0641083	0.0499857	0.757152	6.87637	-3159.94	-3296.94			5.89647	59.2724	5.97573	36.4648
	2.99434	8.57683	5.96982	88.3205	27.5532	63.7458	3.12234	10.9392	4.35222	72.6883	7.96749	24.4282	215.634	0.0645711	0.0494155	0.761704	6.90282	-3154.51	-3297.1			5.847	59.8732	6.13791	35.028
	2.98138	8.67594	5.86904	89.7429	28.2507	62.7883	3.16788	11.0228	4.40015	68.9111	7.87992	23.5168	232.778	0.0640734	0.0490383	0.766803	6.92713	-3146.47	-3297.08			5.84212	60.2606	6.19693	33.436
	2.97855	8.5597	5.75192	90.9642	28.4074	61.1285	3.26036	11.3209	4.44914	64.7064	7.77659	22.5953	243.712	0.0639418	0.0486968	0.767688	6.95359	-3136.73	-3297.01			5.76339	60.1667	6.34347	31.6928
	3.01429	8.47102	5.78227	89.9736	28.2089	58.458	3.29965	11.5081	4.47878	59.1533	7.56841	21.6685	249.383	0.064107	0.0478437	0.769163	6.9671	-3126.27	-3297.19			5.75586	58.8802	6.42883	29.4634
	3.03748	8.24696	5.71261	88.7685	27.6999	55.2661	3.44685	11.5527	4.3295	53.2783	7.56422	20.5929	258.578	0.0649686	0.0471079	0.770914	6.98591	-3115.16	-3297.32			5.66568	57.2448	6.44302	27.1452
	3.02915	7.86402	5.53633	85.2392	26.6952	53.2539	3.57918	11.5989	4.31214	49.364	7.69088	19.5313	266.303	0.0657149	0.046645	0.770783	7.01975	-3104.23	-3297.19			5.4765	55.0628	6.49676	25.5287
	3.03452	7.39854	5.22503	81.1046	25.3265	49.5477	3.57323	11.4451	4.30777	45.5482	7.87869	18.2682	267.469	0.0666678	0.0459186	0.770722	7.04415	-3094.51	-3297.12			5.21936	51.9929	6.44204	23.8984
	2.9432	7.05186	5.02059	75.3314	23.3396	45.3064	3.5274	11.2852	4.21919	40.3857	8.22046	16.9515	265.205	0.0671327	0.0455737	0.776187	7.06424	-3085.83	-3297.24			5.00521	47.9925	6.34394	21.8526
	2.8518	6.9162	4.78101	67.3805	21.3852	41.2935	3.47265	11.0909	4.12379	34.989	8.27728	15.9997	260.416	0.0680127	0.046127	0.775521	7.07967	-3079.23	-3297.21			4.84967	43.353	6.22912	19.7553
	2.79954	6.78442	4.49592	62.9989	19.727	37.33	3.38481	10.6073	4.04213	32.6517	8.45903	15.838	253.423	0.0680325	0.0468591	0.773895	7.09417	-3074.29	-3297.04			4.69329	40.0186	6.01141	18.9829
	2.76231	6.4752	4.19587	57.9066	17.7767	33.275	3.28627	10.2566	3.80955	29.6158	8.6908	15.7699	238.69	0.0682183	0.0468404	0.774733	7.1116	-3071.86	-3297.06			4.47779	36.3194	5.78413	18.0255
	2.68046	6.24992	3.85153	52.2268	15.4723	29.5202	3.18172	9.76976	3.62034	27.4659	9.04267	15.6235	217.072	0.0681497	0.0470461	0.775089	7.11765	-3071.79	-3297.2			4.26063	32.4064	5.52394	17.3774
	2.56095	6.08648	3.46564	45.7141	13.6507	25.8588	3.03329	9.37869	3.47349	25.0197	9.34604	15.7471	195.293	0.0676985	0.0479356	0.770566	7.13229	-3073.94	-3297.07			4.03769	28.4079	5.29516	16.7043
	2.42288	5.80662	3.15289	41.1785	11.7523	21.9969	2.83425	8.99056	3.40396	21.9944	9.59394	16.123	181.967	0.0666432	0.0487822	0.775364	7.13876	-3078.82	-3296.93			3.79413	24.9759	5.07626	15.9038
	2.2072	5.61062	2.8515	36.9135	9.81924	18.5236	2.51515	8.66472	3.18518	20.059	9.86574	16.1862	181.254	0.065575	0.0493222	0.783331	7.13909	-3084.99	-3297.08			3.55644	21.7521	4.78835	15.3703
	2.1103	5.43702	2.76962	33.252	8.44055	15.7552	2.40331	8.76081	3.11812	18.2485	9.94999	16.1822	187.902	0.0643515	0.0502309	0.787396	7.13495	-3091.14	-3297.19			3.43898	19.1492	4.76075	14.7936
	2.04894	5.24352	2.70527	29.8336	7.14396	13.5476	2.28748	8.69862	3.04713	17.7817	9.95423	16.7022	203.58	0.0637476	0.0504507	0.786743	7.12917	-3097.45	-3297.08			3.33258	16.8417	4.67775	14.8127
	1.98644	5.02626	2.66128	28.2603	6.12565	11.4346	2.22355	8.86979	3.01313	17.6996	10.2023	17.1582	219.727	0.0628257	0.0508461	0.792252	7.121	-3103.87	-3297.08			3.22466	15.2735	4.70216	15.02
	1.95421	4.80722	2.71053	26.2051	4.95626	10.3882	2.243	9.32981	3.04234	17.2192	10.3183	18.373	233.028	0.06216	0.0510948	0.794944	7.11398	-3109.7	-3297.28			3.15732	13.8499	4.87172	15.3035
	1.99503	4.74268	2.93495	24.4922	4.35681	10.2897	2.26144	9.79966	3.11792	17.8404	10.9005	19.4803	243.763	0.0617068	0.0514371	0.795703	7.10869	-3114.63	-3297.25			3.22422	13.0462	5.05968	16.0738
	2.0121	4.78576	3.12517	23.8809	4.0872	10.2816	2.26893	10.4947	3.19748	19.0371	11.394	20.9558	245.751	0.0612605	0.0518315	0.806897	7.09243	-3118.91	-3297.08			3.30767	12.7499	5.32038	17.129
	1.98712	4.75901	3.24885	24.0807	4.00746	10.3052	2.26577	10.7056	3.23738	21.2213	11.7983	22.5827	244.33	0.0610611	0.0517836	0.811326	7.07946	-3121.1	-3297.14			3.33166	12.7978	5.40291	18.5341
	1.99633	4.69582	3.32517	24.5717	3.9579	10.7328	2.28317	10.8567	3.24755	23.794	12.4192	24.0057	244.103	0.061006	0.0511697	0.815299	7.06532	-3121.71	-3297.26			3.33911	13.0874	5.46249	20.0729
	2.0052	4.57104	3.32424	24.8221	3.91508	11.2547	2.28342	10.9807	3.25613	26.9188	13.0054	26.1445	246.536	0.060947	0.0506902	0.817174	7.046	-3121.43	-3297.14			3.30016	13.3306	5.50676	22.0229
	2.00276	4.47391	3.36	25.4787	3.93752	11.7428	2.26284	10.8817	3.24943	29.8808	13.4314	27.4423	250.88	0.0610355	0.0505799	0.820532	7.02858	-3120.8	-3297.02			3.27889	13.7197	5.46465	23.5848
	2.03936	4.49563	3.32814	25.9964	3.97623	12.1406	2.2747	10.6298	3.24221	32.8649	14.0778	28.1213	253.919	0.0610385	0.05074	0.82763	7.01601	-3118.87	-3297.18			3.28771	14.0378	5.38224	25.0213
	2.04127	4.56151	3.29858	25.978	3.97276	12.5801	2.26808	10.2578	3.24789	35.7514	14.3061	28.6696	244.553	0.0612688	0.0503556	0.826846	7.01402	-3116.79	-3297.24			3.30045	14.177	5.25794	26.2423
	2.05522	4.68722	3.22441	26.3527	4.04839	12.7226	2.25637	9.4713	3.13849	37.3962	14.5849	28.5225	230.016	0.0607651	0.0503399	0.823724	7.00545	-3115.39	-3297.06			3.32228	14.3745	4.95539	26.8345
	1.97859	4.71014	3.03738	26.5496	4.06364	13.4236	2.16972	8.46972	3.07034	37.8019	14.318	28.3703	211.815	0.060962	0.0506566	0.810187	6.99077	-3112.41	-3297.06			3.24204	14.679	4.56993	26.8301
	1.91379	4.64441	2.81434	27.0562	4.11888	13.6224	2.08876	7.34259	3.02401	38.1455	14.0087	27.1546	201.088	0.0615	0.0502311	0.784204	6.98866	-3109	-3297.22			3.12418	14.9325	4.15179	26.4363
	1.90336	4.59298	2.66891	27.0895	4.03455	14.4947	2.06298	6.69963	2.98635	37.2263	13.6461	25.123	206.401	0.0619744	0.0504611	0.767003	6.97589	-3107.36	-3297.16			3.05508	15.2062	3.91632	25.3318
	1.92965	4.75291	2.4828	27.1652	3.98541	14.9434	2.03999	6.245	2.92631	35.6455	13.2842	23.7765	219.085	0.0626062	0.0508269	0.755146	6.97561	-3107	-3296.98			3.05512	15.3647	3.7371	24.2354
	1.91208	5.13145	2.3962	26.8721	4.01643	15.2143	2.05275	5.75443	2.91824	33.3351	12.7192	21.1435	231.077	0.0631795	0.0513708	0.740703	6.97699	-3106.12	-3297.04			3.14658	15.3676	3.57514	22.3993
	1.97006	5.50739	2.28252	26.711	4.08599	15.1931	2.09885	5.49226	2.85444	31.5146	12.2502	19.3013	241.509	0.0634678	0.0515518	0.729307	6.98474	-3106.23	-3297.12			3.25332	15.33	3.48185	21.022
	1.93029	5.74525	2.21698	26.3644	4.03723	15.4315	2.05913	5.32353	2.75563	28.999	11.6481	17.923	243.329	0.0637534	0.0516243	0.712763	6.99408	-3108.16	-3296.93			3.2975	15.2777	3.37943	19.5234
	1.92675	5.9558	2.11256	25.7365	4.05073	15.5298	2.06361	5.08014	2.73374	26.4227	11.3281	16.5585	243.25	0.0635177	0.0522488	0.695432	6.99914	-3109.24	-3296.8			3.3317	15.1057	3.2925	18.1031
	1.91026	6.0467	2.06704	25.2648	4.04105	15.6313	2.06455	4.9101	2.71107	24.3594	11.1173	15.6869	248.49	0.0635385	0.0522201	0.686105	6.99991	-3108.87	-3296.91			3.34134	14.9791	3.22857	17.0545
	1.91374	6.13574	2.09692	25.5079	4.01145	15.2731	2.09803	4.97375	2.70212	23.1271	10.9413	14.7274	260.539	0.0637007	0.0520537	0.686716	7.00924	-3110.91	-3296.92			3.38214	14.9308	3.25797	16.2653
	1.98489	6.21762	2.15555	25.003	3.99385	15.1416	2.18073	5.12936	2.64827	22.6526	10.6841	14.9785	276.841	0.0635506	0.052392	0.68525	7.01775	-3114	-3296.73			3.45269	14.7128	3.31945	16.105
	2.02823	6.18452	2.12117	25.5082	4.02683	14.557	2.2408	5.14996	2.6898	23.2684	10.7352	15.3763	290.485	0.0633282	0.052275	0.682211	7.03172	-3115.21	-3296.73			3.44464	14.6974	3.36019	16.46
	2.00223	6.14313	2.10377	24.0272	4.05525	13.938	2.24893	5.12835	2.7798	22.588	10.4167	15.2374	301.936	0.0629138	0.0522746	0.6806	7.04528	-3116.09	-3296.88			3.41637	14.0068	3.38569	16.0807
	2.0288	6.04412	2.12817	23.271	4.05472	13.5257	2.27708	5.21375	2.82201	22.2285	10.313	15.1531	307.851	0.062516	0.0526524	0.682865	7.04922	-3118.91	-3296.82			3.40036	13.6171	3.43761	15.8982
	2.00823	5.85866	2.15597	21.853	4.0638	12.8905	2.23053	5.45915	2.88328	21.5	10.3376	14.9322	307.263	0.0618568	0.0524543	0.684354	7.05603	-3120.23	-3296.7			3.34095	12.9358	3.52432	15.5899
	2.07079	5.82139	2.19358	21.2753	3.9982	12.3394	2.2748	5.58744	2.89429	21.0658	9.99412	15.0887	305.169	0.0610137	0.0528854	0.684734	7.06772	-3119.07	-3296.82			3.36192	12.5376	3.58551	15.3829
	2.04222	5.73978	2.32795	20.5052	4.05772	11.726	2.30948	5.75997	2.89604	19.5705	9.75158	15.0815	294.536	0.0608146	0.0525271	0.69515	7.0759	-3119.44	-3296.94			3.36998	12.0963	3.65516	14.8012
	2.09864	5.77145	2.40771	19.3886	4.0488	11.2389	2.38054	6.00807	2.91211	18.6122	9.51336	15.0164	281.015	0.0607459	0.0521973	0.693688	7.09555	-3121.73	-3296.83			3.42593	11.5588	3.76691	14.3807
	2.16225	5.7651	2.42644	18.1936	3.94223	10.1477	2.4312	6.03193	2.91966	17.7257	9.54216	14.8049	265.686	0.0603997	0.0522873	0.69715	7.11722	-3121.54	-3296.78			3.45126	10.7612	3.79426	14.0242
	2.17173	5.70613	2.451	17.1934	3.87532	9.52409	2.42827	6.00482	2.96271	16.334	9.43735	13.9756	258.627	0.0606353	0.0523378	0.690051	7.13713	-3120.37	-3296.92			3.44295	10.1976	3.7986	13.249
	2.1603	5.876	2.52317	14.836	3.95563	8.99529	2.44141	6.11896	2.91798	14.0166	9.08145	12.9517	254.758	0.0607667	0.0524404	0.694899	7.156	-3122.38	-3296.95			3.51982	9.2623	3.82612	12.0166
	2.22232	5.87799	2.65335	13.5991	3.91277	8.55457	2.52355	6.29176	2.8182	12.4476	8.91083	12.0029	253.154	0.0613897	0.0526634	0.688405	7.1669	-3124.1	-3296.83			3.58455	8.68883	3.87784	11.1204
	2.35316	5.81756	2.71407	12.782	3.88623	8.10016	2.55239	6.3367	2.85929	11.5414	8.37976	11.6772	255.776	0.0614073	0.0526288	0.695967	7.18148	-3122.36	-3296.89			3.62826	8.25612	3.91613	10.5328
	2.37283	5.85421	2.79108	12.2995	3.96851	8.24072	2.60648	6.12501	2.83216	10.5817	7.92262	11.5378	260.892	0.0613747	0.0529489	0.69915	7.18285	-3122.11	-3297.04			3.67271	8.16957	3.85455	10.0141
	2.40917	5.73965	2.90953	11.6352	4.155	8.1299	2.70281	6.15577	2.83887	9.34218	7.58366	11.0765	259.1	0.0617326	0.0525142	0.698111	7.18959	-3125.02	-3297.01			3.68611	7.97338	3.89915	9.33411
	2.48638	5.77535	3.00805	10.9177	4.12997	8.04208	2.6917	6.16647	2.89844	8.88716	7.34346	10.6148	247.682	0.0618629	0.0522273	0.700138	7.19618	-3125.15	-3296.99			3.75659	7.6966	3.91887	8.94847
	2.52377	5.71042	3.10925	10.2591	4.21562	8.16683	2.70526	6.08282	2.95703	8.54521	7.16894	10.0479	234.364	0.0621207	0.0526492	0.699664	7.19726	-3122.62	-3297.15			3.78115	7.54718	3.91504	8.58735
	2.52402	5.73349	3.29274	9.66598	4.38641	8.20035	2.6913	6.23109	2.97167	8.46117	6.85269	9.63815	232.349	0.062444	0.0525363	0.705627	7.19348	-3123.68	-3297.3			3.85008	7.41758	3.96468	8.31734
	2.52087	5.66195	3.38749	9.54817	4.41646	8.46908	2.67295	6.23207	2.96886	8.59203	6.8415	9.71907	234.011	0.0622008	0.0527686	0.712584	7.18313	-3125.94	-3297.31			3.85677	7.47791	3.95796	8.3842
	2.56653	5.40225	3.48054	9.54434	4.41401	8.62864	2.69306	6.17349	3.07584	8.90178	6.97414	9.9251	241.582	0.0618335	0.0525445	0.712966	7.16944	-3124.09	-3297.37			3.81644	7.529	3.9808	8.60034
	2.59427	5.41898	3.56077	10.0334	4.50582	9.1316	2.67538	6.09725	3.18706	9.18699	7.06451	10.334	252.003	0.061176	0.0518207	0.717329	7.16114	-3122.55	-3297.5			3.85801	7.89027	3.98656	8.86183
	2.47917	5.31124	3.60668	10.8494	4.71313	9.34071	2.61715	6.03106	3.12785	9.5054	7.13266	10.5201	260.927	0.0613005	0.051217	0.710388	7.15537	-3125.88	-3297.46			3.79903	8.30108	3.92535	9.05272
	2.50998	5.27684	3.70293	11.4453	4.78321	9.72208	2.64159	6.17894	3.10551	10.003	7.22254	10.7698	266.242	0.0614548	0.0513129	0.713527	7.15302	-3127.91	-3297.33			3.82992	8.65021	3.97535	9.3318
	2.5331	5.20731	3.64559	12.5102	4.92606	10.636	2.55096	6.36649	3.12157	10.6867	7.40761	11.1672	253.617	0.0620042	0.0512845	0.71328	7.13371	-3125.52	-3297.31			3.79533	9.35744	4.01301	9.75383
	2.48098	5.05525	3.57851	13.8266	5.08384	12.4755	2.49938	6.38188	3.13613	11.7623	7.51776	12.0142	238.288	0.0624423	0.0518111	0.722365	7.10835	-3126.74	-3297.31			3.70491	10.462	4.0058	10.4314
	2.41158	4.87482	3.61433	15.4516	5.29744	13.6195	2.48904	6.53819	3.10425	13.6092	7.60196	12.4979	235.931	0.0628541	0.0516413	0.73143	7.09545	-3131.32	-3297.19			3.63358	11.4562	4.04383	11.2363
	2.37424	4.77411	3.45305	18.0477	5.30815	14.8829	2.41326	6.46103	3.06818	16.0053	7.65001	12.795	241.489	0.0628614	0.0513918	0.726277	7.07375	-3131.37	-3297.09			3.5338	12.7462	3.98083	12.1501
	2.35874	4.69143	3.3645	20.5035	5.57133	17.1678	2.41671	6.65753	3.08784	17.8293	7.69015	13.0094	253.779	0.063168	0.0512166	0.735285	7.06056	-3129.21	-3297.05			3.47156	14.4142	4.05403	12.843
	2.35957	4.75378	3.38705	23.6568	5.92438	20.0481	2.44378	6.90307	3.07393	19.6867	7.62245	13.3048	267.692	0.0633547	0.0512669	0.737123	7.04852	-3132.53	-3296.99			3.50013	16.5431	4.14026	13.538
	2.30095	4.67295	3.36104	28.991	6.35247	22.6922	2.37456	6.89207	2.97362	21.2951	7.57003	13.8825	273.637	0.0638774	0.0510628	0.748471	7.03934	-3135.89	-3296.91			3.44498	19.3452	4.08008	14.2492
	2.31166	4.79478	3.41514	33.1099	6.96397	24.89	2.35015	7.06559	2.9659	23.4446	7.48174	14.4815	261.905	0.0636176	0.0511798	0.757517	7.03398	-3133.27	-3296.95			3.50719	21.6546	4.12721	15.136
	2.23246	4.87274	3.57518	36.1603	7.6953	27.2535	2.2902	7.23547	2.96454	26.4904	7.60937	14.9846	244.132	0.0638208	0.0508069	0.765054	7.02935	-3132.84	-3297.01			3.56012	23.703	4.1634	16.3614
	2.16103	4.95785	3.72535	41.923	8.20066	28.9858	2.3075	7.2109	2.98451	29.7115	7.60961	16.3282	230.384	0.0636483	0.0502899	0.77712	7.02944	-3138.19	-3297.01			3.61474	26.3698	4.16763	17.8831
	2.18687	5.01679	3.81095	48.6005	8.77429	31.3129	2.36302	7.64696	3.07372	32.2339	7.44048	17.0046	238.502	0.0632921	0.0502482	0.78395	7.03974	-3140.09	-3297.03			3.67154	29.5626	4.36124	18.893
	2.24416	5.18681	3.83405	54.2499	9.50273	33.7187	2.42749	8.27496	3.15251	34.3924	7.44571	17.7943	256.692	0.0632299	0.0502919	0.786756	7.04482	-3137.49	-3297.06			3.75501	32.4904	4.61832	19.8775
	2.25772	5.34426	3.98138	59.3229	10.4132	35.4102	2.47304	8.84693	3.28288	36.318	7.38391	18.5584	267.527	0.0631351	0.0502024	0.795941	7.05236	-3140.64	-3297.06			3.86112	35.0488	4.86762	20.7535
	2.19346	5.74161	4.18885	63.0662	11.2594	37.4942	2.50009	9.20486	3.45702	37.7977	7.37535	19.4391	265.465	0.0632312	0.0499726	0.79827	7.05766	-3146.36	-3297.04			4.04131	37.2733	5.05399	21.5374
	2.22613	5.91176	4.41984	67.3157	12.0233	40.2833	2.59356	9.52459	3.57626	39.5141	7.26395	21.5649	256.831	0.0627958	0.0497869	0.803292	7.06624	-3145.48	-3297.08			4.18591	39.8741	5.23147	22.781
	2.29668	6.30439	4.57568	69.9655	12.6341	42.5166	2.67285	9.93191	3.72966	41.0568	7.1104	22.7492	245.69	0.0626156	0.0499572	0.803878	7.07233	-3144.44	-3297.08			4.39225	41.7054	5.44481	23.6388
	2.28091	6.58583	4.85498	72.0287	13.119	45.459	2.70878	10.3995	3.89439	41.5284	7.10243	23.4008	242.088	0.0631903	0.0506566	0.812658	7.06855	-3150.6	-3297.06			4.57391	43.5356	5.66755	24.0106
	2.35515	6.65253	4.97374	74.8566	13.5782	46.8509	2.81449	10.7273	4.1517	41.3534	6.97477	24.3897	240.142	0.0634595	0.0513079	0.817943	7.062	-3154.68	-3297.09			4.66048	45.0952	5.89782	24.2393
	2.37463	6.74065	5.10943	75.7615	13.9433	48.6348	2.83018	10.9435	4.24719	40.6671	6.74451	24.7278	240.667	0.0633291	0.0518457	0.819768	7.05708	-3152.16	-3297.13			4.74157	46.1132	6.00694	24.0465
	2.42271	6.77775	5.20778	76.6702	14.3518	48.8748	2.87616	10.7629	4.29025	41.5894	6.72723	25.1929	240.184	0.0636672	0.0518682	0.830541	7.0527	-3154.1	-3297.09			4.80274	46.6323	5.97644	24.5032
	2.40408	6.91394	5.33416	75.3606	14.4819	48.723	2.8683	10.3662	4.30221	39.9783	6.48432	24.7843	239.904	0.0640803	0.0523518	0.844927	7.0428	-3161.69	-3297.09			4.88406	46.1885	5.84557	23.749
	2.36741	7.01553	5.39939	74.9003	14.9039	48.3915	2.84242	10.0817	4.35897	38.6768	6.32974	24.7544	237.266	0.0645217	0.0528403	0.857565	7.03932	-3163.31	-3297.15			4.92744	46.0652	5.76103	23.2536
	2.4188	6.81139	5.53883	76.9068	15.3062	47.4894	2.84701	9.89545	4.36864	37.5804	6.00776	25.155	232.41	0.0649718	0.0533414	0.86697	7.04035	-3161.93	-3297.15			4.92301	46.5674	5.7037	22.9144
	2.36086	6.70359	5.52767	76.6646	15.5777	45.223	2.75164	9.62726	4.32394	35.5372	5.80307	24.0689	233.081	0.0656281	0.0536161	0.874043	7.0496	-3168.57	-3297.09			4.86404	45.8218	5.56762	21.803
	2.28115	6.49454	5.50546	76.5506	15.593	42.7688	2.68997	9.27226	4.35473	34.6101	5.81371	23.5466	235.059	0.066002	0.0540007	0.873103	7.0522	-3176.63	-3297.13			4.76039	44.9708	5.43899	21.3235
	2.26271	6.35644	5.32656	74.8916	15.5582	38.8805	2.67932	8.79105	4.38042	33.9111	5.78149	23.4515	240.146	0.0659146	0.0536775	0.870271	7.05675	-3176.94	-3297.2			4.64857	43.1101	5.2836	21.048
	2.23176	6.27316	5.19081	73.6074	15.4664	36.5004	2.56341	8.32692	4.23682	33.2162	5.68906	23.1616	247.326	0.0660931	0.0532302	0.867975	7.0722	-3177.96	-3297.13			4.56524	41.8581	5.04238	20.689
	2.19017	6.28241	5.02963	73.6782	15.2984	33.8853	2.4969	7.8963	4.1669	33.1494	5.77419	24.2372	251.705	0.0666311	0.0530643	0.864773	7.07952	-3185.8	-3297.09			4.50074	40.954	4.85337	21.0536
	2.07055	6.36924	5.0059	73.6728	15.5763	33.5392	2.37265	7.76269	4.0688	32.7145	5.97527	25.0273	254.455	0.0664706	0.0528699	0.853154	7.08435	-3188.64	-3297.18			4.4819	40.9294	4.73471	21.239
	2.03526	6.63945	4.8755	75.1086	15.2836	33.4671	2.32125	7.46778	4.0803	33.1403	6.44568	26.5574	245.281	0.0656172	0.0524781	0.841506	7.08731	-3184.54	-3297.2			4.51674	41.2865	4.62311	22.0478
	2.04316	6.69635	4.84129	74.9764	14.7827	33.9353	2.28458	7.12797	3.94163	33.8701	6.9278	29.1435	228.014	0.065956	0.0519177	0.826719	7.08359	-3186.83	-3297.1			4.52693	41.2315	4.45139	23.3138
	2.03184	6.81276	4.63862	74.7859	14.1653	33.8586	2.27795	6.77733	3.92705	35.1903	7.66087	32.4141	211.338	0.0661402	0.0509138	0.813831	7.07982	-3191.46	-3297.13			4.4944	40.9366	4.32744	25.0884
	2.0464	6.92351	4.61636	75.2563	13.5583	33.4055	2.3158	6.82835	3.88687	38.1525	8.34357	34.9848	211.357	0.06581	0.0506659	0.791835	7.07177	-3185.87	-3297.23			4.52875	40.74	4.34367	27.1603
	2.08917	6.82233	4.54703	74.637	13.0404	33.4526	2.30751	6.89544	3.71698	40.8732	9.23373	36.0886	226.653	0.0656226	0.0505738	0.779906	7.068	-3101.8	-3297.14			4.48617	40.3767	4.30665	28.7318
	2.09897	6.65404	4.53884	75.9033	12.5085	33.2708	2.31575	6.85656	3.63398	44.7474	9.82516	37.7273	238.587	0.065117	0.0503387	0.772424	7.04713	-2793.15	-3296.9			4.43062	40.5609	4.26876	30.7666
	2.13371	6.5214	4.71723	78.0104	12.2895	33.054	2.35773	6.86341	3.61123	50.6591	10.8785	39.0257	246.04	0.0648287	0.0501961	0.765022	7.02673	-2385.8	-3296.78			4.45745	41.1179	4.27746	33.5211
	2.24914	6.30651	4.77617	79.0207	11.7612	33.0726	2.43451	6.87972	3.73183	56.6906	11.7141	40.2299	252.907	0.0641708	0.0499363	0.765569	7.01183	-1912.06	-3296.59			4.44394	41.2849	4.34869	36.2115
	2.3251	6.15833	4.66406	78.7981	10.5758	32.1582	2.49041	6.79653	3.713	62.581	12.8287	40.8821	253.874	0.06357	0.050232	0.769775	6.99875	-1459.94	-3296.23			4.3825	40.5107	4.33331	38.764

## Sheet: P218 U1-2
	Ra Li	Oi Li	Oe Li	MF Li	ICO Li	LO Li	Ra Re	Oi Re	Oe Re	MF Re	ICO Re	LO Re	EKG	Kippwinkel	Rotwinkel	Kraft x	Kraft y	Druck li	Druck re			Bauch links	Rücken links	Bauch rechts	Rücken rechts
	2.85502	12.1589	7.34274	68.3346	6.34933	9.60776	2.95071	14.424	5.75978	82.3742	11.4195	33.2459	261.858	0.357602	0.106636	0.548281	4.79912	44	-3216.11			7.45223	28.0972	7.71151	42.3465
	2.97677	13.6383	7.50252	73.6041	6.95183	10.2371	2.96544	13.1621	5.49874	83.8732	11.8799	35.0082	271.229	0.35771	0.106174	0.549921	4.79544	39	-3214.41			8.03919	30.2643	7.20876	43.5871
	3.07143	14.4616	7.65587	81.0804	7.46434	10.5138	2.99756	12.3573	5.25362	83.3449	12.0175	36.2947	278.936	0.357674	0.105779	0.547493	4.79299	1.13574	-3212.39			8.39628	33.0195	6.8695	43.8857
	3.16526	14.7748	8.25847	83.9757	8.01674	10.6316	3.00122	11.9868	5.0608	81.1081	11.8951	36.0182	289.237	0.357761	0.105366	0.542967	4.79121	12	-3211.15			8.73285	34.208	6.68294	43.0071
	3.17126	14.7968	8.56587	83.3858	8.28797	10.5191	2.93791	11.5151	4.86186	77.4343	11.7464	35.1851	302.041	0.357406	0.104782	0.542602	4.78751	-3364.51	R			8.84464	34.0643	6.43828	41.4553
	3.16194	14.4262	8.76453	82.4792	8.6069	10.6119	2.91329	11.1022	4.70599	70.1565	11.466	34.7376	313.59	0.357206	0.104128	0.544908	4.79098	-3364.48	-3206.97			8.78423	33.8993	6.2405	38.7867
	3.19786	13.8967	9.18899	80.3545	8.80418	10.2976	2.86648	10.5749	4.48494	62.7392	11.182	33.8662	323.875	0.357199	0.103882	0.546259	4.79921	-3364.48	-3204.26			8.76118	33.1521	5.97545	35.9291
	3.21626	13.2375	9.19279	76.084	8.86496	10.0514	2.79188	10.2326	4.35453	50.9132	10.3618	32.3425	329.552	0.357191	0.103743	0.546093	4.80189	-3364.52	-3203.31			8.54885	31.6668	5.79299	31.2058
	3.17936	12.6397	9.12321	68.6461	8.69764	9.51265	2.70446	10.045	4.12346	42.8233	9.2787	29.6251	322.918	0.356657	0.103382	0.550055	4.80235	-3364.5	-3203.34			8.31408	28.9521	5.62431	27.2423
	3.05367	11.7783	9.28122	59.3817	8.60055	8.90744	2.61784	9.4036	3.89048	33.3226	8.68637	26.6274	324.232	0.356764	0.10233	0.554278	4.79979	-3364.48	-3204.5			8.03772	25.6299	5.30397	22.8788
	3.14087	10.2632	9.67355	52.6406	8.32814	8.41259	2.64897	8.9244	3.70097	26.5151	7.73104	23.5478	335.385	0.356199	0.102141	0.558044	4.79816	-3364.51	-3206.3			7.69253	23.1271	5.09144	19.2646
	3.17476	8.97288	9.81244	40.9879	8.06605	8.05527	2.64181	8.20337	3.50935	19.7734	6.8923	20.9194	358.397	0.356037	0.102246	0.563365	4.79106	-3364.53	-3208.55			7.32003	19.0364	4.78484	15.8617
	3.13422	8.08731	9.64471	32.6553	7.73503	8.00197	2.62392	7.51472	3.35479	16.8349	6.36273	18.9189	376.394	0.355729	0.102448	0.572672	4.78541	-3364.49	-3210.24			6.95541	16.1308	4.49781	14.0389
	3.13315	7.50041	9.64977	27.5701	7.51298	8.20742	2.58451	7.02194	3.11588	14.5505	5.67228	16.7334	371.415	0.356339	0.102949	0.578037	4.7727	-3364.49	-3212.01			6.76111	14.4302	4.24078	12.3188
	3.12464	7.2076	9.69081	22.9941	7.26034	8.27819	2.53527	6.58261	2.98428	12.191	5.12323	14.2715	362.28	0.356852	0.103342	0.58153	4.7535	-3364.53	-3215.02			6.67435	12.8442	4.03405	10.5286
	2.99347	7.01999	9.32398	19.3769	6.90751	8.34991	2.43969	6.3337	2.84735	10.1434	4.44618	11.2887	358.984	0.3569	0.10336	0.588127	4.73282	-3364.52	-3218.24			6.44581	11.5448	3.87358	8.6261
	2.84432	6.94765	9.10587	16.8031	6.4043	8.21454	2.32936	5.97714	2.75717	8.81849	4.00908	9.61148	358.559	0.356795	0.102516	0.599117	4.71438	-3364.48	-3219.76			6.29928	10.474	3.68789	7.47968
	2.7629	6.80529	8.81438	15.4499	6.07801	8.26191	2.25132	5.94912	2.705	8.28004	3.62063	8.23719	364.856	0.35684	0.102241	0.6039	4.69368	-3364.51	-3220.26			6.12752	9.92993	3.63515	6.71262
	2.64062	6.34677	8.43671	14.7259	5.54399	8.4292	2.14224	6.31108	2.67634	7.82459	3.23015	7.03615	367.639	0.356674	0.102557	0.607687	4.6813	-3364.52	-3220.82			5.80803	9.56636	3.70989	6.03029
	2.40229	6.21259	7.71272	13.8906	5.08024	8.35548	1.95482	6.52919	2.6993	7.34978	3.09892	6.35292	356.015	0.356351	0.102546	0.608696	4.66692	-3364.49	-3221.13			5.44253	9.10877	3.72777	5.60054
	2.19984	6.16852	7.24874	12.9241	4.69061	8.4094	1.77331	6.57083	2.69883	6.9953	3.01482	5.84809	330.93	0.35632	0.102279	0.610136	4.65255	-3364.48	-3221.31			5.2057	8.67471	3.68099	5.28607
	2.09322	6.21781	6.76787	11.9385	4.26282	8.14894	1.70844	7.22499	2.76438	6.58548	2.94866	5.59865	302.737	0.356717	0.1024	0.607761	4.64228	-3364.51	-3221.42			5.0263	8.11675	3.89927	5.04426
	1.95082	6.27956	6.24804	11.1968	3.83625	7.7687	1.66426	7.51441	2.85927	6.14206	2.90975	5.11047	291.295	0.356818	0.102459	0.613193	4.63952	-3364.49	-3221.89			4.82614	7.6006	4.01265	4.72076
	1.84163	6.30998	5.85707	10.0286	3.43415	7.20417	1.6176	8.16175	2.95555	5.77427	2.88481	4.66304	278.523	0.357317	0.102748	0.612571	4.64044	-3364.46	-3222.29			4.66956	6.88896	4.24497	4.44071
	1.79244	6.44546	5.56895	8.78262	3.22498	6.69267	1.62612	8.53308	2.99492	5.51969	3.00215	4.30517	254.643	0.357743	0.102845	0.609775	4.63658	-3364.49	-3222.19			4.60228	6.23343	4.38471	4.27567
	1.78358	6.61564	5.29856	7.40733	3.14261	6.32095	1.62945	8.66565	3.10293	5.43848	3.25695	4.04837	231.1	0.357875	0.103998	0.610622	4.63906	-3364.51	-3222.41			4.56593	5.62363	4.46601	4.24793
	1.78927	6.76487	5.10484	6.79975	3.10317	5.94595	1.61659	8.56862	3.12575	5.17806	3.48134	3.95401	204.874	0.358182	0.104668	0.607864	4.63902	-3364.47	-3223.18			4.55299	5.28296	4.43698	4.20447
	1.82496	7.25858	5.04909	6.40181	3.08154	5.45733	1.66651	8.52627	3.24893	5.19878	3.74929	3.80806	184.51	0.35833	0.105822	0.607528	4.63214	-3364.47	-3223.19			4.71087	4.98023	4.48057	4.25204
	1.81768	7.72956	5.02311	6.21048	3.10897	5.2093	1.72783	8.41086	3.34791	5.11921	4.04176	3.78012	174.437	0.358675	0.106481	0.608813	4.6195	-3364.52	-3222.82			4.85678	4.84292	4.49554	4.3137
	1.81447	8.01078	5.05076	5.98631	3.15958	4.80311	1.80737	8.33588	3.49694	5.14018	4.47182	3.80005	164.311	0.358816	0.106871	0.610639	4.61147	-3364.5	-3223.53			4.95867	4.64967	4.54673	4.47068
	1.85029	8.34248	5.07516	5.75903	3.16946	4.5448	1.86159	7.5678	3.63444	5.09978	4.68847	3.75662	149.478	0.358668	0.106845	0.610882	4.60259	-3364.46	-3224.19			5.08931	4.4911	4.35461	4.51496
	1.90182	8.8228	5.09747	5.44941	3.16492	4.28587	1.9332	7.1697	3.65156	5.06374	4.92053	3.75486	138.643	0.358152	0.106841	0.608307	4.59425	-3364.5	-3223.53			5.27403	4.30007	4.25149	4.57971
	1.94323	9.35612	5.35094	5.27584	3.14407	4.10855	1.96861	6.36142	3.68673	4.99537	5.01782	3.69694	139.002	0.357793	0.107065	0.605921	4.59549	-3364.52	-3223.5			5.5501	4.17615	4.00558	4.57004
	2.01163	9.91822	5.54269	5.19121	3.06459	3.83237	1.97692	5.88309	3.70004	4.9565	5.06594	3.66965	146.191	0.3579	0.107217	0.608826	4.59296	-3364.48	-3224.7			5.82418	4.02939	3.85335	4.56403
	2.00216	10.2301	5.66142	5.09478	3.02494	3.74558	1.9681	5.6398	3.66132	4.85753	5.08603	3.64119	154.309	0.357959	0.107387	0.605049	4.59031	-3364.47	-3224.55			5.96455	3.9551	3.75641	4.52825
	2.04583	10.5811	5.91991	5.11481	2.9809	3.8768	1.99713	5.37528	3.6282	4.91507	5.08694	3.6583	160.957	0.358147	0.107182	0.602747	4.59701	-3364.53	-3223.46			6.18228	3.99084	3.66687	4.55344
	2.05363	10.5736	6.01148	5.10608	2.98869	4.14464	1.98433	5.09548	3.50257	4.90406	4.9697	3.68244	165.872	0.358405	0.106846	0.604277	4.60275	-3364.51	-3224.37			6.21289	4.0798	3.52746	4.51873
	2.06495	10.4204	6.02995	5.22873	2.97584	4.28576	1.94491	5.03322	3.38904	4.91632	4.76117	3.70732	173.443	0.357903	0.107057	0.615302	4.62769	-3364.45	-3225.42			6.17176	4.16344	3.45572	4.4616
	2.06497	10.4037	6.01076	5.34157	2.97502	4.60558	1.86905	4.93972	3.15706	4.99812	4.4159	3.6891	185.335	0.357952	0.106824	0.621973	4.6513	-3364.5	-3224.08			6.1598	4.30739	3.32194	4.3677
	2.06741	10.2811	6.01585	5.5461	2.9846	4.91641	1.85797	4.84634	2.94207	5.08817	4.18724	3.63429	201.551	0.357502	0.106339	0.626008	4.68433	-3364.53	-3223.67			6.12145	4.48237	3.21546	4.30323
	2.01979	9.95327	5.98247	5.63554	3.01717	5.4288	1.74787	4.81114	2.79196	5.15411	3.89223	3.51597	212.977	0.357456	0.106838	0.619177	4.70254	-3364.46	-3225.53			5.98518	4.69384	3.11699	4.18744
	1.96626	9.34685	5.77717	5.82007	3.03292	5.93737	1.72287	4.81533	2.6355	5.30597	3.76873	3.49102	219.709	0.357383	0.106966	0.625799	4.71852	-3364.45	-3225.27			5.69676	4.93012	3.0579	4.18857
	1.88401	8.43778	5.55431	5.83973	3.03748	6.15393	1.6648	4.82498	2.4833	5.24374	3.51216	3.41353	218.651	0.357043	0.106484	0.625972	4.74299	-3364.52	-3223.35			5.29203	5.01038	2.99103	4.05648
	1.84117	7.83242	5.43697	5.96858	3.01658	6.42912	1.63169	4.74982	2.34876	5.20205	3.24051	3.32551	209.88	0.356731	0.106829	0.63069	4.76644	-3364.51	-3224.54			5.03685	5.13809	2.91009	3.92269
	1.74316	7.29425	5.22351	6.09898	2.99554	6.45852	1.59263	4.71552	2.27073	5.15943	3.02202	3.27097	197.499	0.356069	0.107557	0.631448	4.79091	-3364.44	-3226.17			4.75364	5.18434	2.85962	3.81748
	1.7071	6.8552	5.04352	6.12646	2.96894	6.65909	1.55483	4.73269	2.20131	5.07021	2.99261	3.24503	188.966	0.355692	0.107527	0.628938	4.82047	-3364.5	-3224.11			4.53527	5.2515	2.82961	3.76928
	1.64778	6.50069	4.89979	6.14017	2.89336	6.59256	1.5155	4.58712	2.13305	4.89057	2.91783	3.14411	182.524	0.356194	0.108006	0.624909	4.83784	-3364.55	-3223.15			4.34942	5.20869	2.74522	3.65084
	1.62123	6.27599	4.78525	6.05643	2.80136	6.56818	1.49948	4.3779	2.12308	4.6868	2.8646	3.10513	176.394	0.355973	0.108442	0.625699	4.85415	-3364.47	-3225.77			4.22749	5.14199	2.66682	3.55218
	1.55803	6.14612	4.66734	5.95361	2.74391	6.35616	1.45796	4.2339	2.09373	4.42167	2.79622	3.10579	170.454	0.356102	0.109069	0.628818	4.87253	-3364.46	-3225.54			4.12383	5.01789	2.5952	3.44122
	1.51712	6.1174	4.7666	6.01981	2.67328	6.10416	1.44956	4.13666	2.15504	4.2953	2.84239	3.11022	172.753	0.356303	0.108776	0.631766	4.88852	-3364.55	-3222.69			4.13371	4.93242	2.58042	3.41597
	1.46072	6.2409	4.78898	5.98556	2.60241	5.68914	1.38183	4.05381	2.17698	3.97712	2.82664	3.18336	177.959	0.356595	0.109033	0.62978	4.90111	-3364.52	-3224.2			4.16354	4.75904	2.53754	3.32904
	1.44271	6.46798	4.83463	5.88045	2.58338	5.57333	1.40312	3.94071	2.25011	3.86718	2.95588	3.25447	188.726	0.356913	0.109595	0.632178	4.90718	-3364.44	-3226.63			4.24844	4.67905	2.53131	3.35918
	1.45349	6.7613	4.81821	5.83025	2.5632	5.2765	1.38028	3.87451	2.32354	3.83068	3.02316	3.27147	205.137	0.357717	0.109412	0.641748	4.92341	-3364.51	-3223.91			4.34433	4.55665	2.52611	3.37511
	1.44325	6.92374	4.88166	5.72192	2.52559	5.194	1.34474	3.81921	2.4042	3.76711	3.09688	3.26407	221.466	0.358253	0.108971	0.651935	4.93347	-3364.56	-3222.39			4.41622	4.48051	2.52271	3.37602
	1.48102	7.09892	4.96151	5.72264	2.513	4.99604	1.3755	3.80839	2.46849	3.7644	3.14349	3.29532	230.609	0.358906	0.108703	0.657608	4.93557	-3364.47	-3225.89			4.51382	4.41056	2.55079	3.40107
	1.49988	7.32748	5.05828	5.72555	2.52804	4.90325	1.38134	3.8506	2.55606	3.78591	3.16914	3.29467	232.765	0.359098	0.107758	0.657957	4.93873	-3364.45	-3225.85			4.62855	4.38561	2.596	3.41657
	1.54163	7.62482	5.17693	5.8069	2.58904	4.7329	1.38535	3.95669	2.56166	3.7962	3.19425	3.35736	231.659	0.359552	0.107613	0.667878	4.93771	-3364.55	-3221.94			4.78113	4.37628	2.63457	3.44927
	1.56585	8.00527	5.20428	5.76495	2.59382	4.64806	1.37032	4.23329	2.65184	3.93315	3.22757	3.61436	227.795	0.360154	0.107434	0.67685	4.92615	-3364.52	-3223.52			4.92514	4.33561	2.75182	3.59169
	1.60244	8.18925	5.23462	5.71141	2.63479	4.45274	1.36424	4.454	2.64321	4.0207	3.22095	3.95777	219.129	0.360723	0.107726	0.688534	4.91667	-3364.44	-3226.71			5.00877	4.26631	2.82049	3.73314
	1.63276	8.52362	5.3587	5.76602	2.62711	4.37608	1.39321	4.66423	2.74118	4.1391	3.2932	4.02571	205.593	0.360975	0.107566	0.693964	4.90498	-3364.5	-3223.31			5.1717	4.2564	2.93287	3.81934
	1.68599	8.96864	5.44326	6.01608	2.6707	4.32939	1.4122	5.20873	2.78026	4.41259	3.23926	4.16002	190.685	0.361605	0.107232	0.696349	4.89207	-3364.56	-3220.95			5.36596	4.33873	3.13373	3.93729
	1.74229	9.33052	5.61522	6.34795	2.73517	4.27439	1.44502	5.77515	2.81399	4.64727	3.23387	4.40088	174.538	0.362053	0.107258	0.69543	4.87626	-3364.47	-3225.33			5.56268	4.4525	3.34472	4.09401
	1.80723	9.70372	5.58424	6.82175	2.82374	4.22281	1.46873	6.31125	2.87488	5.01568	3.174	4.80383	157.528	0.362067	0.107404	0.690256	4.86197	-3364.46	-3225.55			5.69839	4.62276	3.55162	4.33117
	1.77864	10.0493	5.62969	7.10215	2.92282	4.13183	1.45055	6.99487	2.96275	5.77168	3.13225	5.23888	139.887	0.36198	0.107652	0.683252	4.8513	-3364.56	-3220.46			5.8192	4.71893	3.80272	4.71427
	1.82643	10.3576	5.67767	7.52537	2.99097	4.05164	1.5346	8.12271	3.12069	6.52887	3.15677	5.64438	131.924	0.361828	0.108153	0.685411	4.84433	-3364.52	-3222.05			5.9539	4.85599	4.25934	5.11001
	1.86328	10.3381	5.60226	8.14917	3.1022	3.92807	1.60126	9.18246	3.31134	7.50211	3.19449	5.96065	133.229	0.362275	0.107949	0.677087	4.83858	-3364.44	-3226.25			5.93455	5.05981	4.69835	5.55242
	1.8617	10.333	5.60818	9.30879	3.17547	3.7937	1.65138	9.79897	3.43691	8.15581	3.31719	6.25222	140.005	0.362214	0.108181	0.669812	4.84204	-3364.48	-3222.16			5.93429	5.42599	4.96242	5.90841
	1.88863	10.4563	5.56704	10.0539	3.21631	3.69126	1.70131	10.6721	3.62052	9.11014	3.36688	6.40871	152.064	0.362603	0.108642	0.656966	4.8435	-3364.48	-3218.9			5.97067	5.65383	5.3313	6.29524
	1.9197	10.5947	5.56741	10.5166	3.19518	3.67234	1.72686	11.7464	3.87159	10.0538	3.37507	6.53646	165.05	0.36276	0.108759	0.652653	4.85022	-3364.34	-3223.98			6.02728	5.79471	5.78162	6.6551
	1.90855	10.475	5.40984	10.9431	3.20332	3.56024	1.76797	12.6637	4.07004	10.921	3.4119	6.85622	176.599	0.362718	0.108737	0.639841	4.84942	-3364.3	-3224.42			5.93114	5.90222	6.16723	7.06303
	1.89315	10.4125	5.30676	11.2656	3.28302	3.49521	1.77976	13.5018	4.30833	11.8467	3.42417	6.89157	186.886	0.362643	0.109188	0.629365	4.84805	-3364.36	-3217.97			5.8708	6.01459	6.52997	7.38749
	1.97215	10.2745	5.31304	11.6337	3.28459	3.40964	1.87172	14.2355	4.44398	12.4983	3.6312	6.87683	196.981	0.362622	0.109294	0.623781	4.85093	-3364.26	-3219.25			5.85324	6.1093	6.85041	7.66877
	1.9886	10.1816	5.14215	11.765	3.32204	3.30975	1.95958	15.0475	4.54928	12.7564	3.78011	6.59162	208.029	0.362951	0.109246	0.62509	4.84086	-3364.14	-3224.34			5.77079	6.13226	7.18544	7.70937
	2.01119	10.1617	5.00301	11.6735	3.31459	3.21847	1.9519	15.3854	4.59652	12.5142	3.80058	6.29128	217.786	0.362883	0.109628	0.621051	4.8329	-3364.19	-3219.64			5.72531	6.06885	7.31126	7.53536
	2.01781	10.3019	5.05535	11.3732	3.21419	3.13123	1.97249	15.867	4.64552	12.0666	3.84348	6.11851	225.958	0.362638	0.110192	0.616223	4.82579	-3364.19	-3215.18			5.79167	5.90622	7.495	7.34288
	2.04587	10.5789	5.12155	10.7397	3.16514	3.08536	2.0118	16.2994	4.79926	11.9497	3.76936	5.73419	231.947	0.362431	0.109782	0.612615	4.81897	-3364.08	-3220.65			5.91543	5.66339	7.7035	7.15109
	2.0809	10.8698	5.10418	10.1104	3.16812	3.01771	2.05975	16.4641	4.82177	11.5731	3.79661	5.34001	228.875	0.3622	0.109946	0.61188	4.82112	-3364.09	-3221.17			6.01829	5.43206	7.78188	6.90325
	2.0677	10.8988	5.01529	9.85549	3.22028	3.01048	2.06286	16.5407	4.73687	11.6787	3.88071	5.11811	216.848	0.361925	0.11077	0.606676	4.81763	-3364.18	-3213.36			5.99394	5.36209	7.78015	6.89249
	2.0705	11.3654	5.15247	9.60798	3.21039	2.99246	2.04606	16.5075	4.72949	11.5297	4.02698	4.73415	206.882	0.361572	0.11122	0.605382	4.8127	-3364.12	-3214.4			6.19614	5.27027	7.76102	6.7636
	2.09278	11.712	5.30865	9.31772	3.12851	2.92742	2.06544	16.3422	4.63333	11.5509	4.31624	4.5159	211.319	0.361636	0.110554	0.601862	4.80467	-3364.05	-3220.17			6.37114	5.12455	7.68031	6.79435
	2.04404	12.5911	5.52694	9.01352	3.03474	2.90286	2.07297	16.3127	4.65415	11.6911	4.3856	4.3009	222.499	0.361636	0.110982	0.61162	4.79917	-3364.14	-3207.99			6.7207	4.9837	7.67995	6.79253
	2.09898	13.6526	6.10106	9.15533	2.92415	2.89144	2.0576	15.6963	4.61386	11.4971	4.51004	4.11668	232.26	0.360972	0.110767	0.614728	4.80672	-3364.19	-3195.22			7.28423	4.99031	7.45593	6.70795
	2.10395	14.9634	6.49261	9.17777	2.90682	2.93833	2.06338	15.3685	4.62218	11.501	4.65528	4.06201	242.191	0.360516	0.11044	0.619598	4.81051	-3364.11	-3194.41			7.85332	5.00764	7.35136	6.73944
	2.12027	16.0665	6.84377	9.29575	2.89127	3.02187	2.07132	14.8671	4.60247	11.707	4.78142	4.0354	253.545	0.359579	0.110593	0.624775	4.8162	-3364.17	-3182.46			8.34352	5.06963	7.18029	6.84127
	2.15587	17.0088	7.29332	9.41153	2.84461	3.11986	2.05324	14.5858	4.56249	11.9553	4.97607	4.01493	263.288	0.358908	0.110629	0.631563	4.82224	-3364.31	-3167.29			8.81934	5.12533	7.06718	6.98209
	2.15935	17.3908	7.72615	9.62061	2.80542	3.31043	2.04045	14.12	4.49986	12.2426	5.17912	4.16089	278.389	0.358233	0.109696	0.637158	4.81636	-3364.28	-3165.85			9.09211	5.24549	6.88675	7.19421
	2.22317	18.1769	8.37084	10.0283	2.85389	3.66005	2.08311	13.4785	4.52452	12.2165	5.21661	4.22174	303.091	0.357861	0.10851	0.646034	4.81302	-3364.26	-3174.16			9.5903	5.5141	6.69537	7.21828
	2.33655	19.2871	8.83145	10.6948	2.84218	4.12444	2.1027	12.6593	4.53389	12.3747	5.2737	4.21596	330.004	0.357763	0.10822	0.652424	4.81208	-3364.4	-3169.52			10.1517	5.88715	6.43198	7.28811
	2.39455	20.0865	9.2068	11.4344	2.89836	4.73603	2.12652	12.0237	4.59492	12.7099	5.22796	4.16801	343.435	0.357531	0.108386	0.65217	4.81003	-3364.46	-3164.39			10.5626	6.35626	6.24838	7.36864
	2.42178	20.7951	9.39593	12.9516	3.02759	5.72128	2.08888	11.6744	4.58724	13.5699	5.42137	4.21775	344.844	0.357839	0.108066	0.652729	4.80658	-3364.39	-3178.7			10.8709	7.23348	6.11684	7.73635
	2.41105	20.8882	9.45154	15.7842	3.29412	7.11497	2.08328	11.6621	4.64308	14.7872	5.3947	4.28129	339.613	0.358252	0.107787	0.656519	4.79265	-3364.43	-3189.09			10.9169	8.7311	6.12947	8.15439
	2.41466	20.6981	9.5791	21.2643	3.5746	8.75646	2.05663	11.4444	4.77835	17.4724	5.56624	4.40907	337.019	0.358399	0.107079	0.660896	4.77619	-3364.53	-3188.11			10.8973	11.1985	6.09312	9.14925
	2.46403	20.6676	9.65343	30.497	3.98059	10.7266	2.08648	11.0923	4.76944	20.8493	5.57827	4.53251	338.475	0.358885	0.106971	0.666389	4.76033	-3364.45	-3202.34			10.9284	15.0681	5.98274	10.32
	2.50752	20.2146	9.49602	43.7053	4.57702	13.6358	2.13486	10.961	4.77425	24.9803	5.57314	4.7215	340.305	0.359301	0.107357	0.669626	4.74522	-3364.41	-3218.16			10.7394	20.6394	5.95669	11.7583
	2.5527	20.0123	9.19507	56.3376	5.53056	15.8514	2.20183	11.5674	4.90072	28.4006	5.55534	4.88656	335.596	0.359297	0.107948	0.674582	4.73116	-3364.52	-3214.55			10.5867	25.9065	6.22332	12.9475
	2.60151	19.4686	8.6595	73.508	7.34276	18.5535	2.30568	12.7675	5.03799	31.9224	5.7496	5.25404	327.061	0.35939	0.108587	0.677883	4.72419	-3364.49	-3129.53			10.2432	33.1348	6.70372	14.3087
	2.58869	18.2734	8.11646	88.8974	9.04734	20.7827	2.45437	14.294	5.32342	34.5161	5.89439	5.48697	313.088	0.359574	0.108518	0.683271	4.71826	-3364.14	-2710.21			9.65952	39.5758	7.35727	15.2992
	2.67409	16.8314	7.4905	102.403	10.8606	23.571	2.62889	15.6355	5.62014	37.8279	6.01164	5.9633	299.299	0.359416	0.10832	0.689721	4.71886	-3363.9	-2227.5			8.99866	45.6116	7.9615	16.601
	2.81468	15.1647	7.02965	114.212	12.2361	25.5774	2.86364	16.4506	5.70277	41.055	6.04144	6.32189	300.102	0.359151	0.108326	0.694728	4.72155	-3363.7	-1738.14			8.33635	50.675	8.33901	17.8061
	2.89083	13.9353	6.42955	124.651	14.0344	27.1244	3.03273	17.2872	5.87365	45.6538	6.1299	6.76129	304.243	0.359501	0.109104	0.700742	4.7283	-3363.3	-1225.59			7.75188	55.2701	8.7312	19.515
	2.842	13.9067	6.45943	123.699	14.3384	27.2992	2.9954	17.5291	5.81427	45.515	6.19351	6.63669	337.321	0.36007	0.108176	0.689661	4.70893	-3363.31	-1223.38			7.73606	55.1123	8.77958	19.4484
	2.86058	12.575	5.98727	131.128	15.4229	28.2626	3.11239	18.025	5.88491	48.5146	6.31636	7.16213	331.963	0.360439	0.10857	0.692074	4.72011	-3362.98	-717.249			7.14094	58.2711	9.00742	20.6643
	2.84108	11.3581	5.59555	133.813	15.9626	28.712	3.2048	18.4797	5.9582	49.5154	6.43957	7.4814	322.918	0.360368	0.108422	0.695202	4.7352	-3362.72	-220.864			6.59825	59.4959	9.21422	21.1455
	2.83233	10.559	5.07723	132.471	16.2246	27.8513	3.29449	18.9051	5.99263	49.6332	6.5893	7.75582	315.29	0.359939	0.108544	0.696503	4.74435	-3362.42	293.651			6.15618	58.8491	9.39741	21.3261
	2.80761	9.76926	4.76987	128.146	16.0937	27.1563	3.33957	18.4324	5.95095	48.3028	6.59542	7.97421	306.247	0.359397	0.108531	0.692188	4.76179	-3362.05	789.116			5.78224	57.132	9.24098	20.9575
	2.73346	9.22332	4.52273	119.218	15.4366	25.6577	3.30978	17.1824	5.88548	46.8377	6.64938	8.16256	291.736	0.359493	0.108195	0.686573	4.76947	-3361.84	1157.23			5.49317	53.4374	8.79254	20.5499
	2.69899	8.92212	4.38204	109.291	14.1588	23.9462	3.31703	15.8119	5.70266	44.9617	6.73561	8.32475	276.717	0.359332	0.107814	0.677357	4.77986	-3361.83	1222.23			5.33438	49.1319	8.27721	20.0074
	2.59212	8.73161	4.26071	97.7132	12.865	21.3889	3.22571	14.5012	5.516	42.2809	6.68748	8.43568	272.529	0.359692	0.107518	0.668307	4.78271	-3361.78	1241.2			5.19481	43.989	7.74765	19.1347
	2.43481	8.49018	4.00721	83.0699	11.4263	18.9192	3.1218	13.2419	5.49638	37.9336	6.66484	8.71779	283.993	0.359825	0.107567	0.659757	4.78422	-3361.74	1239.12			4.9774	37.8051	7.28669	17.7721
	2.36228	8.29085	3.8629	66.6493	9.30224	16.6364	3.10959	12.2926	5.45768	31.6367	6.65782	8.73735	301.209	0.359632	0.106689	0.647652	4.78891	-3361.8	1243.1			4.83868	30.8626	6.95327	15.6773
	2.36295	7.78395	3.71745	50.355	7.64889	13.9607	3.06922	11.5404	5.53332	25.7078	6.61545	8.81039	310.6	0.359751	0.106561	0.63679	4.78262	-3361.82	1246.95			4.62145	23.9882	6.71431	13.7112
	2.34205	7.3104	3.57546	37.2418	6.4002	11.709	3.06177	10.9926	5.57945	20.617	6.6577	8.79555	313.828	0.360198	0.106841	0.623062	4.78202	-3361.77	1235.07			4.4093	18.4504	6.5446	12.0234
	2.31291	6.95794	3.47374	26.5065	5.34208	9.83431	3.05922	10.436	5.6162	16.3907	6.71025	8.72936	317.876	0.360532	0.106505	0.616616	4.78042	-3361.79	1223.22			4.2482	13.8943	6.37046	10.6101
	2.31354	6.50661	3.49516	18.4207	4.52053	8.41062	3.06573	10.3339	5.56629	13.9651	6.81342	8.86589	320.936	0.360873	0.105735	0.605991	4.77705	-3361.86	1220.86			4.1051	10.4506	6.32197	9.88146
	2.33216	5.97671	3.45949	13.4645	3.87733	7.41954	3.09607	10.3213	5.47158	12.0436	6.71965	8.97488	319.918	0.36071	0.104914	0.601543	4.77641	-3361.83	1210.93			3.92279	8.2538	6.29633	9.24604
	2.25295	5.48513	3.39329	12.018	3.52388	6.66204	2.96688	10.3048	5.42321	10.4413	6.52286	9.53959	314.946	0.360265	0.10464	0.599313	4.77246	-3361.78	1191.24			3.71046	7.40131	6.23163	8.8346
	2.2151	5.28593	3.41711	11.1123	3.16082	6.2259	2.92334	10.7085	5.36097	9.95586	6.41648	10.0567	308.947	0.359907	0.104078	0.593864	4.76816	-3361.81	1180.76			3.63938	6.83302	6.33092	8.80967
	2.13642	5.22357	3.5982	10.3513	2.86804	5.80927	2.80819	10.7523	5.19659	10.5409	6.12054	10.499	295.323	0.359477	0.103919	0.586524	4.76328	-3361.76	1173.32			3.65273	6.34288	6.25238	9.0535
	2.1153	5.31587	3.69295	9.87341	2.75456	5.1855	2.72983	10.7087	4.93031	10.674	5.97232	10.9601	268.083	0.359297	0.104077	0.588792	4.76261	-3361.52	1153.34			3.70804	5.93782	6.12294	9.20213
	2.06964	5.71913	3.84946	9.48977	2.67367	4.99086	2.64516	10.6328	4.63142	10.9022	5.76449	11.0979	238.011	0.35876	0.103759	0.585728	4.76144	-3361.15	1133.91			3.87941	5.7181	5.96979	9.25486
	1.98813	6.33559	3.91586	9.36194	2.59553	4.75046	2.5086	10.2939	4.42176	10.8578	5.39147	11.6015	217.95	0.358745	0.102928	0.584233	4.75554	-3360.7	1125.27			4.07986	5.56931	5.74142	9.28359
	1.92268	6.87081	3.95717	9.25191	2.51226	4.6025	2.37148	10.4841	4.3297	11.0622	5.09678	12.1109	213.374	0.358963	0.102947	0.574315	4.75342	-3360.11	1111.8			4.25022	5.45555	5.72841	9.4233
	1.88049	7.14075	4.00052	9.0732	2.56417	4.50467	2.28943	10.616	4.3196	11.1176	4.87852	12.4944	208.266	0.359512	0.103336	0.570953	4.7565	-3359.42	1089.48			4.34058	5.38068	5.74166	9.49684
	1.83767	7.29633	4.09192	8.98793	2.55966	4.55309	2.22644	10.9432	4.28169	10.9196	4.76648	12.7175	197.239	0.359789	0.103858	0.573822	4.7609	-3358.88	1075.66			4.40864	5.36689	5.81711	9.46787
	1.82473	7.60161	4.13595	8.93197	2.59853	4.49542	2.24135	11.0037	4.282	10.6758	4.70113	12.6689	185.799	0.35994	0.104118	0.578905	4.76251	-3358.32	1065.29			4.52076	5.34197	5.84237	9.34863
	1.88008	7.68264	4.22364	8.69053	2.67728	4.49198	2.30235	10.8009	4.32098	10.3281	4.62554	12.1348	183.917	0.360735	0.104399	0.579546	4.76522	-3357.66	1043.72			4.59545	5.28659	5.80806	9.02947
	1.8704	7.61829	4.37949	8.43418	2.75379	4.45159	2.29816	10.8472	4.3079	9.30223	4.588	11.9322	192.467	0.361289	0.104412	0.578503	4.77638	-3357.1	1020.48			4.62273	5.21319	5.81776	8.60747
	1.84861	7.34072	4.45511	8.27182	2.82575	4.37149	2.30208	10.7619	4.24135	8.38134	4.51839	11.5295	208.49	0.362256	0.104534	0.578222	4.78597	-3356.69	1005.34			4.54815	5.15635	5.76845	8.14309
	1.85056	7.04293	4.51421	8.23582	2.92864	4.23532	2.36939	10.6974	4.30778	7.79114	4.51628	11.2781	229.284	0.362993	0.10483	0.574843	4.8073	-3356.31	983.225			4.46923	5.13326	5.79153	7.86185
	1.86173	6.69411	4.63413	7.96453	2.97716	4.17456	2.41324	10.691	4.37483	7.49591	4.57683	11.0033	250.918	0.36342	0.104786	0.57123	4.81885	-3356.05	950.163			4.39666	5.03875	5.82634	7.69203
	1.93751	6.33754	4.86111	8.12564	3.07897	4.17305	2.51093	10.3063	4.45296	6.86225	4.74439	10.6962	266.056	0.363702	0.105126	0.574052	4.83695	-3355.94	918.142			4.37872	5.12589	5.75672	7.43429
	1.95008	6.19731	5.05061	7.78309	3.0733	4.0922	2.51671	10.4398	4.53107	6.53968	4.7394	10.1701	274.996	0.363552	0.105705	0.567959	4.85349	-3355.87	884.842			4.39933	4.98286	5.82918	7.14974
	1.93006	5.89315	5.09502	7.66621	3.17314	3.97891	2.46323	10.2159	4.60322	6.15509	4.60484	9.80952	275.43	0.36368	0.106379	0.558541	4.86312	-3355.69	836.398			4.30608	4.93942	5.76078	6.85648
	1.96926	5.495	5.25369	7.43236	3.16883	3.85388	2.44373	10.2294	4.6173	5.85724	4.5776	9.29109	276.835	0.363757	0.107124	0.544497	4.88036	-3355.59	777.52			4.23932	4.81836	5.76348	6.57531
	1.88928	5.47754	5.42412	7.28196	3.15168	3.65418	2.38723	10.7041	4.79433	5.50944	4.57242	9.09588	281.01	0.363492	0.107308	0.536179	4.89348	-3355.58	714.09			4.26365	4.69594	5.96189	6.39258
	1.90548	5.47977	5.45525	7.17415	3.05673	3.51189	2.37411	10.9139	4.92749	5.3593	4.60035	8.64616	276.524	0.363298	0.107379	0.530527	4.89826	-3355.52	630.524			4.28017	4.58092	6.07184	6.20194
	1.92429	5.48453	5.51883	7.04476	2.97072	3.44181	2.40632	11.0058	5.04877	5.37008	4.5104	8.50708	261.552	0.36296	0.107487	0.520267	4.90372	-3355.64	520.964			4.30922	4.48576	6.15361	6.12919
	1.91643	5.3884	5.53936	6.82058	2.86869	3.43897	2.36606	11.0469	5.02094	5.47761	4.51258	8.42248	236.823	0.363311	0.107927	0.509396	4.90208	-3356.07	396.577			4.2814	4.37608	6.14463	6.13756
	1.89715	5.24589	5.39133	6.56014	2.81562	3.37831	2.31233	10.9064	4.87588	5.59451	4.42202	8.41193	216.235	0.363402	0.10836	0.506092	4.90757	-3356.66	250.046			4.17812	4.25136	6.03154	6.14282
	1.77025	4.8613	5.20457	6.19424	2.75263	3.37703	2.16428	10.9627	4.71748	5.72432	4.23416	8.59026	198.046	0.363454	0.108075	0.504489	4.91279	-3357.36	75.0554			3.94538	4.10797	5.94817	6.18291
	1.76063	4.62772	4.99692	6.27724	2.70479	3.56023	2.17746	10.9249	4.62968	5.81229	4.20805	8.84282	179.077	0.363982	0.107785	0.502646	4.9097	-3358.22	-126.414			3.79509	4.18075	5.91068	6.28772
	1.76247	4.4845	4.92137	6.26147	2.63643	3.68435	2.18653	10.8344	4.52054	6.02558	4.17817	9.18482	169.558	0.364604	0.107541	0.499163	4.90985	-3359.16	-349.701			3.72278	4.19408	5.84715	6.46286
	1.72859	4.34314	4.82333	6.35258	2.55573	3.96619	2.15073	10.8325	4.46163	6.41215	4.14552	9.49377	166.568	0.365022	0.107675	0.50025	4.91217	-3360.08	-620.865			3.63168	4.2915	5.81496	6.68381
	1.73651	4.06238	4.67184	6.50385	2.48749	4.25446	2.1661	10.3587	4.30131	6.67224	4.11542	9.54523	165.419	0.365315	0.108002	0.506445	4.91832	-3360.99	-938.158			3.49025	4.41526	5.60871	6.77763
	1.73312	3.90364	4.61054	7.06728	2.53525	4.71279	2.183	10.4109	4.17978	6.93505	4.08705	9.6	169.585	0.365659	0.108228	0.508878	4.92534	-3361.93	-1254.09			3.41577	4.77177	5.59122	6.87403
	1.67597	3.72729	4.51586	7.62006	2.59652	5.0279	2.12562	10.4798	4.1774	7.08539	4.2355	9.6102	179.687	0.365878	0.107674	0.515345	4.92704	-3362.79	-1576.33			3.30637	5.08149	5.59428	6.97703
	1.67333	3.64214	4.53558	8.09479	2.6083	5.22868	2.14197	10.6847	4.21894	7.18905	4.28183	9.52251	184.96	0.365568	0.1069	0.52139	4.93112	-3363.39	-1892.23			3.28368	5.31059	5.68188	6.9978
	1.6901	3.54974	4.62336	8.24761	2.64964	5.37152	2.18314	10.9082	4.24962	7.20536	4.35891	9.19279	182.498	0.365074	0.107082	0.530404	4.93401	-3363.78	-2190.9			3.28773	5.42292	5.78031	6.91902
	1.72027	3.63834	4.69606	8.39675	2.6682	5.60481	2.22949	10.9886	4.4028	7.25964	4.40202	9.05551	178.373	0.364751	0.106977	0.535861	4.92983	-3364.1	-2460.35			3.35156	5.55659	5.87361	6.90573
	1.76864	3.72742	4.82052	8.60766	2.73106	5.73402	2.29945	11.0913	4.49029	7.63081	4.4609	8.8555	176.155	0.364413	0.107116	0.537159	4.93022	-3364.26	-2693.85			3.43886	5.69091	5.96034	6.9824
	1.77637	3.80374	4.85064	8.98089	2.83679	5.78437	2.33003	11.2985	4.6246	7.91884	4.51129	8.57224	177.291	0.364004	0.107487	0.539176	4.92082	-3364.29	-2894.02			3.47691	5.86735	6.08438	7.00079
	1.78414	3.81883	4.99421	9.3689	2.9325	5.76346	2.32825	11.6294	4.71925	7.83169	4.50629	8.25632	180.6	0.363344	0.107196	0.537609	4.91516	-3364.38	-3025.78			3.53239	6.02162	6.22563	6.86477
	1.78102	3.86851	5.06972	9.48642	2.95557	5.67618	2.31408	11.7392	4.75642	8.03091	4.51442	8.2472	183.223	0.362613	0.107245	0.536245	4.91219	-3364.49	-3111.68			3.57308	6.03939	6.2699	6.93084
	1.7696	3.86446	5.03138	9.45421	2.95229	5.48379	2.3158	12.0216	4.8725	8.08563	4.48862	8.13278	181.614	0.361997	0.10659	0.536546	4.90543	-3364.48	-3170.46			3.55515	5.96343	6.40331	6.90234
	1.76832	3.89811	4.96211	9.17174	2.88828	5.20756	2.30273	12.1691	4.84607	8.27274	4.40891	7.94123	174.724	0.361554	0.106944	0.533081	4.90139	-3364.45	-3202.52			3.54285	5.75586	6.4393	6.87429
	1.77366	3.94428	4.9895	8.94166	2.82271	5.17208	2.34364	12.2182	4.88914	8.54167	4.41304	8.01031	165.907	0.36118	0.107099	0.530205	4.89462	-3364.52	-3214.29			3.56915	5.64548	6.48366	6.98834
	1.77011	4.01848	4.9774	8.96103	2.80521	5.27066	2.34692	12.2935	4.96872	9.04323	4.43421	7.95336	166.718	0.360936	0.107315	0.529759	4.89194	-3364.54	-3215.98			3.58866	5.67897	6.53637	7.1436
	1.763	4.03291	4.97358	8.88278	2.77716	5.35352	2.35463	12.241	4.92583	9.39835	4.44308	7.71449	174.847	0.360605	0.107347	0.531031	4.8884	-3364.46	-3217.83			3.58983	5.67115	6.50714	7.18531
	1.727	4.01382	4.86857	8.82381	2.74173	5.33143	2.3133	12.4642	5.11877	9.77634	4.50775	7.52611	182.217	0.360139	0.107845	0.536391	4.88551	-3364.48	-3218.85			3.53647	5.63232	6.63209	7.27007
	1.71805	4.0757	4.80943	8.75313	2.61323	5.59521	2.31877	12.5976	5.27268	10.3472	4.68226	7.30251	191.241	0.359869	0.107712	0.53563	4.88657	-3364.55	-3216.83			3.53439	5.65385	6.72967	7.444
	1.77967	4.21291	4.76802	8.57467	2.56339	5.89305	2.38914	12.7985	5.31305	10.9625	4.84767	7.20083	198.236	0.360341	0.108206	0.537817	4.88013	-3364.51	-3216.62			3.58687	5.67704	6.83357	7.67032
	1.81769	4.3382	4.72027	8.68645	2.52735	6.32402	2.42699	12.9215	5.36445	11.2251	4.93517	6.73537	201.86	0.360173	0.108315	0.548075	4.87692	-3364.46	-3218.22			3.62539	5.84594	6.90432	7.63189
	1.81567	4.70588	4.7906	8.60093	2.48723	6.65607	2.41965	12.5465	5.25456	11.9175	4.98334	6.35355	198.62	0.360337	0.108665	0.557291	4.8684	-3364.52	-3217.65			3.77071	5.91474	6.74025	7.75146
	1.82832	4.86191	4.80008	8.38666	2.50259	6.95704	2.42282	12.4202	5.24603	13.2325	5.10427	6.18796	191.506	0.36058	0.10855	0.561048	4.86928	-3364.54	-3216.1			3.8301	5.94876	6.69634	8.17491
	1.85796	5.22272	4.78924	8.3448	2.56761	7.43779	2.4325	12.754	5.27937	13.9755	5.21499	6.03568	189.403	0.360551	0.10876	0.567277	4.86737	-3364.47	-3216.89			3.95664	6.11674	6.82197	8.40873
	1.87598	5.68596	4.77184	8.9413	2.59065	7.9238	2.44907	12.7082	5.24701	14.9081	5.23412	5.91486	189.447	0.360986	0.108703	0.569437	4.85834	-3364.48	-3217.85			4.11126	6.48525	6.80141	8.68568
	1.926	6.07214	4.94116	10.1745	2.73573	8.3637	2.49269	12.7399	5.25237	15.9335	5.29269	5.86125	186.797	0.361381	0.108851	0.570502	4.84776	-3364.55	-3216.61			4.3131	7.0913	6.82833	9.02916
	1.92122	6.49128	5.05429	11.4974	2.76027	9.03295	2.48065	12.688	5.12507	16.4546	5.32624	5.77031	180.652	0.361519	0.10888	0.566946	4.84392	-3364.51	-3216.16			4.48893	7.76354	6.76457	9.18373
	2.02904	6.81719	5.14839	12.6477	2.88684	9.59736	2.60033	12.6407	5.11543	17.1267	5.35104	5.6865	170.431	0.361691	0.10862	0.569252	4.8393	-3364.46	-3217.47			4.66487	8.3773	6.78547	9.38807
	2.0624	7.15947	5.18074	13.0234	2.93381	10.2488	2.60668	12.916	5.15037	17.8991	5.33995	5.52645	162.233	0.361646	0.108318	0.572096	4.83929	-3364.52	-3217.71			4.80087	8.73533	6.89101	9.58849
	2.09609	7.7269	5.16919	13.4541	2.95035	10.6188	2.62487	13.3861	5.2424	18.9413	5.3684	5.43212	160.822	0.361434	0.107635	0.567676	4.83335	-3364.55	-3216.58			4.99739	9.00775	7.08447	9.91394
	2.13467	8.05574	5.22385	14.2455	3.01539	10.9306	2.66058	14.0521	5.48778	19.4505	5.40853	5.37602	167.309	0.361203	0.107207	0.559603	4.83959	-3364.47	-3216.96			5.13809	9.39718	7.40014	10.0784
	2.1828	8.25135	5.26358	15.0972	3.14248	11.4595	2.68963	14.3373	5.51061	19.0062	5.32124	5.37704	181.354	0.360727	0.106895	0.553403	4.83061	-3364.48	-3217.94			5.23258	9.89972	7.5125	9.90148
	2.17921	8.31384	5.34822	15.4947	3.17075	11.6402	2.66582	14.2083	5.51141	18.806	5.24636	5.23356	200.673	0.360876	0.106404	0.54768	4.82304	-3364.54	-3217.24			5.28042	10.1019	7.46186	9.76196
	2.19722	8.31773	5.38112	15.3901	3.18347	11.6999	2.67847	14.2421	5.53314	18.2609	5.16207	4.99103	217.074	0.360776	0.106193	0.543099	4.82642	-3364.5	-3216.52			5.29869	10.0912	7.48456	9.47132
	2.18784	8.51738	5.41279	14.9084	3.11302	11.6103	2.6288	14.3316	5.43224	17.3714	5.05536	4.77154	229.104	0.360126	0.105858	0.531352	4.82674	-3364.44	-3217.23			5.37267	9.87725	7.4642	9.06609
	2.18563	8.83409	5.47667	14.1432	3.16929	11.2901	2.61452	14.5135	5.3966	16.809	4.86643	4.6725	243.585	0.35969	0.10509	0.53037	4.82492	-3364.5	-3217.65			5.4988	9.53417	7.50821	8.78265
	2.09981	9.40557	5.46115	13.1172	3.16131	10.8337	2.48379	14.5536	5.22571	15.6218	4.67446	4.46766	254.097	0.359311	0.105019	0.521489	4.83011	-3364.52	-3216.84			5.65551	9.03738	7.42104	8.25465
	2.04852	9.61656	5.74869	13.2827	3.28732	10.2939	2.44246	14.2756	5.09115	14.2459	4.54803	4.27964	262.498	0.359169	0.10513	0.515811	4.83188	-3364.44	-3216.74			5.80459	8.95462	7.26975	7.69119
	2.03733	9.78643	5.87909	13.3551	3.45442	9.89157	2.38053	14.3339	4.98415	12.434	4.35016	4.12369	271.039	0.359258	0.105301	0.512071	4.83747	-3364.44	-3217.6			5.90095	8.90037	7.23285	6.9693
	2.00124	9.79273	6.13104	12.8682	3.59095	9.20879	2.3169	14.2626	4.72529	11.0696	4.1753	3.94751	282.484	0.359238	0.105376	0.508624	4.83341	-3364.5	-3217.53			5.975	8.55597	7.10159	6.39746
	1.94364	10.0265	6.38253	12.4328	3.70536	8.41895	2.25439	14.5378	4.6798	10.3198	4.05284	3.76448	290.227	0.359633	0.105026	0.513421	4.84252	-3364.47	-3216.82			6.11757	8.18571	7.15733	6.0457
	1.91881	10.1855	6.65494	12.3349	3.99217	7.72109	2.14543	15.2634	4.79461	9.3791	3.86401	3.72012	291.602	0.359805	0.104805	0.517613	4.8555	-3364.42	-3217.24			6.2531	8.01606	7.40114	5.65441
	1.85698	10.2007	6.76762	12.4336	4.25132	7.00534	2.04043	15.7914	4.93842	8.76802	3.76174	3.71342	297.743	0.360198	0.104449	0.51811	4.865	-3364.48	-3217.93			6.27509	7.89676	7.59009	5.41439
	1.82773	10.0091	7.05351	12.8659	4.54423	6.4298	2.00813	16.5413	5.18455	8.49978	3.63949	3.68886	313.36	0.360805	0.104533	0.52779	4.87023	-3364.51	-3217.44			6.29678	7.94665	7.91131	5.27604
	1.81348	9.68758	7.35551	12.9144	4.86215	5.81956	1.97377	17.1711	5.33426	8.08769	3.5421	3.81638	326.792	0.361186	0.104467	0.530278	4.87473	-3364.45	-3217.03			6.28552	7.86537	8.1597	5.14872
	1.80673	9.05367	7.64681	13.1619	5.12319	5.42887	1.97784	18.2315	5.6124	8.22037	3.51858	4.04196	339.183	0.361532	0.104216	0.534069	4.87045	-3364.46	-3217.8			6.16907	7.90466	8.60724	5.2603
	1.79605	8.5071	7.71521	13.5366	5.1998	5.00652	1.999	18.8803	5.83409	8.57308	3.50162	4.40466	345.585	0.361369	0.103929	0.537885	4.87111	-3364.54	-3217.94			6.00612	7.91432	8.90447	5.49312
	1.8228	7.99222	8.0389	14.2635	5.30345	4.60503	2.07736	20.0175	6.12051	9.23912	3.48916	4.88828	340.699	0.361589	0.103897	0.541603	4.86581	-3364.51	-3217.16			5.95131	8.05733	9.40514	5.87218
	1.83387	7.61686	8.02293	15.359	5.36359	4.39888	2.10049	20.7286	6.56473	10.4826	3.60597	5.44052	336.979	0.361878	0.104103	0.53954	4.86354	-3364.47	-3217.32			5.82455	8.37382	9.79795	6.50971
	1.86139	7.20221	7.98511	16.8995	5.39561	4.3912	2.18857	21.3604	6.90979	12.4298	3.87539	6.34785	333.61	0.361886	0.104308	0.543503	4.86219	-3364.52	-3218.04			5.68291	8.89542	10.1529	7.55101
	1.91428	6.9121	8.14358	19.6187	5.43315	4.47288	2.32466	22.0634	7.14898	15.1632	4.16795	7.214	323.669	0.361646	0.103852	0.550835	4.8574	-3364.54	-3217.65			5.65665	9.84157	10.5123	8.84838
	1.96295	6.71313	8.13769	22.5097	5.37846	4.62483	2.40769	22.5772	7.40977	20.1703	4.43251	8.26773	309.996	0.361663	0.103736	0.556318	4.85071	-3364.47	-3217.09			5.60459	10.8377	10.7982	10.9568
	1.97485	6.61668	7.95654	24.3047	5.22704	4.80561	2.47103	22.4192	7.42962	24.7701	5.04923	10.1609	296.801	0.361307	0.104253	0.559267	4.84718	-3364.47	-3217.65			5.51602	11.4458	10.7733	13.3267
	1.99408	6.75893	7.79368	27.0403	5.07815	5.18799	2.52916	22.2653	7.45961	30.5249	5.83043	11.9561	278.002	0.361333	0.104061	0.564537	4.84145	-3364.51	-3218			5.51556	12.4355	10.7514	16.1038
	2.0295	7.05759	7.51164	31.2541	4.89244	5.72356	2.56962	21.5891	7.48276	38.0199	6.67922	15.6371	251.107	0.361039	0.104526	0.566276	4.83411	-3364.46	-3217.29			5.53291	13.9567	10.5472	20.1121
	2.15252	7.68883	7.26157	36.9291	4.91947	6.31651	2.6479	20.7777	7.41091	45.2242	7.50798	19.1354	235.823	0.360859	0.105039	0.565448	4.82903	-3364.41	-3217.31			5.70097	16.055	10.2788	23.9559
	2.24747	8.4288	6.98803	41.5557	4.94321	6.96648	2.67799	19.6376	7.17295	55.7315	8.33945	21.776	234.776	0.36016	0.105395	0.561786	4.8284	-3364.44	-3218.02			5.8881	17.8218	9.8295	28.6157
	2.37272	9.38088	6.98694	46.2969	5.08276	7.79986	2.76059	18.6239	6.88173	64.7087	8.99764	25.0807	238.855	0.359336	0.105541	0.56056	4.81995	-3364.46	-3217.74			6.24685	19.7265	9.42207	32.929
	2.53596	10.3218	7.21164	52.8494	5.37171	8.3837	2.81718	17.5598	6.54752	74.111	9.88419	27.8305	247.363	0.358608	0.106038	0.555824	4.81509	-3364.41	-3217.17			6.6898	22.2016	8.97483	37.2752
	2.62153	11.0549	7.17199	60.6115	5.75312	9.0142	2.85963	15.8496	6.16346	78.7386	10.9142	30.7145	256.053	0.358431	0.106225	0.548647	4.80573	-3364.41	-3217.12			6.94947	25.1263	8.2909	40.1225

## Sheet: P220 U1-2
	Ra Li	Oi Li	Oe Li	MF Li	ICO Li	LO Li	Ra Re	Oi Re	Oe Re	MF Re	ICO Re	LO Re	EKG	Kippwinkel	Rotwinkel	Kraft x	Kraft y	Druck li	Druck re			Bauch links	Rücken links	Bauch rechts	Rücken rechts
	3.04475	31.6067	5.92293	21.0617	6.50675	5.62453	3.6842	54.8065	6.38734	21.8185	7.78711	28.565	278.921	0.353692	0.243289	1.09647	3.18775	43	-967.068			13.5248	11.0643	21.626	19.3902
	3.11111	29.7403	5.60152	21.8541	6.25437	5.89606	3.61202	54.2634	6.03538	24.6257	8.48205	30.6014	259.811	0.353455	0.244506	1.09268	3.17502	40	-964.794			12.8176	11.3348	21.3036	21.2364
	3.13391	28.4995	5.29417	22.5783	5.99875	6.00805	3.61041	54.843	5.75522	27.7065	9.05176	31.7979	252.514	0.352743	0.245579	1.08791	3.17042	1.02246	-962.789			12.3092	11.5284	21.4029	22.8521
	3.17942	26.999	5.16186	22.9248	5.7764	6.07726	3.57591	53.0779	5.53359	30.6571	9.72315	32.6844	251.136	0.352307	0.246503	1.08763	3.17583	12	-960.81			11.7801	11.5928	20.7291	24.3549
	3.18874	26.001	5.1284	22.9012	5.76012	6.07162	3.52658	51.6172	5.43512	33.3045	10.1281	32.9274	260.83	0.35161	0.246594	1.08988	3.17563	3473.33	R			11.4394	11.5777	20.193	25.4533
	3.07881	26.3396	4.93093	22.6165	5.66423	6.09791	3.47344	50.3289	5.40869	36.4878	10.6222	33.2611	267.716	0.350815	0.246156	1.09463	3.17659	4060.05	-956.965			11.4498	11.4595	19.737	26.7904
	2.97406	27.1411	4.7882	22.2678	5.54666	6.09015	3.43965	47.9495	5.48862	38.196	10.9746	32.7989	269.999	0.350174	0.245733	1.1005	3.17563	4470.06	-955.941			11.6344	11.3016	18.9593	27.3232
	2.89468	27.3337	4.75268	21.4821	5.43871	6.05321	3.38199	46.0485	5.45442	39.046	10.8928	32.2716	271.725	0.34964	0.245674	1.10134	3.16729	4741.06	-955.439			11.6603	10.9913	18.295	27.4035
	2.88574	28.4137	4.67724	20.4179	5.33027	6.02788	3.34106	43.6711	5.55359	39.9305	10.909	32.3367	281.674	0.349143	0.245379	1.09836	3.1521	4851.46	-955.05			11.9922	10.592	17.5219	27.7254
	2.83453	29.3987	4.75639	19.4428	5.37355	6.05864	3.25731	41.1491	5.61012	38.8653	10.782	31.1239	299.897	0.348608	0.245618	1.09572	3.15771	4893.6	-954.823			12.3299	10.2916	16.6722	26.9237
	2.83104	31.0173	4.92167	18.1934	5.42585	6.08773	3.18264	38.2185	5.72297	38.3723	10.3893	29.6592	317.528	0.348315	0.245729	1.1062	3.17391	4919.07	-955.111			12.9233	9.90233	15.708	26.1403
	2.77401	32.1181	5.04254	17.3105	5.55483	6.16651	3.13407	35.4342	5.99581	37.3707	9.93898	27.386	330.715	0.347876	0.245361	1.11323	3.18441	4930.91	-955.643			13.3115	9.67727	14.8547	24.8986
	2.76615	32.4436	5.18329	16.5881	5.80843	6.22827	3.04853	32.0565	6.2614	35.2632	9.39101	25.4401	343.65	0.348093	0.245574	1.12136	3.19206	4925.68	-955.975			13.4644	9.54159	13.7888	23.3648
	2.72492	32.7498	5.21094	15.2102	5.85775	6.51727	2.97246	29.7654	6.40764	32.4144	8.82774	23.1548	364.662	0.347903	0.245176	1.13066	3.19011	4897.42	-956.34			13.5619	9.19507	13.0485	21.4656
	2.68592	32.9155	5.37877	14.5013	6.01885	6.65111	2.90708	27.5106	6.76791	29.829	8.22994	21.8757	387.947	0.348214	0.245389	1.13613	3.19356	4837.47	-957.324			13.66	9.0571	12.3952	19.9782
	2.601	32.8711	5.43611	13.6943	6.18022	6.91719	2.78239	25.3707	6.86837	25.6453	7.36011	19.929	415.506	0.348434	0.245988	1.13113	3.20096	4719.32	-958.708			13.6361	8.93058	11.6738	17.6448
	2.55731	32.7678	5.56264	13.1376	6.57802	7.13932	2.6188	23.6106	6.95981	22.5114	6.72826	17.9419	450.285	0.348673	0.24597	1.12681	3.20755	4531.33	-959.866			13.6292	8.95165	11.0631	15.7272
	2.48523	32.8382	5.70221	12.8503	7.02819	7.42892	2.50714	21.0945	7.35213	19.4661	6.33598	16.2012	470.256	0.348681	0.246323	1.1209	3.22303	4248.2	-961.117			13.6752	9.10247	10.3179	14.0011
	2.41675	32.2483	5.95465	12.7735	7.49633	7.7793	2.37058	19.0579	7.53251	16.3225	5.75839	14.8839	484.107	0.348475	0.246444	1.12045	3.23613	3905.41	-962.943			13.5399	9.3497	9.65365	12.3216
	2.34557	32.801	5.99023	12.7819	7.8218	8.21925	2.29285	17.8494	7.82739	13.9142	5.3375	13.4819	489.415	0.348332	0.246247	1.11534	3.24038	3493.86	-965.028			13.7123	9.60764	9.3232	10.9112
	2.2795	32.3842	5.9645	12.5464	8.14383	8.81854	2.29903	17.1316	8.07837	12.3198	5.01022	11.7985	484.501	0.348366	0.245764	1.10527	3.24111	3057.98	-966.624			13.5427	9.83626	9.16968	9.70951
	2.26706	31.8091	6.14414	12.1901	8.29781	9.22831	2.28425	16.6926	8.31069	10.0163	4.61206	10.7041	468.498	0.3485	0.245427	1.10473	3.24519	2545.43	-968.223			13.4068	9.90541	9.09584	8.44414
	2.23573	32.3726	6.25431	11.396	8.32585	9.98246	2.26917	16.1356	8.74676	8.3252	4.29331	9.73591	451.631	0.348484	0.244833	1.10281	3.25104	2009.62	-970.271			13.6209	9.90144	9.05051	7.45147
	2.18081	32.3883	6.14814	10.916	8.40338	10.3805	2.22819	16.1128	9.09585	7.00817	4.1161	8.82693	437.869	0.34827	0.244219	1.09732	3.26438	1425.59	-972.291			13.5724	9.89998	9.14563	6.6504
	2.10366	33.0136	6.05924	10.3475	8.26763	10.7977	2.17147	16.1897	9.23803	6.0339	3.91209	7.70156	416.391	0.348331	0.244047	1.09494	3.26958	851.665	-973.623			13.7255	9.80428	9.19973	5.88252
	2.08904	33.2532	5.99684	9.78542	8.26364	11.0876	2.14318	16.3409	9.29349	5.3121	3.8886	6.83889	381.762	0.348597	0.24412	1.09711	3.26302	291.256	-974.73			13.7797	9.71223	9.25919	5.34653
	2.04387	33.765	5.8953	8.92525	7.9297	11.5631	2.15995	16.273	9.39476	4.92221	3.94448	6.17798	340.902	0.348345	0.243837	1.09737	3.25274	-243.855	-976.24			13.9014	9.47267	9.2759	5.01489
	1.99318	34.6811	5.67034	8.05205	7.57891	11.8373	2.12638	16.3132	9.26313	4.55893	4.07065	5.66948	331.27	0.348119	0.243317	1.10062	3.2417	-698.389	-977.47			14.1149	9.15609	9.23425	4.76635
	1.95078	35.6724	5.37908	7.34223	7.02267	12.369	2.21136	16.4812	9.23585	4.41664	4.16361	5.3394	339.525	0.348188	0.2432	1.10558	3.2384	-1105.87	-977.964			14.3341	8.91131	9.30947	4.63988
	1.93534	35.2706	5.21642	6.73908	6.71138	12.4836	2.25722	16.2199	9.22142	4.30714	4.45968	5.45986	338.23	0.348408	0.242897	1.11295	3.23815	-1474.03	-978.508			14.1408	8.64468	9.23284	4.74222
	1.94409	34.594	5.0906	6.56577	6.25339	12.4144	2.23602	15.7165	9.29062	4.37815	4.91478	5.53832	340.523	0.348311	0.243738	1.11515	3.22827	-1813.04	-979.45			13.8762	8.4112	9.08106	4.94375
	1.90027	34.2004	4.94032	6.52062	5.94411	12.3642	2.23065	15.434	9.21058	4.31482	5.24979	5.72638	349.4	0.348298	0.243953	1.11627	3.22417	-2098.68	-979.984			13.6803	8.27633	8.95841	5.097
	1.86325	33.2998	4.75454	6.54291	5.70914	11.847	2.20599	15.2867	8.90312	4.4604	5.5774	6.00734	360.396	0.347995	0.244211	1.11719	3.21693	-2342.55	-979.937			13.3059	8.03302	8.7986	5.34838
	1.83993	32.8753	4.63779	6.83134	5.41189	11.7336	2.22823	15.133	8.71995	4.64444	6.0472	6.40691	374.99	0.347351	0.2452	1.12718	3.19952	-2533.91	-980.217			13.1177	7.99229	8.69372	5.69952
	1.84044	31.8785	4.54172	7.01622	5.19443	11.6766	2.25209	14.5395	8.68559	4.90763	6.40051	6.78234	387.605	0.346999	0.245592	1.13659	3.19114	-2676.57	-980.856			12.7535	7.96243	8.49239	6.03016
	1.81441	31.02	4.46004	7.32417	4.9839	11.6103	2.29857	14.2522	8.69834	5.33033	6.88314	7.46076	393.098	0.346967	0.245977	1.14535	3.19042	-2762.06	-980.841			12.4315	7.97279	8.41637	6.55808
	1.862	29.8699	4.42059	7.42879	4.87243	11.2205	2.30437	13.8907	8.62227	5.81792	7.06131	8.03405	388.844	0.347167	0.246546	1.15455	3.20067	-2826.3	-980.466			12.0508	7.84057	8.27244	6.97109
	1.84388	27.9517	4.29273	7.60529	4.84581	11.0478	2.34391	13.7689	8.83243	6.62674	7.30352	8.63043	380.926	0.347323	0.246916	1.16417	3.20051	-2875.97	-980.801			11.3628	7.83297	8.31508	7.52023
	1.81089	25.65	4.26962	7.80995	4.71446	10.6685	2.2717	13.5379	8.70334	7.42164	7.66738	9.13325	372.109	0.347677	0.247014	1.17036	3.19865	-2918.65	-981.41			10.5768	7.73096	8.17099	8.07409
	1.82206	24.6622	4.21271	7.84768	4.65094	10.5669	2.2936	13.3998	8.66289	8.08871	7.86713	9.90608	363.488	0.347392	0.247935	1.17249	3.19688	-2961.42	-981.052			10.2323	7.68851	8.11876	8.62064
	1.87057	23.6042	4.11381	7.62843	4.57206	10.3681	2.30317	13.556	8.47037	8.69977	7.88418	10.4737	355.138	0.347329	0.247677	1.17253	3.19162	-2993.97	-980.631			9.86286	7.52288	8.10985	9.01923
	1.92704	22.4053	4.00038	7.48706	4.4812	10.3299	2.31201	13.6	8.40264	9.15762	8.14867	11.0082	339.694	0.347146	0.248051	1.16638	3.18805	-3017.81	-981.285			9.44423	7.43271	8.10488	9.43817
	1.94001	21.6901	3.8967	7.27394	4.40952	10.3021	2.33823	13.8235	8.50645	9.50299	8.38012	11.2739	336.93	0.347226	0.248229	1.16498	3.18712	-3045.71	-981.855			9.1756	7.3285	8.22273	9.719
	1.94715	21.454	3.76062	7.05148	4.31044	10.3145	2.36493	13.97	8.51453	10.0801	8.32625	11.4762	341.992	0.347476	0.248315	1.16131	3.18757	-3091.46	-981.119			9.05391	7.22547	8.28314	9.96087
	1.99065	21.5713	3.68144	6.86375	4.2422	10.0364	2.44838	14.3688	8.41124	10.4864	8.17453	11.4388	352.623	0.347422	0.247832	1.15882	3.1796	-3131.59	-980.756			9.08112	7.04746	8.40948	10.0332
	1.94146	22.3166	3.5368	6.38581	4.09059	9.9628	2.44763	15.0205	8.30426	10.7311	8.2454	11.2237	365.906	0.347666	0.247759	1.16378	3.1712	-3168.92	-981.8			9.26495	6.81307	8.59079	10.0667
	1.9617	22.2788	3.47398	6.11466	3.98612	9.77908	2.46785	15.7148	8.05105	10.7147	8.40262	10.921	384.609	0.347751	0.247221	1.17313	3.1669	-3214.19	-982.251			9.23815	6.62662	8.74458	10.0128
	2.00374	22.5403	3.49508	5.73559	3.90324	9.50949	2.47357	16.2816	7.861	10.6457	8.47917	10.6266	395.228	0.347563	0.247615	1.17791	3.1746	-3257.8	-981.114			9.34636	6.38278	8.87205	9.91715
	2.05782	23.9649	3.47433	5.39823	3.83892	9.3745	2.5394	16.6554	7.85112	10.3343	8.58717	10.1693	393.703	0.347402	0.247323	1.18556	3.18187	-3282.23	-980.821			9.83234	6.20388	9.01529	9.69693
	2.05175	25.0555	3.44257	4.97783	3.80838	9.24633	2.59583	17.195	7.74969	9.92174	8.78263	9.47844	386.954	0.347936	0.246687	1.19726	3.18151	-3300.32	-982.347			10.1833	6.01085	9.18018	9.39427
	2.02021	26.3309	3.43023	4.81528	3.76279	9.31214	2.6207	18.0156	7.82414	9.62701	8.94756	8.79963	393.885	0.34791	0.246324	1.20145	3.19073	-3324.31	-982.555			10.5938	5.9634	9.48681	9.12473
	1.94313	27.4412	3.48524	4.6322	3.7901	9.11472	2.64198	18.7866	7.8567	9.28695	8.91708	8.35379	424.041	0.348198	0.246041	1.20867	3.19002	-3351.31	-980.755			10.9565	5.84568	9.76176	8.85261
	1.94863	29.956	3.48928	4.47029	3.8093	8.94399	2.71927	19.4565	7.76086	9.00389	8.92143	7.77945	458.122	0.348207	0.245501	1.20997	3.19418	-3364.01	-980.651			11.798	5.74119	9.97888	8.56826
	1.91025	30.8633	3.56744	4.45204	3.85456	8.77601	2.69655	20.1826	7.81721	8.69933	8.96402	7.43839	477.937	0.34825	0.245079	1.21047	3.19911	-3360.32	-982.668			12.1137	5.6942	10.2321	8.36725
	1.89585	32.1263	3.5871	4.38474	3.90026	8.56554	2.64274	21.0461	7.75465	8.3922	8.9126	7.0334	487.625	0.348242	0.244807	1.20602	3.19892	-3365	-982.478			12.5364	5.61685	10.4812	8.11273
	1.90408	32.9711	3.63315	4.39105	3.89566	8.65928	2.66404	21.4758	7.79062	8.1213	8.61555	6.63762	489.103	0.348445	0.244708	1.19875	3.20094	-3368.55	-979.961			12.8361	5.64866	10.6435	7.79149
	1.8877	35.7504	3.77478	4.36556	3.89099	8.71893	2.56833	22.4699	7.70164	8.20248	8.41316	6.54228	487.841	0.348348	0.244517	1.19403	3.19201	-3363.73	-980.382			13.8043	5.65849	10.9133	7.71931
	1.84094	38.9659	3.86253	4.36128	3.98571	8.95389	2.54456	23.557	7.55554	8.29186	8.32749	6.65283	492.997	0.348769	0.243854	1.19282	3.17534	-3360.81	-983.007			14.8898	5.76696	11.219	7.75739
	1.82534	40.2752	3.9794	4.51062	3.98527	9.11545	2.4886	24.6639	7.41461	8.69115	8.15457	6.91787	504.421	0.348849	0.243717	1.19786	3.17318	-3365.94	-982.16			15.36	5.87045	11.5224	7.9212
	1.84212	41.853	4.0538	4.5825	4.02666	9.04357	2.39894	25.1743	7.31992	9.1829	7.80449	7.1473	512.039	0.34882	0.243604	1.19861	3.18028	-3368.35	-979.059			15.9163	5.88424	11.6311	8.0449
	1.83183	43.709	4.06729	4.75369	4.05079	8.91589	2.32239	26.0107	7.17403	9.72739	7.63222	7.23535	509.194	0.348932	0.243906	1.20162	3.1845	-3363.32	-980.043			16.5361	5.90679	11.8357	8.19832
	1.84665	45.0833	4.01702	4.74549	4.01454	8.94573	2.29572	26.7008	6.83	10.2429	7.66953	7.40049	492.416	0.348864	0.244152	1.20628	3.19323	-3361.41	-983.32			16.9823	5.90192	11.9422	8.43763
	1.89244	45.4603	3.9235	4.76551	3.9007	9.17099	2.23607	27.0377	6.7399	10.745	7.67594	7.79142	467.219	0.349036	0.24466	1.20524	3.20046	-3366.44	-981.736			17.0921	5.94573	12.0046	8.73745
	1.89621	46.9767	3.90295	4.68083	3.77901	9.23596	2.21897	27.7491	6.53617	11.0314	7.62504	8.2474	449.029	0.34908	0.244748	1.2051	3.20503	-3367.85	-978.025			17.592	5.8986	12.1681	8.96793
	1.90558	48.5067	3.90988	4.70187	3.65468	9.13915	2.23529	27.9951	6.6215	11.5278	7.57041	8.8804	462.112	0.349233	0.244467	1.204	3.21688	-3363.01	-980.003			18.1074	5.8319	12.284	9.3262
	1.87251	51.0398	3.82685	4.71273	3.6046	8.88786	2.23218	29.2579	6.77448	12.1851	7.58322	9.29709	477.482	0.349481	0.243967	1.20214	3.22409	-3362.14	-983.779			18.9131	5.73506	12.7549	9.68848
	1.88301	50.9805	3.72043	4.73141	3.41423	8.63219	2.31253	30.7577	6.95898	12.566	7.76376	9.42473	474.978	0.349625	0.243897	1.20767	3.23121	-3366.75	-981.124			18.8613	5.59261	13.3431	9.91818
	1.89102	50.1335	3.57002	4.73232	3.19645	8.23036	2.30149	31.4807	7.17199	12.7748	7.96409	9.72095	454.917	0.349226	0.243596	1.2103	3.23346	-3367.38	-976.828			18.5315	5.38637	13.6514	10.1533
	1.85145	50.7254	3.45718	4.56881	3.054	7.86062	2.31043	32.8373	7.46434	12.5192	8.11549	9.96322	433.567	0.349004	0.243494	1.20079	3.22769	-3363.13	-979.791			18.678	5.16114	14.204	10.1993
	1.83551	50.4699	3.33765	4.47492	2.87437	7.57234	2.38253	34.1773	7.73392	12.3476	8.37558	10.0921	426.719	0.349028	0.243422	1.20135	3.21208	-3362.96	-983.881			18.5477	4.97388	14.7646	10.2718
	1.82653	50.2506	3.44361	4.30231	2.7405	7.36339	2.44891	34.8507	7.8729	12.4499	8.46977	10.3897	441.274	0.349502	0.243003	1.19062	3.19386	-3367.15	-979.797			18.5069	4.80207	15.0575	10.4364
	1.83307	50.9174	3.50802	4.27267	2.62398	6.99618	2.49357	36.1185	8.23729	12.1856	8.29267	10.6028	466.036	0.350007	0.242273	1.1807	3.17458	-3367.03	-975.127			18.7528	4.63094	15.6165	10.3603
	1.83444	51.4325	3.65527	4.20664	2.60082	6.5672	2.50596	36.8659	8.50422	12.2107	8.22737	10.5212	488.014	0.350615	0.241904	1.17638	3.15119	-3363.32	-979.21			18.9741	4.45822	15.9587	10.3198
	1.85516	50.9591	3.70944	4.20193	2.59468	6.12378	2.56903	37.9379	8.74678	12.1594	8.33552	10.5273	498.858	0.351055	0.241975	1.16738	3.12871	-3363.76	-983.303			18.8412	4.3068	16.4179	10.3408
	1.85084	50.6445	3.78861	4.10482	2.57872	5.98553	2.57834	39.0865	8.85601	11.5569	8.49882	10.1435	487.01	0.351117	0.241769	1.15641	3.10911	-3367.32	-977.674			18.7613	4.22302	16.8403	10.0664
	1.89771	50.3831	3.96667	4.08682	2.53722	5.83054	2.61646	39.7683	9.07904	10.8627	8.84052	10.2542	457.834	0.350971	0.242364	1.14257	3.09117	-3366.81	-972.871			18.7492	4.15153	17.1546	9.9858
	1.90688	51.0635	4.11971	4.02333	2.53249	5.58977	2.62957	41.3205	9.35588	10.3341	8.86524	10.2491	425.435	0.351264	0.242289	1.13625	3.07122	-3363.82	-978.432			19.03	4.04853	17.7687	9.81615
	1.91402	53.1982	4.31481	3.97396	2.53723	5.47066	2.73013	42.2857	9.52526	9.9577	8.90722	10.1431	416.279	0.35168	0.242443	1.12884	3.06523	-3364.52	-982.19			19.809	3.99395	18.1804	9.66933
	1.9252	54.9152	4.55606	4.00269	2.54517	5.47869	2.76671	42.6834	9.64674	9.99816	8.8439	9.83071	428.228	0.352377	0.242424	1.12708	3.05725	-3367.35	-975.326			20.4655	4.00885	18.3656	9.55759
	1.94818	55.7843	4.78856	4.08699	2.55996	5.53088	2.78344	45.1235	9.75844	9.78563	8.80381	9.66383	448.986	0.352558	0.242485	1.1279	3.04944	-3366.65	-971.074			20.8403	4.05928	19.2218	9.41776
	2.01272	56.6209	4.88883	4.11015	2.58055	5.59004	2.83433	46.088	9.87365	9.60964	8.74113	9.46787	454.583	0.352521	0.242876	1.12777	3.04978	-3364.29	-978.052			21.1741	4.09358	19.5987	9.27288
	1.99664	57.508	4.95615	4.12162	2.63363	5.67469	2.83302	47.1478	9.81257	9.72394	8.9122	9.15454	436.337	0.352151	0.243681	1.13302	3.0499	-3365.1	-981.128			21.4869	4.14332	19.9311	9.26356
	1.92297	57.4841	5.01867	4.26581	2.666	5.77415	2.78086	48.7971	9.78803	9.93898	9.02962	8.86029	404.315	0.351859	0.244123	1.13896	3.06007	-3367.31	-972.648			21.4753	4.23532	20.4553	9.2763
	1.92513	57.7824	5.25315	4.31682	2.66424	6.14817	2.73721	49.9245	9.77861	10.3009	8.93217	8.64535	367.893	0.351811	0.244314	1.14286	3.06961	-3366.45	-969.44			21.6535	4.37641	20.8134	9.2928
	1.95898	58.307	5.25762	4.32149	2.72567	6.34471	2.70169	51.1491	9.63498	10.6973	9.08258	8.55581	343.685	0.35188	0.244867	1.15101	3.08732	-3364.79	-977.673			21.8412	4.46395	21.1619	9.44523
	1.9557	59.4096	5.27199	4.40895	2.87707	6.83782	2.68623	51.4191	9.52953	10.8482	8.90745	8.37706	340.817	0.352056	0.244819	1.15441	3.09682	-3365.62	-980.454			22.2124	4.70795	21.2116	9.37756
	1.96041	60.6751	5.20242	4.62679	3.00927	7.1849	2.64723	50.8879	9.26363	11.0557	8.83407	8.22277	340.868	0.351688	0.245084	1.16056	3.10404	-3367.05	-972.185			22.6126	4.94032	20.9329	9.37084
	1.9584	60.5371	5.02146	4.96107	3.41924	7.83564	2.55331	51.807	9.05073	11.5615	8.65884	8.11094	337.426	0.351799	0.244961	1.15862	3.10877	-3366.32	-968.413			22.5057	5.40531	21.137	9.44376
	1.93653	60.2435	4.8966	5.3683	3.69016	8.73181	2.51531	51.4767	8.77155	12.1603	8.51355	8.097	329.201	0.351431	0.244538	1.15634	3.10928	-3365.17	-973.377			22.3589	5.93009	20.9212	9.59027
	1.89772	60.5285	4.83498	5.89944	4.14453	9.49701	2.41389	50.033	8.36553	12.5131	8.34429	8.38141	317.691	0.350936	0.244272	1.14967	3.11161	-3365.85	-968.372			22.4204	6.51366	20.2708	9.74626
	1.85947	61.3885	4.81011	6.69086	4.52663	10.7595	2.28443	49.0937	8.0913	12.7378	8.24045	8.59861	302.005	0.350832	0.244259	1.14422	3.11115	-3366.8	-956.583			22.686	7.32566	19.8231	9.85896
	1.8401	62.9742	4.9469	8.24295	4.89158	11.8479	2.23164	47.9795	7.74783	13.2496	7.9065	8.87984	289.982	0.350724	0.243387	1.14013	3.11116	-3366.17	-950.649			23.2537	8.32747	19.3197	10.012
	1.82048	64.3614	4.90412	10.2142	5.43253	12.9853	2.16319	46.6615	7.35329	13.9064	7.44665	9.22314	308.215	0.350929	0.242939	1.14003	3.09966	-3365.36	-951.463			23.6953	9.54402	18.726	10.1921
	1.81491	66.3654	4.9152	13.3264	6.07778	13.7462	2.11585	45.2423	7.10417	14.561	7.12169	9.5827	333.239	0.350914	0.242705	1.13247	3.08819	-3365.86	-944.22			24.3652	11.0501	18.1541	10.4218
	1.81115	66.3954	4.9441	16.2338	6.66391	15.0377	2.08506	43.2499	6.77252	14.9105	6.42109	9.82653	357.92	0.35133	0.242416	1.1247	3.08774	-3366.49	-929.788			24.3836	12.6451	17.3692	10.3861
	1.81781	64.5592	5.03471	20.0698	7.31017	17.0022	2.05044	42.203	6.32711	15.7615	5.99364	9.98141	382.398	0.351195	0.241747	1.11918	3.09847	-3365.73	-652.234			23.8039	14.7941	16.8602	10.5788
	1.85539	64.061	5.12882	23.4139	8.13594	18.8424	2.05918	41.5059	5.99226	16.3858	5.38357	10.1107	410.185	0.351305	0.241482	1.10405	3.10819	-3364.65	-188.487			23.6817	16.7974	16.5191	10.6267
	1.90372	63.8156	5.3265	26.4182	8.86203	20.7127	2.08352	40.0064	5.61195	16.6456	4.96806	10.3258	434.76	0.351459	0.24156	1.10084	3.12296	-3364.45	295.407			23.682	18.6643	15.9006	10.6465
	1.97139	63.6191	5.39321	29.0391	9.94155	22.5094	2.06485	39.0354	5.40958	16.4337	4.60119	10.5018	453.545	0.351464	0.242056	1.09894	3.13239	-3364.18	792.829			23.6612	20.4967	15.5033	10.5122
	2.04689	63.219	5.32309	31.5261	11.0988	24.5239	2.06015	39.0299	5.21132	16.6863	4.42612	10.6326	463.381	0.351789	0.242489	1.09606	3.14623	-3363.19	1281.88			23.5297	22.3829	15.4338	10.5817
	2.01305	62.8704	5.3957	31.9899	11.3115	24.2094	2.06254	39.6104	5.14845	16.5062	4.35894	10.4439	446.844	0.352752	0.24125	1.06565	3.18415	-3363.22	1287.5			23.4264	22.5036	15.6071	10.4363
	2.06547	61.7736	5.47103	34.2866	12.6299	26.1886	2.08406	39.03	4.92869	16.5788	4.13338	10.2317	450.441	0.353505	0.241644	1.05827	3.19673	-3362.74	1776.74			23.1034	24.3684	15.3476	10.3146
	2.16393	59.589	5.31054	36.4516	13.6942	27.7324	2.14804	38.2905	4.80071	17.0379	3.95083	10.1992	451.578	0.353838	0.241944	1.04821	3.20384	-3362	2283.27			22.3545	25.9594	15.0798	10.396
	2.28238	57.5369	5.36883	38.2288	14.4226	29.249	2.23613	37.3616	4.63039	16.9473	3.94403	10.396	456.368	0.354756	0.242312	1.03625	3.22064	-3361.34	2789.22			21.7294	27.3001	14.7427	10.4291
	2.3082	55.5472	5.27564	39.2788	14.9416	29.9378	2.24019	36.2495	4.50149	16.7136	3.95651	10.5137	468.629	0.355016	0.242454	1.03127	3.22668	-3360.86	3291.05			21.0437	28.0527	14.3304	10.3946
	2.33667	54.9021	5.20852	39.4818	15.21	30.3177	2.23254	35.7608	4.42711	16.9075	3.97338	10.6871	481.211	0.355199	0.242504	1.02443	3.22322	-3360.29	3771.41			20.8158	28.3365	14.1401	10.5227
	2.35931	55.274	5.07348	38.3397	15.6883	30.4012	2.23031	35.0353	4.40616	16.485	3.95105	10.951	472.099	0.355545	0.243189	1.02165	3.21464	-3360.03	3920.6			20.9023	28.1431	13.8906	10.4623
	2.38261	54.0668	4.9933	37.3213	15.7166	30.0421	2.18879	34.134	4.52227	15.6994	4.00821	10.8141	455.411	0.355695	0.243207	1.02357	3.20573	-3360.15	3956.98			20.4809	27.6933	13.615	10.1739
	2.38077	53.8425	4.85879	36.1118	15.5758	29.5048	2.14413	33.7753	4.7113	15.0913	4.06026	10.7577	436.395	0.35601	0.243291	1.02029	3.19655	-3360.24	3956.28			20.3607	27.0641	13.5436	9.96978
	2.36786	52.8307	4.8652	34.7092	15.1252	28.6132	2.12443	33.0923	4.88503	14.5007	4.30146	10.7017	416.81	0.356649	0.243138	1.02612	3.19138	-3360.19	3938.02			20.0213	26.1492	13.3673	9.83464
	2.36473	51.5634	4.79681	32.6635	13.9376	27.1892	2.10662	32.8113	5.06641	13.5241	4.55466	10.7066	398.275	0.35698	0.243093	1.02451	3.18282	-3360.37	3922.61			19.575	24.5968	13.3281	9.59511
	2.33779	49.2251	4.76344	30.0056	13.0719	25.3185	2.07316	31.6559	5.28875	12.6265	4.81268	10.7949	390.319	0.356847	0.242999	1.02419	3.16904	-3360.66	3896.05			18.7754	22.7987	13.0059	9.41133
	2.3116	46.6825	4.74246	27.5324	11.7497	23.5115	2.04385	30.3715	5.5104	11.3651	5.11686	10.7139	395.591	0.357087	0.242948	1.02985	3.15345	-3360.68	3840.73			17.9122	20.9312	12.6419	9.06528
	2.26218	45.2919	4.68841	24.11	10.7689	21.8246	1.96707	30.7226	5.97294	10.294	5.36494	10.9232	398.799	0.356919	0.242922	1.03535	3.1399	-3360.6	3768.89			17.4142	18.9012	12.8875	8.86069
	2.24481	43.6773	4.64082	21.4194	9.75741	20.5932	1.99493	30.5209	6.53514	9.62702	5.83155	10.8554	394.716	0.357178	0.243275	1.03699	3.1293	-3361.06	3686.19			16.8543	17.2567	13.017	8.77132
	2.2109	40.9629	4.47554	19.0502	8.91203	19.0191	2.0301	29.2467	6.94021	8.52101	6.23973	10.5518	375.589	0.35758	0.24354	1.03009	3.11334	-3361.63	3571.16			15.8831	15.6605	12.739	8.43751
	2.15155	37.2908	4.38794	17.2584	7.57304	17.5293	2.11659	28.016	7.39804	7.65972	6.83373	10.3592	367.383	0.357518	0.243917	1.02584	3.10639	-3361.65	3397.29			14.6101	14.1203	12.5102	8.28421
	2.05815	34.792	4.30555	15.0113	6.54622	15.9012	2.24088	25.8235	7.75977	7.2054	7.43958	10.4019	376.098	0.357346	0.243926	1.0268	3.09865	-3361.82	3169.78			13.7186	12.4862	11.9414	8.34895
	1.96239	31.8724	4.15537	13.178	5.885	14.6713	2.43197	24.2688	7.97536	7.30658	8.12243	10.4989	386.888	0.357269	0.243612	1.0302	3.08959	-3362.82	2909.96			12.6634	11.2448	11.5587	8.64263
	1.9084	28.8751	3.9651	11.0204	5.4159	13.7173	2.65711	23.3616	8.09238	7.49012	8.36267	10.7642	408.393	0.356852	0.243769	1.0257	3.08268	-3363.77	2610.97			11.5829	10.0512	11.3704	8.87232
	1.86686	27.1683	3.79854	10.3924	5.00207	12.4223	2.77331	22.8031	8.04684	7.77675	8.67729	11.1899	437.659	0.356546	0.243747	1.03149	3.07752	-3363.97	2267.62			10.9446	9.27227	11.2077	9.21463
	1.82156	26.8775	3.66907	9.87019	4.50558	11.1051	2.96294	24.4671	7.98512	7.93911	8.69337	11.3369	466.475	0.356254	0.243713	1.033	3.07924	-3364.41	1904.97			10.7894	8.49361	11.805	9.32313
	1.75387	26.7946	3.52114	9.56645	4.31935	9.81085	3.15168	25.8351	7.91798	7.92961	8.63925	11.4456	506.784	0.355527	0.244355	1.02609	3.09334	-3365.7	1536.91			10.6899	7.89888	12.3016	9.33814
	1.70516	26.6517	3.31527	9.04943	4.07099	8.92567	3.24042	26.4269	7.60602	7.86795	8.57879	11.2967	554.26	0.355201	0.243903	1.0188	3.1074	-3366.53	1158.18			10.5574	7.3487	12.4244	9.2478
	1.66341	26.9235	3.23555	8.7957	3.82886	8.01878	3.34299	26.959	7.37616	7.81574	8.28106	11.7194	596.786	0.354574	0.243961	1.01554	3.1258	-3366.43	786.004			10.6075	6.88111	12.5594	9.27206
	1.64795	27.1614	3.26375	8.35748	3.80898	7.43515	3.37327	27.8892	7.13832	7.94168	8.06329	12.1886	627.396	0.353972	0.244144	1.01693	3.13932	-3366.76	442.079			10.691	6.53387	12.8003	9.39785
	1.65201	27.1256	3.43171	8.26931	3.77832	6.90313	3.33275	29.0028	6.68699	8.31673	7.61873	12.4642	640.682	0.353639	0.243935	1.02026	3.14286	-3367.95	154.058			10.7364	6.31692	13.0075	9.46656
	1.67972	26.39	3.47459	8.31623	3.76291	6.60351	3.20613	29.7978	6.43019	8.35526	6.90733	12.8491	637.532	0.353386	0.244373	1.02349	3.14699	-3368.27	-91.9996			10.5148	6.22755	13.1447	9.37055
	1.76695	25.7712	3.54647	8.65501	3.82762	6.29046	3.08934	30.5327	6.06906	8.27124	6.235	13.3584	630.079	0.353078	0.244675	1.02197	3.14754	-3367.76	-297.394			10.3615	6.2577	13.2304	9.2882
	1.8081	25.6246	3.64075	8.74153	3.81374	5.99902	2.8655	30.3574	5.73289	8.30138	5.86985	13.5826	622.486	0.352841	0.244462	1.02336	3.14306	-3367.92	-460.676			10.3578	6.18476	12.9853	9.25127
	1.85776	25.4498	3.72472	8.94084	3.92164	5.80736	2.72017	29.9504	5.49089	8.14016	5.23095	13.6177	597.599	0.352538	0.244118	1.02381	3.14895	-3368.7	-587.315			10.3441	6.22328	12.7205	8.99626
	1.84709	25.6231	3.78091	9.07011	3.95893	5.74814	2.47953	29.1025	5.52733	8.16758	5.04434	13.7067	561.267	0.35229	0.243826	1.02478	3.15525	-3368.64	-683.946			10.417	6.25906	12.3698	8.97287
	1.88599	26.0776	3.85006	9.11803	4.2067	5.71186	2.32501	27.5872	5.47882	8.27353	4.79093	13.7668	523.734	0.352388	0.243135	1.03224	3.15478	-3367.94	-761.433			10.6046	6.34553	11.797	8.94375
	1.91527	26.9103	4.02769	9.20922	4.33131	5.61113	2.19124	26.6165	5.49625	8.51493	4.74983	13.8862	479.376	0.351999	0.242767	1.04439	3.15486	-3368.25	-815.331			10.9511	6.38389	11.4347	9.05032
	1.94241	27.2717	4.08211	9.27188	4.55317	5.65517	2.07725	26.3714	5.49931	9.08451	4.65833	13.9713	419.464	0.351892	0.243112	1.05055	3.15793	-3368.97	-856.403			11.0988	6.49341	11.316	9.23804
	1.96628	26.7453	4.21211	9.81493	4.72867	5.60416	2.0164	26.1958	5.65652	9.30946	4.56536	13.7501	353.511	0.351296	0.242717	1.05695	3.16106	-3368.69	-892.329			10.9746	6.71592	11.2896	9.20832
	1.96338	26.9868	4.20733	10.5131	4.98433	5.56345	1.97056	25.4157	5.667	9.1027	4.51212	14.118	303.417	0.350699	0.242928	1.06489	3.16464	-3368.1	-923.179			11.0525	7.02029	11.0178	9.24426
	1.97249	27.4319	4.3114	11.1913	5.24405	5.41947	1.92796	24.9492	5.91614	8.99904	4.47387	14.1282	282.097	0.350643	0.242932	1.09159	3.182	-3368.51	-942.827			11.2386	7.28495	10.9311	9.20037
	1.91623	28.1136	4.52941	11.5554	5.56974	5.22257	1.87521	24.8712	6.0119	8.78157	4.42039	13.8503	275.494	0.350258	0.242966	1.11753	3.19487	-3369.08	-952.685			11.5197	7.44923	10.9194	9.01741
	1.89398	28.217	4.77096	11.5469	5.8558	5.17953	1.85071	24.8872	6.23667	8.3668	4.3081	13.6008	275.473	0.350131	0.243365	1.13545	3.2098	-3368.6	-960.589			11.6273	7.52743	10.9915	8.75857
	1.86355	29.021	4.87389	11.6178	6.29325	5.16154	1.8583	24.1251	6.42572	8.14256	4.18649	13.2907	286.072	0.35025	0.243607	1.14894	3.22059	-3368.22	-968.439			11.9195	7.69087	10.803	8.53992
	1.86849	29.723	5.04522	11.6145	6.50752	5.1588	1.84931	23.9019	6.55089	7.79908	4.10952	12.9619	310.011	0.350102	0.243568	1.16507	3.23571	-3368.74	-970.53			12.2122	7.76028	10.7674	8.29016
	1.84701	29.8249	5.26523	11.6487	6.67359	5.12179	1.80162	23.8817	6.70652	7.52946	3.90386	12.3366	330.31	0.349894	0.243683	1.1783	3.24874	-3368.94	-970.254			12.3124	7.8147	10.7966	7.9233
	1.84682	28.9506	5.37606	11.7301	7.04766	5.22467	1.76626	23.4607	6.73746	7.18803	3.73267	11.9009	337.742	0.350149	0.243957	1.1891	3.25688	-3368.55	-972.337			12.0578	8.00082	10.6548	7.60722
	1.8077	28.9842	5.63762	11.7035	7.15102	5.36422	1.71071	23.5517	6.72913	6.42038	3.63969	11.324	339.413	0.350145	0.243846	1.1995	3.25847	-3368.46	-974.651			12.1432	8.0729	10.6638	7.12802
	1.80026	29.9227	5.7579	11.4751	7.44476	5.66156	1.6993	22.591	6.71026	5.73958	3.55254	10.6074	339.754	0.350443	0.244105	1.20959	3.25401	-3368.87	-973.086			12.4936	8.19381	10.3335	6.63317
	1.80682	31.9698	5.97978	11.0041	7.57762	5.81341	1.70662	22.5422	6.66558	5.25816	3.48898	9.75223	340.2	0.350301	0.243992	1.21947	3.25392	-3368.84	-971.447			13.2521	8.13172	10.3048	6.16646
	1.79461	33.4463	6.13159	10.0467	7.79392	6.01236	1.69825	22.3181	6.6658	4.79686	3.42915	9.03248	341.956	0.350428	0.244099	1.22699	3.24376	-3368.48	-973.247			13.7908	7.951	10.2274	5.75283
	1.7876	34.0975	6.19244	9.39541	7.82772	6.21018	1.69113	22.227	6.74626	4.55236	3.37658	8.36751	342.249	0.35121	0.243834	1.2329	3.2308	-3368.69	-974.788			14.0258	7.8111	10.2215	5.43215
	1.79941	35.2853	6.13401	8.79034	7.9542	6.40156	1.70131	22.141	6.61527	4.19044	3.29325	7.78297	335.546	0.351225	0.24441	1.23781	3.21586	-3368.94	-973.351			14.4063	7.71537	10.1525	5.08889
	1.88044	35.8841	6.31211	8.35774	8.08483	6.62625	1.74143	22.4312	6.69993	3.98871	3.30502	7.51591	318.582	0.351612	0.245027	1.24373	3.20435	-3368.65	-972.531			14.6922	7.68961	10.2909	4.93655
	1.91187	36.7657	6.45251	8.22172	8.20188	6.8192	1.74979	21.9852	6.84084	3.83913	3.27845	7.38912	292.438	0.351676	0.245647	1.24945	3.18014	-3368.53	-974.167			15.0434	7.7476	10.192	4.83556
	1.93824	37.5755	6.45675	8.1794	8.41795	7.08145	1.75204	22.1858	6.97633	3.59456	3.2309	7.22409	276.086	0.351437	0.245709	1.25146	3.16571	-3368.84	-975.083			15.3235	7.89294	10.3047	4.68318
	1.93704	38.4553	6.60161	8.01009	8.39588	7.21104	1.79191	22.5131	7.36443	3.46329	3.20939	6.95808	287.649	0.351231	0.246046	1.25485	3.15521	-3368.91	-973.917			15.6646	7.87234	10.5565	4.54359
	1.96004	39.3938	6.45707	7.71065	8.40986	7.0817	1.80067	22.8145	7.52683	3.38171	3.20101	6.79028	315.897	0.351015	0.245988	1.25734	3.14759	-3368.49	-973.553			15.937	7.73407	10.714	4.45766
	1.96482	39.998	6.37234	7.31654	8.34271	6.78744	1.81923	23.4987	7.76531	3.38984	3.19822	6.95278	338.329	0.351007	0.246113	1.26473	3.14874	-3368.59	-975.029			16.1117	7.48223	11.0277	4.51361
	1.97674	40.5333	6.27949	7.07696	8.28893	6.6784	1.85659	24.2562	8.03441	3.37497	3.25864	6.99439	357.606	0.351474	0.246055	1.26346	3.14656	-3368.97	-975.458			16.2632	7.34809	11.3824	4.54267
	1.99881	41.2933	6.108	6.96958	8.21012	6.38203	1.89813	24.1485	8.2435	3.42042	3.3044	6.96249	383.818	0.35157	0.246581	1.26205	3.14629	-3368.73	-974.399			16.4667	7.18724	11.4301	4.56244
	1.98266	42.5552	6.03134	6.94261	8.07938	6.22348	1.93718	24.5362	8.56427	3.45739	3.2665	7.12521	416.587	0.351455	0.247062	1.26042	3.15497	-3368.3	-974.378			16.8564	7.08182	11.6792	4.61637
	1.96319	44.2785	6.05242	7.06809	7.94874	6.08464	1.96693	25.4358	8.73152	3.46355	3.33372	7.2132	449.061	0.351738	0.246656	1.26276	3.17225	-3368.64	-975.459			17.4314	7.03382	12.0448	4.67016
	1.91654	45.0783	5.90139	7.16878	7.83725	5.81833	1.96252	26.3471	8.77103	3.48736	3.42252	7.14825	481.259	0.351535	0.246591	1.26302	3.19136	-3368.92	-975.435			17.6321	6.94145	12.3602	4.68604
	1.88324	46.9018	5.8614	7.53199	7.59307	5.72046	1.97405	27.326	8.82881	3.47097	3.48184	7.09212	509.811	0.351799	0.246839	1.26889	3.21153	-3368.53	-974.456			18.2155	6.94851	12.7096	4.68164
	1.88509	48.3721	5.80402	7.50761	7.40933	5.58011	1.97412	28.0569	8.71101	3.5711	3.58318	7.11604	538.236	0.352426	0.246841	1.27172	3.22063	-3368.04	-974.55			18.6871	6.83235	12.914	4.75677
	1.88349	50.094	5.77795	7.65653	7.3186	5.44735	1.98538	29.1489	8.87192	3.59064	3.60734	7.2082	549.416	0.351975	0.246862	1.27161	3.23287	-3368.55	-975.258			19.2518	6.80749	13.3354	4.80206
	1.85645	52.1105	5.95368	7.98816	7.2499	5.50178	1.98174	29.5102	9.03289	3.60845	3.6615	7.08547	540.625	0.352289	0.247132	1.26353	3.24726	-3368.95	-974.979			19.9735	6.91328	13.5083	4.78514
	1.85735	53.9742	6.04168	8.14614	7.22945	5.39947	2.00851	30.2094	9.1032	3.54628	3.65849	6.77786	517.505	0.352057	0.246941	1.24972	3.26285	-3368.28	-974.197			20.6244	6.92502	13.7737	4.66088
	1.88897	55.7864	6.08671	8.24275	7.20825	5.58009	1.9952	30.515	9.20569	3.56956	3.64271	6.55578	510.692	0.351981	0.247129	1.23324	3.26869	-3367.91	-974.368			21.254	7.01036	13.9053	4.58935
	1.89903	56.1583	6.31559	8.45431	7.25788	5.68722	2.03399	31.7377	9.25316	3.53668	3.63333	6.40663	519.621	0.352221	0.24679	1.22209	3.27716	-3368.61	-974.875			21.4576	7.13314	14.3416	4.52555
	1.92508	58.1052	6.44786	8.49275	7.48764	5.92147	2.0468	32.4605	9.2371	3.50184	3.63483	6.15552	518.252	0.351904	0.246565	1.20616	3.27249	-3368.69	-974.521			22.1594	7.30062	14.5815	4.43073
	1.95069	59.1924	6.58459	8.53893	7.53588	6.08416	2.08157	32.7377	9.4235	3.5563	3.66987	5.87227	502.091	0.352208	0.246469	1.18738	3.27209	-3367.89	-974.001			22.5759	7.38632	14.7476	4.36615
	2.00673	60.2741	6.80292	8.4444	7.65818	6.21531	2.12336	33.5311	9.58126	3.59719	3.65498	5.51655	472.466	0.351989	0.246264	1.17987	3.2648	-3367.88	-974.285			23.0279	7.4393	15.0786	4.25624
	2.04545	61.2458	6.91639	8.33484	7.65069	6.27453	2.18931	34.6043	9.8911	3.61015	3.62327	5.31871	447.413	0.351971	0.245807	1.16815	3.26106	-3368.37	-974.762			23.4026	7.42002	15.5616	4.18404
	2.04762	62.8541	6.9541	8.37576	7.73721	6.43831	2.22128	35.4181	10.1794	3.50524	3.63997	5.1043	425.439	0.351871	0.245316	1.15553	3.27627	-3368.23	-974.57			23.9519	7.51709	15.9396	4.08317
	2.03451	64.6693	7.02562	8.16879	7.73163	6.63769	2.22199	36.4425	10.0999	3.51345	3.61897	4.89356	404.572	0.352316	0.245433	1.14235	3.28612	-3367.46	-974.267			24.5765	7.5127	16.2548	4.00866
	2.09038	66.954	7.07005	8.13629	7.68603	6.92307	2.25439	37.4365	10.2347	3.53336	3.57544	4.80181	395.697	0.352251	0.245521	1.13641	3.293	-3367.58	-974.561			25.3715	7.5818	16.6418	3.9702
	2.17317	68.7679	7.09377	8.08713	7.83732	7.08884	2.31446	38.2165	10.4616	3.57059	3.7225	4.76894	401.901	0.352022	0.245723	1.13661	3.30256	-3367.89	-974.92			26.0116	7.67109	16.9975	4.02068
	2.16902	70.1556	7.20816	7.93	7.98653	7.22581	2.34744	38.7812	10.6162	3.58546	3.78909	4.86171	413.727	0.351646	0.245401	1.13864	3.31468	-3367.23	-974.755			26.5109	7.71412	17.2483	4.07876
	2.20062	72.8209	7.27253	7.74711	7.8616	7.25655	2.34896	39.128	10.9377	3.55481	3.84007	4.84646	414.668	0.351874	0.244858	1.13847	3.32801	-3366.71	-974.586			27.4313	7.62176	17.4716	4.08045
	2.2164	73.6848	7.44075	7.66339	7.81664	7.14848	2.33854	40.1155	11.0882	3.60078	3.9378	4.91037	409.874	0.352143	0.244237	1.13878	3.33505	-3367.08	-974.838			27.7807	7.54284	17.8474	4.14965
	2.20808	76.0438	7.56439	7.68736	7.83348	7.07609	2.32362	40.8599	11.1267	3.56531	3.95668	4.88564	400.812	0.352368	0.243754	1.14327	3.33944	-3367.25	-975.127			28.6054	7.53231	18.1034	4.13588
	2.24803	77.9229	7.59391	7.66938	7.77478	7.11185	2.35078	41.4372	11.2122	3.62509	3.99381	4.98026	396.058	0.352882	0.243557	1.13826	3.34062	-3366.14	-975.024			29.2549	7.51867	18.3334	4.19972
	2.21462	79.2887	7.65291	7.5064	7.96116	6.97746	2.3265	41.6644	10.9371	3.61848	4.06801	5.04162	394.171	0.353558	0.243667	1.13148	3.34575	-3365.62	-974.913			29.7188	7.48167	18.3093	4.24271
	2.28388	79.772	7.7507	7.53578	8.00125	6.78862	2.4082	41.3085	10.9592	3.70588	4.11477	5.15739	387.289	0.354285	0.243719	1.13413	3.33919	-3366.55	-975.056			29.9355	7.44188	18.2253	4.32601
	2.28378	80.0372	7.79019	7.87049	8.38638	6.47824	2.42084	41.6009	11.1717	3.72305	4.16186	5.27822	381.414	0.354935	0.243787	1.14105	3.333	-3366.63	-975.265			30.0371	7.57837	18.3978	4.38771
	2.28795	79.789	7.8355	7.95046	8.64088	6.10778	2.45859	41.7692	11.281	3.72624	4.15567	5.50528	383.742	0.355962	0.243533	1.13996	3.31956	-3365.51	-975.213			29.9708	7.56638	18.5029	4.4624
	2.29251	78.1812	7.98374	8.13562	8.80893	5.82039	2.54191	42.1653	11.3132	3.77233	4.06661	5.62397	392.034	0.356639	0.243921	1.14054	3.30794	-3364.99	-975.105			29.4858	7.58832	18.6735	4.48764
	2.22089	76.9108	8.04071	8.26332	8.89058	5.52919	2.55257	43.1109	11.3686	3.77793	4.01554	5.92826	404.705	0.357249	0.24445	1.13862	3.29746	-3366.16	-975.181			29.0575	7.56103	19.0107	4.57391
	2.21632	74.7275	8.07157	8.51227	9.28569	5.25745	2.60656	43.168	11.2909	3.92666	3.97827	6.21495	414.357	0.357428	0.244839	1.1339	3.28093	-3366.94	-975.324			28.3384	7.68514	19.0218	4.70663
	2.22598	73.3631	8.02208	9.03257	9.42483	5.11761	2.71173	43.5306	11.3839	4.07422	3.92607	6.67665	417.738	0.356953	0.245082	1.13194	3.26588	-3366.11	-975.332			27.8704	7.85834	19.2088	4.89231
	2.23249	69.6945	8.05003	9.70048	9.47308	5.03185	2.77992	43.1446	11.3204	4.18538	3.818	7.05225	425.166	0.35657	0.245136	1.12865	3.25675	-3365.76	-975.238			26.659	8.06847	19.0817	5.01854
	2.15938	66.7679	8.06355	10.3155	9.51707	4.81992	2.79824	42.9094	11.2395	4.33546	3.73435	7.89482	432.981	0.355987	0.245058	1.12748	3.24743	-3366.37	-975.232			25.6636	8.2175	18.9824	5.32154
	2.18671	63.6971	8.14646	11.1091	9.64214	4.7603	2.88741	43.5325	11.1261	4.61812	3.70959	8.91971	443.644	0.355237	0.245066	1.12228	3.24679	-3366.79	-975.36			24.6768	8.50383	19.182	5.74914
	2.13551	60.0948	8.15557	11.7886	9.61502	4.51506	2.99433	45.0187	10.9697	5.03003	3.74355	9.87233	461.117	0.354305	0.244481	1.12307	3.24391	-3366.57	-975.448			23.462	8.63957	19.6609	6.2153
	2.14572	55.9753	8.06302	12.1143	9.33897	4.41807	3.09583	45.1454	10.5948	5.50014	3.82618	11.6708	474.237	0.35422	0.243365	1.12129	3.24179	-3353.28	-975.383			22.0613	8.62379	19.612	6.99903
	2.18253	52.4561	7.93087	13.3732	9.11836	4.436	3.15404	46.0131	10.0976	6.60667	4.03114	13.7614	473.216	0.353613	0.242448	1.12014	3.23605	-3321.55	-975.298			20.8565	8.97586	19.7549	8.13306
	2.2429	49.853	7.73887	14.338	8.77371	4.54509	3.2398	47.2619	9.56577	7.54374	4.32241	15.748	456.199	0.353651	0.242085	1.11261	3.23054	-3235.78	-975.279			19.9449	9.21895	20.0225	9.20472
	2.41179	46.4895	7.51832	15.7704	8.53022	4.65492	3.33496	48.189	8.91459	8.67137	4.56977	17.8532	424.562	0.35345	0.241417	1.11044	3.22035	-3009.36	-974.97			18.8065	9.65184	20.1462	10.3648
	2.62479	43.4882	7.3524	16.9785	8.10296	4.87039	3.49304	50.2162	8.32587	10.438	5.18502	20.3834	382.973	0.353317	0.241672	1.10581	3.21798	-2623.87	-974.056			17.8218	9.98395	20.6784	12.0021
	2.80469	39.9532	7.05343	18.2437	7.72423	5.1437	3.55945	51.4735	7.61562	12.7462	5.88062	23.051	348.973	0.353508	0.241985	1.1	3.2162	-2068.72	-972.676			16.6038	10.3705	20.8829	13.8926
	2.91155	37.5982	6.64519	19.3438	7.4293	5.26881	3.67024	53.2016	7.21455	15.4961	6.56289	24.38	325.575	0.353733	0.242384	1.09468	3.21585	-1349.66	-971.04			15.7183	10.6806	21.3621	15.4797
	3.02269	34.638	6.29073	20.1886	7.02582	5.41503	3.73769	54.763	6.76429	19.2552	7.08508	26.3991	303.676	0.353942	0.243067	1.09774	3.20197	-525.879	-969.167			14.6505	10.8765	21.755	17.5798

[truncated: 8 more sheets: P221 U1-2, P223 U1-2, P225 U1-2, P228 U1-2, P229 U1-2, P230 U1-2, P231 U1-2, P235 U1-2]
