# Supplementary material for: Influence of elastic lumbar support belts on trunk muscle function in patients with non-specific acute lumbar back pain
Source: PLoS One. 2019 Jan 24;14(1):e0211042. doi: 10.1371/journal.pone.0211042 (PMC6345453; doi:10.1371/journal.pone.0211042)
Supplement: S1 Dataset — (ZIP) [file pone.0211042.s001.zip › U1-2_Dynamik_6km_h.xlsm]

## Sheet: P202 U1-2
	Ra Li	Oi Li	Oe Li	MF Li	ICO Li	LO Li	Ra Re	Oi Re	Oe Re	MF Re	ICO Re	LO Re	EKG	Kippwinkel	Rotwinkel	Kraft x	Kraft y	Druck li	Druck re			Bauch links	Rücken links	Bauch rechts	Rücken rechts
	3.34156	12.2858	7.14596	38.2393	8.5651	10.7637	7.70421	8.08416	8.8252	45.6362	40.2265	54.591	17.7827	0.0633153	0.34001	1.32343	3.91957	42	-588.295			7.59111	19.1894	8.20452	46.8179
	3.40595	12.4927	6.96909	41.7851	8.99962	12.6141	7.55776	8.18644	8.80389	51.1614	40.8911	55.1763	16.843	0.0634231	0.339977	1.30782	3.90786	34	-602.239			7.62259	21.133	8.1827	49.0763
	3.45973	13.2814	7.10744	46.7924	10.3349	14.5736	7.08751	8.61189	8.66095	57.1375	41.473	54.6486	15.8148	0.0626764	0.340013	1.28708	3.89667	0.960938	-614.859			7.94951	23.9003	8.12012	51.0864
	3.74424	13.561	7.20431	50.8762	11.137	16.8509	6.82397	9.09677	8.37024	64.7327	40.7512	54.8305	14.6558	0.0622922	0.340106	1.27094	3.88553	12	-626.892			8.16987	26.288	8.097	53.4381
	3.80346	13.8351	7.25696	55.3197	12.1667	19.2454	6.51707	9.19254	8.16613	70.0216	40.2592	54.6661	13.5542	0.0621583	0.340496	1.26152	3.87312	4531.19	R			8.29852	28.9106	7.95858	54.9823
	3.85183	13.7871	7.40746	56.7827	13.9035	21.0586	6.34106	9.12441	7.96879	73.0498	39.228	52.8265	12.7036	0.062004	0.340944	1.26902	3.86353	4793.44	-646.716			8.34881	30.5816	7.81142	55.0348
	3.86713	13.4938	7.54417	57.4865	15.5207	23.2516	6.2462	9.19542	7.6537	74.1316	37.267	50.9014	12.1256	0.0617733	0.34133	1.2712	3.85651	4907.12	-654.083			8.30168	32.0862	7.69844	54.1
	3.78471	13.3699	7.78693	57.4392	16.9923	24.9128	6.09098	9.21341	7.35856	73.6533	35.1947	47.6727	11.6439	0.0619211	0.341798	1.27612	3.84076	4961.81	-661.099			8.31385	33.1148	7.55432	52.1736
	3.74434	13.1585	8.15241	57.3043	18.802	26.8201	5.89837	9.11405	7.18589	71.3769	33.117	44.1233	11.287	0.0615745	0.342185	1.26715	3.83521	4959.45	-667.352			8.35175	34.3088	7.39944	49.5391
	3.93856	13.0364	9.00408	55.3915	20.1019	27.8403	5.90656	9.07485	7.02737	69.2962	32.0026	40.8174	11.0126	0.0610343	0.342451	1.25597	3.83782	4961.3	-673.283			8.65967	34.4445	7.33626	47.3721
	4.0193	12.7217	10.0727	52.5315	21.455	29.024	5.95676	9.0303	6.82287	65.9201	30.7432	38.5334	10.7939	0.0603078	0.34283	1.24793	3.8462	4964.13	-677.874			8.93791	34.3368	7.26998	45.0655
	4.61972	12.3507	11.9257	48.736	23.5345	29.8861	5.98674	8.87434	6.74466	62.9561	29.5453	36.3414	10.606	0.0599565	0.342936	1.23525	3.84679	4962.21	-681.828			9.63204	34.0522	7.20192	42.9476
	5.11254	11.2913	13.9021	44.7759	24.8204	30.0168	6.34207	8.62756	6.79599	57.4202	28.042	33.0346	10.4693	0.059174	0.343547	1.2283	3.85186	4958.99	-685.707			10.102	33.2044	7.25521	39.4989
	5.59416	10.1261	16.0457	39.7042	26.511	30.0514	7.00327	8.27543	6.84717	49.6305	26.5325	29.6713	10.4256	0.0588098	0.343701	1.23415	3.8559	4960.41	-689.404			10.5887	32.0888	7.37529	35.2781
	5.76219	9.6803	17.4263	33.5452	27.9733	29.8553	7.91881	8.01705	7.1262	42.5288	24.5796	26.02	10.466	0.0584274	0.344192	1.23903	3.86038	4963.77	-691.874			10.9563	30.4579	7.68735	31.0428
	6.30706	8.87813	18.2944	28.8462	29.4026	28.5993	8.90396	8.0351	7.49673	32.2152	22.9063	22.526	10.5152	0.057783	0.344483	1.23568	3.86144	4963.04	-693.88			11.1598	28.9494	8.14527	25.8825
	6.77595	8.77281	19.2537	25.5733	30.1731	28.096	9.59208	8.11436	7.88531	27.2713	21.7145	19.2366	10.5341	0.0577821	0.344691	1.2406	3.86249	4959.94	-696.145			11.6008	27.9475	8.53058	22.7408
	7.42326	8.80841	19.95	22.4815	30.731	26.9368	10.5151	8.11491	8.32873	22.9325	21.7662	17.4491	10.5331	0.0575251	0.345006	1.24382	3.86315	4960.2	-697.805			12.0606	26.7164	8.98624	20.7159
	7.97391	8.85306	20.6561	18.626	30.071	25.4841	11.428	8.06211	9.10219	19.7858	22.5776	15.2965	10.5494	0.0573803	0.344896	1.25183	3.86636	4963.62	-697.099			12.4944	24.7271	9.53077	19.22
	8.23313	9.10978	20.8938	16.0379	30.3589	23.9871	12.0361	8.12774	9.69479	16.5962	22.7091	14.6578	10.5995	0.0570636	0.345193	1.26609	3.86163	4964.24	-694.355			12.7456	23.4613	9.95286	17.9877
	8.62378	9.27454	20.8001	14.548	30.0736	23.1892	12.6531	8.35133	10.8772	13.4963	22.2194	13.9028	10.6546	0.0572589	0.344816	1.28173	3.85254	4961.07	-690.642			12.8995	22.6036	10.6272	16.5395
	8.81286	9.67866	20.1607	12.9543	29.5379	21.6712	13.3642	8.52844	11.4945	11.1387	22.1558	13.8491	10.6899	0.0573824	0.344191	1.29585	3.8449	4960.23	-685.828			12.8841	21.3878	11.129	15.7145
	8.60134	10.2136	18.8432	11.7742	28.3751	20.5385	15.3666	8.61748	12.2123	9.63077	22.965	13.2005	10.7346	0.0581891	0.343862	1.31152	3.84557	4963.43	-678.648			12.5527	20.2293	12.0655	15.2654
	8.511	10.3118	17.1875	11.3683	27.0925	19.3768	15.8851	8.65487	12.8158	9.34994	24.2761	12.8904	10.7983	0.0587244	0.343452	1.32621	3.84593	4964.88	-669.005			12.0034	19.2792	12.4519	15.5055
	8.40196	10.5597	15.5587	10.7456	25.8307	18.1333	16.5906	8.67743	13.4645	9.15021	25.2197	13.2027	10.851	0.0593183	0.342727	1.34577	3.84373	4962.11	-659.36			11.5068	18.2366	12.9109	15.8575
	8.18135	10.8277	14.0441	10.4566	23.9633	17.6767	16.4532	8.70654	13.7697	9.42984	26.746	13.7028	10.8666	0.0597554	0.342428	1.35925	3.84341	4960.46	-651.004			11.0177	17.3656	12.9765	16.6262
	7.74542	11.0525	13.0403	10.1998	22.4984	17.2194	16.2924	8.43837	14.1172	9.70509	27.9465	14.591	10.8665	0.060003	0.34145	1.37578	3.84954	4963.16	-641.882			10.6127	16.6392	12.9493	17.4142
	7.26286	11.1129	11.7609	9.90846	22.0559	17.2249	15.8582	8.41395	14.5043	9.91282	28.3028	14.9158	10.8971	0.0602538	0.341043	1.39083	3.86075	4965.27	-631.594			10.0455	16.3964	12.9255	17.7105
	6.76806	11.2947	10.4523	9.81479	21.5326	17.2687	15.1303	8.39395	14.5115	10.0578	29.4213	15.2587	10.9827	0.0610469	0.340999	1.41081	3.87196	4962.95	-622.645			9.50501	16.2054	12.6786	18.2459
	6.14947	11.3171	9.15046	10.0773	21.3062	17.7236	14.4857	8.31174	14.4245	10.1885	30.0781	15.4495	11.1039	0.0623631	0.340746	1.41957	3.87593	4960.89	-616.076			8.87235	16.369	12.4073	18.572
	5.66385	11.2976	8.28867	9.95515	20.5671	17.669	13.797	8.14799	14.1889	10.3919	30.5257	15.5656	11.2097	0.062961	0.340868	1.42546	3.88326	4962.77	-609.73			8.4167	16.0637	12.0446	18.8277
	5.16932	11.1054	7.58596	9.91267	20.5684	17.8459	13.4091	7.77097	13.8723	10.3866	31.5953	15.495	11.2649	0.0640226	0.341335	1.43706	3.88923	4965.31	-602.496			7.95355	16.109	11.6841	19.159
	4.81044	10.6643	6.82211	10.1337	20.7999	17.8283	11.7611	7.68859	13.4005	10.536	31.8596	15.1807	11.323	0.0647281	0.342147	1.46138	3.89858	4963.98	-597.315			7.43229	16.254	10.9501	19.1921
	4.22053	10.4109	6.46918	10.2874	21.0508	18.3803	10.4832	7.44487	12.7123	10.7271	32.0455	16.2062	11.444	0.0655078	0.34266	1.47722	3.90019	4961.55	-595.46			7.03353	16.5728	10.2135	19.6596
	3.6312	10.2063	6.11523	10.5515	21.5906	19.0698	9.21558	7.27279	12.2452	11.2283	32.1807	16.0531	11.5885	0.066268	0.343258	1.48434	3.90838	4962.82	-594.159			6.6509	17.0707	9.57787	19.8207
	3.26551	9.98512	5.94434	10.6883	22.1695	19.6648	7.91913	6.99629	11.4373	11.3898	32.1695	15.8792	11.7214	0.0671107	0.343557	1.49426	3.92338	4965.49	-591.488			6.39832	17.5075	8.78424	19.8128
	2.72965	9.52384	5.76612	10.7263	22.8966	20.1089	7.10183	6.82541	10.9457	11.8695	31.9091	15.2286	11.8392	0.0675715	0.34392	1.50938	3.93369	4965.15	-589.011			6.00653	17.9106	8.29098	19.6691
	2.54822	9.38488	5.86425	11.0289	23.6124	20.0835	6.55599	6.84745	10.2261	12.0764	31.398	15.0854	11.9652	0.0682252	0.344446	1.52603	3.94769	4962.59	-589.702			5.93245	18.2416	7.87652	19.5199
	2.43305	9.26281	6.06126	11.309	23.1985	20.2898	5.93837	7.09783	9.69196	13.1042	31.0293	14.7941	12.1279	0.0683729	0.34444	1.53053	3.95674	4963.18	-590.716			5.91904	18.2658	7.57606	19.6425
	2.32869	8.95428	6.01127	11.2135	23.0949	19.7974	5.25973	7.15424	9.10134	13.5385	30.4137	15.1529	12.2985	0.0685153	0.343781	1.53597	3.95981	4966.08	-589.133			5.76475	18.0353	7.17177	19.7017
	2.33709	8.80499	6.03322	11.3221	23.3848	20.0778	4.9143	7.44375	8.88923	14.321	29.6757	14.9182	12.4698	0.0683964	0.343571	1.5469	3.96804	4966.3	-587.234			5.7251	18.2616	7.08243	19.6383
	2.35676	8.72118	5.85354	11.5192	23.7141	20.0223	4.91055	7.62756	8.19649	15.1039	28.7744	14.5658	12.6757	0.0683438	0.343686	1.55185	3.97383	4964.11	-588.665			5.64383	18.4185	6.91153	19.4814
	2.32616	8.51596	5.87957	11.4644	23.6024	20.0365	4.92752	7.64698	7.90584	16.4555	28.0096	14.2768	12.9607	0.0683972	0.34309	1.54562	3.97689	4964.19	-591.352			5.57389	18.3678	6.82678	19.5806
	2.32805	8.30344	5.78995	11.2168	23.6306	19.5837	5.01929	7.63395	7.62988	17.296	26.6164	14.1248	13.2734	0.0687587	0.34303	1.53522	3.97539	4967.04	-591.569			5.47381	18.1437	6.76104	19.3457
	2.32084	7.81891	5.62633	10.7364	22.8184	18.7157	5.07046	7.66807	7.4248	17.3192	26.2243	13.2212	13.5677	0.0690659	0.34312	1.52485	3.97957	4967.83	-590.837			5.25536	17.4235	6.72111	18.9216
	2.27788	7.59097	5.45897	10.4852	22.1991	18.0658	5.07498	7.70293	7.53466	17.1547	25.0443	12.7292	13.8684	0.0692759	0.343149	1.51225	3.98461	4966.21	-593.493			5.10927	16.9167	6.77085	18.3094
	2.23476	7.32938	5.30411	10.3397	20.8825	17.4716	5.26097	7.60726	7.57226	16.8499	24.165	12.7864	14.1955	0.0692874	0.342888	1.50099	3.98872	4966.18	-598			4.95608	16.2312	6.8135	17.9338
	2.22332	7.19427	5.13918	10.2595	19.5913	16.9181	5.3884	7.64713	7.58413	16.1567	23.3912	12.9261	14.5782	0.0698078	0.342944	1.48434	3.98588	4966.6	-599.84			4.85226	15.5896	6.87322	17.4913
	2.20798	7.04799	4.83164	10.021	18.22	16.0505	5.44106	7.51377	7.79033	15.2975	23.271	12.9198	15.0104	0.0703828	0.342737	1.47127	3.9911	4956.99	-599.139			4.69587	14.7638	6.91505	17.1627
	2.18035	7.07358	4.63338	9.98804	17.6198	15.1393	5.52277	7.38526	8.0644	14.4796	23.2754	12.3066	15.4738	0.0706332	0.342924	1.45772	4.00347	4916.87	-601.426			4.6291	14.249	6.99081	16.6872
	2.13915	7.11832	4.49574	9.85912	16.6686	14.3948	5.63288	7.33346	8.06858	13.821	22.7486	12.3641	15.9297	0.0709749	0.343296	1.43162	4.02028	4843.09	-606.728			4.5844	13.6409	7.01164	16.3112
	2.05957	7.16129	4.43016	9.72609	14.8984	14.0693	5.67246	7.23912	8.36544	13.264	22.4952	12.3847	16.4455	0.0710083	0.343035	1.41254	4.03164	4715.23	-609.196			4.55034	12.8979	7.09234	16.048
	2.00228	7.13217	4.40682	9.47476	14.1746	13.6646	5.57966	7.31904	8.50885	12.2544	21.7733	12.4761	17.0451	0.0714667	0.342422	1.39841	4.03471	4523.22	-608.165			4.51376	12.438	7.13585	15.5013
	1.96531	7.36141	4.40699	9.49545	13.1386	13.2235	5.45363	7.57074	8.5319	10.789	20.758	12.5304	17.6824	0.0713558	0.342303	1.39671	4.0368	4258.84	-609.308			4.57791	11.9525	7.18542	14.6925
	1.95117	7.51769	4.5394	9.56639	12.2952	13.3525	5.3983	7.61196	8.49901	10.6863	20.2835	13.3187	18.3166	0.071137	0.341764	1.39	4.04457	3932.34	-614.085			4.66942	11.738	7.16975	14.7628
	1.90676	7.78839	4.5714	9.68541	11.7567	13.6971	5.28126	7.90865	8.29971	10.6992	19.5097	13.9042	18.9194	0.0710271	0.341145	1.37996	4.03981	3551.43	-616.56			4.75551	11.7131	7.16321	14.7044
	1.95214	8.16502	4.73623	9.79266	11.5524	14.1052	5.15671	8.17378	8.27986	10.6118	19.2926	14.2337	19.5131	0.0713411	0.341038	1.37252	4.03541	3118.06	-614.713			4.95113	11.8167	7.20345	14.7127
	1.96371	8.51479	4.86796	9.94109	11.81	14.6231	5.00215	8.40977	8.15592	10.8854	18.5013	14.3306	20.123	0.071198	0.340522	1.36036	4.0222	2631.96	-614.891			5.11549	12.1247	7.18928	14.5724
	1.98546	8.70591	4.93811	10.2701	11.8931	15.1293	4.82644	8.67711	7.81326	10.7424	17.6368	14.5819	20.7496	0.0707995	0.340647	1.35983	4.01056	2086.01	-619.997			5.20983	12.4308	7.1056	14.3204
	2.00261	8.86949	5.24151	10.5692	11.7607	15.7685	4.63192	8.91262	7.4791	10.5437	16.9546	14.8583	21.3036	0.0706751	0.341038	1.36042	3.9934	1515.21	-623.702			5.3712	12.6995	7.00788	14.1189
	2.04258	9.20819	5.34824	10.5648	12.0197	15.8395	4.53317	9.3694	7.15288	10.2178	15.9261	14.6711	21.7506	0.0703074	0.341222	1.36502	3.97444	940.842	-622.328			5.533	12.808	7.01848	13.605
	2.0703	9.32155	5.61401	10.7438	11.8046	15.923	4.38287	9.85542	6.82113	10.0367	15.3392	14.5038	22.115	0.0700451	0.341538	1.36817	3.95235	366.814	-621.906			5.66862	12.8238	7.01981	13.2932
	2.07672	9.42296	5.87698	11.0727	11.9875	16.0557	4.31065	10.4616	6.48512	9.62114	15.4974	14.3456	22.3796	0.0700377	0.341677	1.37311	3.93825	-148.363	-626.712			5.79222	13.0387	7.08579	13.1547
	2.09905	9.61401	6.0665	11.4794	12.0226	16.0787	4.25765	10.865	6.38049	9.36623	16.1398	14.3154	22.5365	0.0694672	0.342414	1.36976	3.924	-602.965	-631.701			5.92652	13.1936	7.1677	13.2738
	2.13059	9.66005	6.17514	11.7991	12.9473	16.1106	4.19478	11.474	6.33761	9.09022	16.2273	13.9546	22.6301	0.0691795	0.342283	1.36325	3.90691	-997.103	-631.057			5.98859	13.619	7.33547	13.0907
	2.13412	9.65149	6.5117	11.8257	13.1695	16.0137	4.15092	12.0888	6.47186	8.73563	15.617	13.6022	22.7755	0.0688256	0.34219	1.36236	3.89096	-1324.02	-629.756			6.0991	13.6696	7.57052	12.6516
	2.16406	9.52073	6.5698	12.188	13.4532	15.3647	4.08365	12.6319	6.5195	8.70421	15.6535	13.4768	22.9743	0.0684928	0.342037	1.36624	3.87569	-1591.82	-634.072			6.08486	13.6686	7.74503	12.6115
	2.11819	9.57887	6.65471	12.1301	13.485	15.0348	4.02445	13.201	6.5551	8.28415	15.6992	13.2966	23.1265	0.0678948	0.341924	1.37568	3.87876	-1807	-639.91			6.11725	13.55	7.92685	12.4267
	2.13349	9.77532	6.8534	11.9594	13.4626	14.4671	3.86783	13.8086	6.88572	7.99008	15.918	13.097	23.173	0.0679168	0.341967	1.38728	3.88053	-1958.45	-640.131			6.25407	13.2964	8.18737	12.335
	2.09754	9.70562	6.91143	11.9299	13.4189	13.9215	3.71583	14.5419	6.87	7.87892	16.6037	12.7542	23.1877	0.0676346	0.34183	1.39534	3.88264	-2057.23	-638.434			6.2382	13.0901	8.37592	12.4123
	2.10435	9.54157	7.07956	11.6122	13.1974	13.5216	3.63961	15.1862	6.9754	7.44939	17.5418	12.3264	23.2132	0.0675352	0.341511	1.40247	3.89378	-2105.87	-643.46			6.24183	12.7771	8.60039	12.4392
	2.10171	9.4144	7.21699	11.5372	13.1849	13.5041	3.79654	15.283	7.19433	7.18137	18.4787	12.4107	23.2519	0.0677004	0.342259	1.40818	3.89939	-2107.39	-651.554			6.24437	12.7421	8.75795	12.6903
	2.08015	9.34502	7.14621	11.5002	13.1265	13.0511	3.83925	15.3701	7.51022	6.98279	19.4493	12.4957	23.3093	0.0675511	0.341944	1.41499	3.90872	-2072.29	-653.641			6.19046	12.5592	8.90653	12.9759
	2.09557	9.33412	7.07067	11.2252	12.6513	12.6343	3.97628	15.3496	7.67951	6.85645	19.5164	12.4582	23.3944	0.0674163	0.342039	1.42653	3.92139	-2009.79	-652.266			6.16678	12.1703	9.0018	12.9437
	2.1072	9.30488	6.96614	10.8364	12.3135	12.2152	4.05836	15.4163	7.94597	6.74096	19.471	12.7621	23.5053	0.0673756	0.342061	1.44704	3.92533	-1932.86	-656.81			6.12607	11.7884	9.14021	12.9914
	2.10308	9.30597	6.83647	10.7545	11.8774	11.7989	4.11573	15.1927	8.29778	6.83093	20.1682	13.2516	23.5502	0.0671643	0.342335	1.4661	3.92554	-1843.35	-665.04			6.08184	11.4769	9.20209	13.4169
	2.0837	9.4747	6.79274	10.5593	11.7954	11.3418	4.27239	15.2788	8.51415	6.86296	20.664	13.6289	23.491	0.0667094	0.342178	1.48556	3.92342	-1740.89	-667.831			6.11705	11.2322	9.3551	13.7186
	2.10591	9.45015	6.75252	10.3215	11.8	11.2569	4.45178	15.1687	8.73106	7.22386	20.8626	13.4481	23.3663	0.0663679	0.342107	1.5006	3.91888	-1627.49	-666.259			6.10286	11.1261	9.45052	13.8449
	2.116	9.28821	6.63204	10.2285	11.7359	11.0987	4.63411	15.1581	9.05846	7.44203	20.9816	13.6904	23.2469	0.0655489	0.342224	1.51298	3.91891	-1504.79	-669.57			6.01208	11.021	9.61687	14.038
	2.11675	8.98315	6.55788	10.2569	12.6248	11.1653	4.81812	15.0799	8.98421	7.82227	20.6139	13.4913	23.1573	0.0648696	0.341822	1.5364	3.91836	-1376.03	-677.953			5.88593	11.349	9.62741	13.9758
	2.08757	9.0791	6.46003	9.9248	13.4573	12.1602	4.8826	14.7338	9.03593	8.50464	19.9877	13.2913	23.0879	0.0646456	0.34122	1.55872	3.9124	-1246.64	-682.682			5.87557	11.8474	9.55078	13.9279
	2.08492	9.1664	6.38826	10.1745	14.0546	13.1388	4.82673	14.9406	8.956	9.80997	19.3386	13.0636	23.0446	0.0639877	0.340389	1.57267	3.90601	-1115.37	-682.349			5.87986	12.456	9.57444	14.0707
	2.09576	9.22216	6.31383	10.2485	14.6759	14.1622	4.83766	15.0964	8.79936	11.16	18.185	12.8562	23.0122	0.0637651	0.33987	1.58667	3.90575	-994.921	-684.927			5.87725	13.0288	9.5778	14.0671
	2.15207	9.29919	6.40948	10.7218	15.7369	16.0559	4.82134	15.188	8.97377	12.648	16.7949	12.6966	22.9653	0.0635355	0.339841	1.59386	3.9024	-883.806	-694.439			5.95358	14.1715	9.66105	14.0465
	2.19013	9.51507	6.50803	11.53	16.6976	17.944	4.74099	15.2137	8.95584	14.652	15.6518	12.4281	22.9001	0.0632372	0.339603	1.60469	3.90343	-785.48	-702.585			6.07108	15.3905	9.63686	14.244
	2.25904	9.52344	6.55642	12.0579	17.6229	18.9625	4.92236	15.292	8.83341	16.3178	14.9508	12.0407	22.812	0.0633187	0.339499	1.61538	3.90941	-699.525	-702.821			6.11297	16.2144	9.68259	14.4364
	2.34663	9.55673	6.59576	13.2692	19.3311	20.1369	5.03099	15.3087	8.69594	17.531	13.8971	11.3205	22.7427	0.0631642	0.339878	1.61861	3.92222	-626.131	-702.829			6.16637	17.579	9.67853	14.2495
	2.49347	9.58481	6.67357	13.673	20.5866	20.9122	4.99118	14.9345	8.5826	18.4627	12.7796	10.5454	22.7159	0.0635797	0.340315	1.62561	3.93145	-569.673	-711.095			6.25062	18.3906	9.50276	13.9292
	2.69902	9.77295	6.72754	14.8858	21.9983	22.4202	5.25436	14.975	8.29745	19.6459	12.2312	10.1245	22.7125	0.0640488	0.340065	1.63331	3.93279	-527.355	-720.401			6.39984	19.7681	9.50895	14.0005
	2.78551	10.1148	6.75997	16.0235	23.4777	23.3696	5.16885	14.8174	8.13285	20.9504	10.9371	9.34495	22.6956	0.0645108	0.340037	1.63929	3.92812	-497.727	-720.232			6.55342	20.9569	9.37304	13.7441
	2.91426	10.0647	6.83259	16.9733	25.5913	25.1036	5.41259	14.4693	8.19881	21.77	10.2538	8.84284	22.6645	0.0646198	0.340232	1.63552	3.92187	-475.746	-717.59			6.60385	22.5561	9.36024	13.6222
	2.96881	9.95577	6.87591	18.9536	27.2563	26.6139	5.47161	14.2868	8.02238	23.362	9.70422	8.58565	22.6447	0.0647664	0.340588	1.62419	3.91833	-466.016	-723.896			6.60017	24.2746	9.26026	13.8839
	3.00063	10.1137	6.71923	21.5568	28.6743	28.0573	5.52078	13.566	7.86269	23.7132	9.52474	8.42815	22.614	0.0652306	0.34107	1.62594	3.92141	-467.775	-731.564			6.61119	26.0961	8.98316	13.8887
	3.109	10.0118	6.70527	25.5893	30.8482	29.2063	5.48898	13.3043	7.617	24.2947	9.62153	8.20984	22.5859	0.065325	0.34103	1.63209	3.9189	-484.02	-726.961			6.60869	28.5479	8.80342	14.042
	3.30718	9.85761	6.67249	29.5153	32.5313	30.337	5.45253	12.9777	7.21009	24.1341	9.50707	8.07571	22.5847	0.0654763	0.34122	1.64018	3.91644	-513.646	-704.667			6.61243	30.7945	8.54678	13.9056
	3.3893	9.9236	6.6423	34.9627	34.0374	32.4994	5.43566	12.6417	6.9383	24.7649	10.3536	7.85891	22.4971	0.0653916	0.341124	1.64017	3.9061	-553.612	-450.126			6.65173	33.8332	8.33857	14.3258
	3.37113	10.0805	6.81041	41.9225	36.147	34.8858	5.33292	12.2173	6.70598	26.8008	10.6757	8.20899	22.3683	0.0653598	0.340609	1.64442	3.89066	-598.367	-124.791			6.754	37.6518	8.0854	15.2285
	3.42398	10.122	7.0903	48.4141	38.8156	39.1588	5.39086	11.9426	6.46968	27.6994	11.3334	8.59265	22.217	0.0649288	0.340472	1.64593	3.86955	-649.108	243.398			6.87877	42.1295	7.93437	15.8752
	3.42139	10.1429	7.08293	57.5067	41.9419	40.9347	5.15665	11.3742	6.24286	29.5239	11.8703	9.38196	22.02	0.0644996	0.340978	1.63684	3.84552	-710.746	648.969			6.8824	46.7944	7.59123	16.9254
	3.44128	10.1129	7.26287	64.6091	44.2169	44.6706	5.02574	10.8767	5.97123	30.8723	12.4296	9.95301	21.8285	0.0642503	0.34089	1.63068	3.82511	-781.45	1068.53			6.93903	51.1655	7.29123	17.7516
	3.41042	10.0766	7.39287	64.3699	43.24	42.9956	4.81987	10.6823	5.86683	31.6595	12.5725	10.4874	22.047	0.0631847	0.339979	1.58202	3.85306	-881.278	1084.07			6.95998	50.2018	7.12301	18.2398
	3.38931	10.2927	7.51783	74.4697	44.0376	44.8673	4.45704	10.2677	5.61631	33.4504	13.6128	11.137	21.7729	0.0631344	0.34028	1.57113	3.83342	-952.106	1515.49			7.06662	54.4582	6.78033	19.4001
	3.37165	10.6558	7.62425	85.1797	44.9039	45.4903	4.24229	9.87943	5.3877	34.2606	14.3021	11.5662	21.5444	0.0630054	0.340888	1.56942	3.81452	-1024.82	1959.76			7.21725	58.5246	6.50314	20.043
	3.50743	11.5997	7.80691	90.6243	45.9744	45.8149	4.25861	10.1453	5.23149	34.7435	15.5671	12.2035	21.3249	0.0624757	0.341452	1.56426	3.79652	-1091.16	2395.57			7.63802	60.8045	6.54514	20.838
	3.65622	13.5559	7.84006	93.8864	46.1914	46.7713	4.07605	10.5641	5.16237	35.2451	16.756	12.7531	21.0987	0.06228	0.341603	1.55842	3.77681	-1158.25	2829.27			8.35071	62.283	6.60085	21.5847
	3.68476	14.9717	8.14042	95.792	46.2935	46.9376	4.08662	11.0096	5.30994	35.8287	18.6205	13.2204	20.9444	0.0617264	0.341626	1.55788	3.7596	-1228.25	3274.1			8.93228	63.0077	6.80205	22.5565
	3.6141	15.1747	8.39808	97.3176	45.7869	45.9149	4.04856	10.846	5.24702	35.6832	19.8017	13.621	20.9243	0.0614432	0.341897	1.56182	3.75563	-1298.36	3585.48			9.0623	63.0065	6.71386	23.0353
	3.6147	15.1448	8.54542	98.3053	44.7967	45.044	4.0207	10.614	5.25809	35.5509	21.1296	14.1626	20.9984	0.0611114	0.342235	1.56511	3.75472	-1364.07	3720.52			9.10163	62.7153	6.63095	23.6144
	3.70923	15.1722	8.70798	95.9476	43.4812	42.4885	4.25906	10.4536	5.5648	34.6109	22.3619	14.4686	21.0834	0.0610648	0.342181	1.56668	3.7539	-1427.06	3801.79			9.19647	60.6391	6.75915	23.8138
	3.83203	15.3432	8.80685	93.7029	41.7128	41.5404	4.57495	10.3633	5.86943	33.804	23.1169	15.3939	21.185	0.0615203	0.342122	1.56715	3.76181	-1484.71	3855.92			9.32737	58.9854	6.9359	24.1049
	3.95173	15.3653	8.84997	90.7217	37.7668	39.118	4.92429	10.2085	5.89883	31.9404	24.8549	15.8967	21.3104	0.061797	0.342218	1.58126	3.76287	-1531.39	3887.74			9.389	55.8688	7.01053	24.2307
	4.19265	15.4271	8.7568	84.3715	36.533	35.0192	5.47789	9.91493	6.56879	29.9207	26.7976	16.5624	21.4046	0.0621223	0.342674	1.58877	3.76906	-1565.93	3907.2			9.45884	51.9745	7.32054	24.4269
	4.42931	15.4071	8.80835	74.9686	33.9733	32.7927	6.95416	9.62952	7.86901	27.6128	28.5132	17.393	21.424	0.0620163	0.343041	1.59784	3.77653	-1589.45	3915.26			9.54825	47.2449	8.1509	24.5063
	4.60695	15.2444	8.81725	65.7971	32.0437	29.5793	8.42747	9.06571	8.85379	26.5634	29.9642	17.8758	21.3924	0.0617437	0.342481	1.6089	3.78228	-1600.84	3909.02			9.5562	42.4734	8.78233	24.8011
	4.65326	14.2466	8.98411	58.5379	29.8161	26.6599	10.2824	8.03356	9.86129	25.0979	31.7741	18.0605	21.3428	0.0612934	0.341999	1.62619	3.78561	-1600.39	3896.33			9.29465	38.338	9.39242	24.9775
	4.80585	11.5531	9.10363	51.7773	27.3537	24.3023	11.705	6.93367	10.994	22.6695	32.4694	18.2052	21.2643	0.0610089	0.341766	1.63883	3.79109	-1586.65	3886.24			8.48754	34.4777	9.87757	24.448
	4.88963	10.743	9.5292	44.6842	25.3856	22.3311	12.876	6.36211	11.7056	20.9437	32.9339	18.6192	21.1701	0.0609511	0.341845	1.64612	3.79344	-1561.77	3873.69			8.38727	30.8003	10.3146	24.1656
	5.00449	10.6339	9.8348	35.6783	23.5915	20.3492	13.8845	6.09206	12.5834	18.3745	33.1682	18.5668	21.0566	0.0606237	0.341267	1.65191	3.79544	-1524.89	3850.33			8.49106	26.5397	10.8533	23.3698
	5.05473	10.2591	10.2013	28.9319	21.5977	18.0657	14.3642	5.97866	13.2192	16.2962	33.409	18.4257	20.9327	0.0605809	0.341146	1.65982	3.81458	-1479.68	3825.85			8.50506	22.8651	11.1874	22.7103
	5.11891	9.92895	10.5222	23.2506	19.1151	15.3615	14.4711	5.81376	13.8478	14.6655	33.7729	18.3765	20.8248	0.0598357	0.3412	1.6706	3.83592	-1427.44	3810.7			8.52335	19.2424	11.3775	22.2716
	5.04543	9.99298	11.5475	17.7289	18.1535	13.8896	14.6004	5.84826	14.0478	13.532	33.7385	17.6853	20.7385	0.0592063	0.340908	1.67587	3.8561	-1371.24	3798.43			8.86196	16.5907	11.4988	21.6519
	4.97587	9.8955	12.2136	14.7255	17.2015	13.0007	14.6162	6.00952	14.3006	12.2847	32.9092	17.7	20.6772	0.0586917	0.340521	1.67337	3.87942	-1308.21	3778.64			9.02831	14.9759	11.6421	20.9646
	4.71978	9.74727	13.262	13.2565	16.7731	12.6428	14.2063	6.18223	13.7739	11.1134	31.9522	17.132	20.6392	0.0580293	0.339626	1.66661	3.90608	-1236.73	3758.17			9.243	14.2241	11.3875	20.0659
	4.59872	10.0027	14.5242	12.4609	16.9479	12.5847	13.2073	6.20638	13.3549	10.6956	31.7823	16.8965	20.6111	0.057786	0.338915	1.64824	3.93352	-1164.47	3746.87			9.70852	13.9978	10.9229	19.7915
	4.45169	10.0039	15.2649	11.9789	17.6449	12.6234	12.3425	6.1627	12.3985	9.0883	31.2121	16.9573	20.5998	0.0576069	0.339229	1.62107	3.96048	-1093.73	3739.84			9.90684	14.0824	10.3012	19.0859
	4.33233	9.96592	16.5113	11.88	18.1942	12.515	10.6985	6.09378	11.4369	8.55027	30.3922	16.8072	20.5941	0.0575709	0.339604	1.59522	3.98581	-1021.72	3727.15			10.2699	14.1964	9.40971	18.5832
	4.2343	9.89578	16.8432	11.6712	18.9363	12.1087	9.35701	6.08218	10.5543	8.04654	29.6463	16.4826	20.6044	0.0573322	0.339709	1.57108	4.01309	-949.568	3712.2			10.3244	14.2387	8.6645	18.0585
	3.91778	9.91716	17.8326	11.7901	19.9054	12.2722	8.09444	6.17859	9.79597	7.91164	29.3111	16.6672	20.6159	0.0573077	0.340017	1.53988	4.03358	-881.97	3704.19			10.5559	14.6559	8.023	17.9633
	3.86108	9.78532	18.0869	12.6574	20.1154	12.2025	7.07434	6.21199	9.25664	7.70889	28.3715	17.0286	20.6194	0.0570391	0.340317	1.51837	4.04752	-822.358	3701.16			10.5778	14.9918	7.51432	17.703
	3.67351	9.77941	18.3806	13.6939	20.7307	11.9321	6.55313	6.32434	8.37066	7.81229	27.4105	17.0806	20.6328	0.0570725	0.340721	1.4889	4.04712	-771.196	3692.84			10.6112	15.4522	7.08271	17.4345
	3.50247	9.59381	18.3803	14.474	21.2598	11.6326	6.30738	6.44623	7.92084	7.69375	27.2901	17.3811	20.6621	0.0570351	0.340691	1.46474	4.04777	-725.246	3678.43			10.4922	15.7888	6.89148	17.455
	3.34864	9.74338	17.953	14.5796	20.9691	11.4264	5.96735	6.54126	7.55303	7.62187	26.942	17.111	20.6863	0.0573772	0.341171	1.44368	4.04964	-687.589	3666.9			10.3483	15.6583	6.68722	17.225
	3.2109	9.92244	17.5453	14.8787	20.4923	11.3614	5.90057	6.53353	7.14723	7.58895	27.2872	16.943	20.6862	0.0570398	0.341702	1.42485	4.04827	-663.777	3659.45			10.2262	15.5775	6.52711	17.2731
	3.11232	9.53903	16.6549	14.9106	20.2376	11.0246	6.06945	6.42293	6.85724	7.62429	27.4803	16.6539	20.6592	0.0572609	0.342154	1.40647	4.04142	-651.211	3646.66			9.76874	15.3909	6.44987	17.2528
	3.07847	9.18711	15.6823	15.3142	19.9256	10.9028	6.16141	6.3674	6.79435	7.44268	27.7925	16.8323	20.634	0.0573806	0.342357	1.3972	4.02539	-644.599	3626.63			9.31596	15.3809	6.44105	17.3558
	3.01791	9.17013	14.3196	15.4425	19.8023	10.4721	6.1912	6.30351	6.75504	7.43348	27.7754	16.5948	20.6174	0.0574522	0.342339	1.37975	4.00682	-642.999	3606.57			8.83586	15.239	6.41658	17.2679
	2.83091	9.37866	13.0025	15.431	19.2126	10.3876	6.2254	6.19	6.80323	7.51577	28.3351	16.5768	20.6053	0.0579226	0.342318	1.35517	3.98539	-648.681	3589.76			8.40401	15.0104	6.40621	17.4759
	2.72934	9.42345	11.6835	15.4137	18.6098	10.4621	6.07098	6.17653	7.11835	7.5378	30.775	16.4007	20.5735	0.058463	0.342042	1.33515	3.96768	-656.498	3566.92			7.94545	14.8285	6.45529	18.2379
	2.58912	9.58143	9.93255	15.29	18.3753	10.3216	5.91275	6.16527	7.193	7.59659	33.3489	16.1883	20.5623	0.0585888	0.342767	1.32186	3.9474	-664.431	3533.84			7.3677	14.6623	6.42367	19.0446
	2.48511	9.80989	9.03291	14.6041	18.4689	10.7169	5.77092	6.0878	7.25133	7.67457	34.9577	16.2295	20.5843	0.0589438	0.342898	1.3073	3.93113	-666.815	3495.82			7.1093	14.5966	6.37002	19.6206
	2.3892	10.1091	7.91091	13.7073	18.0243	10.8233	5.9695	5.94491	7.25412	7.53926	35.7431	16.3638	20.6156	0.0591767	0.342819	1.29593	3.90656	-663.749	3458.21			6.80308	14.185	6.38951	19.8821
	2.35805	10.3574	7.48911	13.7244	18.2397	10.6734	5.99443	5.91121	7.38179	7.69944	36.228	16.1458	20.6334	0.0595788	0.342596	1.27826	3.88316	-659.462	3411.57			6.73486	14.2125	6.42914	20.0244
	2.34278	9.82723	7.20114	14.4253	19.2549	10.4022	6.22918	5.81088	7.387	7.67051	36.7636	16.3798	20.6432	0.059949	0.342604	1.27022	3.86574	-651.89	3349.52			6.45705	14.6942	6.47569	20.2713
	2.28816	9.81657	6.96727	14.4529	20.0708	10.239	6.4096	5.64712	7.56788	7.6799	36.6708	16.373	20.662	0.0605271	0.342762	1.25494	3.8569	-641.598	3272			6.35733	14.9209	6.54154	20.2412
	2.31773	9.82651	6.76846	14.412	21.0041	10.1317	6.42479	5.64154	7.63735	7.72951	36.2084	15.8704	20.7158	0.0604709	0.342556	1.24714	3.86152	-632.802	3181.85			6.30423	15.1826	6.5679	19.9361
	2.31615	10.0161	6.84175	14.2147	22.204	10.6088	6.35231	5.61899	7.49652	7.58696	35.3576	15.5615	20.8037	0.0610114	0.342245	1.24737	3.87191	-627.329	3069			6.39134	15.6758	6.48927	19.502
	2.25605	9.7962	7.18016	14.7482	23.3098	11.0923	6.16952	5.58343	7.52077	7.54603	34.612	15.3141	20.9005	0.0608597	0.34225	1.25231	3.8838	-622.656	2925.58			6.4108	16.3834	6.42457	19.1574
	2.29475	9.60186	7.52926	15.9644	24.2228	11.6972	5.95684	5.65593	7.38716	7.44444	32.665	14.9495	20.9753	0.061127	0.342307	1.25434	3.89006	-616.822	2761.21			6.47529	17.2948	6.33331	18.353
	2.35349	9.46218	8.19106	17.283	24.688	12.1755	5.9329	5.49282	7.12661	7.30798	29.8351	14.2736	21.0644	0.0613541	0.342392	1.25583	3.89812	-610.448	2580.51			6.66891	18.0488	6.18411	17.1389
	2.38908	9.59079	9.00757	18.3969	25.0003	12.671	5.96496	5.49446	6.83708	7.15694	26.9074	13.7547	21.1955	0.0616108	0.341863	1.25681	3.90715	-608.993	2384.15			6.99581	18.6894	6.09883	15.9397
	2.38475	9.72822	9.52696	19.4817	25.7688	13.3376	5.86564	5.57376	6.49678	6.93272	24.008	12.8684	21.3279	0.0617458	0.341686	1.26336	3.9198	-610.537	2161.26			7.21331	19.5294	5.97872	14.6031
	2.38675	9.31661	9.75322	19.6471	26.1883	14.5161	5.70819	5.7411	6.00441	6.71416	21.6924	12.195	21.4528	0.0620075	0.341939	1.27131	3.9361	-610.353	1921.13			7.15219	20.1172	5.8179	13.5339
	2.40735	9.51889	10.3226	19.0065	25.9907	15.2566	5.62379	5.95588	5.78768	6.62561	20.0125	11.1427	21.5852	0.0618003	0.34198	1.28263	3.95579	-608.862	1666.45			7.41628	20.0846	5.78912	12.5936
	2.40054	10.0002	10.6869	18.3921	25.7867	15.6433	5.3052	6.0811	5.62067	6.36816	18.0393	10.3235	21.7331	0.0613191	0.341242	1.29767	3.96505	-607.897	1399.11			7.69589	19.9407	5.66899	11.577
	2.40891	10.4794	11.1283	18.0682	25.446	16.3356	5.01612	6.31103	5.27126	6.17417	14.8206	9.51991	21.8776	0.0609997	0.340958	1.31836	3.97619	-607.947	1130.98			8.00555	19.95	5.5328	10.1716
	2.34447	10.5107	11.5383	17.6918	24.7893	16.5749	4.7402	6.60337	5.13247	6.19795	13.0863	8.94486	22.0259	0.0607193	0.340907	1.33131	3.97815	-605.734	857.326			8.13115	19.6853	5.49201	9.40969
	2.36941	10.4914	11.619	17.2445	24.2308	16.4275	4.57561	7.02044	5.03305	6.16134	11.7053	8.57931	22.1875	0.0607732	0.341077	1.34704	3.98291	-603.555	608.038			8.15993	19.301	5.54303	8.81531
	2.33136	10.4433	11.4853	16.2887	23.2158	16.4079	4.4564	7.26177	4.81499	6.15283	11.1332	8.23362	22.3483	0.060786	0.34119	1.36678	3.98449	-604.338	380.024			8.08666	18.6374	5.51106	8.50656
	2.28766	10.7443	11.2796	15.1009	22.0465	16.0696	4.40826	7.45238	5.06629	6.25169	10.7098	8.08283	22.4804	0.0606369	0.341815	1.39488	3.99191	-610.275	175.038			8.10388	17.739	5.64231	8.3481
	2.22139	10.776	10.8001	13.7269	21.1573	15.5229	4.41577	7.67092	5.14743	6.23122	10.2786	7.87098	22.5669	0.0600481	0.341389	1.41962	3.99831	-615.605	-13.2708			7.93249	16.8024	5.74471	8.12694
	2.2119	10.8479	10.2638	12.4182	19.9588	15.0933	4.36196	8.00976	5.23547	6.42101	9.72849	8.12851	22.6081	0.0599998	0.341509	1.44451	4.00283	-620.426	-177.708			7.77452	15.8234	5.86906	8.09267
	2.25312	10.9642	9.78866	11.1153	18.6682	14.1164	4.3906	8.10529	5.57907	6.5195	9.56829	8.10993	22.5975	0.0600505	0.341732	1.45981	4.00826	-629.395	-310.676			7.66867	14.6333	6.02499	8.0659
	2.23043	11.3621	9.28673	10.3564	18.0512	13.3506	4.37586	8.3143	5.92917	6.5973	9.68038	8.26814	22.5691	0.0598207	0.341384	1.47004	3.99915	-643.52	-416.038			7.62642	13.9194	6.20644	8.18194
	2.19528	11.4089	8.67788	10.1064	17.0171	12.8844	4.36747	8.37749	6.08349	6.59015	10.0811	8.51338	22.5624	0.0597161	0.340904	1.48826	3.98911	-658.862	-497.321			7.42734	13.336	6.27615	8.39489
	2.1898	11.307	8.35149	9.58869	16.0903	12.3468	4.42277	8.91795	6.49884	6.66552	11.2022	9.02799	22.5613	0.0599334	0.340911	1.50446	3.97719	-671.947	-551.664			7.28277	12.6753	6.61319	8.96522
	2.14306	11.107	7.74283	9.22292	15.7495	11.8608	4.37818	9.27844	6.91151	6.63817	11.648	9.4962	22.5129	0.0600535	0.340805	1.52394	3.97513	-686.918	-581.405			6.99762	12.2777	6.85604	9.2608
	2.14135	11.1188	7.42317	9.16476	15.0317	11.7586	4.40023	9.51888	7.36166	6.65814	12.0541	9.7857	22.4187	0.0601208	0.341135	1.53822	3.97203	-704.843	-595.655			6.89444	11.985	7.09359	9.49932
	2.08005	11.4088	7.80261	9.11068	14.6325	11.5738	4.3457	9.79472	7.81367	6.68393	12.57	10.2651	22.3189	0.060335	0.34105	1.55672	3.97054	-722.636	-601.871			7.09716	11.7723	7.31803	9.83967
	2.0911	11.8857	7.94799	8.99753	14.6444	11.5215	4.33173	10.3782	7.99624	6.5124	12.8939	10.5101	22.2778	0.0600258	0.341191	1.56998	3.96183	-735.384	-602.703			7.30826	11.7211	7.56872	9.97213
	2.10744	12.3402	7.95296	8.97308	14.7115	11.6905	4.2403	10.7768	7.98042	6.41034	12.8288	10.627	22.2818	0.0600175	0.340778	1.58142	3.94614	-745.615	-597.093			7.46686	11.7917	7.66584	9.95535
	2.12495	12.5771	8.17158	8.65337	15.3102	11.8936	4.25863	11.2087	8.21707	6.3184	13.4311	10.6195	22.3177	0.0604624	0.340954	1.59304	3.93559	-759.238	-589.186			7.62453	11.9524	7.89481	10.123
	2.08917	12.4472	8.32186	8.32546	15.7549	11.6162	4.28566	11.6884	8.31898	6.21364	14.3666	10.7294	22.3709	0.0603472	0.340822	1.60211	3.92113	-773.155	-581.178			7.61942	11.8988	8.09769	10.4366
	2.09481	12.8308	8.96948	8.29057	16.6023	11.5656	4.23221	12.2548	8.06333	6.22528	14.9046	10.8448	22.4238	0.0610709	0.340949	1.62059	3.90973	-781.278	-571.693			7.96502	12.1528	8.18344	10.6582
	2.1171	13.2799	9.32104	8.28187	16.5982	11.9619	4.23934	12.4952	8.08621	6.18694	14.851	10.7767	22.4452	0.0613964	0.341303	1.64031	3.90247	-786.749	-559.106			8.23936	12.2806	8.2736	10.6049
	2.13107	13.9164	9.73037	8.47679	17.4523	12.9379	4.21088	12.7688	7.92454	6.18435	14.4048	10.5453	22.437	0.0615123	0.342263	1.6599	3.8962	-794.861	-544.534			8.59262	12.9557	8.3014	10.3781
	2.18873	14.4253	10.2486	8.81005	18.1341	13.9593	4.12542	12.823	7.37755	6.18617	13.7101	10.4025	22.4448	0.0612364	0.34258	1.67101	3.88813	-805.861	-532.633			8.95421	13.6345	8.10867	10.0996
	2.22921	15.0293	10.7092	9.1648	18.8984	14.9979	4.01728	12.9178	6.98405	6.13913	13.6082	10.1824	22.4734	0.0615395	0.342787	1.68077	3.88068	-813.025	-522.037			9.32256	14.3537	7.97303	9.9766
	2.31625	15.4251	11.2356	9.81306	19.3351	16.1499	3.96483	13.1185	6.47787	6.21594	13.409	10.142	22.5022	0.061809	0.343093	1.67901	3.87089	-817.531	-510.947			9.65898	15.0993	7.85373	9.92232
	2.37978	15.8066	11.6938	11.1152	19.8318	17.0032	4.003	13.0868	6.09981	6.40268	13.0018	10.0863	22.5186	0.0618952	0.342663	1.67552	3.86404	-825.8	-499.711			9.96007	15.9834	7.72989	9.83027
	2.46942	16.064	12.1302	12.6621	20.6321	17.4376	4.0836	13.1708	5.92149	6.64381	12.6688	9.9652	22.5015	0.0626194	0.342749	1.6683	3.86162	-839.971	-489.526			10.2212	16.9106	7.7253	9.75929
	2.50431	16.1675	12.3093	14.2943	20.7186	17.9412	4.12687	13.0895	5.70205	7.1407	12.5498	10.0046	22.433	0.0629351	0.343379	1.65611	3.85908	-853.058	-480.988			10.327	17.6513	7.63949	9.89837
	2.53878	16.5945	12.8438	16.2689	20.2403	18.4742	4.1751	12.6643	5.44767	7.45488	12.3114	10.1581	22.3417	0.0631802	0.343259	1.64331	3.85093	-865.347	-472.731			10.659	18.3278	7.42902	9.97479
	2.54622	16.647	13.0768	18.031	20.1782	18.9128	4.21859	12.3291	5.15685	7.74551	11.7742	10.2632	22.2604	0.062969	0.3434	1.63221	3.85403	-882.562	-464.706			10.7567	19.0407	7.23486	9.92763
	2.51796	16.5974	13.2403	19.4124	20.1284	19.0668	4.21552	12.2973	4.95824	7.98524	11.3597	10.6247	22.1926	0.0625651	0.342745	1.61398	3.86383	-906.948	-458.691			10.7852	19.5359	7.15703	9.98987
	2.54256	15.9962	13.115	20.7219	19.5951	18.3281	4.13933	12.0269	4.66935	8.06315	11.56	11.7541	22.1773	0.0622391	0.34236	1.59428	3.87085	-935.691	-453.462			10.5512	19.5484	6.94518	10.4591
	2.54092	15.6961	12.7928	21.9073	18.909	17.5104	4.15444	11.6251	4.76405	8.25395	12.2429	12.8414	22.2057	0.0624395	0.341805	1.57301	3.88088	-962.202	-449.596			10.3433	19.4423	6.84786	11.1127
	2.53803	15.6437	12.7093	23.1188	17.9794	16.461	4.23425	11.3177	4.96636	8.4318	13.9003	14.2317	22.24	0.0620029	0.34157	1.55045	3.88286	-991.84	-446.896			10.297	19.1864	6.83943	12.1879
	2.53776	15.2779	12.4713	22.9757	17.2298	14.3893	4.38022	10.9053	5.15423	8.5876	15.7142	15.7001	22.2697	0.0618246	0.341573	1.52593	3.8865	-1026.11	-445.541			10.0957	18.1983	6.81325	13.334
	2.59156	14.8125	11.8985	23.0697	16.3666	13.1785	4.50195	10.5196	5.44353	8.72763	17.2739	17.6959	22.2861	0.0616208	0.341782	1.51679	3.89657	-1060.72	-446.703			9.76752	17.5383	6.8217	14.5658
	2.5624	14.4531	11.3573	22.6783	15.3036	11.9167	4.75842	10.0121	5.60006	8.86307	18.9317	19.2035	22.29	0.0612727	0.341604	1.50291	3.90185	-1089.16	-449.815			9.45758	16.6328	6.7902	15.6661
	2.57365	14.378	11.0308	21.8182	14.0224	11.0937	5.08204	9.5944	5.63668	8.70185	21.4278	21.4599	22.3024	0.0608311	0.341596	1.50592	3.90756	-1111.18	-454.842			9.3275	15.6448	6.77104	17.1965
	2.57569	14.1754	10.6594	22.3548	13.4502	9.7942	5.435	9.45249	5.99237	9.07562	23.2187	24.9599	22.3054	0.0597761	0.341508	1.50998	3.9259	-1134.36	-461.17			9.13681	15.1997	6.95995	19.0847
	2.5598	13.9263	10.0721	21.9091	12.6262	8.56866	5.90571	9.31523	6.31485	9.36676	25.0681	28.7887	22.291	0.0604135	0.341399	1.50457	3.9319	-1153.73	-469.698			8.85274	14.368	7.1786	21.0745
	2.70746	13.9329	9.48729	20.9479	11.4587	7.38928	6.38368	8.98354	6.85559	9.81035	27.536	32.8523	22.2919	0.0606176	0.341774	1.49657	3.93983	-1165.77	-479.986			8.70923	13.2653	7.4076	23.3996
	2.84327	13.6753	9.17157	20.6867	10.4503	6.86769	6.71225	8.62887	7.22742	10.8514	29.8264	35.5454	22.2687	0.0607481	0.341756	1.47881	3.94549	-1139.21	-490.958			8.56337	12.6682	7.52285	25.4077
	2.94122	13.7049	8.70899	21.3021	9.87671	6.93332	6.96309	8.56317	7.49458	13.2764	32.1627	39.1483	22.0266	0.0613262	0.341428	1.45835	3.94908	-909.134	-503.803			8.45169	12.7041	7.67361	28.1958
	3.08392	13.68	8.26938	21.8774	9.34168	6.93697	7.1819	8.49144	7.86263	17.8236	34.4809	42.5244	21.543	0.0616533	0.341305	1.43563	3.95005	-511.929	-517.152			8.34442	12.7187	7.84532	31.6096
	3.18524	13.4982	7.82696	23.5733	8.67033	7.39539	7.2646	8.39487	8.20862	22.122	36.031	45.2595	20.9075	0.0621095	0.340948	1.41322	3.95267	-5.88772	-531.252			8.17013	13.213	7.95603	34.4708
	3.24807	13.3564	7.5509	26.4996	8.3697	8.15313	7.48326	8.29416	8.39282	28.0202	37.7816	48.9518	20.2116	0.0620548	0.340686	1.39001	3.94879	561.825	-545.727			8.0518	14.3408	8.05675	38.2512
	3.26313	13.1393	7.33578	29.9654	8.50095	8.79821	7.78713	8.31664	8.56332	35.0033	38.9296	51.4962	19.4422	0.0624627	0.340312	1.37035	3.93657	1160.19	-559.999			7.91272	15.7549	8.22236	41.8097
	3.27118	12.781	7.29128	33.7307	8.65448	9.8858	7.77758	8.12118	8.72703	40.7362	39.5705	53.8897	18.6125	0.0631274	0.339954	1.34275	3.92831	1756.21	-574.534			7.78114	17.4237	8.20859	44.7322

## Sheet: P204 U1-2
	Ra Li	Oi Li	Oe Li	MF Li	ICO Li	LO Li	Ra Re	Oi Re	Oe Re	MF Re	ICO Re	LO Re	EKG	Kippwinkel	Rotwinkel	Kraft x	Kraft y	Druck li	Druck re			Bauch links	Rücken links	Bauch rechts	Rücken rechts
	4.64231	6.34666	10.5494	79.901	10.4505	18.7784	6.55387	24.5498	15.3639	101.527	25.1771	81.9983	19.0484	0.0958859	0.0594647	1.17377	2.09252	43	-956.06			7.17945	36.3766	15.4892	69.5676
	4.61462	6.12837	11.3461	83.4921	10.3682	20.7374	6.36919	24.2135	14.8018	105.057	25.3944	83.4247	18.0637	0.0954159	0.0592574	1.17688	2.08568	42	-954.747			7.36304	38.1992	15.1282	71.2919
	4.64991	6.17842	12.1529	88.894	10.764	23.111	6.15246	23.4451	14.2738	106.546	25.294	83.8452	16.914	0.0954584	0.0595422	1.17708	2.08032	0.920898	-953.204			7.66042	40.923	14.6238	71.895
	4.64747	6.26026	13.5991	90.3355	10.887	25.1823	5.89721	22.2891	13.4423	106.533	24.8302	81.4382	15.7274	0.0954879	0.0596281	1.18228	2.0725	11	-951.565			8.16895	42.135	13.8762	70.9339
	4.65902	6.32477	15.7003	91.3187	11.8111	25.8657	5.70994	21.449	12.8894	105	23.6771	78.7467	14.3739	0.0953104	0.0594701	1.19275	2.06389	3703.54	L			8.8947	42.9985	13.3495	69.1412
	4.65276	6.36921	19.4909	91.6923	13.2071	26.3523	5.55843	20.4754	12.4195	101.216	22.1417	74.115	12.9481	0.0954587	0.0585932	1.19772	2.05624	4448.21	-948.423			10.171	43.7506	12.8178	65.8243
	4.51882	6.56862	22.1883	91.7083	14.3865	26.5921	5.27057	19.022	11.8464	95.1591	20.9058	68.1421	11.6639	0.0954771	0.058655	1.20677	2.05152	4949.65	-947.321			11.0919	44.229	12.0463	61.4023
	4.57834	7.21046	25.9953	88.6549	15.448	26.5903	4.97611	17.3048	11.3346	86.6591	19.221	63.2458	11.2566	0.0957928	0.0583275	1.20904	2.04789	4963.03	-946.9			12.5947	43.5644	11.2052	56.3753
	4.59536	7.78976	28.3659	83.6369	16.9573	26.4918	4.93573	15.694	10.9025	76.8679	16.8089	56.0114	11.0232	0.0957488	0.0581228	1.21395	2.04997	4975.21	-946.549			13.5837	42.362	10.5107	49.8961
	4.7198	8.08626	31.2885	78.1178	18.4164	26.0559	4.88423	13.9533	10.4221	65.1969	14.7144	50.3102	10.9581	0.0960318	0.0576944	1.2175	2.04797	4959.09	-946.514			14.6982	40.8633	9.75323	43.4072
	5.20362	8.48542	33.8466	69.9803	19.1743	25.638	4.92819	12.2979	10.1705	53.7305	13.0577	43.1238	11.0257	0.0961847	0.0577288	1.22362	2.0526	4942.99	-946.869			15.8452	38.2642	9.1322	36.6374
	7.17093	8.84441	35.5757	64.1726	20.0294	25.0186	4.90126	11.6494	9.85744	44.3788	11.168	37.2256	11.1371	0.0961114	0.0572945	1.23005	2.05397	4959.81	-947.326			17.197	36.4068	8.80271	30.9241
	8.61869	9.36476	36.4802	58.6938	20.6772	24.1054	5.08543	11.3151	10.0036	35.1	9.69408	31.9647	11.3199	0.0962774	0.057047	1.23591	2.05464	4975.46	-947.714			18.1546	34.4922	8.80137	25.5862
	10.134	9.79787	36.5626	48.8082	21.0151	22.4935	5.5253	10.8295	11.2984	27.841	8.31412	25.3142	11.6471	0.0962144	0.0571456	1.24187	2.05515	4964.03	-948.187			18.8315	30.7723	9.21773	20.4898
	11.4191	10.1358	36.1996	42.751	21.2158	22.0983	5.82681	10.7495	12.8442	22.9657	7.64002	21.5987	12.1132	0.0964949	0.0568088	1.24347	2.05551	4944.21	-948.957			19.2515	28.6884	9.80683	17.4015
	12.8167	10.629	35.1192	36.7585	21.0787	22.4879	6.07043	10.8251	13.9511	19.0623	7.16306	18.843	12.6519	0.0969435	0.0567013	1.24509	2.04616	4934.75	-949.963			19.5216	26.775	10.2822	15.0228
	14.5463	10.9699	33.1031	30.7456	20.6139	23.0756	6.46484	10.9956	14.9987	15.7729	6.86071	16.7139	13.2662	0.0976145	0.0569542	1.24095	2.03706	4917.78	-950.87			19.5397	24.8117	10.8197	13.1158
	16.1147	11.1711	30.9035	24.3719	20.2938	23.7911	6.88693	11.2352	16.0213	14.616	6.8709	14.6504	13.9792	0.0987855	0.0568826	1.23466	2.02962	4854.58	-951.678			19.3965	22.8189	11.3811	12.0458
	17.0036	11.5776	27.7676	20.1244	20.0461	25.2762	7.12405	11.6345	16.9722	14.7199	6.95877	13.9209	14.7628	0.0992235	0.0568855	1.23825	2.02038	4749	-952.589			18.7829	21.8156	11.9103	11.8665
	17.35	11.7721	25.7712	17.9069	20.5342	28.1444	7.24661	12.0029	17.4127	15.1277	7.2219	13.3026	15.5823	0.0996465	0.0569072	1.24121	2.01325	4609.52	-953.809			18.2978	22.1952	12.2207	11.8841
	17.3528	11.9298	22.5245	17.0581	21.0191	32.3483	7.24048	12.1881	17.8656	16.9178	7.37577	13.2897	16.3431	0.099915	0.0569487	1.24369	2.01058	4447.26	-955.013			17.269	23.4752	12.4314	12.5278
	17.2508	11.9181	19.1684	17.2199	22.3125	36.6892	7.27226	12.5809	18.3835	17.0207	7.64315	13.6319	17.0652	0.100215	0.0564226	1.25012	2.01014	4256.79	-955.93			16.1124	25.4072	12.7455	12.7652
	16.2227	11.9774	16.9519	17.8256	22.9741	39.8776	7.34409	13.1703	18.8244	17.7756	7.73914	13.9322	17.7683	0.100531	0.0567029	1.25775	2.00592	4024.76	-956.795			15.0507	26.8924	13.1129	13.149
	15.1695	11.8235	15.1481	18.942	23.9638	42.3117	7.29907	13.8901	18.878	18.293	7.88768	13.8288	18.4321	0.101057	0.0570647	1.26171	2.01383	3770.36	-957.903			14.047	28.4058	13.3557	13.3365
	13.9444	11.518	14.6717	19.8456	24.6394	44.2843	7.06103	14.4075	18.2021	18.986	8.05786	13.6033	19.0052	0.101194	0.0573161	1.26399	2.01428	3526.29	-959.107			13.378	29.5898	13.2236	13.549
	13.2279	11.2586	13.9469	20.6007	25.3555	44.7665	6.88005	14.527	17.2111	19.2042	8.35868	12.9429	19.4815	0.101443	0.0581384	1.26836	2.01715	3251.75	-960.035			12.8112	30.2409	12.8727	13.5019
	12.1815	10.8162	13.6046	21.209	25.9052	45.0216	6.58948	14.5252	16.2537	19.5784	8.75982	12.5143	19.8743	0.101751	0.0584181	1.26985	2.02488	2963.47	-960.611			12.2008	30.7119	12.4561	13.6175
	11.0299	10.3341	13.1142	21.144	26.4471	44.7063	6.18835	14.399	15.7207	20.1401	9.60083	12.1258	20.21	0.101316	0.0589196	1.27619	2.02767	2646.84	-961.321			11.4927	30.7658	12.1027	13.9556
	9.87265	9.98796	12.717	21.0374	26.9233	44.3499	5.75485	14.2485	15.4772	20.8198	10.5502	11.7288	20.475	0.100961	0.0592262	1.27565	2.03313	2327.25	-962.12			10.8592	30.7702	11.8268	14.3663
	8.06876	9.24879	12.0994	20.8502	27.3281	43.5671	5.54289	13.9733	15.9114	20.9627	11.7594	11.3844	20.6716	0.100754	0.059863	1.27282	2.03763	1993.66	-962.7			9.80565	30.5818	11.8092	14.7022
	7.67402	8.90225	11.5308	20.4443	26.3662	41.4785	5.40373	13.6829	16.5147	20.7567	12.8985	11.0957	20.8131	0.100939	0.0600068	1.27331	2.03959	1633.07	-962.959			9.36902	29.4297	11.8671	14.917
	8.1979	8.30616	11.1296	19.5963	25.8658	37.8833	5.64083	13.5876	17.7001	19.3489	13.9134	10.2201	20.9398	0.101246	0.0601744	1.2753	2.04283	1257.47	-963.23			9.21121	27.7818	12.3095	14.4941
	8.67848	8.08984	10.8988	18.2202	24.9274	32.6455	5.63941	13.4067	18.528	18.987	14.7063	9.4873	21.0437	0.101493	0.0604846	1.28173	2.04369	889.894	-963.666			9.22236	25.2644	12.5247	14.3935
	8.90053	7.75325	10.6121	16.0604	24.0157	27.9186	5.71088	12.6894	19.6445	17.6739	15.3821	8.65067	21.1562	0.101834	0.0605405	1.27614	2.04762	517.803	-964.09			9.08864	22.6649	12.6816	13.9022
	8.93466	7.5549	10.3725	13.7174	23.2566	24.1459	5.82075	11.9719	20.5714	16.5054	16.0315	7.44675	21.2866	0.102052	0.0603204	1.27295	2.05005	149.227	-964.209			8.95401	20.3733	12.788	13.3279
	8.92482	7.42016	9.85414	12.1097	22.3782	21.4159	5.94564	11.3258	21.5505	15.8714	16.3954	7.00435	21.4725	0.102638	0.0598688	1.27016	2.05794	-251.206	-964.239			8.73304	18.6346	12.9406	13.0904
	8.74726	7.23888	9.70127	11.2165	21.7997	19.3661	6.2343	10.8158	22.4178	15.2757	16.7465	6.71684	21.7168	0.102666	0.059352	1.27256	2.06896	-658.752	-964.442			8.56247	17.4608	13.156	12.913
	8.53656	7.00854	9.41588	9.96167	20.9483	17.926	6.43362	10.5278	23.6183	14.8998	17.3121	6.68916	21.9849	0.102516	0.0589646	1.2769	2.07846	-1042.56	-964.803			8.32033	16.2787	13.5266	12.967
	8.23113	7.05745	9.19482	9.71048	19.9317	17.1767	6.59206	10.0808	24.3582	14.771	17.1131	6.8432	22.245	0.102751	0.0586502	1.27504	2.08724	-1409.66	-964.999			8.16113	15.6063	13.677	12.9091
	7.84261	6.88876	9.26065	9.56608	18.8388	16.9997	6.69983	9.73865	24.9551	13.992	16.8354	6.93169	22.4842	0.102596	0.0586474	1.27507	2.09015	-1755.08	-965.054			7.99734	15.1348	13.7978	12.5864
	7.66833	6.68499	9.43337	9.41318	17.8145	17.2673	6.69896	9.42344	24.8121	13.2825	15.9804	7.14313	22.701	0.103039	0.0582737	1.27067	2.09292	-2060.99	-965.274			7.9289	14.8316	13.6448	12.1353
	7.23202	6.42417	9.72482	9.21802	17.308	17.6334	6.71432	9.06684	24.4813	12.9775	15.055	7.50701	22.898	0.103219	0.0580363	1.2656	2.09145	-2317.89	-965.724			7.79367	14.7198	13.4208	11.8465
	6.59458	6.37337	9.83735	9.20582	16.0154	17.8049	6.56686	8.67568	24.4712	12.2587	14.2888	7.88204	23.0875	0.103153	0.057955	1.26076	2.08598	-2526.97	-966.052			7.60177	14.342	13.2379	11.4765
	5.8577	6.09559	9.75427	9.15714	14.9657	18.5458	6.39822	8.22714	24.8407	12.0346	13.705	8.27075	23.2766	0.103077	0.0578863	1.25801	2.082	-2710.32	-966.139			7.23585	14.2229	13.1553	11.3368
	5.30215	5.76953	9.92055	9.03276	13.991	18.98	6.27134	7.90232	24.766	11.9193	13.2105	8.66258	23.4369	0.103125	0.0582501	1.25974	2.08182	-2888.67	-966.397			6.99741	14.0013	12.9799	11.2642
	4.92397	5.63422	10.1762	8.81168	12.7472	19.6648	6.15298	7.61761	24.8445	11.5223	12.38	8.93389	23.54	0.103086	0.0586921	1.26691	2.07767	-3025.68	-966.768			6.91146	13.7412	12.8717	10.9454
	4.73924	5.81079	10.5655	8.73946	12.0944	19.7648	5.95881	7.26294	24.9809	11.2188	12.2014	9.39775	23.5716	0.103551	0.0589291	1.26906	2.07798	-3131.39	-967.074			7.03853	13.5329	12.7342	10.9393
	4.52737	5.97268	11.1823	8.59193	11.2877	20.0093	5.58755	6.98455	25.0066	10.6503	11.6156	9.81492	23.553	0.103579	0.0591311	1.26977	2.07769	-3208.57	-967.172			7.22746	13.2963	12.5262	10.6936
	4.49765	6.4136	12.036	8.63212	10.5346	20.2785	5.28036	6.82248	25.3175	10.2058	11.097	10.0752	23.5261	0.103746	0.0591785	1.26783	2.07685	-3276.23	-967.216			7.6491	13.1484	12.4735	10.4594
	4.41952	6.7838	12.8757	8.64295	10.1101	20.2683	5.11111	6.84315	25.3445	9.51302	10.6371	10.1796	23.502	0.103468	0.0587838	1.26805	2.08308	-3324.44	-967.347			8.02633	13.0071	12.4329	10.1099
	4.38872	7.2618	13.9114	8.54592	9.55097	20.1218	5.14006	6.84336	25.9839	9.35153	10.3718	10.36	23.4933	0.103289	0.0584459	1.26915	2.09151	-3350.32	-967.428			8.52064	12.7396	12.6558	10.0278
	4.34453	7.91163	14.4265	8.42836	9.05805	19.9009	5.12579	7.14311	26.4206	9.05076	10.3783	10.5171	23.5063	0.102939	0.0579975	1.26959	2.09851	-3358.85	-967.415			8.89423	12.4624	12.8965	9.98205
	4.27611	8.32798	15.4121	8.43568	8.44045	19.5866	5.1091	7.31829	27.1949	8.90882	10.5968	10.6981	23.5313	0.102816	0.0579245	1.26751	2.10805	-3367.63	-967.237			9.33874	12.1542	13.2074	10.0679
	4.32254	8.86695	16.5055	8.54539	8.04069	19.2804	5.22071	7.87064	27.9768	8.92725	10.8344	10.6797	23.5539	0.102413	0.057995	1.2676	2.11458	-3378.78	-967.245			9.89835	11.9555	13.6894	10.1471
	4.42789	9.53926	17.7477	8.5832	7.53337	18.6283	5.34529	8.02766	29.1729	8.81531	10.9763	10.6806	23.5622	0.102331	0.0580649	1.26167	2.11966	-3378.85	-967.328			10.5716	11.5816	14.1819	10.1574
	4.62709	10.2098	18.5092	8.569	7.13007	18.2186	5.56122	8.45125	30.37	8.51713	11.4244	10.8581	23.5643	0.101855	0.0571861	1.26352	2.12026	-3371.68	-967.211			11.1154	11.3059	14.7942	10.2665
	4.85883	10.9586	19.2781	8.88601	6.79816	17.4692	5.67832	8.76998	31.6061	8.61311	12.0262	11.1228	23.5849	0.101742	0.0564067	1.26684	2.1284	-3370.28	-966.962			11.6985	11.0511	15.3515	10.5874
	5.03915	11.8155	19.5661	9.1486	6.54806	17.6946	5.88376	9.16397	32.0483	8.73114	12.5509	11.4102	23.613	0.10112	0.0560861	1.27	2.13682	-3376.83	-966.901			12.1403	11.1304	15.6987	10.8974
	5.21242	12.9513	19.6898	9.5846	6.35725	17.4151	6.07134	9.55342	32.9046	8.96839	13.0246	11.8431	23.6412	0.100836	0.0558779	1.27278	2.14352	-3379.75	-966.963			12.6178	11.119	16.1764	11.2787
	5.41724	13.9124	19.6667	9.81016	6.39096	17.689	6.36457	10.0906	33.9554	9.1322	13.5097	12.4909	23.6657	0.100513	0.0556717	1.28261	2.14401	-3375.06	-966.922			12.9988	11.2967	16.8035	11.7109
	5.64145	15.1759	19.2913	10.1557	6.33122	18.1805	6.53047	10.357	36.1974	9.22557	14.1289	13.3792	23.6757	0.100818	0.0559287	1.28879	2.14617	-3371.13	-966.713			13.3696	11.5558	17.6949	12.2445
	5.76699	16.173	18.8858	10.2919	6.31961	18.931	6.67048	10.5338	37.0187	9.52935	14.3702	14.205	23.6937	0.100781	0.0560788	1.29573	2.14383	-3374.74	-966.681			13.6086	11.8475	18.0743	12.7015
	5.98655	16.9323	18.8521	10.6716	6.41852	19.6808	6.69542	10.6377	37.3919	9.84309	15.1026	14.8612	23.715	0.100663	0.0561135	1.30258	2.13587	-3379.67	-966.823			13.9237	12.257	18.2417	13.269
	6.20696	18.1546	18.4085	10.7663	6.42183	20.4847	7.01731	10.7408	37.6931	10.1004	15.5521	15.333	23.7474	0.100345	0.0564775	1.30883	2.13347	-3377.65	-966.87			14.2567	12.5576	18.4837	13.6618
	6.22946	18.9321	18.0211	10.7028	6.41283	21.4947	7.04752	10.5394	37.3281	10.2239	15.7638	16.9615	23.7944	0.0997744	0.0560955	1.31162	2.1401	-3372.51	-966.746			14.3942	12.8701	18.305	14.3164
	6.14881	19.615	17.1232	10.8433	6.41044	22.5902	7.08061	10.6849	37.0637	10.3232	16.0451	18.4942	23.8396	0.0994082	0.0555972	1.31342	2.13891	-3373.14	-966.573			14.2957	13.2813	18.2764	14.9542
	6.03847	20.1182	16.7641	11.0318	6.28236	23.3115	6.92185	10.5214	35.6153	10.4428	16.3951	20.0607	23.8859	0.0991522	0.0558718	1.30713	2.13449	-3377.82	-966.667			14.3069	13.5419	17.6862	15.6328
	5.94053	20.7271	16.1894	10.8928	6.29145	24.2723	6.79543	10.5372	34.4531	10.536	16.4117	21.6976	23.9061	0.0985303	0.0561859	1.30406	2.1221	-3378.39	-966.602			14.2857	13.8188	17.2619	16.2151
	5.8311	21.0859	15.8132	10.7606	6.27051	24.4715	6.56662	10.5423	34.0446	10.5736	16.303	23.2216	23.9127	0.098105	0.0562977	1.30385	2.10382	-3373.84	-966.194			14.2434	13.8342	17.0512	16.6994
	5.75161	20.7455	15.688	10.5069	6.20266	25.1615	6.41851	10.4677	33.0372	10.9359	16.492	24.8184	23.8859	0.0977443	0.0561686	1.3017	2.08859	-3372.02	-965.768			14.0617	13.957	16.6411	17.4154
	5.68704	20.6964	15.7135	10.4466	6.03697	25.6208	6.2428	10.4983	31.7438	11.2724	16.8507	25.3722	23.8304	0.0974756	0.0560986	1.29692	2.07671	-3375.59	-965.367			14.0323	14.0348	16.1616	17.8318
	5.48736	20.653	15.5555	10.3442	5.95306	26.5154	6.13871	10.3587	29.8588	11.5499	17.1833	25.9973	23.7494	0.0968625	0.0561596	1.28769	2.05733	-3377.84	-964.889			13.8986	14.2709	15.452	18.2435
	5.40517	20.2801	15.7939	10.33	5.78504	26.463	6.10405	10.4521	28.542	12.0282	17.8996	26.6541	23.66	0.0962464	0.0559394	1.28238	2.04618	-3374.96	-963.996			13.8264	14.1927	15.0327	18.8607
	5.281	20.0135	15.9951	10.2319	5.59533	26.65	6.21668	10.392	27.8594	12.1939	18.4488	27.5756	23.5808	0.0955448	0.055574	1.27388	2.0467	-3371.82	-962.716			13.7632	14.1591	14.8227	19.4061
	4.98325	19.1863	17.1791	10.2681	5.61869	26.2873	5.97723	10.4302	26.7524	12.8433	19.0968	27.6365	23.5162	0.0954646	0.0554217	1.26676	2.04076	-3373.39	-961.439			13.7829	14.058	14.3866	19.8589
	4.87079	18.6485	18.1582	10.1923	5.55729	26.1339	5.944	10.8645	26.4946	12.9939	19.7568	26.8151	23.4649	0.095518	0.0555832	1.25818	2.02381	-3376.49	-960.323			13.8925	13.9612	14.4344	19.8553
	4.89116	18.0898	19.9824	10.0279	5.62258	25.7238	6.01881	11.4011	25.559	13.1296	20.1652	25.6838	23.4132	0.0956649	0.0553933	1.26052	2.02309	-3375.52	-958.882			14.3211	13.7915	14.3263	19.6595
	4.95338	17.3782	22.5536	9.83416	5.67673	25.39	6.27584	11.9372	25.2879	13.1564	20.7813	24.5768	23.3731	0.095782	0.055072	1.26145	2.02282	-3372.32	-956.914			14.9617	13.6336	14.5003	19.5048
	4.8969	16.8213	25.0383	9.69586	5.68272	24.6596	6.6729	12.1768	24.8871	13.4704	21.1511	22.9818	23.3427	0.0960269	0.0549403	1.26063	2.02153	-3372.15	-954.469			15.5855	13.346	14.5789	19.2011
	4.90384	15.8151	26.8408	9.62595	5.65826	24.3334	7.07243	12.4273	24.4539	13.5272	21.6761	21.2628	23.3348	0.0961526	0.0552062	1.2525	2.01554	-3374.87	-953.338			15.8533	13.2059	14.6512	18.822
	5.23065	15.3202	28.7027	9.37317	5.6928	24.219	7.52931	12.6831	24.6037	13.4402	22.0037	18.9087	23.3466	0.0961553	0.055684	1.23919	2.01007	-3375.61	-952.471			16.4178	13.095	14.9387	18.1175
	5.72811	14.9376	30.5582	9.09691	5.78331	23.4505	7.95935	13.1918	24.5007	13.4766	22.0999	17.1734	23.3849	0.0966024	0.0557346	1.22878	2.00576	-3373.18	-951.569			17.0746	12.7769	15.2173	17.5833
	6.47602	14.1474	32.4813	8.79602	5.77095	22.6521	8.45421	13.5957	24.5384	13.6935	22.132	15.1504	23.4377	0.0966168	0.0560255	1.22603	2.00419	-3371.73	-951.008			17.7016	12.4064	15.5294	16.9919
	7.28156	13.8197	34.297	8.61175	5.8711	22.7019	9.14462	13.698	24.0662	13.7263	21.7568	12.6736	23.4902	0.0967391	0.0563831	1.22065	2.00309	-3373.74	-949.132			18.4661	12.3949	15.6363	16.0522
	7.63847	13.4256	35.3942	8.39375	6.06236	22.8076	9.76935	13.8734	23.074	14.3487	21.5893	9.82448	23.523	0.0968551	0.0566678	1.21732	2.0012	-3375.62	-943.644			18.8194	12.4212	15.5723	15.2542
	7.92339	13.1994	35.4962	8.50549	6.37774	23.6031	10.1906	13.8627	22.775	15.7331	21.4887	8.41366	23.529	0.0969083	0.05703	1.21501	1.99399	-3374.35	-938.057			18.873	12.8288	15.6094	15.2118
	8.34846	12.9159	35.2651	8.79349	6.91498	24.7626	10.479	13.7254	22.2583	17.3233	21.6613	7.4405	23.5179	0.0970215	0.0573831	1.21025	1.99195	-3372.38	-930.381			18.8431	13.4904	15.4876	15.475
	8.48154	12.922	34.175	9.64396	7.39186	26.5117	10.6754	13.5	21.9652	20.6531	22.1015	6.96862	23.4939	0.0970315	0.0579969	1.20326	1.98487	-3373.24	-923.625			18.5262	14.5158	15.3802	16.5744
	8.60867	12.9203	32.2444	11.2379	8.26327	29.2036	10.6637	13.375	21.8294	24.0704	21.7246	6.51458	23.4665	0.0970055	0.0584014	1.19982	1.97638	-3375.38	-917.26			17.9245	16.2349	15.2894	17.4365
	8.69518	13.2529	30.0595	12.5454	9.88643	32.3012	10.5443	13.0368	21.2963	28.6899	21.675	6.76115	23.433	0.0968353	0.0584836	1.20027	1.96914	-3375.19	-908.303			17.3358	18.2444	14.9591	19.042
	8.78923	14.4572	28.0013	15.2823	12.3524	37.3274	10.2723	12.4849	20.616	33.2997	21.5914	6.81702	23.4054	0.0968169	0.058277	1.20488	1.97087	-3373.26	-889.303			17.0826	21.654	14.4577	20.5694
	8.57672	15.2839	25.6864	17.7156	14.6526	40.9095	9.78092	11.9876	20.0252	39.3918	21.009	6.89042	23.3999	0.0964724	0.0580712	1.20975	1.97376	-3373.08	-856.045			16.5157	24.4259	13.9312	22.4304
	8.36348	16.717	23.2322	21.8947	18.0443	48.5983	9.19662	11.2544	19.5347	45.4187	20.4999	7.20139	23.3979	0.0964155	0.0581962	1.21181	1.97869	-3374.77	-798.469			16.1042	29.5125	13.3286	24.3733
	7.82421	18.4822	21.64	28.1961	21.1065	58.1182	8.79362	10.5665	18.9132	52.3359	20.2119	8.03286	23.3907	0.0966854	0.058497	1.21358	1.97744	-3375.4	-697.885			15.9821	35.8069	12.7578	26.8602
	7.18616	21.3207	19.1664	37.5314	24.9521	65.7211	8.03477	10.1853	18.2004	58.717	19.612	9.18978	23.3616	0.0971924	0.0587903	1.21478	1.97311	-3373.84	-550.453			15.8911	42.7349	12.1401	29.1729
	6.68032	24.4042	17.7127	47.2285	28.7812	73.3915	7.26946	9.76666	18.0847	64.101	18.9139	10.2228	23.2972	0.0973589	0.0592566	1.21478	1.96631	-3372.73	-347.771			16.2657	49.8004	11.707	31.0792
	6.69838	27.2035	16.3078	56.2372	33.299	82.592	6.69484	9.60888	17.784	69.2671	18.2134	11.8462	23.1728	0.097675	0.0589695	1.21268	1.96588	-3373.59	-72.9392			16.7366	57.3761	11.3626	33.1089
	6.49219	29.8896	16.1074	63.675	37.0316	90.3368	6.20367	9.25627	17.6006	74.2154	17.1169	13.562	22.9894	0.097783	0.0594474	1.21058	1.95958	-3374.51	257.6			17.4964	63.6811	11.0202	34.9648
	6.66137	32.9257	16.2634	70.1376	40.1277	96.6317	5.8452	8.99299	16.7105	80.5669	15.9534	15.867	22.7751	0.0979696	0.0594719	1.20648	1.95095	-3373.38	625.712			18.6168	68.9657	10.5162	37.4624
	6.65771	34.5254	16.0101	75.4943	42.9513	101.154	5.48256	8.31586	16.2593	88.2669	14.938	18.1639	22.5574	0.0979441	0.0593099	1.20435	1.93939	-3371.7	1021.85			19.0644	73.1999	10.0192	40.4563
	6.84907	35.376	15.8811	81.484	45.2855	106.446	5.37518	8.08797	15.7783	97.1084	14.5052	21.8724	22.3619	0.0983851	0.0599451	1.19732	1.92972	-3371.96	1439.9			19.3687	77.7384	9.74714	44.4953
	6.93553	36.0056	15.8022	85.6817	46.5686	109.001	5.39627	8.0683	16.1335	104.581	14.0929	25.5652	22.2111	0.0985796	0.060088	1.19066	1.91998	-3373.03	1839.69			19.5811	80.4171	9.86601	48.0799
	7.08718	36.1029	15.5686	89.902	47.2226	110.99	5.46535	8.02875	16.4418	110.014	14.2622	29.8341	22.0986	0.0989176	0.0600309	1.18825	1.90917	-3372.5	2246.77			19.5862	82.7049	9.97862	51.3699
	7.1648	35.6442	15.2477	91.6059	46.4662	110.319	5.62958	7.8912	16.7787	113.711	14.5311	33.6407	22.0045	0.099185	0.0602201	1.1806	1.88968	-3370.85	2629.58			19.3522	82.7969	10.0998	53.9611
	7.20175	34.7799	14.5526	92.0821	45.4788	106.338	5.75343	7.84398	17.5148	118.708	15.3281	37.8163	21.9015	0.0990346	0.0598626	1.17103	1.88053	-3370.53	2971.16			18.8447	81.2995	10.3707	57.2842
	7.11334	32.9141	14.0447	89.3905	43.5561	103.023	6.01237	7.81477	19.345	122.804	16.7799	41.1827	21.786	0.099145	0.0595218	1.16921	1.87196	-3371.76	3255.2			18.024	78.6566	11.0574	60.2554
	7.06818	30.5186	13.6038	84.5665	41.1858	98.2563	6.19414	7.75133	21.7906	123.678	18.3812	43.0135	21.68	0.0994887	0.0591266	1.15907	1.87026	-3372.12	3477.77			17.0635	74.6696	11.912	61.691
	6.85765	28.1131	12.9048	78.5561	37.9979	90.7138	6.2976	7.8836	22.8722	122.551	19.4383	44.0086	21.6059	0.0999984	0.0591036	1.15556	1.86517	-3370.78	3624.85			15.9585	69.0893	12.3511	61.9994
	6.6927	24.2108	12.2352	72.4629	34.4108	81.0337	6.4532	8.03122	24.4341	120.937	21.1083	44.1645	21.5854	0.100763	0.058462	1.16201	1.86451	-3370.15	3705.64			14.3796	62.6358	12.9728	62.07
	6.29187	20.7318	11.455	66.0514	30.2711	72.6562	6.53812	8.08487	26.1464	115.925	22.1764	43.8623	21.5803	0.100677	0.0580664	1.16769	1.86396	-3371.53	3748.96			12.8262	56.3262	13.5898	60.6545
	6.21852	18.2897	11.1075	59.2697	25.9276	64.8257	6.67751	8.24791	27.8822	109.347	22.796	42.9579	21.5871	0.100991	0.0578003	1.1712	1.86419	-3372.66	3760.67			11.8719	50.0077	14.2692	58.3669
	6.38381	16.3051	10.7283	52.2036	20.9866	54.9903	6.81318	8.64373	29.9355	99.2115	23.9493	41.3068	21.5738	0.100752	0.057513	1.17465	1.86567	-3371.73	3745.48			11.139	42.7268	15.1308	54.8226
	6.5164	14.0552	10.4747	44.2092	16.776	46.9516	7.41735	8.96154	30.9919	90.3996	24.9012	38.6892	21.5127	0.101312	0.0572916	1.17656	1.8662	-3370.62	3710.78			10.3488	35.979	15.7903	51.33
	6.83938	12.8011	10.5907	35.6763	13.4294	38.1163	8.34219	9.73712	31.6698	79.526	25.3057	35.6758	21.425	0.101764	0.0571794	1.17597	1.86882	-3371.67	3654.24			10.077	29.074	16.583	46.8359
	7.56345	12.3219	10.8565	28.2772	11.3134	29.346	10.3004	11.3084	32.2446	69.6622	25.9559	32.5913	21.3496	0.102025	0.0568169	1.18226	1.87915	-3373.33	3581.8			10.2473	22.9789	17.9512	42.7364
	8.55321	11.7926	11.5675	22.6748	9.14095	23.5542	12.2949	12.6165	32.5848	56.8793	26.2116	29.1123	21.3322	0.102692	0.0567253	1.19049	1.88016	-3372.98	3494.46			10.6377	18.4566	19.1654	37.4011
	9.56539	11.5658	12.6757	17.9435	7.83658	18.3069	14.5279	13.7605	32.15	44.1801	26.831	25.8712	21.3735	0.102872	0.0566522	1.19363	1.87924	-3371.31	3395			11.269	14.6957	20.1461	32.2941
	10.4786	11.4493	13.3016	14.7791	6.68091	14.4655	16.6107	14.8269	31.3672	35.1298	27.3442	23.601	21.4523	0.103324	0.0562664	1.20282	1.87765	-3371.5	3286.66			11.7432	11.9752	20.9349	28.6917
	11.4362	11.3999	13.6352	12.5116	6.10436	12.4247	18.2868	15.8143	31.289	29.6446	28.3371	21.668	21.5437	0.103456	0.0562767	1.21009	1.87128	-3373.63	3169.86			12.1571	10.3469	21.7967	26.5499
	12.2644	11.5576	14.0725	11.6148	5.7665	11.6156	19.6353	16.4721	30.6217	24.9098	28.4888	21.2238	21.6244	0.10326	0.0563535	1.21549	1.87144	-3374.19	3046.82			12.6315	9.66562	22.243	24.8741
	12.6403	11.6506	14.6955	10.7426	5.50397	10.8153	20.9165	17.1453	29.8942	22.456	28.5707	21.3632	21.678	0.103498	0.0557931	1.22161	1.87035	-3372.24	2924.83			12.9955	9.0206	22.652	24.13
	12.8433	11.9376	14.9129	10.03	5.50268	10.2	21.4723	17.4372	28.7916	19.8193	28.6573	21.3315	21.7116	0.103464	0.0557136	1.23532	1.86715	-3371.36	2801.43			13.2313	8.57755	22.5671	23.2694
	13.1537	11.9296	15.5244	9.4867	5.56434	9.89179	21.9361	17.9125	26.8623	18.8708	28.4144	21.6955	21.7328	0.103929	0.0553195	1.24432	1.86548	-3373.51	2681.21			13.5359	8.31428	22.237	22.9936
	13.213	11.9464	16.6853	8.70006	5.79651	9.55636	22.0058	17.7983	25.7982	17.652	27.9704	22.2915	21.7586	0.103699	0.0547832	1.253	1.86883	-3375.31	2567.14			13.9482	8.01764	21.8675	22.6379
	13.1359	11.9849	17.9601	8.46566	6.2574	9.66243	21.8083	17.376	24.281	16.9194	27.3644	22.577	21.8058	0.103331	0.0545838	1.26376	1.86938	-3373.75	2463.9			14.3603	8.1285	21.1551	22.2869
	12.8246	11.9369	19.1554	8.25997	6.9255	9.70154	20.7749	16.2834	22.936	16.5157	26.6231	22.4939	21.8523	0.103052	0.0547083	1.27129	1.86355	-3371.72	2368.75			14.639	8.29567	19.9981	21.8776
	12.3247	11.7068	21.2493	8.19064	7.98623	9.75844	19.0549	15.2833	20.914	15.7157	25.5893	22.0172	21.9045	0.102418	0.0549853	1.27873	1.85813	-3373.35	2286.65			15.0936	8.6451	18.4174	21.1074
	11.884	11.7258	22.5932	8.21158	9.07465	9.77533	16.9298	14.1323	19.3841	14.7767	23.9395	21.2873	21.9603	0.102263	0.05529	1.28293	1.85522	-3376.37	2210.45			15.401	9.02052	16.8154	20.0012
	12.2198	11.9761	24.8391	8.37352	10.0784	9.6159	14.9391	12.866	17.4352	13.8845	22.4062	20.5657	22.0255	0.101473	0.0552915	1.28721	1.84698	-3375.85	2142.44			16.345	9.35592	15.0801	18.9521
	12.506	12.0949	28.537	8.4506	11.016	9.66122	13.1363	11.6656	15.278	12.9668	19.8129	20.0008	22.0984	0.101098	0.0552637	1.29534	1.83831	-3372.73	2081.48			17.7126	9.70926	13.3599	17.5935
	13.0512	12.3816	31.0123	8.69191	11.8421	9.56114	11.4205	10.6146	13.0856	12.1983	17.9764	18.9867	22.1957	0.100455	0.0551055	1.29887	1.82404	-3372.79	2019.28			18.815	10.0317	11.7069	16.3871
	14.1747	12.5439	33.12	8.84346	12.6504	9.36458	9.62782	9.49439	11.4764	11.8555	16.1919	17.6169	22.3195	0.0999079	0.0553086	1.30182	1.81888	-3376.47	1956.48			19.9462	10.2862	10.1995	15.2214
	15.4276	12.5418	35.0092	9.09523	13.4813	9.27576	8.58855	8.61396	10.4799	11.6699	15.0011	16.166	22.4574	0.0991514	0.0555599	1.29682	1.81289	-3377.59	1887.36			20.9929	10.6174	9.22746	14.279
	15.8365	12.8521	36.7175	9.13075	14.041	9.04769	7.64777	7.61794	9.66669	11.3655	13.8036	14.039	22.586	0.0981994	0.0555224	1.29454	1.80925	-3373.95	1809.85			21.8021	10.7398	8.3108	13.0694
	16.0819	13.3398	37.6047	9.23506	14.4733	8.67756	7.11917	7.33461	8.63371	11.0025	12.7294	12.2085	22.6908	0.0978865	0.055737	1.29409	1.80084	-3372.03	1723.51			22.3421	10.7953	7.69583	11.9801
	16.0971	13.364	37.9317	9.28465	14.5365	8.41779	6.4993	7.13201	8.25496	10.893	12.1831	11.1284	22.78	0.0978247	0.055801	1.29292	1.79189	-3375.37	1625.84			22.4643	10.7463	7.29542	11.4015
	16.1485	13.1811	38.076	9.23549	14.4407	8.28802	6.15482	6.87509	8.11832	10.5703	11.4724	10.0494	22.8592	0.0977441	0.0559306	1.29395	1.7835	-3378.58	1511.39			22.4685	10.6547	7.04941	10.6974
	16.3987	13.0984	37.1234	9.20647	14.1279	8.00641	6.09509	6.76366	8.02523	10.4744	10.8669	9.34654	22.9133	0.097916	0.0557497	1.29275	1.778	-3375.88	1378.85			22.2068	10.4469	6.96132	10.2293
	16.5392	12.8504	36.726	9.10211	13.6459	7.81842	5.94907	6.68851	7.97699	10.3506	10.3743	8.57648	22.9392	0.0979885	0.0555312	1.28838	1.77578	-3371.67	1223.19			22.0385	10.1888	6.87152	9.76716
	15.9146	12.3128	35.1281	9.0331	13.174	7.71951	5.76475	6.63859	8.3315	10.1263	9.91386	8.22344	22.9387	0.0981841	0.0557366	1.28667	1.76918	-3373.54	1051.04			21.1185	9.97554	6.91161	9.4212
	15.1075	11.7564	33.2085	8.76911	12.5925	7.80887	5.66348	6.54935	8.66552	10.003	9.79813	7.9696	22.9318	0.0981299	0.0561753	1.28793	1.77347	-3378.84	864.031			20.0241	9.7235	6.95945	9.25689
	13.9811	11.084	31.545	8.64216	11.9276	8.12266	5.53129	6.49829	9.13053	9.82581	9.61986	7.65353	22.8965	0.0985533	0.0565654	1.28671	1.7793	-3378.43	669.126			18.87	9.56413	7.05337	9.03307
	12.5934	10.6336	29.8673	8.55459	11.3578	8.57129	5.52635	6.40913	9.48544	9.74902	9.40504	7.57628	22.8611	0.0986565	0.0568454	1.28944	1.77717	-3372.71	474.462			17.6981	9.49458	7.14031	8.91011
	10.5501	10.1282	28.3037	8.29137	10.6408	8.69925	5.55714	6.43617	9.75618	9.72873	9.07534	7.65388	22.85	0.0988744	0.0568687	1.28907	1.77681	-3371.99	281.903			16.3273	9.21048	7.24983	8.81932
	9.51883	9.64705	27.0869	8.1172	9.94666	9.05493	5.43009	6.50422	10.4005	9.56537	8.52687	7.83636	22.8793	0.0992222	0.0568016	1.29181	1.77314	-3378.4	89.0942			15.4176	9.0396	7.44492	8.64286
	8.82317	8.77206	26.2003	8.00902	9.3239	9.47717	5.35357	6.65806	10.8423	9.54548	8.56637	7.97581	22.9377	0.099381	0.0571119	1.29118	1.77181	-3381.01	-94.8083			14.5985	8.9367	7.61797	8.69589
	8.54031	8.47491	26.4467	7.99138	9.0836	10.0893	5.35652	6.96831	11.4025	9.37618	8.08673	8.14017	23.002	0.0992316	0.0573294	1.28785	1.77559	-3375.35	-270.572			14.4873	9.05477	7.9091	8.53436
	8.17681	8.14799	27.0641	8.02636	8.87033	10.6024	5.42326	7.60456	12.1402	9.4332	7.95703	8.39138	23.0764	0.0989984	0.0572435	1.28493	1.77721	-3371.45	-424.754			14.463	9.16635	8.38935	8.59387
	7.71298	8.25403	27.8682	7.81078	8.73854	10.8145	5.60589	8.31901	12.9776	9.35701	7.74905	8.32095	23.1657	0.0989048	0.0576135	1.28239	1.77714	-3376.7	-558.946			14.6117	9.12128	8.96749	8.47567
	7.52534	8.35026	29.2658	7.71302	8.65798	11.301	5.92873	8.88924	13.8641	9.16793	7.54272	8.51748	23.2728	0.0990074	0.0579039	1.28165	1.77366	-3382.61	-666.244			15.0471	9.22402	9.56067	8.40938
	7.54539	8.65312	31.965	7.4485	8.70166	11.6113	6.27298	9.83672	14.2939	9.15892	7.36616	8.62413	23.3824	0.0992588	0.0577318	1.28093	1.78136	-3378.8	-751.652			16.0545	9.25382	10.1345	8.38307
	7.59825	9.11012	33.2878	7.47867	8.78648	11.7842	6.79742	10.6089	15.3342	9.16591	7.22285	8.82304	23.4839	0.0993755	0.0576649	1.27443	1.79178	-3371.59	-813.019			16.6654	9.34979	10.9135	8.40393
	7.70594	9.46053	35.1763	7.35971	8.98884	11.7305	7.14134	11.0551	16.4087	9.16699	7.11277	8.99206	23.5841	0.0993796	0.057951	1.27291	1.79454	-3373.51	-860.735			17.4476	9.35967	11.535	8.42394
	7.91939	9.76236	37.5392	7.37847	9.17864	12.0622	7.73288	11.5166	17.4179	9.40497	7.13019	9.03952	23.674	0.0995937	0.0580871	1.26522	1.79298	-3382.4	-897.876			18.407	9.53977	12.2225	8.52489
	8.39373	10.3209	39.7154	7.54321	9.37105	12.3033	8.15731	12.3738	18.4261	9.478	7.13176	9.0196	23.7462	0.0995897	0.0582635	1.2624	1.79473	-3382.23	-924.686			19.4767	9.73918	12.9857	8.54312
	8.83	10.9655	42.059	7.57328	9.79599	12.4483	8.4385	13.2942	19.4583	9.59005	7.0669	8.95735	23.7769	0.0995804	0.0583725	1.26352	1.80131	-3372.61	-940.91			20.6181	9.93921	13.7303	8.5381
	9.26685	11.4468	44.2903	7.48046	10.0885	12.5621	8.7379	14.0878	20.1102	9.64721	6.90101	8.93653	23.7766	0.0994382	0.0581129	1.26161	1.80904	-3370.54	-950.569			21.668	10.0437	14.312	8.49492
	9.42292	11.8995	45.862	7.37992	10.268	12.7295	8.91468	14.8917	20.5911	9.64384	7.00071	8.78333	23.7609	0.0993187	0.0579493	1.26538	1.81484	-3379.65	-956.848			22.3948	10.1258	14.7992	8.47596
	9.80498	12.6853	48.3872	7.4258	10.5589	13.0323	9.26277	16.0872	20.6359	9.81415	6.84411	8.66123	23.7359	0.0989517	0.0581159	1.26878	1.82162	-3384.14	-960.545			23.6258	10.339	15.3286	8.43983
	10.2192	13.0691	49.6312	7.60707	10.8882	13.4621	9.56886	16.7681	20.5924	10.0386	6.90782	8.98809	23.6877	0.0986218	0.0580611	1.26723	1.82307	-3375.74	-962.162			24.3065	10.6524	15.6431	8.64483
	10.3092	13.4501	50.5862	7.84097	11.1431	13.5238	9.72778	17.7032	20.3616	10.2215	6.87607	9.20148	23.6468	0.0984868	0.0580978	1.27061	1.82646	-3368.53	-961.876			24.7818	10.836	15.9309	8.76636
	10.4605	13.6235	50.6481	7.98466	11.1656	13.9097	9.71731	18.4334	20.6298	10.3063	7.00625	9.53175	23.641	0.0979093	0.0583912	1.2747	1.8177	-3375.36	-962.689			24.9107	11.02	16.2602	8.94811
	10.4191	13.5904	50.5215	8.3425	11.2299	14.5852	9.78515	19.3703	20.4442	10.5208	7.08568	9.93012	23.6593	0.0971575	0.0585468	1.27695	1.80622	-3384.98	-963.614			24.8437	11.3859	16.5332	9.17888
	10.3579	13.4843	49.7839	8.68465	11.1935	15.4106	9.77641	20.0384	20.4363	10.7162	7.27976	10.7845	23.6505	0.0969805	0.0585505	1.27819	1.80254	-3380.08	-963.682			24.5421	11.7629	16.7504	9.59347
	10.3585	13.3478	48.2127	8.8837	11.1086	16.0043	9.37362	20.7851	20.0035	10.8664	7.36488	11.4422	23.6193	0.0969659	0.0587917	1.27467	1.80285	-3368.82	-963.218			23.973	11.9989	16.7207	9.89116
	10.1514	12.8522	46.6518	8.87273	10.8469	17.0752	8.93838	21.1749	19.716	10.9003	7.34021	12.1348	23.5679	0.0967687	0.0594511	1.27177	1.80504	-3371.38	-963.66			23.2185	12.265	16.6098	10.1251
	9.67499	12.3773	44.429	9.01149	10.6778	18.524	8.82378	21.4053	18.673	10.956	7.36089	13.0531	23.5174	0.0969896	0.0600082	1.27796	1.81582	-3383.86	-964.676			22.1604	12.7378	16.3007	10.4567
	8.98945	11.9316	42.1789	9.09104	10.6524	20.0256	8.68524	21.9595	18.4226	10.953	7.34847	13.6027	23.4695	0.097199	0.0607841	1.27945	1.82248	-3384.74	-964.823			21.0333	13.2564	16.3558	10.6347
	8.55442	11.6667	40.1087	9.39363	10.7329	21.9553	8.45216	22.4537	17.8716	10.9711	7.32566	14.6006	23.4167	0.0971801	0.0612798	1.27776	1.84495	-3372.19	-964.258			20.11	14.0273	16.2592	10.9658
	8.06573	11.0499	37.3148	9.43202	10.9243	24.3675	8.18864	22.8719	17.5722	10.7606	7.23997	15.4596	23.3856	0.0975983	0.06156	1.28337	1.86162	-3367.84	-964.114			18.8102	14.9079	16.2109	11.1534
	7.33597	10.7581	34.6033	9.45867	10.8819	25.9927	7.75383	23.2996	17.707	10.6598	7.13591	16.2607	23.37	0.0974808	0.0617715	1.29575	1.87728	-3379.91	-964.723			17.5658	15.4444	16.2535	11.3521
	6.74323	10.6786	31.3164	9.38272	10.9376	27.9338	7.39786	23.3556	17.5609	10.5639	7.11771	17.3804	23.3405	0.0968285	0.0618936	1.30207	1.89481	-3387.79	-965.446			16.2461	16.0847	16.1048	11.6873
	6.15323	10.6901	28.4906	9.42694	11.0947	29.6534	7.06802	23.3685	17.2996	10.3758	6.94943	18.0751	23.281	0.0966703	0.0620292	1.30793	1.91032	-3376.73	-964.976			15.1113	16.725	15.912	11.8001
	5.88108	10.9366	27.049	9.2272	11.1844	31.6954	6.50348	22.9255	17.1982	10.1377	6.77322	18.3518	23.2229	0.0964339	0.0624227	1.30874	1.92322	-3365.52	-964.593			14.6222	17.369	15.5424	11.7542
	5.65127	11.4331	25.2092	8.99084	11.2257	32.52	6.15259	22.953	16.4586	9.8275	6.43716	18.1926	23.2082	0.096598	0.06236	1.31323	1.9336	-3374.4	-964.966			14.0979	17.5788	15.1881	11.4857
	5.24208	12.1463	24.2294	8.87337	11.532	33.1832	5.97413	23.0795	16.2063	9.51206	6.15929	17.9335	23.2271	0.0965939	0.0619733	1.31556	1.95128	-3387.38	-965.509			13.8726	17.8628	15.0866	11.2016
	4.79241	12.6153	22.6055	9.03705	11.7079	33.4498	5.8116	22.9619	15.8659	9.40818	5.98845	17.9332	23.2497	0.0965553	0.0611483	1.31527	1.96845	-3379.9	-965.085			13.3377	18.0649	14.8798	11.1099
	4.70248	13.1894	21.3591	9.05029	12.0256	33.1355	5.65586	22.8898	16.2333	9.26387	5.8327	17.5833	23.2641	0.0963182	0.0608541	1.30926	1.97899	-3365.08	-964.428			13.0837	18.0704	14.9263	10.8933
	4.66284	13.886	20.6698	9.0512	11.9294	32.8372	5.44826	22.5309	16.2944	9.0095	5.73411	17.3599	23.2815	0.0960731	0.060011	1.30867	1.98386	-3367.41	-964.463			13.0729	17.9393	14.7579	10.7012
	4.58524	14.3075	19.6991	8.93703	11.9737	31.4558	5.22662	21.7675	16.3312	8.84412	5.55987	16.5949	23.2906	0.0960573	0.0594372	1.30699	1.98638	-3380.59	-964.812			12.8639	17.4555	14.4417	10.333
	4.53959	14.7961	18.8862	8.86756	11.7659	28.8957	5.08769	20.7534	16.1883	8.59496	5.44061	15.999	23.2749	0.0960831	0.058904	1.30418	1.99646	-3382.25	-964.722			12.7406	16.5097	14.0098	10.0115
	4.88748	14.8418	17.7176	8.85556	11.5788	27.0465	5.10113	19.9672	16.5709	8.45818	5.34262	15.1675	23.219	0.0962199	0.0586737	1.29964	2.00357	-3367.95	-964.056			12.4823	15.827	13.8798	9.65608
	5.35537	15.2695	17.2851	8.75211	11.2543	24.9968	5.10903	19.4945	17.1661	8.45809	5.29434	13.9309	23.1377	0.0960481	0.0583629	1.29261	2.00937	-3359.66	-963.603			12.6366	15.0011	13.9232	9.22778
	5.76685	15.5583	16.4779	8.71296	10.8432	22.493	5.31635	18.935	17.4923	8.55722	5.23722	13.0439	23.0566	0.095662	0.057868	1.28162	2.02234	-3373.16	-963.837			12.601	14.0164	13.9146	8.9461
	6.33706	15.6682	16.0088	8.77827	10.4746	18.6496	5.72194	18.6655	18.219	8.92632	5.30493	12.695	22.9571	0.0958953	0.0576556	1.27767	2.03884	-3385.9	-963.946			12.6713	12.6341	14.2021	8.97542
	6.7381	15.3172	15.4846	8.89697	10.1027	16.8615	5.95265	18.387	18.7432	9.20397	5.4889	13.0539	22.8502	0.0956215	0.0578163	1.27345	2.0525	-3371.27	-963.429			12.5133	11.9537	14.361	9.24894
	7.14342	14.9608	15.5015	9.23664	9.73795	14.3884	6.3762	17.6894	18.8989	9.66499	5.7595	13.7458	22.7313	0.0954313	0.0581282	1.26657	2.06523	-3355.54	-962.867			12.5352	11.121	14.3215	9.72342
	7.33971	14.6154	15.4998	9.68503	9.44265	12.3629	6.70278	17.4572	18.92	10.4241	6.0339	14.7852	22.6479	0.0952819	0.0585002	1.2574	2.07409	-3369.19	-962.948			12.485	10.4969	14.36	10.4144
	7.47906	14.1574	14.732	11.0843	9.06292	10.702	6.90196	17.3109	18.6975	11.0338	6.43052	16.9998	22.598	0.0952797	0.0588121	1.24702	2.0769	-3385	-963.235			12.1228	10.2831	14.3035	11.4881
	7.55106	13.3503	13.9795	13.2396	9.00678	8.94991	7.10294	17.5662	19.0736	12.7831	6.93279	21.0737	22.5716	0.0950612	0.0592652	1.23843	2.08115	-3376.48	-963.05			11.6269	10.3988	14.5809	13.5965
	7.4983	12.6279	13.074	16.6096	8.92548	7.7801	7.28488	17.9617	19.2108	15.8793	8.12205	25.2759	22.5664	0.0952895	0.059616	1.22925	2.08614	-3363.23	-962.638			11.0667	11.105	14.8191	16.4258
	7.36328	11.8783	12.4664	20.4454	8.82416	7.50942	7.46015	18.7273	18.9577	20.6068	9.64778	30.4449	22.5925	0.0953422	0.0596619	1.22266	2.09345	-3365.45	-962.556			10.5694	12.2596	15.0484	20.2332
	7.11614	11.3665	12.1833	25.4457	8.85039	7.55405	7.57288	19.5192	19.0706	26.3839	11.3458	39.0247	22.6777	0.0955655	0.0594605	1.21196	2.1047	-3378.26	-962.821			10.222	13.95	15.3876	25.5848
	6.79695	10.4145	12.0838	30.6649	8.95985	8.29745	7.60198	19.9116	18.4631	33.5927	13.3817	44.7643	22.7923	0.0959243	0.0594051	1.19801	2.10789	-3381.82	-962.944			9.76507	15.9741	15.3255	30.5795
	6.40316	9.56324	11.7636	35.6747	9.16463	9.23085	7.48308	20.9826	17.9152	43.8322	15.7949	52.1364	22.9017	0.0966114	0.0596506	1.19293	2.1114	-3367.9	-962.692			9.24332	18.0234	15.4603	37.2545
	5.95376	8.83375	11.5551	41.3746	9.37445	10.4596	7.60375	22.2611	17.0525	55.0471	17.8094	61.1181	22.8776	0.096489	0.0593115	1.18801	2.11444	-3164.09	-962.348			8.78088	20.4029	15.6391	44.6582
	5.50931	8.18714	11.1597	48.1716	9.79529	11.9282	7.64509	23.0534	16.736	66.3123	19.363	66.798	22.3496	0.0964355	0.0589647	1.17996	2.11116	-2426.27	-961.577			8.28539	23.2984	15.8115	50.8244
	5.245	7.47853	10.5639	57.1303	9.82711	13.1997	7.3233	23.8592	16.4724	78.5301	21.1784	72.6416	21.6872	0.0965282	0.0588002	1.1823	2.10207	-1666.02	-960.627			7.76248	26.719	15.885	57.45
	4.99937	7.10435	10.3753	65.0331	9.98149	15.2127	6.97126	24.5778	16.2417	88.3417	22.8422	76.3412	20.9371	0.0966656	0.0588075	1.18192	2.09379	-901.345	-959.256			7.49302	30.0757	15.9303	62.5084
	4.71647	6.64552	10.2724	74.465	10.1307	17.0671	6.81244	24.8594	16.0889	96.6285	23.8123	80.3122	20.0319	0.0968075	0.0586434	1.18596	2.0913	-89.6861	-957.53			7.21147	33.8876	15.9202	66.9177
	4.57449	6.42551	10.6222	79.2813	10.1901	18.8117	6.53192	24.6977	15.56	101.607	24.6866	82.3586	19.1078	0.0972178	0.0583997	1.18915	2.09069	638.836	-956.077			7.20739	36.0944	15.5965	69.5506

## Sheet: P206 U1-2
	Ra Li	Oi Li	Oe Li	MF Li	ICO Li	LO Li	Ra Re	Oi Re	Oe Re	MF Re	ICO Re	LO Re	EKG	Kippwinkel	Rotwinkel	Kraft x	Kraft y	Druck li	Druck re			Bauch links	Rücken links	Bauch rechts	Rücken rechts
	5.69982	11.6215	8.83598	75.0875	13.8758	30.2042	4.40149	13.3557	6.84842	59.0412	19.2949	42.3128	365.869	0.130515	0.294507	1.62015	3.82402	41	-3287.7			8.71912	39.7225	8.20188	40.2163
	5.93983	12.3106	9.83539	69.9875	14.1726	27.9935	4.30282	13.4031	6.50894	50.1615	17.5321	39.8507	357.899	0.130146	0.294581	1.63225	3.83271	38	-3287.59			9.36193	37.3845	8.07163	35.8481
	6.28506	12.9044	10.5797	63.8049	14.3695	25.3211	4.28203	13.4999	6.32407	42.1365	15.4594	36.2148	346.3	0.129558	0.294662	1.64227	3.842	0.975586	-3287.32			9.92306	34.4985	8.03535	31.2703
	6.75286	13.2955	11.1139	56.3946	14.3224	22.0901	4.23775	13.5959	6.24598	32.5202	13.4567	32.105	337.416	0.128601	0.294526	1.64684	3.8442	12	-3287.06			10.3874	30.9357	8.02656	26.0273
	6.91115	13.6741	11.4122	47.4998	13.9302	18.7342	4.11528	13.1904	6.23906	25.4773	11.3263	28.3372	339.297	0.128717	0.294463	1.65038	3.84089	991.359	R			10.6658	26.7214	7.84824	21.7136
	6.96208	13.6525	11.4078	38.8242	13.4653	16.0665	4.05625	13.1858	6.23354	19.8329	9.82554	24.5726	343.381	0.128585	0.294739	1.66359	3.84017	1046.11	-3287.02			10.6741	22.7853	7.82518	18.077
	6.95335	13.214	11.3864	31.4416	12.9671	13.2079	4.02689	13.2974	6.51216	15.5631	8.6329	22.0409	340.88	0.128723	0.294649	1.66898	3.84606	1047.63	-3286.91			10.5179	19.2055	7.94547	15.4123
	6.79223	13.035	11.2653	22.8482	12.1099	11.3072	4.02911	13.1121	6.97555	13.305	8.0792	18.7365	329.836	0.128704	0.295098	1.67535	3.83647	1031.81	-3286.72			10.3642	15.4218	8.03891	13.3736
	6.64225	13.107	11.0777	16.2581	11.2281	9.01368	4.04344	12.9207	7.57996	12.372	8.41008	16.5138	317.22	0.128772	0.295623	1.67282	3.82302	1008.87	-3286.62			10.2756	12.1666	8.18135	12.4319
	6.53458	13.0476	10.421	13.0361	10.4305	7.80099	4.1171	12.8267	8.1941	12.6731	8.77055	13.9301	307.414	0.12905	0.295597	1.66701	3.81212	980.269	-3286.56			10.0011	10.4225	8.37931	11.7912
	6.15899	13.5389	9.69527	10.8408	9.40364	7.08932	4.03988	12.5746	8.51972	12.7559	9.31848	12.1016	315.823	0.129641	0.295864	1.66495	3.79864	944.695	-3286.36			9.79773	9.11126	8.37807	11.392
	5.856	13.4075	8.63185	10.1106	8.65391	6.62183	4.02991	12.0463	8.80021	12.3499	9.77868	10.8646	327.252	0.13086	0.295844	1.65561	3.78615	902.495	-3286.1			9.29846	8.4621	8.29214	10.9977
	5.41808	13.5365	7.50765	9.46941	7.87198	6.32702	3.95498	11.5575	8.8702	12.1127	10.2723	10.2779	328.741	0.131858	0.295592	1.65804	3.78611	857.605	-3285.94			8.82074	7.88947	8.12755	10.8876
	4.91967	13.6623	6.47102	8.9338	7.14764	6.27705	3.81538	10.6425	8.76916	11.8412	10.442	9.75032	322.032	0.132906	0.295269	1.6652	3.78647	808.274	-3285.88			8.35099	7.45283	7.74233	10.6778
	4.35999	13.4831	5.58625	8.46947	6.84287	6.16801	3.73558	10.3685	8.51076	11.4232	10.7132	9.62912	315.151	0.133539	0.294464	1.69475	3.79496	751.187	-3285.76			7.80977	7.16012	7.53829	10.5885
	4.14792	13.3051	5.28686	8.00653	6.63853	6.27376	3.64087	9.57092	8.43857	11.3255	10.7654	9.57201	312.948	0.133848	0.293886	1.71583	3.80755	685.065	-3285.61			7.57994	6.97294	7.21679	10.5543
	3.95342	13.3934	5.08642	7.74772	6.66135	6.44724	3.46779	8.85424	8.29253	11.3182	10.7248	9.61624	315.681	0.134176	0.293055	1.72618	3.81656	613.857	-3285.59			7.47774	6.9521	6.87152	10.5531
	3.84203	13.4103	4.88716	7.76552	6.65862	6.5943	3.40459	8.14214	7.91321	11.0554	10.4408	9.46385	314.036	0.134793	0.292757	1.73633	3.82301	536.611	-3285.7			7.37982	7.00614	6.48665	10.32
	3.7315	13.146	4.85239	7.63201	6.80019	6.75604	3.2873	7.78679	7.42905	10.3191	10.0994	9.43529	303.226	0.135365	0.291811	1.74444	3.83461	448.899	-3285.81			7.2433	7.06274	6.16771	9.95127
	3.65145	12.8919	4.73011	7.49304	6.92541	6.93121	3.19845	7.30728	7.07074	9.39475	9.55367	9.41633	288.441	0.135367	0.291331	1.75848	3.84362	348.463	-3285.85			7.09117	7.11655	5.85883	9.45492
	3.64679	12.3934	4.66596	7.25726	6.91911	6.99511	3.20341	6.9884	6.73734	8.83689	9.21882	9.30563	278.161	0.13567	0.291054	1.77415	3.84817	238.336	-3285.93			6.90206	7.05716	5.64305	9.12044
	3.68678	11.8877	4.50036	7.23591	6.9274	7.14735	3.1764	6.91475	6.45091	8.85596	8.9611	8.99663	271.864	0.135418	0.290685	1.78302	3.85818	121.185	-3286.07			6.69161	7.10355	5.51402	8.9379
	3.73067	11.6449	4.48385	7.3842	6.91273	7.39642	3.30062	6.59759	6.48544	9.09952	8.90879	8.86161	272.176	0.134847	0.290409	1.78606	3.86612	-7.48562	-3286.17			6.61981	7.23112	5.46121	8.95664
	3.69635	10.7087	4.46885	7.39586	6.85119	7.36162	3.44061	6.27652	6.67384	9.28076	8.87493	8.7716	269.567	0.134919	0.290211	1.78602	3.87049	-147.927	-3286.19			6.29131	7.20289	5.46366	8.97577
	3.64941	10.4719	4.48985	7.39128	6.81366	7.32012	3.57411	5.95692	7.09413	9.30456	9.51268	8.6875	263.478	0.135073	0.290288	1.76978	3.8736	-297.051	-3286.18			6.20371	7.17502	5.54172	9.16825
	3.60204	10.4446	4.44531	7.3863	6.75009	7.28419	3.67223	5.66651	7.3792	9.25371	9.91708	8.45661	259.764	0.135554	0.290182	1.74143	3.87552	-449.047	-3286.18			6.16397	7.14019	5.57264	9.20913
	3.55588	10.1666	4.32858	7.27428	6.49138	7.31051	3.81136	5.53577	7.73831	9.19149	10.8462	8.28364	260.447	0.135822	0.290785	1.72437	3.8669	-604.496	-3286.14			6.01703	7.02539	5.69514	9.44045
	3.58702	10.185	4.23977	7.08449	6.29894	7.21858	3.90877	5.59113	8.0505	9.05795	11.4322	8.33674	264.507	0.13599	0.290641	1.71167	3.85834	-764.631	-3286.02			6.00393	6.86734	5.85013	9.60896
	3.56726	10.1616	4.10962	6.881	6.03628	7.28981	4.017	5.55941	8.49243	8.91038	12.097	8.34498	272.042	0.13596	0.290943	1.69498	3.84804	-923.112	-3285.86			5.94617	6.7357	6.02294	9.78411
	3.59505	10.1501	4.04945	6.68034	5.7532	7.22683	4.08615	5.72832	8.69618	8.69829	12.6063	8.30722	289.168	0.136201	0.291147	1.67525	3.83153	-1080.41	-3285.77			5.93154	6.55346	6.17022	9.87059
	3.62124	9.92263	4.06015	6.53587	5.47916	7.11847	4.10763	5.95874	9.01935	8.31764	12.7787	8.23692	312.443	0.136109	0.291254	1.65897	3.82475	-1234.01	-3285.72			5.86801	6.37783	6.36191	9.77776
	3.66686	9.62457	4.08337	6.38367	5.3366	7.10121	4.05692	6.15727	9.19474	7.82892	12.7634	8.23754	331.821	0.136469	0.291674	1.65096	3.81749	-1385.67	-3285.68			5.7916	6.27382	6.46965	9.60997
	3.65407	9.4915	4.14513	6.2151	5.13961	6.961	4.05992	6.41625	9.13	7.20019	12.602	8.34417	344.25	0.136705	0.292065	1.65246	3.80427	-1532.4	-3285.61			5.76357	6.10524	6.53539	9.38213
	3.69919	9.31376	4.18145	6.02922	4.97025	6.92948	3.97641	6.68705	9.09844	6.76341	12.4986	8.40377	352.245	0.136986	0.292549	1.65815	3.78953	-1673.27	-3285.58			5.73147	5.97632	6.5873	9.22192
	3.66337	9.32379	4.30751	5.9649	4.81364	7.01804	3.87707	7.05017	8.95366	6.52481	11.9589	8.38689	358.281	0.137257	0.29299	1.65663	3.77157	-1809.71	-3285.61			5.76489	5.9322	6.62697	8.95687
	3.63172	9.13372	4.29097	5.91386	4.66339	7.2197	3.84538	7.3136	8.67558	6.39503	11.4811	8.39671	365.145	0.137105	0.292993	1.65952	3.751	-1944.54	-3285.65			5.68547	5.93232	6.61152	8.75763
	3.70368	8.9796	4.43255	5.9459	4.52512	7.22633	3.71898	7.51327	8.4961	6.36205	10.6909	8.69075	368.47	0.137196	0.293029	1.671	3.73336	-2079.15	-3285.64			5.70528	5.89912	6.57611	8.58124
	3.7428	8.78532	4.4912	6.2471	4.50975	7.09198	3.65637	7.80106	8.28927	6.49717	10.0349	8.99062	365.029	0.136741	0.293336	1.67913	3.71833	-2214.89	-3285.62			5.6731	5.94961	6.58223	8.50758
	3.7018	8.63743	4.5882	6.53619	4.46998	7.09384	3.58527	7.87273	8.13409	6.78539	9.52175	9.58317	353.744	0.136607	0.293578	1.68478	3.70453	-2351.23	-3285.65			5.64248	6.03334	6.5307	8.6301
	3.67356	8.5772	4.69541	6.61349	4.42351	6.99615	3.56693	8.04238	7.84678	6.90081	8.86375	9.76197	335.966	0.136028	0.294249	1.69406	3.68966	-2481.84	-3285.7			5.64873	6.01105	6.48536	8.50884
	3.68315	8.40828	4.61877	7.02036	4.32984	7.05887	3.50827	7.93164	7.68312	7.28112	8.5472	10.2605	313.076	0.13551	0.294373	1.7079	3.67143	-2605.09	-3285.71			5.57007	6.13635	6.37434	8.69628
	3.56099	8.57382	4.64206	7.62739	4.21751	6.94498	3.48866	7.88243	7.41166	7.55312	8.27382	10.6366	290.048	0.135288	0.294237	1.71788	3.64968	-2719.42	-3285.7			5.59229	6.26329	6.26092	8.82119
	3.5107	8.89515	4.53535	8.07356	4.19088	7.00792	3.5994	8.0594	7.42273	8.04325	8.25528	10.8512	271.504	0.135051	0.294063	1.7245	3.6325	-2824.34	-3285.75			5.64707	6.42412	6.36051	9.04992
	3.41071	9.1506	4.51829	8.69374	4.12922	6.98028	3.62315	8.09367	7.46242	8.56051	8.41532	10.9485	256.124	0.134878	0.293977	1.72666	3.61115	-2918.16	-3285.83			5.6932	6.60108	6.39308	9.30811
	3.33169	9.43419	4.452	9.26907	4.1762	6.82871	3.626	8.3251	7.42875	8.83327	8.48137	11.0361	242.462	0.133971	0.294014	1.72466	3.60589	-3000.5	-3285.86			5.73929	6.758	6.45995	9.45024
	3.32076	9.88358	4.51847	9.70157	4.15519	6.54574	3.66198	8.87624	7.61626	9.20249	8.78793	11.3182	232.153	0.13306	0.294592	1.72704	3.59923	-3069.11	-3285.81			5.9076	6.80083	6.71816	9.76953
	3.21196	10.3753	4.45416	10.149	4.26775	6.39431	3.67834	9.29695	7.87045	9.47962	8.96829	11.5679	223.12	0.132045	0.294827	1.72769	3.59247	-3124.21	-3285.83			6.01382	6.93703	6.94858	10.0053
	3.16687	11.0221	4.37871	10.4448	4.25439	6.27325	3.70465	9.70505	8.05964	9.5781	9.0757	11.6474	224.183	0.13183	0.295226	1.73728	3.58663	-3168.46	-3285.91			6.18923	6.99081	7.15645	10.1004
	3.146	11.4981	4.41617	10.6147	4.25489	6.16884	3.7445	9.81919	8.20798	9.6063	9.12723	11.2847	235.813	0.131848	0.295606	1.7427	3.57228	-3197.13	-3285.92			6.35343	7.01282	7.25722	10.0061
	3.13655	12.2612	4.31882	10.9705	4.26767	5.93911	3.7677	10.0627	8.60273	9.54576	9.72436	11.1734	248.828	0.132109	0.29563	1.74586	3.56243	-3216.91	-3285.83			6.57218	7.05911	7.4777	10.1478
	3.13117	12.7432	4.3168	10.9275	4.20493	5.65492	3.77944	10.3519	8.83963	9.32637	9.74438	11.0281	256.306	0.132158	0.295557	1.74384	3.55625	-3229.62	-3285.78			6.73038	6.92911	7.657	10.033
	3.21654	13.8394	4.3602	10.7576	4.22242	5.39263	3.9366	10.7249	9.03496	9.09584	10.1591	10.4506	259.752	0.131596	0.295274	1.73952	3.55389	-3237.38	-3285.81			7.13871	6.79089	7.89881	9.90182
	3.3154	14.7441	4.47179	10.5809	4.18293	5.13115	4.05413	11.204	9.49756	8.82408	10.3877	10.2633	259.358	0.131053	0.29538	1.73269	3.54523	-3244.04	-3285.79			7.51043	6.63166	8.25188	9.82501
	3.42786	15.3956	4.60398	10.3706	4.14027	4.9778	4.14388	11.7432	9.78262	8.32836	10.6805	10.3519	257.637	0.130414	0.295701	1.72603	3.54618	-3248.27	-3285.66			7.80914	6.49621	8.55657	9.78691
	3.38892	15.9385	4.78333	9.90028	4.00788	4.82955	4.21388	12.2643	10.2208	7.98529	10.8712	10.2699	252.854	0.129925	0.296207	1.71959	3.53797	-3249.97	-3285.57			8.03693	6.2459	8.89966	9.7088
	3.39424	16.2175	4.84212	9.39579	3.91617	4.70507	4.21594	12.4439	10.7473	7.66444	11.1203	10.0849	247.719	0.129785	0.296055	1.71916	3.53308	-3252.63	-3285.62			8.15129	6.00567	9.13573	9.6232
	3.45762	16.6456	4.96355	9.08741	3.75538	4.57789	4.26781	12.8295	10.8226	7.22104	11.4949	9.80143	249.034	0.130103	0.295645	1.71761	3.53492	-3256.55	-3285.65			8.35559	5.80689	9.30666	9.50579
	3.51118	17.1628	5.14046	8.74908	3.72012	4.56205	4.38408	13.4331	11.1099	6.81659	11.732	9.54044	262.557	0.130044	0.295159	1.71839	3.53632	-3258.65	-3285.57			8.60482	5.67708	9.64238	9.36303
	3.55155	17.743	5.26479	8.27562	3.63723	4.46253	4.45701	14.2722	11.3336	6.43492	12.2873	9.52035	281.352	0.129282	0.294451	1.71868	3.54368	-3257.94	-3285.51			8.85311	5.45846	10.0209	9.4142
	3.61825	18.0198	5.39594	7.77125	3.49364	4.46687	4.55814	15.3945	11.6254	6.25378	12.3038	9.43165	294.06	0.129087	0.294113	1.71415	3.54888	-3257.14	-3285.58			9.01132	5.24392	10.526	9.32975
	3.60026	18.0195	5.69944	7.50035	3.4131	4.46044	4.66958	16.4859	12.0616	6.17869	12.607	9.34505	295.512	0.128865	0.294023	1.70705	3.55255	-3257.46	-3285.61			9.10639	5.12463	11.0724	9.37692
	3.59633	17.757	5.98318	7.36663	3.45807	4.47031	4.86998	17.6465	12.7673	6.19018	13.4865	9.33071	288.062	0.129169	0.294562	1.69227	3.55239	-3256.57	-3285.49			9.11216	5.09834	11.7613	9.66913
	3.54514	16.915	6.13695	7.14354	3.46514	4.49242	4.9291	19.1876	13.2664	6.12278	14.0702	9.42565	287.054	0.129398	0.294548	1.68674	3.5535	-3253.65	-3285.35			8.86569	5.0337	12.461	9.87287
	3.51251	16.2879	6.20543	7.05976	3.46458	4.47474	4.96336	20.2413	13.4428	6.10727	14.4411	9.46474	297.582	0.129555	0.29515	1.68552	3.55377	-3250.89	-3285.36			8.66861	4.9997	12.8825	10.0044
	3.56424	15.835	6.23662	7.05357	3.47948	4.53342	5.08955	21.1529	13.7274	6.08352	15.178	9.43935	310.851	0.130467	0.295331	1.67993	3.55907	-3249.23	-3285.34			8.5453	5.02216	13.3233	10.2336
	3.59906	15.5151	6.26529	7.10723	3.49733	4.58218	5.21418	21.9667	13.9674	6.09013	15.6944	9.2673	321.352	0.130935	0.295289	1.68072	3.56085	-3247	-3285.11			8.4598	5.06225	13.7161	10.3506
	3.67675	14.7781	6.52117	7.15052	3.50961	4.76763	5.49226	22.9495	14.4667	6.11474	16.0015	9.38354	325.609	0.131333	0.29591	1.68243	3.55978	-3242.61	-3284.78			8.32533	5.14259	14.3028	10.4999
	3.72382	13.7754	6.95516	7.12398	3.46022	4.90888	5.65344	23.9735	14.9718	6.12382	16.4264	9.37032	320.765	0.131651	0.29639	1.67386	3.56196	-3238.44	-3284.54			8.15146	5.16436	14.8662	10.6402
	3.7896	12.6588	7.64238	7.06955	3.44374	5.0098	5.88343	26.1629	15.5196	6.17253	16.7552	9.30396	304.505	0.132798	0.296689	1.66212	3.56275	-3236.02	-3284.18			8.03026	5.17436	15.8553	10.7439
	3.83144	11.8487	8.25007	7.15113	3.47193	5.09458	6.06994	27.5593	15.9462	6.18149	17.139	9.01957	284.658	0.133454	0.297435	1.6503	3.5616	-3233.84	-3283.49			7.97673	5.23921	16.5251	10.78
	3.85488	10.7844	8.90248	7.16333	3.50804	5.15872	6.1654	28.8834	16.24	6.15089	17.511	8.85683	264.618	0.133834	0.297666	1.64175	3.5587	-3231.01	-3282.5			7.84726	5.2767	17.0963	10.8396
	3.94479	10.1802	9.45376	7.20066	3.51853	5.17512	6.19858	29.9755	16.4813	6.20102	17.5941	8.6267	253.423	0.134287	0.297832	1.63475	3.55455	-3228.68	-3281.32			7.85958	5.2981	17.5518	10.8073
	3.9346	9.63489	10.0077	7.09401	3.53503	5.30028	6.22451	30.2113	16.8263	6.28677	17.3977	8.27944	257.346	0.134241	0.298343	1.62811	3.55592	-3228.75	-3279.83			7.85907	5.30977	17.7541	10.6546
	3.91666	9.13152	10.6069	7.07376	3.55248	5.49131	6.25051	30.5126	17.3303	6.39047	18.0578	7.86865	267.959	0.134844	0.298674	1.62453	3.55923	-3229.62	-3278.01			7.88503	5.37252	18.0311	10.7723
	3.87399	8.68099	11.1683	7.18579	3.58551	5.65758	6.266	31.5098	17.6295	6.61181	18.5656	7.42796	276.492	0.135053	0.298189	1.6199	3.57571	-3230.37	-3276.32			7.90774	5.47629	18.4684	10.8685
	3.83191	8.35001	11.6893	7.45628	3.61583	5.75454	6.27418	32.0761	17.7075	6.84593	18.9946	7.03455	274.827	0.13521	0.297823	1.61195	3.59551	-3231.05	-3274.93			7.95707	5.60888	18.6859	10.9584
	3.79627	8.14305	12.0614	7.568	3.64684	5.98392	6.15823	32.4799	17.639	6.80521	19.5511	6.6792	264.96	0.135063	0.297675	1.59542	3.61198	-3233.52	-3273.76			8.00023	5.73292	18.759	11.0118
	3.71166	8.15235	12.1612	7.72512	3.89628	6.17267	6.0392	32.6077	17.5671	7.16211	20.2747	6.2742	253.547	0.135062	0.297672	1.58206	3.63108	-3237.23	-3272.24			8.00839	5.93136	18.738	11.237
	3.66378	8.42478	11.9951	8.0535	4.04684	6.56895	5.97118	32.3176	17.2228	8.03016	20.5231	6.09326	253.983	0.135296	0.29797	1.57318	3.64953	-3239.99	-3271.08			8.02787	6.2231	18.5038	11.5488
	3.56552	8.49895	11.6996	8.40045	4.18546	7.09768	5.78491	31.0159	16.9361	9.30477	20.8002	6.00128	262.293	0.135332	0.297751	1.56896	3.66866	-3242.62	-3270.67			7.92137	6.5612	17.9123	12.0354
	3.42719	8.45927	11.4978	8.59002	4.37953	7.59224	5.50277	29.7613	16.6676	10.9403	21.279	6.03479	271.694	0.135192	0.297705	1.56439	3.69092	-3246.3	-3271.08			7.79474	6.85393	17.3105	12.7514
	3.2942	8.39605	11.1482	9.34443	4.52618	8.50962	5.26514	28.4403	16.2381	12.3917	21.1405	6.34221	280.427	0.134709	0.297528	1.56031	3.71231	-3250.24	-3272.28			7.61282	7.46008	16.6479	13.2915
	3.19015	8.35453	10.9469	10.2447	4.99141	9.54152	5.00488	27.9412	15.3507	14.051	20.8592	6.85546	288.398	0.134481	0.297348	1.55386	3.73173	-3253.01	-3273.96			7.49718	8.25922	16.0989	13.9219
	3.1502	8.72683	10.6618	12.0228	5.74439	12.0331	4.8708	26.5621	14.4369	15.8578	20.256	7.61466	292.006	0.133926	0.296908	1.53338	3.75077	-3254.28	-3276.01			7.51295	9.93344	15.2899	14.5762
	3.10549	9.09429	10.0217	14.7774	6.97303	14.1349	4.59777	24.6582	13.3646	18.3778	19.083	8.71135	289.264	0.133653	0.297129	1.5162	3.76566	-3256.26	-3278.03			7.40717	11.9618	14.2068	15.3907
	3.15506	9.32101	9.64282	18.2374	8.8154	18.2414	4.31792	23.0416	12.6994	20.7048	17.8659	10.0576	284.337	0.133035	0.297477	1.50263	3.77629	-3258.61	-3279.61			7.37296	15.098	13.3529	16.2094
	3.21342	9.54807	9.10463	24.2104	11.8555	24.5579	4.14428	21.8784	11.8441	22.8945	16.703	12.1808	276.791	0.133017	0.297913	1.4892	3.78809	-3259.93	-3280.77			7.28871	20.2079	12.6222	17.2594
	3.241	9.74407	8.41308	29.9017	14.9816	31.1847	3.92451	20.0969	10.7949	25.4704	15.6687	13.8877	269.647	0.133343	0.297838	1.48505	3.79716	-3260.24	-3282.15			7.13272	25.356	11.6054	18.3422
	3.25881	9.82095	8.08793	36.3789	17.9371	39.7927	3.69705	18.1045	10.0083	28.0206	14.3048	15.5314	266.492	0.133245	0.297791	1.48987	3.7931	-3260.8	-3283.38			7.0559	31.3696	10.6033	19.2856
	3.27446	10.3068	7.78854	44.7984	20.9068	46.261	3.47098	16.0794	9.16192	31.5115	13.2822	17.1015	269.174	0.132997	0.298104	1.49648	3.79498	-3261.53	-3283.72			7.12325	37.3221	9.57076	20.6317
	3.33971	10.9307	7.50017	51.8281	23.3829	53.7657	3.27384	14.173	8.34471	34.7149	11.8613	18.081	268.085	0.133128	0.298118	1.50488	3.78968	-3261.46	-3283.01			7.25687	42.9923	8.59717	21.5524
	3.42055	11.9441	7.3509	57.8037	25.6582	59.5611	3.24653	13.1157	7.53535	39.5931	10.5072	19.2	261.385	0.133462	0.297936	1.50702	3.78626	-3260.91	-3280.62			7.57186	47.6744	7.96587	23.1001
	3.55107	12.7787	7.13006	64.0425	28.1525	66.0899	3.25766	11.3666	7.13553	44.8285	9.99445	20.3631	253.067	0.133662	0.29769	1.5097	3.78455	-3260.83	-3275.7			7.81993	52.7617	7.25327	25.062
	3.77242	13.5687	6.81191	69.4933	29.7378	71.3409	3.26975	10.8154	7.16641	49.8671	9.31327	21.3321	245.38	0.133757	0.29734	1.522	3.77952	-3261.2	-3266.66			8.05102	56.8573	7.08384	26.8375
	3.91976	13.8651	6.54057	73.1599	31.1156	75.1887	3.33614	10.8281	7.4768	54.3131	8.90524	22.2386	236.07	0.133514	0.296766	1.53294	3.77252	-3261.22	-3252.11			8.10849	59.8214	7.21368	28.4856
	3.99628	14.061	6.18506	75.2098	32.2161	77.2437	3.39764	10.855	7.86492	57.1846	9.03387	22.7102	222.812	0.133721	0.296454	1.54172	3.76183	-3260.86	-3225.79			8.08079	61.5565	7.37254	29.6429
	3.98355	14.207	5.91391	76.4978	32.4048	78.2224	3.44411	10.7281	8.1786	58.8745	9.36186	22.649	213.026	0.133584	0.295936	1.55372	3.74165	-3260.81	-3189.62			8.03483	62.375	7.45026	30.2951
	3.98055	14.0991	5.92545	75.1416	31.5607	76.9364	3.47339	11.0349	8.49342	59.4946	9.51975	22.3566	209.077	0.133156	0.295965	1.5626	3.72154	-3261.14	-3146.18			8.0017	61.2129	7.66725	30.457
	3.93457	14.3492	5.86069	72.2716	30.2469	73.5997	3.4917	11.3928	8.75377	59.8436	10.0444	21.9642	210.195	0.132852	0.295978	1.56881	3.71373	-3261.2	-3098.09			8.04817	58.7061	7.87943	30.6174
	3.8834	14.371	5.69368	68.0566	28.5509	68.9613	3.51007	12.1298	9.49604	58.5115	10.7484	21.5034	210.533	0.132512	0.295904	1.58065	3.69796	-3260.96	-3051.46			7.98269	55.1896	8.37864	30.2544
	3.88941	14.2048	5.75766	65.3773	28.3151	67.5096	3.5954	12.3712	9.61292	56.6335	11.1336	20.889	252.167	0.131797	0.294618	1.5043	3.67236	-3260.94	-3049.03			7.95062	53.734	8.52652	29.552
	3.81551	14.0898	5.65863	60.9165	26.5358	62.7078	3.65112	12.9834	10.4245	54.972	12.1846	20.6998	234.434	0.130963	0.294878	1.50512	3.66225	-3260.87	-3005.99			7.85463	50.0534	9.01967	29.2854
	3.77166	13.6514	5.58969	54.9765	24.5875	55.9143	3.67335	13.5343	11.1233	52.2657	13.5508	20.2825	214.158	0.130217	0.294957	1.4995	3.64769	-3261.12	-2967.34			7.67093	45.1595	9.44365	28.6997
	3.72452	13.0514	5.28295	47.8688	21.5127	49.2188	3.82962	13.9866	12.1466	47.4285	14.7869	19.8054	203.125	0.129925	0.295637	1.49614	3.63575	-3261.19	-2933.75			7.35295	39.5334	9.98759	27.3402
	3.5939	12.6563	4.98087	40.243	19.1973	42.1583	3.87259	14.2202	12.4962	41.906	15.9304	19.523	201.424	0.129582	0.296523	1.49152	3.62306	-3261.07	-2906.3			7.07702	33.8662	10.1963	25.7865
	3.59774	12.3458	4.82165	31.5277	16.6031	33.9669	4.00509	13.8581	12.8404	36.3665	16.4064	18.8322	203.167	0.129051	0.296559	1.49612	3.62226	-3261.04	-2886.3			6.92174	27.3659	10.2345	23.8684
	3.54368	11.8078	4.80287	25.2102	13.1748	27.6019	4.08259	13.3303	12.9769	28.4562	16.7717	18.4639	203.647	0.128789	0.296538	1.50188	3.61529	-3261.12	-2878.84			6.71813	21.9956	10.1299	21.2306
	3.4928	11.5357	4.71895	18.1007	10.3406	20.228	4.0464	12.608	12.95	22.2166	16.9016	18.2016	201.74	0.128996	0.296006	1.50922	3.61467	-3261.17	-2886.31			6.58247	16.2231	9.86812	19.1066
	3.44424	11.3422	4.60477	14.6947	8.33818	16.0826	4.08164	12.1972	12.8771	18.3024	17.006	17.9697	203.352	0.129212	0.295637	1.52193	3.61888	-3261.2	-2904.99			6.46373	13.0385	9.71864	17.7594
	3.42588	11.1517	4.60603	13.4531	6.91247	14.0598	4.05291	11.9329	12.8505	14.5224	16.8702	17.413	208.371	0.129081	0.295748	1.53594	3.6163	-3261.3	-2932.51			6.39455	11.4751	9.61212	16.2685
	3.4317	10.7876	4.55944	13.7339	6.01424	13.7559	4.08369	11.5451	12.606	11.8427	16.4794	16.7878	218.556	0.129409	0.295351	1.54745	3.62137	-3261.37	-2963.03			6.25958	11.168	9.4116	15.0367
	3.4333	10.5105	4.53932	13.5551	5.30043	13.7309	4.04174	10.9724	12.0513	10.2614	15.782	16.0427	236.598	0.129553	0.294819	1.55684	3.62896	-3261.38	-2992.89			6.16104	10.8622	9.02184	14.0287
	3.40605	10.1901	4.36014	13.516	4.95759	13.8664	4.06736	10.3574	11.8864	9.47618	15.1368	15.175	260.87	0.130141	0.294113	1.56119	3.63806	-3261.55	-3021.69			5.98542	10.78	8.77038	13.2627
	3.3558	9.71315	4.37032	13.6132	4.84907	14.5141	3.97569	9.85461	10.9683	9.1058	14.4391	14.1195	282.708	0.130437	0.293201	1.56725	3.64814	-3261.86	-3048.92			5.81309	10.9921	8.26621	12.5548
	3.32103	9.35402	4.41676	13.7983	4.81234	14.6658	3.8073	9.38333	10.4705	8.77176	13.5758	13.0254	300.391	0.130387	0.292228	1.56737	3.65961	-3261.96	-3075.2			5.69727	11.0921	7.88705	11.791
	3.16176	8.81689	4.47344	13.6109	4.80103	14.5097	3.68006	9.27386	9.73537	8.41592	12.7545	12.0598	310.252	0.13076	0.291657	1.56975	3.66859	-3261.93	-3100			5.48403	10.9739	7.56309	11.0767
	2.99216	8.55001	4.54663	13.3994	4.75858	14.3008	3.47983	9.61653	9.04587	8.14791	12.3209	11.1278	314.766	0.130664	0.29143	1.57652	3.67095	-3262.23	-3123.17			5.36293	10.8196	7.38074	10.5322
	2.95197	8.29975	4.89057	12.7547	4.80799	14.1385	3.3833	10.0006	8.66057	8.00453	11.7409	9.94246	315.274	0.13065	0.291542	1.59366	3.6858	-3262.7	-3144.1			5.38076	10.5671	7.34815	9.89596
	2.99999	8.29405	5.30404	12.6198	4.78294	13.2393	3.25841	10.1859	8.46996	7.96553	11.5353	9.63258	314.544	0.130566	0.291554	1.60961	3.70246	-3262.78	-3162.71			5.53269	10.214	7.30476	9.71115
	3.02777	8.16465	5.78201	12.0727	4.97858	12.3322	3.24991	10.2858	8.13666	7.68177	11.4552	9.11135	315.086	0.130504	0.291027	1.63806	3.72659	-3262.53	-3178.55			5.65814	9.79448	7.22413	9.41612
	3.08545	8.07698	6.26311	10.8105	5.26888	11.2686	3.27733	10.1784	7.97169	7.40562	11.706	8.97469	317.446	0.130636	0.290982	1.6571	3.74982	-3262.71	-3191.95			5.80851	9.11599	7.14249	9.3621
	3.28081	7.7569	6.79708	10.6533	5.53658	10.1074	3.2612	10.1504	7.64681	7.26694	11.7083	9.31032	314.596	0.130958	0.291441	1.6696	3.76642	-3263.22	-3203.19			5.94493	8.76577	7.01946	9.42853
	3.39313	7.33445	7.44155	10.8709	5.87282	8.85312	3.15592	10.1162	7.01303	7.14295	11.652	9.66705	303.605	0.131606	0.291381	1.67935	3.78247	-3263.22	-3212.82			6.05637	8.53228	6.76173	9.48732
	3.46349	6.97701	7.94297	11.3468	6.20437	7.55407	3.12251	9.97393	6.43827	7.2675	11.4613	10.0349	286.801	0.131694	0.29146	1.69441	3.79141	-3262.71	-3220.58			6.12783	8.36842	6.51157	9.58791
	3.56664	6.72962	8.30272	11.3932	6.4822	6.79848	3.0764	9.88487	5.93801	7.36451	11.2494	10.3603	268.068	0.131931	0.291656	1.705	3.79398	-3262.71	-3226.82			6.19966	8.22464	6.29976	9.65806
	3.80836	6.61111	8.56783	11.3369	6.69084	6.36313	3.06078	9.62647	5.67259	7.46549	11.0672	10.849	250.937	0.132562	0.291754	1.72537	3.79395	-3263.26	-3232.13			6.3291	8.13028	6.11995	9.79389
	3.98821	6.73109	8.75101	11.5459	6.98865	6.1278	3.02172	9.16825	5.4336	7.66923	10.8769	11.0706	239.604	0.133437	0.291649	1.73651	3.7952	-3263.26	-3236.71			6.4901	8.22079	5.87452	9.87226
	4.08691	7.06982	8.7476	11.6408	7.04668	5.83346	2.98529	8.65465	5.29366	7.86783	10.7408	11.3781	241.447	0.1339	0.291833	1.74315	3.79822	-3262.54	-3240.62			6.63478	8.17365	5.64454	9.99556
	4.12667	7.3746	8.79017	11.3831	7.06671	5.80492	2.98121	8.15501	5.06211	7.88774	10.6661	11.7836	243.355	0.134617	0.291522	1.74868	3.79372	-3262.39	-3243.87			6.76381	8.0849	5.39944	10.1125
	4.16702	7.57202	8.70648	11.389	7.02967	5.68333	2.96999	7.51901	5.00425	7.99405	10.5348	12.5399	243.913	0.135103	0.291608	1.74452	3.77926	-3263.04	-3246.71			6.81518	8.03401	5.16442	10.3563
	4.28235	7.80045	8.57979	11.1747	6.90427	5.49675	2.89959	7.32135	4.96016	8.09673	10.2966	13.0036	244.49	0.135891	0.291167	1.74048	3.76062	-3263.19	-3249.43			6.88753	7.85859	5.06036	10.4656
	4.28022	7.96346	8.18715	10.9073	6.90272	5.37466	2.90719	7.14497	4.96559	8.08206	10.161	13.2756	246.764	0.136387	0.290673	1.74121	3.74255	-3262.44	-3251.98			6.81028	7.72824	5.00592	10.5062
	4.25356	8.26025	7.63062	10.3169	6.7629	5.26945	2.88564	6.93409	5.02127	8.12203	10.0213	13.4218	244.71	0.136738	0.290395	1.74523	3.73157	-3262.11	-3254.33			6.71481	7.44973	4.947	10.5217
	4.22793	8.60652	7.24891	9.82059	6.54272	5.22271	2.87421	6.81194	5.1317	8.01733	9.57596	13.3962	239.355	0.136928	0.290078	1.74837	3.72358	-3262.85	-3256.6			6.69445	7.19534	4.93928	10.3298
	4.26989	8.81853	6.97548	9.46185	6.43062	5.09119	2.86494	6.80835	5.11919	8.12509	9.02672	13.5463	234.926	0.137069	0.289782	1.75308	3.71589	-3263.22	-3258.96			6.68797	6.99455	4.93083	10.2327
	4.24808	9.01826	6.88831	9.5654	6.20353	5.02946	2.80831	6.7844	5.08398	8.29513	8.71902	13.6843	234.336	0.13692	0.28953	1.75424	3.70477	-3262.41	-3261.45			6.71821	6.9328	4.89223	10.2328
	4.12741	8.96619	7.10779	9.37911	6.03707	5.07113	2.78666	6.77281	5.10289	8.27715	8.44212	13.8246	235.613	0.136857	0.28938	1.74858	3.70439	-3261.88	-3263.83			6.7338	6.8291	4.88745	10.1813
	4.20329	8.78178	7.28449	9.55173	6.00043	5.03453	2.76498	7.06716	5.09832	8.44009	8.07574	13.6871	235.121	0.136833	0.289218	1.74106	3.69403	-3262.67	-3266.09			6.75652	6.86223	4.97682	10.0676
	4.18953	8.47796	7.71346	9.94015	6.07818	5.02897	2.72724	7.25532	5.14826	8.65629	7.61469	13.5133	233.164	0.136925	0.289684	1.73671	3.68582	-3263.24	-3268.44			6.79365	7.01577	5.04361	9.92808
	4.08031	8.25519	8.05613	9.99186	6.11658	5.05715	2.66208	7.51921	5.16504	8.73547	7.28312	12.8959	226.708	0.137205	0.289627	1.73608	3.67731	-3262.41	-3270.86			6.79721	7.05519	5.11544	9.63815
	4.03094	8.01847	8.38961	10.2423	6.36384	5.23905	2.67582	7.90281	5.15386	8.98643	6.87209	12.4926	217.939	0.137376	0.289476	1.73598	3.67054	-3261.73	-3273.17			6.81301	7.28171	5.24416	9.45037
	3.88009	7.93885	8.65569	10.3562	6.43528	5.77128	2.63738	8.22591	5.14687	9.02239	6.20375	11.7945	207.003	0.13717	0.289709	1.73979	3.67116	-3262.55	-3275.29			6.82488	7.52092	5.33672	9.00689
	3.76426	7.82237	8.90654	10.6372	6.815	6.1732	2.61829	8.67616	5.14014	9.17465	5.63328	11.3418	202.171	0.136964	0.289688	1.73765	3.6663	-3263.36	-3277.28			6.83106	7.87514	5.4782	8.71657
	3.71034	7.50168	9.25779	10.7171	6.88556	7.12476	2.62235	8.95316	5.08207	9.51163	5.2662	10.851	207.577	0.137136	0.289946	1.73657	3.65615	-3262.66	-3279.21			6.82327	8.24248	5.55253	8.54293
	3.61186	7.45868	9.28762	10.6276	7.0847	8.02549	2.63662	9.24923	5.04053	9.54955	5.13125	10.5645	226.076	0.137063	0.290321	1.7375	3.65342	-3261.83	-3280.95			6.78605	8.57926	5.64213	8.41511
	3.50513	7.3301	9.3625	10.3622	7.18058	9.18168	2.71775	9.58015	5.14152	9.55024	5.0922	9.94904	252.9	0.136957	0.290589	1.7283	3.65338	-3262.57	-3282.36			6.73257	8.90816	5.81314	8.19716
	3.39357	7.42685	9.29885	10.2149	7.34853	10.1488	2.74231	9.98193	5.2376	9.64088	4.9711	9.28952	281.727	0.136788	0.290949	1.7244	3.65406	-3263.55	-3283.52			6.70642	9.23741	5.98728	7.96717
	3.23069	7.57753	9.34875	9.97073	7.41565	11.0948	2.71015	10.4109	5.27365	9.55095	4.77679	8.71707	307.258	0.136438	0.29112	1.72137	3.6503	-3263.03	-3284.66			6.71899	9.49374	6.13156	7.68161
	3.09132	7.84792	9.29705	9.35235	7.47555	11.9795	2.67088	10.7041	5.3057	9.1772	4.73384	8.19965	321.571	0.136533	0.291029	1.71731	3.64839	-3261.99	-3285.62			6.74543	9.60246	6.2269	7.37023
	3.12188	8.19303	9.19687	8.90675	7.47211	12.8971	2.68171	11.0309	5.25438	8.94865	4.55867	7.8156	328.344	0.136203	0.290901	1.71833	3.64658	-3262.42	-3286.31			6.83726	9.75866	6.32232	7.10764
	3.12325	8.76667	9.2805	8.23439	7.43994	13.5277	2.6909	11.4996	5.20927	8.61836	4.40916	7.28141	331.346	0.136092	0.291223	1.70799	3.65144	-3263.55	-3286.79			7.05681	9.73401	6.4666	6.76964
	3.15198	9.1027	9.08346	7.81076	7.35349	14.1323	2.64526	11.7474	5.22182	8.39411	4.20309	6.85318	331.433	0.136179	0.290998	1.69968	3.65952	-3263.11	-3287.23			7.11271	9.76553	6.53816	6.48346
	3.26245	9.61132	9.33218	7.37608	7.05113	14.6592	2.62261	12.135	5.28341	8.20901	4.14708	6.52561	334.37	0.135763	0.290787	1.69581	3.66834	-3261.84	-3287.64			7.40198	9.69549	6.68034	6.2939
	3.40063	10.0669	9.51584	6.99225	6.89559	15.1128	2.63581	12.4177	5.34629	7.83001	4.10674	6.1564	339.208	0.135027	0.290415	1.69125	3.67395	-3261.98	-3287.8			7.66113	9.66689	6.79995	6.03105
	3.59488	10.5134	9.9544	6.90435	6.83322	15.3382	2.62192	13.2442	5.51259	7.64033	3.97928	5.892	340.542	0.134658	0.289667	1.68885	3.6754	-3263.14	-3287.74			8.0209	9.69192	7.12623	5.83721
	3.79434	11.1208	10.2409	6.61096	6.7604	15.5565	2.5876	13.5648	5.54873	7.344	3.86648	5.51803	330.576	0.13487	0.289127	1.69293	3.68624	-3262.86	-3287.75			8.38535	9.64264	7.2337	5.57617
	4.03839	11.4119	10.5073	6.54929	6.81414	15.3923	2.56152	13.7332	5.47756	7.12065	3.70534	5.20149	309.509	0.134498	0.288688	1.69343	3.69344	-3261.42	-3287.87			8.65252	9.58523	7.25742	5.34249
	4.14371	11.6	10.8604	6.48995	6.90485	15.8246	2.55004	14.0695	5.54359	6.86379	3.67922	4.99817	282.387	0.134751	0.288609	1.69984	3.70218	-3261.35	-3287.86			8.86807	9.73979	7.38771	5.1804
	4.28181	12.0869	10.9179	6.43886	7.03359	16.0564	2.57353	14.5485	5.62485	6.87676	3.67376	4.89219	254.94	0.134367	0.288703	1.70657	3.71051	-3262.69	-3287.72			9.09552	9.84294	7.58229	5.14757
	4.33415	12.6171	10.877	6.46041	7.25291	16.346	2.60295	14.936	5.68968	6.89152	3.71205	4.99066	237.678	0.13419	0.288692	1.69676	3.71879	-3262.84	-3287.62			9.27608	10.0198	7.74287	5.19808
	4.43877	13.2056	10.7947	6.54917	7.28449	16.8695	2.61777	14.9884	5.69826	6.88459	3.68251	4.94023	228.872	0.133692	0.287869	1.70275	3.73248	-3261.42	-3287.7			9.4797	10.2344	7.76814	5.16911
	4.50977	13.3843	10.9668	6.5564	7.43349	16.8005	2.6447	15.2047	5.75868	6.8808	3.69455	4.99762	230.149	0.132991	0.287403	1.70962	3.73826	-3261.08	-3287.72			9.6203	10.2635	7.86937	5.19099
	4.51273	13.7348	11.0917	6.61546	7.58704	16.8324	2.65017	14.9882	5.69783	6.83189	3.70666	4.97517	234.208	0.132819	0.286923	1.70739	3.74577	-3262.35	-3287.59			9.77973	10.345	7.77874	5.17124
	4.53596	14.4304	11.219	6.57277	7.69211	17.0438	2.65319	15.1545	5.70269	6.7447	3.67356	5.09109	236.028	0.132524	0.286455	1.70534	3.7608	-3262.68	-3287.55			10.0618	10.4362	7.83678	5.16978
	4.54685	14.9809	10.9715	6.66586	7.63848	17.2327	2.67555	15.0695	5.60781	6.78133	3.68255	4.96106	235.929	0.132353	0.286742	1.70051	3.77854	-3261.23	-3287.76			10.1664	10.5123	7.78428	5.14165
	4.46819	15.8862	10.9571	6.68072	7.76689	17.5081	2.72452	14.7496	5.63309	6.83759	3.70374	5.02284	235.389	0.131898	0.287048	1.68646	3.78363	-3260.48	-3287.97			10.4372	10.6519	7.70241	5.18806
	4.43836	16.71	11.1284	6.6699	7.8043	17.4192	2.80655	14.5818	5.7011	6.95873	3.73327	5.19898	234.219	0.131644	0.286924	1.67111	3.79271	-3261.49	-3288			10.7589	10.6311	7.6965	5.29699
	4.50588	17.8152	11.1555	6.7859	7.90991	17.3316	2.90921	14.211	5.79647	7.23611	3.87014	5.50982	232.549	0.131414	0.287202	1.6515	3.80194	-3261.9	-3288.08			11.1588	10.6758	7.63888	5.53869
	4.56871	18.912	11.3126	6.82449	8.03613	17.1081	2.96762	13.6421	5.81479	7.31169	3.90907	5.68823	233.093	0.131326	0.286827	1.62952	3.81346	-3260.13	-3288.41			11.5978	10.6562	7.47485	5.63633
	4.84172	19.6478	11.7042	6.79962	7.99522	16.9035	3.03313	13.0329	5.99522	7.16259	3.83881	6.02647	233.168	0.131198	0.286258	1.60527	3.8216	-3258.49	-3288.79			12.0646	10.5661	7.35376	5.67595
	4.9283	20.3057	12.0444	6.79126	8.13755	16.3561	3.08653	12.5755	6.10137	7.13506	3.82881	6.46801	235.346	0.131625	0.285945	1.59243	3.82679	-3258.65	-3289			12.4262	10.4283	7.25448	5.81063
	4.95731	21.8337	12.196	6.96392	8.10342	16.2726	3.15164	12.0223	6.23523	7.23276	3.87054	7.03271	240.578	0.131595	0.286248	1.58753	3.82906	-3258.46	-3289.21			12.9957	10.4466	7.13639	6.04533
	5.07687	22.9662	12.2277	6.93813	8.12835	15.9221	3.23665	11.8598	6.40501	7.19432	3.87156	7.96159	250.687	0.131385	0.286802	1.58233	3.8322	-3255.69	-3289.64			13.4236	10.3295	7.16716	6.34249
	5.1458	23.5793	12.2803	6.93583	8.10627	15.506	3.25363	11.7336	6.54821	7.20316	3.87076	8.94323	260.109	0.131327	0.287306	1.57448	3.82409	-3252.33	-3290.13			13.6685	10.1827	7.17848	6.67239
	5.12247	24.5633	12.4239	6.96647	8.09947	14.6598	3.28498	11.2076	6.68612	7.10376	3.82769	9.80228	267.699	0.131518	0.288074	1.56612	3.8179	-3250.75	-3290.38			14.0365	9.90859	7.05958	6.91124
	5.14284	25.2664	12.6431	6.98979	8.05801	13.5132	3.25657	10.9581	6.71672	7.05466	3.75655	10.8906	275.033	0.131796	0.288351	1.56006	3.81013	-3248.82	-3290.51			14.3508	9.52034	6.97713	7.23393
	5.19197	25.9288	12.5799	7.35743	7.98891	12.6341	3.24535	10.9819	6.78938	7.02646	3.71237	11.9688	281.195	0.131695	0.28889	1.55501	3.80055	-3229.24	-3290.78			14.5669	9.32681	7.00553	7.56923
	5.13076	26.439	12.5304	7.55741	7.88485	11.8827	3.14392	11.4219	6.8004	6.79304	3.63921	13.2559	285.355	0.13168	0.289038	1.5624	3.79235	-3190.73	-3291.06			14.7	9.10832	7.12207	7.89606
	5.00814	26.2572	12.5526	7.95604	7.74671	10.9166	3.15506	11.8949	6.8887	6.76669	3.62381	14.5368	284.314	0.131309	0.289319	1.56513	3.7773	-3130.12	-3291.06			14.606	8.87312	7.31289	8.3091
	4.85653	25.9447	12.2377	9.11677	7.54447	9.71081	3.09668	12.2866	6.87079	7.05163	3.6304	15.6668	280.048	0.130859	0.28963	1.57142	3.7694	-3077.57	-3290.88			14.3463	8.79068	7.41802	8.78295
	4.66996	25.6088	12.2983	9.90113	7.38648	9.15455	3.06463	12.7852	6.7317	7.28591	3.77578	17.0762	275.988	0.130313	0.289908	1.57276	3.76473	-3041.52	-3290.83			14.1923	8.81405	7.52718	9.37929
	4.5027	24.7666	12.2611	11.1027	7.39501	8.21205	3.05729	13.0896	6.63484	7.60287	3.87276	18.4412	270.129	0.130432	0.290452	1.56821	3.76272	-3028.23	-3290.89			13.8435	8.90326	7.59391	9.97228
	4.26806	23.6239	12.212	12.4996	7.34077	7.66572	3.03605	13.7455	6.5149	8.17605	4.17825	19.353	259.781	0.130872	0.290827	1.56512	3.76781	-3024.9	-3290.74			13.368	9.16868	7.76548	10.5691
	4.15013	22.9126	11.7142	14.8563	7.32629	7.82679	3.00172	14.1008	6.49937	8.8813	4.58202	20.3792	244.46	0.131127	0.29106	1.56582	3.77294	-3028.29	-3290.41			12.9257	10.0031	7.86729	11.2809
	3.99799	21.5387	11.4106	17.9082	7.70409	7.83295	3.03498	14.3142	6.41134	9.83542	4.99632	21.3154	230.369	0.131351	0.290882	1.56458	3.78141	-3030.67	-3290.22			12.3157	11.1484	7.92019	12.049
	3.90019	20.0419	11.0843	20.2596	7.77547	8.73652	3.05257	14.7045	6.34302	11.6628	5.68001	22.1381	224.671	0.131539	0.290673	1.56337	3.78674	-3031.37	-3290.2			11.6754	12.2572	8.03336	13.1603
	3.71634	18.4178	10.6973	24.8681	7.83922	10.1358	3.07922	14.9611	6.32172	15.2917	6.67429	23.1322	220.819	0.131607	0.290581	1.56614	3.78925	-3042.11	-3290.06			10.9438	14.281	8.12066	15.0327
	3.6338	16.5096	10.4062	29.372	8.04682	12.2597	3.19263	15.0376	6.31719	21.1809	7.86567	24.4861	214.364	0.131739	0.290865	1.56063	3.78514	-3072.31	-3289.77			10.1832	16.5595	8.18248	17.8442
	3.59887	14.6801	9.66731	34.8047	8.17816	14.7432	3.27197	14.7056	6.40203	28.983	9.65965	26.0852	206.486	0.131908	0.29093	1.55663	3.7894	-3126.7	-3289.64			9.31541	19.242	8.12654	21.576
	3.64873	13.2236	9.22206	39.5455	8.4594	17.0563	3.34265	14.6772	6.44955	36.3516	11.2979	29.1159	208.794	0.132082	0.291119	1.55275	3.78099	-3184.63	-3289.71			8.69813	21.6871	8.15648	25.5885
	3.7184	12.3153	8.6843	44.175	8.51283	19.3844	3.43744	14.352	6.61889	43.66	13.1408	32.1296	223.929	0.132091	0.291618	1.55094	3.77549	-3228.77	-3289.67			8.23932	24.0241	8.13612	29.6435
	3.85555	11.247	7.82219	50.2709	8.57174	21.8543	3.61382	13.9748	6.91662	51.3565	15.1742	34.3326	244.281	0.131757	0.292027	1.5481	3.77543	-3231.94	-3289.45			7.64159	26.899	8.16842	33.6211
	3.94081	10.3246	7.40571	56.4252	8.71747	24.5233	3.75773	13.6224	7.22816	60.6415	17.4234	36.6854	263.391	0.131678	0.291922	1.55579	3.77218	-3200.21	-3289.3			7.2237	29.8887	8.20277	38.2501
	4.03107	9.24927	6.87535	63.5345	9.05452	27.4955	3.91896	13.327	7.39918	66.7834	19.1595	40.4052	273.158	0.131556	0.292169	1.56945	3.76621	-3103.75	-3289.33			6.71856	33.3615	8.21506	42.116
	4.16826	8.49536	6.55051	69.6091	9.42458	30.0717	4.06556	13.6508	7.51428	71.6553	20.5048	43.3518	278.614	0.131979	0.292655	1.57255	3.75912	-2908.1	-3289.26			6.40471	36.3685	8.41022	45.1707
	4.42277	8.49933	6.43317	74.6855	9.94925	32.1604	4.27951	13.7048	7.64097	74.3556	21.5467	45.2988	291.917	0.131357	0.293398	1.57103	3.75441	-2611.37	-3288.97			6.45176	38.9317	8.54175	47.067
	4.54539	8.66241	6.38665	78.3062	10.5838	33.2121	4.32963	13.6801	7.72807	75.1429	22.1443	46.4006	314.412	0.131086	0.294229	1.57183	3.75176	-2232.83	-3288.68			6.53148	40.7007	8.57928	47.8959
	4.75862	9.48192	6.47695	80.4239	11.286	33.276	4.39445	13.3592	7.64607	74.9741	22.4556	47.2757	341.743	0.130656	0.294483	1.57169	3.75512	-1823.01	-3288.56			6.90583	41.662	8.46659	48.2351
	5.07029	10.0404	6.59589	81.287	12.0463	33.2115	4.44408	13.3834	7.54332	72.9656	22.0912	47.239	360.99	0.130373	0.294661	1.58465	3.77067	-1404.36	-3288.44			7.23551	42.1816	8.45693	47.4319
	5.20007	10.4361	7.06612	80.3344	12.4502	32.5714	4.43222	13.3982	7.32984	69.4435	21.5231	46.1267	368.336	0.130425	0.294622	1.59787	3.78914	-982.752	-3288.13			7.56742	41.7853	8.38675	45.6978
	5.39261	11.0512	7.99112	78.5031	13.3312	31.532	4.39431	13.2502	7.17578	65.5725	20.8085	44.4529	369.017	0.130537	0.294988	1.60983	3.80924	-553.669	-3287.83			8.14497	41.1221	8.27344	43.6113

## Sheet: P207 U1-2
	Ra Li	Oi Li	Oe Li	MF Li	ICO Li	LO Li	Ra Re	Oi Re	Oe Re	MF Re	ICO Re	LO Re	EKG	Kippwinkel	Rotwinkel	Kraft x	Kraft y	Druck li	Druck re			Bauch links	Rücken links	Bauch rechts	Rücken rechts
	6.54128	15.3598	9.02083	53.5477	14.002	12.7753	7.76022	29.7848	12.5401	59.3709	26.2801	93.3153	283.467	0.0858101	0.390816	1.275	3.3374	52	-3330.01			10.3073	26.775	16.695	59.6554
	6.88584	15.453	8.92593	53.9554	14.2675	12.4643	7.80462	29.5465	12.3031	62.0252	27.0613	92.6131	296.662	0.0857101	0.390591	1.27476	3.34276	46	-3329.73			10.4216	26.8957	16.5514	60.5665
	7.13828	15.3432	8.88597	53.8815	14.3599	12.2101	7.70607	29.1348	11.705	64.3724	27.2987	90.5556	311.726	0.0858191	0.390683	1.27248	3.34684	0.919434	-3329.28			10.4558	26.8172	16.182	60.7422
	7.2055	15.2097	8.75126	52.5606	14.4042	11.7967	7.63208	30.2407	11.3574	64.8486	27.2869	86.7507	322.518	0.0852496	0.391499	1.27635	3.35122	11	-3328.86			10.3888	26.2538	16.4101	59.6287
	7.3406	14.9995	9.25147	50.0759	14.9314	11.2133	7.46505	30.5028	10.7993	64.3689	26.5943	83.1989	330.603	0.0850551	0.39176	1.27735	3.35174	162.156	L			10.5305	25.4068	16.2557	58.054
	7.33689	15.2393	10.139	46.6889	14.8712	10.6846	7.23549	31.2964	10.3775	62.9259	25.6362	78.8005	344.656	0.0848685	0.392131	1.27623	3.34687	531.535	-3328.25			10.9051	24.0815	16.3032	55.7876
	7.37944	15.5809	11.71	43.9851	14.8429	10.4877	7.08281	31.7077	10.018	60.506	24.136	72.8937	364.002	0.084582	0.392032	1.27042	3.34268	832.174	-3327.82			11.5568	23.1052	16.2695	52.5119
	7.56779	16.1579	13.0567	40.7245	15.1414	10.1746	7.05403	33.3141	9.63498	56.1826	22.5878	67.5101	380.13	0.0842591	0.392505	1.26617	3.34196	897.287	-3327.47			12.2608	22.0135	16.6677	48.7602
	7.64854	16.8044	15.3102	37.5047	15.4907	10.0347	6.96545	34.502	9.29331	50.6304	20.4804	59.7235	386.532	0.0839828	0.392913	1.25963	3.33509	875.653	-3327.29			13.2544	21.01	16.9202	43.6114
	7.75466	18.1167	18.2398	34.8979	16.7667	10.2416	6.87189	34.7818	8.97643	45.2222	17.9292	51.2129	385.511	0.084561	0.392943	1.25559	3.32776	794.821	-3327.17			14.7037	20.6354	16.8767	38.1214
	7.82383	19.2965	21.4213	31.6896	18.609	10.8818	6.88122	34.8213	8.57666	38.8422	15.6384	44.462	388.957	0.0848153	0.393241	1.25032	3.32011	684.281	-3326.98			16.1805	20.3935	16.7597	32.9808
	8.20104	20.7396	25.2693	28.4636	21.0118	11.9585	6.90693	34.5056	8.20771	33.3864	13.756	36.8084	394.783	0.0849869	0.393668	1.24047	3.3106	553.268	-3326.71			18.07	20.478	16.5401	27.9836
	8.51266	23.6971	27.2921	26.1776	22.6482	14.4431	6.92587	34.1892	7.98927	27.4557	11.5371	30.3564	395.757	0.0852522	0.393841	1.23095	3.29854	398.877	-3326.54			19.8339	21.0896	16.3681	23.1164
	8.64585	26.4137	29.2008	23.8847	25.5503	16.9526	6.87174	33.0701	7.52884	22.1328	9.49777	24.3482	389.265	0.0854795	0.393376	1.2234	3.2896	211.766	-3326.5			21.4201	22.1292	15.8236	18.6596
	8.96829	28.7699	30.9306	21.3768	27.9021	19.4712	6.79179	31.2348	7.33823	18.6517	7.6754	19.7634	384.005	0.0856815	0.393175	1.21224	3.28067	-8.70445	-3326.41			22.8896	22.9167	15.1216	15.3635
	9.11548	30.2793	31.8959	20.3421	30.3107	22.2993	6.64367	29.388	7.06008	16.2781	6.40515	14.9678	387.751	0.0858592	0.393393	1.20428	3.27652	-245.915	-3326.25			23.7636	24.3173	14.3639	12.5503
	9.09985	31.9028	32.786	19.0791	32.0817	25.5824	6.57133	27.3194	6.74489	14.3592	5.7998	11.4688	392.257	0.0859362	0.39342	1.2131	3.27824	-484.706	-3326.14			24.5962	25.5811	13.5452	10.5426
	9.23574	33.3653	33.5748	18.356	34.1654	27.9123	6.47226	25.3696	6.52203	12.9005	5.31705	10.3076	394.693	0.0863912	0.393671	1.22738	3.27663	-732.251	-3326.18			25.392	26.8112	12.788	9.50836
	9.483	34.6192	34.2884	17.2069	35.9056	30.8102	6.39512	22.2227	6.16483	12.1421	4.93997	9.73808	394.028	0.086874	0.393211	1.23766	3.27426	-979.961	-3326.22			26.1302	27.9742	11.5942	8.94005
	9.80787	36.103	34.362	16.5266	38.3563	33.793	6.31176	17.9713	5.93357	11.7023	4.65822	9.51528	390.533	0.0873334	0.392573	1.24207	3.27589	-1219.49	-3326.14			26.7576	29.5586	10.0722	8.62526
	9.93862	36.4949	33.572	15.9446	39.8202	36.093	6.22407	15.4073	5.6966	10.8892	4.60358	9.16	384.181	0.08742	0.392061	1.24932	3.2776	-1443.54	-3326.08			26.6685	30.6193	9.10931	8.21758
	10.1366	36.6253	32.1782	15.7312	40.7453	38.1762	6.0501	13.8721	5.64506	10.3537	4.47854	9.05902	382.409	0.0874011	0.391527	1.2561	3.27828	-1660.92	-3326.11			26.3133	31.5509	8.52241	7.96377
	9.947	36.8578	30.0534	15.1489	41.6654	39.5375	5.85852	13.2932	5.75732	9.98387	4.40126	8.86159	383.024	0.0874481	0.390947	1.2599	3.27672	-1868.84	-3326.19			25.6194	32.1173	8.303	7.74891
	9.67096	35.598	28.5785	14.5637	43.1921	40.2619	5.70001	12.3862	5.83222	9.34234	4.3115	8.51619	381.418	0.0875711	0.390763	1.2625	3.27674	-2066.2	-3326.18			24.6158	32.6726	7.9728	7.39001
	9.48377	34.4742	27.0579	13.8249	43.2468	40.0047	5.58077	11.7879	6.4178	8.57015	4.28385	8.37899	376.145	0.0879412	0.390753	1.27013	3.28227	-2238.32	-3326.11			23.6719	32.3588	7.92883	7.07766
	9.34853	34.216	25.0794	13.3009	43.1321	39.1394	5.65198	11.6659	6.89684	7.80404	4.22049	8.13413	372.322	0.0883682	0.390423	1.27982	3.285	-2389.66	-3326.15			22.8813	31.8574	8.07157	6.71955
	9.62502	35.0092	23.6538	12.8226	42.4577	37.7022	5.9405	11.669	7.64754	7.48145	4.20434	7.78963	372.517	0.0883129	0.390197	1.2845	3.2839	-2525.26	-3326.27			22.7627	30.9942	8.41903	6.4918
	9.88488	36.2616	21.9455	12.3988	42.5511	35.7886	6.20587	11.8645	8.51657	7.31219	4.28505	7.42997	372.141	0.088335	0.389666	1.28777	3.2834	-2654.76	-3326.32			22.6973	30.2462	8.8623	6.3424
	9.91619	37.5769	20.2064	11.8705	42.0885	33.8321	6.49185	11.8833	9.14737	7.0275	4.55762	7.13449	368.934	0.0883973	0.389028	1.28193	3.28878	-2769.81	-3326.29			22.5665	29.2637	9.17417	6.23987
	9.70189	37.9635	18.3529	11.1932	41.607	31.3483	6.7807	12.1599	9.73377	6.46231	5.17261	6.97027	365.312	0.0882027	0.389062	1.28033	3.29088	-2870.23	-3326.32			22.0061	28.0495	9.55811	6.20173
	9.29125	37.1208	16.2357	10.512	40.6113	28.4685	6.84327	12.3931	10.1826	5.93774	5.62187	6.76975	361.243	0.0879246	0.38927	1.2805	3.29712	-2960.31	-3326.45			20.8826	26.5306	9.80633	6.10979
	9.04704	36.2453	14.4883	9.49141	39.4453	25.9279	6.90177	12.912	10.6328	5.75787	6.0609	6.68577	364.686	0.0874809	0.389368	1.28393	3.30114	-3040.03	-3326.54			19.9269	24.9549	10.1488	6.16818
	8.72292	35.3306	12.6274	8.61793	38.0785	22.9422	6.97965	13.5571	11.0406	5.76417	6.53721	6.50825	371.59	0.0872944	0.389071	1.28995	3.30239	-3105.16	-3326.55			18.8936	23.2129	10.5258	6.26988
	8.54708	34.2232	11.1624	8.29389	36.0978	20.8457	7.01026	13.9965	11.2774	5.7709	7.03629	6.4869	382.318	0.0871944	0.388697	1.29226	3.3069	-3152.17	-3326.58			17.9776	21.7458	10.7614	6.43137
	8.36134	33.3184	9.74768	7.89181	33.806	18.5857	6.9039	14.087	11.6478	5.85064	7.30115	6.44391	385.35	0.0867954	0.388463	1.29865	3.31088	-3185.83	-3326.69			17.1425	20.0945	10.8795	6.5319
	8.31005	31.6788	8.72028	7.64168	32.2892	17.2766	6.77426	14.073	11.41	5.82008	7.42541	6.62225	385.369	0.0861304	0.38833	1.30114	3.31483	-3214.44	-3326.82			16.2364	19.0692	10.7524	6.62258
	8.10567	29.6944	8.26174	7.51956	30.4451	16.763	6.65254	13.8133	11.2738	5.8096	7.5581	6.71767	391.316	0.0858781	0.388006	1.30332	3.31112	-3237.14	-3326.86			15.3539	18.2426	10.5799	6.69512
	7.5954	27.0313	7.83656	7.29185	28.9394	16.3885	6.41976	13.4241	11.2078	5.84588	7.83786	6.79245	401.563	0.0856144	0.387479	1.31102	3.3067	-3249.57	-3326.86			14.1544	17.5399	10.3506	6.82539
	7.1471	23.8503	7.57577	7.22144	27.1338	16.3797	6.12995	12.9238	10.9037	5.76188	7.99393	6.81399	406.37	0.0856349	0.387229	1.31265	3.30233	-3252.4	-3326.92			12.8577	16.9116	9.98581	6.8566
	6.90041	19.7652	7.35249	7.15865	25.7048	16.307	5.78581	12.6336	10.7202	5.79045	8.03036	7.00049	403.87	0.0857975	0.387301	1.31445	3.29275	-3254.87	-3327.01			11.3394	16.3902	9.71321	6.94043
	6.62819	15.9465	7.13308	7.10687	23.4768	16.5893	5.39836	12.0787	10.5058	5.84145	7.83744	7.19001	399.949	0.0856318	0.386919	1.32638	3.28617	-3259.9	-3327.07			9.90258	15.7243	9.32761	6.9563
	6.53381	13.9485	7.01306	7.18524	21.6066	16.5726	5.10789	11.1786	10.2941	5.94937	7.61282	7.61038	398.897	0.0853341	0.387026	1.33558	3.2829	-3262.75	-3327.09			9.16513	15.1215	8.86019	7.05752
	6.64154	12.7833	6.97826	7.20738	20.1304	16.8246	4.97208	10.4018	10.0176	5.94131	7.29073	7.9254	398.752	0.0854922	0.38721	1.34245	3.27894	-3261.13	-3327.18			8.80102	14.7208	8.46382	7.05248
	6.61864	12.0257	6.87374	7.39611	18.9487	17.7019	4.73918	9.23524	9.77694	6.04282	6.96915	8.64623	399.754	0.0853905	0.387437	1.34625	3.27749	-3259.43	-3327.36			8.50602	14.6822	7.91712	7.2194
	6.67555	11.5713	6.79308	7.31276	18.6266	18.1646	4.60796	8.39237	9.49724	6.03623	6.63275	9.40213	393.856	0.08527	0.387713	1.35271	3.28297	-3261.55	-3327.54			8.34665	14.7013	7.49919	7.35703
	6.55249	11.1691	6.74293	7.35884	17.9237	18.2776	4.5418	7.82953	9.13081	5.96047	6.26718	10.4218	387.738	0.0855328	0.387877	1.35411	3.2848	-3264.1	-3327.69			8.15483	14.52	7.16738	7.54981
	6.55184	11.1462	6.63088	7.22938	16.9025	18.4784	4.53329	7.56877	9.02352	5.96419	6.14078	11.3861	389.177	0.0858551	0.38806	1.3584	3.28083	-3263.2	-3327.83			8.10964	14.2034	7.04186	7.83036
	6.40272	11.2076	6.62008	7.17047	16.1538	17.7313	4.47115	7.53469	8.91548	5.9114	6.09234	12.2484	388.997	0.0856756	0.387826	1.36761	3.28577	-3260.76	-3327.98			8.07681	13.6852	6.97377	8.08405
	6.42896	11.213	6.68018	7.07096	15.2612	17.5683	4.45161	7.55371	8.59143	5.84332	6.01271	13.3248	382.443	0.0858836	0.388259	1.37056	3.29432	-3261.13	-3328.13			8.10739	13.3002	6.86558	8.39362
	6.42849	11.3829	6.73333	7.17034	14.494	16.8871	4.37244	7.65127	8.31635	6.01128	5.83278	13.8346	370.807	0.0858536	0.388692	1.3739	3.30649	-3263.8	-3328.27			8.18158	12.8505	6.78002	8.55956
	6.48326	11.4953	6.97019	7.21544	13.9064	16.5011	4.3884	7.89192	8.11727	5.93174	5.68672	15.0489	360.043	0.0854185	0.389283	1.37997	3.32438	-3264.16	-3328.38			8.31625	12.541	6.7992	8.88912
	6.29019	11.6621	7.0875	7.21734	13.4172	16.1162	4.38898	8.07389	7.90915	5.86247	5.54695	16.0135	352.485	0.0857104	0.389543	1.38047	3.34057	-3262	-3328.49			8.3466	12.2502	6.79067	9.14096
	6.35063	11.9922	7.29368	7.20526	12.8252	15.9863	4.38007	8.41584	7.60359	5.78908	5.60874	17.0896	347.609	0.0860521	0.38925	1.38493	3.35393	-3261.29	-3328.6			8.54549	12.0056	6.79983	9.49581
	6.22137	12.3184	7.35474	7.12656	11.974	15.6658	4.34291	9.55044	7.49738	5.81696	5.67907	17.8472	338.088	0.0860312	0.389078	1.38716	3.36768	-3263.26	-3328.68			8.63151	11.5888	7.13024	9.78107
	6.07542	12.8264	7.61993	6.94671	11.3828	14.5885	4.34059	11.2753	7.31815	5.7486	5.76253	18.6692	324.484	0.086433	0.388779	1.39273	3.37988	-3264.52	-3328.73			8.8406	10.9727	7.64468	10.0601
	5.92467	13.4402	7.74158	6.77314	10.5591	13.6171	4.3238	12.7574	7.10345	5.67584	5.92379	19.4289	314.637	0.08659	0.388704	1.39557	3.3809	-3263.11	-3328.72			9.03548	10.3165	8.06157	10.3428
	5.85276	13.9302	8.14215	6.462	10.0176	12.5956	4.31708	13.6071	6.99341	5.77093	6.08113	20.5675	302.46	0.0866939	0.387967	1.39686	3.38338	-3261.67	-3328.7			9.30837	9.69176	8.30587	10.8065
	5.73157	14.3382	8.70279	6.38835	9.64001	11.7426	4.24477	14.7956	7.25278	5.80356	6.32061	21.5455	288.45	0.0868923	0.387654	1.39835	3.38109	-3262.56	-3328.67			9.59085	9.257	8.76437	11.2232
	5.71352	14.836	9.12805	6.36078	9.34673	11.418	4.20948	16.2312	7.45461	5.91209	6.42665	22.3699	277.146	0.0872065	0.387228	1.39975	3.37829	-3264.05	-3328.65			9.89252	9.04185	9.29844	11.5695
	5.69047	16.0611	9.65436	6.34976	9.1488	11.1483	4.28898	17.7087	7.49444	6.18712	6.6104	23.474	270.941	0.0871715	0.386752	1.4034	3.37298	-3263.49	-3328.61			10.4686	8.88228	9.83072	12.0905
	5.72152	16.9893	10.0605	6.22831	9.02425	10.9851	4.4275	19.0552	7.69668	6.29417	7.0738	25.6953	267.818	0.0873106	0.386425	1.40738	3.36498	-3261.8	-3328.56			10.9238	8.7459	10.3931	13.0211
	5.59219	17.4854	10.4062	6.15563	8.8333	10.8808	4.43102	20.3746	7.73768	6.52259	7.41898	28.1107	270.209	0.0877997	0.386229	1.4128	3.36299	-3261.68	-3328.53			11.1613	8.62325	10.8478	14.0174
	5.6313	17.9955	10.5654	6.07766	8.74195	10.6118	4.54974	21.1922	7.87832	6.70174	8.00727	29.4324	272.099	0.0879304	0.386049	1.41864	3.35903	-3262.93	-3328.53			11.3974	8.47713	11.2068	14.7138
	5.55717	18.6936	10.8092	5.95246	8.53101	10.1797	4.53266	22.6587	8.118	7.16688	8.50834	31.3733	269.25	0.0881442	0.38617	1.42406	3.3526	-3263.07	-3328.53			11.6867	8.22105	11.7698	15.6829
	5.65603	19.1238	10.9728	5.88377	8.38148	9.9517	4.5903	23.5417	8.35755	7.66308	9.49382	33.7234	266.683	0.0879078	0.386372	1.4328	3.34805	-3261.59	-3328.49			11.9175	8.07231	12.1632	16.9601
	5.79453	20.132	11.0792	6.10048	8.20023	9.91782	4.71738	23.4986	8.65511	8.30905	10.6307	34.7818	268.098	0.0877538	0.386322	1.42802	3.3447	-3260.8	-3328.41			12.3352	8.07284	12.2904	17.9072
	5.88848	20.7638	11.1864	6.12505	7.935	9.9551	4.8687	23.2436	8.9705	8.96086	11.5062	36.4929	273.82	0.0879385	0.3867	1.42686	3.34305	-3261.62	-3328.37			12.6129	8.00505	12.3609	18.9867
	5.91384	21.2139	11.2761	6.12098	7.75451	9.8691	4.97935	23.4989	9.53902	9.41538	12.4465	37.727	284.349	0.0880146	0.387584	1.42684	3.33698	-3262.18	-3328.34			12.8013	7.91487	12.6724	19.863
	6.01255	21.4932	11.3098	6.23883	7.79606	9.55236	5.07829	24.2141	9.74204	10.1315	13.2407	38.5175	300.567	0.0877284	0.388029	1.43043	3.33736	-3261.29	-3328.28			12.9385	7.86241	13.0115	20.6299
	6.2076	21.8549	11.4542	6.37593	7.7847	9.5807	5.15732	24.2745	10.0346	10.6829	14.3197	40.4454	316.521	0.0875276	0.3884	1.43348	3.34066	-3260.32	-3328.15			13.1722	7.91378	13.1555	21.816
	6.34343	22.1312	11.7113	6.42252	7.68839	9.52489	5.13938	24.5087	10.3125	11.803	15.0177	42.7635	327.106	0.087194	0.388813	1.43295	3.34015	-3260.64	-3328.04			13.3953	7.8786	13.3202	23.1947
	6.51469	22.6725	11.8204	6.48857	7.60392	9.53499	5.18381	24.64	10.5859	12.9229	16.2786	44.7637	331.967	0.0867317	0.388973	1.42983	3.33968	-3261.45	-3327.93			13.6692	7.87583	13.4699	24.6551
	6.63912	22.937	11.5507	6.60401	7.55596	9.62783	5.23948	24.7891	10.8339	14.4366	17.8242	46.0569	338.071	0.0858234	0.388978	1.42093	3.33636	-3261.19	-3327.73			13.7089	7.92927	13.6208	26.1059
	6.86162	23.7405	11.5057	6.78763	7.55741	9.60959	5.37685	25.2573	11.061	15.9376	18.7934	46.87	346.086	0.0851442	0.389118	1.4089	3.32837	-3260.24	-3327.38			14.0359	7.98488	13.8984	27.2003
	7.02385	23.9309	11.4549	6.92941	7.5207	9.77085	5.46338	26.0191	11.3439	17.3537	20.1602	46.9469	364.967	0.0847411	0.388939	1.39523	3.32656	-3260.11	-3327.01			14.1366	8.07365	14.2754	28.1536
	7.11791	23.9713	11.4998	6.95561	7.52914	9.86018	5.55004	26.9911	11.8482	18.5388	21.8008	46.0375	388.043	0.084894	0.388995	1.38338	3.3145	-3260.8	-3326.66			14.1963	8.11498	14.7964	28.7924
	7.27445	23.6031	11.5452	6.98283	7.50085	10.3456	5.48394	27.9558	12.2345	19.7703	22.4821	45.3908	399.542	0.0848354	0.388927	1.38029	3.30823	-3260.93	-3326.31			14.1409	8.27642	15.2247	29.2144
	7.38685	23.201	11.7443	6.98015	7.56632	10.7642	5.45815	28.5028	12.4979	20.7816	23.592	44.3638	403.479	0.084739	0.388454	1.37732	3.29836	-3260.27	-3325.87			14.1107	8.4369	15.4863	29.5791
	7.58606	22.9038	11.8716	7.16256	7.553	11.3484	5.49906	29.1653	12.638	22.9816	24.6411	43.22	400.784	0.0843778	0.388122	1.37158	3.29226	-3259.86	-3325.36			14.1205	8.688	15.7674	30.2809
	7.77246	22.7593	11.9342	7.21535	7.55319	12.042	5.52055	29.6515	12.8764	24.4287	25.8747	42.3731	395.722	0.0838796	0.387941	1.3635	3.29092	-3260.28	-3324.93			14.1553	8.93684	16.0161	30.8922
	7.91116	22.6839	12.2664	7.23321	7.68817	13.3142	5.5411	30.1203	13.1056	26.1648	26.4265	40.7518	391.134	0.0838211	0.38794	1.35278	3.28584	-3260.66	-3324.62			14.2871	9.41186	16.2557	31.1144
	8.08312	22.6598	12.4429	7.43616	7.95996	15.0429	5.574	30.3282	13.1585	27.3063	26.8282	38.1022	390.744	0.0838906	0.387887	1.34613	3.28172	-3260.32	-3324.33			14.3953	10.1463	16.3536	30.7456
	8.13916	21.9884	13.4096	7.60883	8.32121	17.3763	5.56843	30.4652	13.0107	29.1696	26.8854	33.9928	398.87	0.0840005	0.388089	1.34439	3.2755	-3259.8	-3324.07			14.5124	11.1021	16.3481	30.0159
	8.09792	22.1255	15.1664	7.89439	9.10733	19.7648	5.58192	31.1981	13.1037	29.6299	26.4414	30.8017	405.507	0.0845379	0.38796	1.34806	3.26768	-3259.95	-3323.91			15.13	12.2555	16.6279	28.9577
	7.97948	21.5206	17.1072	8.10012	10.2441	22.2803	5.50708	31.3266	13.0939	29.9471	26.1095	27.8686	411.498	0.0851129	0.38753	1.34609	3.25969	-3260.38	-3323.91			15.5358	13.5415	16.6425	27.9751
	7.87484	21.8147	19.4016	8.45836	11.7699	26.8068	5.45639	31.1145	12.931	29.9279	25.4916	25.0903	417.939	0.0856598	0.387257	1.34301	3.25343	-3260.32	-3323.9			16.3637	15.6783	16.5006	26.8366
	7.80054	22.7456	21.3883	9.06759	13.7314	31.9795	5.43847	30.4322	12.542	31.0491	24.048	22.4021	425.749	0.0858985	0.387294	1.34443	3.25395	-3259.86	-3323.79			17.3114	18.2595	16.1376	25.8331
	7.64184	24.2292	23.4875	9.59212	16.7859	37.1161	5.40991	29.8109	12.0249	32.9315	22.8123	20.1388	430.114	0.0858612	0.387367	1.34352	3.25282	-3259.77	-3323.66			18.4528	21.1647	15.7486	25.2942
	7.58777	25.4489	24.973	10.7889	19.4924	41.815	5.4425	29.5414	11.6164	35.6034	21.5008	18.3529	428.45	0.0858425	0.387465	1.34376	3.25441	-3260.1	-3323.63			19.3366	24.0321	15.5335	25.1524
	7.37069	27.4304	26.7842	12.1528	23.4863	48.1949	5.3921	28.5495	10.9443	37.0726	20.0074	16.9446	427.988	0.0859406	0.387553	1.34886	3.25516	-3260.22	-3323.59			20.5284	27.9447	14.962	24.6749
	7.26688	29.2625	27.5592	13.9767	30.096	56.094	5.3767	27.8291	10.556	38.9242	18.3142	15.2845	424.931	0.0863475	0.387482	1.35236	3.24987	-3259.91	-3323.32			21.3629	33.3889	14.5873	24.1743
	7.02853	30.6361	28.5035	16.4578	37.15	61.8658	5.39814	27.1228	9.98896	39.7229	16.7626	13.893	419.544	0.0865897	0.387623	1.35906	3.23953	-3259.67	-3322.68			22.056	38.4912	14.17	23.4595
	6.94279	30.6577	29.3378	19.791	45.8626	67.4376	5.41952	26.2584	9.69306	41.3907	15.4177	13.6813	412.702	0.086452	0.387784	1.36228	3.23147	-3259.85	-3321.6			22.3128	44.3637	13.7903	23.4966
	6.83432	31.4859	29.8188	25.5087	53.1048	72.9923	5.43512	25.2031	9.38425	41.9039	13.7612	13.3512	410.597	0.0865899	0.387928	1.36968	3.22512	-3260.08	-3319.76			22.713	50.5353	13.3408	23.0055
	6.94226	32.8298	30.3477	30.0436	59.9634	79.3712	5.443	24.2351	8.84729	42.9124	12.3759	13.3865	409.819	0.0868555	0.387687	1.37291	3.22184	-3259.92	-3316.1			23.3733	56.4594	12.8418	22.8916
	7.15465	33.8927	30.2472	35.379	66.8252	83.8707	5.44499	23.3816	8.42941	43.5642	11.6604	13.6506	411.391	0.0869378	0.387955	1.37159	3.2188	-3259.63	-3308.87			23.7649	62.025	12.4187	22.9584
	7.35089	33.9811	30.0586	40.0183	72.2044	87.336	5.56544	22.6846	8.26519	44.9465	11.0652	13.9364	404.057	0.0865468	0.388753	1.36907	3.22142	-3259.66	-3296.17			23.7969	66.5196	12.1717	23.316
	7.60521	33.6292	29.9686	45.2939	78.1261	89.5898	5.62742	22.1395	8.12469	46.8487	10.6177	14.2032	385.649	0.0866767	0.388811	1.36381	3.22178	-3259.89	-3276.1			23.7343	71.0033	11.9639	23.8899
	7.80092	32.1611	29.2477	49.2478	82.8156	92.9042	5.72694	21.224	8.04596	47.0041	10.6496	14.542	370.456	0.086763	0.388851	1.35853	3.22578	-3259.88	-3248.19			23.0699	74.9892	11.6656	24.0652
	8.0222	31.6378	29.1021	53.9415	86.2006	94.8597	5.85882	20.6511	7.94874	47.1447	10.5989	14.5447	363.752	0.0872289	0.388935	1.35138	3.22829	-3259.58	-3213.66			22.9207	78.3339	11.4862	24.0961
	8.23972	30.8897	28.0388	58.1391	89.135	95.7681	5.89339	20.6732	8.14879	46.3507	10.7559	14.0613	350.12	0.0874643	0.389009	1.34357	3.23164	-3259.48	-3173.21			22.3894	81.0141	11.5718	23.7226
	8.34821	30.2195	27.678	59.2384	90.381	93.2657	6.02196	20.4575	8.0644	46.6728	10.7509	13.7354	340.412	0.0877633	0.388793	1.33339	3.23649	-3259.66	-3133.66			22.0819	80.9617	11.5146	23.7197
	8.50639	30.6111	27.0078	59.5576	90.1551	91.1097	6.09531	20.55	8.12831	46.5938	11.4645	13.5941	342.644	0.0879335	0.388966	1.3241	3.23862	-3259.76	-3094.63			22.0418	80.2741	11.5912	23.8841
	8.58825	32.0138	25.8724	59.5374	88.2428	87.8683	6.19701	20.7004	8.57948	45.2059	12.0297	13.1657	353.426	0.0883784	0.389103	1.323	3.23665	-3259.55	-3059.66			22.1581	78.5495	11.8256	23.4671
	8.7518	34.1327	25.1076	57.4985	84.7428	82.7168	6.3274	21.1416	8.95339	43.6958	12.415	12.6	362.625	0.088637	0.388379	1.32119	3.23828	-3259.38	-3030.64			22.664	74.986	12.1408	22.9036
	8.85066	35.8643	24.0025	54.6627	81.0834	77.0165	6.29176	21.8802	9.50673	42.4765	13.0824	12.2025	363.714	0.0886639	0.387925	1.31194	3.23736	-3259.52	-3009.31			22.9058	70.9209	12.5596	22.5871
	8.77794	37.6006	22.8374	51.4243	75.3732	70.6238	6.45776	22.5949	10.5318	41.5358	13.5266	11.8817	365.889	0.0883081	0.387263	1.31671	3.23654	-3259.74	-2997.14			23.072	65.8071	13.1948	22.3147
	8.70715	40.3669	21.7195	47.7645	69.837	64.4777	6.63585	22.9435	11.3096	39.5947	14.1861	11.9688	369.056	0.0882194	0.386578	1.31996	3.23297	-3259.67	-2995.12			23.5979	60.6931	13.6296	21.9165
	8.65038	42.5997	20.0961	42.482	63.3837	57.8366	7.07154	23.1382	12.905	36.1416	15.281	11.9835	374.389	0.0883946	0.386749	1.32613	3.22868	-3259.46	-3003.7			23.7821	54.5674	14.3716	21.1354
	8.50576	43.6825	18.5757	37.8669	56.3886	50.0394	7.50795	23.8238	14.363	34.1608	16.2856	11.9729	377.794	0.088076	0.386544	1.32693	3.22107	-3259.55	-3022.63			23.588	48.0983	15.2316	20.8064
	8.33499	44.3014	17.1427	30.4235	50.4611	41.2988	7.86248	25.0737	15.3472	31.0309	17.1596	12.5912	375.023	0.0878299	0.386169	1.33018	3.2106	-3259.87	-3049.49			23.2597	40.7278	16.0945	20.2606
	8.44398	44.48	16.4292	23.4857	42.881	33.3205	8.37664	25.7605	16.1627	28.9558	17.8315	13.8865	377.577	0.0872724	0.386017	1.32923	3.20282	-3259.95	-3082.83			23.1177	33.2291	16.7666	20.2246
	8.31887	44.0678	15.4806	19.4507	35.9136	27.1335	8.61761	26.2361	16.9409	26.013	18.9511	14.7675	384.252	0.0872803	0.385882	1.33197	3.19647	-3259.74	-3117.81			22.6224	27.4993	17.2649	19.9105
	8.17472	43.101	14.9728	16.6125	28.4315	21.6025	9.02272	26.48	17.6035	23.5519	19.4218	16.0023	386.251	0.0869329	0.385664	1.32996	3.19234	-3259.75	-3152.02			22.0828	22.2155	17.7021	19.6587
	7.92808	40.9647	14.2249	13.2161	22.2694	18.2341	9.19677	26.5703	17.9371	21.5487	19.778	17.4234	379.646	0.0864316	0.385087	1.3273	3.18789	-3260.14	-3183.59			21.0392	17.9065	17.9014	19.5834
	7.58241	38.1258	13.4276	11.0704	17.9835	14.6515	9.26184	26.2982	18.1557	20.7638	20.3986	18.7884	370.833	0.0860631	0.385484	1.32339	3.18673	-3260.41	-3210.51			19.7119	14.5684	17.9053	19.9836
	7.26548	34.0647	12.7526	9.97011	13.9339	11.8387	9.29262	26.028	18.0666	19.2889	20.5872	19.8666	368.108	0.0853833	0.38618	1.32052	3.18279	-3260.24	-3231.93			18.0276	11.9142	17.7957	19.9143
	7.03824	29.7618	11.7969	8.71295	11.7697	9.89007	9.21215	25.5719	17.647	18.154	20.4666	20.536	372.144	0.0850168	0.387069	1.31309	3.17902	-3260.13	-3248.04			16.199	10.1243	17.477	19.7189
	6.87176	24.4187	11.1245	8.0737	10.3339	8.80504	9.11673	25.4686	17.2008	17.3579	20.3676	21.4306	372.728	0.0847198	0.387671	1.30964	3.17693	-3260.58	-3259.86			14.1383	9.07087	17.262	19.7187
	6.6413	20.3255	10.2454	7.4751	9.23928	8.30997	8.70586	25.4136	16.305	16.5482	19.6391	21.6543	362.074	0.0838723	0.387522	1.31189	3.17605	-3261.1	-3268.6			12.4041	8.34145	16.8082	19.2806
	6.43694	17.1808	9.82665	7.06051	8.34813	7.99752	8.41145	25.1834	15.1197	15.4733	18.8398	22.4269	347.212	0.083366	0.387957	1.31856	3.17543	-3261.08	-3275.16			11.1481	7.80205	16.2382	18.9133
	6.20023	14.4762	9.54008	6.68436	7.98736	7.78574	8.02057	24.7175	14.1908	14.8771	18.0442	22.7659	336.524	0.0829134	0.388677	1.32895	3.17421	-3260.86	-3280.2			10.0722	7.48582	15.6429	18.5624
	5.83116	13.181	9.32663	6.49357	8.15425	7.4358	7.49964	24.1343	13.2088	14.3664	17.3802	23.0528	329.963	0.0824766	0.389652	1.34062	3.1635	-3261.19	-3284.17			9.44627	7.36121	14.9476	18.2665
	5.58415	12.3529	9.53158	6.33371	8.12891	7.30266	7.13775	23.712	12.3779	13.9176	16.2191	23.5783	320.426	0.0818745	0.390681	1.34625	3.15523	-3261.92	-3287.51			9.15621	7.25509	14.4092	17.905
	5.47153	12.0091	9.55343	6.21704	8.20408	7.20948	6.49199	23.9557	11.4089	12.8549	15.497	23.4719	308.106	0.0813845	0.391486	1.35581	3.14696	-3262.06	-3290.33			9.01134	7.2102	13.9522	17.2746
	5.40563	12.1426	10.2337	5.98934	8.18737	6.9376	6.24878	24.5616	10.588	11.6857	14.8837	22.2392	297.973	0.0811898	0.392309	1.36611	3.14132	-3261.61	-3292.56			9.26065	7.0381	13.7994	16.2695
	5.40631	12.1364	10.8364	5.8111	8.26765	6.8503	6.03871	25.0496	9.98371	10.9489	14.5967	21.5841	294.879	0.0810941	0.392523	1.37902	3.13176	-3261.62	-3294.38			9.4597	6.97635	13.6907	15.7099
	5.39274	12.2156	11.954	5.71411	8.82102	6.77714	6.0047	25.3587	9.57745	10.3512	14.3557	21.4591	293.783	0.0814511	0.392461	1.38945	3.12052	-3262.33	-3296.19			9.8541	7.10409	13.647	15.3887
	5.49814	12.5188	12.4749	5.68766	9.12369	6.85729	5.86943	26.3039	9.27364	10.0985	14.4023	21.0964	291.45	0.0815415	0.392877	1.39348	3.11041	-3262.65	-3298.13			10.1639	7.22288	13.8157	15.1991
	5.50694	12.784	13.0559	5.82349	9.77478	6.81021	5.78355	26.307	8.93718	9.91329	13.8723	20.5833	290.341	0.0816638	0.392942	1.39742	3.09712	-3261.96	-3300			10.4489	7.46949	13.6759	14.7896
	5.53839	12.9244	14.2326	5.88953	10.3592	6.70639	5.69592	26.1545	8.58709	9.71138	13.7122	20.1106	296.023	0.0817333	0.393237	1.4041	3.08307	-3261.46	-3301.8			10.8984	7.65171	13.4792	14.5114
	5.5872	13.6759	14.7904	5.93393	11.0039	6.75998	5.57725	25.8787	8.07208	9.51788	13.6584	19.7208	307.141	0.082027	0.393475	1.40752	3.07157	-3262	-3303.62			11.3512	7.89925	13.176	14.299
	5.63975	14.2533	15.2648	6.19304	11.5084	6.69647	5.47149	25.0427	7.78568	9.3546	13.4715	18.9918	316.113	0.0825428	0.393135	1.40833	3.06235	-3262.56	-3305.57			11.7193	8.13263	12.7666	13.9393
	5.6518	14.6712	15.5677	6.17557	11.7603	6.84134	5.28907	24.3816	7.51731	9.09815	13.263	17.982	317.844	0.0830201	0.392652	1.40707	3.0586	-3261.9	-3307.52			11.9636	8.25907	12.396	13.4477
	5.6202	14.7858	16.2452	6.36833	11.948	7.15782	5.20839	24.0692	7.15989	8.73394	13.0471	17.2594	324.179	0.083333	0.391932	1.40517	3.05644	-3260.91	-3309.18			12.2171	8.49139	12.1458	13.0135
	5.5911	14.4456	16.6115	6.60411	12.0392	7.34727	5.14686	23.5111	6.91954	8.58454	12.8129	16.5716	332.757	0.0841486	0.391587	1.39878	3.05027	-3261.16	-3310.74			12.2161	8.66352	11.8592	12.6563
	5.5022	14.3611	16.6403	6.62783	12.2827	7.6674	5.00082	23.0121	6.68674	8.46287	12.5333	16.5104	341.365	0.0846522	0.391349	1.4057	3.04908	-3262.11	-3312.32			12.1679	8.8593	11.5666	12.5022
	5.50115	14.5007	16.7612	6.71818	12.3199	8.03614	4.93965	22.5148	6.52124	8.18162	12.1084	16.1543	351.23	0.0846385	0.391077	1.40703	3.0456	-3261.91	-3313.89			12.2544	9.02473	11.3252	12.1481
	5.42953	14.5035	16.5574	6.78837	12.194	8.70084	4.84905	21.4673	6.29682	8.14693	11.6789	15.3861	362.511	0.0844726	0.390507	1.40398	3.05182	-3260.54	-3315.22			12.1635	9.22774	10.871	11.7373
	5.34159	14.2665	16.4107	6.89581	12.2197	9.35882	4.7594	20.0931	6.01561	8.03995	11.3432	14.8634	370.605	0.0842815	0.389792	1.40437	3.06148	-3260.31	-3316.33			12.0062	9.49145	10.2894	11.4155
	5.2773	13.9182	16.4894	6.65384	11.923	9.8293	4.7364	18.6996	5.93757	8.04237	11.2192	14.2966	374.164	0.0840232	0.389181	1.39927	3.07552	-3261.65	-3317.48			11.895	9.46873	9.79119	11.1861
	5.26607	13.6087	16.0019	6.68125	11.5327	10.1018	4.70537	18.3033	5.70284	8.06162	10.9645	14.3971	379.163	0.0840593	0.38851	1.39756	3.08453	-3262.15	-3318.65			11.6256	9.43859	9.57052	11.1411
	5.20502	13.1003	15.755	6.6995	11.1103	10.2947	4.72477	17.5815	5.46517	8.19522	10.7	14.2134	379.965	0.0837054	0.387826	1.39505	3.08933	-3260.77	-3319.69			11.3535	9.36816	9.25713	11.0362
	5.1043	12.5235	15.6304	6.56843	10.6706	10.404	4.62219	16.926	5.58394	8.12198	10.3402	13.9263	375.084	0.0831854	0.387543	1.39066	3.09229	-3259.92	-3320.51			11.0861	9.21433	9.04403	10.7962
	5.04006	11.9242	15.1386	6.49121	10.1844	10.3358	4.60752	16.571	5.68613	8.09056	10.3258	13.9018	375.795	0.0828773	0.387435	1.38368	3.10211	-3261.24	-3321.25			10.701	9.00379	8.95487	10.7727
	4.97611	11.272	14.4864	6.32116	9.71196	10.2249	4.5988	16.1052	5.8351	8.04192	10.1578	13.8608	378.88	0.0827166	0.387213	1.38002	3.11467	-3262.69	-3322.12			10.2448	8.75266	8.84638	10.6868
	4.96081	10.9368	13.943	6.06027	9.33746	10.1207	4.6271	15.583	6.02578	8.09823	10.1011	13.5406	378.824	0.0819996	0.386758	1.37393	3.13081	-3261.79	-3322.93			9.94687	8.50615	8.74528	10.58
	4.98818	10.4204	13.4246	6.02672	9.19777	9.82129	4.62599	14.8013	6.23995	8.12136	10.0784	12.9702	378.338	0.0814519	0.386644	1.36233	3.14927	-3260.25	-3323.53			9.61104	8.34859	8.55574	10.39
	4.84123	10.0995	12.7682	5.90687	9.16876	9.68272	4.61577	14.5884	6.2349	8.0867	9.79404	12.4162	377.939	0.0810839	0.386456	1.34829	3.16647	-3261.06	-3324.04			9.23632	8.25278	8.47968	10.099
	4.79672	9.93662	11.8772	5.77435	9.13454	9.56997	4.60244	14.448	6.21985	8.01937	9.43626	12.0496	378.204	0.0809136	0.386911	1.3411	3.18061	-3263.21	-3324.65			8.87017	8.15962	8.42343	9.83509
	4.71048	9.98278	11.3769	5.84761	8.94315	9.00738	4.64145	14.7061	6.47136	8.41274	9.18684	11.8527	383.39	0.0807236	0.38692	1.32326	3.19009	-3263.05	-3325.33			8.69005	7.93271	8.60632	9.81741
	4.60373	10.0287	10.6648	5.91355	9.03579	8.83111	4.64566	15.1902	6.48844	8.54126	8.87121	11.5534	391.301	0.0807398	0.387324	1.31205	3.19915	-3260.86	-3325.81			8.43243	7.92682	8.77477	9.65528
	4.48738	10.2832	10.3405	6.00175	8.96875	8.83841	4.65012	15.2952	6.63316	8.51374	8.75245	10.7701	393.219	0.0807029	0.387396	1.30409	3.21399	-3260.61	-3326.15			8.37037	7.9363	8.85949	9.34542
	4.45184	10.715	10.0805	6.03974	9.00287	8.62041	4.63931	15.1895	6.68143	8.5824	8.72172	10.3774	388.44	0.0810296	0.387336	1.29597	3.23217	-3263.04	-3326.59			8.41578	7.88767	8.83675	9.22719
	4.50386	11.1426	10.2201	6.14624	9.2343	8.92949	4.72619	15.256	6.7483	8.61842	8.70017	10.3352	385.506	0.0813394	0.387249	1.28965	3.25071	-3263.98	-3327.11			8.62218	8.10334	8.91017	9.21794
	4.58342	12.1475	10.6445	6.1853	9.66375	9.52019	4.82905	15.5596	6.76986	8.59833	8.57024	10.603	388.561	0.0813267	0.387381	1.28752	3.25674	-3261.6	-3327.54			9.12514	8.45641	9.05283	9.25718
	4.7773	13.3974	11.1362	6.32757	10.0777	9.90388	4.91349	15.7812	6.90959	8.69998	8.63072	10.8434	394.558	0.0813844	0.387801	1.28692	3.2621	-3259.9	-3327.76			9.77031	8.76971	9.20143	9.39136
	4.78681	13.9375	11.715	7.13479	10.6202	10.6589	4.8931	15.9479	6.89251	8.71484	8.47645	10.9907	400.816	0.0819829	0.388141	1.28338	3.26737	-3261.85	-3327.94			10.1464	9.47129	9.24449	9.39399
	4.73163	14.6491	11.9582	7.6115	11.0292	11.4427	4.89899	16.5408	6.87352	8.5962	8.29658	11.0532	403.736	0.0825482	0.388365	1.273	3.26399	-3263.96	-3328.19			10.4463	10.0278	9.43778	9.31533
	4.88287	16.4267	12.2971	8.36853	11.8035	12.1742	4.88962	17.051	7.23041	8.75703	8.25152	10.9961	403.402	0.0829569	0.388765	1.26793	3.2657	-3262.18	-3328.4			11.2022	10.7821	9.72366	9.3349
	4.89478	19.0593	12.599	8.72093	12.596	13.1301	4.90447	17.1616	7.31958	8.81371	8.26898	10.8994	400.22	0.0830152	0.388704	1.26507	3.27397	-3259.17	-3328.46			12.1843	11.4824	9.7952	9.32736
	5.01791	20.4617	12.9714	9.46397	13.4139	14.6799	4.91689	17.3849	7.31536	8.48598	8.24418	10.966	386.78	0.0834458	0.388042	1.26501	3.27961	-3260.1	-3328.44			12.817	12.5193	9.87238	9.23204
	5.09934	21.8313	13.316	10.3613	14.122	16.5113	4.95221	18.0323	7.31766	8.1615	8.34867	10.9511	370.838	0.083381	0.387538	1.27116	3.28493	-3263.31	-3328.5			13.4155	13.6648	10.1007	9.15375
	5.22304	23.1621	13.7459	11.2957	15.1443	18.5388	4.9595	18.3749	7.39276	8.20206	8.37337	11.1057	359.764	0.083047	0.387149	1.27148	3.28805	-3263	-3328.6			14.0437	14.9929	10.2424	9.22703
	5.2769	24.3032	13.9385	12.4757	16.0298	20.2922	4.95912	19.0976	7.32879	8.09873	8.21426	11.5237	351.764	0.0827717	0.386927	1.27135	3.28917	-3259.32	-3328.61			14.5062	16.2659	10.4618	9.27888
	5.32264	25.8518	14.2919	13.6503	17.1134	22.1716	4.92827	18.9493	7.40885	8.18895	8.0651	11.5916	349.752	0.0822899	0.387007	1.26253	3.29242	-3258.62	-3328.53			15.1554	17.6451	10.4288	9.28187
	5.37233	26.9841	14.3009	15.6385	17.951	24.0906	4.87213	18.9274	7.46894	8.22709	8.14455	11.1595	353.252	0.0817616	0.386944	1.26101	3.2977	-3262.1	-3328.52			15.5525	19.2267	10.4228	9.17706
	5.28657	28.3431	14.6301	17.9055	19.3549	26.476	4.90072	19.1014	7.54069	8.19719	7.94332	10.4558	355.18	0.0814026	0.386668	1.25751	3.30781	-3263.59	-3328.63			16.0866	21.2455	10.5143	8.86544
	5.38126	29.9699	14.9804	20.0262	21.5778	29.2098	5.01818	19.2672	7.70689	8.36594	7.84374	10.3106	348.822	0.0809553	0.386374	1.25343	3.31173	-3260.09	-3328.73			16.7772	23.6046	10.6641	8.8401
	5.58629	30.9375	15.2816	22.3386	24.3594	32.267	5.15708	19.3134	7.68718	8.49918	7.73935	10.5025	340.149	0.0809462	0.386305	1.25853	3.31851	-3257.34	-3328.79			17.2685	26.3217	10.7192	8.91366
	5.72661	32.5684	15.8413	24.8971	27.0519	35.1394	5.27768	19.5581	7.47301	8.64485	7.67361	10.631	341.249	0.0806697	0.386069	1.25799	3.32397	-3260.04	-3328.88			18.0455	29.0295	10.7696	8.98316
	5.87757	33.1296	16.2997	27.0807	28.0547	37.6376	5.36698	20.0845	7.49448	8.69197	7.57899	10.8352	346.899	0.0806299	0.386237	1.24966	3.32614	-3263.21	-3329.02			18.4356	30.9243	10.982	9.0354
	5.88631	34.1157	16.8128	28.954	29.2581	40.1772	5.40452	20.6186	7.41704	8.85588	7.4737	10.9193	352.599	0.080491	0.386673	1.24927	3.33215	-3260.61	-3329.16			18.9383	32.7964	11.1467	9.08296
	5.95813	34.8989	17.2685	30.0729	30.4453	41.5632	5.48455	20.8104	7.51308	8.94534	7.21723	11.0683	360.725	0.0804519	0.386736	1.24446	3.33774	-3256.03	-3329.25			19.3752	34.0271	11.2694	9.07697
	6.00369	35.6037	17.5546	30.9577	31.3246	42.3113	5.56696	20.672	7.63874	8.99189	6.8957	11.0019	370.231	0.0805307	0.387132	1.24168	3.34299	-3256.73	-3329.36			19.7207	34.8645	11.2926	8.96315
	5.98773	36.2429	18.1622	31.6302	32.7571	43.2491	5.64967	20.4965	7.72481	8.97573	6.83059	11.0882	377.656	0.0802743	0.38779	1.23322	3.35073	-3260.59	-3329.48			20.1309	35.8788	11.2903	8.96485
	6.16564	36.5428	18.8412	32.5509	33.5438	43.6868	5.78493	20.9814	7.83502	8.90911	6.53281	11.1311	380.92	0.0805553	0.387949	1.22972	3.35348	-3259.65	-3329.59			20.5166	36.5938	11.5338	8.85767
	6.31222	36.9214	19.4823	33.0144	34.3414	43.9652	5.83854	21.433	7.82255	8.84598	6.3364	11.1702	381.143	0.0812503	0.38794	1.22656	3.35993	-3254.25	-3329.69			20.9053	37.107	11.698	8.78418
	6.31712	36.7453	20.2021	32.6331	34.8118	43.6686	5.81292	21.8568	7.77954	8.80962	6.27604	11.2442	372.736	0.0813421	0.38836	1.21664	3.35662	-3252.18	-3329.79			21.0882	37.0378	11.8164	8.77663
	6.2654	36.8155	20.8907	32.2259	34.5009	42.1369	5.71795	21.8187	7.57221	8.56756	6.218	11.15	366.083	0.0814901	0.388658	1.21245	3.35844	-3255.64	-3329.92			21.3238	36.2879	11.703	8.6452
	6.14013	36.7783	21.2217	31.2746	33.2033	40.1093	5.63462	22.9498	7.51996	8.27857	6.26407	10.7473	367.466	0.0812987	0.388679	1.20935	3.35775	-3257.57	-3330.04			21.38	34.8624	12.0348	8.42997
	6.03472	36.0462	21.4482	30.2377	31.4943	37.6686	5.57692	23.3923	7.62115	8.07221	6.37425	10.6115	370.486	0.0811386	0.388902	1.2016	3.35308	-3252.98	-3330.14			21.1764	33.1335	12.1968	8.35266
	5.89775	35.0997	22.1855	29.3269	31.02	35.133	5.60989	23.8394	7.94045	7.98642	6.45975	11.0224	364.795	0.081263	0.388424	1.19242	3.34976	-3248.47	-3330.25			21.061	31.8266	12.4632	8.48954
	5.91234	34.2529	22.7217	28.0206	30.7128	32.6842	5.64087	24.5481	8.17738	7.8566	6.88162	11.49	356.565	0.0811963	0.388428	1.1841	3.34251	-3251.59	-3330.38			20.9623	30.4725	12.7888	8.74275
	5.8924	33.11	23.0052	27.0888	30.0342	30.4456	5.56876	24.6575	8.1383	7.87612	7.21527	12.298	350.391	0.0812852	0.388824	1.18798	3.34095	-3256.4	-3330.48			20.6692	29.1895	12.7882	9.12979
	5.91368	32.4704	22.9967	26.4656	29.1755	27.7016	5.59778	25.7198	8.2531	7.90924	7.97586	14.7366	342.464	0.081544	0.388921	1.18905	3.33781	-3253.58	-3330.53			20.4603	27.7809	13.1902	10.2072
	5.88062	31.2375	22.9736	25.7595	27.8402	25.0439	5.55833	27.1181	8.61226	8.05367	8.6746	18.0024	334.543	0.0817079	0.388868	1.19532	3.33679	-3248.28	-3330.62			20.0306	26.2145	13.7629	11.5769
	5.71486	29.701	23.0709	25.1114	26.3126	22.5481	5.62259	29.1484	9.0756	8.312	9.29205	21.7646	333.099	0.0816885	0.389094	1.20065	3.33565	-3250.17	-3330.73			19.4956	24.6574	14.6155	13.1229
	5.46018	27.9793	22.3741	24.9172	24.3843	19.7762	5.77195	29.8621	9.47753	9.07947	10.1617	25.8936	324.442	0.0818596	0.389419	1.21174	3.3354	-3255.68	-3330.81			18.6045	23.0259	15.0372	15.0449
	5.46687	26.2924	21.3743	26.1262	22.8459	17.7467	5.95991	30.5867	9.927	10.1229	10.9957	31.9063	316.093	0.0824152	0.389562	1.22609	3.33255	-3255.83	-3330.82			17.7112	22.2396	15.4912	17.675
	5.41062	24.3217	20.3483	28.0648	21.3774	16.3354	6.19887	31.7356	10.4712	11.3014	11.8713	38.9866	309.188	0.082667	0.389789	1.23563	3.3306	-3251.15	-3330.83			16.6935	21.9259	16.1352	20.7198
	5.43567	22.962	19.6799	30.0253	20.0544	15.6729	6.61011	32.7065	11.0935	12.9734	13.1674	47.382	300.328	0.0827376	0.389844	1.23904	3.33281	-3249	-3330.91			16.0259	21.9175	16.8034	24.5076
	5.40453	21.4311	18.8104	32.8051	19.1671	15.0831	6.84972	33.0392	11.5264	16.0573	14.652	56.7326	290.851	0.0835543	0.38975	1.23684	3.3384	-3252.86	-3330.96			15.2153	22.3517	17.1384	29.1473
	5.35684	20.0169	17.4012	35.7415	17.5181	14.9817	7.04852	34.3055	11.8393	19.6299	16.1862	64.0864	282.176	0.0840771	0.390401	1.23873	3.34177	-3255.9	-3330.91			14.2583	22.7471	17.7311	33.3008
	5.393	18.6668	15.7198	40.1959	16.3306	14.4426	7.34589	34.1847	12.1661	24.5363	17.5921	69.9138	276.269	0.0845857	0.390736	1.24267	3.3453	-3250.67	-3330.83			13.2599	23.6564	17.8989	37.3474
	5.47358	17.8334	14.0601	42.6811	15.54	13.8871	7.50017	34.1103	12.4825	30.2919	19.2043	76.8649	276.898	0.0848575	0.390439	1.2421	3.3451	-3193.64	-3330.81			12.4557	24.0361	18.031	42.1204
	5.53213	16.8613	12.5856	46.0003	14.8809	13.4489	7.58935	34.0291	12.7942	37.431	20.5786	81.0958	279.305	0.0851424	0.390546	1.2458	3.34609	-2919.02	-3330.7			11.6597	24.7767	18.1375	46.3685
	5.75761	16.0363	11.7711	48.746	14.112	13.5813	7.77946	33.6651	13.0265	44.8299	22.2281	85.8994	280.523	0.0854693	0.390926	1.24596	3.34326	-2568.99	-3330.45			11.1883	25.4798	18.157	50.9858
	5.95652	15.6997	10.3788	50.649	13.9655	13.5661	7.88205	33.1626	12.837	50.4362	24.0682	89.2656	277.812	0.0854602	0.390967	1.24713	3.34122	-2184.14	-3330.12			10.6783	26.0602	17.9606	54.59
	6.16748	15.5107	9.69895	52.5039	14.2497	13.3903	7.85694	33.0324	12.8812	55.7444	25.3832	91.7257	273.147	0.0854184	0.390679	1.2436	3.34378	-1781.78	-3329.83			10.459	26.7146	17.9235	57.6178
	6.39452	15.4091	9.5918	53.4772	14.1434	13.1774	7.90586	32.2666	12.5521	59.0865	26.1894	92.9898	278.555	0.0853514	0.39049	1.24786	3.34479	-1397.52	-3329.61			10.4652	26.9327	17.5749	59.4219

## Sheet: P209 U1-2
	Ra Li	Oi Li	Oe Li	MF Li	ICO Li	LO Li	Ra Re	Oi Re	Oe Re	MF Re	ICO Re	LO Re	EKG	Kippwinkel	Rotwinkel	Kraft x	Kraft y	Druck li	Druck re			Bauch links	Rücken links	Bauch rechts	Rücken rechts
	2.06071	5.16913	3.87274	18.8196	5.79395	5.55851	2.73789	32.0757	3.70119	45.989	9.65789	38.1365	242.166	0.0392126	0.294882	0.827632	2.51279	40	-1389.24			3.70086	10.0574	12.8383	31.2611
	2.23018	5.10538	3.58366	18.3125	4.89803	5.86347	2.93925	31.9349	3.70254	50.1435	10.6526	41.1848	238.958	0.0391389	0.294287	0.820989	2.50305	31	-1381.07			3.63974	9.69132	12.8589	33.9936
	2.40981	5.11322	3.56964	18.3335	4.54935	6.14487	3.0935	32.1125	3.70057	53.5872	11.3595	43.9409	236.399	0.0392779	0.293555	0.821593	2.4946	1.03418	-1371.45			3.69756	9.6759	12.9689	36.2959
	2.58189	4.93063	3.48607	18.3982	4.40358	6.37013	3.19626	32.027	3.63585	55.1986	11.9855	45.1225	233.834	0.0392816	0.293012	0.817342	2.48574	11	-1358.55			3.6662	9.72397	12.953	37.4355
	2.87797	4.99217	3.64493	18.045	4.37817	6.46229	3.41217	31.0051	3.54033	56.0979	12.395	46.0601	232.929	0.0392859	0.293019	0.814821	2.47041	-1408.46	L			3.83836	9.62848	12.6525	38.1843
	3.2088	5.29916	3.91209	17.0342	4.38692	6.44834	3.65949	29.8731	3.53168	56.3669	12.6336	45.641	233.729	0.0389609	0.292416	0.805795	2.45543	-1386.87	-1329.18			4.14002	9.28982	12.3548	38.2138
	3.43847	5.5836	4.1567	15.9127	4.37032	6.39518	3.78705	27.9669	3.44002	54.7817	12.4851	44.7437	247.752	0.0391607	0.291756	0.805214	2.44349	-1376.98	-1314.4			4.39292	8.89273	11.7313	37.3368
	3.6148	5.56055	4.39753	15.045	4.49399	6.39546	3.92289	24.8951	3.29444	51.7037	12.5888	43.7934	276.388	0.0392822	0.290507	0.80602	2.43265	-1380.17	-1297.52			4.52429	8.64483	10.7042	36.0286
	3.84014	5.73637	4.66309	14.0684	4.6085	6.13258	4.08152	22.1069	3.21085	47.0635	12.2557	41.6777	313.804	0.0395776	0.289451	0.808637	2.41935	-1395.67	-1278.85			4.74653	8.26982	9.79976	33.6656
	3.96736	5.90896	4.76803	12.6886	4.6895	5.81847	4.1709	19.614	3.16677	42.467	11.5661	39.1756	353.435	0.0394607	0.288707	0.806048	2.42016	-1422.29	-1260.72			4.88145	7.7322	8.9839	31.0696
	4.12964	6.07714	4.926	11.6749	4.76836	5.5379	4.2328	18.111	3.20607	36.61	10.7456	35.0323	385.153	0.0394376	0.288323	0.798074	2.41341	-1454.05	-1245.31			5.04426	7.32706	8.51663	27.4626
	4.13681	6.18994	5.03895	10.2643	4.67606	5.29939	4.17465	16.7148	3.32389	31.523	9.88096	31.1492	406.33	0.0395161	0.288105	0.79318	2.41102	-1489.42	-1232.4			5.1219	6.74658	8.07111	24.1844
	4.22041	6.52507	5.17237	8.90074	4.89745	5.1464	4.16878	15.1033	3.49349	25.7705	9.04662	26.7492	421.098	0.0390693	0.288004	0.786629	2.41128	-1524.42	-1221.65			5.30595	6.31486	7.58852	20.5221
	4.15535	6.90674	5.26244	7.58185	5.19024	4.94223	4.08491	12.7067	3.67173	22.3048	8.30791	22.5259	433.462	0.0389309	0.28769	0.789187	2.40529	-1556.36	-1213.74			5.44151	5.90478	6.8211	17.7129
	3.94662	6.84805	5.28193	6.48996	5.36486	5.09876	3.89059	10.4306	3.80495	17.2161	7.45783	18.4065	438.856	0.0388338	0.28787	0.789624	2.40152	-1584.56	-1208.25			5.35887	5.65119	6.04206	14.3602
	3.67139	6.94587	5.19249	5.78757	5.64215	4.99986	3.67246	8.97541	3.90669	13.557	6.69062	15.0138	441.753	0.0384871	0.287246	0.787542	2.40139	-1607.51	-1204.9			5.26992	5.47653	5.51819	11.7538
	3.4416	7.09967	5.12028	5.30795	5.88775	5.46861	3.42757	7.75072	3.95405	11.0775	6.00474	12.9019	445.878	0.0382459	0.288163	0.780739	2.3977	-1626.46	-1203.98			5.22051	5.55477	5.04411	9.99472
	3.24126	7.47364	5.0252	4.86483	6.02131	6.0842	3.18313	7.32441	4.06488	9.17373	5.04058	10.6792	453.188	0.0381767	0.288725	0.778349	2.39749	-1641.3	-1206.77			5.2467	5.65678	4.85748	8.29783
	3.02681	8.10112	4.84032	4.56245	6.07985	6.55909	2.89434	7.23509	4.18318	8.38241	4.53754	9.02358	456.473	0.0380674	0.288965	0.773145	2.39786	-1652.98	-1211.87			5.32275	5.7338	4.77087	7.31451
	2.83477	8.75081	4.70429	4.18877	6.16413	7.15245	2.6582	6.94776	4.27059	7.43113	4.02071	7.76862	443.57	0.0380247	0.289254	0.769704	2.39414	-1662.17	-1216.07			5.42996	5.83511	4.62552	6.40682
	2.61254	9.18805	4.50814	3.7576	6.09875	7.69007	2.47631	6.61558	4.26182	6.67895	3.58094	6.85235	411.203	0.038179	0.288922	0.775984	2.39278	-1669.28	-1218.61			5.43624	5.84881	4.45124	5.70408
	2.46721	9.74164	4.30707	3.63511	6.06652	8.07249	2.44482	6.4483	4.2491	6.12372	3.4154	6.029	389.224	0.038346	0.288823	0.770593	2.38916	-1674.27	-1221.38			5.50531	5.9247	4.38074	5.18937
	2.29868	10.1689	4.05409	3.60346	5.78686	8.32758	2.33435	6.34894	4.31468	5.82357	3.22579	5.53661	383.559	0.0386249	0.28899	0.764599	2.38204	-1677.89	-1224.46			5.50721	5.90597	4.33266	4.86199
	2.21813	10.5626	3.84497	3.634	5.57793	8.94347	2.30229	6.24536	4.31254	5.56731	3.05599	5.45422	376.933	0.0387315	0.289567	0.759455	2.38063	-1680.44	-1226.7			5.54191	6.0518	4.28673	4.69251
	2.22479	10.7014	3.61238	3.69159	5.3283	9.40289	2.27007	6.1204	4.2847	5.47037	2.93993	5.31365	372.007	0.0388891	0.289633	0.75437	2.37399	-1682.52	-1227.14			5.51286	6.14093	4.22506	4.57465
	2.3177	10.6968	3.3557	3.78049	5.13244	9.7503	2.20959	6.07112	4.36811	5.40631	2.91832	5.22126	378.524	0.039081	0.290052	0.759979	2.37446	-1684.12	-1227.25			5.45673	6.22108	4.21627	4.5153
	2.43568	10.8712	3.15721	4.09166	4.87564	9.74052	2.21009	5.99726	4.3773	5.52392	2.82178	5.15114	390.963	0.0389629	0.28977	0.765589	2.36798	-1685.48	-1227.66			5.48804	6.23594	4.19488	4.49895
	2.40259	10.7643	3.01973	4.439	4.67547	9.59458	2.18176	5.95754	4.31359	5.53723	2.81423	4.93103	405.148	0.0388129	0.28993	0.770231	2.36564	-1686.75	-1226.59			5.39554	6.23635	4.15096	4.4275
	2.37595	10.3139	2.90107	4.58037	4.52738	9.51094	2.11531	5.9394	4.40448	5.50294	2.76714	4.72539	416.152	0.0387814	0.290379	0.771855	2.35709	-1687.97	-1226.08			5.19697	6.20623	4.15307	4.33182
	2.43158	9.69352	2.84352	4.68336	4.37355	9.39925	2.079	5.98208	4.38515	5.30744	2.77838	4.55021	427.206	0.0389458	0.290644	0.768998	2.34901	-1689.07	-1227.32			4.98954	6.15206	4.14874	4.21201
	2.44705	9.32279	2.82587	4.71082	4.35802	9.16035	2.05101	5.97305	4.39895	5.01622	2.94487	4.45106	437.36	0.0386739	0.290477	0.762528	2.35053	-1690.2	-1229.95			4.86524	6.0764	4.14101	4.13738
	2.43949	8.67323	2.75483	4.68703	4.34116	9.0666	1.97943	6.04874	4.34126	4.83982	3.08804	4.35887	440.345	0.0387361	0.290179	0.765899	2.36002	-1691.3	-1232.37			4.62252	6.0316	4.12314	4.09557
	2.39738	7.76263	2.71203	4.60537	4.37597	9.15797	1.92962	6.00657	4.19828	4.66423	3.17928	4.22088	435.946	0.0387582	0.289452	0.768227	2.36792	-1692.32	-1235.03			4.29068	6.04644	4.04483	4.02146
	2.3965	6.93833	2.66244	4.46392	4.40238	9.0032	1.90708	5.86973	4.13076	4.47876	3.41257	4.08643	428.641	0.0387785	0.288384	0.764532	2.37737	-1693.26	-1239.33			3.99909	5.9565	3.96919	3.99259
	2.39437	6.50435	2.62834	4.4063	4.40393	8.76987	1.89839	5.77118	4.0492	4.40926	3.63069	3.97651	418.42	0.0390605	0.287799	0.761541	2.38814	-1694.17	-1244.73			3.84235	5.86003	3.90626	4.00549
	2.32448	6.19829	2.56668	4.30454	4.3594	8.81947	1.94019	5.6278	3.92903	4.41943	3.81683	4.21415	407.213	0.0389509	0.286805	0.763842	2.39108	-1695.08	-1248.11			3.69648	5.8278	3.83234	4.15014
	2.23039	5.81654	2.49197	4.00441	4.38682	8.8838	1.96179	5.45214	3.97561	4.37062	4.02196	4.31675	395.655	0.0389583	0.286274	0.760234	2.40331	-1695.95	-1249.72			3.51297	5.75834	3.79651	4.23644
	2.24775	5.47908	2.40311	3.63439	4.40357	9.03434	1.99806	5.26947	3.98466	4.50833	4.05155	4.44533	378.815	0.0389654	0.28507	0.758848	2.41378	-1696.75	-1252.27			3.37664	5.69077	3.75073	4.33507
	2.1982	5.21977	2.37133	3.49945	4.41417	9.0419	1.98687	5.08038	3.86118	4.71562	4.05058	4.62874	355.337	0.0387992	0.284293	0.758947	2.42734	-1697.51	-1254.1			3.2631	5.65184	3.64281	4.46498
	2.08639	4.90734	2.32504	3.33205	4.3289	8.96196	2.01237	4.75344	3.87303	4.9254	4.06836	4.85405	329.107	0.0384038	0.283954	0.756036	2.44058	-1698.26	-1253.44			3.10626	5.54097	3.54628	4.61594
	2.06171	4.63479	2.27607	3.20221	4.27175	8.98121	2.05131	4.58877	3.83833	4.91605	4.08742	4.91628	311.404	0.0381779	0.28404	0.762185	2.44398	-1698.9	-1251.74			2.99085	5.48506	3.4928	4.63991
	2.00876	4.6155	2.26963	3.09061	4.21347	8.82472	2.04018	4.29402	3.80848	4.99379	4.05183	5.16333	313.126	0.0378728	0.284802	0.765721	2.44827	-1699.45	-1251.53			2.96463	5.37627	3.3809	4.73632
	2.0077	4.53393	2.24623	3.01993	4.07559	8.58534	2.02182	3.99682	3.72281	5.06209	4.10046	5.38965	327.874	0.0373369	0.285472	0.776961	2.44761	-1699.99	-1250.75			2.92929	5.22695	3.24715	4.85074
	1.9649	4.50432	2.23008	3.09189	3.90966	8.25725	1.98574	3.60263	3.61691	5.20865	3.9705	5.58278	343.973	0.037296	0.285264	0.788657	2.44681	-1700.48	-1247.97			2.89976	5.08627	3.06843	4.92064
	1.87506	4.42613	2.14001	3.03561	3.70659	7.86032	1.93262	3.34529	3.52962	5.21522	3.93904	5.6102	358.783	0.0370459	0.286005	0.790102	2.45624	-1700.88	-1244.92			2.81373	4.86751	2.93584	4.92149
	1.84417	4.41527	2.12359	3.03396	3.57767	7.4433	1.90572	3.28481	3.44771	5.28739	3.99504	5.5526	371.616	0.0373456	0.286138	0.789235	2.46195	-1701.19	-1244.78			2.79434	4.68497	2.87942	4.94501
	1.80667	4.34379	2.1749	2.94426	3.42003	7.0277	1.83815	3.1467	3.36491	5.36364	4.12644	5.54617	383.537	0.0376183	0.28644	0.79372	2.46003	-1701.48	-1245.06			2.77512	4.464	2.78325	5.01209
	1.81247	4.29775	2.20216	2.87023	3.24631	6.67696	1.81714	2.97401	3.38148	5.55769	4.2711	5.55496	392.621	0.0376668	0.287146	0.798273	2.46433	-1701.72	-1243.52			2.7708	4.2645	2.72421	5.12792
	1.79989	4.31249	2.2493	2.73989	3.04595	6.32837	1.82265	2.85133	3.48857	5.85859	4.50161	5.56356	397.428	0.0377863	0.287348	0.803535	2.46341	-1701.87	-1242.41			2.78723	4.03807	2.72085	5.30792
	1.80746	4.38648	2.31865	2.72227	2.96495	5.90813	1.8694	2.8187	3.48277	6.14507	4.69382	5.77346	401.861	0.0377797	0.287814	0.807373	2.45588	-1701.97	-1242.84			2.83753	3.86511	2.72362	5.53745
	1.8025	4.54785	2.33793	2.72287	2.89527	5.43953	1.8832	2.78993	3.57991	6.81175	4.83897	6.43379	407.579	0.0375341	0.288199	0.803074	2.44816	-1702.11	-1242.38			2.89609	3.68589	2.75101	6.02817
	1.78182	4.57382	2.29801	2.7195	2.82325	5.30455	1.92246	2.83922	3.68836	7.27007	5.13571	7.33297	417.166	0.0375195	0.28739	0.797718	2.44429	-1702.24	-1239.7			2.88455	3.61577	2.81668	6.57958
	1.77705	4.70093	2.25319	2.68329	2.76228	5.06215	2.00528	2.95612	3.93321	8.0563	5.40969	8.31885	422.551	0.0377075	0.287517	0.79149	2.44399	-1702.33	-1238.01			2.91039	3.50258	2.96487	7.26161
	1.77831	4.89442	2.29996	2.57032	2.6799	5.10925	2.11317	3.04543	4.09334	8.67122	5.72824	9.68424	426.475	0.0377295	0.287128	0.785469	2.44473	-1702.47	-1238.25			2.9909	3.45316	3.08398	8.0279
	1.82434	5.22415	2.38635	2.52967	2.63485	5.03243	2.23014	3.1542	4.32894	9.3598	6.07893	10.6283	425.764	0.037575	0.286668	0.78779	2.44372	-1702.68	-1237.19			3.14495	3.39898	3.23776	8.68901
	1.89533	5.4313	2.44904	2.51465	2.6639	4.88278	2.32353	3.3444	4.57898	9.89202	6.34804	11.6662	418.097	0.0373702	0.286624	0.790303	2.44491	-1702.8	-1234.39			3.25856	3.35378	3.41564	9.30209
	1.96401	5.68844	2.56129	2.52304	2.69175	4.81078	2.45378	3.68729	4.87978	10.6979	6.55385	12.8298	406.335	0.0369871	0.286398	0.797593	2.44737	-1702.82	-1233.01			3.40458	3.34185	3.67362	10.0272
	1.99158	5.82653	2.655	2.59117	2.75342	5.00311	2.5019	3.89313	4.96395	11.2487	6.73369	13.8476	390.94	0.0369781	0.285899	0.796406	2.44908	-1702.79	-1233.26			3.49104	3.44923	3.78633	10.61
	2.04585	6.09236	2.80048	2.66537	2.87081	5.24198	2.56166	4.11656	5.23506	12.1967	7.12053	15.2187	371.948	0.0367924	0.285566	0.793206	2.4552	-1702.82	-1232.75			3.64623	3.59272	3.97109	11.512
	2.05524	6.33205	2.88678	2.63246	2.8707	5.56068	2.57029	4.34132	5.49955	13.0092	7.41124	15.9641	353.389	0.0370267	0.285677	0.794409	2.4603	-1702.85	-1231.44			3.75802	3.68795	4.13705	12.1282
	2.10787	6.57316	3.05208	2.6744	3.01578	5.8737	2.60248	4.8103	5.557	13.7692	7.58965	16.5578	337.633	0.0371527	0.285319	0.795682	2.47245	-1702.82	-1231.9			3.91104	3.85463	4.32326	12.6389
	2.15897	6.87814	3.27482	2.66513	3.04676	6.28497	2.66809	5.14322	5.53663	14.709	7.61148	17.3377	320.811	0.0377556	0.285637	0.796662	2.47555	-1702.84	-1233.88			4.10398	3.99895	4.44931	13.2194
	2.24405	7.07949	3.41217	2.71291	3.10066	6.70001	2.6937	5.96108	5.50236	15.1545	7.54768	18.2382	301.218	0.0376574	0.285267	0.791546	2.48429	-1702.91	-1234.05			4.24524	4.1712	4.71905	13.6468
	2.29991	7.31927	3.59679	2.8185	3.16881	6.78372	2.71066	6.61572	5.52611	15.5005	7.37697	18.742	284.099	0.0379439	0.285553	0.795235	2.48923	-1702.86	-1233.36			4.40532	4.25701	4.95083	13.8732
	2.34404	7.43245	3.737	2.9453	3.2028	7.46222	2.69143	7.80577	5.48738	15.9003	7.1942	19.4348	271.587	0.0381515	0.285357	0.796143	2.49364	-1702.77	-1235.06			4.5045	4.53677	5.32819	14.1764
	2.29305	7.41248	3.88117	3.08791	3.16719	8.05031	2.66259	8.49391	5.31134	16.7021	7.1096	20.1399	268.756	0.0383431	0.28601	0.790488	2.49652	-1702.77	-1238.06			4.5289	4.76847	5.48928	14.6505
	2.27567	7.51001	4.04755	3.22373	3.18694	8.51561	2.62816	9.42862	5.19904	17.454	6.98002	20.5744	282.108	0.0386003	0.2869	0.785744	2.49624	-1702.92	-1239.42			4.61108	4.97543	5.75194	15.0028
	2.27163	7.68151	4.25574	3.27463	3.17044	8.76568	2.58963	10.7403	5.15213	18.0481	6.82566	21.4728	302.3	0.0390256	0.287451	0.782218	2.49086	-1703.05	-1239.94			4.73629	5.07025	6.1607	15.4489
	2.26402	7.63245	4.39858	3.35994	3.10766	9.05458	2.56515	11.8766	4.89574	18.5188	6.65032	22.0642	323.513	0.0391707	0.288005	0.785103	2.48629	-1703.12	-1242.08			4.76502	5.17406	6.44582	15.7445
	2.21877	7.45327	4.54834	3.49876	3.08565	9.31171	2.60097	12.7826	4.71571	18.4399	6.6442	22.8092	347.428	0.0394244	0.287513	0.795953	2.48528	-1703.22	-1244.11			4.74013	5.29871	6.69976	15.9645
	2.19761	7.25315	4.63822	3.56181	3.0467	9.42879	2.69142	14.2793	4.71218	18.6497	6.6236	23.157	374.647	0.039196	0.287787	0.808	2.48383	-1703.34	-1243.59			4.69633	5.34577	7.22762	16.1435
	2.17147	7.08306	4.73869	3.72138	3.0611	9.31543	2.62969	15.3955	4.72	18.5107	6.71162	23.6378	400.494	0.0386778	0.288183	0.812196	2.48626	-1703.4	-1242.27			4.66441	5.36597	7.58172	16.2867
	2.0927	7.08494	4.781	3.84072	3.02449	9.78119	2.70062	16.3397	4.85257	18.8929	6.90827	24.165	416.226	0.0384768	0.288372	0.818524	2.4824	-1703.38	-1242.78			4.65288	5.5488	7.9643	16.6554
	2.04179	6.90936	4.78686	3.84776	2.98727	10.2044	2.73869	17.2913	4.92039	19.1144	7.30353	24.4539	425.297	0.0379894	0.288338	0.820329	2.48067	-1703.4	-1243.77			4.57934	5.67982	8.3168	16.9573
	2.00319	6.81004	4.88964	3.91328	3.03321	10.3365	2.8948	17.4311	5.02466	19.1853	7.54816	24.1841	433.556	0.0382389	0.288309	0.82928	2.47421	-1703.45	-1242.61			4.56763	5.76099	8.4502	16.9725
	1.96656	6.94677	5.00365	3.90548	3.04662	10.505	2.94304	18.0422	5.20077	18.6092	7.77612	23.6518	440.174	0.0378628	0.28839	0.837532	2.47083	-1703.46	-1241.32			4.63899	5.81903	8.72866	16.679
	1.90513	6.82106	5.06624	3.87218	3.17158	10.577	3.0525	18.6083	5.3065	17.7432	8.11606	23.2829	442.206	0.0380489	0.288243	0.84865	2.46179	-1703.43	-1241.43			4.59748	5.8736	8.9891	16.3807
	1.87854	6.89535	5.24862	3.85364	3.17087	10.9056	3.11193	18.9503	5.58614	17.2577	8.23608	22.4454	432.386	0.0377614	0.288912	0.851422	2.45463	-1703.44	-1241.29			4.67417	5.97669	9.21614	15.9798
	1.89295	7.06157	5.43173	3.77232	3.24073	10.762	3.13098	19.897	5.81537	16.4606	8.22054	21.7389	420.646	0.0375851	0.289091	0.857533	2.44685	-1703.46	-1240.19			4.79542	5.925	9.61444	15.4733
	1.88098	7.43534	5.54393	3.65168	3.18938	10.8653	3.13832	20.4991	5.97845	15.7147	8.1715	20.5618	416.735	0.0377253	0.289778	0.86002	2.43644	-1703.43	-1240.74			4.95341	5.90213	9.87194	14.816
	1.8349	7.81416	5.7791	3.59562	3.13884	10.9345	3.10753	20.3493	6.04286	14.5729	8.31288	19.344	410.44	0.0382828	0.289979	0.864485	2.42485	-1703.4	-1243.8			5.14272	5.88966	9.83323	14.0766
	1.7864	8.00441	6.20162	3.51351	3.14902	10.8429	3.09088	20.2459	6.0418	13.488	8.34783	17.4463	394.277	0.0387643	0.289681	0.867986	2.41255	-1703.41	-1247.07			5.33081	5.83515	9.79287	13.0941
	1.78836	8.70732	6.4422	3.40177	3.21797	10.4336	3.13001	20.1476	6.20879	12.0229	8.14611	15.2949	379.061	0.0394957	0.289642	0.868329	2.39508	-1703.45	-1249.66			5.64596	5.68445	9.82881	11.8213
	1.77726	9.25623	6.72077	3.34548	3.24674	10.2038	3.13073	20.5349	6.27291	10.8336	8.24726	13.8654	368.143	0.0401439	0.289521	0.869281	2.38193	-1703.47	-1252.4			5.91808	5.59868	9.97952	10.9821
	1.74139	9.91573	6.86276	3.28859	3.28223	10.1339	3.02232	20.9031	6.43153	9.69665	8.3323	12.4547	361.322	0.0404743	0.288874	0.869933	2.37604	-1703.47	-1256.64			6.1733	5.56824	10.119	10.1612
	1.73384	10.5219	6.82333	3.38019	3.38367	9.9878	2.97094	20.1102	6.50257	9.28804	8.42084	11.1039	348.695	0.0407743	0.288219	0.867223	2.36913	-1703.53	-1259.89			6.35968	5.58389	9.86124	9.60428
	1.71197	11.2701	6.66708	3.47168	3.38588	10.0016	2.82836	19.3872	6.39928	8.99323	8.28291	9.56889	334.09	0.0409024	0.287672	0.85886	2.36557	-1703.54	-1262.23			6.54972	5.61971	9.53826	8.94835
	1.66311	11.8946	6.3816	3.64002	3.57647	10.1435	2.69234	18.3382	6.21477	8.92546	8.1216	8.322	322.948	0.0411799	0.287014	0.854211	2.35995	-1703.46	-1265.77			6.64642	5.78667	9.08177	8.45635
	1.63837	12.9068	6.1323	3.96581	3.93209	11.0474	2.62527	17.026	6.17765	9.54804	8.15008	7.82275	313.695	0.0409053	0.28711	0.84473	2.36146	-1703.15	-1270.57			6.89248	6.3151	8.60964	8.50696
	1.583	14.4681	5.81544	4.3731	4.50099	12.4249	2.52843	15.6959	5.98	11.4082	7.93782	7.25528	301.014	0.0408596	0.28602	0.829517	2.36129	-1702.96	-1273.09			7.28884	7.09967	8.06812	8.86709
	1.5671	15.7261	5.4863	5.27808	5.74163	14.2757	2.37471	14.5727	5.98302	14.4208	7.71423	6.83811	290.877	0.0405695	0.285576	0.815179	2.36148	-1702.78	-1272.77			7.59316	8.43182	7.64347	9.6577
	1.5983	16.5716	4.9814	7.01262	6.96177	16.1596	2.3131	13.5609	5.85783	17.0274	7.23515	6.5764	284.607	0.0403218	0.285103	0.800821	2.36143	-1702.31	-1273.41			7.71709	10.0447	7.24395	10.2796
	1.62105	16.8808	4.56754	9.67251	8.84021	18.0571	2.20909	12.313	5.76007	22.0617	6.94284	6.39843	278.446	0.0399803	0.285364	0.793904	2.35976	-1701.87	-1275.28			7.68979	12.1899	6.76073	11.801
	1.66727	17.5868	4.03695	14.2368	10.9938	19.9911	2.12118	10.6599	5.69873	25.9963	6.48084	6.37196	278.076	0.0395459	0.28573	0.783997	2.37073	-1701.71	-1253.86			7.76367	15.0739	6.15993	12.9497
	1.77927	18.5864	3.85082	18.2544	13.5665	22.7682	2.06489	9.02018	5.42197	29.4026	5.87398	6.47595	288.186	0.0394442	0.286047	0.773637	2.37665	-1701.54	-1142.8			8.07216	18.1964	5.50235	13.9175
	1.88009	18.9576	3.84729	21.9375	14.6871	26.3972	2.09983	8.32383	5.34222	31.7599	5.28526	6.74374	308.199	0.0390054	0.286317	0.764252	2.38613	-1701.02	-834.648			8.22833	21.0073	5.25529	14.5963
	2.00684	19.3983	3.93885	25.2181	15.8527	29.1596	2.2792	7.35699	5.25467	34.1541	4.98426	6.86149	331.812	0.0387274	0.286591	0.765366	2.40294	-1700.18	-357.727			8.448	23.4101	4.96362	15.3333
	2.20387	19.9373	4.04732	27.4892	17.2995	31.2264	2.42915	6.50594	5.17492	36.0538	4.92385	6.92451	364.099	0.0387376	0.287071	0.760672	2.41374	-1698.76	252.702			8.72949	25.3384	4.70334	15.9674
	2.45382	19.8404	4.16405	30.4235	18.5924	33.7307	2.67683	5.87951	4.9794	37.3513	4.86844	7.01156	401.153	0.039025	0.287285	0.761848	2.41802	-1697.04	884.099			8.81941	27.5822	4.51192	16.4104
	2.70852	18.6723	4.2801	33.3818	20.4714	36.1327	2.99769	5.45715	5.02179	38.6933	5.03299	7.33775	438.405	0.0387975	0.288157	0.769435	2.42659	-1694.8	1527.28			8.55364	29.9953	4.49221	17.0213
	2.95241	17.9014	4.39257	35.1203	21.6902	37.9446	3.33285	5.24584	5.01513	39.6884	5.35085	7.51571	470.646	0.0392725	0.288783	0.767815	2.43349	-1692.26	2188.18			8.41546	31.585	4.53127	17.5183
	3.13457	17.4167	4.36551	36.3698	22.0652	38.2721	3.65154	4.97137	5.11689	39.7793	5.80428	7.46028	489.975	0.0392478	0.28953	0.763246	2.43591	-1690.15	2807.62			8.30558	32.2357	4.57994	17.6813
	3.3402	16.7937	4.32349	36.2736	22.1279	38.5141	3.99376	5.02574	4.96475	37.543	6.30847	7.3565	502.325	0.0393116	0.289841	0.757708	2.43482	-1687.94	3450.87			8.15245	32.3052	4.66142	17.0693
	3.52249	15.7517	4.2939	34.9835	21.736	37.976	4.152	5.42063	4.78997	35.5794	6.54904	7.29712	503.954	0.0389651	0.289924	0.754251	2.43355	-1685.92	4049.22			7.85602	31.5651	4.78754	16.4752
	3.67223	14.337	4.07459	33.0796	20.9377	36.3713	4.35481	6.17435	4.70251	33.4546	6.82246	7.01062	491.055	0.0385533	0.289997	0.754276	2.43297	-1683.85	4536.51			7.36129	30.1296	5.07722	15.7626
	3.93984	13.3967	3.87361	30.6912	20.1381	34.823	4.58677	7.18683	4.62	31.7345	7.0998	6.83007	469.887	0.0387023	0.290143	0.758561	2.42664	-1681.92	4811.19			7.07005	28.5507	5.46453	15.2214
	4.25474	12.0479	3.66269	28.1654	19.2017	32.4967	4.72277	8.35755	4.53258	29.6154	7.32345	6.66863	445.045	0.0386398	0.289461	0.765829	2.41717	-1680.86	4924.96			6.6551	26.6213	5.87097	14.5358
	4.34878	11.0731	3.36903	26.4861	17.9857	30.9753	4.80847	9.13069	4.49564	27.3048	7.34679	6.44891	420.463	0.0388166	0.289148	0.773718	2.41146	-1680.51	4946.56			6.26363	25.149	6.14494	13.7002
	4.39728	10.2342	3.07196	22.6311	16.1165	27.9163	4.88957	9.86229	4.49004	25.0321	7.35303	6.1655	392.962	0.0390819	0.289339	0.77837	2.39955	-1680.77	4947.35			5.90114	22.2213	6.41397	12.8502
	4.41297	9.69621	2.79306	18.9866	13.5367	24.6576	4.90527	10.5462	4.39481	21.4915	7.39489	5.94322	355.837	0.0388912	0.289951	0.78416	2.39298	-1681.67	4948.93			5.63408	19.0603	6.61541	11.6099
	4.36772	8.67903	2.6006	15.2079	11.2175	21.6591	4.81558	11.5951	4.31125	16.4427	7.41067	5.74932	316.513	0.0384484	0.290167	0.800057	2.3987	-1683.22	4950.81			5.21579	16.0282	6.90732	9.86758
	4.33567	7.60826	2.53871	11.6519	9.6575	19.1316	4.64278	12.6404	4.16245	14.1447	7.60543	6.05964	286.522	0.0380548	0.290952	0.808678	2.40497	-1684.55	4948.01			4.82755	13.4804	7.14855	9.26992
	4.28651	7.0438	2.45741	9.11098	7.49833	17.3387	4.58146	14.6626	4.18129	11.9005	8.02753	6.49977	271.899	0.0377873	0.292057	0.818614	2.41394	-1686.01	4944.85			4.59591	11.316	7.80845	8.80928
	4.18683	6.63801	2.41664	7.6348	5.87875	16.1246	4.5214	16.2968	4.13931	10.1389	8.83102	6.78291	268.12	0.0379251	0.292895	0.827651	2.4199	-1687.27	4921.75			4.41383	9.87937	8.31918	8.58429
	4.04013	6.3001	2.53124	6.48708	4.92856	14.8091	4.37705	17.4385	4.14663	9.07779	9.39362	7.06884	271.47	0.0383028	0.294312	0.834404	2.43039	-1688.91	4847.9			4.29049	8.74158	8.65405	8.51342
	3.6678	6.04225	2.64135	5.91666	4.23947	13.5797	4.17533	18.4802	4.08595	8.44665	9.85964	7.46891	275.967	0.0383378	0.295097	0.83575	2.44106	-1690.53	4705.02			4.11713	7.91195	8.91384	8.59173
	3.25004	5.52722	2.84368	5.47899	3.89737	12.259	3.95077	18.9182	4.13466	8.44519	10.2989	8.16242	274.199	0.0383524	0.29654	0.843712	2.46163	-1692.05	4499.85			3.87365	7.21178	9.0012	8.96883
	2.94214	4.80351	3.03593	5.01532	3.57657	11.0171	3.76661	19.3574	4.09877	8.55194	10.5382	9.06422	274.07	0.0380226	0.297044	0.850841	2.47309	-1693.57	4256.1			3.59386	6.53634	9.07424	9.38479
	2.70607	4.27574	3.10225	4.73983	3.39468	10.2111	3.52722	19.6761	4.03975	8.86368	10.8474	10.216	281.674	0.0379039	0.29667	0.85737	2.49202	-1694.95	3980.4			3.36136	6.11521	9.08103	9.97569
	2.49705	3.97499	3.20953	4.50708	3.21294	9.167	3.29682	19.7011	3.9658	9.21259	10.9005	11.0765	303.642	0.038403	0.296844	0.862366	2.50554	-1696.15	3683.69			3.22719	5.62901	8.9879	10.3965
	2.2839	3.85198	3.28595	4.28421	3.07838	8.21548	3.12425	20.1255	3.91367	9.53486	10.8571	12.2469	329.98	0.0383754	0.296652	0.866954	2.50534	-1697.08	3384.93			3.14061	5.19269	9.05447	10.8796
	2.05951	3.68278	3.33047	4.06558	2.92208	7.71672	3.0144	20.3426	3.82223	9.55173	10.5911	13.4295	352.776	0.0380537	0.295937	0.871935	2.5106	-1698.05	3084.05			3.02425	4.90146	9.05975	11.1908
	1.9336	3.51284	3.33883	3.69649	2.82819	7.11199	2.85484	19.5221	3.71586	9.70461	10.2337	14.7119	366.106	0.0380223	0.29543	0.877461	2.51017	-1698.87	2778.63			2.92843	4.54556	8.6976	11.5501
	1.78839	3.38067	3.30237	3.32673	2.77207	6.8369	2.66649	18.5078	3.6708	9.9327	9.57004	15.8741	372.677	0.0376731	0.295398	0.886033	2.51255	-1699.61	2493.4			2.82381	4.3119	8.2817	11.7923
	1.74194	3.20044	3.2706	3.20548	2.74036	6.54591	2.61678	17.4442	3.60556	10.1747	9.03948	16.8197	373.932	0.0377452	0.294531	0.883741	2.50714	-1700.19	2267.35			2.73766	4.16392	7.88886	12.0113
	1.69313	3.08402	3.20444	3.13067	2.73163	6.48743	2.55114	16.0482	3.55997	10.3823	8.47952	17.6873	374.622	0.0378595	0.294578	0.890899	2.50453	-1700.63	2103.37			2.66053	4.11658	7.38644	12.183
	1.64028	3.04956	3.01745	3.21077	2.63199	6.43833	2.55979	15.2284	3.47487	10.4667	7.9541	18.8705	379.853	0.038018	0.295087	0.89449	2.49997	-1700.93	1994.09			2.5691	4.0937	7.08769	12.4304
	1.64808	3.06781	2.83031	3.38187	2.50785	6.29621	2.5748	14.5962	3.48707	10.1434	7.78536	19.0751	387.609	0.0379571	0.295685	0.897163	2.49023	-1701.2	1917.84			2.5154	4.06198	6.88601	12.3346
	1.67977	3.0638	2.74036	3.37925	2.59333	6.37911	2.58053	13.8861	3.51884	9.90395	7.40401	19.4659	393.582	0.0376601	0.29661	0.898064	2.47842	-1701.34	1862.83			2.49465	4.11723	6.66181	12.2579
	1.69012	3.04072	2.58452	3.45477	2.68041	6.3293	2.54273	13.282	3.67649	9.61765	7.18984	19.3356	394.81	0.0373005	0.297218	0.896223	2.47002	-1701.32	1819.95			2.43845	4.15483	6.5004	12.0477
	1.66224	3.03781	2.45531	3.51622	2.83066	6.11674	2.51206	12.1111	3.70364	9.38559	7.32516	19.5041	387.792	0.0373911	0.297935	0.892779	2.47182	-1701.19	1772.93			2.38512	4.15454	6.10894	12.0716
	1.72945	3.03786	2.38844	3.48346	2.99462	5.99039	2.49472	10.8699	3.77325	9.2469	7.51109	19.3776	378.706	0.0376066	0.298565	0.88761	2.47346	-1701.08	1725.38			2.38525	4.15616	5.71262	12.0452
	1.72282	2.98038	2.30089	3.45802	3.06578	5.85316	2.49161	9.89451	3.79714	8.95643	7.54937	18.7594	374.751	0.037558	0.298542	0.883578	2.48052	-1700.94	1679.68			2.3347	4.12565	5.39442	11.7551
	1.72954	2.85576	2.27913	3.47012	3.33891	5.6848	2.44395	9.39747	3.74591	8.63802	7.56446	17.9936	379.463	0.0374535	0.298459	0.877111	2.48531	-1700.78	1631.41			2.28814	4.16461	5.19578	11.3987
	1.68075	2.79525	2.21295	3.55353	3.54349	5.49727	2.36513	8.72716	3.68259	8.37247	7.53637	17.3354	384.78	0.0372086	0.298602	0.875925	2.48981	-1700.67	1572.37			2.22965	4.1981	4.92496	11.0814
	1.66564	2.7243	2.21084	3.61603	3.747	5.23486	2.2934	8.0844	3.63272	8.0433	7.45046	16.0165	386.019	0.0371509	0.298298	0.874624	2.49824	-1700.63	1504.5			2.20026	4.1993	4.67017	10.5034
	1.68701	2.59121	2.21179	3.43917	4.02712	5.09186	2.24808	7.7719	3.53687	7.50093	7.39747	14.7363	383.249	0.0372167	0.298059	0.873305	2.50708	-1700.57	1431.75			2.16334	4.18605	4.51895	9.87824
	1.68727	2.51359	2.24041	3.37622	4.25286	4.9314	2.18516	7.21954	3.38909	7.10634	7.15548	13.8391	387.837	0.0371476	0.297248	0.860508	2.51735	-1700.48	1344.81			2.14709	4.18683	4.2646	9.36697
	1.61331	2.4806	2.25954	3.38313	4.4957	4.9114	2.08408	6.76857	3.2594	6.64962	6.97659	12.6932	405.72	0.037151	0.296097	0.846671	2.52742	-1700.53	1241.42			2.11782	4.26341	4.03735	8.77313
	1.57777	2.42124	2.25825	3.40414	4.7301	4.87859	2.0442	6.14419	3.11271	6.01109	6.8301	11.6617	430.334	0.0369621	0.295052	0.834237	2.53399	-1700.66	1122.87			2.08576	4.33761	3.76703	8.16761
	1.5857	2.38453	2.36846	3.5949	4.97171	5.17434	1.9857	5.60336	3.04311	5.40452	6.46871	10.4294	458.281	0.0368774	0.293867	0.827535	2.53473	-1700.71	991.756			2.1129	4.58032	3.54405	7.4342
	1.54821	2.3111	2.40692	3.64456	5.09844	5.25104	1.88494	5.01666	3.02522	4.82994	5.94507	9.42247	480.747	0.0370862	0.293155	0.817995	2.5348	-1700.73	852.017			2.08875	4.66468	3.30894	6.73249
	1.5279	2.22235	2.47963	3.78486	5.19809	5.37702	1.80741	4.6113	3.09305	4.52641	5.49741	8.60248	489.537	0.0372443	0.292943	0.810771	2.52613	-1700.82	701.881			2.07663	4.78665	3.17059	6.20877
	1.50027	2.23846	2.49199	3.77162	5.15846	5.45616	1.81234	4.3037	3.2201	4.27505	5.06285	8.25415	482.423	0.0373324	0.292448	0.80505	2.52351	-1700.95	549.533			2.07691	4.79541	3.11205	5.86402
	1.54281	2.23302	2.48558	3.67299	5.17525	5.62255	1.7704	4.3739	3.37299	3.6247	4.63465	7.73617	470.385	0.0372982	0.291831	0.796765	2.51451	-1701.03	400.904			2.08714	4.8236	3.17243	5.33184
	1.55483	2.28766	2.52718	3.67319	5.20077	5.68826	1.74468	4.31838	3.83232	3.37618	4.36259	7.60837	460.955	0.0370272	0.291341	0.79969	2.50624	-1701.12	250.867			2.12322	4.85407	3.29846	5.11571
	1.51368	2.33677	2.60228	3.73815	5.26784	5.6492	1.73036	4.3105	4.13312	3.18087	4.11954	7.35303	455.444	0.0369774	0.290935	0.803408	2.48747	-1701.34	99.5568			2.15091	4.88506	3.39133	4.88448
	1.48385	2.42228	2.61537	3.59653	5.10636	5.64051	1.77457	4.31064	4.36789	3.16155	3.88755	7.0438	443.33	0.0366511	0.291094	0.811135	2.47342	-1701.57	-44.2505			2.17383	4.78114	3.48437	4.69763
	1.48222	2.43094	2.66138	3.553	5.07686	5.56764	1.76568	4.34119	4.41902	3.09423	3.65949	6.75705	421.718	0.0369233	0.291187	0.823288	2.46252	-1701.69	-175.028			2.19151	4.7325	3.50863	4.50359
	1.48509	2.45448	2.75344	3.46942	5.03867	5.69896	1.72057	4.32562	4.38366	3.06466	3.44617	6.52715	393.982	0.0371788	0.291902	0.844859	2.44536	-1701.78	-294.844			2.231	4.73568	3.47662	4.34599
	1.46292	2.4598	2.75851	3.3075	4.99543	5.71308	1.7071	4.38837	4.41113	3.05391	3.20019	6.2513	362.655	0.0374411	0.291973	0.8544	2.43488	-1701.98	-404.181			2.22707	4.67201	3.5022	4.16847
	1.42253	2.64092	2.83788	3.17952	4.98353	5.73406	1.69507	4.58743	4.33512	2.9612	3.07194	5.80785	328.703	0.0374611	0.291548	0.863165	2.43412	-1702.11	-499.657			2.30044	4.63237	3.53921	3.947
	1.43574	2.92254	2.9549	3.15072	5.00125	6.22156	1.68821	4.90653	4.32827	2.93336	2.99805	5.58039	301.927	0.0379506	0.291761	0.869347	2.42906	-1702.11	-588.258			2.43773	4.79118	3.641	3.83727
	1.47769	3.13986	3.16191	3.1843	5.01413	6.61732	1.67526	5.20201	4.30129	2.89105	2.95924	5.39852	298.928	0.0381079	0.292098	0.874252	2.42264	-1702.19	-674.127			2.59315	4.93859	3.72619	3.7496
	1.44913	3.37235	3.29851	3.21947	5.00098	6.80915	1.68911	5.45284	4.28232	2.93483	2.96693	5.26611	309.019	0.0384551	0.292428	0.873753	2.41845	-1702.33	-756.838			2.70666	5.00986	3.80809	3.72262
	1.43933	3.56558	3.49361	3.16151	5.06928	7.22676	1.68718	5.71795	3.9506	2.92792	2.96634	5.10431	318.23	0.0389567	0.292509	0.87119	2.40966	-1702.4	-827.716			2.83284	5.15252	3.78524	3.66619
	1.45818	3.90948	3.67728	3.14771	5.07673	7.76226	1.66967	6.02663	3.86763	2.95198	2.83491	5.10363	328.3	0.0387373	0.292655	0.872893	2.40901	-1702.25	-888.933			3.01498	5.3289	3.85464	3.63017
	1.47454	4.18933	3.80854	3.22397	5.19196	8.23079	1.66208	6.46409	3.73583	3.02939	2.74365	5.08288	337.995	0.0388364	0.292525	0.873459	2.40293	-1702.08	-942.241			3.15747	5.54891	3.954	3.61864
	1.47954	4.57598	3.93798	3.30848	5.27538	8.90722	1.68062	7.49826	3.82693	3.07222	2.72862	5.08405	349.319	0.038633	0.292414	0.875561	2.40542	-1701.99	-994.032			3.33117	5.83036	4.33527	3.6283
	1.47438	4.90299	4.10637	3.4773	5.32239	9.22331	1.71341	8.99995	3.83582	3.1156	2.69539	5.31391	360.188	0.0380259	0.292763	0.865388	2.40411	-1701.88	-1037.55			3.49458	6.00766	4.84973	3.7083
	1.51283	5.40094	4.18463	3.50333	5.38939	9.98011	1.74422	10.0988	3.86846	3.16832	2.77308	5.7116	365.926	0.0377838	0.293419	0.859854	2.40746	-1701.72	-1077.47			3.69947	6.29094	5.23718	3.88433
	1.54904	6.1324	4.20493	3.65846	5.64947	10.6527	1.76746	10.5432	3.9688	3.27981	2.82352	6.08403	368.249	0.0374732	0.293741	0.853804	2.4118	-1701.76	-1114.18			3.96212	6.65353	5.42648	4.06246
	1.56047	6.60063	4.19038	3.92366	5.99399	11.46	1.88535	11.2119	4.10303	3.37814	2.88987	6.56002	369.91	0.0368314	0.29403	0.852364	2.42246	-1701.9	-1145.02			4.11716	7.12589	5.73343	4.27601
	1.56431	7.20153	4.13847	4.23052	6.24638	12.5966	1.91916	11.4913	4.26454	3.55247	2.92785	7.18107	375.016	0.0361146	0.294413	0.856017	2.43098	-1701.86	-1168.42			4.30144	7.69115	5.89168	4.5538
	1.58922	7.81529	4.10584	4.5757	6.38163	13.9848	1.98099	11.3428	4.47377	3.66704	2.9481	7.67125	389.509	0.0357263	0.294629	0.858508	2.44355	-1701.67	-1188.03			4.50345	8.31405	5.93253	4.76213
	1.65909	8.71056	4.11275	5.10501	6.44335	15.6671	2.05174	11.5538	4.59939	3.84542	3.02653	8.18415	404.916	0.035184	0.295054	0.857559	2.45961	-1701.5	-1204.43			4.82747	9.07181	6.06833	5.0187
	1.70484	9.2027	4.09667	5.5576	6.55856	17.2304	2.08335	11.9236	4.65592	3.98432	3.05019	8.67566	415.53	0.0352437	0.295847	0.857376	2.47186	-1701.37	-1219.57			5.0014	9.78218	6.22096	5.23672
	1.74885	9.86303	4.1772	6.02812	6.7058	18.4118	2.05493	12.4206	4.88128	4.13953	3.10447	9.07134	414.922	0.0355974	0.296362	0.854105	2.47649	-1701.13	-1231.81			5.26303	10.3819	6.45225	5.43845
	1.79086	10.6616	4.14313	6.49934	7.021	19.9995	2.08934	12.9023	4.9398	4.33978	3.1487	9.69479	404.87	0.0360918	0.296474	0.850963	2.49129	-1700.78	-1240.69			5.53188	11.1733	6.6438	5.72776
	1.82291	11.3176	4.089	6.67731	7.45867	21.3643	2.09504	12.7773	5.05681	4.58088	3.14768	10.1089	389.154	0.0362858	0.296401	0.852592	2.50508	-1700.34	-1250.12			5.74315	11.8334	6.64305	5.94583
	1.84085	11.9983	4.16095	7.08602	7.98117	22.4561	2.09899	13.4488	5.11871	4.999	3.12349	10.5052	375.554	0.036755	0.296614	0.852941	2.51068	-1699.68	-1257.34			6.00002	12.5078	6.88883	6.20922
	1.84126	12.3425	4.29087	7.24568	8.155	23.326	2.11233	14.9187	5.10222	5.30418	3.1443	10.7576	369.12	0.037434	0.29667	0.853103	2.51924	-1698.61	-1262.7			6.15821	12.9089	7.37773	6.40202
	1.86895	12.6952	4.35502	7.30838	8.72016	23.8181	2.0868	15.684	5.1879	5.47339	3.11199	11.1691	362.574	0.0374784	0.296993	0.853891	2.51848	-1697.19	-1267.26			6.30639	13.2822	7.65288	6.58482
	1.87516	12.9485	4.40967	7.46285	8.96445	23.9829	2.09869	16.4837	5.14897	5.49499	3.14726	11.0986	350.322	0.0377969	0.297245	0.850031	2.53174	-1695.56	-1274.9			6.41112	13.4701	7.91045	6.5803
	1.8663	13.2148	4.52975	7.56937	9.62533	23.6922	2.11978	17.6365	5.09681	5.53853	3.08677	11.0509	328.68	0.0379652	0.297417	0.851082	2.53866	-1693.48	-1283.41			6.53695	13.629	8.28438	6.55872
	1.8208	13.2983	4.64049	7.64574	10.1628	23.3361	2.06711	18.3878	5.10721	5.54864	3.0807	10.6473	299.681	0.0384312	0.297385	0.852434	2.54692	-1690.86	-1290.64			6.58652	13.7149	8.5207	6.42554
	1.77528	13.8103	4.76324	7.60688	10.4769	22.6161	2.0576	18.9578	5.19566	5.43477	2.99981	10.3955	269.366	0.038092	0.297141	0.850706	2.5584	-1688.06	-1298.52			6.78294	13.5666	8.73701	6.2767
	1.76986	14.2589	4.93927	7.32187	10.6071	22.1455	2.09586	19.4747	5.10036	5.39012	2.9791	10.0743	247.846	0.0382777	0.297252	0.841594	2.57128	-1685.47	-1306.44			6.98934	13.3581	8.89031	6.14784
	1.74644	14.4484	4.99962	7.06286	10.81	20.6454	2.08854	19.4906	5.05702	5.22766	2.88246	9.58046	243.746	0.0383133	0.297659	0.833925	2.58489	-1683.27	-1316.08			7.06482	12.8394	8.87872	5.89686
	1.70863	14.4715	5.0724	6.739	10.8541	19.5323	2.08035	19.8058	5.10995	5.08378	2.78234	9.12433	259.987	0.0385372	0.297596	0.831727	2.5894	-1681.59	-1324.34			7.08416	12.3751	8.99868	5.66348
	1.68904	14.197	5.18606	6.37051	10.9597	18.0621	2.04663	19.7611	5.19309	4.77663	2.78411	8.69607	285.337	0.0384737	0.296599	0.831168	2.59346	-1680.78	-1333.45			7.02402	11.7974	9.00027	5.41894
	1.6761	14.0144	5.36615	6.25074	11.1851	16.9315	2.01267	20.2502	5.21465	4.67425	2.73418	8.16082	309.635	0.0387923	0.296406	0.828424	2.59712	-1681.12	-1344.09			7.01889	11.4558	9.15918	5.18975
	1.64221	13.9862	5.65486	6.13482	11.2012	15.3143	1.97316	21.4029	5.15844	4.48874	2.74268	7.46781	326.454	0.0389479	0.295792	0.828542	2.60514	-1682.27	-1353.76			7.09441	10.8834	9.51151	4.89974
	1.64985	13.833	5.95936	5.63952	11.7448	14.2633	1.88349	23.3095	5.13789	4.48805	2.72048	7.06344	338.732	0.038904	0.295233	0.827851	2.6059	-1684	-1360.79			7.1474	10.5492	10.1103	4.75732
	1.68133	13.5121	6.16084	5.70888	11.799	13.1881	1.83585	25.04	5.06388	4.42136	2.67342	6.90064	353.653	0.0388467	0.29463	0.817986	2.61169	-1686.28	-1367.45			7.11808	10.232	10.6466	4.66514
	1.72567	13.0207	6.26881	5.75965	12.2585	11.9463	1.8275	26.6281	4.9514	4.38485	2.71889	6.79226	376.72	0.0388075	0.29396	0.813593	2.60882	-1689.14	-1374.39			7.00505	9.98812	11.1357	4.632
	1.72125	12.3902	6.35395	6.18313	12.4157	11.0232	1.80523	27.3742	4.78547	4.43632	2.7065	6.83345	404.234	0.038686	0.29399	0.813411	2.59691	-1692.02	-1379.95			6.82181	9.87399	11.3216	4.65876
	1.69615	11.335	6.32147	6.63089	12.641	10.2748	1.78276	28.5818	4.6526	4.57563	2.81398	6.95409	428.46	0.0386916	0.293418	0.819187	2.58807	-1694.46	-1384.22			6.45086	9.84891	11.6724	4.78124
	1.68741	10.8969	6.47292	7.09407	12.9116	9.56164	1.73554	29.688	4.54681	4.77703	2.8975	7.28879	443.23	0.0383571	0.292744	0.827514	2.57916	-1696.31	-1387.53			6.35242	9.85577	11.9901	4.98777
	1.68885	10.3987	6.38884	8.07834	13.0776	8.91735	1.71573	30.5074	4.42206	4.96086	3.03014	8.19289	444.896	0.0379446	0.292571	0.831315	2.57006	-1697.61	-1391.44			6.15881	10.0244	12.2151	5.39463
	1.67791	10.2547	6.43272	9.08132	13.2977	7.94591	1.71545	30.9393	4.35055	5.16343	3.13793	9.47632	429.969	0.0379251	0.292452	0.837263	2.55791	-1697.96	-1394.67			6.12176	10.1083	12.3351	5.92589
	1.68455	9.74208	6.38099	10.7564	13.0623	7.3875	1.72487	30.9856	4.24713	5.58674	3.32062	11.1067	407.603	0.0375615	0.292482	0.845488	2.54642	-1697.17	-1395.86			5.93588	10.402	12.3192	6.67134
	1.65734	9.14255	6.07244	11.796	12.681	6.94277	1.7551	30.4291	4.12597	6.19128	3.47302	13.409	391.526	0.0373827	0.292854	0.851897	2.52889	-1695.54	-1396.87			5.62411	10.4733	12.1034	7.6911
	1.64002	8.54446	5.77536	12.5837	11.934	6.38129	1.81958	29.884	4.03592	7.78697	3.63889	15.7105	390.326	0.0375945	0.293188	0.852445	2.51352	-1693.06	-1397.64			5.31995	10.2996	11.9132	9.04547
	1.6048	8.36218	5.55173	13.4785	11.0311	5.96463	1.88991	29.9083	3.98755	11.2259	4.09157	18.3487	395.204	0.0375513	0.293371	0.854055	2.50344	-1689.41	-1397.84			5.1729	10.1581	11.9286	11.222
	1.59258	8.08112	5.26692	15.025	10.1156	5.44626	1.95026	29.8331	3.95749	15.2563	4.68619	21.6922	396.126	0.0379345	0.293911	0.851983	2.49347	-1683.71	-1397.91			4.98021	10.1956	11.9136	13.8782
	1.68897	7.6391	4.9927	16.0769	9.19082	5.19676	2.09823	31.3726	3.87369	20.9351	5.71262	25.6338	382.804	0.0383639	0.293782	0.85263	2.48376	-1673.14	-1397.16			4.77359	10.1548	12.4482	17.4272
	1.82088	7.16784	4.79385	16.9644	8.35364	5.02829	2.30429	32.1354	3.84733	27.9745	6.42955	28.6132	361.992	0.0383214	0.29383	0.842855	2.47551	-1654.2	-1396.02			4.59419	10.1154	12.7623	21.0058
	1.86921	6.57348	4.52083	17.6695	7.3411	4.9849	2.43801	32.85	3.81255	34.4054	7.18097	31.6166	337.85	0.038178	0.294162	0.831354	2.47552	-1626.72	-1393.41			4.32117	9.99851	13.0335	24.401
	1.97032	6.11287	4.34866	18.5794	6.39142	5.17214	2.5976	33.3317	3.76454	40.372	8.26532	34.579	322.215	0.0383564	0.293796	0.821956	2.46772	-1593.22	-1389.98			4.14395	10.0477	13.2313	27.7388
	2.10406	5.57175	4.0027	18.7581	5.27305	5.54503	2.72255	33.5293	3.7412	45.6657	9.48143	38.2615	313.416	0.0385361	0.293342	0.80466	2.46786	-1553	-1384.54			3.89284	9.85871	13.331	31.1362

## Sheet: P210 U1-2
	Ra Li	Oi Li	Oe Li	MF Li	ICO Li	LO Li	Ra Re	Oi Re	Oe Re	MF Re	ICO Re	LO Re	EKG	Kippwinkel	Rotwinkel	Kraft x	Kraft y	Druck li	Druck re			Bauch links	Rücken links	Bauch rechts	Rücken rechts
	3.36901	10.4936	7.75189	75.9597	5.05846	11.562	3.19033	21.3701	5.85511	85.9398	12.2518	50.5368	1027.35	0.0629786	0.0419445	0.669478	2.96328	42	-3227.05			7.20483	30.8601	10.1385	49.5762
	3.37422	10.358	7.51099	77.3218	5.30108	12.2762	3.1883	20.0175	5.58612	88.8939	12.462	51.9512	1044.16	0.0629962	0.0419121	0.664032	2.97015	41	-3224.36			7.08106	31.633	9.59731	51.1024
	3.39835	10.3935	7.38696	77.8244	5.39198	12.5875	3.22347	19.4795	5.37141	90.8427	12.7749	52.5111	1045.49	0.0633381	0.041954	0.661988	2.98106	0.951904	-3221.77			7.0596	31.9346	9.35814	52.0429
	3.37144	10.3665	7.06599	78.3898	5.52934	12.8193	3.23602	19.0902	5.19889	91.065	12.7902	51.6099	1038.18	0.0630615	0.0418729	0.664518	2.99115	11	-3219			6.93466	32.2461	9.17504	51.8217
	3.33038	10.4087	7.20733	77.1829	5.74451	13.1839	3.22816	18.4645	5.09596	88.7053	12.7645	50.4916	1021.58	0.0631131	0.0418221	0.666856	3.00859	4210.81	L			6.98214	32.0371	8.92953	50.6538
	3.25645	10.9318	7.31894	77.2889	5.98174	13.3949	3.17185	17.7927	5.03086	84.6419	12.484	48.2216	1006.96	0.0632901	0.0419476	0.668759	3.02192	4710.3	-3214.08			7.16906	32.2218	8.66514	48.4492
	3.09229	11.3351	7.44427	76.1137	6.24027	13.5066	3.05558	17.1168	4.86998	81.6192	12.187	45.3768	999.244	0.0637287	0.0418407	0.670723	3.04192	4957.39	-3212.21			7.29054	31.9535	8.34747	46.3943
	3.12241	11.2651	7.9047	73.0297	6.45082	13.4767	3.08291	16.744	4.82676	77.1879	11.5026	41.5817	992.929	0.0639193	0.0418768	0.671412	3.06408	4965	-3211.73			7.43072	30.9857	8.2179	43.4241
	3.06738	11.2009	8.28423	69.052	6.64954	13.2725	3.04844	16.3165	4.7599	72.8691	11.0459	37.9093	979.589	0.0647513	0.042269	0.67297	3.08785	4965.72	-3211.83			7.5175	29.658	8.04162	40.6081
	3.04636	11.2243	8.65985	65.5587	6.78264	12.7903	3.00553	15.8804	4.71126	67.5987	10.302	33.0656	951.453	0.06537	0.0422429	0.676043	3.11331	4957.64	-3212.42			7.64352	28.3772	7.86575	36.9888
	3.05271	11.13	8.89319	59.4279	6.98441	12.5498	2.99238	15.5257	4.68832	61.4667	9.50093	30.6271	912.426	0.0660544	0.0422316	0.681318	3.13453	4954.63	-3213.29			7.69198	26.3207	7.73546	33.8649
	3.00309	10.9172	9.06686	55.1967	7.15017	12.2356	2.97949	15.4334	4.83386	55.1078	8.86363	26.8364	875.933	0.0661087	0.0422185	0.688783	3.15411	4953.8	-3214.36			7.66238	24.8608	7.74892	30.2693
	2.94868	10.6516	9.25161	48.362	7.1894	12.1403	2.93125	15.1288	4.8407	49.5502	8.20283	22.3772	856.089	0.0663498	0.0421705	0.693033	3.16654	4935.85	-3215.74			7.61731	22.5639	7.63359	26.7101
	2.90198	10.4118	9.32939	42.1903	7.31956	12.3501	2.83874	14.4294	4.92067	45.1557	7.56276	19.8983	854.909	0.0663566	0.0422084	0.696276	3.1763	4882.98	-3217.46			7.54774	20.62	7.39626	24.2056
	2.86937	10.1486	9.48059	37.6274	7.62485	12.3475	2.78599	13.8152	4.9618	40.1269	7.04746	17.5103	862.293	0.0666266	0.0424297	0.700954	3.18546	4802.18	-3219.31			7.49954	19.1999	7.18766	21.5616
	2.81374	9.57065	9.4266	33.666	8.0541	12.2704	2.71963	13.4265	4.91598	35.7036	6.43904	15.3822	878.123	0.0668174	0.0426576	0.703882	3.19023	4720.8	-3221.03			7.27033	17.9969	7.02071	19.175
	2.75269	8.77821	9.41777	29.8325	8.0013	12.1849	2.62652	12.6855	4.94423	31.9665	5.77681	13.8173	899.058	0.0671315	0.0426091	0.715892	3.19631	4613.23	-3222.78			6.98289	16.6729	6.75207	17.1869
	2.67044	8.34423	9.23932	27.1562	7.85079	12.1324	2.51964	11.9768	5.04191	26.8413	5.3563	12.4821	917.055	0.0670795	0.04223	0.723481	3.20437	4479.66	-3224.66			6.75133	15.7131	6.51279	14.8932
	2.50969	8.20381	8.76519	24.0179	7.66469	12.1066	2.35511	11.2644	5.04348	21.5159	4.94347	11.1896	933.924	0.067218	0.0422578	0.734004	3.20738	4345.39	-3226.47			6.4929	14.5964	6.221	12.5497
	2.42336	8.31971	8.34295	20.645	7.62184	12.4399	2.25998	10.3643	4.9932	15.5704	4.41316	10.2523	949.003	0.0670244	0.0419422	0.740283	3.21229	4218.62	-3228.04			6.36201	13.5689	5.87249	10.0786
	2.29794	8.4888	7.8528	18.7723	7.40082	12.8784	2.13118	10.0369	5.09926	12.9088	4.22164	9.05923	965.46	0.0667365	0.0418013	0.743277	3.20995	4085.31	-3229.38			6.21318	13.0172	5.75579	8.72989
	2.20635	8.87585	7.46509	17.2311	7.10137	13.0523	2.03306	9.91006	5.17567	11.8055	4.06935	8.34574	979.654	0.0666707	0.0417622	0.751532	3.20187	3933.34	-3230.59			6.18243	12.4616	5.70626	8.07354
	2.14122	9.02922	7.12216	15.6853	6.74262	13.3623	1.92951	9.64669	5.20563	11.3927	4.03682	7.99573	991.369	0.0667477	0.0419348	0.755312	3.20245	3770	-3231.67			6.09753	11.9301	5.59394	7.8084
	2.05373	8.93351	6.66988	14.9553	6.51089	13.3834	1.8281	9.68945	5.51595	11.0497	4.25646	7.65868	1002.51	0.0666907	0.0419901	0.755077	3.19914	3620.27	-3232.46			5.8857	11.6165	5.67783	7.65493
	1.99132	8.84451	6.28789	14.1655	6.12512	13.4755	1.75437	9.65908	5.66312	10.8943	4.45254	7.39802	1016.06	0.0668989	0.0421619	0.758942	3.19364	3486.3	-3233.01			5.70791	11.2554	5.69219	7.58162
	1.92929	8.98924	5.87861	13.3765	5.1797	13.7501	1.71489	9.59955	5.91813	11.1902	4.76668	7.14419	1037.46	0.0665003	0.0417664	0.761811	3.18816	3358.79	-3233.57			5.59905	10.7688	5.74419	7.70035
	1.89912	9.12666	5.59374	12.3829	4.66062	13.6972	1.70116	9.62252	6.14578	11.6728	5.27558	7.01935	1064.02	0.0667881	0.0418497	0.76222	3.18635	3239.35	-3234.11			5.53984	10.2469	5.82316	7.98923
	1.87977	9.09932	5.22411	11.7239	4.5762	13.5211	1.6972	9.7346	6.29903	12.2125	5.636	6.66977	1093.33	0.0667617	0.0422265	0.765669	3.17851	3129.03	-3234.47			5.40107	9.94038	5.91027	8.17277
	1.83788	8.95043	4.97913	11.1472	4.38672	13.4845	1.68074	9.65326	6.57828	13.0946	6.0964	6.4943	1123.37	0.066976	0.0425165	0.767562	3.16844	3017.15	-3234.66			5.25581	9.67279	5.97076	8.56178
	1.79264	8.72214	4.80087	10.9852	4.10236	13.4642	1.65736	9.92014	6.86015	13.6272	6.74654	6.21909	1154.19	0.0672679	0.0422762	0.763122	3.15444	2885.85	-3234.9			5.10522	9.51724	6.14588	8.86427
	1.80337	8.41785	4.70232	10.715	3.90755	13.133	1.68231	9.90592	7.20062	13.9409	7.27531	5.94711	1184.44	0.0670946	0.0426474	0.760846	3.1399	2736.57	-3235.28			4.97451	9.25184	6.26295	9.05444
	1.76162	8.19794	4.54974	10.3407	3.79718	12.6976	1.70294	9.62456	7.462	14.2593	8.00457	5.78824	1214.58	0.0666689	0.0427755	0.758237	3.12041	2578.32	-3235.6			4.83643	8.94515	6.26317	9.35069
	1.72779	7.82462	4.53222	9.61684	3.69699	12.1564	1.7203	9.31	7.77481	14.7607	8.70159	5.67054	1244.79	0.0665162	0.0426968	0.75837	3.09949	2426.04	-3235.76			4.69488	8.49009	6.26837	9.71094
	1.68533	7.75453	4.4611	8.91963	3.72889	11.3256	1.73711	9.21003	7.87311	14.8847	9.2595	5.47912	1269.63	0.0663481	0.0426194	0.755614	3.08039	2265.86	-3235.92			4.63365	7.99138	6.27342	9.87443
	1.68725	7.64406	4.42175	8.57153	3.62424	10.7931	1.77996	8.89913	8.05873	15.159	9.73483	5.25667	1285.87	0.0662378	0.0424899	0.749486	3.05857	2094.85	-3236.16			4.58435	7.66295	6.24594	10.0502
	1.70287	7.47876	4.26667	8.21415	3.46176	9.68567	1.80694	8.69269	8.4709	15.1305	10.2856	5.1034	1291.79	0.065997	0.0425772	0.7377	3.04332	1926.56	-3236.35			4.48276	7.12053	6.32351	10.1731
	1.70237	7.37205	4.07644	7.81118	3.30959	8.8325	1.80709	8.48733	8.65662	14.8057	10.6085	4.95556	1284.27	0.0658495	0.0426629	0.735092	3.02195	1767.69	-3236.44			4.38362	6.65109	6.31701	10.1233
	1.66343	7.2543	4.01372	7.74192	3.17659	8.02204	1.83238	8.18319	8.97014	14.4439	10.8457	4.78083	1267.64	0.0657741	0.0429002	0.731148	3.00288	1611.22	-3236.57			4.31048	6.31352	6.32857	10.0235
	1.67729	7.18093	4.03987	7.75516	3.05	7.4346	1.89035	7.81053	8.90937	13.971	10.9551	4.63675	1243.5	0.0650874	0.0429558	0.723846	2.98912	1445.54	-3236.86			4.29936	6.07992	6.20342	9.85426
	1.67952	7.02267	3.93555	7.7259	2.98074	6.98582	1.90143	7.47564	8.89253	13.467	10.8895	4.43023	1214.4	0.0645179	0.0432056	0.721087	2.97962	1285.04	-3237.22			4.21258	5.89749	6.08987	9.59556
	1.66227	6.84892	3.91336	7.99694	2.84049	6.58884	1.88509	7.16136	8.92393	13.2583	10.8037	4.38999	1180.26	0.0640313	0.0434819	0.71555	2.97663	1144.23	-3237.43			4.14152	5.80876	5.99012	9.48399
	1.64481	6.70006	3.8784	8.14273	2.77353	6.28491	1.86248	6.95295	8.77224	12.4648	10.5775	4.28104	1138.53	0.064139	0.0435326	0.710277	2.98122	1016.04	-3237.57			4.07443	5.73372	5.86256	9.10779
	1.64197	6.65703	3.86801	8.25788	2.75329	6.01622	1.85675	6.75747	8.68381	11.8704	10.1607	4.10301	1089.89	0.0642241	0.0434675	0.701172	2.98761	889.994	-3237.83			4.05567	5.6758	5.76601	8.71139
	1.65755	6.59635	3.80307	8.50629	2.72031	5.77909	1.83314	6.77265	8.59003	11.2623	9.68687	4.01005	1037.12	0.0641533	0.0435705	0.694263	2.99363	770.647	-3238.15			4.01899	5.66857	5.73194	8.31974
	1.66309	6.46797	3.77518	8.50629	2.66077	5.66327	1.84583	6.9649	8.48416	10.7705	9.14168	3.90693	977.362	0.0641459	0.0432724	0.691324	2.99747	665.18	-3238.39			3.96875	5.61011	5.76496	7.93972
	1.64884	6.35655	3.73539	8.60234	2.71546	5.53052	1.82667	7.09582	8.25976	10.3495	8.47182	3.77841	912.575	0.0641062	0.0432634	0.69391	3.00189	573.393	-3238.59			3.91359	5.61611	5.72741	7.53326
	1.62068	6.24492	3.69588	8.85922	2.67761	5.45486	1.81504	7.08395	7.96776	9.67357	7.68716	3.73871	845.841	0.0639773	0.0429717	0.696816	3.01478	480.045	-3238.91			3.85383	5.6639	5.62225	7.03315
	1.65346	6.32373	3.69681	9.05619	2.71033	5.2472	1.80277	7.21583	7.63338	9.28553	7.13066	3.74295	787.194	0.0635754	0.0428104	0.697791	3.03133	386.979	-3239.29			3.89133	5.67124	5.55066	6.71971
	1.6653	6.52073	3.61574	9.18805	2.68562	5.03513	1.74723	7.40204	7.41497	8.90342	6.43269	3.80939	738.019	0.0635076	0.0428877	0.693225	3.03796	306.18	-3239.55			3.93392	5.63626	5.52142	6.38183
	1.67741	6.57943	3.63109	9.21814	2.66709	4.73536	1.68737	7.81268	7.35582	8.49098	6.06066	3.78787	698.128	0.0639043	0.042774	0.693121	3.04459	240.304	-3239.68			3.96264	5.5402	5.61862	6.11317
	1.66926	6.67221	3.59488	9.24798	2.6956	4.64762	1.67905	8.20415	7.19696	7.93441	5.67404	3.8351	665.354	0.0639148	0.0425206	0.697141	3.05531	174.917	-3239.81			3.97878	5.5304	5.69339	5.81452
	1.66351	6.83363	3.62074	9.27445	2.65898	4.56546	1.6899	8.44791	7.16927	7.47284	5.29155	3.80423	644.532	0.0640402	0.0426213	0.702585	3.06528	111.764	-3240			4.03929	5.49963	5.76903	5.52287
	1.6737	6.93534	3.75873	9.18648	2.66091	4.6161	1.72491	8.57654	7.29811	7.25286	5.05723	3.88093	638.247	0.0639621	0.0423083	0.701951	3.08128	55.0224	-3240.13			4.12259	5.48783	5.86652	5.39701
	1.67152	6.88799	3.74531	9.16834	2.61954	4.57279	1.76114	8.71702	7.46635	7.02851	4.73962	3.92799	650.387	0.0642671	0.0424806	0.699791	3.09722	12.6571	-3240.12			4.10161	5.45356	5.98151	5.23204
	1.66159	6.99084	3.82724	9.22211	2.63592	4.47593	1.78125	8.74154	7.72086	6.88314	4.59013	3.95059	675.164	0.0642742	0.0425907	0.70386	3.11343	-27.4263	-3240.07			4.15989	5.44465	6.08122	5.14129
	1.68495	7.1649	3.90188	9.39412	2.63317	4.48879	1.81799	8.79638	8.2341	6.7601	4.59183	4.00692	710.662	0.0641583	0.042331	0.711822	3.13144	-66.7687	-3240.07			4.25058	5.50536	6.28282	5.11962
	1.68596	7.29086	3.92728	9.4676	2.60295	4.48634	1.83646	8.94542	8.46605	6.69898	4.42741	4.02185	753.502	0.0644564	0.0421859	0.720022	3.14091	-101.125	-3240.01			4.30137	5.51896	6.41598	5.04941
	1.6894	7.27842	3.91168	9.44978	2.60094	4.51408	1.87366	9.22228	8.85407	6.62129	4.37424	4.17307	801.093	0.0648538	0.042387	0.729723	3.15082	-125.614	-3239.82			4.29317	5.5216	6.65	5.0562
	1.68609	7.09004	3.91556	9.34726	2.59106	4.63296	1.92499	9.5104	9.50367	6.57569	4.43268	4.31037	848.444	0.0653219	0.0422191	0.739857	3.16121	-146.311	-3239.6			4.23056	5.52376	6.97969	5.10625
	1.68521	6.99667	4.02057	9.20079	2.61658	4.72634	1.98459	9.84687	9.94638	6.56068	4.47413	4.64838	893.178	0.0656815	0.0422918	0.751406	3.18352	-168.346	-3239.43			4.23415	5.51457	7.25928	5.22773
	1.67749	7.18775	4.10366	9.12357	2.61138	4.78009	2.03015	10.2126	10.4577	6.53814	4.5089	4.98824	935.221	0.0662671	0.0423403	0.76227	3.20696	-188.495	-3239.34			4.32297	5.50501	7.56681	5.34509
	1.68481	7.21158	4.2059	9.03249	2.63865	4.88198	2.06542	10.2711	10.7595	6.704	4.69095	5.41056	970.382	0.0665988	0.0425629	0.769529	3.23253	-201.054	-3239.23			4.36743	5.5177	7.69865	5.60184
	1.71821	7.23539	4.15214	8.73573	2.64394	4.94512	2.08608	10.4923	10.8207	6.62234	4.83662	6.31376	997.287	0.0665986	0.0424806	0.782424	3.24778	-210.738	-3239.12			4.36858	5.4416	7.79971	5.92424
	1.75832	7.31611	4.13808	8.55776	2.6846	5.04648	2.07208	11.0541	10.7576	6.85008	5.23147	7.48584	1016.97	0.0668368	0.0425392	0.793459	3.2663	-221.069	-3239.08			4.40417	5.42961	7.96126	6.52246
	1.77381	7.35695	4.16821	8.42232	2.67305	5.24475	2.04241	11.6868	10.7322	6.99213	5.61375	8.4279	1032.37	0.0670251	0.0422824	0.801635	3.2784	-230.13	-3239.08			4.43299	5.44671	8.15383	7.01126
	1.83891	7.53664	4.21532	8.08579	2.69209	5.40292	2.06982	12.3854	10.7196	7.24785	5.94624	9.99459	1042.82	0.0673457	0.0420908	0.805327	3.29053	-233.195	-3239.07			4.53029	5.3936	8.39162	7.72956
	1.90004	7.68893	4.38484	7.91755	2.70661	5.6069	2.08875	12.9013	10.8092	7.58528	6.47194	11.5265	1049.05	0.0673807	0.0425311	0.805804	3.30739	-232.931	-3238.96			4.65794	5.41035	8.59972	8.52791
	1.94814	7.93535	4.48187	7.76951	2.69879	5.78157	2.09827	13.6105	10.9973	8.06923	7.30218	12.6763	1055.64	0.066992	0.0425478	0.807071	3.32467	-235.221	-3238.85			4.78845	5.41662	8.90201	9.34923
	1.98769	8.38416	4.64886	7.62779	2.66219	6.00089	2.10508	14.2149	11.1908	8.62589	8.09322	14.4056	1059.27	0.0666732	0.042256	0.807679	3.33943	-238.503	-3238.73			5.0069	5.43029	9.17026	10.3749
	2.10143	8.80597	4.74372	7.6033	2.61827	6.21469	2.19824	14.4161	11.2073	9.36187	8.86708	15.7962	1058.8	0.066371	0.0423909	0.809639	3.34374	-239.801	-3238.53			5.21704	5.47875	9.27388	11.3417
	2.18323	9.2462	4.82041	7.42002	2.59473	6.42111	2.23812	14.8864	10.9865	10.3616	10.0621	17.4498	1055.62	0.0658892	0.0418002	0.809385	3.34197	-238.284	-3238.17			5.41661	5.47862	9.37034	12.6245
	2.2596	10.0197	4.89365	7.24357	2.55789	6.73822	2.30041	15.1263	11.2071	10.8519	11.1997	18.4273	1048.91	0.0658101	0.0418262	0.808289	3.33464	-238.199	-3237.62			5.72432	5.51323	9.54461	13.493
	2.33811	10.6201	5.05347	7.17607	2.53201	6.99267	2.37145	15.7811	11.5974	11.7324	12.3665	19.1057	1042.39	0.065634	0.0414187	0.800116	3.32748	-240.988	-3236.82			6.00389	5.56691	9.91665	14.4015
	2.39936	11.3883	5.18972	7.16859	2.51494	7.34775	2.46376	16.2435	12.0895	12.7991	13.3265	20.0168	1039.06	0.0656577	0.041679	0.78818	3.32427	-242.687	-3235.71			6.32578	5.67709	10.2656	15.3808
	2.45063	12.1121	5.34711	6.93588	2.50385	7.73893	2.55345	16.8895	12.3132	13.5799	14.594	20.9014	1033.95	0.0653935	0.0417959	0.781994	3.3223	-243.135	-3234.3			6.63661	5.72622	10.5854	16.3584
	2.53245	13.05	5.63	6.82753	2.49067	7.90553	2.64111	17.8103	12.6738	14.1776	15.5962	21.4456	1025.58	0.0650715	0.0419576	0.770278	3.31991	-244.722	-3232.72			7.0708	5.74124	11.0417	17.0732
	2.58941	13.6553	5.72976	6.80952	2.50046	8.10813	2.69557	18.3395	12.6648	14.9656	16.9598	21.3405	1014.15	0.0645804	0.0421748	0.763922	3.31099	-248.72	-3231.01			7.32483	5.80604	11.2333	17.7553
	2.58392	14.0436	5.76285	6.79705	2.50257	8.38756	2.73361	19.0345	12.7425	15.8024	18.1692	21.2977	1001.73	0.0642863	0.0417053	0.756604	3.30229	-253.236	-3229.58			7.46346	5.89573	11.5035	18.4231
	2.61328	14.6797	5.85871	6.705	2.58427	8.64292	2.79053	20.0763	12.5092	16.6594	19.1262	20.6096	985.806	0.0642615	0.0420487	0.751172	3.29786	-255.999	-3228.52			7.71723	5.9774	11.792	18.7984
	2.64561	14.9424	5.94764	6.66504	2.63767	8.7895	2.81821	20.7247	12.3014	17.0782	19.9353	19.8375	966.323	0.0644931	0.042165	0.744581	3.2919	-259.644	-3227.86			7.84522	6.03074	11.9481	18.9503
	2.58449	15.1299	5.95322	6.63552	2.67043	9.06118	2.8294	21.7688	12.4356	17.1502	20.3765	18.799	939.624	0.0650024	0.0423628	0.734681	3.28826	-266.416	-3227.66			7.88921	6.12238	12.3446	18.7752
	2.57479	15.3103	5.962	6.65559	2.69759	9.62429	2.80675	22.5538	12.3166	17.402	20.6016	17.6823	908.771	0.0652816	0.0423245	0.726387	3.28176	-274.379	-3227.91			7.94902	6.32582	12.5591	18.562
	2.48904	15.0595	5.97112	6.90394	2.73897	9.98788	2.76375	23.057	12.3205	17.8478	20.8522	17.0069	877.922	0.065265	0.0422098	0.716093	3.27964	-281.664	-3228.53			7.83989	6.5436	12.7138	18.569
	2.45908	15.1139	5.8958	7.13459	2.77865	10.461	2.72549	23.3394	12.291	18.8294	20.6484	15.9377	843.504	0.0652812	0.0422013	0.713528	3.27961	-288.879	-3229.39			7.82294	6.79141	12.7853	18.4718
	2.42598	15.543	5.94131	7.48987	2.84599	11.0787	2.68733	23.3643	12.4726	20.2275	20.5676	14.6074	802.993	0.0650706	0.0421072	0.712112	3.27533	-298.432	-3230.56			7.97009	7.1382	12.8414	18.4675
	2.40001	15.5165	5.91712	7.94705	2.96704	11.9149	2.67444	23.4781	12.9717	22.4172	20.5657	12.9594	759.608	0.0653472	0.0420751	0.714879	3.26588	-310.003	-3231.96			7.94455	7.60966	13.0414	18.6475
	2.33529	15.3301	6.00405	8.72239	3.16989	13.084	2.63158	23.0366	13.5092	26.7032	20.9036	12.0747	715.837	0.0655025	0.0418834	0.712309	3.26121	-321.897	-3233.47			7.88981	8.32544	13.0591	19.8938
	2.31033	15.6607	6.25227	10.0576	3.47811	14.4165	2.60894	22.6624	14.1536	31.5991	20.5912	11.5633	671.889	0.0657196	0.0415533	0.71276	3.25816	-333.828	-3234.81			8.07445	9.31743	13.1417	21.2512
	2.29291	15.8748	6.53675	11.769	3.70749	16.5983	2.56315	21.7205	14.6395	35.7722	20.6336	11.4857	630.547	0.0657616	0.0418935	0.719638	3.25662	-344.968	-3235.73			8.23483	10.6916	12.9744	22.6305
	2.30629	15.9575	6.83581	15.0322	3.99415	18.7105	2.55807	20.8745	15.0439	40.3141	20.5728	11.7897	593.169	0.0653154	0.0419607	0.719735	3.24843	-359.115	-3236.23			8.36655	12.579	12.8255	24.2255
	2.34705	16.3198	6.98154	18.4412	4.24774	21.2105	2.56727	20.0317	15.3734	45.7797	20.1409	12.0293	563.739	0.0647793	0.0418765	0.717596	3.24247	-373.4	-3236.25			8.54946	14.6331	12.6575	25.9833
	2.36129	16.6121	7.07515	23.8979	4.53977	23.7787	2.6078	19.1651	15.9	52.3706	19.5283	12.3281	540.414	0.0641984	0.0415946	0.720465	3.23489	-387.257	-3235.61			8.68284	17.4054	12.5576	28.0757
	2.45881	17.0903	7.34659	30.6201	4.99286	26.9964	2.68099	18.2033	16.064	57.3011	19.1266	12.8255	520.426	0.063703	0.0416297	0.722988	3.22601	-401.639	-3234.32			8.96523	20.8698	12.3161	29.7511
	2.60914	17.5573	7.61697	39.2781	5.68852	30.2498	2.75767	17.5657	16.4015	64.7064	18.4447	13.1304	503.232	0.0637164	0.041792	0.726055	3.21777	-417.401	-3232.35			9.26115	25.0721	12.2416	32.0939
	2.71514	17.6955	7.82989	47.8748	6.17107	34.727	2.81853	16.5453	16.4935	70.8072	18.0631	13.694	491.469	0.0634709	0.0418306	0.723564	3.20502	-432.18	-3229.5			9.41352	29.591	11.9525	34.1881
	2.76239	17.571	8.04807	55.1357	6.84225	38.9909	2.85266	15.8476	16.7782	77.5164	17.5491	14.3663	486.484	0.0633332	0.0420108	0.719371	3.202	-445.04	-3225.21			9.4605	33.6563	11.8262	36.4773
	2.83074	17.7984	8.17116	62.0126	7.69358	43.179	2.97254	15.6321	17.031	83.8922	16.5891	15.3934	487.598	0.0628988	0.0423755	0.719835	3.19776	-456.566	-3219.18			9.60009	37.6284	11.8785	38.6249
	2.87053	18.0964	8.35197	68.8138	8.64416	47.3024	3.02006	15.2112	17.0601	90.584	15.6638	16.1079	490.486	0.0629536	0.0425923	0.71856	3.1927	-468.533	-3210.37			9.77295	41.5868	11.7638	40.7853
	2.97184	18.4664	8.31027	76.1761	9.46243	51.8036	3.1187	14.4945	17.2591	97.6044	15.0363	17.4918	495.774	0.0628044	0.0424972	0.712051	3.18387	-480.187	-3197.76			9.91616	45.814	11.6241	43.3775
	3.06456	18.5357	8.42651	81.8783	10.3558	55.506	3.25411	14.4886	17.7821	103.24	14.0527	18.4217	499.13	0.0632923	0.0424812	0.702515	3.17542	-490.676	-3181.41			10.0089	49.2467	11.8416	45.2382
	3.04711	18.6068	8.4986	86.5862	11.0326	57.2246	3.27693	14.1975	18.2291	106.822	13.3509	19.1147	502.133	0.0635998	0.0425087	0.694391	3.17218	-498.849	-3162.25			10.0508	51.6145	11.9012	46.429
	3.06141	18.3709	8.59617	88.3491	11.5785	58.0623	3.27912	13.4995	18.4896	107.414	13.2235	19.3741	504.942	0.0639747	0.0429093	0.688195	3.16213	-506.167	-3142.07			10.0095	52.6633	11.7561	46.6707
	3.10454	18.1526	8.5392	88.7292	11.8121	58.2824	3.32408	13.2984	19.2567	106.13	13.1992	19.4992	506.928	0.064314	0.0431476	0.6813	3.15851	-513.741	-3120.72			9.9321	52.9412	11.9597	46.2761
	3.12302	18.3104	8.44977	87.4679	12.0013	57.8708	3.39373	13.086	19.9357	103.955	13.7103	19.2112	509.37	0.0646911	0.0430504	0.675801	3.15369	-520.674	-3100.43			9.96106	52.4467	12.1385	45.6256
	3.13038	18.3067	8.2836	84.6384	11.9434	56.8581	3.47458	13.3195	20.2701	101.414	14.5431	19.2214	514.908	0.0647333	0.0427612	0.673961	3.14702	-525.736	-3082.33			9.90688	51.1467	12.3547	45.0594
	3.13055	18.0028	8.04896	81.4151	11.9624	54.7102	3.49117	13.9542	20.6448	96.9493	15.0511	18.7826	523.203	0.0650581	0.0428809	0.673981	3.13858	-530.256	-3067.08			9.72743	49.3626	12.6967	43.5943
	3.19473	17.552	7.80755	76.0663	11.6206	52.0021	3.54682	14.1759	20.8339	92.5355	15.7051	18.2869	531.104	0.0653839	0.0428216	0.674432	3.1278	-534.813	-3055.2			9.5181	46.563	12.8522	42.1758
	3.2034	16.8749	7.42679	70.5727	11.1277	49.7926	3.56672	14.0231	21.161	84.2488	16.2187	17.4613	534.512	0.0656199	0.0426708	0.672618	3.1201	-537.701	-3047.01			9.16838	43.831	12.9169	39.3096
	3.21933	15.8196	7.17615	63.4655	10.4638	45.8791	3.6417	13.9671	21.0884	76.1927	16.9152	15.9587	533.767	0.0658369	0.0425964	0.672741	3.11224	-539.317	-3044.15			8.73835	39.9362	12.8991	36.3555
	3.17432	14.9477	6.86411	55.379	9.73152	40.4383	3.57702	14.0652	20.3069	65.1016	17.0284	14.8964	531.067	0.0658519	0.0422215	0.675017	3.10668	-540.064	-3046.75			8.32872	35.1829	12.6497	32.3421
	3.15501	13.8777	6.29405	47.8881	8.86355	36.6085	3.64078	13.9272	19.9253	54.8863	17.6178	13.3624	528.179	0.0658429	0.042094	0.679126	3.09509	-539.701	-3054.09			7.77559	31.12	12.4978	28.6222
	3.17281	13.2319	5.75505	40.3754	8.01891	33.6995	3.68823	14.0691	19.1269	46.5614	17.9576	12.151	526.9	0.0658095	0.0421253	0.677519	3.08606	-538.409	-3064.79			7.38659	27.3646	12.2948	25.5567
	3.11778	12.6815	5.42669	35.7397	7.17753	31.2935	3.6319	14.0429	17.9886	40.9438	17.8809	11.1443	528.503	0.0657632	0.0422767	0.677321	3.07606	-535.097	-3078.52			7.07531	24.7369	11.8878	23.323
	3.02059	11.3576	5.0782	28.9184	6.52147	28.7334	3.54223	13.6999	16.5423	36.5593	17.7907	10.7228	530.388	0.0653509	0.0422343	0.678698	3.06676	-529.149	-3093.21			6.48548	21.3911	11.2615	21.6909
	2.90975	10.0519	4.77688	24.1692	5.92477	26.7302	3.42423	13.6285	15.4593	31.0847	17.6331	10.3331	529.503	0.0647252	0.0426597	0.673235	3.0573	-521.372	-3107.77			5.91284	18.9414	10.8373	19.6836
	2.8023	8.70546	4.41075	20.8177	5.35693	24.7548	3.33418	13.0511	14.449	28.4778	17.0693	10.1854	522.53	0.0643312	0.0431155	0.670167	3.04822	-512.928	-3121.26			5.30617	16.9765	10.2781	18.5775
	2.71918	7.90195	4.1575	17.6521	4.91463	22.7342	3.29826	12.5699	13.4017	24.7483	16.6207	9.96461	510.056	0.0639855	0.0431368	0.666605	3.03925	-504.332	-3133.48			4.92621	15.1003	9.75661	17.1112
	2.6	7.16929	3.92546	15.0167	4.41185	20.0759	3.16807	12.4598	11.8788	22.7439	15.8878	10.0251	497.249	0.0631273	0.0435488	0.662757	3.03027	-496.45	-3144.21			4.56492	13.1682	9.16889	16.2189
	2.53174	6.92555	3.83568	12.9342	4.03848	17.478	3.04797	12.3837	10.8904	20.9653	15.0387	10.0327	489.724	0.0622421	0.0439718	0.66066	3.02151	-487.832	-3153.54			4.43099	11.4836	8.77401	15.3456
	2.43185	6.77584	3.7076	11.763	3.68716	15.1431	2.96127	12.7015	10.013	19.0087	14.1568	10.0075	483.684	0.0617751	0.0442553	0.660504	3.01402	-479.914	-3161.61			4.3051	10.1977	8.55862	14.391
	2.39843	6.72337	3.77285	10.6328	3.39961	13.3884	2.83	13.1351	8.9807	17.0679	13.3731	10.0346	475.399	0.0613209	0.0444985	0.659168	3.01146	-473.641	-3168.35			4.29821	9.14026	8.31526	13.4918
	2.31364	6.80154	3.8773	9.70318	3.27324	11.9133	2.62663	13.2613	8.17699	14.807	12.0683	9.89475	467.282	0.0612008	0.044288	0.66081	3.01406	-468.819	-3173.83			4.33083	8.29658	8.02163	12.2567
	2.29155	7.04448	4.03316	9.16206	3.23146	10.6481	2.55864	13.4589	7.73475	12.9471	11.106	9.6957	461.399	0.0607426	0.0441457	0.663597	3.01759	-464.217	-3178.07			4.4564	7.68054	7.91744	11.2496
	2.32535	7.01405	4.16013	8.58372	3.09978	9.67238	2.54515	13.5089	7.33574	11.7808	10.4248	9.78512	454.378	0.0606791	0.0440016	0.662471	3.02095	-459.406	-3181.49			4.49984	7.11863	7.7966	10.6636
	2.35966	7.06139	4.26723	8.29906	3.02298	8.53997	2.51185	13.7035	7.0009	10.5836	9.56694	9.80066	447.078	0.0605677	0.0441125	0.668354	3.02752	-457.462	-3184.14			4.56276	6.62067	7.73875	9.98372
	2.35608	7.21459	4.28095	8.21152	3.02162	7.37169	2.49699	13.7355	6.58959	9.92086	8.82325	10.018	441.562	0.0609684	0.0439007	0.673995	3.02743	-458.024	-3186.23			4.61721	6.20161	7.60737	9.58737
	2.35607	7.38194	4.45896	8.16109	3.0825	6.50452	2.45842	13.7506	6.24215	9.52444	8.39086	10.2949	440.157	0.0614164	0.043784	0.678868	3.03308	-459.579	-3187.79			4.73232	5.91604	7.48374	9.40339
	2.37877	7.54601	4.50731	8.34989	3.02827	5.9403	2.40145	14.1214	6.06642	9.30282	7.86264	10.3531	440.984	0.0613549	0.0433016	0.684555	3.03397	-459.948	-3189.09			4.81069	5.77282	7.52976	9.17286
	2.39201	7.56127	4.61209	8.45026	3.02972	5.60459	2.41069	14.1342	5.76029	9.45756	7.385	10.6498	444.234	0.0623151	0.0429717	0.68721	3.03721	-461.31	-3190.08			4.85512	5.69486	7.43505	9.16411
	2.40395	7.46508	4.68969	8.31361	3.04539	5.51227	2.41144	14.1049	5.57052	9.48055	7.02873	10.8801	453.071	0.062725	0.0426144	0.685708	3.04469	-464.563	-3190.87			4.85291	5.62376	7.36228	9.12979
	2.42258	7.32548	4.69448	8.29746	3.03439	5.3925	2.41848	13.7096	5.38055	9.66657	6.89368	11.2151	468.095	0.0629536	0.0430038	0.688261	3.05371	-466.872	-3191.54			4.81418	5.57478	7.16955	9.25845
	2.39164	7.12025	4.67163	8.26905	3.05587	5.26763	2.40052	13.1651	5.10817	9.80999	6.79238	11.6607	487.205	0.0635345	0.0429497	0.692929	3.06207	-467.109	-3192.2			4.72784	5.53085	6.89127	9.42102
	2.362	6.89123	4.66537	8.33765	3.05858	5.25026	2.36234	12.8942	4.86811	9.71831	6.75027	12.0846	504.501	0.0639159	0.0430967	0.699575	3.07382	-467.51	-3192.98			4.63954	5.54883	6.70822	9.51772
	2.31161	6.574	4.72972	8.39381	3.11781	5.19645	2.3461	12.8037	4.7796	9.7246	6.68416	12.3092	519.82	0.0645355	0.0427402	0.706322	3.07922	-470.652	-3193.91			4.53844	5.56936	6.64314	9.57264
	2.26923	6.43963	4.74586	8.49506	3.17277	5.14336	2.35202	12.8129	4.57878	9.99072	6.52574	12.6451	537.168	0.0653674	0.042712	0.707828	3.08377	-473.276	-3194.96			4.48491	5.60373	6.58124	9.72051
	2.2423	6.38993	4.86976	8.68678	3.2376	5.09283	2.36164	12.5296	4.46385	10.2527	6.5336	12.5934	554.986	0.066073	0.0426568	0.709057	3.09484	-472.239	-3196.17			4.50067	5.6724	6.4517	9.79326
	2.25534	6.19209	4.89846	8.81342	3.22925	5.09135	2.28591	12.3052	4.31815	10.5264	6.47867	12.5119	573.85	0.066602	0.042508	0.713505	3.10845	-468.828	-3197.65			4.44863	5.71134	6.3031	9.83899
	2.18914	5.78883	4.88973	9.02138	3.26373	5.06062	2.27088	11.8263	4.16376	10.5915	6.45913	12.5086	587.776	0.0668494	0.0428243	0.711915	3.12005	-468.676	-3199.36			4.28923	5.78191	6.08698	9.85308
	2.17925	5.50754	4.88121	9.04337	3.36105	5.01984	2.27309	11.0837	4.01915	10.5366	6.37143	12.5675	591.909	0.0674384	0.0429581	0.710241	3.13227	-469.448	-3201.21			4.18934	5.80809	5.79199	9.82517
	2.11559	5.28819	4.9811	9.17807	3.46419	4.97044	2.23586	10.6485	3.8409	10.5836	6.32735	12.2366	590.333	0.0672453	0.0428339	0.713937	3.14076	-466.81	-3203.15			4.12829	5.8709	5.57509	9.71586
	2.0983	5.01327	4.93445	9.37414	3.53151	4.92361	2.22744	10.4587	3.73562	10.4788	6.39746	12.1458	586.059	0.0675071	0.0430719	0.713567	3.14644	-462.731	-3205.2			4.01534	5.94309	5.47393	9.67404
	2.06121	4.7905	5.02813	9.48151	3.62343	4.88075	2.17186	10.2572	3.64577	10.4379	6.28898	11.9739	582.775	0.0675952	0.0430682	0.712196	3.15753	-462.372	-3207.4			3.95995	5.99523	5.35827	9.56691
	2.09233	4.63954	5.14233	9.51604	3.65638	4.86499	2.18037	10.2295	3.5585	10.2388	6.19063	11.5287	586.166	0.0676672	0.0433062	0.701047	3.16641	-464.552	-3209.62			3.95807	6.01247	5.3228	9.31941
	2.10264	4.51275	5.0453	9.62389	3.67623	4.84374	2.17146	9.87755	3.5113	10.2906	6.19723	11.1686	598.465	0.0677911	0.0432365	0.692053	3.1748	-463.37	-3211.77			3.8869	6.04795	5.18677	9.21879
	2.11601	4.4831	4.99816	9.69775	3.68132	4.94657	2.17087	9.28737	3.39589	10.2056	6.30242	10.6615	609.786	0.0674929	0.0430676	0.688503	3.1843	-459.474	-3213.91			3.86575	6.10855	4.95137	9.05653
	2.13802	4.45779	4.96059	9.77588	3.67859	4.95578	2.17285	8.93695	3.40676	10.0159	6.31589	10.2132	621.019	0.0668425	0.0426535	0.684715	3.19103	-459.3	-3216.03			3.85213	6.13675	4.83885	8.84832
	2.16374	4.4507	4.95547	9.56578	3.67823	4.87958	2.18573	9.05913	3.41097	9.81705	6.24791	9.85306	631.179	0.0662398	0.0422977	0.686229	3.19638	-463.918	-3218.08			3.85664	6.0412	4.88528	8.63934
	2.14172	4.49128	4.91085	9.34907	3.6747	4.8861	2.19826	9.09696	3.36274	9.70917	6.30712	9.59179	639.795	0.0658585	0.0417622	0.690128	3.2027	-466.193	-3219.92			3.84795	5.96996	4.88599	8.53603
	2.12276	4.47226	4.89544	9.00176	3.68298	4.86037	2.186	9.29268	3.39253	9.75194	6.33842	9.17258	655.414	0.0652547	0.0416561	0.695402	3.20357	-463.601	-3221.7			3.83015	5.84837	4.95707	8.42098
	2.12622	4.5274	4.84946	8.80315	3.63286	4.85598	2.18971	9.58445	3.4641	9.84082	6.29832	8.75342	678.761	0.0649557	0.0414472	0.699356	3.209	-462.732	-3223.51			3.83436	5.764	5.07942	8.29752
	2.10826	4.66365	4.9713	8.51281	3.58656	4.84972	2.14875	9.63737	3.50765	9.80501	6.32767	8.39217	697.526	0.0644949	0.0409052	0.698135	3.21614	-468.001	-3225.37			3.9144	5.6497	5.09792	8.17495
	2.1089	4.82653	5.15077	8.19543	3.55235	4.78973	2.18969	9.72682	3.68109	9.71232	6.28211	8.09465	705.812	0.064161	0.0403737	0.697949	3.21646	-470.778	-3226.98			4.02873	5.51251	5.1992	8.0297
	2.10338	5.01986	5.10299	8.00113	3.49828	4.74823	2.21658	9.85352	3.84344	9.73784	6.27308	7.70176	711.807	0.0638936	0.0398468	0.700828	3.2109	-467.518	-3228.63			4.07541	5.41588	5.30451	7.90423
	2.08752	5.21958	5.18715	7.7518	3.415	4.70368	2.21849	10.0944	4.09108	9.6976	6.18056	7.44229	716.405	0.0634714	0.0395763	0.706542	3.21303	-465.472	-3230.28			4.16475	5.29016	5.46799	7.77349
	2.0959	5.39234	5.22552	7.45953	3.37376	4.64479	2.2307	10.1859	4.36211	9.56423	6.04995	7.13017	715.714	0.0633081	0.0396209	0.708691	3.21245	-470.696	-3231.94			4.23792	5.15936	5.59289	7.58145
	2.0796	5.57939	5.31904	7.00377	3.29365	4.50795	2.20784	10.2611	4.70925	9.29703	5.96178	6.86026	707.605	0.0632168	0.0397863	0.713138	3.20938	-475.976	-3233.44			4.32601	4.93512	5.72608	7.37302
	2.00213	5.67995	5.32274	6.66852	3.27402	4.5392	2.18052	10.4833	5.06141	9.17038	5.86557	6.70152	693.638	0.0633115	0.039847	0.716098	3.20524	-473.446	-3234.68			4.33494	4.82724	5.9084	7.24582
	1.99468	5.89082	5.36169	6.51595	3.25456	4.56836	2.18709	10.6464	5.52497	9.01816	5.93252	6.63402	676.331	0.0635111	0.0399118	0.717125	3.19261	-469.01	-3235.76			4.41573	4.77962	6.11949	7.1949
	1.99712	6.18068	5.5164	6.44761	3.28113	4.70989	2.18443	10.7371	6.08556	8.76621	5.83306	6.41366	656.774	0.0636933	0.039973	0.723351	3.18551	-472.115	-3236.67			4.56473	4.81288	6.33568	7.00431
	1.98145	6.47201	5.66985	6.44521	3.27466	4.84766	2.15871	10.7491	6.60016	8.5389	5.83528	6.14795	634.371	0.0640097	0.0400171	0.724504	3.17683	-478.749	-3237.34			4.70777	4.85584	6.50266	6.84071
	1.99046	6.85843	5.91109	6.41544	3.3332	5.12165	2.15693	10.927	7.07245	8.27758	5.73944	6.05914	609.684	0.0645027	0.0401703	0.731803	3.16326	-477.331	-3237.85			4.91999	4.95676	6.71878	6.69205
	2.00928	7.41096	6.00801	6.35804	3.41615	5.62367	2.15636	11.288	7.35509	8.04541	5.62516	5.89956	586.898	0.06462	0.0401117	0.73871	3.15403	-471.605	-3238.27			5.14275	5.13262	6.93314	6.52338
	1.97507	7.8662	6.23114	6.33464	3.49011	6.24088	2.11493	11.618	7.56747	7.87444	5.54195	5.84394	565.148	0.064755	0.0402215	0.748464	3.14794	-473.799	-3238.64			5.35747	5.35521	7.10013	6.42011
	1.96248	8.47599	6.48447	6.25359	3.61685	6.88124	2.09062	11.659	7.72792	7.86236	5.42667	5.93401	543.235	0.0649967	0.0403637	0.75165	3.13621	-481.284	-3238.85			5.64098	5.58389	7.15918	6.40768
	1.92894	8.86243	6.8688	6.17557	3.76172	7.69979	2.05652	11.9271	8.04192	7.69171	5.43279	5.99449	520.515	0.0650769	0.0401467	0.752628	3.12278	-481.096	-3238.89			5.88672	5.87903	7.34186	6.373
	1.91457	9.211	7.17748	6.17615	3.9175	8.19552	2.06455	12.3817	8.27381	7.63616	5.4153	5.97145	497.853	0.0648575	0.0400703	0.757426	3.11093	-473.604	-3238.87			6.10102	6.09639	7.57334	6.34097
	1.91467	9.60974	7.53553	6.15603	4.07707	8.87256	2.06191	13.0034	8.47991	7.56188	5.3443	6.1278	477.425	0.0652548	0.0398416	0.76376	3.10231	-473.062	-3238.93			6.35331	6.36855	7.84841	6.34466
	1.91881	10.0002	7.96859	6.10923	4.20105	10.6218	2.06827	13.2299	8.61961	7.48933	5.2387	6.24403	462.851	0.0653343	0.0397255	0.768509	3.09847	-480.983	-3239.1			6.6292	6.97735	7.97258	6.32402
	1.94441	10.754	8.39977	6.18475	4.34135	12.2916	2.068	13.604	8.523	7.36368	5.0835	6.39259	455.594	0.0652125	0.0394913	0.771908	3.09545	-483.183	-3239.28			7.03271	7.60589	8.06501	6.27993
	1.96515	11.5559	8.66592	6.14475	4.4535	13.9183	2.09289	14.1481	8.50046	7.20779	4.94008	6.62175	455.074	0.0647287	0.039689	0.770332	3.09325	-475.303	-3239.54			7.39565	8.17219	8.24716	6.25654
	1.92155	12.0388	8.90646	6.12889	4.52544	15.017	2.06046	14.9615	8.53159	7.15496	4.85632	7.06676	459.648	0.0641738	0.0395322	0.763776	3.09932	-471.501	-3239.81			7.62225	8.55711	8.51784	6.35935
	1.89995	12.3433	9.17565	6.07774	4.65693	16.0794	2.10828	15.45	8.80798	7.08902	4.8369	7.30629	463.982	0.0635699	0.0394231	0.758856	3.09581	-479.032	-3239.98			7.80629	8.93804	8.78876	6.41074
	1.92106	12.9817	9.44682	6.22456	4.71856	16.836	2.11743	15.7526	9.04967	6.99856	4.73197	7.75621	467.678	0.0635222	0.0396506	0.751921	3.09294	-483.652	-3240.15			8.11653	9.25971	8.97325	6.49558
	1.96829	13.4932	9.72716	6.37617	5.02899	17.8806	2.13349	16.0236	9.30937	6.85654	4.67296	8.01221	476.069	0.0634298	0.0394242	0.748841	3.09203	-475.992	-3240.28			8.39623	9.76191	9.1555	6.5139
	2.01956	13.6077	10.0248	6.59323	5.31988	18.168	2.18449	16.6045	9.50473	6.75298	4.61649	8.27735	493.026	0.0630268	0.0396077	0.74918	3.09109	-469.443	-3240.48			8.55069	10.027	9.43125	6.54894
	2.07182	13.8708	10.1956	6.70519	5.46277	18.3666	2.20326	16.8644	9.68292	6.6388	4.62728	8.56732	513.927	0.0632016	0.0400145	0.75283	3.07686	-476.05	-3240.74			8.71273	10.1782	9.58351	6.61113
	2.07167	14.0281	10.3859	6.8712	5.6448	18.4397	2.19498	17.1532	9.77438	6.60124	4.56775	8.99338	536.115	0.0628809	0.0402836	0.752136	3.06401	-483.354	-3240.98			8.82854	10.3186	9.70751	6.72079
	2.08068	14.2033	10.5036	7.0449	5.76983	18.0588	2.20852	16.9988	10.0111	6.62362	4.55059	9.18928	560.764	0.062818	0.040529	0.75046	3.04702	-476.513	-3241.17			8.92921	10.2912	9.73946	6.78783
	2.083	14.1411	10.3773	7.19617	5.84825	17.2291	2.19923	17.4057	10.3334	6.72534	4.50842	9.54821	586.254	0.0625938	0.0404773	0.74803	3.03589	-467.144	-3241.38			8.86715	10.0912	9.97943	6.92732
	2.05244	14.0774	10.4913	7.46847	5.92019	15.6933	2.18791	17.9184	10.7716	6.82951	4.46892	9.79338	611.766	0.0622888	0.0402004	0.74713	3.0221	-472.729	-3241.65			8.8737	9.69399	10.2926	7.03061
	2.06705	14.0651	10.605	7.99199	6.06745	14.4443	2.19221	17.8295	11.0282	6.99368	4.44742	10.0581	635.451	0.0621872	0.0404506	0.750436	3.00461	-482.23	-3241.98			8.91237	9.50125	10.35	7.16641
	2.08426	14.2716	10.6498	8.51119	6.04861	13.2021	2.19491	17.8803	11.397	7.12258	4.43268	10.206	658.436	0.0623197	0.0407722	0.755552	2.98528	-477.247	-3242.29			9.00192	9.25395	10.4907	7.25375
	2.08414	14.2729	10.5265	9.48005	6.041	11.9806	2.16275	18.1858	11.3273	7.54655	4.37307	10.7553	682.268	0.0621883	0.041079	0.758638	2.97342	-467.418	-3242.54			8.9612	9.1672	10.5586	7.55831
	2.06959	14.0518	10.3878	10.826	6.05042	10.5219	2.16142	18.3027	11.5143	7.8532	4.35044	11.7326	707.566	0.0621527	0.0411229	0.756367	2.95939	-470.991	-3242.75			8.83639	9.13278	10.6594	7.97876
	2.05929	14.4175	10.2085	12.7421	5.94416	8.69009	2.14611	18.5354	11.4738	8.15077	4.3723	12.5153	734.257	0.0620984	0.0413664	0.752795	2.93883	-480.948	-3242.86			8.89508	9.12545	10.7184	8.34613
	2.05061	14.4415	10.1333	16.6397	5.80536	7.82088	2.11136	18.5136	11.482	8.87356	4.42549	13.1999	756.748	0.0618401	0.041641	0.748212	2.93413	-480.068	-3242.87			8.87515	10.0886	10.7023	8.83298
	2.08278	14.655	9.88635	21.4044	5.72975	7.07772	2.12915	18.8133	11.441	9.85645	4.55503	14.0823	777.012	0.0620892	0.0419041	0.744653	2.94377	-471.578	-3242.73			8.8747	11.404	10.7945	9.49793
	2.16109	15.0255	9.71317	27.5296	5.66784	6.40102	2.16188	19.6876	11.337	11.1548	4.79918	15.1116	797.335	0.062023	0.0418807	0.742258	2.94646	-470.337	-3242.61			8.96659	13.1995	11.0622	10.3552
	2.21381	15.209	9.61172	33.687	5.5388	6.11615	2.17547	20.3125	11.177	12.8202	5.03208	16.3689	819.239	0.0613344	0.0421454	0.73412	2.95088	-478.891	-3242.42			9.01152	15.114	11.2217	11.4071
	2.30694	15.0673	9.51427	39.3918	5.52248	5.86178	2.22369	20.4986	10.7256	15.1236	5.26535	17.6598	841.794	0.0611027	0.0425171	0.723806	2.957	-482.122	-3242.18			8.96284	16.9254	11.1493	12.6829
	2.40491	14.9098	9.47218	45.8142	5.42937	5.96567	2.27701	21.3663	10.2346	17.8757	5.70406	19.747	865.813	0.0613343	0.042354	0.717965	2.9641	-472.05	-3241.76			8.92896	19.0697	11.2926	14.4423
	2.48083	14.5696	9.13207	50.5219	5.40906	6.22508	2.32802	22.0912	9.70985	21.7465	6.25808	21.571	892.871	0.0616059	0.0422471	0.71488	2.96431	-464.712	-3241.21			8.72749	20.7187	11.3764	16.5252
	2.57864	14.1976	9.12896	55.0668	5.34461	6.81167	2.41789	22.082	9.06426	27.6301	6.66515	25.2828	920.263	0.0620249	0.0421693	0.710666	2.96749	-473.075	-3240.8			8.63507	22.4077	11.188	19.8593
	2.66908	14.0089	8.98759	59.2394	5.32028	7.36375	2.4811	22.4516	8.77032	36.3872	7.36715	28.0957	941.532	0.062622	0.0421202	0.709838	2.96637	-479.628	-3240.43			8.5552	23.9745	11.2343	23.95
	2.75202	13.3646	8.80516	62.3771	5.16119	7.79277	2.55093	22.8689	8.05313	45.4913	8.1063	31.5666	955.997	0.0630774	0.0419944	0.707871	2.96713	-465.214	-3239.98			8.30727	25.1104	11.1577	28.3881
	3.01653	12.8831	8.63928	64.4408	5.05206	8.39983	2.77248	22.9511	7.72177	54.8892	9.02145	35.066	964.289	0.0632905	0.0419792	0.700781	2.96766	-404.125	-3239.52			8.17963	25.9642	11.1484	32.9922
	3.07635	12.4517	8.46878	67.726	4.99216	8.81332	2.85744	22.987	7.27437	63.4455	9.76392	38.9909	972.237	0.0634649	0.0416611	0.693771	2.95954	87.6271	-3237.8			7.99896	27.1771	11.0396	37.4001
	3.18836	11.9694	8.28892	69.8019	4.96694	9.37443	2.98638	22.644	6.84603	70.092	10.5282	43.2948	988.882	0.0630338	0.0413237	0.685268	2.95423	592.223	-3235.37			7.81556	28.0477	10.8255	41.305
	3.26445	11.2109	8.07062	72.2612	4.91441	10.1552	3.07743	22.6695	6.32994	75.8467	11.2074	46.6788	1016.33	0.0631174	0.0410838	0.680841	2.94475	1123.78	-3232.63			7.51531	29.1103	10.6923	44.5776
	3.30998	10.7755	7.88097	73.8136	4.95316	10.7988	3.12338	22.2806	6.00931	80.8764	11.8312	48.5068	1049.1	0.0632232	0.0406668	0.680152	2.94269	1635.54	-3229.89			7.32216	29.8552	10.4711	47.0715
	3.36294	10.5164	7.68043	75.1887	5.04416	11.3645	3.17322	21.3621	5.71478	84.9699	12.2853	49.9468	1079.04	0.0635504	0.0407173	0.679783	2.94445	2152.07	-3227.06			7.1866	30.5325	10.0834	49.0673

## Sheet: P212 U1-2
	Ra Li	Oi Li	Oe Li	MF Li	ICO Li	LO Li	Ra Re	Oi Re	Oe Re	MF Re	ICO Re	LO Re	EKG	Kippwinkel	Rotwinkel	Kraft x	Kraft y	Druck li	Druck re			Bauch links	Rücken links	Bauch rechts	Rücken rechts
	3.53011	8.95345	7.52987	35.0625	7.70438	6.51631	3.21992	18.8115	6.68345	45.33	19.197	33.5399	371.462	0.204546	0.174132	0.748428	2.15776	44	-3335.2			6.67115	16.4277	9.57163	32.689
	3.56783	8.58405	7.5926	34.0324	7.61435	6.59922	3.25814	18.0786	7.01257	44.8813	19.4909	33.9347	383.23	0.204282	0.173631	0.740249	2.1724	41	-3334.99			6.58149	16.082	9.44976	32.769
	3.58784	8.15527	7.87649	32.4775	7.38765	6.68153	3.31031	17.5865	7.27156	44.0868	19.4635	33.8661	390.167	0.204617	0.173461	0.731593	2.18706	0.953125	-3334.79			6.53987	15.5156	9.38946	32.4721
	3.5948	7.9141	8.12919	31.006	7.14944	6.78017	3.34914	17.3354	7.92978	42.6208	19.0686	32.9746	390.903	0.204945	0.173595	0.717754	2.2078	12	-3334.65			6.54603	14.9785	9.5381	31.5547
	3.63533	7.74616	8.43174	28.6838	7.00231	6.74569	3.40799	17.5541	9.00007	40.2082	18.646	31.6175	384.466	0.205324	0.173254	0.706689	2.22972	757.784	R			6.60441	14.1439	9.98739	30.1572
	3.6959	7.85861	8.58832	26.2555	6.71383	6.56207	3.47483	17.5245	11.0621	38.3578	17.8353	29.6415	376.984	0.205062	0.173504	0.688391	2.25081	902.705	-3334.43			6.71428	13.1771	10.6871	28.6115
	3.7378	8.28944	8.70401	22.9141	6.67628	6.41552	3.53485	17.5077	12.9059	35.5361	16.9391	27.2618	367.636	0.204835	0.173693	0.668154	2.26942	982.834	-3334.34			6.91042	12.002	11.3161	26.579
	3.80718	8.48895	8.92548	19.0749	6.78895	6.49134	3.58997	16.9316	14.297	32.0764	15.4501	25.1675	355.981	0.20428	0.174009	0.653001	2.28065	1018.7	-3334.34			7.07387	10.7851	11.6062	24.2313
	3.83397	8.71842	8.94482	15.8431	7.10109	6.59851	3.56794	15.96	15.4101	27.7667	13.73	22.2615	347.65	0.204048	0.174953	0.637662	2.28782	1024.07	-3334.37			7.16574	9.84756	11.646	21.2527
	3.86699	8.76379	8.79108	13.1838	7.25317	6.80543	3.54639	15.4355	15.929	23.8509	12.2073	20.0476	345.044	0.203883	0.175361	0.62731	2.29487	1013.31	-3334.32			7.14062	9.08079	11.637	18.702
	3.90324	8.94818	8.6426	10.7443	7.76378	7.03809	3.60976	15.0791	16.3845	20.7499	10.5524	16.995	343.553	0.203883	0.175122	0.621515	2.30125	995.475	-3334.29			7.16467	8.51538	11.6911	16.0991
	3.93806	9.23496	8.62392	9.24739	8.19663	7.67163	3.61228	14.8373	16.6865	17.1343	8.92254	13.2673	345.955	0.20432	0.175119	0.610909	2.30642	973.747	-3334.35			7.26565	8.37189	11.712	13.1081
	4.0049	9.36076	8.48347	8.1327	8.62257	8.14674	3.60437	14.3138	16.9397	14.7098	7.83911	11.2615	351.151	0.204353	0.175375	0.599527	2.30539	950.203	-3334.44			7.28304	8.30067	11.6193	11.2701
	4.02907	9.43339	8.22458	7.06082	9.4816	8.40994	3.5724	13.6412	16.7695	12.1372	6.7565	9.22664	363.827	0.204334	0.175646	0.592078	2.30607	927.144	-3334.45			7.22901	8.31745	11.3277	9.37346
	4.05541	9.46752	8.05207	6.55751	9.93287	9.04711	3.57234	12.4277	16.5996	11.1779	6.04954	8.17747	384.595	0.204569	0.175427	0.587557	2.30522	905.653	-3334.42			7.19167	8.5125	10.8666	8.46831
	4.09467	9.49097	7.76749	6.21998	10.2892	9.48715	3.43542	10.7604	16.1282	9.9724	5.14512	7.41953	401.646	0.205098	0.175326	0.59033	2.30133	886.355	-3334.49			7.11771	8.66546	10.108	7.51235
	4.03314	9.76139	7.46973	5.92022	10.5584	10.1401	3.34798	9.41144	14.9658	8.87434	4.73564	6.96407	412.118	0.205331	0.174882	0.595372	2.29536	867.824	-3334.58			7.08808	8.87288	9.24174	6.85802
	4.04952	10.1501	7.33874	5.73348	10.7323	10.512	3.23306	8.38906	14.1391	8.22372	4.52472	6.59845	421.801	0.205412	0.174597	0.594727	2.28403	850.4	-3334.42			7.17946	8.9926	8.58707	6.44896
	4.07568	10.4316	7.09552	5.57672	10.747	11.1231	3.16411	7.41803	13.5266	7.81779	4.36245	6.33003	431.802	0.206154	0.17341	0.601157	2.27906	833.177	-3334.1			7.20092	9.14895	8.03626	6.17009
	3.98038	10.6943	7.12132	5.36063	10.7498	11.3223	3.05958	6.93594	13.0476	7.31658	4.31465	6.15638	439.791	0.206675	0.172606	0.606576	2.26834	815.136	-3333.52			7.26533	9.14424	7.68103	5.9292
	3.95085	11.1407	7.16793	5.23885	10.8532	11.4831	2.93305	6.85442	12.9551	6.738	4.29773	5.95995	444.763	0.207449	0.171944	0.606523	2.2596	795.88	-3332.88			7.41984	9.1917	7.58086	5.66523
	3.90066	11.3564	7.07807	5.0362	10.6292	11.5424	2.82564	6.78766	12.9025	6.33705	4.2957	5.62923	448.488	0.208001	0.171785	0.612942	2.25383	775.386	-3332.18			7.44503	9.06926	7.50525	5.42066
	3.9216	11.8606	6.97738	4.86291	10.4052	11.3894	2.77922	6.77288	12.8737	5.92693	4.28092	5.25837	454.469	0.208637	0.171653	0.615524	2.24561	753.052	-3331.66			7.58653	8.88585	7.47527	5.15541
	3.96868	12.1408	6.65588	4.68388	9.84565	11.1961	2.74993	6.87949	12.9199	5.69713	4.17841	4.91154	461.698	0.208728	0.170918	0.620859	2.23508	728.262	-3331.57			7.58846	8.5752	7.51646	4.92903
	4.01052	12.2974	6.45156	4.59972	9.41348	10.9298	2.68613	6.98652	13.0079	5.42303	4.16405	4.59875	457.778	0.208664	0.170618	0.624693	2.22503	698.935	-3331.77			7.5865	8.31432	7.56018	4.72861
	3.92548	12.3926	6.2242	4.48763	9.20189	10.6395	2.66223	6.96831	12.6711	5.21894	4.21817	4.26306	445.59	0.208138	0.170497	0.627799	2.2122	663.575	-3331.87			7.5141	8.10968	7.43387	4.56672
	3.84777	12.3438	6.16745	4.41502	9.00253	10.3625	2.61034	6.9732	12.1946	5.01341	4.27665	3.98472	433.081	0.207862	0.169974	0.623612	2.20934	620.176	-3331.78			7.453	7.92669	7.25937	4.42493
	3.89001	11.9768	6.31708	4.40439	9.06469	10.0942	2.63445	7.179	11.7402	4.83023	4.25231	3.73799	421.143	0.207722	0.169639	0.628357	2.20254	568.656	-3331.89			7.39462	7.85442	7.18455	4.27351
	3.75837	11.7574	6.21678	4.35076	8.75295	9.78544	2.59207	7.20785	11.1169	4.65336	4.23391	3.61637	408.786	0.207221	0.169155	0.629785	2.19584	504.913	-3332.28			7.24418	7.62971	6.97228	4.16788
	3.6788	11.5209	6.10314	4.29402	8.53651	9.09112	2.62315	7.08654	10.5359	4.47749	4.16762	3.41438	390.323	0.206377	0.169036	0.631813	2.18478	424.433	-3332.84			7.10094	7.30721	6.74854	4.01983
	3.60724	11.4042	6.03402	4.22595	8.36242	8.92379	2.62385	7.27918	9.87773	4.38029	4.19854	3.32403	371.745	0.205625	0.169375	0.636344	2.16733	329.547	-3333.43			7.01517	7.17072	6.59359	3.96762
	3.57522	11.399	5.85309	4.25966	8.17277	8.68082	2.63226	7.38777	9.35931	4.27073	4.22958	3.23206	353.209	0.204724	0.169894	0.641559	2.15159	216.085	-3334.19			6.94243	7.03775	6.45978	3.91079
	3.44107	11.4839	5.83629	4.35041	8.02549	8.48239	2.63219	7.55691	8.80524	4.31785	4.28873	3.31713	337.532	0.203697	0.169841	0.645029	2.13402	89.0101	-3335.02			6.92043	6.95276	6.33145	3.97457
	3.39246	11.2933	5.75411	4.44934	7.88926	8.18279	2.65117	7.65753	8.2096	4.28001	4.36875	3.33961	323.611	0.203483	0.169657	0.650201	2.11724	-56.2622	-3335.52			6.81328	6.84046	6.17277	3.99613
	3.21345	11.2322	5.84602	4.57679	7.79653	7.87712	2.69465	8.25117	7.61019	4.32762	4.52149	3.40723	313.821	0.20321	0.169543	0.660908	2.10522	-216.081	-3335.47			6.76389	6.75015	6.18534	4.08545
	3.19964	10.9994	5.9751	4.70312	7.57056	7.85522	2.71861	8.74061	7.31564	4.33376	4.64558	3.47729	310.397	0.203075	0.169676	0.668979	2.09195	-388.937	-3335.32			6.72472	6.70964	6.25829	4.15221
	3.29859	10.8455	6.13902	4.77268	7.3805	7.57502	2.76519	9.53065	7.185	4.42033	4.69868	3.52301	312.532	0.203416	0.170194	0.68024	2.08686	-576.276	-3335.55			6.76104	6.57607	6.49361	4.214
	3.43446	10.889	6.30738	4.71111	7.01724	7.36896	2.7624	10.04	7.03971	4.49132	4.82879	3.61618	316.571	0.203793	0.170454	0.69249	2.07923	-770.101	-3335.87			6.87694	6.36577	6.61404	4.3121
	3.50744	10.7702	6.19929	4.86274	6.81754	7.34382	2.72321	10.4183	6.92706	4.58338	5.02282	3.71078	324.247	0.20443	0.171203	0.702274	2.07395	-967.548	-3335.86			6.82564	6.34137	6.68951	4.43899
	3.59253	10.6743	6.33105	5.03828	6.63399	7.30986	2.75822	11.1178	7.04358	4.7439	5.15322	3.84248	331.393	0.205174	0.171808	0.706301	2.06966	-1161.42	-3335.72			6.86597	6.32737	6.9732	4.57987
	3.67499	10.6927	6.57232	5.19205	6.54207	7.46753	2.73785	11.7634	7.07213	4.91912	5.19649	3.96921	341.185	0.205656	0.172287	0.707315	2.0685	-1339	-3335.93			6.98	6.40055	7.19113	4.69494
	3.80585	10.4098	6.72533	5.36528	6.40825	7.6373	2.76757	12.1822	7.02951	5.08332	5.26571	4.1477	352.745	0.205863	0.171901	0.709461	2.0716	-1504.92	-3336.36			6.98032	6.47028	7.32644	4.83225
	3.86832	10.254	6.85399	5.30099	6.26809	7.63285	2.79177	12.8146	7.10899	5.25175	5.3058	4.25401	361.388	0.20613	0.171645	0.712815	2.07125	-1656.18	-3336.4			6.9921	6.40064	7.57178	4.93719
	3.97147	9.86765	7.0762	5.39852	6.14073	7.79844	2.83248	13.5612	7.15861	5.60488	5.36808	4.54706	369.905	0.206312	0.171819	0.717784	2.07194	-1787.19	-3336.17			6.97177	6.4459	7.85077	5.17334
	4.02195	9.91218	7.47788	5.35263	6.07222	7.58824	2.84855	14.0471	7.20394	5.80256	5.43936	4.81095	376.667	0.20628	0.17196	0.715598	2.07837	-1905.19	-3336.3			7.13734	6.33769	8.0332	5.35096
	4.04885	9.71587	7.77559	5.37651	5.95558	7.89574	2.82251	14.1506	7.28331	6.07627	5.55602	5.17297	385.045	0.206358	0.172462	0.713723	2.0878	-2004.33	-3336.77			7.1801	6.40928	8.08546	5.60175
	3.99944	9.77625	7.97217	5.43568	5.8522	8.14506	2.83857	14.2818	7.29146	6.26884	5.55551	5.46735	400.933	0.206748	0.173132	0.715245	2.08864	-2082.71	-3336.89			7.24929	6.47765	8.13728	5.7639
	3.92587	9.87213	7.9908	5.46816	5.70909	8.85495	2.84899	14.2029	7.33154	6.39734	5.57789	5.80595	419.371	0.206859	0.173577	0.721712	2.09049	-2144.02	-3336.6			7.26293	6.6774	8.1278	5.92706
	3.83808	10.1143	8.05531	5.51974	5.48286	9.55488	2.87381	14.4898	7.45082	6.66182	5.70561	6.06729	433.954	0.207172	0.174894	0.722027	2.09708	-2190.24	-3336.57			7.3359	6.85249	8.27146	6.14491
	3.77556	10.3997	8.20388	5.64125	5.32253	10.3311	2.87892	14.9304	7.38764	6.81487	5.77985	6.35819	437.965	0.207242	0.175763	0.727038	2.10409	-2225.52	-3337			7.4597	7.09829	8.39899	6.31764
	3.72699	10.9356	8.29358	5.64651	5.16493	10.5893	2.89794	15.3325	7.2555	6.92689	5.91226	6.65327	432.657	0.207029	0.176324	0.728595	2.11276	-2251.63	-3337.16			7.65206	7.13359	8.49533	6.49748
	3.69909	11.4933	8.44356	5.62002	5.02928	10.7249	2.99202	16.1497	7.3489	6.95726	6.02216	7.12059	421.789	0.206931	0.176462	0.728296	2.12514	-2273.86	-3336.76			7.87865	7.12472	8.83022	6.7
	3.69129	11.929	8.63237	5.61506	4.89881	10.895	3.03913	16.8537	7.33941	7.19003	6.01635	7.66095	414.946	0.206706	0.1769	0.726108	2.1347	-2291.54	-3336.53			8.08421	7.13628	9.07743	6.95578
	3.65692	12.2648	8.56262	5.61474	4.71645	10.8202	3.07793	18.0268	7.33715	7.31518	6.06579	8.4591	408.423	0.206757	0.177339	0.72022	2.14305	-2305.2	-3336.88			8.16145	7.05048	9.48063	7.28002
	3.55389	12.4501	8.42198	5.61274	4.51069	10.8322	3.05516	19.7454	7.58088	7.39378	6.12998	8.74558	398.678	0.206501	0.177706	0.712144	2.13999	-2316.09	-3337.11			8.14201	6.9852	10.1271	7.42311
	3.53986	12.8546	8.31365	5.58479	4.44019	10.9502	3.02429	20.7969	7.78626	7.4168	6.18645	9.09979	385.759	0.206175	0.17771	0.704976	2.14826	-2324.37	-3336.67			8.23603	6.99173	10.5358	7.56768
	3.52857	13.1876	8.29781	5.47962	4.261	10.8947	3.0112	22.0703	7.84129	7.41469	6.28815	9.38708	368.057	0.205546	0.177263	0.696308	2.15417	-2330.96	-3336.2			8.338	6.87844	10.9743	7.69664
	3.58738	13.5378	8.2087	5.37792	4.08955	10.5639	3.02229	24.1153	8.02966	7.5493	6.53941	9.89335	347.736	0.204873	0.176921	0.684948	2.1575	-2336.75	-3336.39			8.44461	6.67713	11.7224	7.99402
	3.63306	13.9998	8.40549	5.41894	4.04269	10.0074	3.03329	26.0725	7.9876	7.70064	6.53856	10.3575	328.927	0.20398	0.176519	0.673638	2.16488	-2341.87	-3336.67			8.67946	6.48968	12.3645	8.19891
	3.72811	14.3694	8.68008	5.32505	4.05372	9.48018	3.06925	27.5292	7.88844	7.90453	6.60575	10.7241	321.963	0.203147	0.175407	0.662447	2.18092	-2346.4	-3336.27			8.92587	6.28631	12.829	8.41146
	3.8047	14.9841	8.92879	5.17972	4.06507	8.9202	3.12123	28.3995	7.90593	7.92158	6.7734	11.0934	327.489	0.202821	0.174819	0.656239	2.19275	-2349.39	-3335.7			9.2392	6.05499	13.1422	8.59614
	3.77227	14.8409	9.12167	5.198	4.10475	8.59264	3.09125	30.0894	7.97329	8.09451	6.82629	11.5671	334.906	0.20283	0.174624	0.64944	2.20538	-2351.61	-3335.86			9.24494	5.96513	13.718	8.82931
	3.69323	14.9573	9.04866	5.09396	4.11112	8.34464	3.09156	32.4704	8.04635	8.32672	7.04203	11.9919	333.856	0.20329	0.17418	0.641404	2.21544	-2353.58	-3336.33			9.23305	5.84991	14.5361	9.12021
	3.65487	15.0132	9.08762	5.03185	4.1484	8.01767	3.08117	34.7381	8.15815	8.40015	7.26562	12.5332	331.285	0.203242	0.173632	0.632544	2.22966	-2355.56	-3336.11			9.2519	5.73264	15.3258	9.39964
	3.69737	14.9075	9.33632	5.11715	4.20304	8.00383	3.14313	36.4434	8.47407	8.50868	7.56214	12.8948	338.735	0.203052	0.173174	0.630447	2.24494	-2357.33	-3335.49			9.31374	5.77468	16.0202	9.6552
	3.76841	15.0211	9.48071	5.09072	4.29559	7.7875	3.20415	38.3978	8.54675	8.77831	7.81026	14.1482	355.305	0.202877	0.173268	0.629936	2.2604	-2358.81	-3335.52			9.42342	5.7246	16.7162	10.2456
	3.71853	15.2324	9.5783	5.2439	4.28188	7.2265	3.24024	40.0587	8.66537	9.10452	8.10784	14.6824	369.144	0.202966	0.17347	0.627045	2.2671	-2360.18	-3336.05			9.50975	5.58409	17.3214	10.6316
	3.74332	15.4103	9.78531	5.4377	4.38481	7.07583	3.2878	40.6819	8.76846	9.50511	8.24752	15.4314	372.231	0.203158	0.173236	0.627238	2.27696	-2362.18	-3335.95			9.64631	5.63278	17.5794	11.0613
	3.72634	15.4558	9.75488	5.61856	4.42443	7.12747	3.28038	41.5419	9.03553	9.8668	8.39106	16.3624	369.779	0.203496	0.173052	0.626521	2.29079	-2365.2	-3335.2			9.64568	5.72349	17.9526	11.5401
	3.69476	15.1288	9.67313	5.73298	4.45253	7.27473	3.31918	42.002	9.39867	10.0375	8.84952	17.0592	368.659	0.203736	0.173345	0.627177	2.29812	-2368.85	-3334.93			9.49891	5.82008	18.2399	11.9821
	3.59238	15.0744	9.60503	5.8258	4.48054	7.59281	3.33403	43.2525	9.65274	10.428	9.21891	17.695	372.495	0.203812	0.173365	0.63483	2.30624	-2373.71	-3335.3			9.42393	5.96638	18.7464	12.4473
	3.51421	14.8586	9.45053	5.91163	4.47383	7.82252	3.37437	43.554	9.95536	10.9417	9.77657	18.6315	375.671	0.203328	0.173267	0.653085	2.3195	-2378.89	-3335.16			9.27443	6.06933	18.9612	13.1166
	3.54601	14.6955	9.52196	5.98957	4.40553	8.17994	3.36365	42.7488	10.0492	11.2519	10.2839	19.4345	378.607	0.203199	0.173465	0.664133	2.32628	-2383.8	-3334.12			9.25448	6.19168	18.7205	13.6568
	3.54864	14.4599	9.73733	6.07249	4.38299	8.34871	3.34932	42.6377	10.0068	11.6277	10.6787	19.6786	381.601	0.202941	0.173798	0.678054	2.33083	-2388.79	-3333.38			9.24862	6.26806	18.6646	13.995
	3.53265	14.2622	9.94594	6.11038	4.33659	8.50219	3.3199	41.1021	9.78896	12.4519	10.983	19.6507	379.032	0.202633	0.174134	0.693409	2.3331	-2394.37	-3333.46			9.24692	6.31639	18.0703	14.3619
	3.50424	14.195	9.96236	6.04272	4.2967	8.57252	3.31576	40.8019	9.81798	12.8791	11.3965	19.532	370.416	0.202464	0.174084	0.70766	2.33732	-2400.29	-3333.21			9.22053	6.30398	17.9785	14.6025
	3.49367	13.8027	10.0467	6.09755	4.22865	8.62373	3.35583	40.5235	10.0469	13.2042	11.932	18.9387	356.011	0.202094	0.17447	0.7203	2.34669	-2406.74	-3331.91			9.11434	6.31664	17.9754	14.6916
	3.51078	13.543	10.1983	6.0791	4.2662	8.77578	3.41598	40.4354	10.1852	13.4216	12.565	18.499	340.59	0.202253	0.174391	0.737117	2.35452	-2413.36	-3330.63			9.08402	6.37369	18.0122	14.8286
	3.46267	13.1067	10.3315	6.0432	4.14494	8.77747	3.39217	40.9322	10.0611	13.6851	13.094	18.1721	334.37	0.201685	0.174794	0.74373	2.36639	-2419.57	-3330.23			8.96694	6.32187	18.1285	14.9837
	3.40196	12.8683	10.4807	6.02864	4.12894	8.82573	3.40542	40.7098	10.0155	13.912	13.3981	17.5904	338.426	0.201655	0.175122	0.746969	2.37195	-2425.58	-3329.87			8.91699	6.32777	18.0436	14.9668
	3.37026	12.8666	10.4476	5.99018	4.18054	8.83391	3.39698	40.9302	10.1107	14.178	13.6447	17.0489	343.381	0.201879	0.17519	0.747815	2.3756	-2431.3	-3328.61			8.89483	6.33488	18.146	14.9572
	3.37935	12.624	10.4134	6.063	4.14114	8.69722	3.41804	40.4097	10.1345	14.3463	14.1013	16.2617	339.872	0.201636	0.174964	0.747027	2.37501	-2437.29	-3327.31			8.80559	6.30045	17.9874	14.9031
	3.32146	12.4811	10.3053	6.00641	4.20313	8.57954	3.3895	40.6359	9.98635	14.2139	14.1567	15.1942	333.367	0.201459	0.175299	0.744247	2.37226	-2444.13	-3327.21			8.70264	6.26303	18.0039	14.5216
	3.27507	12.2401	10.2919	6.05455	4.33302	8.64671	3.34049	40.0928	9.83015	13.8872	14.2078	14.2457	335.831	0.20099	0.175169	0.739826	2.36845	-2453.07	-3327.68			8.60236	6.34476	17.7545	14.1136
	3.23988	12.2608	9.87205	6.31096	4.75362	8.94197	3.29015	40.4879	9.79431	13.4174	14.0938	13.1611	349.842	0.200988	0.175321	0.733085	2.37189	-2463.07	-3327.4			8.45757	6.66885	17.8575	13.5575
	3.11786	12.266	9.63772	6.79036	5.0831	9.01711	3.27032	40.2556	9.60691	12.8935	13.9671	12.36	361.667	0.201119	0.175333	0.720752	2.3738	-2473.57	-3326.94			8.34052	6.96352	17.711	13.0735
	3.04447	12.301	9.30029	7.33754	6.12049	9.72672	3.17672	39.3273	9.27669	12.6747	13.5985	11.4859	370.977	0.201395	0.175111	0.710256	2.37619	-2484.9	-3327.55			8.21525	7.72825	17.2602	12.5864
	2.95608	12.3247	9.17131	7.90683	7.12197	10.3903	3.06307	37.8265	8.55804	12.5884	13.2522	10.5756	384.464	0.201688	0.174719	0.698733	2.37658	-2497.12	-3328.74			8.15071	8.47304	16.4825	12.1387
	2.88284	12.1853	8.92286	9.46228	8.11232	11.537	2.99809	36.3028	8.18051	12.4489	12.5016	9.7864	403.449	0.20189	0.174495	0.682184	2.37438	-2510.31	-3329.28			7.99702	9.70387	15.8271	11.579
	2.89917	11.8716	8.70045	11.908	9.48805	12.9247	2.97747	34.8328	7.78532	12.5458	11.9156	9.04149	418.246	0.202035	0.17422	0.665799	2.36923	-2524.55	-3329.07			7.82375	11.4402	15.1985	11.1676
	2.91193	11.763	8.24974	14.9377	11.2617	14.696	2.98908	32.1444	7.31137	12.8916	11.3319	8.12715	429.901	0.202115	0.173364	0.668091	2.3723	-2538.9	-3329.49			7.64156	13.6318	14.1483	10.7835
	3.04902	11.7377	8.32685	18.5644	13.4489	16.5737	2.95768	29.8409	6.84379	13.9383	10.6661	7.68033	442.983	0.202144	0.17359	0.662404	2.37181	-2553.32	-3330.41			7.70453	16.1957	13.2141	10.7616
	3.13771	11.6716	8.13093	23.8651	15.326	19.1062	2.97336	27.511	6.27194	15.3812	9.72587	7.05153	452.71	0.202581	0.173741	0.658449	2.37194	-2567.2	-3330.25			7.64675	19.4324	12.2521	10.7195
	3.2211	11.4773	8.22953	29.2203	17.4093	21.79	3.01137	25.2374	5.93238	17.2043	9.22273	6.84869	458.84	0.202843	0.173637	0.657704	2.36699	-2580.09	-3327.94			7.64263	22.8065	11.3937	11.0919
	3.30361	11.3305	8.30702	33.9165	19.3985	25.2034	3.08759	23.1237	5.9245	18.9177	8.79625	6.90703	455.855	0.20364	0.173396	0.652679	2.36094	-2591.43	-3320.48			7.64706	26.1728	10.7119	11.5403
	3.5496	11.1852	8.67113	40.2058	22.0384	28.131	3.23639	20.4458	5.84063	20.8962	8.43773	7.18192	447.007	0.203888	0.172892	0.646289	2.3567	-2601.26	-3283.73			7.80197	30.1251	9.84093	12.1719
	3.73059	10.8488	8.85774	45.0305	24.3218	31.7835	3.37656	18.7832	6.24407	22.8864	8.15505	7.74019	439.97	0.204286	0.172664	0.640071	2.34663	-2609.66	-3215.54			7.81238	33.7119	9.46795	12.9272
	3.94757	10.5394	8.9236	50.1108	25.908	34.9555	3.46824	16.6488	6.41005	24.7013	7.92974	8.39858	430.552	0.204315	0.172729	0.633268	2.34166	-2616.38	-3108.29			7.80351	36.9914	8.84237	13.6765
	4.13634	10.1751	8.81341	55.1679	27.1461	38.4258	3.5796	13.9815	6.64049	26.34	8.06626	9.38386	413.586	0.20409	0.172969	0.629368	2.33773	-2620.97	-2955.06			7.70829	40.2466	8.06721	14.5967
	4.21125	9.98009	8.90451	58.4745	28.6151	40.4871	3.68124	11.833	6.92976	27.7966	7.97941	10.1083	394.986	0.204072	0.172589	0.626896	2.3374	-2623.6	-2750.24			7.69862	42.5256	7.48132	15.2948
	4.10671	9.78759	8.71643	59.1598	29.2988	41.1971	3.62947	11.3331	6.66282	28.1988	8.03936	10.1583	360.387	0.202786	0.17259	0.6535	2.36368	-2624.76	-2743.2			7.53691	43.2186	7.20847	15.4655
	4.3154	9.71753	8.64293	60.8815	30.6061	43.3445	3.7229	9.94708	7.09064	28.8623	8.16852	10.9341	358.87	0.202701	0.172149	0.639303	2.36152	-2624.61	-2514.45			7.55862	44.944	6.92021	15.9883
	4.45525	9.41354	8.74964	61.8982	31.0994	44.4258	3.80689	9.03956	7.43864	29.2204	8.27064	11.6336	366.106	0.20254	0.172109	0.626594	2.35992	-2623.22	-2289.61			7.53948	45.8078	6.7617	16.3749
	4.42024	9.13135	8.62043	61.4652	30.8208	44.6636	3.78575	8.07053	7.67893	28.7579	8.40351	12.3617	377.579	0.202283	0.172187	0.612535	2.35674	-2621.03	-2062.34			7.39068	45.6499	6.51174	16.5077
	4.55231	9.05547	8.54675	59.5879	30.27	44.4522	3.74551	7.77815	7.8745	28.1728	8.61486	13.0324	393.085	0.20246	0.172159	0.604817	2.3582	-2618.04	-1847.47			7.38484	44.77	6.46605	16.6067
	4.70001	9.65973	8.21769	56.4903	29.7541	43.243	3.74802	7.77782	8.00763	27.4419	8.61404	13.8107	406.023	0.202237	0.172092	0.595792	2.36509	-2614.46	-1651.95			7.52581	43.1625	6.51116	16.6222
	4.92837	10.4228	8.06193	53.4831	27.8116	41.3691	3.85263	7.87331	8.50788	26.2629	8.5208	14.205	413.305	0.202315	0.17179	0.587306	2.36564	-2610.52	-1495.19			7.80436	40.8879	6.74461	16.3296
	5.02959	11.2272	7.79862	48.8706	26.0714	39.033	3.83178	8.01228	8.69481	24.7264	8.52058	14.5588	416.827	0.202605	0.172126	0.589086	2.371	-2606.92	-1388.85			8.01847	37.9917	6.84629	15.9353
	5.03897	11.8828	7.71336	44.0788	24.0421	35.6702	3.80264	8.2059	9.09046	22.8581	8.52955	14.6917	419.331	0.202671	0.172613	0.591016	2.37794	-2604.17	-1331.28			8.21171	34.597	7.033	15.3598
	5.2006	12.5033	7.84769	37.9783	22.2607	32.3256	3.73627	8.39824	9.20671	20.657	8.43311	14.8991	424.966	0.203001	0.173224	0.588481	2.38249	-2602.71	-1329.81			8.5172	30.8548	7.11374	14.6631
	5.33951	12.7228	7.68534	31.6205	19.7233	28.1428	3.64534	8.3884	9.24698	18.3548	8.37685	16.2083	435.715	0.20367	0.173421	0.584481	2.37895	-2602.89	-1391.66			8.58256	26.4955	7.09357	14.3133
	5.34656	12.751	7.65399	26.3274	16.9441	25.2875	3.5355	8.55526	9.30703	16.3296	8.35881	17.3201	447.078	0.203624	0.174575	0.578832	2.37936	-2605.26	-1491.77			8.58386	22.853	7.13259	14.0029
	5.23357	12.6166	7.53327	21.8139	14.001	21.3768	3.40682	8.73676	8.98898	14.6753	8.35438	18.362	453.833	0.204298	0.174857	0.580491	2.38159	-2613.13	-1612.34			8.46116	19.0639	7.04419	13.7972
	5.25164	12.4454	7.36612	16.5265	12.0606	18.2908	3.31745	9.37415	8.72603	12.9573	8.28539	18.6791	456.053	0.204682	0.174883	0.584968	2.39463	-2623.92	-1741.08			8.35439	15.626	7.13921	13.3073
	5.29037	12.2465	7.28438	12.8661	10.0616	15.7345	3.30182	10.0283	8.58304	11.8084	8.32087	18.9464	456.374	0.205059	0.17463	0.585085	2.40515	-2636.76	-1864.46			8.27376	12.8874	7.30437	13.0252
	5.32858	11.7914	7.18797	10.8152	8.09622	14.2351	3.2694	10.8433	8.42025	10.6875	8.26648	19.0125	455.972	0.204729	0.174846	0.584655	2.40525	-2651	-1974.43			8.10264	11.0489	7.511	12.6555
	5.3823	10.9046	7.06027	9.17565	7.59983	12.5781	3.08979	11.6108	8.21954	9.36499	8.22621	18.6876	445.989	0.204652	0.175502	0.581344	2.40689	-2662.49	-2064.78			7.78239	9.78451	7.64006	12.0929
	5.2745	9.65435	6.92476	8.18962	7.28228	11.7178	2.90466	12.2845	7.88392	8.45681	8.10331	18.6692	435.479	0.204981	0.175303	0.579189	2.41109	-2669.7	-2139.2			7.28454	9.06325	7.69104	11.7431
	5.38919	8.39373	6.6	7.31057	6.86112	10.6029	2.76467	13.2956	7.55634	7.73788	7.93752	18.3428	427.334	0.205151	0.174786	0.575727	2.41849	-2673.28	-2197.72			6.79431	8.25821	7.8722	11.3394
	5.56471	6.89004	6.28826	6.85575	6.53889	9.77696	2.58467	14.0547	7.12987	6.92341	7.63391	18.0104	418.125	0.205297	0.174247	0.577212	2.42778	-2671.87	-2245.31			6.24767	7.72386	7.92307	10.8559
	5.58907	5.58806	5.92276	6.50983	6.29029	9.29959	2.54388	15.2827	6.99241	6.68709	7.57317	17.4875	402.191	0.205141	0.174256	0.580522	2.43519	-2663.26	-2287.73			5.69996	7.36657	8.273	10.5826
	5.61276	4.73916	5.60948	6.21233	5.9511	8.71468	2.50878	16.6626	6.89914	6.42735	7.39942	16.5043	380.963	0.205137	0.174388	0.586751	2.44246	-2649.08	-2325.63			5.32047	6.95937	8.69016	10.1104
	5.73282	4.46379	5.32782	5.84959	5.72017	8.10141	2.49054	18.1667	6.82365	6.14474	7.24685	14.9842	361.939	0.205171	0.174211	0.584226	2.44459	-2628.73	-2359.52			5.17481	6.55706	9.16029	9.4586
	5.70626	4.28051	5.11363	5.61298	5.39621	7.28711	2.44045	18.9103	7.0103	5.97337	7.02572	14.065	351.913	0.204559	0.174363	0.583456	2.43728	-2601.48	-2391.49			5.03347	6.09876	9.45369	9.02135
	5.63585	4.11719	4.93857	5.39301	5.04343	6.39212	2.4296	19.5956	7.00064	5.80912	6.89036	12.972	349.053	0.204971	0.17396	0.583403	2.42667	-2572.47	-2422.82			4.8972	5.60952	9.67529	8.55715
	5.55376	4.2198	4.77784	5.2387	4.75649	5.77829	2.40274	19.6655	6.98239	5.70691	6.76278	12.2694	350.342	0.204855	0.17358	0.587596	2.42552	-2541.66	-2456.63			4.85047	5.25783	9.68356	8.24637
	5.30465	4.36427	4.76523	5.06803	4.45619	5.45046	2.40104	19.4234	6.95423	5.66635	6.48562	11.9782	362.718	0.205194	0.173076	0.592977	2.42669	-2512.1	-2491.87			4.81138	4.99156	9.5929	8.0434
	5.17047	4.49129	4.7394	4.92079	4.1092	4.92453	2.43933	18.9776	6.90438	5.55923	6.35358	11.5318	381.453	0.205115	0.173419	0.594116	2.42963	-2485.8	-2529.19			4.80039	4.65151	9.44044	7.81488
	5.01408	4.48238	4.76388	4.799	3.92901	4.78476	2.46657	18.2555	6.77801	5.52106	6.3007	11.2836	393.116	0.205521	0.173624	0.595932	2.42545	-2463.46	-2568.19			4.75345	4.50426	9.1667	7.70178
	4.73547	4.53948	4.80412	4.70472	3.70846	4.64989	2.49833	17.6738	6.66766	5.54876	6.26503	11.2049	391.525	0.205949	0.17376	0.60731	2.41511	-2444.61	-2609.37			4.69303	4.35436	8.94659	7.67288
	4.42723	4.78208	4.77068	4.73202	3.71976	4.54474	2.53274	17.1284	6.62728	5.57153	6.17215	10.7385	384.179	0.206117	0.173677	0.616572	2.4033	-2430.75	-2652.65			4.66	4.33217	8.76279	7.49408
	4.17955	4.96414	4.74688	4.78396	3.70427	4.49672	2.55933	16.1525	6.36	5.70451	6.00264	10.3352	386.545	0.206381	0.173404	0.625629	2.39258	-2421.94	-2696.16			4.63019	4.32832	8.35728	7.34745
	3.99516	5.22712	4.72272	4.72623	3.70009	4.40311	2.57446	14.9762	6.04063	5.69836	5.96656	9.86585	402.285	0.206976	0.172885	0.630389	2.38037	-2416.43	-2741.04			4.64833	4.27647	7.86377	7.17692
	3.79219	5.46431	4.74099	4.75889	3.66803	4.41976	2.53049	13.761	5.91751	5.73253	6.01349	9.48211	422.5	0.207609	0.172689	0.638024	2.3787	-2414.16	-2786.91			4.66583	4.28222	7.403	7.07604
	3.7311	5.58864	4.84085	4.88056	3.71536	4.46319	2.5764	12.9746	5.71381	5.84308	6.00109	9.34979	438.599	0.208099	0.172744	0.642949	2.37013	-2412.56	-2835.39			4.7202	4.35304	7.08826	7.06465
	3.73784	5.77983	4.95525	4.96713	3.68966	4.43471	2.59256	12.1099	5.6219	5.88006	5.87963	9.61555	448.196	0.20774	0.173577	0.654044	2.36894	-2411.09	-2884.55			4.8243	4.36383	6.77479	7.12508
	3.74709	5.93785	4.99006	5.16229	3.68668	4.43387	2.61801	11.6551	5.72557	5.96319	5.93864	9.99937	448.43	0.208136	0.173371	0.664899	2.37575	-2410.04	-2931.78			4.89167	4.42761	6.66622	7.3004
	3.66802	6.12122	4.98677	5.29154	3.74264	4.42558	2.61357	11.4444	5.91432	6.07504	6.11097	10.4812	446.039	0.208588	0.173525	0.673281	2.37725	-2410.02	-2979.43			4.92534	4.48658	6.65743	7.55573
	3.61802	6.19338	5.11161	5.35272	3.82804	4.39856	2.58298	11.5032	6.0799	6.14443	6.36255	11.2669	441.892	0.20842	0.173097	0.68667	2.38435	-2410.62	-3027.03			4.97434	4.52644	6.72202	7.92463
	3.5105	6.32692	5.12052	5.47738	3.915	4.38478	2.59315	10.9079	6.31881	6.20081	6.4708	11.9023	436.987	0.207777	0.173348	0.695213	2.39623	-2411.34	-3071.24			4.98598	4.59238	6.60661	8.1913
	3.44071	6.29654	5.21012	5.59674	3.94013	4.49165	2.55567	10.5898	6.34895	6.30728	6.54027	12.2872	436.721	0.207749	0.173529	0.69793	2.40215	-2412.51	-3112.28			4.98246	4.67617	6.49816	8.37824
	3.32555	6.27389	5.40164	5.66256	4.07028	4.82699	2.48482	10.3802	6.4323	6.17062	6.60379	12.6056	434.688	0.207845	0.173219	0.700585	2.40783	-2414.29	-3149.27			5.00036	4.85328	6.43243	8.45999
	3.2656	6.28095	5.42497	5.7821	4.31603	4.95536	2.48575	10.4341	6.54739	6.24445	6.49625	12.7287	423.424	0.208268	0.173272	0.701871	2.40964	-2416.47	-3182.47			4.99051	5.01783	6.48909	8.48979
	3.16028	6.13347	5.47871	6.07115	4.47097	5.31876	2.52184	10.899	6.89633	6.28967	6.36204	12.9184	404.138	0.208385	0.173082	0.707099	2.40816	-2418.38	-3210.8			4.92415	5.28696	6.7724	8.52338
	3.1163	6.03188	5.5971	6.21647	4.70347	5.7045	2.57119	11.2932	7.20529	6.31065	6.20529	12.92	379.939	0.208302	0.17288	0.711977	2.40336	-2420.24	-3234.28			4.91509	5.54148	7.02324	8.47864
	3.00251	5.99576	5.65661	6.33525	4.90661	6.14603	2.55543	11.5085	7.44741	6.14257	6.11883	12.7582	357.288	0.208299	0.172617	0.712921	2.39734	-2422.36	-3253.52			4.88496	5.79596	7.17044	8.33986
	2.93746	5.91281	5.89505	6.37195	5.10426	6.60833	2.56008	11.7231	7.87227	6.01847	6.07704	12.3127	343.514	0.208426	0.172153	0.718143	2.3857	-2424.41	-3269.75			4.9151	6.02818	7.38515	8.13606
	2.88852	5.93796	6.23391	6.34829	5.36185	7.04476	2.57051	11.771	8.05609	5.80754	5.83278	11.8284	336.119	0.208247	0.171893	0.725911	2.37511	-2425.64	-3282.82			5.02013	6.25164	7.46587	7.82292
	2.88752	5.96073	6.46414	6.3709	5.48538	7.66053	2.54801	11.7863	8.30102	5.57598	5.46743	11.0028	331.814	0.208311	0.171704	0.732584	2.36679	-2425.96	-3291.96			5.10413	6.5056	7.54512	7.34875
	2.84451	6.08717	6.67952	6.46743	5.59792	8.06782	2.54671	11.6252	8.4173	5.2976	5.08589	9.91434	330.824	0.208457	0.171365	0.73834	2.35602	-2426.2	-3299.06			5.20373	6.71106	7.52972	6.76594
	2.7749	6.15391	6.86514	6.42359	5.70548	8.34934	2.51541	11.8858	8.58897	5.04301	4.76454	9.23503	329.212	0.208636	0.171374	0.745967	2.34988	-2426.44	-3305.35			5.26465	6.82614	7.66337	6.34752
	2.76433	6.22422	6.93503	6.38897	5.86473	8.54799	2.54437	12.0898	9.03414	4.79695	4.51418	8.46194	330.05	0.208817	0.171056	0.755549	2.34567	-2426.32	-3310.52			5.30786	6.9339	7.88942	5.92436
	2.78614	6.33134	7.12335	6.38913	5.74689	8.645	2.61883	12.1655	9.26133	4.60963	4.40692	8.00295	333.877	0.209074	0.171542	0.768197	2.34872	-2425.82	-3314.41			5.41361	6.92701	8.01521	5.67316
	2.7929	6.392	7.36421	6.22987	5.71402	9.00335	2.58776	12.045	9.3863	4.37741	4.32154	7.60604	343.104	0.209049	0.172248	0.778085	2.34901	-2425.82	-3317.28			5.51637	6.98241	8.00634	5.435
	2.79704	6.40566	7.62573	6.28608	5.69679	9.48694	2.58215	11.8108	9.47387	4.11366	4.28478	7.18449	359.113	0.208984	0.172465	0.782017	2.34811	-2426.17	-3320.13			5.60948	7.15661	7.95559	5.19431
	2.82817	6.48821	7.90481	6.12294	5.57377	9.92843	2.55916	12.0604	9.51208	3.8927	4.15018	6.62632	376.863	0.208802	0.172984	0.785588	2.35082	-2426.33	-3323.05			5.74039	7.20838	8.04387	4.88973
	2.86635	6.45401	8.08181	6.0504	5.60396	10.5494	2.55197	12.2014	9.36154	3.80719	4.05917	6.58253	383.706	0.208425	0.17284	0.787359	2.35039	-2426.06	-3325.26			5.80072	7.40125	8.03831	4.8163
	2.85195	6.57618	8.22883	5.97746	5.53517	11.2519	2.58696	12.4567	9.28031	3.77099	3.89849	6.41826	386.885	0.208306	0.172874	0.78642	2.36021	-2425.93	-3326.79			5.88566	7.58819	8.10799	4.69591
	2.85232	6.49791	8.23829	5.99647	5.40988	11.5842	2.61321	12.5956	9.32946	3.77658	3.94203	6.27661	397.86	0.207894	0.173175	0.781505	2.37367	-2426.35	-3328.57			5.86284	7.66351	8.17943	4.66507
	2.85339	6.66651	8.46807	5.91978	5.41056	12.5214	2.62731	13.1108	9.2336	3.79685	3.99709	6.40094	409.114	0.207791	0.173505	0.781539	2.38218	-2426.62	-3330.6			5.99599	7.95057	8.32389	4.73162
	2.90013	6.8287	8.62111	5.84988	5.37109	13.1211	2.69345	13.7485	9.29133	3.85711	4.06901	6.44447	412.587	0.207723	0.173152	0.777055	2.3937	-2426.52	-3332.19			6.11665	8.11404	8.57777	4.79019
	2.96185	7.1969	8.83784	5.92678	5.2375	14.6293	2.71294	13.8941	9.30881	3.95712	4.13186	6.79514	410.817	0.207301	0.172518	0.773004	2.40928	-2426.53	-3333.06			6.33219	8.59785	8.63862	4.96137
	2.9509	7.46503	9.00639	5.97669	5.26014	15.7899	2.70369	14.0764	9.59917	4.05376	4.19372	7.15826	402.517	0.206429	0.172446	0.769417	2.41573	-2427.05	-3333.91			6.47411	9.00891	8.79309	5.13525
	2.96654	7.78573	8.96439	6.01884	5.35195	17.3565	2.73935	14.0656	9.58627	4.24144	4.16288	7.57578	395.6	0.20551	0.172032	0.762352	2.41799	-2427.58	-3334.89			6.57222	9.57575	8.79706	5.3267
	2.96254	8.43263	8.94514	5.98518	5.45234	18.6132	2.73798	14.4118	9.71316	4.28431	4.16271	7.79703	388.842	0.20533	0.171612	0.749591	2.42246	-2427.56	-3335.64			6.7801	10.0169	8.9543	5.41468
	2.97289	9.19878	9.14694	6.10464	5.59683	20.1408	2.7764	14.2048	9.80222	4.42567	4.28151	8.05129	376.853	0.204993	0.171323	0.736002	2.42935	-2427.56	-3335.86			7.1062	10.6141	8.9278	5.58616
	2.92191	9.72772	9.25525	6.05508	6.02199	22.2286	2.82077	14.1584	10.2087	4.64693	4.28439	8.21918	364.815	0.204964	0.170948	0.721687	2.43182	-2428.08	-3336.07			7.30163	11.4352	9.06262	5.71683
	2.95566	10.3839	9.33497	6.13315	6.14671	24.3449	2.8688	14.0341	10.4557	4.91717	4.35479	8.25707	359.662	0.204657	0.170516	0.706022	2.43169	-2428.89	-3336.53			7.55817	12.2082	9.11953	5.84301
	2.97719	10.8634	9.40523	6.45192	6.72026	26.0115	2.84533	13.8265	10.6328	5.13223	4.35861	8.35412	353.572	0.204237	0.170464	0.707685	2.4235	-2429.47	-3336.92			7.74859	13.0612	9.10157	5.94832
	2.99258	11.5688	9.62849	6.77452	7.17312	27.7498	2.80445	13.7595	10.6923	5.2234	4.29801	8.56228	336.895	0.203537	0.170433	0.710023	2.40649	-2429.92	-3336.88			8.06329	13.8991	9.08541	6.0279
	2.98603	11.987	9.98291	7.2984	7.51719	30.298	2.76915	13.4168	10.8084	5.39447	4.188	8.60426	320.358	0.202702	0.16977	0.708664	2.39048	-2430.76	-3336.71			8.31864	15.0378	8.99812	6.06224
	3.026	12.7608	10.1735	7.97117	8.23549	31.6882	2.79225	13.293	10.8198	5.59006	4.06594	8.60626	309.048	0.202184	0.170325	0.709874	2.36761	-2431.81	-3336.8			8.65343	15.965	8.96837	6.08742
	3.00426	13.416	10.4367	8.79344	8.77235	33.1339	2.77304	13.3796	10.7552	5.7617	3.95521	8.56765	310.334	0.202023	0.17083	0.706603	2.34598	-2432.3	-3337			8.95232	16.8999	8.96927	6.09485
	3.0175	14.0386	10.548	9.58472	9.40697	34.1674	2.73739	13.5741	10.6923	5.89548	3.85315	8.21407	316.995	0.201422	0.171364	0.705136	2.33888	-2432.27	-3336.94			9.20136	17.7197	9.00127	5.98756
	3.02742	14.4327	10.7133	10.4373	9.98107	35.4576	2.71825	13.9525	10.6073	6.09881	3.82221	8.29445	324.472	0.200405	0.171583	0.714314	2.32981	-2432.33	-3336.73			9.39112	18.6253	9.09268	6.07182
	3.04644	14.832	10.808	11.2506	10.5128	36.3219	2.74539	13.9156	10.4392	6.33895	3.6626	8.38996	334.404	0.199929	0.171832	0.725026	2.32298	-2432.67	-3336.7			9.56215	19.3618	9.03339	6.1305
	3.07799	14.977	10.6798	11.8704	10.6925	36.4715	2.69541	13.9905	10.3936	6.5673	3.62386	8.72972	343.011	0.199301	0.171987	0.727004	2.30756	-2432.75	-3336.81			9.57826	19.6781	9.0265	6.30696
	3.09041	15.326	10.5595	12.6026	10.8045	36.3054	2.655	13.9414	10.2612	6.65612	3.63015	9.05757	351.389	0.199195	0.172285	0.732606	2.29146	-2432.48	-3336.77			9.65862	19.9042	8.95253	6.44795
	3.06809	15.5208	10.6396	13.251	10.9442	35.6225	2.61442	13.7287	10.161	6.80705	3.62784	9.39883	361.466	0.199196	0.17247	0.734569	2.27604	-2432.32	-3336.59			9.74286	19.9392	8.83472	6.61124
	3.0875	15.7715	10.6212	13.8884	11.0991	35.1126	2.59734	13.8031	10.1537	6.88143	3.73564	9.65112	371.595	0.199228	0.172752	0.733291	2.25789	-2432.61	-3336.51			9.82674	20.0333	8.85137	6.75606
	3.0646	15.9349	10.55	14.6276	11.28	34.2747	2.57896	13.684	10.1663	6.95065	3.86344	9.92194	386.255	0.199197	0.172565	0.735724	2.24626	-2432.82	-3336.61			9.84983	20.0608	8.80976	6.91201
	3.05645	16.2056	10.2985	15.5663	11.3106	32.6081	2.5571	13.6972	10.0252	7.07579	3.99961	10.229	395.059	0.199866	0.17268	0.739157	2.23371	-2432.98	-3336.62			9.85352	19.8284	8.75984	7.10148
	3.01846	16.2338	9.98769	16.0965	11.0352	30.3636	2.52276	13.4996	9.74487	7.12152	4.13087	10.7416	399.002	0.200241	0.17208	0.747557	2.227	-2433.31	-3336.49			9.74666	19.1651	8.58907	7.33131
	3.02126	16.4439	9.75032	16.346	11.0485	28.9511	2.55321	14.2627	9.45799	7.26037	4.32007	11.1803	400.048	0.200632	0.17148	0.758359	2.21595	-2434.26	-3336.38			9.7385	18.7819	8.75798	7.58692
	2.97843	16.5771	9.33919	16.797	10.698	26.8319	2.51785	14.781	9.0545	7.56604	4.54307	11.6497	401.636	0.20056	0.170475	0.768234	2.2093	-2435.45	-3336.41			9.63159	18.1089	8.78445	7.9196
	2.93619	16.6699	9.30603	16.9334	10.2855	24.4958	2.51629	15.0884	8.99477	7.66642	4.75068	12.1867	398.972	0.20091	0.169926	0.776484	2.203	-2436.32	-3336.44			9.63737	17.2382	8.86649	8.20125
	2.89371	16.5953	9.20419	17.039	10.0435	22.6809	2.44416	15.4652	8.98418	7.92415	5.14498	12.7101	392.066	0.201398	0.17	0.786845	2.19687	-2436.97	-3336.35			9.56439	16.5878	8.96453	8.59308
	2.89412	17.4106	9.20341	17.6091	9.78943	20.0698	2.45679	15.6864	8.74334	8.0681	5.53727	13.0572	387.427	0.201592	0.169734	0.798195	2.19394	-2437.8	-3336.25			9.83605	15.8228	8.96219	8.88753
	2.88351	17.7424	8.95561	18.0271	9.47358	17.957	2.45825	16.4686	8.58043	8.7088	5.85525	13.7392	382.714	0.202173	0.169447	0.801691	2.19852	-2438.38	-3336.26			9.86052	15.1526	9.16911	9.43442
	2.88003	17.6166	8.82811	18.9147	9.36683	15.6231	2.45869	17.1366	8.38587	10.0421	6.16334	14.3577	373.679	0.202377	0.169244	0.804832	2.20202	-2438.72	-3336.3			9.7749	14.6349	9.32705	10.1877
	2.8599	17.4606	8.69734	20.6877	9.03309	13.52	2.46143	18.3233	8.10949	12.0013	6.57966	15.0434	362.95	0.202235	0.168907	0.805998	2.20134	-2438.16	-3336.25			9.67263	14.4136	9.6314	11.2081
	2.90713	17.2314	8.51222	22.0274	8.6565	11.5417	2.50146	19.3461	7.8687	15.0509	7.36313	16.2339	352.215	0.202241	0.169631	0.806543	2.19988	-2434.44	-3336.2			9.55023	14.0752	9.90543	12.8827
	2.97379	16.7866	8.39017	23.6638	8.43354	10.0612	2.4886	19.902	7.65916	18.8806	8.40498	17.8488	343.971	0.202081	0.170511	0.804011	2.19642	-2421.04	-3336.22			9.38351	14.0528	10.0166	15.0448
	2.9947	16.3377	8.18713	25.3237	8.36175	8.90924	2.54471	20.2804	7.58988	22.5104	9.59444	19.2733	340.055	0.202159	0.170985	0.801519	2.18921	-2381.08	-3336.26			9.17318	14.1982	10.1383	17.126
	3.07885	15.8008	8.13501	27.2681	8.13198	7.86049	2.60529	20.2163	7.54481	26.4334	10.9959	20.8295	337.521	0.202419	0.171719	0.795352	2.18005	-2294.32	-3336.2			9.00487	14.4202	10.1221	19.4196
	3.16038	15.1749	7.98239	28.8952	8.16187	7.26544	2.70767	20.2185	7.26319	30.0282	12.3035	23.0053	341.666	0.202729	0.172306	0.793611	2.16496	-2146.26	-3336.1			8.77255	14.7742	10.0631	21.779
	3.18202	14.4231	7.7286	31.6535	8.3303	6.95406	2.75484	20.4349	7.05134	33.2383	13.4421	25.1438	350.278	0.203033	0.172372	0.788738	2.15232	-1928.27	-3336			8.44457	15.646	10.0804	23.9414
	3.21329	13.4839	7.38206	33.448	8.1011	6.74862	2.85591	20.8865	6.85693	36.6397	14.9057	27.9404	360.418	0.203543	0.17274	0.779525	2.14886	-1658.82	-3335.89			8.02642	16.0993	10.1998	26.4953
	3.28787	11.6934	7.30085	34.6089	8.02413	6.44584	2.9613	21.3269	6.65821	39.7316	16.5538	29.5101	363.265	0.204001	0.173265	0.767673	2.14538	-1354.03	-3335.73			7.42738	16.3596	10.3155	28.5985
	3.38538	10.6937	7.33894	35.5183	8.02971	6.4216	3.07189	20.7672	6.47919	42.4697	17.5448	30.9381	360.43	0.20363	0.173239	0.763729	2.14219	-1031.68	-3335.53			7.13933	16.6565	10.1061	30.3175
	3.51158	9.98185	7.38351	35.678	7.86034	6.52522	3.18561	19.9827	6.52926	44.4095	18.5691	32.2923	361.814	0.204174	0.173881	0.754219	2.14612	-691.613	-3335.36			6.95898	16.6879	9.89919	31.757

## Sheet: P215 U1-2
	Ra Li	Oi Li	Oe Li	MF Li	ICO Li	LO Li	Ra Re	Oi Re	Oe Re	MF Re	ICO Re	LO Re	EKG	Kippwinkel	Rotwinkel	Kraft x	Kraft y	Druck li	Druck re			Bauch links	Rücken links	Bauch rechts	Rücken rechts
	3.08323	6.80359	5.97766	89.9105	12.0904	32.1873	3.523	7.80712	5.60968	84.5267	29.46	53.2079	176.272	0.0627439	0.0475955	0.873498	6.52988	40	-3295.66			5.28816	44.7294	5.6466	55.7316
	3.29542	6.65475	6.10055	85.5534	11.3306	32.1771	3.61428	7.65422	5.73251	92.1736	31.3791	55.8627	152.17	0.0626079	0.0481443	0.892472	6.50882	35	-3295.4			5.35024	43.0204	5.667	59.8051
	3.47094	6.70253	6.28279	82.9558	10.524	31.2948	3.7114	7.61238	5.80496	97.9064	33.213	58.4046	145.764	0.0624654	0.0479029	0.902851	6.49436	0.976562	-3295.24			5.48542	41.5915	5.70958	63.1747
	3.54089	6.87128	6.33111	78.3885	10.0136	30.6181	3.78176	7.63856	5.86552	101.946	34.2039	59.6141	154.07	0.062124	0.0479282	0.910733	6.47922	11	-3295.05			5.58109	39.6734	5.76195	65.2547
	3.64812	7.05208	6.48256	74.4154	9.43804	29.7998	3.89662	7.50676	5.85284	103.904	35.3517	59.3764	165.583	0.0626721	0.048227	0.923844	6.4713	254.655	L			5.72759	37.8844	5.75207	66.2108
	3.79432	7.42536	6.57512	69.6219	8.66945	28.4746	3.99645	7.45811	5.85532	105.06	36.0226	59.3168	172.926	0.063067	0.0485161	0.938617	6.46412	663.756	-3294.49			5.9316	35.5886	5.76996	66.7997
	3.9041	7.68884	6.66145	64.4902	8.20147	27.4542	4.07639	7.26476	5.76337	104.213	36.6843	57.6207	179.082	0.0635745	0.0487564	0.9547	6.46328	914.793	-3294.41			6.0848	33.382	5.7015	66.1726
	3.96477	8.09253	6.61772	58.4465	7.75337	25.8336	4.08803	7.2043	5.6287	99.1393	36.436	55.7039	189.921	0.0642513	0.0484947	0.95873	6.47595	992.244	-3294.4			6.22501	30.6778	5.64034	63.7597
	4.03211	8.30632	6.55485	52.1593	7.45573	24.7355	4.1145	7.20094	5.45616	91.6287	35.0242	53.4485	202.919	0.0650181	0.04833	0.97114	6.47497	1005.59	-3294.34			6.29776	28.1169	5.59053	60.0338
	4.02558	8.47172	6.32346	45.4133	7.4207	23.2624	4.0201	7.11011	5.18406	84.0143	33.4084	50.8336	211.876	0.0655826	0.0480147	0.970453	6.47532	978.163	-3294.31			6.27359	25.3655	5.43809	56.0854
	3.94212	8.57167	6.11715	40.8073	7.64502	22.298	3.93672	6.97338	5.02725	76.7373	31.8744	48.1877	216.277	0.0656504	0.0478177	0.981278	6.48026	928.41	-3294.41			6.21031	23.5834	5.31245	52.2665
	3.80882	8.63471	5.89332	37.1002	7.98494	21.494	3.83912	6.98352	4.73004	67.8186	29.7593	43.3378	222.661	0.0655002	0.0473163	0.990411	6.48119	864.367	-3294.52			6.11228	22.1931	5.18423	46.9719
	3.67508	8.52838	5.66611	32.5483	8.24417	21.3146	3.69871	6.94774	4.52201	58.0623	26.9687	37.1853	237.141	0.0654065	0.0472858	0.997687	6.48012	777.824	-3294.53			5.95652	20.7023	5.05615	40.7388
	3.53368	8.57511	5.4484	29.1715	8.28356	21.7588	3.53878	6.88743	4.42945	47.8908	25.2226	31.2302	255.23	0.0655106	0.0471585	1.00743	6.47884	663.832	-3294.57			5.8524	19.7379	4.95189	34.7812
	3.44366	8.76793	5.12168	25.5328	8.36249	22.4656	3.45138	6.96338	4.38778	40.0337	23.3331	27.4299	268.598	0.0650286	0.0469357	1.00977	6.47663	530.969	-3294.72			5.77776	18.787	4.93418	30.2656
	3.29282	8.62243	4.80177	22.7397	8.44799	22.9927	3.26471	7.27776	4.2531	32.0584	21.3844	22.5689	273.557	0.0647403	0.0465067	1.01808	6.46916	386.841	-3294.87			5.57234	18.0601	4.93186	25.3372
	3.19838	8.5059	4.61899	21.5948	8.57331	23.7914	3.15486	7.51967	4.22696	25.4093	18.663	18.8107	279.688	0.0640334	0.0463582	1.01914	6.45182	227.858	-3294.93			5.44109	17.9865	4.96716	20.961
	3.03861	8.36774	4.46961	20.656	8.79761	24.4202	3.00716	7.82381	4.14496	20.3029	16.8879	15.1302	287.654	0.0632056	0.046435	1.02881	6.43014	56.3269	-3294.98			5.29199	17.958	4.99198	17.4403
	2.85713	8.01118	4.15948	20.4106	9.05657	25.3684	2.86047	7.77418	4.16635	17.283	15.7567	12.9545	292.447	0.0628648	0.0462778	1.03338	6.42396	-109.742	-3295.14			5.00926	18.2785	4.93367	15.3314
	2.62229	7.83183	4.0282	19.6558	9.02956	25.3364	2.70126	7.78027	4.21109	16.2783	14.3995	11.9656	297.789	0.0625549	0.0461754	1.03167	6.42269	-258.751	-3295.29			4.82744	18.0072	4.89754	14.2145
	2.5376	7.97668	4.02486	19.0546	9.51998	26.3871	2.64482	7.9409	4.19941	15.0531	13.0371	10.8943	308.723	0.0624405	0.0460946	1.02672	6.41646	-399.156	-3295.33			4.84638	18.3206	4.92838	12.9949
	2.4576	8.55802	4.07735	18.158	9.64404	27.8065	2.59604	7.98094	4.39925	15.0096	12.2424	10.42	325.832	0.0627303	0.0459178	1.02298	6.41181	-533.351	-3295.35			5.03099	18.5362	4.99208	12.5573
	2.37749	9.2534	4.11261	17.6212	9.80138	29.4316	2.59427	7.8888	4.52777	15.7448	11.4573	10.1192	339.681	0.0630039	0.0457096	1.01343	6.39807	-655.042	-3295.47			5.24783	18.9514	5.00361	12.4404
	2.37948	9.55407	4.27883	16.7638	10.0781	30.9107	2.65064	7.75607	4.65893	15.9819	10.3292	10.0457	340.079	0.0632799	0.0456085	0.999922	6.38335	-754.509	-3295.58			5.40412	19.2509	5.02188	12.1189
	2.32463	9.82338	4.43782	16.9788	10.6715	32.165	2.60495	7.72593	4.73811	16.2002	9.30287	9.86318	326.683	0.0638289	0.0454571	0.992539	6.36602	-836.481	-3295.59			5.52861	19.9384	5.023	11.7888
	2.32521	10.078	4.47392	17.3786	11.22	34.0882	2.66302	7.39833	4.76323	17.1817	8.1557	10.1575	308.747	0.0642702	0.0453409	0.98505	6.36077	-906.909	-3295.59			5.62571	20.8956	4.94152	11.8316
	2.19257	10.2153	4.44266	17.7065	11.4539	34.751	2.59475	7.00624	4.75803	17.5785	7.46738	10.1804	290.993	0.0647451	0.0450666	0.98338	6.34903	-963.992	-3295.67			5.61684	21.3038	4.78634	11.7421
	2.12453	9.96063	4.41848	18.1116	11.8811	35.6925	2.54059	6.75838	4.7086	17.6494	6.85385	10.4686	275.435	0.0655817	0.0449311	0.976636	6.34245	-1008.06	-3295.75			5.50121	21.8951	4.66919	11.6573
	2.08728	9.92937	4.41622	18.6618	12.098	35.8995	2.5185	6.4035	4.63148	18.2727	6.42723	10.5528	263.516	0.0661016	0.044463	0.967255	6.33352	-1054.45	-3295.74			5.47762	22.2198	4.51783	11.7509
	2.04323	9.94961	4.42553	19.0256	12.13	36.1667	2.43809	6.0915	4.54911	18.3737	6.27394	10.5697	252.509	0.0663912	0.0440395	0.957317	6.31467	-1112.96	-3295.72			5.47279	22.4407	4.35956	11.7391
	2.00496	9.9963	4.30965	19.2023	11.9115	35.9386	2.38084	5.8038	4.52795	18.368	6.26725	10.3714	239.084	0.0667941	0.0434755	0.954514	6.30574	-1182.33	-3295.78			5.43697	22.3508	4.23753	11.6689
	2.01212	9.6718	4.21238	19.221	11.694	35.3071	2.35453	5.62039	4.33452	18.1884	6.75478	10.224	223.724	0.0671094	0.0433115	0.950761	6.2957	-1250.57	-3295.85			5.29877	22.074	4.10315	11.7224
	1.97389	8.68558	4.13473	19.1609	11.5634	33.0945	2.29197	5.51059	4.19644	17.0569	7.23478	9.98737	207.893	0.0673272	0.043099	0.944468	6.2938	-1326.36	-3295.86			4.9314	21.2729	3.99967	11.4264
	1.96991	7.86771	3.9383	20.052	11.5615	31.8147	2.26773	5.45201	3.95032	16.7244	7.92749	9.73936	192.677	0.0671416	0.0431596	0.939813	6.29475	-1413.64	-3295.85			4.59197	21.1427	3.89002	11.4638
	1.89895	7.26056	3.69292	20.5322	11.5121	30.927	2.20062	5.29921	3.60661	16.3462	8.75089	9.33758	177.079	0.0669361	0.0430631	0.933396	6.29105	-1509.62	-3295.92			4.28414	20.9904	3.70215	11.4782
	1.8271	6.4858	3.50261	20.8633	10.952	29.272	2.07727	5.06416	3.44004	15.7618	9.75206	8.97218	164.438	0.0670134	0.0432619	0.921842	6.2894	-1607.58	-3296			3.9385	20.3624	3.52715	11.4953
	1.75033	5.80004	3.37063	20.7742	10.7979	27.7568	1.96828	4.87764	3.19308	14.4759	10.7179	8.54418	159.057	0.0672525	0.043235	0.910867	6.28701	-1712.02	-3296.02			3.64033	19.7763	3.34633	11.246
	1.76159	5.42692	3.31704	20.7099	10.3381	26.512	1.93343	4.76437	3.08212	13.6782	11.7329	8.16745	156.752	0.0669973	0.043286	0.902988	6.28336	-1826.4	-3296.04			3.50185	19.1867	3.25997	11.1928
	1.74278	5.1722	3.38643	20.8819	9.81345	25.8944	1.90756	4.7005	3.08447	12.8003	13.2408	7.9247	159.413	0.0671095	0.0437169	0.891025	6.27684	-1945.02	-3296.15			3.4338	18.8632	3.23084	11.3219
	1.73755	4.83721	3.33123	21.0006	9.41258	24.8713	1.88444	4.56883	3.0539	12.856	14.5919	7.79372	170.016	0.0673853	0.0438165	0.889554	6.28128	-2055.43	-3296.25			3.302	18.4281	3.16906	11.7472
	1.74354	4.55091	3.31888	21.0901	9.08861	23.6707	1.90462	4.49774	2.99516	12.4006	16.2201	7.65683	186.881	0.0674674	0.0435843	0.882783	6.29019	-2160.1	-3296.29			3.20444	17.9498	3.13251	12.0925
	1.71128	4.23493	3.27011	21.0257	8.77945	22.4595	1.86382	4.33249	2.89585	12.4496	17.7111	7.63074	206.417	0.0674995	0.0432248	0.875322	6.29642	-2261.97	-3296.33			3.07211	17.4216	3.03072	12.5971
	1.71992	4.14313	3.20164	21.3377	8.2642	21.4239	1.83382	4.14543	2.92692	12.6512	18.893	7.59373	222.506	0.0669154	0.0433322	0.87474	6.30791	-2358.38	-3296.43			3.02156	17.0086	2.96872	13.046
	1.66142	4.13529	3.14644	20.836	7.96102	20.3261	1.79228	3.96058	2.95337	12.5061	19.9303	7.51416	228.741	0.0672096	0.0433039	0.870963	6.31993	-2440.56	-3296.52			2.98105	16.3744	2.90208	13.3169
	1.67386	4.02543	3.10166	20.3887	7.46089	18.4327	1.79995	3.88951	3.06074	12.2955	20.7265	7.60256	236.058	0.067217	0.0435005	0.871625	6.33353	-2515.86	-3296.54			2.93365	15.4274	2.91673	13.5415
	1.65954	4.07389	3.0116	19.6942	6.83158	17.1245	1.77776	3.81195	3.10005	11.8154	22.008	7.59664	249.877	0.0674632	0.0433264	0.8847	6.34786	-2593.12	-3296.56			2.91501	14.5501	2.89659	13.8067
	1.67356	4.08072	2.94204	18.7673	6.37476	15.6352	1.81484	3.78236	3.15075	11.714	22.8392	7.65362	268.319	0.0672391	0.0432891	0.890945	6.37301	-2671.52	-3296.64			2.89877	13.5924	2.91598	14.0689
	1.65179	3.97308	2.90535	18.2425	6.06553	14.6483	1.8135	3.76958	3.27935	11.9084	23.0698	7.53701	286.998	0.0675321	0.0431065	0.897761	6.39255	-2741.54	-3296.69			2.84341	12.9854	2.95414	14.1717
	1.67119	3.94732	2.7282	17.3228	5.9153	13.7253	1.80877	3.69935	3.33851	12.1412	23.284	7.48102	302.569	0.0672718	0.0430141	0.90047	6.41916	-2805.94	-3296.68			2.78224	12.3211	2.94888	14.3021
	1.68564	4.05559	2.71486	16.2445	5.72135	13.1855	1.83932	3.67843	3.38602	11.7368	23.1939	7.43096	312.682	0.0664694	0.0429908	0.903679	6.44145	-2870.32	-3296.68			2.8187	11.7171	2.96792	14.1206
	1.69013	4.17593	2.66256	15.3086	5.5984	12.3067	1.81781	3.73528	3.42279	11.4681	22.6809	7.25305	316.18	0.0664272	0.0432299	0.902014	6.45297	-2931.96	-3296.74			2.84288	11.0712	2.99196	13.8007
	1.676	4.27653	2.67976	14.1768	5.49016	11.4804	1.7988	3.75171	3.40243	11.1993	21.8811	7.18589	312.914	0.0662361	0.0435094	0.901991	6.46678	-2987.68	-3296.78			2.87743	10.3824	2.98431	13.4221
	1.64529	4.37845	2.65265	13.3602	5.4283	10.904	1.77081	3.78372	3.38867	11.0618	20.8818	7.10244	305.395	0.0664631	0.0436289	0.900053	6.47835	-3039.95	-3296.76			2.89213	9.89748	2.98107	13.0153
	1.62617	4.59045	2.61821	12.0783	5.33277	10.5102	1.74296	3.92035	3.40276	10.7878	20.1293	7.02947	297.637	0.0662594	0.0437868	0.890546	6.48522	-3090.63	-3296.75			2.94494	9.3071	3.02202	12.6489
	1.61586	4.84362	2.56527	11.2255	5.16863	10.0822	1.6993	3.96126	3.40698	10.5063	19.4859	6.79338	290.115	0.0661359	0.043761	0.881175	6.49457	-3138.01	-3296.82			3.00825	8.82545	3.02251	12.2619
	1.65082	4.99763	2.6141	10.2295	5.02241	9.8206	1.72124	4.01664	3.38068	10.5049	18.1149	6.6463	280.485	0.0656053	0.0438778	0.87485	6.49999	-3175.85	-3296.87			3.08752	8.3575	3.03952	11.7554
	1.68365	5.12464	2.68205	9.56139	4.96791	9.75494	1.76149	4.20352	3.38501	10.4264	16.9207	6.48677	267.636	0.0650123	0.044153	0.864915	6.49815	-3202.56	-3296.85			3.16345	8.09475	3.11667	11.278
	1.7362	5.25886	2.68658	9.0744	4.92073	10.1183	1.81114	4.26721	3.31682	10.5071	15.8399	6.57086	258.572	0.0646654	0.0439257	0.854327	6.50301	-3223.91	-3296.83			3.22722	8.03781	3.13172	10.9726
	1.74845	5.52715	2.72714	8.95211	5.01357	10.0763	1.83955	4.30123	3.31783	10.6212	14.9593	6.6354	254.696	0.0647431	0.0441269	0.84369	6.50763	-3239.96	-3296.89			3.33425	8.01399	3.15287	10.7386
	1.7362	5.81615	2.80875	8.69906	5.04622	10.1913	1.83728	4.44857	3.24288	10.6558	14.9419	6.99908	251.984	0.0654044	0.0442392	0.836172	6.5109	-3249.15	-3296.93			3.4537	7.97887	3.17624	10.8656
	1.74113	6.09939	2.88996	9.07562	5.22026	10.6971	1.84269	4.52378	3.22584	11.3202	14.576	7.37314	256.344	0.0653877	0.0439832	0.832208	6.51496	-3254.35	-3296.9			3.57683	8.33098	3.19743	11.0898
	1.7363	6.32959	2.90408	9.57066	5.36942	11.3527	1.83935	4.504	3.244	12.1958	14.3491	7.7325	263.111	0.0656978	0.0439884	0.82513	6.5189	-3258.63	-3296.87			3.65666	8.76427	3.19578	11.4258
	1.75356	6.64632	2.99703	10.9905	5.47952	12.2955	1.88536	4.8545	3.23049	14.1487	14.1611	8.53779	264.167	0.0659254	0.044145	0.820978	6.52138	-3261.6	-3296.95			3.79897	9.58851	3.32345	12.2825
	1.77966	6.80326	3.07173	13.2893	5.5328	13.5176	1.9094	4.9856	3.25469	16.0759	14.1875	9.39414	273.03	0.0664559	0.0441694	0.822157	6.5278	-3263.08	-3297.02			3.88488	10.7799	3.38323	13.2192
	1.77978	6.81167	3.13123	15.6003	5.52745	15.5501	1.93919	5.27295	3.25184	18.4991	14.348	10.7382	303.156	0.0668557	0.044276	0.840545	6.53274	-3263.17	-3297			3.90756	12.226	3.48799	14.5284
	1.72924	6.97077	3.15693	17.6129	5.56295	16.8001	1.94696	5.51541	3.21581	20.2308	14.5238	11.7966	358.657	0.0678759	0.0441764	0.844529	6.53737	-3262.66	-3296.99			3.95231	13.3253	3.55939	15.5171
	1.74368	7.09144	3.20008	19.7656	5.66963	18.0582	1.97666	5.82273	3.26616	21.9996	14.4053	13.2766	432.996	0.06941	0.0442762	0.850931	6.54848	-3262.91	-3297.05			4.01173	14.4978	3.68852	16.5605
	1.72752	7.23277	3.27896	22.1523	5.7942	19.4844	1.94612	6.19446	3.30138	24.589	14.8007	15.1645	494.792	0.0705447	0.043914	0.86012	6.55478	-3263.13	-3297.13			4.07975	15.8103	3.81399	18.1847
	1.79513	7.30967	3.3859	25.1934	6.0578	21.6828	2.01334	6.95996	3.38454	27.7471	15.1371	18.0036	528.231	0.0714143	0.0435321	0.862556	6.55671	-3262.63	-3297.1			4.16357	17.6447	4.11928	20.2959
	1.89405	7.40272	3.50919	27.4415	6.19193	24.0286	2.12719	7.39165	3.45606	31.4188	15.0457	19.9878	536.496	0.0718709	0.0431412	0.864661	6.55712	-3261.99	-3297.06			4.26865	19.2207	4.32497	22.1507
	1.96831	7.41662	3.67075	29.9423	6.46756	25.6026	2.20886	7.86309	3.57989	34.4337	14.9635	21.8534	531.822	0.0719287	0.0433256	0.863627	6.56066	-3262.03	-3297.12			4.35189	20.6708	4.55061	23.7502
	2.04913	7.53732	3.96921	31.8788	6.46603	27.2199	2.32295	8.31491	3.69383	38.092	15.1228	23.6993	528.763	0.0721279	0.0432793	0.865137	6.55941	-3262.14	-3297.17			4.51856	21.8549	4.77723	25.638
	2.13265	7.72834	4.25495	34.4432	6.58635	28.3102	2.3795	8.57427	3.77146	40.8896	15.4594	26.0735	526.212	0.0724413	0.0429983	0.872026	6.55224	-3261.9	-3297.1			4.70531	23.1133	4.90841	27.4742
	2.21444	7.93782	4.62635	36.6997	6.56071	29.6226	2.4681	9.09101	3.87262	46.6924	15.8859	28.51	517.637	0.0728207	0.0426269	0.875857	6.54909	-3261.45	-3297			4.9262	24.2944	5.14391	30.3628
	2.29365	8.25839	4.99296	38.6329	6.67572	30.5071	2.49966	9.52813	3.92487	51.9996	15.9712	31.4041	501.628	0.0730321	0.0424543	0.867991	6.54472	-3261.31	-3296.99			5.18167	25.2719	5.31756	33.125
	2.36332	8.53809	5.3402	40.3149	6.89253	31.4602	2.53421	10.436	4.06675	56.637	16.0812	33.9245	472.86	0.0723911	0.0419755	0.85757	6.54613	-3261.36	-3297			5.41387	26.2226	5.679	35.5476
	2.42353	8.67757	5.67586	43.2879	7.11445	32.4068	2.61147	11.3251	4.22416	62.9008	15.9791	36.4036	425.099	0.0714535	0.0415982	0.850569	6.54517	-3261.2	-3296.91			5.59232	27.6031	6.05359	38.4278
	2.52722	8.88972	5.98799	44.7697	7.44229	32.8887	2.69745	12.4687	4.35745	68.2782	15.8973	38.8176	363.125	0.0702905	0.0417928	0.843475	6.54137	-3260.6	-3296.78			5.80164	28.3669	6.50787	40.9977
	2.59741	9.00713	6.37924	45.3406	7.65531	33.4432	2.77888	13.2536	4.42069	72.1145	15.7429	39.7592	303.665	0.0699788	0.0418877	0.83535	6.53402	-3260.17	-3296.75			5.9946	28.813	6.81773	42.5389
	2.60264	9.04079	6.63584	46.5969	7.74481	33.8402	2.77885	13.9068	4.46435	77.9	15.5398	40.9119	277.936	0.0697208	0.0416758	0.836237	6.52565	-3260.24	-3296.77			6.09309	29.394	7.04999	44.7839
	2.62231	9.00812	6.81378	48.0758	7.75577	34.2383	2.7372	14.3325	4.45064	81.6686	15.8203	41.9644	262.705	0.069526	0.0414275	0.829823	6.5248	-3260.15	-3296.7			6.14807	30.0233	7.17346	46.4845
	2.64007	8.84384	6.88759	48.716	8.22402	34.4418	2.71433	14.9777	4.50232	84.3447	16.2994	42.0504	248.465	0.0695837	0.0411746	0.826182	6.53356	-3259.88	-3296.59			6.12383	30.4606	7.39813	47.5648
	2.65266	8.63335	6.94018	49.8298	8.43479	34.816	2.70743	15.4791	4.57657	87.4877	16.5533	42.6488	237.102	0.0692015	0.0414681	0.817294	6.55107	-3259.61	-3296.58			6.0754	31.0269	7.58771	48.8966
	2.68148	8.14263	7.09271	51.1018	9.03919	35.3899	2.74779	15.808	4.5991	90.5637	16.7685	43.1855	229.642	0.0687071	0.0422086	0.815944	6.55618	-3259.66	-3296.66			5.97227	31.8436	7.71829	50.1726
	2.72837	7.74806	7.20595	51.4744	9.61457	36.4883	2.81383	16.2929	4.67776	93.7254	16.697	42.9226	228.823	0.0680171	0.0424793	0.827762	6.5589	-3259.81	-3296.64			5.89412	32.5258	7.92816	51.115
	2.73497	7.40876	7.24694	51.0941	10.0034	36.8911	2.87733	16.1876	4.67192	96.2379	16.6721	41.7433	233.454	0.0680396	0.0428792	0.843997	6.5624	-3259.69	-3296.57			5.79689	32.6629	7.9123	51.5511
	2.73357	7.11861	7.24533	49.7901	10.3144	36.843	2.9006	16.0608	4.73093	97.2285	16.9185	40.3114	235.072	0.068391	0.0430321	0.854877	6.56802	-3259.46	-3296.59			5.69917	32.3158	7.89743	51.4862
	2.63755	6.97205	7.26464	50.1072	10.5479	37.528	2.8221	15.4059	4.72473	97.5672	17.0394	38.808	231.328	0.068202	0.0427648	0.86806	6.56919	-3259.52	-3296.7			5.62475	32.7277	7.65091	51.1382
	2.583	6.79103	7.21487	49.7433	11.2891	37.9472	2.76917	15.1016	4.75576	96.9631	17.0746	36.9051	224.735	0.068363	0.0429358	0.877606	6.56935	-3259.67	-3296.71			5.52963	32.9932	7.54218	50.3143
	2.60019	6.7087	7.07403	49.9225	11.9923	38.0393	2.77185	14.7356	4.89756	97.0399	17.0388	35.7391	213.196	0.0676843	0.0425916	0.880771	6.5771	-3259.59	-3296.64			5.46097	33.318	7.46834	49.9393
	2.59329	6.65831	7.13191	49.999	12.7317	38.8325	2.79596	14.5293	5.04463	95.6764	16.8215	34.7133	200.272	0.06737	0.0425528	0.883931	6.57862	-3259.44	-3296.66			5.46117	33.8544	7.45663	49.0704
	2.60466	7.01688	7.14459	50.0975	13.4313	41.4942	2.83257	14.0927	5.11458	94.9603	16.0224	34.2305	197.231	0.0670144	0.0424521	0.884947	6.56674	-3259.42	-3296.74			5.58871	35.0077	7.34661	48.4044
	2.64484	7.3186	7.33586	51.0912	14.4601	43.7568	2.89451	14.148	5.18094	96.0826	15.1863	32.3966	207.434	0.0671038	0.0423194	0.887797	6.55481	-3259.51	-3296.73			5.76643	36.436	7.40781	47.8885
	2.64032	7.49386	7.17881	52.7574	16.0202	48.3013	2.9191	14.4239	5.16571	95.9547	14.331	30.9392	221.001	0.0673458	0.0419762	0.894272	6.55207	-3259.54	-3296.64			5.771	39.0263	7.50289	47.075
	2.62539	7.86368	6.99598	56.3798	17.8927	53.1237	2.8944	14.2858	5.26953	92.6627	13.556	28.9804	233.669	0.0676076	0.0415945	0.895746	6.54726	-3259.43	-3296.61			5.82835	42.4654	7.48323	45.0664
	2.65351	8.30885	7.02763	61.7932	19.9184	57.4902	2.93857	14.0295	5.30785	91.0082	13.1106	28.7609	240.825	0.0679118	0.0413867	0.905614	6.54337	-3259.38	-3296.65			5.99666	46.4006	7.42531	44.2932
	2.74503	8.81804	7.12473	66.9614	22.4183	61.5074	3.0163	14.027	5.31834	89.3536	12.191	28.56	239.368	0.0679742	0.0410242	0.911261	6.53723	-3259.45	-3296.62			6.22927	50.2957	7.45388	43.3682
	2.89896	9.3433	7.18734	74.2136	25.3341	65.2576	3.19305	13.8776	5.38646	89.3504	11.5408	28.6904	237.036	0.0685053	0.0407686	0.924242	6.53765	-3259.49	-3296.49			6.47653	54.9351	7.4857	43.1938
	3.04679	9.4333	7.37304	80.1959	27.5752	68.3228	3.35508	13.7996	5.50213	88.3965	11.148	29.8504	235.046	0.0686814	0.0405661	0.926704	6.53491	-3259.47	-3296.43			6.61771	58.698	7.55227	43.1316
	3.10812	9.49905	7.49458	88.2643	29.8735	72.3796	3.49571	13.7239	5.60687	87.263	11.0041	30.4681	233.86	0.0689293	0.040505	0.936075	6.53495	-3259.43	-3296.46			6.70058	63.5058	7.60884	42.9117
	3.21395	9.62699	7.66787	94.0758	32.1814	75.6863	3.62269	13.5448	5.6592	86.199	10.694	30.5061	238.611	0.0692521	0.0405607	0.942489	6.53767	-3259.43	-3296.42			6.83627	67.3145	7.60889	42.4663
	3.36862	9.51272	8.10068	100.204	34.0993	77.3323	3.70431	13.5214	5.75334	84.8814	10.7413	30.0918	246.781	0.0692352	0.0405496	0.942948	6.54987	-3259.44	-3296.31			6.99401	70.545	7.65969	41.9048
	3.36689	9.32783	8.07825	102.891	36.0809	78.4107	3.71103	13.348	5.7301	80.1795	11.0179	30.1243	250.95	0.0691756	0.0401688	0.942882	6.564	-3259.6	-3296.33			6.92432	72.4607	7.59636	40.4406
	3.40372	9.2525	8.19589	105.48	36.9534	78.5973	3.78243	13.398	5.77209	74.4069	10.957	29.7813	247.525	0.0692819	0.0399598	0.943355	6.57144	-3259.54	-3296.46			6.9507	73.6769	7.65083	38.3817
	3.49604	9.20641	8.25317	103.979	37.6651	77.0783	3.8856	13.8671	5.74075	69.0498	11.1284	29.1033	239.23	0.0691498	0.0398536	0.943087	6.5805	-3259.54	-3296.52			6.98521	72.9076	7.83114	36.4272
	3.58044	8.9311	8.06245	101.367	37.9238	73.8826	3.99398	14.2105	5.72301	64.3109	11.2112	27.7192	226.735	0.0694696	0.0396608	0.943763	6.59015	-3259.49	-3296.5			6.858	71.0577	7.97581	34.4138
	3.62717	8.75606	7.9371	99.1141	37.3917	71.0181	4.0078	14.8693	5.64304	59.6857	11.466	26.3936	215.564	0.0695428	0.0397168	0.94489	6.6004	-3259.68	-3296.55			6.77344	69.1746	8.17338	32.5151
	3.62951	8.2329	7.7881	94.1167	36.3914	67.5506	4.00248	15.3017	5.56287	52.8309	12.0375	25.2616	209.453	0.0696928	0.0396831	0.943412	6.60887	-3259.78	-3296.69			6.55017	66.0196	8.28902	30.0433
	3.58451	7.69771	7.36028	87.9192	34.8595	63.4079	4.00472	14.8093	5.36902	46.3411	12.4674	22.8828	211.554	0.0697821	0.0395614	0.938532	6.61948	-3259.66	-3296.75			6.21417	62.0622	8.06101	27.2304
	3.5802	7.46804	6.97255	81.5524	33.0954	59.53	3.99046	14.4201	5.16041	40.5524	12.7793	21.0583	218.814	0.0699659	0.0393244	0.926476	6.62767	-3259.69	-3296.69			6.00693	58.0593	7.85699	24.7967
	3.49276	7.12936	6.50967	71.8868	30.7012	52.5925	3.86514	14.1686	4.78124	33.1447	12.9341	19.8447	223.075	0.0701517	0.039488	0.916458	6.62915	-3259.91	-3296.69			5.71059	51.7268	7.605	21.9745
	3.28397	6.68356	5.70895	62.2493	28.0704	47.9936	3.78531	14.2174	4.57813	27.8029	13.3161	18.9332	223.831	0.0703321	0.0398263	0.903474	6.62761	-3260.12	-3296.78			5.22549	46.1044	7.52696	20.0174
	3.196	6.50225	5.18747	55.5111	25.009	42.7539	3.74929	13.8823	4.30471	23.5812	13.97	17.7024	222.794	0.0702761	0.0403453	0.896314	6.62586	-3259.98	-3296.77			4.9619	41.0913	7.3121	18.4179
	3.14848	6.40697	4.62029	47.8684	22.2627	36.2188	3.6811	13.4015	4.20275	20.887	14.6625	17.0302	224.123	0.0699986	0.0411829	0.892301	6.62117	-3260	-3296.64			4.72525	35.4499	7.09512	17.5266
	2.95523	6.12	4.1117	42.0644	19.439	30.0638	3.54096	12.4791	4.06842	18.0601	15.2617	16.9577	233.295	0.0696275	0.0414547	0.891149	6.62189	-3260.18	-3296.57			4.39564	30.5224	6.69615	16.7599
	2.82711	5.90723	3.78447	37.7555	16.645	23.995	3.37364	11.9052	3.93831	16.4716	15.7724	17.0137	251.717	0.0689344	0.0415718	0.882697	6.61533	-3260.43	-3296.6			4.17294	26.1318	6.40572	16.4192
	2.67468	5.48836	3.52999	33.8318	14.7214	19.6543	3.26163	11.3369	3.85811	15.3266	16.4619	17.0626	270.08	0.0679542	0.0418367	0.865578	6.60581	-3260.27	-3296.59			3.89767	22.7358	6.15222	16.2837
	2.49436	5.27657	3.05075	31.9257	12.0264	16.3089	3.08915	10.6729	3.8201	14.4341	17.1222	16.9658	282.491	0.0671283	0.0425083	0.853359	6.59225	-3260.11	-3296.49			3.60723	20.087	5.8607	16.174
	2.35355	5.12645	2.85786	28.5782	9.87614	13.6596	2.89739	10.2885	3.75886	13.8262	18.5702	17.0882	287.687	0.0666419	0.0428541	0.8563	6.574	-3260.32	-3296.47			3.44595	17.3713	5.64826	16.4949
	2.15945	4.93742	2.68548	26.6229	8.41451	12.0469	2.70144	10.7291	3.76019	13.5628	19.9161	17.0889	286.04	0.0659594	0.0431943	0.85421	6.55862	-3260.52	-3296.59			3.26078	15.6948	5.73025	16.8559
	2.09925	4.90622	2.63464	25.0963	7.28222	10.6756	2.61632	11.2219	3.85434	13.6601	22.1108	17.2774	277.091	0.0655282	0.0431363	0.846406	6.54272	-3260.44	-3296.69			3.21337	14.3514	5.89752	17.6828
	2.12958	4.8306	2.75263	23.1366	6.56704	9.65377	2.58166	11.4636	3.95309	13.7544	23.7686	17.9066	265.425	0.0656657	0.0431275	0.842364	6.526	-3260.24	-3296.67			3.2376	13.1192	5.99945	18.4765
	2.12242	4.59303	2.77869	21.5066	5.91458	9.07327	2.56971	11.7957	4.09928	14.1716	24.8913	18.5843	256.881	0.0653279	0.0429645	0.834922	6.50841	-3260.37	-3296.66			3.16472	12.1648	6.15488	19.2157
	2.11089	4.45465	2.86356	21.4152	5.62826	8.71218	2.52077	12.0306	4.18883	15.2523	26.5229	19.6589	253.144	0.0655344	0.0428197	0.825187	6.499	-3260.78	-3296.76			3.14303	11.9185	6.24674	20.478
	2.11079	4.40215	3.02697	21.4175	5.41543	8.61273	2.53238	11.9184	4.32383	16.4701	28.4372	21.1628	248.724	0.0658613	0.0425049	0.820185	6.48841	-3261.01	-3296.82			3.17997	11.8152	6.25821	22.0233
	2.07144	4.14118	3.12669	21.2434	5.16278	8.80913	2.48703	11.8064	4.35598	17.8634	30.5965	23.6335	244.074	0.0659204	0.0426321	0.823303	6.47665	-3260.95	-3296.78			3.1131	11.7385	6.21647	24.0311
	2.09437	4.06257	3.14064	21.9441	5.07959	9.43273	2.47968	11.5133	4.43709	19.8047	32.792	26.6254	235.815	0.0664231	0.0431632	0.821117	6.46629	-3261.11	-3296.76			3.09919	12.1521	6.14335	26.4074
	2.03189	4.02772	3.14179	21.6224	4.93339	10.1649	2.42459	11.2831	4.60893	21.5114	34.1906	29.0683	223.776	0.0667664	0.0425519	0.823234	6.45389	-3261.64	-3296.83			3.06713	12.2402	6.10555	28.2567
	2.04156	4.03593	3.1386	21.6772	4.95191	10.5173	2.41934	11.1589	4.64883	22.6095	35.051	30.7598	211.763	0.0668757	0.0426436	0.83249	6.44048	-3261.95	-3296.86			3.07203	12.3821	6.07569	29.4734
	2.03422	4.01802	3.05123	21.0352	4.84864	10.7077	2.4087	10.5754	4.68367	23.766	35.8266	31.7914	205.704	0.0670314	0.0426009	0.847739	6.42802	-3261.72	-3296.8			3.03449	12.1972	5.88924	30.4613
	1.99757	3.93791	2.95325	20.4923	4.71015	10.7335	2.34479	9.80835	4.65635	25.0058	35.8342	32.6735	205.722	0.067009	0.0426807	0.859993	6.41394	-3261.64	-3296.75			2.96291	11.9786	5.60316	31.1712
	1.90647	3.92306	2.80295	20.2462	4.58887	10.9207	2.26992	8.96259	4.682	26.0317	36.1689	33.0992	212.977	0.0669359	0.0426058	0.879594	6.40035	-3262.15	-3296.78			2.87749	11.9186	5.30484	31.7666
	1.832	3.92256	2.64594	20.2309	4.50088	11.0549	2.21684	8.08869	4.65588	26.8113	36.8554	32.9169	223.922	0.0667294	0.0423903	0.887949	6.38676	-3262.56	-3296.83			2.80017	11.9289	4.98714	32.1945
	1.77831	3.8858	2.42859	19.5509	4.35414	11.0518	2.15287	7.23643	4.55969	26.428	36.8813	32.2865	236.955	0.0666877	0.0422717	0.902139	6.37012	-3262.09	-3296.79			2.69757	11.6523	4.64966	31.8653
	1.70779	3.82038	2.23791	18.5908	4.20319	10.8984	2.05986	6.09282	4.4093	25.6337	36.8182	31.102	248.481	0.0663622	0.0421303	0.909711	6.35636	-3261.51	-3296.74			2.58869	11.2308	4.18733	31.1847
	1.64338	3.80414	1.97489	17.7654	3.96737	10.5952	1.98995	5.46114	4.27638	24.8509	36.1941	28.7694	259.343	0.0662559	0.0418737	0.920551	6.3507	-3261.76	-3296.78			2.47413	10.776	3.90915	29.9381
	1.55944	3.77176	1.85332	16.4922	3.71603	10.116	1.88946	5.02585	4.20273	22.8604	35.14	26.0725	271.425	0.066129	0.0408885	0.928274	6.3449	-3262.19	-3296.8			2.39484	10.1081	3.70602	28.0243
	1.5517	3.7096	1.75719	15.0894	3.58617	9.43094	1.86016	4.54193	3.96077	20.8552	34.289	22.5988	283.214	0.0661071	0.040914	0.94003	6.34577	-3261.6	-3296.73			2.3395	9.36885	3.45429	25.9143
	1.52604	3.75357	1.66081	13.5196	3.36044	8.96953	1.8446	4.11285	3.82831	18.9669	33.6543	19.7458	286.702	0.0662571	0.0409739	0.94336	6.35107	-3260.77	-3296.67			2.31348	8.61652	3.26192	24.1223
	1.50535	3.73084	1.65427	12.7837	3.25262	8.49223	1.82627	3.8337	3.73172	17.4066	33.1048	18.0329	280.634	0.0663167	0.0412976	0.949177	6.35652	-3261.07	-3296.67			2.29682	8.17618	3.13056	22.8481
	1.48649	3.79983	1.64272	12.7261	3.17328	8.35514	1.85847	3.45624	3.69608	15.7508	32.9081	16.086	270.846	0.0666658	0.041327	0.955237	6.36339	-3261.84	-3296.66			2.30968	8.08483	3.0036	21.5816
	1.52249	3.84633	1.63577	12.5851	3.11544	8.11439	1.87519	3.31593	3.55656	14.2498	32.5147	14.2291	261.067	0.0664897	0.0415721	0.96286	6.37143	-3261.36	-3296.59			2.33486	7.93833	2.91589	20.3312
	1.62747	3.9286	1.62494	12.4418	3.11944	7.80843	1.97446	3.27431	3.51937	12.4833	31.5147	12.6147	256.365	0.0667025	0.0417685	0.967115	6.37777	-3260.25	-3296.5			2.39367	7.78991	2.92271	18.8709
	1.6572	3.96014	1.63572	12.2509	3.16959	7.70891	2.01056	3.16576	3.42124	11.795	30.5295	11.9338	250.394	0.0670446	0.0413097	0.967506	6.38515	-3260.5	-3296.48			2.41769	7.7098	2.86585	18.0861
	1.74855	4.00928	1.65724	12.2603	3.14185	7.5917	2.10094	3.09086	3.39538	11.9747	29.8318	11.3855	244.307	0.067093	0.0412759	0.968324	6.39882	-3261.66	-3296.46			2.47169	7.66463	2.8624	17.7307
	1.7984	4.05818	1.72329	12.1409	3.21637	7.57117	2.16993	3.1029	3.39651	12.3451	28.9469	11.2184	241.748	0.0675081	0.0415161	0.962531	6.40787	-3261.44	-3296.41			2.52662	7.64283	2.88978	17.5035
	1.78687	4.03514	1.78446	12.2604	3.26346	7.56088	2.16092	3.08424	3.41696	12.41	28.3331	11.2671	243.214	0.0678327	0.0416855	0.956485	6.41752	-3260.09	-3296.36			2.53549	7.69491	2.88737	17.3367
	1.77658	4.03768	1.79149	12.0484	3.29461	7.51313	2.13358	3.08788	3.35771	12.4275	27.9635	11.2072	240.901	0.0676989	0.0420527	0.951073	6.42922	-3260.37	-3296.36			2.53525	7.61873	2.85972	17.1994
	1.78553	3.95357	1.82545	12.0875	3.38226	7.50355	2.1246	3.10757	3.34237	12.4695	27.2956	11.1702	233.056	0.0679291	0.0427366	0.946394	6.43792	-3262.14	-3296.37			2.52152	7.65777	2.85818	16.9785
	1.78502	3.91712	1.8694	12.019	3.46029	7.59776	2.09395	3.15414	3.32475	12.7345	27.0895	11.2583	221.284	0.0680157	0.0426001	0.939963	6.44216	-3262.4	-3296.36			2.52385	7.69235	2.85761	17.0274
	1.78437	3.89015	1.90017	11.9323	3.53653	7.76817	2.0898	3.24962	3.25532	12.8169	26.0699	11.1726	217.064	0.0680616	0.0426079	0.935456	6.44032	-3260.99	-3296.34			2.5249	7.74567	2.86491	16.6864
	1.75957	3.79397	1.91704	11.8734	3.6461	7.92198	2.08032	3.46123	3.24801	12.6553	24.9979	11.0748	219.546	0.0677251	0.0427973	0.938908	6.44386	-3261.29	-3296.38			2.49019	7.81381	2.92985	16.2427
	1.64678	3.65696	1.97368	11.813	3.66729	7.88918	1.9797	3.50861	3.23301	12.3835	24.2142	11.1032	223.024	0.0675564	0.0432282	0.927299	6.44727	-3263.51	-3296.44			2.42581	7.78981	2.90711	15.9003
	1.68891	3.63074	2.06257	11.4908	3.78962	7.85011	1.99213	3.73298	3.23811	12.1924	23.3264	10.8716	228.276	0.0672137	0.0436225	0.91618	6.44103	-3263.96	-3296.5			2.46074	7.71019	2.98774	15.4635
	1.69485	3.52308	2.17643	11.3791	3.84501	7.97801	1.97334	3.99028	3.16401	11.5204	22.9066	10.7013	229.046	0.0673204	0.0438717	0.902493	6.43873	-3261.97	-3296.56			2.46478	7.73404	3.04254	15.0428
	1.70755	3.46882	2.2109	11.0158	3.86992	8.00216	1.95669	4.20628	3.14845	10.9915	21.8773	10.4215	221.257	0.0671663	0.0437986	0.8901	6.4304	-3261.64	-3296.66			2.46242	7.62929	3.1038	14.4301
	1.73081	3.38046	2.2296	10.8771	3.92236	8.16137	1.95551	4.34307	3.06994	10.3683	21.3247	10.2169	210.217	0.0670492	0.0438222	0.882312	6.42116	-3263.84	-3296.78			2.44696	7.65361	3.12284	13.97
	1.75884	3.36403	2.29833	10.9847	4.04243	8.29821	1.99315	4.48799	3.02837	9.79389	20.9722	10.2302	201.543	0.0665685	0.043701	0.869128	6.41107	-3264.38	-3296.9			2.47373	7.77512	3.16984	13.6654
	1.7725	3.31956	2.33594	10.9339	4.07485	8.60266	2.04778	4.69085	3.00467	9.55244	20.7747	10.1334	198.711	0.0661613	0.0430797	0.857951	6.39387	-3261.82	-3297.01			2.476	7.87046	3.24777	13.4868
	1.81122	3.19225	2.36199	10.9739	4.10109	9.09797	2.09915	4.90495	2.96304	9.00021	20.0572	9.98809	196.349	0.0654985	0.0426333	0.849535	6.3734	-3260.73	-3297.07			2.45515	8.05764	3.32238	13.0152
	1.86091	3.08895	2.40042	10.9996	4.19774	9.67279	2.13211	5.10084	2.92147	8.68571	19.867	10.2785	190.117	0.0650379	0.0427638	0.836148	6.36	-3262.93	-3297.1			2.45009	8.29003	3.3848	12.9437
	1.87012	3.19235	2.45501	11.1538	4.13832	10.0349	2.14171	5.32882	2.90769	8.47456	19.5539	10.3344	190.888	0.0649057	0.0430142	0.824706	6.34586	-3263.6	-3297.09			2.50583	8.44235	3.4594	12.7876
	1.89129	3.2042	2.49102	11.9006	4.23801	10.7349	2.21571	5.48046	2.88304	8.82425	20.125	10.837	201.526	0.0652812	0.0428465	0.815052	6.32926	-3260.61	-3297.05			2.52884	8.95783	3.52641	13.2621
	1.89821	3.27122	2.5277	12.6141	4.32904	11.4848	2.22948	5.64991	2.87312	9.27071	20.4611	11.9725	223.316	0.065187	0.0429257	0.805464	6.32678	-3259.05	-3296.98			2.56571	9.47598	3.58417	13.9014
	1.86124	3.38882	2.5156	13.4903	4.49752	12.4028	2.18169	5.81752	2.8761	10.1621	20.2809	13.1218	257.223	0.0645663	0.0431358	0.791434	6.32028	-3261.75	-3296.91			2.58855	10.1302	3.6251	14.5216
	1.80214	3.51661	2.56754	14.7769	4.61792	13.2307	2.1537	5.84313	2.85792	11.0288	20.0657	14.1677	313.52	0.0642662	0.0436477	0.779626	6.31584	-3263.3	-3296.86			2.62877	10.8752	3.61825	15.0874
	1.81403	3.74803	2.6087	16.6103	5.10184	16.1308	2.19709	5.88825	2.9308	12.3481	20.2823	15.6149	377.203	0.0640147	0.044132	0.769487	6.31962	-3260.39	-3296.77			2.72359	12.6143	3.67205	16.0818
	1.83448	3.96458	2.64845	19.1115	5.39352	18.5365	2.22714	6.06338	3.03085	14.6788	20.085	16.9521	427.276	0.0640181	0.0449895	0.765014	6.31627	-3258.52	-3296.64			2.81584	14.3472	3.77379	17.2387
	1.84964	4.17257	2.71054	23.1168	5.79511	21.3113	2.24449	6.20056	3.11242	17.9073	19.5722	18.5488	453.638	0.0643811	0.0454741	0.758123	6.32264	-3261.45	-3296.54			2.91092	16.741	3.85249	18.6761
	1.84472	4.45898	2.77842	27.3512	6.39284	25.3655	2.21891	6.54451	3.18861	21.7016	19.1168	20.153	465.396	0.0651678	0.0457512	0.75951	6.3373	-3263.67	-3296.49			3.02738	19.7032	3.98401	20.3238
	1.887	4.82251	2.95955	33.0842	7.17947	28.1384	2.25692	6.83747	3.19587	24.8425	18.8262	22.0378	477.364	0.0657316	0.0457741	0.756413	6.35411	-3260.66	-3296.47			3.22302	22.8007	4.09675	21.9022
	2.02672	5.05496	3.06526	40.8951	8.08497	31.7257	2.37894	7.09534	3.3038	27.5566	18.6487	23.5892	499.023	0.0660668	0.0456681	0.751592	6.37618	-3258.22	-3296.44			3.38231	26.9019	4.25936	23.2648
	2.08411	5.43362	3.18747	48.2355	8.9782	35.291	2.40558	7.4397	3.36765	30.5822	17.9271	24.4648	523.437	0.0664549	0.0455393	0.739976	6.39283	-3261.2	-3296.44			3.5684	30.8349	4.40431	24.3247
	2.1806	5.69373	3.33319	54.5701	10.248	38.602	2.50395	7.81368	3.49405	34.3473	16.8067	25.2128	538.926	0.0670259	0.0457309	0.737853	6.40331	-3263.89	-3296.48			3.73584	34.4733	4.6039	25.4556
	2.24237	6.27651	3.58275	60.931	11.3595	42.9497	2.63475	8.44828	3.69938	36.0935	16.0004	26.6375	533.154	0.0675139	0.0455993	0.726243	6.39902	-3260.73	-3296.52			4.03387	38.4134	4.92747	26.2438
	2.32655	6.61095	3.76223	66.1748	12.6548	46.1342	2.7257	8.78184	3.83559	37.4621	15.4548	27.049	501.048	0.0682307	0.0451534	0.722996	6.40599	-3257.39	-3296.5			4.23324	41.6546	5.11438	26.6553
	2.40893	6.94291	3.95568	70.9582	13.8234	48.3986	2.77672	9.30164	3.92905	38.8974	14.6406	27.4821	444.169	0.0686641	0.0445704	0.728902	6.42055	-3260.04	-3296.48			4.43584	44.3934	5.3358	27.0067
	2.47875	7.36802	4.10977	75.454	14.7896	50.5594	2.83031	9.71947	4.11382	39.2624	13.9635	28.6397	383.775	0.0687647	0.0439087	0.736655	6.44022	-3263.11	-3296.5			4.65218	46.9343	5.55454	27.2886
	2.55276	7.65295	4.3512	80.1298	15.8394	51.4641	2.91101	10.2614	4.3469	39.0571	13.5528	29.1803	339.583	0.0686939	0.0435276	0.743788	6.45942	-3259.88	-3296.54			4.85231	49.1444	5.83978	27.2634
	2.63971	7.73453	4.66875	84.7367	17.0962	53.5336	3.02828	10.56	4.5373	38.2445	13.1886	28.9683	315.559	0.0688401	0.0433928	0.742664	6.46777	-3255.63	-3296.51			5.01433	51.7888	6.04188	26.8005
	2.70809	8.03494	4.88743	88.7548	18.0437	54.3954	3.12481	11.3321	4.79235	37.1385	12.665	28.6056	300.082	0.0692337	0.042851	0.737653	6.47357	-3257.91	-3296.48			5.21015	53.7313	6.41641	26.1364
	2.70832	8.17176	5.17572	90.7471	19.5416	54.9399	3.18	11.7977	4.95548	36.8977	12.0931	28.0561	286.64	0.0688737	0.0425745	0.730277	6.47348	-3261.45	-3296.52			5.35193	55.0762	6.64441	25.6823
	2.73235	8.29935	5.42542	92.2778	20.3912	55.3556	3.28676	12.2199	5.18838	35.6112	12.1402	28.523	275.081	0.0685887	0.0423813	0.742924	6.46937	-3258.16	-3296.56			5.48571	56.0082	6.89835	25.4248
	2.71705	8.35564	5.71889	93.1662	20.7047	55.669	3.27126	12.3672	5.30582	34.3487	11.8	28.8831	256.032	0.0681454	0.0420284	0.753637	6.47596	-3252.99	-3296.55			5.59719	56.5133	6.98143	25.0106
	2.77893	8.33649	5.89806	93.1982	21.129	54.2654	3.26757	12.201	5.40257	33.5983	11.6546	28.9195	235.544	0.068366	0.0423645	0.768393	6.49015	-3254.95	-3296.52			5.67116	56.1975	6.95704	24.7242
	2.79744	8.06928	5.98561	93.7294	21.2286	52.9992	3.21889	12.0555	5.50443	33.2979	11.7559	29.571	220.077	0.0678913	0.0423139	0.778156	6.50382	-3259.1	-3296.55			5.61744	55.9857	6.92628	24.875
	2.79753	7.90494	6.19591	94.0045	21.4243	50.7156	3.27995	11.8727	5.55451	33.6568	11.8684	30.1672	209.635	0.0676526	0.0424405	0.789809	6.51125	-3255.86	-3296.6			5.63279	55.3815	6.90237	25.2308
	2.79101	7.5606	6.41463	94.9107	21.4283	49.3027	3.31243	11.5947	5.58983	34.3159	12.4344	31.0312	207.862	0.06725	0.0423737	0.79934	6.51896	-3250.09	-3296.58			5.58875	55.2139	6.83233	25.9272
	2.81994	7.29475	6.55534	96.8148	21.4899	47.525	3.347	11.2387	5.57965	36.3051	12.9461	32.1106	214.093	0.0670348	0.042418	0.803455	6.52822	-3251.98	-3296.54			5.55668	55.2766	6.7218	27.1206
	2.80483	7.35137	6.52348	96.3257	20.8899	45.3244	3.3178	11.1318	5.55398	37.2565	14.0171	34.179	223.485	0.0667895	0.0425678	0.804729	6.54066	-3256.65	-3296.56			5.55989	54.18	6.66787	28.4842
	2.77416	7.12483	6.52613	95.8265	20.4433	42.338	3.2915	10.3461	5.48196	38.4066	14.8577	36.4489	234.377	0.0662767	0.042422	0.806096	6.5603	-3253.49	-3296.61			5.47504	52.8693	6.37319	29.9044
	2.76819	7.19857	6.43747	95.8318	19.2983	40.0049	3.30169	9.6213	5.41252	39.0964	15.7474	38.0372	239.039	0.0663264	0.0428348	0.810534	6.5792	-3247	-3296.6			5.46808	51.7117	6.11184	30.9603
	2.76587	7.06562	6.3319	95.385	18.284	38.6005	3.26106	9.18921	5.27628	40.7906	16.5175	39.7958	236.3	0.066352	0.0432051	0.819863	6.59697	-3248.3	-3296.54			5.3878	50.7565	5.90885	32.368
	2.77176	6.95661	6.18211	95.8497	17.7419	36.0287	3.24242	8.55059	5.25516	42.3211	17.4251	41.484	229.305	0.0664365	0.043491	0.835863	6.61185	-3252.45	-3296.57			5.30349	49.8734	5.68272	33.7434
	2.78402	6.73422	6.0931	97.1531	16.9508	33.9737	3.26253	8.46761	5.24266	45.404	18.4858	43.5576	225.64	0.0659659	0.0435074	0.846086	6.62579	-3247.83	-3296.63			5.20378	49.3592	5.6576	35.8158
	2.74298	6.81923	6.11425	97.7683	16.3289	33.0709	3.33903	8.29794	5.2178	49.2279	19.4533	45.2765	227.956	0.0654378	0.0436121	0.85922	6.63913	-3233.52	-3296.61			5.22549	49.056	5.61826	37.9859
	2.74077	6.96146	5.99283	98.1811	15.4094	33.0549	3.32003	8.20897	5.31076	55.5648	20.8932	48.3903	227.917	0.0649016	0.0443775	0.869789	6.64653	-3007.8	-3296.46			5.23169	48.8818	5.61326	41.6161
	2.82936	6.99898	5.81394	97.4407	14.7172	32.6	3.35945	7.99055	5.35721	64.7525	22.502	50.762	223.49	0.0650152	0.0455064	0.885462	6.6479	-2663.43	-3296.3			5.21409	48.2526	5.56907	46.0055
	2.86867	7.16496	5.74806	94.8218	13.8883	32.4945	3.38096	7.96198	5.4461	71.3317	25.1381	51.9772	218.681	0.0647309	0.0466851	0.901912	6.64383	-2263.75	-3296.15			5.26056	47.0682	5.59635	49.4823
	2.87374	6.97118	5.8617	92.232	13.07	32.3791	3.45399	7.77639	5.55193	78.5362	27.4231	52.8435	213.312	0.0647487	0.0472608	0.917646	6.63739	-1846.22	-3295.94			5.23554	45.8937	5.5941	52.9343
	3.00622	6.91297	5.93026	89.6247	12.3017	32.0522	3.5001	7.75588	5.61038	83.8974	28.8879	53.2901	204.887	0.0644963	0.0480607	0.93307	6.62317	-1430.8	-3295.66			5.28315	44.6595	5.62212	55.3585

## Sheet: P218 U1-2
	Ra Li	Oi Li	Oe Li	MF Li	ICO Li	LO Li	Ra Re	Oi Re	Oe Re	MF Re	ICO Re	LO Re	EKG	Kippwinkel	Rotwinkel	Kraft x	Kraft y	Druck li	Druck re			Bauch links	Rücken links	Bauch rechts	Rücken rechts
	3.10462	13.4885	7.71253	79.4146	7.41055	10.2706	3.22027	17.4261	7.0423	92.2064	13.7292	37.7219	302.905	0.384525	0.12089	0.584783	4.99259	41	-3165.23			8.1019	32.3652	9.22954	47.8858
	3.15851	14.5032	7.93405	80.6364	7.8145	10.3742	3.21288	16.268	6.6169	90.9941	14.2272	38.3551	315.524	0.384821	0.121088	0.579593	4.97101	33	-3158.58			8.53192	32.9417	8.69926	47.8588
	3.29881	15.5169	8.27155	81.1241	8.16277	10.2608	3.19989	15.6017	6.27445	86.2653	14.1353	38.6763	323.651	0.385187	0.121969	0.569142	4.95211	1.0415	-3150.3			9.02908	33.1825	8.35869	46.359
	3.40921	16.4497	8.68011	79.4772	8.47782	10.081	3.16874	14.8433	6.00694	78.1377	13.976	38.0207	320.65	0.385567	0.122091	0.558669	4.93075	12	-3141.35			9.513	32.6787	8.00634	43.3781
	3.50564	16.8494	8.99692	77.2887	8.78928	9.84418	3.1709	14.1517	5.7792	68.1023	13.8093	36.2983	306.83	0.386031	0.122342	0.548571	4.91612	-3364.31	R			9.784	31.974	7.70062	39.4033
	3.58526	16.5938	9.28441	74.3537	8.89234	9.72839	3.18072	13.4313	5.56578	63.6022	13.3552	34.4238	293.859	0.38563	0.122319	0.536051	4.90358	-3364.34	-3131.2			9.82115	30.9915	7.39259	37.1271
	3.56958	16.1945	9.45429	70.5316	8.88288	9.52317	3.16632	12.9663	5.33255	57.6006	12.848	33.5461	281.68	0.38571	0.122273	0.524946	4.89272	-3364.28	-3129.66			9.73947	29.6459	7.15506	34.6649
	3.50035	15.486	9.71145	64.627	8.78895	9.1085	3.0944	12.2151	5.03195	50.2373	11.9297	32.3005	277.472	0.385544	0.122241	0.521159	4.87922	-3364.26	-3128.41			9.56592	27.5081	6.78049	31.4892
	3.46641	14.7537	9.9692	57.2711	8.61155	8.79113	3.00292	11.3291	4.71684	40.2092	10.8383	30.0095	279.64	0.385016	0.122433	0.511707	4.86919	-3364.35	-3130.23			9.39645	24.8912	6.34963	27.019
	3.49776	13.8963	10.4932	47.4692	8.59868	8.27064	2.89367	10.657	4.44998	28.8149	9.70971	25.995	282.643	0.384473	0.122462	0.508476	4.85612	-3364.36	-3134.76			9.29576	21.4462	6.00023	21.5066
	3.47587	12.7903	11.03	39.0954	8.40396	8.1218	2.83486	9.80439	4.27091	18.2675	8.6483	22.5809	279.893	0.384149	0.122195	0.501807	4.84671	-3364.29	-3143.98			9.09873	18.5404	5.63672	16.4989
	3.5278	11.7238	11.3732	31.263	8.34422	7.93853	2.81711	8.89573	4.10329	13.4632	7.52092	19.9077	269.005	0.383277	0.121487	0.496566	4.83688	-3364.3	-3156.32			8.87491	15.8486	5.27204	13.6306
	3.41261	10.2396	11.6832	24.4336	8.07276	7.88042	2.72501	8.07928	4.03936	11.2209	6.60131	17.1453	257.307	0.382421	0.121228	0.491868	4.82758	-3364.39	-3169.76			8.44513	13.4623	4.94788	11.6558
	3.26459	8.82597	11.7032	20.6744	7.78485	8.05561	2.63541	7.12843	3.77793	9.80189	5.86331	15.4445	248.059	0.38185	0.121742	0.48654	4.82237	-3364.38	-3182.53			7.93126	12.1716	4.51392	10.3699
	3.16679	7.89496	11.7365	17.8219	7.6216	8.05547	2.54609	5.96986	3.5172	9.16203	5.25932	14.1891	240.155	0.381777	0.122342	0.488834	4.81747	-3364.31	-3192.34			7.5994	11.1663	4.01105	9.53683
	3.05621	7.54015	11.6674	16.5578	7.59648	8.13541	2.44144	5.59784	3.43443	8.3914	4.72622	12.5242	239.234	0.382345	0.123069	0.491584	4.81456	-3364.34	-3201.2			7.42124	10.7632	3.82457	8.54728
	3.01601	7.33428	11.6288	15.2677	7.45872	8.34032	2.35752	5.32385	3.37868	7.86405	4.23319	10.6137	245.268	0.38256	0.124029	0.489856	4.81337	-3364.42	-3209.21			7.32635	10.3556	3.68668	7.57031
	2.92606	7.0273	11.3502	15.0738	7.27617	8.47106	2.27811	5.29165	3.34282	7.35719	3.88282	8.75715	257.943	0.382851	0.124167	0.484064	4.81558	-3364.38	-3213.88			7.1012	10.2737	3.63753	6.66572
	2.79488	6.56278	10.9438	14.6293	7.02257	8.72182	2.23378	5.39535	3.3003	6.82617	3.59212	6.97697	268.739	0.383394	0.125113	0.484963	4.81853	-3364.3	-3217.89			6.76715	10.1246	3.64314	5.79842
	2.564	6.20282	10.1683	13.8074	6.59552	9.09599	2.11933	5.66714	3.22252	6.50241	3.37907	6.07219	270.322	0.383755	0.125575	0.488464	4.82591	-3364.35	-3220.76			6.31171	9.83298	3.66966	5.31789
	2.37154	6.05448	9.62612	13.5728	6.17782	9.20112	2.01994	6.24088	3.17885	6.23409	3.14943	5.15552	269.442	0.384324	0.126199	0.491562	4.83072	-3364.41	-3221.45			6.01738	9.65057	3.81322	4.84634
	2.22027	5.96843	8.91944	12.846	5.66608	9.4348	1.91361	6.51806	3.13576	6.00812	3.17078	4.46583	276.944	0.384968	0.126561	0.502374	4.84856	-3364.34	-3221.1			5.70271	9.31563	3.85581	4.54825
	2.10617	5.86742	8.33041	12.1679	5.2202	9.77719	1.83311	6.86318	3.09163	5.86107	3.23237	4.23798	294.175	0.385463	0.126174	0.509789	4.86852	-3364.28	-3221.18			5.43466	9.05509	3.92931	4.44381
	2.09596	5.68022	7.81331	11.494	4.97696	9.7745	1.85697	7.43368	3.14661	5.61638	3.28366	4.09444	312.435	0.385351	0.125812	0.518942	4.88108	-3364.34	-3222.29			5.1965	8.74849	4.14575	4.33149
	2.09082	5.28318	7.37676	11.0755	4.58625	9.54947	1.87579	7.65292	3.1991	5.49189	3.35669	3.90299	322.853	0.384499	0.124531	0.525483	4.89563	-3364.38	-3222.57			4.91692	8.40373	4.2426	4.25053
	2.18424	5.1271	6.8098	10.4871	4.38661	9.28969	1.99629	7.71465	3.16087	5.26888	3.51983	4.01112	321.785	0.383851	0.124031	0.53208	4.90746	-3364.3	-3221.77			4.70705	8.05446	4.2906	4.26661
	2.22626	5.10646	6.41706	10.1717	4.26949	9.01895	2.07778	7.94548	3.24294	5.23905	3.71192	3.95121	316.524	0.383448	0.123201	0.531257	4.91137	-3364.27	-3222.15			4.58326	7.82005	4.42207	4.30072
	2.28241	5.23436	6.0396	9.14844	4.19641	8.65554	2.1506	7.93668	3.27194	5.13994	3.93696	3.95057	311.961	0.38352	0.122598	0.540245	4.92	-3364.35	-3223.56			4.51879	7.33347	4.45307	4.34249
	2.31235	5.54606	5.88488	8.44673	4.01317	8.16251	2.19184	7.86207	3.31971	5.09892	4.15966	4.0137	309.25	0.38312	0.121218	0.546055	4.93073	-3364.37	-3223.4			4.5811	6.87414	4.45787	4.42409
	2.34085	5.73454	5.67883	7.43431	3.97463	7.42558	2.23535	7.48221	3.4158	5.03906	4.33063	4.08438	312.248	0.383117	0.120539	0.550095	4.93769	-3364.29	-3222.23			4.58474	6.27817	4.37779	4.48469
	2.44077	5.97746	5.34238	6.81104	3.88576	6.684	2.39355	7.04297	3.6521	5.02487	4.42603	4.12048	323.409	0.38275	0.119755	0.553684	4.94592	-3364.28	-3223.07			4.58687	5.7936	4.36287	4.52379
	2.45002	6.26188	5.00805	6.37337	3.92276	6.07234	2.44478	6.76111	3.88184	4.90001	4.72437	4.18143	326.457	0.382718	0.119299	0.561224	4.94019	-3364.38	-3224.6			4.57332	5.45616	4.36258	4.60194
	2.43814	6.46519	4.79471	5.97439	3.92187	5.39169	2.47123	6.18139	3.91271	4.8182	4.8908	4.17934	314.892	0.383098	0.119366	0.567541	4.93401	-3364.37	-3223.82			4.56601	5.09598	4.18844	4.62944
	2.39884	6.78425	4.69388	5.77417	3.91256	5.13761	2.48775	5.62165	3.90818	4.73372	4.98885	4.16544	292.632	0.383708	0.119235	0.570301	4.93253	-3364.28	-3222.42			4.62566	4.94145	4.00586	4.62934
	2.35636	7.39513	4.75126	5.50425	3.95174	5.00687	2.49371	5.37192	3.98028	4.72772	5.07391	4.26754	280.778	0.383976	0.118995	0.572208	4.92932	-3364.31	-3223.81			4.83425	4.82095	3.94864	4.68972
	2.23462	7.73564	4.89246	5.50793	3.90486	5.00321	2.37921	5.07877	4.03681	4.73577	4.97026	4.21548	279.825	0.384378	0.118732	0.571087	4.94395	-3364.4	-3225.38			4.95424	4.80533	3.83159	4.6405
	2.16165	7.93522	4.99075	5.42934	3.783	5.03291	2.3191	4.4987	4.05211	4.73282	4.95734	4.19671	277.199	0.38406	0.118673	0.576492	4.94787	-3364.36	-3223.8			5.02921	4.74842	3.6233	4.62896
	2.08777	7.95366	5.11236	5.35747	3.72627	5.0467	2.27483	4.15862	4.0136	4.72604	4.81811	4.08454	273.97	0.384344	0.118756	0.571488	4.95365	-3364.27	-3222.44			5.05126	4.71015	3.48235	4.54289
	2.05495	8.09632	5.15839	5.30464	3.6695	5.04226	2.20712	3.74708	3.94858	4.68798	4.69639	4.10849	272.633	0.384577	0.119243	0.563059	4.95886	-3364.33	-3224.57			5.10322	4.67213	3.30093	4.49762
	1.98976	7.93402	5.19602	5.47817	3.55181	5.48141	2.12835	3.63317	3.75221	4.67269	4.60418	4.08936	269.631	0.384979	0.119375	0.562399	4.96219	-3364.41	-3225.93			5.03993	4.83713	3.17125	4.45541
	1.88185	7.67701	5.20423	5.60593	3.48956	5.84065	1.98048	3.51402	3.52318	4.59069	4.4723	4.10607	266.891	0.385291	0.119852	0.563573	4.96476	-3364.34	-3223.51			4.92103	4.97871	3.0059	4.38969
	1.81764	7.57545	5.25102	5.8768	3.42429	6.11107	1.87106	3.3175	3.33296	4.67592	4.18634	4.05683	265.278	0.385169	0.1203	0.558509	4.97781	-3364.27	-3222.43			4.88137	5.13739	2.84051	4.30637
	1.71157	7.37925	5.30743	5.99816	3.39447	6.34903	1.76167	3.27406	3.28005	4.68621	4.01142	4.027	267.706	0.38511	0.120023	0.558736	4.98937	-3364.36	-3225.33			4.79942	5.24722	2.77192	4.24154
	1.66114	7.06051	5.32009	6.16157	3.26144	6.80199	1.6668	3.23236	3.17169	4.68735	3.82767	3.92914	272.422	0.385232	0.120041	0.557701	4.99615	-3364.42	-3226.07			4.68058	5.40833	2.69028	4.14805
	1.60317	6.47349	5.21276	6.27689	3.17271	6.78264	1.62001	3.29212	3.08158	4.66909	3.7129	3.88214	278.505	0.385589	0.120407	0.550035	4.99799	-3364.31	-3222.9			4.42981	5.41074	2.66457	4.08804
	1.53027	6.28402	5.05124	6.41556	3.07708	7.11997	1.57343	3.30708	2.98407	4.70877	3.66916	3.9086	292.806	0.385618	0.120266	0.547559	4.99901	-3364.26	-3222.52			4.28851	5.53754	2.62153	4.09551
	1.51679	6.15444	4.96624	6.57057	2.99743	7.17177	1.54695	3.4238	3.00676	4.7239	3.61833	3.96118	309.332	0.385794	0.120466	0.541592	4.99927	-3364.37	-3225.98			4.21249	5.57992	2.65917	4.10114
	1.53043	5.89913	4.92662	6.63306	2.96572	7.2411	1.52562	3.55923	2.99309	4.75903	3.62791	4.01655	318.21	0.385415	0.120424	0.537345	4.99874	-3364.41	-3225.95			4.11872	5.61329	2.69265	4.1345
	1.49113	5.78145	4.79599	6.6632	2.89684	7.09103	1.53489	3.70122	3.02994	4.76799	3.63265	4.06859	316.276	0.385328	0.119977	0.531459	5.00498	-3364.28	-3222.16			4.02286	5.55036	2.75535	4.15641
	1.50498	5.81911	4.84345	6.67119	2.78644	6.77545	1.54122	3.75754	3.14874	4.82853	3.6606	4.16125	309.346	0.385004	0.119839	0.523291	5.00554	-3364.27	-3222.75			4.05585	5.41103	2.81583	4.2168
	1.53635	5.63478	5.00784	6.56713	2.79975	6.46642	1.55202	3.79908	3.28518	4.83559	3.77716	4.2432	302.792	0.384655	0.119219	0.515882	5.00495	-3364.39	-3226.6			4.05966	5.27777	2.87876	4.28532
	1.54557	5.7171	5.04142	6.51758	2.75763	6.25507	1.58306	3.86956	3.36408	4.8957	3.78682	4.58158	300.349	0.3841	0.118638	0.504826	5.00369	-3364.39	-3225.5			4.10136	5.17676	2.9389	4.42136
	1.60112	6.16006	5.17558	6.50292	2.78106	5.99693	1.63348	4.00196	3.49837	4.97447	3.80513	4.65205	301.383	0.383917	0.118614	0.491554	5.00002	-3364.27	-3221.38			4.31225	5.09364	3.0446	4.47722
	1.64427	6.73139	5.32469	6.58298	2.82072	5.64386	1.6314	4.13695	3.58609	5.12532	3.80386	4.77912	296.409	0.383843	0.118015	0.484428	5.00202	-3364.29	-3223.06			4.56678	5.01585	3.11815	4.56943
	1.69385	7.09081	5.47555	6.56938	2.84862	5.45006	1.64402	4.29619	3.67062	5.18961	3.88551	4.84403	280.023	0.383537	0.117757	0.474154	5.00961	-3364.42	-3226.97			4.7534	4.95602	3.20361	4.63972
	1.71687	7.29511	5.55064	6.62906	2.82383	5.07412	1.67054	4.84013	3.8112	5.41092	3.94474	4.99458	259.079	0.38361	0.117891	0.468341	5.01644	-3364.38	-3224.55			4.85421	4.84234	3.44062	4.78341
	1.72235	7.67204	5.7102	6.59367	2.80954	4.74031	1.69697	5.28824	3.94259	5.47583	3.94797	5.25199	244.235	0.383736	0.117691	0.458201	5.02034	-3364.26	-3220.48			5.03486	4.71451	3.6426	4.89193
	1.759	8.10434	5.85469	6.67694	2.83588	4.6316	1.69863	5.55811	4.04199	5.49076	3.95185	5.36457	236.343	0.384039	0.117513	0.452921	5.02469	-3364.32	-3223.37			5.23935	4.7148	3.76624	4.93573
	1.78685	8.53649	6.12087	6.74357	2.90187	4.48614	1.72576	6.05118	4.11183	5.59225	3.95872	5.33899	234.247	0.383451	0.117949	0.44903	5.02074	-3364.44	-3227.01			5.4814	4.71053	3.96292	4.96332
	1.80048	8.90876	6.24744	6.77019	2.9778	4.36178	1.71828	6.62819	4.08885	5.5827	3.94576	5.32655	236.417	0.383435	0.118408	0.448035	5.01534	-3364.37	-3223.19			5.65223	4.70325	4.14511	4.95167
	1.81943	9.46261	6.23292	7.05629	3.02301	4.43319	1.7098	7.44089	4.14804	5.62435	3.81914	5.30471	243.377	0.38297	0.118797	0.44526	5.00849	-3364.25	-3219.64			5.83832	4.8375	4.43291	4.91607
	1.89116	9.73153	6.2823	7.35774	3.1175	4.34097	1.76704	8.06621	4.19151	5.51886	3.7397	5.20206	255.883	0.383018	0.119673	0.440682	5.00157	-3364.35	-3223.95			5.96833	4.93874	4.67492	4.82021
	1.93443	9.97467	6.22789	7.96426	3.13644	4.16076	1.80894	8.61467	4.14265	5.61759	3.68296	5.3422	271.963	0.382992	0.121067	0.438987	4.99625	-3364.44	-3226.8			6.04567	5.08715	4.85542	4.88091
	1.93222	10.2164	6.27501	8.59733	3.23624	4.08812	1.84296	9.85048	4.17074	5.80577	3.6481	5.41525	287.306	0.382817	0.12181	0.439817	4.99	-3364.33	-3221.67			6.1412	5.30723	5.28806	4.95637
	1.97774	10.4791	6.32656	8.7878	3.27243	4.06498	1.86314	11.0897	4.15001	6.28252	3.55684	5.48813	294.826	0.382918	0.121892	0.43931	4.9804	-3364.24	-3219.01			6.26114	5.37507	5.70096	5.10916
	2.02024	10.8315	6.38678	9.11408	3.35262	4.02826	1.85097	11.9151	4.10111	6.91134	3.51065	5.56754	297.709	0.382987	0.122106	0.438286	4.96834	-3364.36	-3224.29			6.41285	5.49832	5.95571	5.32984
	2.11134	11.3557	6.5375	9.44542	3.43669	4.02149	1.93721	12.7142	4.10312	7.89967	3.53402	5.65126	297.022	0.382987	0.122065	0.438349	4.9558	-3364.43	-3225.95			6.66816	5.63453	6.2515	5.69498
	2.1737	11.7834	6.49948	10.0507	3.44572	3.94127	1.98858	13.6101	4.15678	8.6327	3.48502	5.6359	297.156	0.38301	0.121799	0.446894	4.94264	-3364.29	-3219.61			6.81887	5.81257	6.58515	5.91787
	2.21216	12.0413	6.41702	10.6616	3.4835	3.86127	2.02736	14.4179	4.23703	9.31432	3.43676	5.69779	296.213	0.382875	0.120676	0.448565	4.93524	-3364.23	-3218.09			6.89017	6.00211	6.8941	6.14962
	2.26409	12.3477	6.39363	10.7865	3.44677	3.74901	2.10365	14.932	4.49007	9.99284	3.52837	5.8329	302.394	0.382599	0.120273	0.444462	4.93633	-3364.38	-3224.05			7.00182	5.9941	7.17524	6.45137
	2.35635	12.8076	6.28483	10.851	3.50529	3.62085	2.20526	16.0594	4.71736	10.4633	3.67194	5.81043	312.468	0.382979	0.119814	0.442189	4.93675	-3364.41	-3223.86			7.14958	5.99238	7.66068	6.64856
	2.34816	13.162	6.21332	10.9154	3.54728	3.55768	2.20852	17.1272	4.87739	10.7474	3.74075	5.76172	320.553	0.38244	0.119071	0.445415	4.93698	-3364.27	-3216.74			7.24115	6.00678	8.07103	6.74995
	2.34726	13.1273	6.12567	10.8602	3.54631	3.52087	2.2255	17.6538	4.99516	10.9609	3.84877	5.64768	319.984	0.382462	0.118748	0.452621	4.93776	-3364.25	-3216.75			7.20007	5.9758	8.29148	6.81911
	2.3875	13.1672	6.03413	10.4456	3.47734	3.44777	2.27344	17.9675	5.16297	11.2567	3.95731	5.53677	316.54	0.382313	0.118541	0.4559	4.93667	-3364.4	-3222.82			7.19629	5.79023	8.46797	6.91692
	2.37347	13.3935	5.94029	10.4252	3.48945	3.39068	2.28101	18.1285	5.31116	11.6697	4.14015	5.42944	312.879	0.382293	0.117747	0.468	4.93037	-3364.4	-3220.35			7.23574	5.76845	8.57355	7.07977
	2.39814	13.5206	5.94543	10.3165	3.44712	3.41452	2.33279	18.4911	5.42432	11.6811	4.28201	5.29827	317.973	0.382047	0.117221	0.481181	4.9367	-3364.24	-3212.82			7.28806	5.72606	8.7494	7.08711
	2.35284	13.5643	5.74015	10.3767	3.39957	3.39341	2.34376	18.8065	5.6595	11.935	4.54391	5.20533	324.889	0.382035	0.117536	0.492135	4.94427	-3364.26	-3214.4			7.2191	5.72323	8.93659	7.22807
	2.31421	13.9626	5.66221	9.77374	3.38506	3.52807	2.36916	19.2443	5.6762	12.1191	4.84111	5.15006	322.564	0.381912	0.117575	0.505134	4.94882	-3364.41	-3220.31			7.313	5.56229	9.09656	7.3701
	2.29798	14.4657	5.77864	9.69704	3.37684	3.56039	2.39289	19.6642	5.80626	12.9309	5.15084	5.04099	312.475	0.381862	0.117613	0.515652	4.95286	-3364.36	-3216.3			7.51411	5.54476	9.28779	7.70758
	2.27315	15.1181	5.7897	9.80008	3.30077	3.57046	2.41679	19.8078	5.9255	13.4424	5.37563	4.87056	299.931	0.381961	0.117595	0.532216	4.9578	-3364.22	-3209.09			7.72697	5.5571	9.38338	7.89621
	2.25226	15.7905	5.93652	9.97884	3.1458	3.65468	2.4	19.3469	5.85941	14.3231	5.673	4.70862	291.903	0.381912	0.117676	0.548776	4.9564	-3364.28	-3213.63			7.99308	5.59311	9.20209	8.23489
	2.27758	16.3532	6.30355	10.2007	3.09002	3.71435	2.4276	18.9981	5.85927	15.2557	6.01161	4.73209	296.087	0.38237	0.116826	0.556617	4.95366	-3364.41	-3220.29			8.31143	5.66834	9.09499	8.66647
	2.29897	17.3199	6.67262	10.3829	3.10559	3.80844	2.42859	18.7162	5.89136	15.5049	6.18286	4.79472	298.963	0.382096	0.116277	0.558744	4.95144	-3364.33	-3215.13			8.76384	5.76566	9.01204	8.8275
	2.28811	18.1096	7.05356	10.7406	3.11275	3.94254	2.44589	18.2028	5.88374	16.6819	6.38107	4.8132	295.04	0.382017	0.116062	0.563692	4.95252	-3364.21	-3209.28			9.15043	5.93196	8.84413	9.29207
	2.277	18.6907	7.27178	11.1434	3.18237	4.28745	2.44175	17.782	5.82421	16.9508	6.49258	4.8643	294.528	0.381928	0.115785	0.561295	4.95524	-3364.3	-3215.61			9.41315	6.20442	8.68267	9.43589
	2.28514	19.4983	7.63065	11.4004	3.33946	4.70048	2.44736	17.1953	5.89327	17.5125	6.68203	4.82898	300.898	0.381694	0.115646	0.556785	4.94493	-3364.42	-3221.68			9.80471	6.48012	8.51199	9.67451
	2.29471	20.0348	7.98289	12.0683	3.44196	5.16383	2.47697	16.3527	5.89948	18.3854	6.69184	4.79183	307.214	0.381287	0.115732	0.553119	4.93682	-3364.31	-3215.91			10.1041	6.89135	8.24305	9.95634
	2.33659	20.564	8.46007	13.5806	3.54403	6.38845	2.47723	15.6228	5.94013	19.4586	6.83428	4.76626	305.114	0.381178	0.116468	0.554037	4.92883	-3364.21	-3211.4			10.4535	7.8377	8.01339	10.3531
	2.40412	21.4891	8.88666	16.6724	3.85439	7.33508	2.47984	14.6182	5.79585	20.9278	6.69797	4.79487	303.291	0.381153	0.116887	0.556231	4.91764	-3364.33	-3217.79			10.9266	9.2873	7.63129	10.8069
	2.5337	22.0051	9.39974	22.7409	4.29226	9.01795	2.48085	13.889	5.68433	23.7116	6.65945	4.95252	298.595	0.381307	0.116932	0.553017	4.91195	-3364.41	-3221.47			11.3129	12.017	7.3514	11.7745
	2.63684	22.4407	9.67229	36.0265	4.7627	11.8689	2.53858	13.5027	5.7663	28.0802	6.69473	5.32909	293.709	0.38159	0.117256	0.547902	4.90574	-3364.29	-3214.63			11.5833	17.5527	7.26921	13.368
	2.71682	22.4924	9.83849	49.9496	5.83656	14.567	2.5755	13.4968	5.83437	33.425	6.59854	5.55852	290.164	0.381722	0.117535	0.550751	4.90284	-3364.22	-3211.39			11.6826	23.4511	7.30224	15.194
	2.77899	22.3367	10.1339	63.6274	7.17631	17.0385	2.63052	13.6501	5.79553	36.7792	6.44908	5.87392	285.058	0.382063	0.117681	0.547556	4.90201	-3364.36	-3217.11			11.7498	29.2807	7.35872	16.3674
	2.90168	22.2411	10.2031	78.2233	8.44688	20.2288	2.75695	14.0032	5.84194	39.7032	6.28126	6.4408	277.246	0.382553	0.118492	0.549096	4.89842	-3364.41	-3217.59			11.782	35.633	7.53404	17.4751
	2.99536	21.8167	10.2846	90.9912	10.2782	22.5807	2.87791	14.4248	5.93809	41.5395	6.19115	6.70651	272.421	0.383205	0.119433	0.552887	4.89948	-3364.27	-3209.01			11.6989	41.2834	7.74692	18.1457
	3.06417	21.044	9.9111	106.665	12.0471	25.4727	2.9659	15.2265	6.03637	42.5648	6.0743	7.20776	274.539	0.38382	0.11938	0.558315	4.91168	-3364.12	-2985.96			11.3397	48.0617	8.07624	18.6156
	3.19001	20.1309	9.5829	120.224	13.8748	28.5762	3.06469	16.1052	6.04485	43.4724	6.08402	7.62406	279.85	0.384103	0.118769	0.555994	4.92695	-3364.01	-2561.28			10.9679	54.2249	8.40491	19.0602
	3.29632	18.6569	9.16331	132.293	16.2616	30.9927	3.21892	16.8083	6.21153	44.6955	6.13547	8.12832	284.172	0.384939	0.118039	0.551605	4.94328	-3363.74	-2101.87			10.3722	59.8492	8.74624	19.6531
	3.38152	17.2676	8.76619	142.445	17.5732	32.6107	3.3958	17.0239	6.29374	45.7406	6.29412	8.75433	298.513	0.385178	0.117751	0.545462	4.96209	-3363.35	-1660.94			9.8051	64.2095	8.90447	20.263
	3.37362	15.3705	8.04416	150.267	18.7743	34.1193	3.46201	17.3702	6.38309	45.4585	6.42089	9.37354	317.708	0.385532	0.11792	0.542741	4.97761	-3363.06	-1188.79			8.92944	67.7201	9.07178	20.4176
	3.43405	15.2618	7.95896	147.22	18.8262	33.5476	3.47276	17.4681	6.329	44.5783	6.33093	8.86913	343.081	0.386098	0.11707	0.526764	5.00968	-3363.08	-1185.21			8.88494	66.5311	9.08994	19.9261
	3.42567	13.8928	7.33115	149.146	19.3282	34.0315	3.57082	17.4205	6.24106	44.6325	6.31433	9.14563	357.525	0.386503	0.116716	0.526536	5.03131	-3362.91	-718.213			8.21652	67.5019	9.07745	20.0308
	3.4458	12.9445	6.82055	146.7	19.3732	33.8126	3.59442	17.3007	6.15041	43.1036	6.44208	9.12995	366.916	0.386273	0.116107	0.527129	5.05653	-3362.59	-273.536			7.73695	66.6284	9.01517	19.5586
	3.37766	11.6312	6.13724	140.859	19.1529	32.6814	3.58071	16.9235	6.18324	41.5107	6.53547	9.24228	374.61	0.386536	0.115571	0.528654	5.07623	-3362.2	205.211			7.0487	64.2312	8.89582	19.0961
	3.28965	10.696	5.5421	132.677	18.6234	31.1795	3.56345	16.7255	6.15445	37.8827	6.64686	9.23402	379.022	0.386213	0.114684	0.529939	5.09319	-3361.98	662.704			6.50923	60.8265	8.81446	17.9212
	3.17865	10.0716	5.14779	125.113	17.7598	29.255	3.55155	15.7556	6.16058	36.5335	6.90613	9.31566	375.376	0.386288	0.114567	0.529266	5.10915	-3361.8	1102.46			6.13266	57.3759	8.48924	17.5851
	3.10987	9.89067	4.92557	112.236	16.4335	27.0899	3.55004	14.8871	6.04625	35.337	7.12749	9.34228	370.593	0.3862	0.114992	0.525169	5.12066	-3361.64	1215.79			5.97537	51.9197	8.16112	17.2689
	2.98301	9.55938	4.57579	99.1877	14.7808	23.6457	3.56064	13.5606	6.12697	33.2706	7.40351	9.3701	366.429	0.385992	0.115161	0.523914	5.13242	-3361.55	1243.99			5.70606	45.8714	7.7494	16.6814
	2.8347	9.19727	4.29879	82.669	12.7288	20.7984	3.54177	12.338	6.083	31.0958	7.50247	9.82497	361.597	0.385038	0.115719	0.521949	5.14761	-3361.63	1245.35			5.44359	38.7321	7.32093	16.1411
	2.68187	8.88834	4.12503	64.0872	10.5252	17.8533	3.4941	11.1676	6.05474	28.609	7.48913	9.9023	353.525	0.384281	0.116606	0.522845	5.16039	-3361.69	1239.04			5.23175	30.8219	6.90549	15.3335
	2.63167	8.50851	4.01141	44.6314	8.74494	14.9559	3.52923	10.376	6.12057	24.0875	7.65576	10.232	352.129	0.383588	0.117143	0.515107	5.16922	-3361.6	1242.14			5.05053	22.7774	6.67527	13.9918
	2.5635	7.83896	3.89102	30.4098	7.39071	11.805	3.50543	9.95991	6.21578	19.3023	7.83405	10.3402	354.386	0.383036	0.117406	0.511853	5.16678	-3361.57	1242.24			4.76449	16.5352	6.56037	12.4922
	2.56349	7.10522	3.84408	20.5066	6.36811	9.51399	3.62988	9.88502	6.43618	14.2604	8.05271	10.5597	359.011	0.382579	0.117785	0.505106	5.1678	-3361.68	1228.81			4.50426	12.1296	6.65036	10.9576
	2.62395	6.52066	3.86975	16.7967	5.27182	8.13241	3.82388	9.59564	6.68093	11.7774	8.16449	10.5082	371.139	0.382	0.1182	0.50521	5.16622	-3361.71	1215.18			4.33812	10.067	6.70015	10.15
	2.61119	5.99702	3.94988	14.31	4.64299	6.95222	3.79234	9.41895	6.75965	11.3261	8.18529	10.507	384.233	0.381235	0.118897	0.505148	5.16712	-3361.63	1210.93			4.18603	8.63507	6.65698	10.0061
	2.61344	5.20003	3.99043	13.1005	4.28235	6.32889	3.78329	9.53293	6.69098	10.7484	8.04312	10.6434	384.942	0.380352	0.119602	0.502478	5.16677	-3361.6	1202.74			3.93463	7.9039	6.66907	9.81166
	2.6295	4.72521	4.09382	12.3645	4.0173	5.85679	3.77178	9.67696	6.58608	9.62772	7.75417	10.7918	370.749	0.380361	0.120005	0.504306	5.16439	-3361.6	1183.86			3.81618	7.41287	6.67827	9.39122
	2.59607	4.33477	4.2115	11.8004	3.73675	5.57856	3.68693	10.0347	6.29321	9.6038	7.32281	10.7462	354.956	0.38075	0.120742	0.504731	5.15699	-3361.36	1168.63			3.71412	7.03857	6.67161	9.22426
	2.5506	4.06151	4.20737	11.17	3.52002	5.45655	3.58427	10.0367	6.04025	9.61658	7.10943	10.5967	343.565	0.381058	0.121143	0.503327	5.14268	-3360.83	1161.56			3.60649	6.71553	6.55373	9.10756
	2.59751	3.95531	4.23984	10.5933	3.42788	5.40359	3.53898	10.1339	5.82043	9.61661	6.80921	10.6477	335.607	0.381422	0.121309	0.504374	5.12469	-3360.35	1149.19			3.59755	6.47492	6.49777	9.0245
	2.542	4.17318	4.20796	10.3359	3.35688	5.26267	3.40435	10.0039	5.5973	9.86883	6.52986	10.9382	325.956	0.381533	0.122083	0.513829	5.11798	-3359.89	1128.92			3.64105	6.31847	6.3352	9.1123
	2.43312	4.49517	4.29009	10.2107	3.29387	5.26972	3.27725	9.7665	5.23781	9.97355	6.13724	12.184	316.874	0.381772	0.122935	0.522561	5.10895	-3359.15	1115.14			3.73946	6.25811	6.09385	9.43159
	2.31617	5.00717	4.32913	10.0274	3.20261	5.21229	3.07478	9.3436	4.92854	10.039	6.01808	13.2005	308.844	0.382218	0.123554	0.52613	5.10022	-3358.27	1107.76			3.88416	6.14742	5.78231	9.75253
	2.25738	5.51493	4.29033	10.0749	3.10431	5.39268	2.90444	9.28935	4.53113	10.4058	5.93606	14.2975	296.203	0.382922	0.124158	0.532033	5.09472	-3357.46	1092.96			4.02088	6.19064	5.57497	10.2131
	2.25227	5.76021	4.36099	10.2734	3.07522	5.42811	2.85225	8.91129	4.28184	10.5399	5.95314	15.0635	274.049	0.383046	0.124251	0.53704	5.08344	-3356.64	1071.29			4.12449	6.25892	5.34846	10.5188
	2.30099	5.92177	4.46645	10.3057	3.12677	5.4619	2.91095	8.73584	4.25544	10.6486	5.99727	15.8836	257.762	0.382958	0.124346	0.54788	5.07246	-3355.77	1057.32			4.22974	6.29811	5.30074	10.8431
	2.29604	6.22398	4.4667	10.3655	3.21352	5.41754	2.84052	8.18094	4.25489	10.6177	6.10638	16.2078	251.601	0.382302	0.12409	0.557085	5.05809	-3355	1046.28			4.32891	6.3322	5.09212	10.9773
	2.34766	6.48418	4.68506	10.3066	3.22484	5.36982	2.84466	7.87564	4.24118	10.2838	6.10834	16.5305	242.026	0.381758	0.123095	0.568382	5.0391	-3354.58	1023.88			4.50563	6.30041	4.98716	10.9742
	2.3678	6.60779	4.73022	10.0709	3.25483	5.30745	2.91456	8.19195	4.32891	9.89813	6.18488	16.864	235.192	0.381585	0.123023	0.574978	5.02252	-3354.34	994.581			4.5686	6.21105	5.14514	10.9823
	2.28284	6.69405	4.93016	9.96677	3.2547	5.15664	2.88337	8.11758	4.34687	9.59752	6.25601	17.0707	231.011	0.381568	0.123168	0.582951	5.00951	-3354.03	971.704			4.63568	6.12604	5.11594	10.9747
	2.31342	6.71082	5.03162	9.88316	3.27073	5.02921	2.94843	8.29919	4.30375	9.27324	6.33394	16.7285	230.375	0.382002	0.122676	0.586027	4.99293	-3353.85	947.423			4.68529	6.06104	5.18379	10.7785
	2.36037	6.55006	5.20082	9.83382	3.29368	4.82608	2.98702	8.41472	4.3266	9.07689	6.37252	16.3384	234.332	0.381937	0.122166	0.592415	4.98039	-3353.9	909.057			4.70375	5.98453	5.24278	10.5959
	2.3413	6.30412	5.27239	9.70967	3.33018	4.58073	2.95164	8.50096	4.26149	8.72057	6.17789	15.3491	241.44	0.382007	0.121169	0.590349	4.96606	-3353.99	861.634			4.63927	5.87353	5.23803	10.0825
	2.40554	6.0843	5.64056	9.49824	3.43116	4.28351	3.0061	8.67105	4.31007	8.32083	6.07251	14.9287	250.853	0.38203	0.120987	0.588629	4.95319	-3354.04	812.842			4.71013	5.73764	5.32907	9.77401
	2.42602	5.95838	5.94712	8.95773	3.50351	4.03716	3.02738	8.86149	4.5162	7.60248	5.94011	14.3214	264.887	0.382448	0.12118	0.590254	4.93943	-3354.18	746.606			4.77717	5.49947	5.46836	9.28798
	2.43895	5.82018	6.25361	8.70286	3.47566	3.88725	3.05203	9.14371	4.61305	6.986	5.76473	13.8401	274.491	0.382869	0.121262	0.594639	4.93037	-3354.41	653.003			4.83758	5.35525	5.60293	8.86362
	2.39891	5.43495	6.30455	8.25738	3.47939	3.80497	3.04455	9.3319	4.71546	6.59019	5.65547	13.9659	268.933	0.382948	0.121563	0.594095	4.92561	-3354.58	539.565			4.7128	5.18058	5.69731	8.73718
	2.37051	5.19122	6.44745	8.22671	3.4828	3.83761	2.99965	9.27254	4.71822	6.68144	5.71856	14.3264	264.751	0.382875	0.121468	0.597332	4.93222	-3354.84	407.295			4.66973	5.18237	5.66347	8.90879
	2.3457	4.94766	6.60658	8.13287	3.42979	3.79167	2.95147	9.08894	4.73921	6.91647	5.75975	14.299	270.734	0.382465	0.121081	0.603616	4.93758	-3355.4	242.828			4.63331	5.11811	5.59321	8.99174
	2.35092	4.71961	6.53606	7.93541	3.40776	3.76832	2.88824	9.07341	4.71748	6.96711	5.56076	14.2517	286.076	0.381976	0.120692	0.605665	4.93916	-3356.29	33.9732			4.53553	5.03716	5.55971	8.92653
	2.30843	4.44934	6.49657	7.74287	3.39107	3.78135	2.80452	8.74693	4.70918	7.10653	5.4571	13.8424	300.83	0.381698	0.121462	0.609639	4.94563	-3357.22	-200.367			4.41812	4.97176	5.42021	8.80202
	2.28303	4.22169	6.45692	7.33589	3.42758	3.92887	2.70102	8.71881	4.70456	7.12066	5.3035	13.4749	309.255	0.381442	0.122082	0.615271	4.95044	-3358.13	-463.823			4.32055	4.89745	5.3748	8.63301
	2.20049	3.91201	6.53966	7.30058	3.3878	4.18913	2.59225	8.51983	4.62657	7.16384	5.10166	13.1805	307.599	0.380829	0.123035	0.626253	4.95431	-3359.15	-766.397			4.21739	4.95917	5.24622	8.48201
	2.17765	3.72658	6.41752	7.37323	3.28195	4.39923	2.52916	8.38717	4.4838	7.10507	4.95965	13.0834	294.114	0.380135	0.122799	0.635296	4.95998	-3360.17	-1089.23			4.10725	5.01814	5.13337	8.3827
	2.06457	3.49862	6.39601	7.3941	3.21205	4.64842	2.42754	8.53633	4.29616	7.44781	4.84537	13.301	276.558	0.379717	0.121746	0.641016	4.96442	-3361.12	-1412.85			3.9864	5.08486	5.08667	8.5314
	1.99967	3.36849	6.3404	7.56026	3.16408	4.86246	2.29701	8.62268	4.08292	8.00282	4.7505	13.3582	261.329	0.379771	0.121214	0.644995	4.96536	-3362.04	-1715.81			3.90285	5.1956	5.00087	8.70384
	2.0202	3.32489	6.40401	7.73734	3.1595	5.31672	2.28407	8.78148	4.03433	8.66343	4.65312	13.0267	254.211	0.379469	0.121503	0.642022	4.96787	-3362.94	-2013.02			3.91637	5.40452	5.03329	8.78108
	1.97834	3.20975	6.21784	7.96758	3.15728	5.72515	2.24798	8.8744	3.95096	8.80564	4.56522	12.0068	249.447	0.380052	0.121891	0.643942	4.97143	-3363.62	-2285.8			3.80198	5.61667	5.02445	8.45922
	1.91903	3.1892	6.03366	8.20939	3.14558	6.3643	2.16614	9.16432	3.88807	9.24744	4.36183	11.5148	239.836	0.380182	0.121967	0.642758	4.97242	-3363.96	-2524.14			3.71396	5.90642	5.07285	8.37469
	1.92469	3.14654	6.02446	8.35338	3.10728	6.94922	2.19799	9.62995	3.86767	9.62728	4.47272	11.24	230.55	0.380382	0.121938	0.646804	4.97113	-3364.06	-2721.02			3.69856	6.13663	5.23187	8.44668
	1.9183	3.09933	6.13203	8.55555	3.11148	7.43741	2.2407	9.80712	3.94773	9.97236	4.48341	10.8322	221.116	0.38003	0.121377	0.645407	4.96798	-3364.17	-2887.46			3.71655	6.36815	5.33185	8.42932
	1.93093	3.08826	6.12897	8.76751	3.11774	7.77008	2.29349	10.1984	3.97139	10.196	4.477	10.8002	216.896	0.380084	0.121021	0.647117	4.97457	-3364.26	-3009.99			3.71605	6.55178	5.48776	8.49107
	1.91616	3.09004	6.36897	9.17397	3.14979	8.19786	2.2906	10.5378	4.12112	10.4125	4.58861	10.4219	224.088	0.380457	0.120263	0.645704	4.98306	-3364.27	-3089.76			3.79172	6.84054	5.64983	8.47432
	1.94183	3.13024	6.53499	9.21756	3.15821	8.55196	2.33104	10.9418	4.32779	11.0481	4.66866	10.2209	231.383	0.380989	0.120239	0.643811	4.98792	-3364.27	-3136.24			3.86902	6.97591	5.86688	8.6459
	1.99545	3.34256	6.54186	9.27891	3.22613	8.8788	2.35809	11.1085	4.41492	11.4715	4.74204	9.6	241.525	0.380808	0.120641	0.639843	4.99494	-3364.32	-3171.56			3.95996	7.12795	5.9605	8.60453
	2.05177	3.43616	6.56282	9.47232	3.25202	9.15012	2.41904	11.3529	4.59164	11.9725	4.79697	9.30113	257.32	0.38137	0.121037	0.645064	4.99811	-3364.35	-3197.54			4.01692	7.29149	6.12118	8.69019
	2.03906	3.6329	6.64301	9.53638	3.20852	9.19149	2.4345	11.5049	4.65704	11.9613	4.8705	9.00762	263.966	0.381637	0.1207	0.645532	5.00268	-3364.33	-3207.68			4.10499	7.31213	6.19882	8.61315
	2.06953	3.86697	6.69146	9.33794	3.21296	9.13567	2.50221	12.0357	4.92574	12.5013	4.91195	8.88783	264.784	0.381721	0.120484	0.644272	5.01057	-3364.31	-3210.29			4.20932	7.22886	6.48788	8.76703
	2.10782	4.09578	6.84103	9.23046	3.28378	8.90743	2.5485	12.5221	5.07994	12.9611	5.08413	8.6378	268.333	0.38186	0.119749	0.639082	5.02119	-3364.34	-3216.34			4.34821	7.14056	6.71683	8.89435
	2.13544	4.41476	6.91129	9.10235	3.28276	8.61869	2.58291	12.8302	5.21483	12.8975	5.10019	8.15674	274.59	0.381914	0.119103	0.627299	5.02733	-3364.36	-3219.23			4.48716	7.00127	6.876	8.71815
	2.15662	4.73449	6.78997	9.09885	3.2568	8.47812	2.60381	13.0719	5.25337	12.9135	5.29236	7.72038	283.626	0.382267	0.118545	0.616412	5.02411	-3364.33	-3217.51			4.56036	6.94459	6.97636	8.64209
	2.15623	5.32633	6.69974	9.06635	3.24829	8.50619	2.61632	13.2273	5.42684	13.1941	5.32074	7.30398	289.753	0.382785	0.11849	0.601948	5.01794	-3364.31	-3216.24			4.72743	6.94028	7.09016	8.60627
	2.18936	5.81698	6.35912	9.10925	3.20573	8.30229	2.65556	13.4519	5.48722	13.3988	5.44616	7.10328	285.696	0.383512	0.118764	0.592212	5.0112	-3364.34	-3218.04			4.78849	6.87242	7.19824	8.6494
	2.20868	6.68063	6.14603	9.14237	3.21355	8.32698	2.67165	13.6327	5.51638	13.5308	5.55202	6.77319	272.562	0.383953	0.118421	0.576208	5.00846	-3364.36	-3218.83			5.01178	6.8943	7.27356	8.61867
	2.19368	7.22453	6.06317	9.05446	3.23302	8.46351	2.69798	13.9974	5.62047	13.9403	5.69692	6.32104	255.626	0.38383	0.117881	0.563448	5.01037	-3364.34	-3216.98			5.16046	6.91699	7.43861	8.65276
	2.16085	7.7991	5.8135	9.10236	3.26706	8.74704	2.6931	13.9844	5.68946	14.1928	5.68512	6.07365	236.364	0.383953	0.117459	0.55317	5.00448	-3364.31	-3216.13			5.25782	7.03882	7.45567	8.65051
	2.23418	8.35966	5.80728	9.03047	3.3785	9.19134	2.76887	14.0323	5.6812	14.8174	5.73246	5.81472	227.562	0.383873	0.117714	0.544898	5.00691	-3364.34	-3217.67			5.46704	7.2001	7.49412	8.78821
	2.25094	8.95561	5.85937	9.49377	3.39645	9.71414	2.77052	13.93	5.63129	15.0133	5.65207	5.72799	230.61	0.383965	0.117822	0.532636	5.00771	-3364.36	-3218.1			5.68864	7.53479	7.44394	8.79778
	2.25779	9.55644	5.95077	10.2478	3.41742	10.3398	2.78185	13.8187	5.61495	15.4229	5.62892	5.57799	240.068	0.384733	0.118201	0.528388	5.01566	-3364.34	-3216.77			5.92167	8.00167	7.40515	8.8766
	2.2871	9.93706	6.10442	11.0516	3.57343	10.8873	2.8149	14.1162	5.6941	16.5397	5.60951	5.56178	250.891	0.384893	0.118752	0.528812	5.03127	-3364.31	-3216.44			6.10953	8.50409	7.54173	9.237
	2.34732	10.3244	6.33682	11.8053	3.75801	11.3526	2.86944	14.344	5.73875	17.7713	5.58122	5.60367	258.519	0.385382	0.119158	0.532645	5.05207	-3364.34	-3217.55			6.33618	8.97197	7.65075	9.65205
	2.42332	10.2726	6.63579	12.9892	4.1077	11.7773	2.939	14.5989	5.64246	18.2444	5.61518	5.66204	262.251	0.385735	0.119339	0.532585	5.06985	-3364.36	-3217.54			6.44391	9.62475	7.72679	9.84055
	2.45667	10.3061	6.94894	15.3165	4.26838	12.0511	2.9583	14.8009	5.75626	18.4246	5.54139	5.58351	263.194	0.385922	0.119458	0.52785	5.08484	-3364.32	-3216.51			6.57057	10.5453	7.8385	9.84982
	2.47007	10.4547	7.04363	16.5935	4.55622	12.1128	2.95859	14.7417	5.81298	18.7353	5.51128	5.526	267.736	0.386189	0.119473	0.525097	5.09105	-3364.3	-3216.56			6.65612	11.0875	7.83775	9.92418
	2.47779	10.6417	7.27711	17.2767	4.67956	12.3412	2.95235	14.6023	5.7445	18.4489	5.38968	5.51229	276.852	0.386607	0.11967	0.524518	5.09923	-3364.33	-3217.32			6.79887	11.4325	7.76638	9.78363
	2.46767	10.3918	7.34087	18.2999	4.82976	12.0417	2.92891	14.9244	5.80032	17.726	5.38017	5.34129	287.345	0.386551	0.119894	0.516381	5.10433	-3364.35	-3217.21			6.73344	11.7238	7.88455	9.4825
	2.40024	10.5549	7.34002	19.297	4.85858	11.8887	2.87129	15.1072	5.80728	16.8133	5.27831	5.2504	296.97	0.386612	0.119724	0.520791	5.10039	-3364.3	-3216.57			6.76505	12.0148	7.92858	9.11401
	2.35378	10.4051	7.30466	19.9551	4.91277	11.5885	2.80591	15.3619	5.75167	16.0751	5.15001	5.22787	304.617	0.385853	0.119272	0.527586	5.0972	-3364.27	-3216.76			6.68786	12.1521	7.97315	8.81767
	2.31101	10.363	7.28935	20.5354	5.08888	11.0488	2.73705	15.4279	5.69408	14.9995	4.99027	5.07725	312.192	0.385564	0.119156	0.529532	5.09593	-3364.32	-3217.29			6.65446	12.2244	7.953	8.35568
	2.23278	10.3343	7.32773	21.4897	5.25888	10.5491	2.6446	15.3997	5.63409	13.8838	4.77155	5.02139	318.912	0.385516	0.11849	0.520211	5.09316	-3364.34	-3217.12			6.63161	12.4326	7.8928	7.89224
	2.2182	10.1788	7.35244	21.7906	5.60933	9.92726	2.57834	15.6828	5.59857	12.2921	4.58382	4.89945	323.077	0.384573	0.117809	0.513734	5.08599	-3364.28	-3216.81			6.58314	12.4424	7.95324	7.25846
	2.12879	10.5229	7.46008	21.3617	5.75643	9.12591	2.47785	16.077	5.67599	11.3048	4.34558	4.71354	315.44	0.384206	0.117706	0.512112	5.08196	-3364.28	-3216.93			6.70392	12.0813	8.07694	6.78797
	2.05327	10.4942	7.87711	20.2002	6.16482	8.45405	2.40113	16.3691	5.64082	10.0294	4.09476	4.70486	301.05	0.383372	0.117567	0.510041	5.08735	-3364.34	-3217.12			6.8082	11.6064	8.13701	6.27635
	2.03304	10.1955	8.13606	19.5202	6.27536	8.00015	2.34071	16.8616	5.66707	9.10793	3.95753	4.66083	295.403	0.382612	0.117438	0.511125	5.09025	-3364.36	-3217.02			6.78821	11.2652	8.28979	5.90876
	2.03033	9.81409	8.43411	19.7875	6.65251	7.25178	2.33342	17.5427	5.82448	8.69279	3.88522	4.74575	298.325	0.381965	0.116764	0.514444	5.09479	-3364.31	-3216.81			6.75951	11.2306	8.56687	5.77459
	2.04813	9.53419	8.81397	20.0825	7.05924	6.95009	2.32331	18.215	6.14567	8.64686	3.87462	5.10358	295.781	0.381959	0.116463	0.521946	5.0966	-3364.32	-3216.58			6.79876	11.3639	8.89465	5.87502
	2.05846	8.88731	9.16388	21.9457	7.39337	6.39506	2.30583	19.0918	6.555	9.08206	3.92597	5.41527	288.022	0.382125	0.116353	0.517688	5.10319	-3364.39	-3216.23			6.70322	11.9114	9.31755	6.1411
	2.13486	8.53071	9.34776	25.8689	7.94876	6.20509	2.41449	20.409	7.11276	10.0809	4.15161	6.23246	277.876	0.382333	0.116561	0.51705	5.10739	-3364.39	-3216.11			6.67111	13.3409	9.97876	6.82167
	2.17985	8.4006	9.63676	28.2508	8.43352	6.08885	2.559	22.0002	7.71085	11.4544	4.4877	7.75364	263.113	0.382145	0.116879	0.524511	5.11004	-3364.34	-3215.26			6.73907	14.2577	10.7567	7.89859
	2.24089	8.22764	9.87421	31.8231	8.70681	6.16037	2.67551	23.6611	8.22926	14.9809	4.89005	9.43788	250.332	0.382373	0.117359	0.53423	5.11049	-3364.34	-3214.46			6.78091	15.5634	11.522	9.76963
	2.27279	8.03111	9.88479	35.9336	8.7481	6.33867	2.7551	24.481	8.51722	19.6546	5.45067	11.2133	243.609	0.382599	0.118189	0.544785	5.10888	-3364.41	-3213.96			6.72956	17.0068	11.9178	12.1062
	2.34867	7.66374	9.86825	41.2082	8.6611	6.66813	2.82872	25.0341	8.90803	25.3088	6.01702	13.2628	243.035	0.383643	0.118726	0.555386	5.10555	-3364.37	-3210.21			6.62688	18.8458	12.2569	14.8629
	2.43314	7.58978	9.59419	46.658	8.56913	7.01175	2.94289	25.6034	9.1262	31.7396	6.65533	15.6263	246.319	0.384044	0.119148	0.564026	5.10761	-3364.28	-3206.19			6.53904	20.7463	12.5575	18.0071
	2.48727	7.92658	9.25852	50.8853	8.42329	7.3674	3.08286	25.555	9.25163	42.1125	7.40288	18.5273	251.891	0.384646	0.119486	0.568097	5.1026	-3364.29	-3201.31			6.55746	22.2253	12.6298	22.6809
	2.55673	8.3029	9.0658	55.6835	8.16643	7.85781	3.13254	25.3603	9.2352	53.7751	8.44698	21.5495	262.294	0.38493	0.120096	0.571687	5.09828	-3364.33	-3197.3			6.64181	23.9026	12.576	27.9238
	2.63293	8.71169	8.66872	59.8373	7.89047	8.31561	3.21619	25.2178	9.17007	65.8993	9.12775	24.3214	268.878	0.384582	0.120259	0.576687	5.09257	-3364.27	-3193.45			6.67111	25.3478	12.5347	33.1162
	2.66136	9.26312	8.33186	62.6756	7.73053	8.72682	3.2453	24.7754	8.91323	72.9361	9.83202	27.4086	269.815	0.385049	0.120807	0.586257	5.08015	-3364.19	-3189.34			6.75211	26.3776	12.3113	36.7256
	2.73694	10.0043	8.114	64.9638	7.29926	9.02032	3.21979	23.4317	8.54077	76.6027	10.5652	29.3122	269.447	0.385145	0.121399	0.59068	5.0639	-3364.22	-3183.74			6.95176	27.0945	11.7308	38.8267
	2.81251	10.8221	7.92127	68.8047	6.9762	9.37517	3.17697	21.7775	8.15305	82.227	11.4719	30.7772	272.06	0.384979	0.121783	0.593578	5.04881	-3364.27	-3179.45			7.18529	28.3854	11.0358	41.492
	2.9316	11.6855	7.60935	73.2434	6.91658	9.86655	3.1907	20.0663	7.83182	85.9436	12.4674	32.5803	278.852	0.384829	0.121322	0.596503	5.03049	-3364.22	-3175.45			7.40881	30.0088	10.3629	43.6638
	2.99693	12.5897	7.65004	76.8995	6.9826	10.1593	3.19589	18.7758	7.48054	89.6236	13.2736	35.5483	290.296	0.384643	0.121153	0.593292	5.01619	-3364.17	-3170.13			7.74554	31.3471	9.81741	46.1485

## Sheet: P220 U1-2
	Ra Li	Oi Li	Oe Li	MF Li	ICO Li	LO Li	Ra Re	Oi Re	Oe Re	MF Re	ICO Re	LO Re	EKG	Kippwinkel	Rotwinkel	Kraft x	Kraft y	Druck li	Druck re			Bauch links	Rücken links	Bauch rechts	Rücken rechts
	3.81902	27.3287	6.20455	24.8641	6.85065	7.64165	4.58681	60.3441	6.45081	39.5313	12.1152	46.8632	534.599	0.357397	0.235259	1.3793	3.38028	44	-966.301			12.4507	13.1188	23.7939	32.8365
	3.74771	25.8036	5.99	25.7855	6.48992	7.82044	4.49794	60.221	6.11071	43.2915	12.8106	48.4623	538.423	0.358038	0.235313	1.38943	3.375	41	-964.314			11.8471	13.3653	23.6099	34.8548
	3.72545	24.0562	5.83588	26.4394	6.46128	7.86716	4.27701	59.9525	5.8321	46.6579	13.6092	48.6896	525.828	0.358362	0.235909	1.40492	3.37764	0.955078	-961.999			11.2059	13.5893	23.3539	36.3189
	3.71086	22.4603	5.63214	26.8081	6.33026	7.94373	4.24101	58.9586	5.75089	49.4708	14.148	48.2638	496.918	0.358675	0.235755	1.42485	3.38205	12	-960.073			10.6011	13.694	22.9835	37.2942
	3.68967	21.6421	5.56545	26.6981	6.27902	7.91721	4.19042	58.3391	5.86649	51.9261	14.3066	47.6715	463.194	0.359273	0.235584	1.44237	3.38222	3415.94	R			10.2991	13.6314	22.7987	37.9681
	3.64788	21.1522	5.43759	26.4182	6.23873	7.84337	4.13978	57.4094	5.96215	53.1295	14.34	46.6044	439.365	0.360019	0.23564	1.45845	3.37472	3959.52	-957.183			10.0792	13.5001	22.5038	38.0246
	3.61453	21.4246	5.3835	25.8464	6.1388	7.70059	4.11459	54.6365	5.95112	53.0561	14.2338	44.4683	423.162	0.36067	0.236002	1.47663	3.37634	4404.01	-955.699			10.1409	13.2286	21.5674	37.2527
	3.42518	21.7544	5.47178	25.1392	6.19413	7.47071	3.9609	52.4091	6.06277	52.2069	13.7222	43.3037	402.716	0.361071	0.236178	1.4878	3.37449	4724.29	-954.94			10.2171	12.9347	20.8109	36.411
	3.33525	22.4339	5.6262	23.9699	6.33776	7.27283	3.83841	49.3557	6.3244	50.2776	13.431	41.1747	387.557	0.361626	0.236502	1.49613	3.37385	4879.79	-955.011			10.4651	12.5268	19.8395	34.9611
	3.28709	23.8099	5.75968	22.3257	6.42045	7.1559	3.78395	45.1565	6.3241	47.8486	12.7965	38.5487	371.084	0.361702	0.23695	1.50281	3.3795	4931.13	-955.058			10.9522	11.9673	18.4215	33.0646
	3.32136	24.4991	5.85895	21.0916	6.59475	7.02041	3.74315	42.423	6.50199	44.8185	11.9963	34.9092	357.618	0.361859	0.237478	1.5057	3.37619	4932.75	-954.952			11.2265	11.5689	17.556	30.5747
	3.374	24.9894	5.98666	19.8769	6.80017	6.94681	3.73552	39.3576	6.62799	41.0221	11.232	30.785	342.785	0.361581	0.237093	1.50872	3.36885	4928.59	-955.45			11.45	11.208	16.5737	27.6797
	3.29419	25.1491	6.31766	18.6744	7.02193	6.78609	3.65405	36.6269	6.80552	37.3017	10.1027	26.6607	338.23	0.361147	0.236559	1.50518	3.36036	4913.08	-956.624			11.587	10.8275	15.6955	24.6883
	3.27195	25.9922	6.7134	17.5882	7.42627	6.9321	3.59307	32.9393	7.13106	33.6892	9.11216	24.3277	354.382	0.360838	0.236274	1.50508	3.34176	4836.03	-957.5			11.9925	10.6489	14.5545	22.3764
	3.25379	26.5889	7.02102	17.0182	7.85009	7.10797	3.51682	29.7766	7.32105	28.2269	8.05533	20.5791	379.401	0.361034	0.236242	1.50198	3.33643	4693.97	-958.02			12.2879	10.6588	13.5382	18.9538
	3.21271	27.6095	7.45706	16.3384	8.2115	7.26525	3.32416	25.7921	7.54656	23.3491	7.18579	18.3648	403.244	0.361157	0.236069	1.49812	3.33014	4478.1	-959.351			12.7598	10.6051	12.2209	16.2999
	3.14226	29.4881	7.82338	16.3063	8.69928	7.54115	3.19373	23.3541	7.81348	19.5693	6.30484	16.4459	422.851	0.360946	0.235712	1.48938	3.32679	4173.75	-961.651			13.4846	10.8489	11.4538	14.1067
	3.02616	30.545	8.24543	16.2857	9.09025	7.8856	2.98368	20.7075	8.0329	16.5784	5.75059	15.6209	436.65	0.360562	0.235507	1.48436	3.31939	3793.67	-963.536			13.9389	11.0872	10.5747	12.6499
	2.98898	31.0643	8.33963	16.62	9.31767	8.41079	2.94343	18.3657	8.0624	14.2366	5.3255	14.7803	444.229	0.359831	0.235131	1.47763	3.31297	3349.38	-964.644			14.131	11.4495	9.79052	11.4475
	2.94147	31.3318	8.31892	16.3801	9.3002	9.0452	2.84121	16.9261	8.10812	12.4509	4.9047	13.9727	442.651	0.359454	0.234921	1.4711	3.31724	2829.52	-966.443			14.1974	11.5752	9.29182	10.4428
	2.86015	31.2015	8.40738	16.2877	9.44337	9.71464	2.7605	15.8656	8.15944	11.1646	4.56579	13.2939	426.981	0.35909	0.23442	1.46934	3.30817	2246.9	-969.311			14.1563	11.8152	8.9285	9.67475
	2.73757	31.1426	8.41775	15.5295	9.23722	10.3616	2.67717	15.4001	8.19757	10.0391	4.16832	12.4913	412.184	0.359145	0.234186	1.46482	3.30093	1627.38	-971.612			14.0993	11.7094	8.75828	8.89957
	2.66317	31.7165	8.3763	15.0409	9.20972	11.2473	2.65286	15.1376	8.23363	8.88588	3.91446	11.825	404.311	0.358945	0.234079	1.45661	3.29394	967.024	-972.571			14.252	11.8327	8.67471	8.20845
	2.64072	32.2861	8.11693	14.4662	9.11134	12.0992	2.66115	15.0577	8.30357	8.22516	3.76019	11.0764	400.945	0.359195	0.23434	1.45145	3.27727	304.67	-973.781			14.3479	11.8922	8.67415	7.68726
	2.5863	32.2958	7.93203	13.9685	8.70446	12.6156	2.63683	14.8345	8.52002	7.67344	3.75601	10.2578	397.383	0.359348	0.234202	1.43924	3.2596	-320.641	-976.332			14.2714	11.7628	8.66378	7.2291
	2.51809	32.1561	7.48612	13.1982	8.39469	13.647	2.66232	14.7642	8.54168	6.91352	3.687	9.84347	381.378	0.359017	0.23452	1.43299	3.24447	-894.433	-978.292			14.0535	11.7466	8.65606	6.81466
	2.48939	31.618	7.08518	12.5533	8.0437	14.1221	2.71796	14.9778	8.53113	6.17974	3.71371	9.36497	350.537	0.358863	0.234721	1.43162	3.23008	-1393.65	-978.265			13.7309	11.573	8.7423	6.41947
	2.49065	31.2125	6.63336	11.9279	7.54999	14.496	2.7398	14.8568	8.61576	5.91665	3.80239	8.64967	319.492	0.358641	0.234828	1.43592	3.21165	-1841.1	-978.092			13.4455	11.3246	8.73747	6.1229
	2.47032	31.0961	6.32195	11.3817	7.16981	14.6338	2.75186	14.8602	8.75498	5.67488	3.99087	8.24761	307.249	0.358108	0.235342	1.44309	3.19459	-2214.09	-979.74			13.2961	11.0618	8.789	5.97112
	2.40493	30.4689	5.9662	11.4591	6.90176	14.6226	2.76828	14.9281	8.97205	5.76443	4.24805	8.28638	298.392	0.357941	0.235877	1.4544	3.174	-2519.79	-981.371			12.9467	10.9945	8.88949	6.09962
	2.34992	29.884	5.7551	11.6091	6.7057	14.604	2.81549	14.6958	9.05964	5.63696	4.58491	8.44489	285.725	0.358152	0.235863	1.45506	3.15589	-2748.91	-980.71			12.663	10.9729	8.85698	6.22225
	2.2912	29.262	5.70474	11.7577	6.59541	14.4476	2.87329	14.5634	9.13284	5.77657	5.04172	8.78169	285.373	0.358605	0.236081	1.45219	3.14093	-2946.92	-979.415			12.4193	10.9336	8.8565	6.53333
	2.27358	28.9121	5.53702	11.9508	6.48381	14.4966	2.8739	14.2629	9.44481	6.03739	5.37356	9.19711	312.664	0.358939	0.236393	1.45381	3.12017	-3088.82	-980.447			12.2409	10.9771	8.86055	6.86935
	2.23021	28.4449	5.62663	12.4624	6.27423	14.1856	2.89413	14.1321	9.47565	6.45809	5.76344	9.5213	351.792	0.358725	0.236707	1.45249	3.11036	-3194.42	-982.393			12.1006	10.9741	8.83396	7.24761
	2.19449	27.4976	5.63716	12.5359	6.18076	14.1969	2.94583	13.8711	9.4549	7.06195	6.17555	10.2099	384.321	0.359044	0.237021	1.458	3.09783	-3269.91	-981.726			11.7764	10.9712	8.75727	7.81579
	2.1712	26.3678	5.7802	12.5983	6.11677	13.7737	3.05116	13.6684	9.52404	7.90035	6.45174	10.8034	403.312	0.358888	0.237962	1.4624	3.08793	-3315.21	-979.65			11.4397	10.8296	8.74787	8.38517
	2.12036	25.1211	5.87137	12.5131	6.09705	13.6982	3.04203	13.2946	9.56609	8.61629	6.76047	11.113	414.397	0.358948	0.238257	1.46832	3.08333	-3345.02	-980.16			11.0376	10.7694	8.63425	8.82992
	2.0376	23.278	5.86639	12.1399	5.93874	13.58	3.03447	12.8348	9.54792	9.44737	7.05172	11.632	421.27	0.359385	0.238917	1.46495	3.07204	-3364.94	-982.681			10.394	10.5529	8.47239	9.37703
	1.96253	21.3958	5.78891	11.8255	5.91759	13.5559	3.05863	12.4968	9.75802	10.1054	7.21217	12.3444	423.43	0.359821	0.239606	1.46528	3.06902	-3362.94	-982.475			9.71574	10.433	8.43781	9.88732
	1.93959	20.063	5.69594	11.374	5.84522	13.451	3.05935	12.1654	9.71523	10.7655	7.29039	13.0465	424.85	0.360297	0.239708	1.45831	3.07095	-3360.54	-979.798			9.23286	10.2234	8.31332	10.3674
	1.92498	19.0737	5.55706	10.7568	5.74586	13.6584	3.04215	11.7488	9.60346	11.3339	7.35718	13.1748	426.884	0.360696	0.240011	1.45209	3.06421	-3363.7	-979.646			8.85193	10.0537	8.13146	10.622
	1.89803	18.8133	5.38195	10.459	5.64576	13.4882	3.00451	11.2758	9.44244	12.024	7.55791	13.0398	431.772	0.360791	0.240905	1.4473	3.0711	-3366.77	-982.691			8.69776	9.86432	7.90758	10.8739
	1.86997	18.5736	5.22242	10.0802	5.49754	13.3046	2.9845	10.8771	9.43445	12.3513	7.75022	12.8024	434.963	0.360529	0.241605	1.44883	3.084	-3363.86	-983.235			8.55534	9.62746	7.76535	10.968
	1.85924	17.8475	5.10248	9.68837	5.35154	13.3488	2.93079	10.8167	9.40577	12.6135	7.77934	12.8091	427.644	0.360544	0.241746	1.44814	3.09263	-3360.88	-980.139			8.26973	9.4629	7.71774	11.0673
	1.89236	17.6312	4.8737	8.99813	5.24059	13.1832	2.9612	10.8536	9.48863	12.6223	8.09671	12.6575	404.821	0.360148	0.242083	1.44568	3.10639	-3363.04	-979.064			8.13243	9.14064	7.76779	11.1255
	1.86884	18.5004	4.67645	8.024	5.07414	12.8286	2.84931	10.8512	9.53317	12.3773	8.21857	12.3207	362.781	0.360367	0.24199	1.43906	3.1196	-3366.38	-982.309			8.34856	8.64226	7.74458	10.9722
	1.87554	20.677	4.51243	7.21653	4.85667	12.3052	2.82608	11.7476	9.56744	12.0338	8.59734	12.1667	318.346	0.360882	0.241485	1.43832	3.12799	-3364.89	-983.935			9.02164	8.12614	8.04705	10.9326
	1.94498	22.1687	4.42594	6.73117	4.66596	11.8642	2.81597	12.5782	9.51464	11.7794	8.72846	12.0589	293.708	0.361025	0.241668	1.44143	3.13431	-3361.93	-980.743			9.5132	7.75377	8.30292	10.8556
	1.9731	23.2741	4.35991	6.27686	4.52703	11.5429	2.81807	13.4894	9.62991	11.4041	8.8602	11.8748	295.106	0.361	0.240801	1.44375	3.14394	-3362.8	-978.462			9.86902	7.44891	8.64578	10.713
	2.01113	24.9716	4.36396	5.95689	4.46578	11.3286	2.79454	14.5716	9.50553	10.9577	9.14184	11.2573	304.48	0.360941	0.240209	1.43669	3.15996	-3366.12	-981.624			10.4489	7.25042	8.95723	10.4523
	2.0037	26.9098	4.41007	5.64728	4.45216	11.1443	2.81987	15.9139	9.51807	10.6066	9.2929	10.5435	317.631	0.360473	0.239654	1.42784	3.18499	-3365.86	-984.44			11.1079	7.08126	9.41727	10.1477
	2.0378	30.0774	4.40964	5.28464	4.29598	10.9362	2.86227	17.0984	9.57837	10.0269	9.36852	10.0598	342.146	0.360376	0.239493	1.42395	3.20253	-3363.05	-981.551			12.175	6.83894	9.84636	9.81841
	2.03373	31.2001	4.41444	5.02616	4.21367	10.9716	2.91043	18.3995	9.73345	9.43956	9.32013	9.77391	370.653	0.360173	0.238499	1.42389	3.2202	-3362.94	-977.844			12.5494	6.73716	10.3478	9.5112
	2.03498	33.0404	4.4568	4.89037	4.16837	10.9867	2.97325	19.7678	9.70583	9.25698	9.25886	9.54904	394.142	0.36023	0.238601	1.42817	3.23717	-3365.89	-980.408			13.1774	6.6818	10.8156	9.35496
	2.07297	34.8468	4.49507	4.83475	4.13489	11.0272	3.01391	21.4024	9.7288	8.96708	9.32561	9.31426	405.728	0.360331	0.238263	1.432	3.2522	-3366.77	-984.654			13.805	6.66561	11.3817	9.20232
	2.03248	36.5611	4.52646	4.67313	4.16918	10.987	3.00255	23.4073	9.75202	8.84818	9.11445	8.93495	412.368	0.360284	0.238478	1.43208	3.26454	-3364.33	-982.411			14.3733	6.60978	12.0539	8.96586
	2.05	37.9394	4.67608	4.79223	4.09002	11.1145	3.02554	25.4249	9.55302	8.88456	8.9094	8.60536	431.338	0.359861	0.23837	1.42526	3.27582	-3363.21	-977.333			14.8885	6.66557	12.6678	8.79977
	2.01783	38.14	4.75242	4.89012	4.13429	11.3168	3.04498	26.9565	9.43773	8.694	8.66157	8.89078	471.398	0.359059	0.238358	1.41985	3.28981	-3365.37	-978.954			14.9701	6.78041	13.1464	8.74878
	2.03176	39.7167	4.85419	5.11353	4.12834	11.5562	3.06351	28.5932	9.3497	8.60903	8.5359	8.76911	519.681	0.358796	0.238388	1.4159	3.30246	-3366.93	-984.325			15.5342	6.93267	13.6688	8.63801
	2.05669	40.7452	4.90507	5.3217	4.11155	11.4311	3.05973	29.4976	9.28177	8.68811	8.22717	8.76418	558.865	0.358859	0.238403	1.41181	3.31166	-3365.27	-983.283			15.9023	6.95479	13.9464	8.55982
	2.07686	41.7769	4.93033	5.43042	4.03522	11.4102	3.10906	30.5979	9.23572	8.70258	7.93747	9.11815	579.295	0.358608	0.238973	1.40931	3.31271	-3363.79	-977.338			16.2613	6.95861	14.3142	8.58607
	2.07993	40.9783	4.99512	5.63697	4.02605	11.4527	3.07199	32.006	9.09639	8.74944	7.93564	9.50702	579.963	0.358344	0.238834	1.40467	3.30925	-3365.01	-977.476			16.0178	7.03856	14.7248	8.7307
	2.08749	41.8768	5.00315	5.77778	4.00478	11.4094	3.06189	33.2906	8.87549	9.38076	7.93044	10.109	565.216	0.357689	0.238778	1.40097	3.31143	-3366.68	-983.719			16.3225	7.06399	15.076	9.14005
	2.07481	43.1508	5.00721	5.85834	3.97236	11.535	2.98006	35.431	8.65517	10.0051	7.78883	10.4192	541.064	0.357336	0.238553	1.39579	3.30523	-3365.97	-984.423			16.7443	7.1219	15.6888	9.40439
	2.07745	43.4807	4.95373	5.9201	3.87873	11.2693	2.90334	37.4358	8.69922	10.6472	7.71175	10.7726	515.285	0.356702	0.23859	1.38271	3.29525	-3364.34	-977.814			16.8373	7.02271	16.3461	9.71051
	2.04584	44.3872	4.86907	5.8403	3.75366	10.9659	2.91236	38.9593	8.58315	10.9401	7.79532	11.2895	491.487	0.356693	0.238493	1.36925	3.28664	-3364.59	-976.057			17.1007	6.85328	16.8183	10.0083
	2.06476	44.2547	4.77318	5.75547	3.6925	10.7298	2.92452	40.8359	8.76117	11.1199	8.0249	11.6062	476.687	0.356492	0.237601	1.363	3.28981	-3366.38	-982.384			17.0309	6.72592	17.5072	10.2503
	2.04294	45.6245	4.67088	5.70426	3.52992	10.4075	2.90748	43.1546	8.92111	11.2373	8.2479	12.1551	470.483	0.356536	0.237283	1.36283	3.28987	-3366.59	-985.169			17.4461	6.54723	18.3277	10.5468
	2.04579	47.9729	4.66682	5.58123	3.37068	10.0059	2.89168	44.9442	9.22553	11.417	8.36508	12.6135	458.833	0.356568	0.236697	1.36153	3.29129	-3365	-978.681			18.2285	6.31928	19.0205	10.7985
	2.0329	49.1289	4.64637	5.30663	3.28154	9.62302	3.02634	46.6636	9.39631	11.5845	8.61507	12.8683	440.902	0.356362	0.236778	1.36339	3.2872	-3364.68	-974.408			18.6027	6.0704	19.6954	11.0226
	1.9943	49.7466	4.62658	5.11415	3.09747	9.44126	3.0236	49.0547	9.6397	11.865	8.97532	13.1367	429.177	0.356282	0.236546	1.37369	3.28029	-3366.05	-980.245			18.7892	5.8843	20.5727	11.3257
	2.05141	51.4603	4.58964	5.0138	2.98765	8.94435	3.06618	51.5699	9.97081	12.0445	9.23084	13.1126	447.003	0.356401	0.236528	1.37812	3.2693	-3366.7	-985.044			19.3671	5.6486	21.5356	11.4627
	2.07939	52.8176	4.56741	4.70592	2.89081	8.66525	3.12831	53.5863	10.3791	12.0159	9.47861	13.0769	479.284	0.356219	0.236907	1.38102	3.25817	-3365.56	-978.687			19.8215	5.42066	22.3645	11.5238
	2.12365	53.7706	4.57467	4.58195	2.79819	8.32555	3.2725	55.1292	10.7604	12.04	9.8845	13.065	504.73	0.356163	0.237479	1.38669	3.25162	-3364.82	-972.197			20.1563	5.23523	23.054	11.6632
	2.14117	55.0902	4.60039	4.42386	2.73772	7.93261	3.42369	55.6973	11.0411	11.7494	10.3169	13.1908	515.154	0.355889	0.237619	1.3866	3.24822	-3365.69	-977.109			20.6106	5.03139	23.3874	11.7524
	2.18301	56.1198	4.72132	4.33055	2.72159	7.78638	3.61145	56.8921	11.3035	11.4597	10.7709	13.1999	516.438	0.35568	0.237862	1.38158	3.24283	-3366.45	-983.7			21.0081	4.94617	23.9357	11.8101
	2.21047	57.5508	4.85919	4.2553	2.694	7.5357	3.70836	58.789	11.6973	11.435	10.9556	12.974	514.204	0.355492	0.238351	1.38097	3.23756	-3366.05	-978.521			21.5401	4.82833	24.7315	11.7882
	2.24796	60.2108	5.0384	4.30594	2.69413	7.32364	3.86883	60.8201	12.0216	11.2092	11.2605	12.6041	514.543	0.355455	0.238796	1.37981	3.22554	-3365.12	-970.394			22.4991	4.77457	25.5702	11.6913
	2.26961	61.8736	5.17872	4.32062	2.7492	7.42691	3.92374	60.3774	12.1741	11.1271	11.6886	11.9279	515.058	0.355152	0.239486	1.37634	3.21505	-3365.26	-974.055			23.1073	4.83224	25.4918	11.5812
	2.33047	62.2117	5.33647	4.36749	2.8487	7.72215	3.97594	61.3586	12.2436	11.0565	11.9869	11.3304	509.27	0.354879	0.239457	1.36732	3.19775	-3366.05	-981.145			23.2929	4.97944	25.8594	11.4579
	2.3489	63.6523	5.29949	4.4239	2.89098	7.9174	4.03874	61.9874	12.3796	11.0329	12.1522	10.752	495.508	0.354303	0.239607	1.35832	3.18576	-3366.23	-977.712			23.7669	5.07742	26.1352	11.3124
	2.37057	63.8396	5.37297	4.51004	3.04695	7.98227	4.14052	62.5054	12.3933	11.169	12.4045	10.2038	471.167	0.354067	0.239149	1.34822	3.18331	-3365.5	-969.601			23.861	5.17975	26.3464	11.2591
	2.3788	64.5898	5.42361	4.63768	3.33295	8.4414	4.19807	63.5673	12.4571	11.2775	12.5356	9.83437	421.867	0.354023	0.239019	1.33741	3.18514	-3365.03	-970.696			24.1307	5.47068	26.7408	11.2158
	2.32712	64.358	5.54624	4.80321	3.58204	8.76485	4.15952	64.7988	12.0787	11.4516	12.5342	9.61656	361.622	0.354608	0.238628	1.33112	3.18761	-3365.64	-978.732			24.0771	5.7167	27.0123	11.2008
	2.32393	64.9304	5.56262	5.04557	3.91267	9.30749	4.16096	64.3214	11.7003	11.5118	12.3822	9.20041	321.965	0.355392	0.238216	1.32197	3.18599	-3366.19	-979.285			24.2723	6.08858	26.7275	11.0315
	2.32572	66.0149	5.52718	5.39386	4.31612	10.0404	4.0841	63.5822	11.5072	12.0457	12.3426	8.78252	303.89	0.355863	0.2382	1.3201	3.18398	-3365.62	-971.715			24.6226	6.58347	26.3912	11.0569
	2.26289	67.3729	5.56705	5.71987	4.54946	10.9388	3.96276	63.5015	11.116	12.544	11.9992	8.76517	293.656	0.356017	0.237822	1.31907	3.1799	-3364.92	-969.256			25.0676	7.06939	26.1934	11.1028
	2.26729	68.5742	5.61532	6.68052	4.99059	11.8587	3.88618	62.9525	10.5712	13.3548	11.6079	9.01342	288.649	0.355956	0.237179	1.31492	3.1778	-3365.3	-977.254			25.4856	7.84328	25.8033	11.3254
	2.2717	68.2431	5.60901	7.85049	5.38378	12.8786	3.78209	61.6691	10.0085	14.0493	11.1381	9.41068	281.475	0.356593	0.237291	1.3146	3.18357	-3366.02	-981.489			25.3746	8.70429	25.1532	11.5327
	2.22546	68.3792	5.72668	9.55147	5.90649	14.131	3.65662	60.4822	9.6707	14.8265	10.5105	10.1994	268.928	0.35705	0.236997	1.31841	3.18806	-3365.82	-973.372			25.4438	9.86298	24.6032	11.8455
	2.18984	67.8516	5.81445	11.8793	6.76154	15.9483	3.5395	59.6506	9.0131	15.4343	9.84599	10.9046	249.548	0.35737	0.236896	1.3142	3.19705	-3365.06	-968.031			25.2853	11.5297	24.0677	12.0616
	2.17914	67.9947	5.81592	14.9256	7.60427	18.2238	3.36522	58.7349	8.33209	16.2168	9.01837	11.909	229.648	0.357315	0.237033	1.30437	3.20409	-3365.02	-976.629			25.3299	13.5845	23.4774	12.3814
	2.14735	68.3914	5.86472	17.6957	8.64569	21.0743	3.22856	56.4821	7.71527	16.922	8.23756	13.0077	225.656	0.357613	0.236601	1.30098	3.20462	-3365.76	-984.527			25.4678	15.8052	22.4753	12.7224
	2.17244	68.1508	5.94256	20.9606	9.90444	24.3374	3.07112	53.4392	6.92255	17.5677	7.632	13.5298	235.627	0.357182	0.236814	1.29303	3.20759	-3365.97	-975.09			25.4219	18.4008	21.1443	12.9098
	2.25694	68.5686	6.0479	25.2748	11.2378	27.4203	2.97726	51.6492	6.47785	18.0784	6.90498	13.928	247.684	0.356601	0.236608	1.28787	3.20625	-3365.31	-932.231			25.6245	21.311	20.3681	12.9705
	2.30968	67.6359	6.09886	28.6414	12.4801	30.359	2.77047	50.2657	5.96327	18.3554	6.34206	14.0715	260.214	0.356554	0.23654	1.28748	3.20369	-3364.44	-522.408			25.3481	23.8269	19.6665	12.923
	2.33172	67.3409	6.26701	31.1819	13.8844	33.3275	2.6609	48.9032	5.50586	18.5201	5.57774	14.2952	266.422	0.35686	0.23635	1.28328	3.20785	-3364.38	-74.684			25.3132	26.1313	19.0233	12.7977
	2.33712	65.0349	6.3307	34.389	15.2058	35.7068	2.56374	45.6636	5.13849	18.7751	5.19093	14.3107	268.286	0.35696	0.236474	1.28219	3.21432	-3364.38	395.6			24.5676	28.4339	17.7886	12.7589
	2.35181	63.6423	6.34729	37.3784	16.3683	38.2806	2.47249	43.0885	4.81454	18.7421	4.77192	14.2161	274.461	0.35667	0.236547	1.28464	3.22018	-3363.43	867.214			24.1138	30.6758	16.7918	12.5767
	2.37514	61.5345	6.26259	39.6088	17.9935	41.1404	2.42116	41.1707	4.57846	18.6151	4.55034	13.9761	295.22	0.356392	0.236433	1.28995	3.2249	-3362.19	1342.76			23.3907	32.9142	16.0568	12.3805
	2.38021	61.1766	6.03121	39.209	18.4838	40.9419	2.44609	42.0915	4.54675	18.6078	4.59139	14.0142	404.332	0.354713	0.234967	1.26448	3.29373	-3362.22	1342.36			23.196	32.8782	16.3615	12.4045
	2.37914	59.3881	6.10143	41.4265	19.2381	42.3532	2.42361	40.0933	4.36523	18.565	4.42659	13.8451	433.327	0.354579	0.235529	1.26575	3.30361	-3361.85	1817.57			22.6229	34.3393	15.6274	12.2789
	2.43255	56.5862	6.08714	42.8607	19.7752	43.3573	2.40966	37.577	4.14899	18.1383	4.35447	13.5185	460.65	0.354272	0.235764	1.2715	3.31152	-3361.99	2293.83			21.702	35.331	14.7119	12.0038
	2.48391	54.2813	6.22615	43.7965	20.0451	42.8772	2.38309	35.2556	4.10885	17.7835	4.30867	13.3549	474.844	0.354372	0.235801	1.2729	3.32087	-3361.38	2768.43			20.9971	35.5729	13.9158	11.8157
	2.55326	53.6075	6.36208	44.3515	20.364	42.7712	2.37302	33.8191	4.08727	17.6701	4.33247	12.8682	477.082	0.354521	0.236257	1.27873	3.34299	-3360.19	3240.14			20.8409	35.8289	13.4265	11.6236
	2.54366	51.6139	6.24445	44.1757	20.2347	41.4016	2.32912	32.3823	4.24567	17.323	4.39008	12.2642	472.732	0.354935	0.236164	1.28589	3.36039	-3359.54	3707.23			20.134	35.2707	12.9857	11.3258
	2.50425	51.2809	6.31593	43.6134	19.8498	40.2778	2.30713	31.686	4.2727	17.0256	4.50633	12.0219	459.447	0.355527	0.236296	1.29328	3.37947	-3359.83	3959.92			20.0337	34.5804	12.7553	11.1846
	2.50697	50.6831	6.27571	42.4553	19.095	38.4548	2.31282	32.0911	4.40655	16.5398	4.63182	11.7605	442.915	0.356128	0.236436	1.30406	3.39519	-3360.16	3973.24			19.8219	33.335	12.9368	10.9774
	2.47998	49.3303	6.18091	40.9104	17.7781	36.0633	2.248	31.7943	4.60669	16.0287	4.92331	11.5852	436.332	0.356378	0.236229	1.32068	3.41113	-3359.78	3957.47			19.3304	31.5839	12.883	10.8457
	2.46044	48.1257	6.14686	38.5676	16.6691	33.6024	2.22724	31.0583	4.79309	15.228	5.30099	11.4759	437.48	0.356742	0.235971	1.33621	3.42239	-3359.58	3914.37			18.911	29.613	12.6929	10.6683
	2.48031	45.864	6.04835	35.351	15.1369	30.2991	2.23717	29.8823	5.43045	14.4881	5.97427	11.5082	433.115	0.356978	0.236015	1.34952	3.43255	-3360.09	3856.37			18.1309	26.929	12.5166	10.6568
	2.49602	44.6059	5.92373	32.1974	13.338	27.3692	2.20233	29.2093	5.8345	13.7747	6.31663	11.44	427.224	0.357454	0.235455	1.36137	3.44432	-3360.67	3787.77			17.6752	24.3015	12.4154	10.5104
	2.48922	42.8023	5.78023	29.5907	12.1694	24.8771	2.2066	28.3562	6.51485	13.2194	7.158	11.1708	411.772	0.358242	0.235187	1.37209	3.44643	-3360.71	3689.78			17.0239	22.2124	12.3592	10.5161
	2.45122	41.1749	5.62899	26.4694	10.9822	23.6755	2.24778	27.8749	7.1083	12.3877	7.87336	11.3382	386.624	0.35857	0.235742	1.37731	3.44195	-3360.64	3533.81			16.4184	20.3757	12.4103	10.5331
	2.38101	38.9544	5.32232	23.2948	9.63484	22.2292	2.32064	27.1334	7.47622	11.8329	8.945	11.8054	371.154	0.35851	0.23584	1.38034	3.43717	-3361.13	3323.96			15.5526	18.3863	12.3101	10.8611
	2.29691	36.103	5.17074	20.2489	8.12174	20.6344	2.4805	26.278	8.27894	11.7059	9.47473	12.4161	383.098	0.358748	0.235726	1.38174	3.42426	-3361.9	3077.79			14.5235	16.335	12.3458	11.1989
	2.26289	32.4995	5.03764	17.4017	7.04605	18.7757	2.6709	25.1492	8.99043	11.7051	9.93199	13.3733	420.06	0.358571	0.235981	1.39617	3.41363	-3362.54	2781.04			13.2667	14.4078	12.2702	11.6701
	2.26176	28.9694	4.75152	14.7669	6.11885	17.6314	2.84545	23.2362	9.79949	11.727	10.512	14.1869	454.563	0.357995	0.236243	1.40261	3.39923	-3362.83	2433.84			11.9942	12.8391	11.9604	12.1419
	2.19381	25.5878	4.50014	12.914	5.65415	16.8498	3.12203	20.8235	10.345	11.9866	10.9028	15.0819	469.783	0.357428	0.23639	1.40697	3.38955	-3363.24	2064			10.7606	11.806	11.4302	12.6571
	2.18124	22.4819	4.285	11.879	5.28647	15.6631	3.36824	19.1874	10.7283	12.3528	11.2993	15.8415	467.09	0.357431	0.236672	1.40849	3.37425	-3364.06	1695.8			9.64939	10.9428	11.0946	13.1645
	2.09229	20.2157	3.93325	11.3629	4.9117	14.49	3.77044	19.9041	10.9748	12.606	11.3127	16.4816	458.432	0.357119	0.236596	1.40404	3.36376	-3364.98	1319.4			8.74709	10.2549	11.5498	13.4668
	2.0606	18.5655	3.75167	11.4142	4.65201	13.0962	3.98288	22.1293	10.8525	12.8383	11.1594	16.7437	448.746	0.357426	0.237037	1.40835	3.35048	-3365.52	936.387			8.12591	9.72083	12.3216	13.5805
	2.05141	18.8082	3.57888	11.43	4.3642	11.9831	4.2331	23.4739	10.7239	13.1379	10.8934	17.1837	435.077	0.356782	0.237254	1.41329	3.34114	-3365.69	564.417			8.14617	9.25911	12.8103	13.7383
	2.06375	19.1865	3.38863	11.1472	4.07871	10.7335	4.42356	25.0291	10.3505	13.3396	10.4157	17.2499	427.702	0.356769	0.237906	1.41552	3.34212	-3366.2	233.006			8.21297	8.65313	13.2677	13.6684
	2.06656	19.8953	3.2878	10.9489	3.91147	9.56255	4.56314	26.2107	10.0208	13.5888	9.71579	17.0411	426.148	0.357258	0.237684	1.41511	3.33489	-3367	-51.1877			8.41657	8.14097	13.5982	13.4486
	2.04909	20.7209	3.23077	10.957	3.71492	8.38077	4.59489	27.6517	9.61937	13.2277	8.92931	17.1422	425.279	0.357523	0.237569	1.41651	3.3273	-3367.57	-293.194			8.66693	7.68422	13.9553	13.0997
	2.05816	21.0345	3.25523	10.9649	3.51646	7.70708	4.57421	28.6415	8.84832	13.144	8.37524	17.1859	421.385	0.35767	0.237406	1.41425	3.31387	-3367.56	-483.012			8.78262	7.39614	14.0213	12.9017
	2.04275	22.0886	3.39267	11.0612	3.51237	7.36094	4.54974	30.0001	8.04302	13.2333	7.79025	17.3898	405.086	0.357534	0.237253	1.40755	3.3027	-3367.42	-624.675			9.17468	7.31152	14.1976	12.8045
	2.01772	22.4097	3.45058	11.1947	3.42843	6.93145	4.39371	30.753	7.23661	13.4282	7.1855	17.2455	386.742	0.357321	0.23675	1.40379	3.29576	-3367.83	-723.795			9.29266	7.18487	14.1278	12.6197
	2.0387	22.5951	3.51263	11.7618	3.39995	6.59872	4.26811	30.4764	6.38935	13.6687	6.59023	17.2017	370.757	0.357148	0.236476	1.39835	3.2902	-3368.45	-799.468			9.38215	7.25351	13.7113	12.4869
	2.08986	23.0629	3.6505	12.2704	3.56015	6.45113	3.97121	30.4973	5.80602	14.0449	6.01219	17.4086	382.381	0.35688	0.236555	1.38806	3.28119	-3368.36	-855.878			9.60108	7.42723	13.4248	12.4886
	2.10386	23.2354	3.77548	12.8949	3.80077	6.25557	3.6665	30.0581	5.39457	14.1827	5.54928	17.3702	407.709	0.356867	0.236881	1.3772	3.26967	-3367.69	-893.155			9.70492	7.65042	13.0397	12.3674
	2.0943	22.5118	3.88044	13.1917	3.99719	6.18944	3.47797	28.2693	5.18462	14.2399	5.26485	17.2882	436.486	0.356442	0.236291	1.36134	3.26592	-3367.74	-913.569			9.49552	7.79277	12.3106	12.2643
	2.11052	22.1645	4.01671	13.7266	4.34581	6.06314	3.24708	27.4311	4.97265	14.0382	5.05243	16.8982	468.417	0.356888	0.236172	1.35269	3.25447	-3368.68	-929.535			9.43059	8.04518	11.8836	11.9963
	2.13142	21.9813	4.22523	14.2908	4.72048	6.02032	2.97576	26.8966	4.80256	13.6974	4.94959	16.8874	499.637	0.356824	0.235881	1.34224	3.24752	-3368.7	-948.087			9.44598	8.34388	11.5583	11.8448
	2.15679	21.9318	4.28068	14.685	5.13694	6.03641	2.8534	25.9495	4.76992	13.4604	4.845	16.5169	516.764	0.3571	0.235882	1.34229	3.24141	-3367.78	-961.75			9.45642	8.61944	11.1909	11.6074
	2.13965	22.6229	4.43369	14.7832	5.52727	6.1254	2.75395	25.1816	4.66376	13.1541	4.70635	15.7332	526.326	0.356881	0.236297	1.33095	3.23288	-3367.61	-962.732			9.73208	8.81197	10.8664	11.1979
	2.13262	23.6153	4.51795	14.8056	5.91687	6.19368	2.65398	24.4878	4.83714	12.0647	4.6124	15.0614	528.336	0.356998	0.23643	1.32212	3.23226	-3368.56	-963.027			10.0886	8.97206	10.6596	10.5795
	2.13694	23.9704	4.60901	14.9154	6.23291	6.18462	2.60818	24.1357	4.93129	11.3441	4.44514	14.2319	515.659	0.357252	0.236797	1.31642	3.22868	-3368.96	-970.404			10.2388	9.11098	10.5584	10.007
	2.14489	24.1717	4.75755	14.9971	6.43742	6.16397	2.59619	23.5655	5.11002	10.3194	4.28672	13.4158	493.535	0.357664	0.236779	1.31727	3.22676	-3368.05	-976.623			10.358	9.19948	10.4239	9.34066
	2.18146	24.3753	4.87221	15.0681	6.71125	6.09617	2.58944	24.1427	5.26641	8.90828	4.07281	12.5703	478.698	0.357578	0.236374	1.31334	3.22214	-3367.4	-973.065			10.4763	9.29185	10.6662	8.51715
	2.16596	24.7832	4.9991	14.6235	6.92554	6.01942	2.57204	23.8892	5.41218	7.70197	3.96552	11.8958	463.745	0.357619	0.236133	1.31339	3.21843	-3368.38	-968.227			10.6494	9.1895	10.6245	7.85444
	2.24709	24.6752	5.1647	14.0854	7.03586	6.00089	2.55912	23.1991	5.5689	6.80784	3.78536	11.3634	437.672	0.357562	0.236017	1.31697	3.20884	-3369.41	-971.664			10.6957	9.04072	10.4424	7.31886
	2.2919	24.6795	5.41965	13.5999	7.28065	6.05075	2.52077	22.6869	5.69505	6.16969	3.70574	11.148	412.003	0.356904	0.236346	1.31116	3.20029	-3368.54	-976.747			10.797	8.97711	10.3009	7.0078
	2.37866	25.0747	5.65225	12.818	7.33793	6.23269	2.53437	22.1633	5.98543	5.74107	3.69789	10.7044	376.636	0.35572	0.235727	1.31115	3.19348	-3367.31	-974.509			11.0352	8.79622	10.2277	6.71444
	2.42339	25.3061	5.82442	11.8939	7.27644	6.19643	2.44672	21.2244	6.1328	5.46045	3.65651	10.2693	335.702	0.354792	0.235001	1.30907	3.18536	-3368.14	-969.62			11.1847	8.45559	9.93463	6.46207
	2.50121	25.881	6.14531	11.1856	7.20686	6.35454	2.40142	20.689	6.3177	5.18497	3.56174	9.9103	305.923	0.353681	0.234262	1.30449	3.17516	-3369.66	-971.324			11.5092	8.24901	9.80271	6.219
	2.58795	25.4092	6.40782	10.5445	7.1892	6.33477	2.37457	19.8538	6.45995	5.05176	3.5497	9.47875	286.221	0.352963	0.233409	1.30048	3.17192	-3369.02	-976.476			11.4683	8.02281	9.56276	6.02674
	2.6511	26.0504	6.68773	10.1423	7.26316	6.42196	2.40085	19.5255	6.54553	4.83802	3.51718	8.91405	272.66	0.352193	0.232892	1.30236	3.16205	-3367.25	-975.896			11.7964	7.94249	9.49062	5.75642
	2.64589	26.7159	6.85268	9.45814	7.35276	6.62938	2.36044	19.8332	6.68301	4.47606	3.54272	8.40793	260.415	0.351738	0.232248	1.29886	3.15993	-3367.88	-971.348			12.0715	7.81343	9.62555	5.47557
	2.65133	28.1252	7.06731	8.82658	7.48079	6.88192	2.37136	19.5891	6.85371	4.22734	3.46701	8.06963	242.523	0.351146	0.23246	1.29259	3.16382	-3369.83	-971.603			12.6146	7.72976	9.60473	5.25466
	2.64372	31.1253	7.16418	7.5514	7.60856	7.14117	2.3217	19.5326	7.26256	4.04733	3.4474	7.59469	230.63	0.350906	0.23262	1.28794	3.16555	-3369.28	-976.217			13.6444	7.43371	9.70562	5.02981
	2.73493	33.8873	7.22782	7.03297	7.88981	7.41407	2.40175	19.6455	7.4813	4.0004	3.46932	7.31378	237.181	0.350391	0.232817	1.28593	3.17109	-3367.35	-977.006			14.6167	7.44562	9.84284	4.92783
	2.70462	36.7481	7.37891	6.41472	7.93473	7.59157	2.43208	20.9481	7.63169	3.82531	3.57426	7.07653	251.718	0.350265	0.233247	1.28279	3.17426	-3367.62	-973.069			15.6105	7.31367	10.3373	4.82537
	2.65445	39.5191	7.37222	6.172	8.04127	7.69144	2.47355	22.4797	7.75067	3.77723	3.59935	7.05994	272.18	0.350143	0.233314	1.28343	3.17488	-3369.58	-972.145			16.5153	7.30157	10.9013	4.81217
	2.48627	42.8352	7.51272	5.74796	8.11478	7.69066	2.45255	24.0837	7.98898	3.69251	3.57583	7.02821	296.125	0.350303	0.233807	1.28232	3.18095	-3369.56	-976.051			17.6114	7.18446	11.5084	4.76552
	2.41287	45.1088	7.46901	5.60674	8.3435	7.72561	2.4981	25.2215	8.19978	3.72434	3.62411	7.11491	323.396	0.350291	0.23443	1.28214	3.18496	-3367.52	-977.696			18.3302	7.22528	11.9731	4.82112
	2.30553	48.7551	7.49237	5.53031	8.40167	7.70346	2.48157	26.3748	8.52413	3.81695	3.69344	7.12668	347.473	0.350192	0.234675	1.28362	3.18582	-3367.1	-974.647			19.5177	7.21181	12.4602	4.87902
	2.23359	52.1287	7.53591	5.52528	8.44637	7.65981	2.4828	27.2563	8.61332	3.85654	3.62984	7.30049	363.771	0.349788	0.23474	1.28381	3.18912	-3369.17	-972.805			20.6327	7.21049	12.7841	4.92896
	2.18873	54.3052	7.49915	5.46179	8.52103	7.59128	2.4831	28.444	9.08886	3.97636	3.61555	7.39538	370.309	0.349888	0.234693	1.28209	3.19345	-3369.79	-975.499			21.331	7.19137	13.3387	4.99576
	2.16578	56.0677	7.50799	5.58556	8.45813	7.45063	2.42953	29.2376	9.44708	4.03353	3.67694	7.59787	371.441	0.349785	0.234842	1.29193	3.19918	-3367.74	-977.52			21.9138	7.16477	13.7047	5.10278
	2.17189	59.1011	7.50887	5.82209	8.32617	7.38545	2.42353	29.3398	9.72146	4.08782	3.72442	7.66173	369.4	0.350113	0.234813	1.29975	3.19926	-3366.65	-975.292			22.9273	7.1779	13.8283	5.15799
	2.11783	61.9635	7.55169	6.11569	8.26305	7.35932	2.41378	30.8368	10.018	4.11072	3.79832	7.63583	369.925	0.350437	0.235033	1.30257	3.19812	-3368.78	-973.063			23.8777	7.24602	14.4229	5.18162
	2.1048	64.4018	7.72216	6.40523	8.31288	7.21188	2.46355	31.5646	10.4444	4.19842	3.90002	7.72482	375.575	0.35043	0.234744	1.31045	3.2005	-3369.96	-974.674			24.7429	7.30999	14.8242	5.27442
	2.09326	65.9593	7.74938	6.70568	8.3684	7.21023	2.47617	32.0465	10.7608	4.26334	3.85368	7.77508	378.273	0.350852	0.234526	1.3171	3.20127	-3367.86	-976.77			25.2673	7.4281	15.0945	5.29737
	2.09346	67.7643	7.75178	7.05573	8.28394	7.20959	2.4976	32.9656	10.9591	4.31501	3.93749	7.61619	373.261	0.351203	0.234413	1.32126	3.20468	-3366.45	-975.473			25.8698	7.51642	15.4741	5.28957
	2.13488	70.5851	7.7525	7.3228	8.29027	7.42965	2.51844	33.6632	11.0986	4.36968	3.88274	7.61727	357.455	0.351678	0.235003	1.32435	3.20311	-3368.38	-973.232			26.8242	7.68091	15.7601	5.2899
	2.15227	72.8929	7.7489	7.5304	8.40944	7.72824	2.47625	35.495	11.2254	4.4026	3.89533	7.57139	337.505	0.351977	0.236028	1.32744	3.19444	-3369.93	-973.948			27.598	7.88936	16.3989	5.28977
	2.18221	75.2577	7.83309	7.70052	8.46693	8.02077	2.46799	37.0987	11.3818	4.37436	3.92494	7.51062	322.587	0.352643	0.237297	1.33328	3.18785	-3368.12	-975.986			28.4243	8.06274	16.9828	5.26998
	2.1695	77.5158	7.65806	7.87255	8.49413	8.32199	2.46044	38.4983	11.8091	4.36495	3.96272	7.40523	312.1	0.353286	0.23788	1.35111	3.18486	-3366.08	-975.577			29.1145	8.22956	17.5893	5.2443
	2.19299	81.1531	7.83541	8.07449	8.68198	8.76428	2.48946	40.2937	11.9638	4.34755	4.03222	7.17624	314.927	0.353978	0.238353	1.35858	3.19246	-3367.71	-973.63			30.3938	8.50692	18.249	5.18534
	2.21899	85.273	7.95506	8.28694	9.03356	9.19589	2.47576	42.0263	12.0294	4.45858	4.08189	7.01905	330.353	0.354709	0.238719	1.36405	3.19901	-3369.82	-973.772			31.8157	8.83879	18.8438	5.18651
	2.21563	87.7248	8.1786	8.4419	9.19653	9.53602	2.48969	43.8998	12.1101	4.41094	4.06303	7.10501	362.091	0.354947	0.238544	1.36467	3.20226	-3368.25	-975.589			32.7064	9.05815	19.4999	5.19299
	2.27582	90.6822	8.40182	8.58476	9.62545	10.0916	2.52608	44.6347	12.0552	4.46898	3.97703	7.125	397.401	0.355212	0.238401	1.3666	3.20219	-3365.28	-975.774			33.7866	9.43395	19.7387	5.19034
	2.29912	92.4312	8.66252	8.87006	9.70804	10.669	2.50659	46.5391	11.9061	4.44449	3.9314	6.99317	431.218	0.35559	0.238305	1.36704	3.20986	-3366.53	-974.124			34.4643	9.74904	20.3173	5.12302
	2.36002	93.6415	9.05325	8.95929	9.84422	11.1519	2.51005	47.5246	11.9138	4.38892	3.91837	6.91034	450.688	0.355555	0.238119	1.36781	3.21381	-3368.98	-973.853			35.0183	9.98514	20.6495	5.07254
	2.37888	93.1424	9.15911	9.19522	9.91973	11.4398	2.48325	48.868	12.0129	4.44063	3.82917	6.85193	451.656	0.35591	0.238038	1.36766	3.22174	-3367.83	-975.236			34.8935	10.1849	21.1214	5.04058
	2.42912	92.2222	9.34923	9.31488	10.0244	11.6802	2.5257	50.437	12.0953	4.38358	3.86553	6.82185	439.955	0.355942	0.237666	1.3613	3.23429	-3364.51	-975.716			34.6668	10.3399	21.686	5.02365
	2.44393	91.5142	9.47674	9.57974	10.0651	11.5874	2.56107	50.5112	12.3969	4.3441	3.83065	6.97293	433.582	0.356433	0.23698	1.36137	3.24974	-3365.18	-974.489			34.4783	10.4107	21.8231	5.04923
	2.42693	90.6869	9.73821	9.69541	10.2916	11.668	2.58372	51.2237	12.3169	4.33277	3.80207	7.02059	428.753	0.356529	0.236577	1.35468	3.26003	-3368.08	-973.949			34.284	10.5517	22.0414	5.05181
	2.48607	89.1255	9.95931	9.86276	10.4644	11.3739	2.7237	52.7815	12.3984	4.30906	3.71773	7.25939	422.928	0.356582	0.236268	1.34728	3.26773	-3367.17	-974.871			33.8569	10.567	22.6345	5.09539
	2.51779	84.5485	10.2404	9.94871	10.582	10.845	2.79071	53.4045	12.1411	4.33842	3.61862	7.59253	419.076	0.356492	0.23605	1.33902	3.27628	-3363.88	-975.498			32.4356	10.4586	22.7788	5.18319
	2.61424	80.7457	10.5949	10.2945	10.7205	10.351	2.94173	53.5948	12.178	4.40298	3.6301	7.76481	417.2	0.356869	0.236261	1.33588	3.29664	-3364.1	-974.694			31.3183	10.4553	22.9048	5.26596
	2.64739	77.8719	10.6082	10.5182	10.9403	9.81448	3.11685	54.258	12.1614	4.46124	3.63728	8.28256	418.921	0.35726	0.236741	1.33911	3.31757	-3367	-974.05			30.3758	10.4243	23.1787	5.46036
	2.62829	75.2472	10.8584	10.8622	10.8856	9.0658	3.22579	55.0385	12.2566	4.51844	3.62018	8.94626	418.708	0.357253	0.236558	1.3424	3.33828	-3367.2	-974.624			29.5779	10.2712	23.507	5.69496
	2.61806	72.7857	10.8277	11.4853	11.0819	8.29969	3.40208	54.8436	12.364	4.68433	3.6718	9.71687	393.943	0.357573	0.236218	1.34201	3.35588	-3363.81	-975.288			28.7438	10.289	23.5365	6.02433
	2.61955	70.3105	10.7689	11.9848	11.2587	7.72215	3.55992	54.813	12.3729	4.99288	3.77097	10.4205	352.329	0.358003	0.236534	1.34468	3.36677	-3363.35	-974.859			27.8997	10.3219	23.582	6.39478
	2.5951	69.8933	10.7225	12.3572	11.24	7.10298	3.74621	54.8682	12.4921	5.36182	3.83531	11.1307	318.632	0.358204	0.236128	1.34936	3.36952	-3366.87	-974.246			27.737	10.2334	23.7022	6.77595
	2.58118	67.3364	10.744	12.8289	11.2127	6.14497	3.94614	54.3437	12.3178	5.69309	3.87686	11.9486	306.013	0.35848	0.235656	1.3558	3.37358	-3368	-974.588			26.8872	10.0622	23.5359	7.17286
	2.61781	65.1562	10.6003	13.7667	11.1827	5.68883	4.1129	53.8903	12.1964	6.1759	4.0441	13.0586	304.907	0.358624	0.235147	1.36405	3.37789	-3364.16	-975.202			26.1248	10.2128	23.3999	7.75953
	2.63245	62.3137	10.2225	15.0645	11.1614	5.06597	4.23048	53.0507	11.8892	6.64999	4.17703	14.9674	312.416	0.358616	0.234972	1.36868	3.38455	-3362.6	-975.056			25.0562	10.4306	23.0568	8.59814
	2.65703	59.7037	9.94141	16.0265	10.9935	4.7869	4.369	52.6843	11.602	7.63699	4.45772	17.1741	328.123	0.358425	0.235497	1.37178	3.39284	-3366.77	-974.554			24.1007	10.6023	22.8851	9.75628
	2.75626	57.7054	9.57863	16.8364	10.5614	4.75659	4.51977	51.8247	11.3132	8.79635	4.81306	20.5714	350.299	0.358232	0.23511	1.3737	3.39769	-3369.33	-974.745			23.3467	10.7181	22.5525	11.3936
	2.7702	54.3117	9.13317	17.9015	10.2022	4.91708	4.6044	53.3374	10.8356	10.0118	5.2501	24.2172	367.818	0.357831	0.234808	1.37279	3.3968	-3352.92	-975.286			22.0717	11.007	22.9258	13.1597
	2.84358	50.2724	8.73429	18.8322	9.73624	5.15519	4.6263	53.0826	10.2077	12.8218	6.04091	28.2166	373.598	0.357283	0.234582	1.36827	3.39505	-3268.37	-975.146			20.6168	11.2412	22.6389	15.6931
	2.95576	46.5789	8.09048	19.5316	9.29023	5.48408	4.66978	53.6716	9.64528	15.6784	7.00168	31.3802	370.015	0.35681	0.234659	1.36864	3.39178	-3087.18	-974.409			19.2084	11.4353	22.6622	18.0201
	3.06304	43.6021	7.72014	20.1469	8.72549	5.78954	4.6806	54.7733	9.03328	18.8777	7.79994	34.2867	380.823	0.356517	0.234621	1.36774	3.38968	-2788.3	-973.785			18.1284	11.554	22.8291	20.3214
	3.34571	38.7759	7.27599	20.9196	8.21085	6.20212	4.74149	55.1545	8.33724	22.2885	8.87446	36.8682	409.983	0.356705	0.234869	1.36776	3.39111	-2375.97	-973.234			16.4659	11.7775	22.7444	22.6771
	3.54116	35.162	6.82773	21.8769	7.96173	6.66765	4.79067	57.1703	7.71223	26.5619	9.62526	38.7347	447.851	0.356733	0.234757	1.36722	3.3945	-1825.85	-971.973			15.177	12.1688	23.2244	24.9739
	3.67603	32.5398	6.48361	22.9406	7.65734	6.99818	4.68733	59.3247	7.21786	30.4875	10.371	41.6728	487.476	0.356682	0.23482	1.36763	3.38445	-1128.9	-969.939			14.2331	12.532	23.7433	27.5104
	3.78796	30.1207	6.33414	24.5177	7.20592	7.28801	4.70828	60.5829	6.70929	34.9362	11.1993	44.0444	517.589	0.35701	0.234973	1.37265	3.38349	-345.38	-967.96			13.4143	13.0039	24.0002	30.06

[truncated: 8 more sheets: P221 U1-2, P223 U1-2, P225 U1-2, P228 U1-2, P229 U1-2, P230 U1-2, P231 U1-2, P235 U1-2]
