# Supplementary material for: Influence of elastic lumbar support belts on trunk muscle function in patients with non-specific acute lumbar back pain
Source: PLoS One. 2019 Jan 24;14(1):e0211042. doi: 10.1371/journal.pone.0211042 (PMC6345453; doi:10.1371/journal.pone.0211042)
Supplement: S1 Dataset — (ZIP) [file pone.0211042.s001.zip › U2_Dynamik_2km_h.xlsm]

## Sheet: P201 U2
	Ra Li	Oi Li	Oe Li	MF Li	ICO Li	LO Li	Ra Re	Oi Re	Oe Re	MF Re	ICO Re	LO Re	EKG	Kippwinkel	Rotwinkel	Kraft x	Kraft y	Druck li	Druck re			Bauch links	Rücken links	Bauch rechts	Rücken rechts
	1.7038	42.4876	2.66412	9.85903	3.18088	15.7586	1.84167	46.5294	5.79321	13.7468	2.00635	9.27081	15.1376	0.0602495	0.396486	0.668196	2.6267	41	-493.952			15.6185	9.5995	18.0548	8.34131
	1.65241	43.4475	2.53412	11.3845	3.21171	15.0354	1.77757	44.1626	5.65966	15.4718	2.07879	10.1522	13.9874	0.0601524	0.397271	0.667821	2.60864	29	-592.181			15.878	9.87721	17.2	9.23428
	1.64008	42.4001	2.57829	12.8615	3.13764	13.6424	1.72683	43.7771	5.42554	16.7259	2.1553	11.3711	12.9113	0.0596993	0.397879	0.667828	2.58487	1.80908	-674.126			15.5395	9.88051	16.9765	10.0841
	1.6637	39.7257	2.69696	14.0723	3.25484	13.1465	1.70071	42.6566	5.2773	17.9337	2.30734	11.923	12.3377	0.0591019	0.397704	0.661838	2.57884	12	-732.914			14.6955	10.1579	16.5449	10.7213
	1.68213	38.4625	2.96395	14.9786	3.34912	12.3178	1.70768	39.7965	5.2369	18.3685	2.43295	12.8383	12.1889	0.0580121	0.397682	0.651375	2.57363	4897.13	R			14.3695	10.2152	15.5804	11.2133
	1.70119	37.908	3.17661	16.6113	3.59099	12.3592	1.68794	39.0614	5.20978	19.9414	2.47853	12.7013	12.1886	0.0572457	0.397847	0.646659	2.56202	4942.09	-788.009			14.2619	10.8538	15.3197	11.7071
	1.69998	34.9812	3.35382	18.3647	3.57133	12.6382	1.70002	38.6185	5.33432	20.6491	2.5228	12.9697	12.1518	0.0562716	0.397822	0.638405	2.5523	4962.81	-800.196			13.345	11.5247	15.2176	12.0472
	1.68139	34.5743	3.57983	19.5697	3.6812	12.9598	1.71016	39.5384	5.50779	21.5499	2.57533	13.1372	12.2706	0.0552544	0.398574	0.615736	2.56124	4962.3	-804.235			13.2785	12.0702	15.5855	12.4208
	1.69643	34.1127	3.84792	19.9814	3.67459	12.7133	1.70716	38.2642	5.69155	22.2099	2.82371	13.3192	12.6226	0.0547789	0.398507	0.592635	2.56899	4963.37	-805.226			13.219	12.1231	15.221	12.7843
	1.68023	34.7028	4.18338	20.4829	3.87381	12.9027	1.73508	36.6635	5.728	22.8284	3.02994	13.5727	12.8572	0.054589	0.397801	0.565888	2.57351	4962.71	-808.809			13.5221	12.4198	14.7089	13.1437
	1.64707	34.9479	4.20371	20.4567	3.94096	13.0549	1.72603	36.5857	5.48848	23.5782	3.14603	13.5744	12.8667	0.0546291	0.397401	0.553986	2.58213	4963.65	-814.294			13.5995	12.4842	14.6001	13.4329
	1.60571	36.6523	4.76623	20.016	4.25543	12.2428	1.77436	36.0329	5.28442	23.727	3.33282	13.1665	12.9168	0.054911	0.398198	0.549966	2.59668	4963.62	-819.502			14.3414	12.1714	14.3639	13.4088
	1.59264	35.9537	5.3237	19.6461	4.4217	12.3256	1.75483	34.1417	5.08332	24.756	3.70118	12.6934	13.0764	0.0545624	0.397815	0.553502	2.60461	4964	-823.699			14.29	12.1311	13.66	13.7168
	1.6034	33.9689	5.7181	18.7132	4.89687	12.1603	1.7299	33.4247	4.74435	25.4013	3.78584	11.8512	13.1112	0.0552122	0.397648	0.56483	2.60496	4964.18	-830.811			13.7635	11.9235	13.2997	13.6795
	1.67293	34.6361	6.19129	18.3102	5.1597	12.2585	1.72725	33.9063	4.47101	26.101	3.72127	11.5664	12.976	0.0555252	0.398568	0.567542	2.61217	4964.39	-836.988			14.1668	11.9095	13.3682	13.7962
	1.68664	35.694	6.56885	17.6986	5.34801	12.0577	1.71548	33.4506	4.42998	26.5248	3.73518	11.1228	12.9539	0.0553731	0.399022	0.57301	2.62203	4964.85	-843.974			14.6498	11.7015	13.1987	13.7943
	1.82616	34.6641	7.16571	17.2128	5.5709	12.1246	1.74771	34.171	4.50116	26.123	3.79797	10.5387	12.9009	0.0553697	0.400521	0.567675	2.63836	4964.53	-851.167			14.552	11.6361	13.4733	13.4866
	1.9132	33.7972	7.58422	16.8064	5.89181	12.4415	1.78598	36.0189	4.64014	26.9484	3.90143	10.437	12.7913	0.0556345	0.402125	0.556583	2.66361	4964.71	-859.272			14.4316	11.7132	14.1483	13.7623
	1.92349	33.837	7.80198	16.4006	6.06415	13.0011	1.82442	35.6723	4.52694	26.8841	3.78929	10.1231	12.7655	0.0569263	0.403313	0.551897	2.68885	4965.26	-864.702			14.5208	11.8219	14.0079	13.5988
	1.98794	35.1531	7.75324	15.7591	5.97211	13.7927	1.85191	35.9466	4.50837	26.1374	3.77952	9.67641	12.8266	0.0574117	0.402702	0.551618	2.69982	4964.13	-870.611			14.9648	11.8413	14.1023	13.1978
	1.97134	33.1524	7.8024	15.2231	5.8735	14.1408	1.85807	33.8484	4.60533	25.0739	3.74255	9.50912	12.8374	0.0583108	0.401969	0.552982	2.71426	4965.44	-879.922			14.3087	11.7458	13.4373	12.7752
	1.92658	33.688	7.63329	13.5881	5.725	14.4055	1.88139	31.5822	5.07063	23.247	3.96658	9.47332	12.7913	0.0587458	0.401246	0.563944	2.72245	4963.88	-887.501			14.416	11.2395	12.8447	12.229
	1.78392	35.3094	7.29986	12.14	5.30757	16.0509	1.79747	28.3933	5.47622	22.254	3.97227	9.01394	12.7702	0.0593472	0.3992	0.578566	2.71104	4965.2	-893.328			14.7977	11.1662	11.889	11.7467
	1.72109	35.9322	6.92836	10.259	4.78892	16.0157	1.72153	26.1414	5.89395	19.8192	3.85125	8.38797	12.7086	0.0595011	0.397456	0.580115	2.69871	4964.16	-899.618			14.8605	10.3545	11.2523	10.6861
	1.68503	36.4212	6.44137	7.99959	4.40461	15.4995	1.76781	25.6537	6.73446	17.8431	3.77919	7.67256	12.5587	0.0592619	0.396523	0.582119	2.70786	4964.34	-902.671			14.8492	9.30124	11.3853	9.76494
	1.62077	38.5487	6.25259	6.73333	4.02469	15.616	1.75941	26.5819	7.29464	15.1274	3.70366	7.14771	12.4305	0.05898	0.396505	0.57725	2.69695	4964.85	-901.098			15.474	8.79133	11.8787	8.65959
	1.69167	41.7979	5.83892	5.46252	3.84567	17.6099	1.94091	27.6881	7.5763	13.1743	3.61647	6.60819	12.3178	0.0583356	0.396783	0.581013	2.69165	4963.67	-897.349			16.4428	8.97271	12.4018	7.79966
	1.71881	40.3316	5.45493	4.79794	3.60671	18.5839	1.91794	28.8878	7.6254	11.4084	3.39451	6.03982	12.1295	0.0577853	0.397768	0.580171	2.68919	4965.13	-893.381			15.8351	8.99618	12.8104	6.94757
	1.72623	40.542	5.11554	4.50154	3.53143	18.1108	1.92506	32.4903	7.6332	10.3151	3.27189	5.56774	11.9943	0.0567869	0.398798	0.584027	2.69489	4963.45	-887.954			15.7946	8.7146	14.0162	6.38492
	1.72539	42.6759	4.72142	4.2079	3.42475	18.5491	1.89676	34.4269	7.70131	9.22394	2.99411	5.22415	11.946	0.0553384	0.399624	0.606514	2.68561	4964.78	-882.207			16.3742	8.72726	14.675	5.81407
	1.66907	42.3729	4.41895	3.74872	3.21581	19.4793	1.87328	36.6094	7.72731	8.57911	2.81497	5.16421	11.8154	0.0547475	0.400359	0.627252	2.67236	4963.84	-878.005			16.1536	8.81463	15.4033	5.51943
	1.63172	40.4374	3.82331	3.44829	2.96405	19.3014	1.9003	38.0894	7.9914	8.01056	2.696	5.12177	11.6689	0.0539519	0.400651	0.634093	2.6772	4964.11	-873.983			15.2975	8.57123	15.9937	5.27611
	1.55499	40.2838	3.66744	3.04667	2.79261	19.0065	1.79165	43.8572	8.05186	6.53407	2.59558	5.00713	11.6805	0.0533587	0.399379	0.639418	2.67186	4964.38	-870.943			15.1687	8.28194	17.9002	4.71226
	1.50933	38.1109	3.52278	2.89027	2.60188	18.6709	1.73016	47.1809	8.03872	5.46107	2.48647	5.03996	11.8009	0.0530663	0.398132	0.642638	2.65248	4963.53	-868.769			14.381	8.05435	18.9833	4.32917
	1.48718	36.2418	3.51791	2.72174	2.60783	19.3405	1.7278	49.3759	7.89543	5.33684	2.37501	4.94073	11.8845	0.052548	0.397165	0.645168	2.64001	4964.65	-868.709			13.749	8.22337	19.6664	4.21753
	1.46346	33.9028	3.53099	2.77701	2.58251	19.416	1.7903	51.9508	7.96986	5.07792	2.3658	4.90349	11.8434	0.0522107	0.397036	0.645	2.63066	4963.32	-867.532			12.9657	8.2585	20.5703	4.11574
	1.53076	33.5355	3.75624	2.84933	2.62792	19.7669	1.8451	52.0622	7.89313	5.01782	2.47089	4.69538	11.7947	0.0516532	0.397795	0.656282	2.6311	4964.52	-866.605			12.9408	8.41472	20.6001	4.06136
	1.54565	32.6428	3.74405	2.80954	2.6725	19.307	1.83824	51.6023	7.91294	5.02724	2.58007	4.44629	11.9238	0.0521962	0.398591	0.669263	2.61481	4963.58	-865.543			12.6442	8.263	20.4512	4.01787
	1.59173	31.881	3.72708	2.90313	2.72172	18.1044	1.89152	49.0146	8.11869	4.83337	2.67149	4.20367	12.0509	0.0532669	0.398411	0.676404	2.60743	4964.16	-864.183			12.3999	7.90976	19.6749	3.90284
	1.65475	32.2729	3.65637	2.9245	2.64449	16.6988	2.47741	45.8056	8.33936	4.77262	2.94211	4.21266	11.9763	0.0537793	0.398296	0.681113	2.60861	4964.08	-862.857			12.528	7.42258	18.8741	3.9758
	1.70643	30.9873	3.60702	2.95783	2.61562	15.1967	2.73198	45.1225	8.65529	5.42094	3.25038	4.28735	11.9215	0.0546856	0.398641	0.691867	2.60289	4963.7	-861.719			12.1002	6.92337	18.8366	4.31956
	1.78513	29.7817	3.58612	2.91119	2.66595	14.8946	2.71893	42.8244	8.90536	5.62935	3.43341	4.3341	12.0554	0.05597	0.398923	0.696401	2.60649	4964.43	-860.996			11.7177	6.82391	18.1496	4.46562
	1.98617	28.9373	3.47885	2.9745	2.60937	13.5204	2.81988	42.453	8.74189	5.97959	3.43789	4.40089	12.3224	0.0565615	0.398523	0.684394	2.5989	4963.48	-860.43			11.4674	6.3681	18.0049	4.60612
	2.02455	27.788	3.62799	2.92581	2.61735	11.9007	3.52695	39.1202	9.20509	6.17126	3.62395	4.45276	12.4496	0.0560811	0.398256	0.675377	2.59597	4964.52	-860.889			11.1468	5.81461	17.2841	4.74932
	2.17152	29.8702	3.78461	2.7969	2.64776	11.0577	3.79548	39.4767	9.67796	6.31193	3.63926	4.28521	12.4667	0.0560546	0.398052	0.672728	2.59309	4963.74	-861.213			11.9421	5.50077	17.6501	4.74547
	2.32611	30.9046	3.87824	2.60629	2.7014	9.78045	3.69553	38.8865	9.47593	6.04269	3.47001	4.17258	12.6774	0.055282	0.398146	0.655421	2.59099	4964.28	-861.576			12.3697	5.02938	17.3526	4.56176
	2.51403	31.2385	4.11212	2.55678	2.81472	10.7499	3.7968	40.4228	9.49061	5.29735	3.29457	4.43905	12.9102	0.054601	0.397894	0.625704	2.58712	4964.25	-862.813			12.6216	5.3738	17.9034	4.34366
	2.59082	32.2925	4.23137	2.54089	2.80941	11.2171	4.00573	40.8017	10.055	4.83569	3.21565	4.22302	12.9687	0.0535608	0.39702	0.605951	2.58481	4964.01	-864.959			13.0382	5.52246	18.2875	4.09145
	2.64812	31.9259	4.11465	2.39689	2.80934	11.5036	3.96233	42.6151	10.2481	3.91604	3.19183	3.9897	12.9635	0.0534253	0.397471	0.599169	2.58189	4964.71	-867.442			12.8962	5.56994	18.9418	3.69919
	2.65148	30.7447	3.9427	2.34865	2.85878	11.6969	3.52057	45.3871	10.4069	3.3732	3.15687	3.74326	13.1176	0.0541511	0.397908	0.582959	2.58058	4963.96	-870.05			12.4463	5.63479	19.7715	3.42444
	2.62316	28.3874	3.8998	2.36935	2.92364	11.9198	3.4492	45.9136	10.4187	3.07444	3.07115	3.65533	13.3685	0.0540968	0.397193	0.574924	2.59116	4964.97	-872.718			11.6368	5.7376	19.9272	3.26697
	2.5029	27.8555	3.72826	2.5012	2.78534	11.7533	3.49125	43.3249	11.1401	3.0026	3.32526	3.59521	13.4909	0.0550186	0.397214	0.57628	2.58053	4964.16	-875.91			11.3622	5.67995	19.3188	3.30769
	2.40255	27.8565	3.59934	2.5796	2.69683	10.7699	3.49124	41.913	11.6968	3.00089	3.50393	3.74526	13.5023	0.0562773	0.397257	0.577783	2.55842	4965.02	-877.591			11.2861	5.34877	19.0337	3.41669
	2.29323	27.7435	3.69048	2.6374	2.6981	9.37348	3.40276	39.9199	11.5646	3.09087	3.53686	3.87216	13.591	0.0574707	0.396633	0.591729	2.54771	4964.49	-879.248			11.2424	4.90299	18.2958	3.49996
	2.24844	28.8539	3.67661	2.56481	2.58346	7.91226	3.18359	40.5718	11.6122	3.18729	3.5283	4.06528	13.5871	0.0579798	0.395882	0.59467	2.53298	4965.09	-879.954			11.593	4.35351	18.4559	3.59362
	2.20564	30.3913	3.73967	2.62119	2.49255	7.21346	3.2615	37.8916	11.8332	3.26855	3.68106	4.32882	13.5034	0.0589546	0.397275	0.597699	2.51348	4964.74	-881.16			12.1122	4.10907	17.6621	3.75947
	2.20266	30.8698	3.72561	2.5342	2.42781	6.64749	3.34541	37.8114	11.9264	3.3036	4.00018	4.3864	13.5491	0.0595648	0.398707	0.609495	2.51397	4965.32	-881.791			12.266	3.86983	17.6944	3.89673
	2.16749	31.4831	3.69491	2.42874	2.37972	5.76528	3.43495	37.2952	11.9937	3.31586	3.98873	4.78537	13.6643	0.0596416	0.398271	0.612277	2.52373	4964.93	-882.497			12.4485	3.52458	17.5746	4.02999
	2.21464	31.9124	3.70726	2.35336	2.40449	5.54343	3.64867	38.3644	12.5161	3.20785	3.95304	5.02066	13.7029	0.0593223	0.398834	0.608784	2.5412	4965.53	-883.679			12.6114	3.43376	18.1764	4.06052
	2.26061	33.4038	3.85259	2.08699	2.38544	5.40421	3.69802	36.7382	13.0517	3.18385	3.8532	5.04035	13.7164	0.0587232	0.399764	0.605888	2.54939	4965.17	-883.928			13.1723	3.29221	17.8293	4.0258
	2.33195	34.0994	3.84881	2.01985	2.37432	5.58327	3.66732	34.5876	12.9874	3.13149	4.02131	5.22691	13.8973	0.0583321	0.399677	0.598747	2.57774	4965.59	-885.933			13.4267	3.32582	17.0808	4.12657
	2.35647	34.1382	3.94424	1.99653	2.40964	5.58897	3.43416	38.2784	12.4552	2.92786	3.96815	5.31707	13.8773	0.0578602	0.399084	0.602317	2.61393	4965.6	-886.162			13.4796	3.33171	18.0559	4.07103
	2.36204	34.139	4.04718	1.99745	2.39455	5.77979	3.52648	40.9361	12.2087	3.03072	3.88437	5.16737	13.687	0.0575631	0.399171	0.596909	2.64833	4965.55	-888.088			13.5161	3.3906	18.8904	4.02749
	2.36007	33.3646	4.1121	2.00066	2.40792	6.16551	3.65048	42.159	11.89	2.90353	3.80768	4.85282	13.6997	0.0573774	0.399243	0.6012	2.67543	4966.05	-887.976			13.2789	3.5247	19.2331	3.85467
	2.33262	34.7151	3.95173	1.98666	2.31198	6.84847	3.66487	42.8451	11.4893	2.76559	3.93015	4.81325	13.7449	0.0580866	0.399325	0.601561	2.68196	4965.55	-889.513			13.6665	3.7157	19.3331	3.83633
	2.30566	34.6466	3.8577	2.10301	2.3289	6.87873	3.50938	44.6649	10.5797	2.79439	4.03871	5.05216	13.7005	0.0587086	0.398971	0.600708	2.69316	4966.38	-889.761			13.6033	3.77021	19.5847	3.96176
	2.16607	35.1234	3.80085	2.13149	2.32944	6.98252	3.49816	47.8139	10.6438	2.93701	4.0982	5.01552	13.7351	0.0587836	0.399056	0.599375	2.6919	4965.81	-890.643			13.6968	3.81449	20.6519	4.01691
	2.12176	35.1859	3.78334	2.21847	2.38479	7.24733	3.43812	48.7717	10.4486	3.03315	4.10418	5.34914	13.8359	0.0582582	0.397493	0.594315	2.69728	4966.56	-891.128			13.697	3.9502	20.8862	4.16216
	2.0827	36.5119	3.67029	2.28649	2.34711	7.61911	3.31263	47.2698	10.1724	3.22724	4.09367	5.58426	13.884	0.0577497	0.396964	0.605588	2.70415	4966.21	-891.478			14.0883	4.08424	20.2516	4.30172
	2.04758	35.0685	3.56804	2.31821	2.44239	8.2813	3.11909	47.1984	9.98752	3.32762	3.99557	5.46796	13.965	0.0576906	0.395691	0.614708	2.71717	4966.77	-892.624			13.5614	4.3473	20.1017	4.26372
	2.06665	33.0577	3.57595	2.31551	2.53712	9.0757	3.05895	44.9027	9.79671	3.37133	3.90292	5.33343	14.1034	0.057225	0.393566	0.621975	2.72727	4966.64	-893.349			12.9001	4.64278	19.2528	4.20256
	2.11339	32.3942	3.58492	2.3422	2.55636	9.89118	3.15279	44.6374	9.77777	3.45334	3.94633	5.48359	14.1703	0.0567049	0.393097	0.627672	2.72935	4966.92	-894.947			12.6975	4.92991	19.1893	4.29442
	2.08864	31.912	3.4764	2.36377	2.50043	12.3097	3.16656	43.2184	9.30628	3.70672	4.01348	5.85793	14.1787	0.0570228	0.392524	0.627819	2.72502	4964.24	-896.319			12.4923	5.72465	18.5638	4.52604
	2.13594	30.5808	3.34282	2.23549	2.45432	13.167	2.99507	43.1819	9.326	3.84489	4.04712	6.256	14.2751	0.0571853	0.391482	0.631716	2.71185	4957.07	-897.968			12.0198	5.95225	18.501	4.716
	2.1103	29.5968	3.34817	2.23256	2.37212	14.0255	2.83222	47.341	9.14675	3.85923	4.09751	6.74512	14.3277	0.0574553	0.390997	0.626776	2.71001	4940.45	-899.152			11.6851	6.21008	19.7733	4.90062
	2.14672	32.6881	3.46456	2.34934	2.1774	15.1424	2.75751	47.8531	9.2867	4.2534	4.22425	7.76244	14.4168	0.0574906	0.391628	0.617204	2.69461	4901.5	-900.185			12.7664	6.55637	19.9658	5.41336
	2.11091	33.786	3.33162	2.52206	2.03655	15.6175	2.57105	47.6671	9.15321	5.19181	4.34219	8.03814	14.6562	0.0566161	0.391835	0.611895	2.67969	4837.77	-900.308			13.0762	6.72538	19.7971	5.85738
	2.0611	34.6212	3.24333	2.58061	1.97634	16.7023	2.543	47.6192	8.8619	5.49998	4.39436	8.41167	14.9723	0.0565722	0.391904	0.613054	2.6747	4747.06	-901.182			13.3085	7.08642	19.6747	6.102
	2.01784	35.4343	3.16411	2.75122	2.01368	17.2621	2.52397	46.6926	8.70096	5.65533	4.46786	8.62901	15.1507	0.0566364	0.392942	0.60829	2.67061	4645.62	-900.583			13.5388	7.34233	19.3058	6.25074
	1.95932	38.0907	3.218	2.82337	1.99385	18.043	2.63401	47.5914	8.48878	6.50855	4.56743	9.15708	15.3618	0.0565399	0.393094	0.618595	2.65738	4541.64	-902.437			14.4227	7.62008	19.5714	6.74436
	1.933	39.0359	3.03472	2.94377	2.04071	17.8507	2.67882	50.844	8.30513	6.81709	4.40069	9.65861	15.5697	0.0562306	0.393588	0.631867	2.65096	4442.48	-902.559			14.6679	7.61174	20.6093	6.9588
	1.90293	38.3068	2.87497	2.96803	2.04881	18.2433	2.68915	51.406	8.23844	6.95446	4.3454	9.69457	15.68	0.0559968	0.394071	0.632116	2.63429	4364.55	-905.596			14.3616	7.7534	20.7778	6.99814
	1.96802	38.6498	2.91213	2.91167	2.0321	18.4066	2.72534	51.0281	8.35331	6.54304	4.2296	9.4121	15.6817	0.0549652	0.393465	0.633451	2.63386	4301.42	-905.979			14.51	7.78346	20.7023	6.72825
	1.92634	37.3633	2.9652	2.87229	1.96652	17.9383	2.73111	49.3834	9.23824	6.44411	4.33288	9.21775	15.7301	0.0543901	0.392689	0.638183	2.64004	4233.58	-907.943			14.0849	7.59237	20.4509	6.66491
	1.95853	36.3413	2.88731	2.84891	1.91856	16.2345	2.69221	48.4208	10.0446	6.51227	4.39545	9.06474	15.7865	0.0535788	0.391992	0.639855	2.64039	4168.19	-908.996			13.729	7.00067	20.3859	6.65749
	2.1037	35.4267	2.97286	2.93183	1.8716	15.9213	2.88106	44.4941	10.7546	5.75508	4.2894	9.22605	15.8696	0.053043	0.391996	0.625663	2.64259	4094.11	-909.626			13.5011	6.90825	19.3766	6.42351
	2.13222	34.513	3.00761	2.97219	1.92278	14.6629	2.94131	44.3408	10.8438	5.38041	4.31202	9.32513	16.023	0.0532518	0.392608	0.617456	2.63583	4005.28	-910.094			13.2176	6.51928	19.3753	6.33919
	2.16147	34.0455	2.95449	3.04961	1.95838	13.7005	2.88924	48.7441	10.9177	5.20667	4.24718	9.26075	16.3336	0.0536166	0.393157	0.619143	2.6467	3888.09	-910.406			13.0538	6.23616	20.8503	6.2382
	2.14926	34.805	2.84317	3.03182	1.92118	12.6461	2.89604	55.3909	10.2901	5.33533	4.18169	9.10402	16.8666	0.0540353	0.395127	0.618583	2.64518	3752.44	-910.896			13.2658	5.86636	22.859	6.20701
	2.10778	36.7116	2.78997	3.07259	1.88314	12.4693	3.05487	57.2177	10.2909	5.1716	4.00224	9.18514	17.4882	0.0539095	0.395561	0.609945	2.63675	3603.27	-912.631			13.8698	5.80835	23.5212	6.11966
	2.07976	39.7934	2.74735	2.96468	1.85849	11.5165	3.06339	59.4953	10.6937	4.97377	4.00078	8.53302	17.8899	0.053843	0.395391	0.602543	2.61754	3432.28	-911.219			14.8735	5.44657	24.4175	5.83586
	1.79761	39.0355	2.65475	2.84012	1.81918	11.0033	2.96925	61.6871	11.0632	4.83132	4.32479	7.42467	18.3015	0.0532754	0.396618	0.597151	2.61069	3238.4	-915.37			14.4959	5.22086	25.2398	5.52693
	1.87009	39.7608	2.60132	2.74337	1.72213	10.027	2.97061	61.2305	11.3947	4.66674	4.60541	6.35422	18.9023	0.0528135	0.397358	0.592127	2.59535	3025.66	-913.604			14.7441	4.83085	25.1986	5.20879
	1.79205	41.605	2.47907	2.74369	1.67515	9.66597	3.11548	60.6609	11.6523	4.45979	4.61385	5.1201	19.417	0.0522842	0.397891	0.602506	2.59341	2819.05	-920.507			15.292	4.69494	25.1429	4.73125
	1.78233	39.4331	2.35918	2.73686	1.6144	8.29446	3.27816	62.0409	11.4309	4.20312	4.4969	4.51341	19.7247	0.0525695	0.39731	0.603397	2.58042	2585.46	-919.14			14.5249	4.21524	25.5833	4.40447
	1.70328	39.925	2.27775	2.79329	1.56901	8.06694	3.19844	66.2226	10.9303	4.55885	4.38174	4.09384	20.1237	0.0524021	0.398069	0.606686	2.59117	2334.4	-924.82			14.6354	4.14308	26.7838	4.34481
	1.72147	39.9712	2.28278	2.87636	1.50733	7.54163	3.06549	68.2626	10.2312	4.94696	4.19036	3.87824	20.6675	0.0521119	0.397947	0.6139	2.60008	2074.58	-924.098			14.6585	3.97511	27.1864	4.33852
	1.64688	41.8409	2.24296	3.03051	1.49685	7.49544	2.87479	69.8047	9.30488	5.11411	3.69117	3.92382	21.0407	0.051965	0.397253	0.618366	2.6123	1812.09	-647.005			15.2436	4.0076	27.3281	4.24303
	1.52618	46.1898	2.14928	3.29735	1.48264	7.72809	2.82687	71.9816	8.35226	6.17224	3.32179	4.49755	21.1173	0.0522825	0.396663	0.619631	2.62192	1562.55	-16.988			16.6218	4.16936	27.7202	4.66386
	1.45416	47.7192	2.06321	3.68052	1.54387	9.34392	2.34336	73.4527	7.85318	7.54593	3.2419	4.90073	21.0638	0.0525903	0.396203	0.6122	2.62418	1310.58	730.367			17.0789	4.8561	27.8831	5.22952
	1.31124	47.799	1.83039	3.76242	1.43157	9.50637	1.77305	72.3239	7.49081	7.38524	3.17755	4.85791	20.9165	0.0521664	0.396765	0.578133	2.73644	1182.76	732.316			16.9802	4.90012	27.1959	5.14024
	1.34142	49.1115	1.81377	4.72636	1.47372	12.2199	1.62782	77.3404	7.63565	9.43011	3.21735	5.30741	20.9616	0.0530191	0.397792	0.601271	2.75918	988.978	1532.92			17.4222	6.13999	28.868	5.98496
	1.32718	48.7104	1.78237	5.81365	1.63698	15.2695	1.69112	83.5944	7.41196	10.6726	3.15398	5.90344	20.9487	0.0539165	0.398023	0.605822	2.79284	773.524	2376.91			17.2733	7.57339	30.8992	6.57668
	1.28345	53.4021	1.70714	8.27275	1.8557	18.3113	1.66049	88.5479	7.16177	13.8028	3.24653	7.19189	20.8075	0.0549248	0.398209	0.60485	2.81107	563.541	3176.07			18.7976	9.47992	32.4567	8.0804
	1.28367	56.1333	1.74791	11.0998	2.28131	21.7999	1.68145	92.2917	6.84053	17.6119	3.43534	8.34657	20.6846	0.0555727	0.398445	0.614425	2.82098	372.308	3546.96			19.7216	11.727	33.6046	9.79793
	1.3013	54.718	1.76638	14.4556	2.73547	26.5105	1.71443	94.9812	6.44745	22.1869	3.76012	9.50768	20.4604	0.0555053	0.398537	0.62585	2.82357	210.561	3717.65			19.2619	14.5672	34.381	11.8182
	1.33879	54.6865	1.83333	17.8596	3.55554	31.0625	1.71547	93.835	6.18835	26.4805	3.91121	10.8705	20.2986	0.0561057	0.398473	0.632487	2.81786	71.2621	3812.2			19.2862	17.4925	33.9129	13.7541
	1.318	53.7355	1.85314	20.7175	4.5905	37.8224	1.72774	89.2328	5.87633	30.4848	4.09747	11.55	20.2971	0.0559884	0.398375	0.636465	2.80929	-20.3898	3857.51			18.9689	21.0435	32.279	15.3774
	1.32083	52.0364	1.87227	22.8382	5.83134	42.0212	1.7497	85.2542	5.8238	33.5417	4.39992	11.9665	20.3048	0.0560323	0.398392	0.638884	2.79106	-68.4315	3879.96			18.4098	23.5636	30.9426	16.636
	1.33822	43.6458	1.91031	23.5959	6.79308	44.4437	1.79358	83.3758	5.88767	35.4822	4.62823	12.037	20.2945	0.056182	0.399313	0.65516	2.77244	-83.526	3884.87			15.6315	24.9442	30.3524	17.3825
	1.34518	38.7141	1.89	23.9644	7.68101	44.7283	1.85484	82.0297	6.00091	36.3315	4.8664	11.5212	20.3085	0.0565969	0.399746	0.664195	2.7664	-90.8285	3875.72			13.9831	25.4579	29.9618	17.573
	1.42763	37.7972	1.91501	24.0679	8.03274	43.2128	2.04221	78.2132	6.13377	37.0879	5.10596	11.1023	20.2792	0.057286	0.400137	0.673473	2.7449	-94.2284	3859.85			13.7133	25.1045	28.7964	17.7654
	1.52313	38.3327	1.96598	23.4274	8.24805	39.4079	2.1833	74.4509	6.37258	37.1544	5.34449	10.7386	20.2434	0.0575048	0.400006	0.660861	2.72703	-94.0294	3836.1			13.9406	23.6945	27.6689	17.7458
	1.64588	38.5057	2.05264	22.8828	8.03194	34.4382	2.3689	69.9535	6.44848	37.3609	5.64727	10.6446	20.1903	0.0576831	0.3998	0.647737	2.7031	-105.538	3808.9			14.0681	21.7843	26.257	17.8843
	1.74357	39.7281	2.12438	23.7131	7.78222	30.4032	2.48523	67.7092	6.38859	36.2174	5.63363	9.82469	20.0903	0.0578935	0.398658	0.636314	2.69173	-130.314	3778.9			14.532	20.6328	25.5277	17.2252
	1.87833	39.2215	2.14765	23.8407	7.40154	27.9021	2.63581	61.8596	6.4412	35.451	5.78842	9.91249	20.0411	0.0571473	0.397219	0.607934	2.68123	-168.68	3749.04			14.4158	19.7148	23.6455	17.0506
	1.9538	37.4844	2.15043	24.5055	7.24816	27.0086	2.75639	56.0741	6.54992	34.4692	5.8148	9.63658	20.0744	0.0567571	0.396025	0.586784	2.67875	-211.408	3722.48			13.8629	19.5874	21.7935	16.6402
	2.05558	36.2346	2.15631	24.959	6.95085	26.0459	2.86802	56.266	6.73438	31.4371	5.82079	9.21952	20.0238	0.0560471	0.395581	0.550031	2.66906	-271.685	3698.1			13.4822	19.3186	21.9561	15.4925
	2.10884	33.6665	2.11418	25.5614	6.47889	24.8999	3.00049	55.1971	6.83352	27.9825	5.65301	8.59837	19.7848	0.0553034	0.395287	0.550713	2.66522	-335.041	3679.89			12.6298	18.9801	21.677	14.078
	2.14875	34.0988	2.04615	24.9627	5.89029	23.5697	3.1104	57.0265	7.02284	24.4247	5.51973	8.08067	19.5493	0.0545117	0.394744	0.551837	2.65435	-392.376	3665.5			12.7646	18.1409	22.3866	12.675
	2.11052	32.1148	2.07892	23.8616	5.18092	21.2497	3.10973	58.1146	6.90766	21.8654	5.39777	7.72515	19.2898	0.0545322	0.395342	0.555144	2.64403	-463.391	3656.37			12.1014	16.7641	22.7107	11.6628
	2.04024	31.878	2.19666	22.4394	4.68374	19.2106	3.05877	56.4821	7.08481	18.4527	5.16818	7.04613	19.1994	0.055071	0.396122	0.545188	2.63265	-535.748	3651.78			12.0383	15.4446	22.2086	10.2223
	2.12661	32.0334	2.3808	20.6761	4.38652	16.3692	3.05554	58.9432	7.01602	15.8168	5.04135	7.01433	19.3752	0.0556164	0.396957	0.529589	2.63271	-595.339	3651.06			12.1803	13.8106	23.0049	9.29082
	2.12682	29.28	2.73724	19.0901	3.89381	14.0013	3.04411	60.5559	6.66655	13.4752	4.99091	6.91938	19.791	0.0555366	0.39688	0.516477	2.65556	-650.625	3654.28			11.3813	12.3284	23.4222	8.46183
	2.11039	25.9064	3.11297	17.3291	3.64551	12.0987	3.13852	62.1015	6.70695	11.532	4.9328	7.00578	20.2093	0.055186	0.39803	0.511407	2.68801	-701.43	3660.04			10.3766	11.0244	23.9823	7.82353
	2.14181	22.229	3.55562	15.3189	3.84621	11.2264	3.08041	59.2168	6.75197	9.71331	4.75639	7.06076	20.704	0.05472	0.398424	0.510369	2.71234	-724.701	3668.52			9.30882	10.1305	23.0164	7.17682
	2.45735	21.0452	3.99868	13.1451	3.77225	10.293	3.30597	61.4001	6.75258	8.3582	4.67134	6.9693	21.1145	0.0536134	0.399083	0.512762	2.72598	-725.2	3678.05			9.16706	9.07012	23.8195	6.66628
	2.6957	19.189	4.30483	11.4174	3.80331	9.39185	3.5722	59.8039	6.51403	7.12399	4.63178	6.55523	21.4209	0.0531288	0.399713	0.521634	2.74538	-714.492	3687.94			8.72984	8.20417	23.2967	6.10367
	2.65122	17.0336	4.483	9.73273	3.73	8.80885	3.53273	59.2239	6.4778	5.31925	4.38231	6.20078	21.6745	0.0522397	0.399883	0.533493	2.74954	-694.866	3696.84			8.05594	7.42386	23.0781	5.30078
	2.58814	15.8478	4.90825	7.87708	3.70584	8.36842	3.18421	56.9579	6.27492	4.51841	3.88076	6.20566	21.809	0.0521963	0.400903	0.54147	2.74772	-664.924	3706.15			7.7814	6.65045	22.139	4.86828
	2.68183	15.7313	5.21212	6.61149	3.51514	8.34957	3.25975	53.0474	6.1565	4.07884	3.63664	6.5809	21.7107	0.0521386	0.401752	0.541445	2.74402	-630.201	3713.55			7.87509	6.15873	20.8212	4.76546
	2.58702	14.222	5.36136	6.03271	3.35198	8.45517	3.10487	49.6542	6.01433	3.79889	3.44548	7.05374	21.4966	0.0521154	0.402697	0.5442	2.73692	-606.889	3721.7			7.39012	5.94662	19.5911	4.76604
	2.39786	14.8069	5.82865	5.40707	3.29922	8.26682	2.73508	48.1587	5.76439	3.64388	3.19664	7.48887	21.1826	0.0525061	0.403622	0.549903	2.73254	-579.849	3727.39			7.67781	5.6577	18.8861	4.77646
	2.3767	16.2476	6.20773	4.29883	3.09914	8.0125	2.46475	47.2053	5.79863	3.47467	2.81779	7.56322	20.8837	0.052117	0.403924	0.543511	2.73393	-554.051	3734.24			8.27733	5.13683	18.4896	4.61856
	2.5685	16.9193	6.37522	3.68769	3.12201	8.00159	2.44696	45.2256	5.86417	3.45063	2.74158	7.60923	20.845	0.0522634	0.403007	0.543045	2.74313	-530.115	3738.59			8.62101	4.9371	17.8456	4.60048
	2.67807	17.379	6.38495	3.29695	3.07393	7.85487	2.45631	43.8928	6.19214	3.47276	2.80369	7.54323	20.8894	0.0521846	0.401851	0.540111	2.75743	-503.404	3743.71			8.81401	4.74192	17.5137	4.60656
	2.72822	18.7863	6.42303	2.95391	3.03659	7.28294	2.62821	44.9823	6.82257	3.43395	2.88995	7.15558	20.8743	0.052473	0.400302	0.535321	2.76191	-474.709	3746.42			9.31253	4.42448	18.1444	4.49316
	2.78625	18.8466	6.51139	2.73709	2.96693	6.71807	2.60984	42.009	7.34248	3.40767	2.95485	6.55231	20.8465	0.052402	0.398809	0.546384	2.75831	-447.525	3749.03			9.38143	4.1407	17.3205	4.30494
	2.84287	18.6698	6.40762	2.64897	2.93714	6.44202	2.73185	41.3587	7.6379	3.2993	3.06079	6.12189	20.8041	0.052457	0.398401	0.558373	2.74599	-427.456	3750.3			9.30677	4.00938	17.2428	4.16066
	2.81362	18.7679	6.11881	2.69121	2.75089	6.10216	2.78847	40.9323	7.95023	3.32337	3.29152	5.40657	20.6736	0.0522242	0.398975	0.570808	2.7239	-411.682	3750.6			9.23344	3.84809	17.2237	4.00715
	2.72994	19.724	6.15013	2.65735	2.78213	5.9906	2.9216	38.9424	8.01304	3.35946	3.30722	4.94989	20.3959	0.0531965	0.399391	0.587757	2.70485	-399.37	3750.68			9.53468	3.81003	16.6257	3.87219
	2.69726	21.1407	5.82182	2.77136	2.81304	6.08965	3.12056	38.6896	8.08007	3.35849	3.41524	4.85281	19.9728	0.0535365	0.39899	0.602075	2.69315	-393.941	3749.06			9.88659	3.89135	16.6301	3.87551
	2.71717	21.5897	5.79539	2.86058	2.8447	6.4382	3.14433	39.2728	7.84346	3.37515	3.47065	4.866	19.6192	0.0542604	0.399219	0.619302	2.67418	-396.813	3747.78			10.0341	4.04783	16.7535	3.90393
	2.76357	24.2052	5.77693	2.86193	2.93012	6.17063	3.12101	40.2756	7.77045	3.37913	3.50218	5.02148	19.5084	0.0548148	0.399446	0.623193	2.66144	-400.449	3744.37			10.9152	3.98756	17.0557	3.9676
	2.63685	24.9364	5.85387	2.87708	2.99612	6.00751	3.11861	39.7655	7.69118	3.46471	3.45393	4.69122	19.495	0.0557011	0.398636	0.612625	2.65645	-402.236	3740.74			11.1424	3.96024	16.8584	3.86995
	2.67002	25.828	5.97221	2.99192	3.13425	5.73682	3.1735	39.0907	7.87073	3.44291	3.41152	4.57718	19.4292	0.0559482	0.399126	0.619543	2.64708	-403.032	3735.15			11.4901	3.95433	16.7116	3.81053
	2.70205	25.7192	6.20504	3.06552	3.11755	5.95733	3.11707	39.0451	7.62987	3.3263	3.36703	4.62139	19.5714	0.0562119	0.399799	0.627016	2.62189	-402.011	3728.71			11.5421	4.0468	16.5973	3.77157
	2.79816	26.9966	6.20571	3.01989	3.03948	5.86684	3.08067	37.276	7.73341	3.27578	3.30066	4.87599	19.9293	0.0564866	0.400718	0.637218	2.61121	-399.102	3720.6			12.0002	3.9754	16.03	3.81748
	2.79186	26.5921	5.97759	2.91825	3.04443	5.55553	2.97012	36.5693	7.48834	3.18117	3.13539	4.77559	20.2855	0.0572476	0.400521	0.643507	2.62928	-394.426	3711.29			11.7872	3.8394	15.6759	3.69738
	2.96839	24.566	6.26086	2.96099	3.19207	5.44433	3.05749	37.0601	7.38801	2.86479	3.1093	4.72423	20.5229	0.0585867	0.399725	0.654617	2.6428	-387.508	3701.08			11.2651	3.8658	15.8352	3.56611
	3.09796	23.89	6.52257	2.92057	3.19031	6.22081	3.10735	35.7038	6.97289	2.8233	3.02018	4.87462	20.647	0.0594887	0.39955	0.65645	2.64125	-380.33	3689.77			11.1702	4.11056	15.2613	3.5727
	3.15726	23.3119	6.40043	2.98603	3.17168	6.40815	3.08651	36.8701	6.94101	2.76192	3.04934	4.94861	20.6116	0.0595389	0.398006	0.655233	2.6563	-374.339	3678.14			10.9565	4.18862	15.6325	3.58662
	3.05654	22.4273	6.35108	2.85985	3.14587	6.87788	2.94075	38.2054	6.96156	2.6773	3.1353	4.90226	20.5363	0.0597448	0.396731	0.643262	2.68179	-366.95	3666.06			10.6116	4.29453	16.0359	3.57162
	2.99728	21.4267	6.8764	2.87861	3.30805	7.82321	2.79099	38.087	7.13404	2.59862	3.11123	4.72664	20.4046	0.0591326	0.396177	0.620268	2.71179	-357.525	3653.34			10.4334	4.66996	16.004	3.47883
	2.89307	21.3971	7.23569	2.82658	3.5336	8.40842	2.80449	37.3824	7.09681	2.49034	3.05159	4.99116	20.2627	0.0583671	0.395488	0.596232	2.72291	-350.24	3639.89			10.5086	4.92287	15.7612	3.51103
	2.8966	21.7365	7.28421	2.81855	3.54922	8.8462	2.76537	36.7844	7.3626	2.43332	3.10886	5.20833	20.2788	0.0569038	0.395483	0.582288	2.74293	-339.547	3625.18			10.6391	5.07132	15.6374	3.5835
	2.8598	21.7364	7.3451	2.83039	3.59807	9.28655	2.68297	35.805	7.52365	2.39846	3.03112	5.50223	20.4123	0.0560852	0.395908	0.558898	2.76497	-329.209	3609.76			10.6471	5.23834	15.3372	3.64393
	2.83574	21.145	7.36978	2.81304	3.51977	9.28306	2.67107	35.3237	7.37651	2.40942	2.93659	5.58119	20.5447	0.0559654	0.397616	0.550603	2.77732	-316.169	3593.16			10.4502	5.20529	15.1237	3.6424
	2.73658	20.9187	7.07218	2.84851	3.58658	9.75637	2.61443	34.5754	7.30168	2.44741	2.92873	5.6505	20.5933	0.056039	0.398161	0.555807	2.77984	-304.458	3576.19			10.2425	5.39715	14.8305	3.67555
	2.79163	21.6894	6.8003	3.06141	3.35021	10.5019	2.64877	33.4956	7.41877	2.45962	2.862	5.50725	20.489	0.0561341	0.399407	0.560669	2.78892	-292.401	3558.27			10.4271	5.63784	14.521	3.60962
	2.81304	22.3251	6.49217	3.1547	3.29954	11.8317	2.62844	34.4871	7.81546	2.47632	2.79761	5.57686	20.3532	0.0556187	0.399681	0.569386	2.78752	-279.282	3540.17			10.5434	6.09532	14.977	3.61693
	2.54589	22.729	6.14255	3.19572	3.28776	11.8307	2.58897	35.3205	7.54842	2.55403	2.7812	5.56906	20.2777	0.0557286	0.400664	0.569355	2.7766	-269.648	3521.05			10.4725	6.10474	15.1526	3.63476
	2.38996	22.9405	5.76555	3.29192	3.17695	13.1956	2.52698	37.142	7.47693	2.75586	2.81448	5.57126	20.1552	0.0558774	0.401238	0.569229	2.76289	-257.219	3501.8			10.3653	6.55481	15.7153	3.71387
	2.29526	23.1268	5.75021	3.33039	3.29772	14.3528	2.478	36.5702	7.47595	2.796	2.81139	5.55503	20.0015	0.0556944	0.400475	0.561035	2.75001	-249.362	3481.38			10.3907	6.99362	15.508	3.72081
	2.22997	23.0493	5.70592	3.37357	3.32802	15.3706	2.42263	37.3578	7.14726	2.78328	2.65031	5.47903	19.9744	0.0553276	0.39901	0.545771	2.7225	-236.651	3459.7			10.3284	7.35739	15.6426	3.63754
	2.05091	22.5666	5.85393	3.2491	3.51487	15.8087	2.29634	36.7633	6.78656	2.83536	2.61113	5.21688	20.0659	0.0558699	0.397371	0.529409	2.69557	-229.569	3437.95			10.1571	7.52423	15.2821	3.55446
	2.04944	21.1105	5.82123	3.2708	3.51012	16.7355	2.30133	36.773	6.65259	2.82166	2.69063	5.34559	20.0738	0.0562542	0.395902	0.516828	2.6797	-218.334	3414.87			9.66038	7.83881	15.2423	3.61929
	2.04793	20.64	5.84468	3.17827	3.47382	18.2366	2.27783	35.79	6.39013	2.70471	2.5567	5.59822	20.2224	0.0569223	0.394383	0.510231	2.67411	-214.156	3390.01			9.51086	8.29624	14.8193	3.61988
	2.06072	20.7564	5.85379	3.25024	3.43481	19.0799	2.18486	33.6891	6.33324	2.57151	2.47694	5.83674	20.5117	0.0577132	0.394557	0.514004	2.66127	-209.807	3362.89			9.55696	8.58833	14.0691	3.6284
	2.02846	20.6524	5.78146	3.19791	3.42579	19.8554	2.11108	32.2086	6.34658	2.48822	2.45889	5.98521	20.7608	0.0580342	0.396174	0.52468	2.65204	-208.127	3332.6			9.48743	8.82636	13.5554	3.64411
	1.98076	20.4254	5.82575	3.24997	3.51014	20.6639	2.11104	33.0629	6.22844	2.50592	2.47545	6.08262	20.972	0.0582984	0.397314	0.529224	2.64087	-208.103	3295.65			9.41065	9.14133	13.8008	3.688
	1.91773	20.5456	5.7992	3.37658	3.58847	20.4822	2.10458	33.8722	6.38141	2.36375	2.41729	6.35948	21.1778	0.0577445	0.397692	0.544027	2.62623	-212.196	3253.61			9.42086	9.14908	14.1194	3.7135
	1.86087	20.4548	5.72928	3.51682	3.53112	21.0491	2.03016	33.4509	6.46244	2.44516	2.36213	6.47861	21.1886	0.0574492	0.398441	0.545321	2.61274	-220.491	3203.56			9.34831	9.36569	13.9812	3.76197
	1.84222	20.4981	5.83771	3.56499	3.55294	22.0935	2.00618	35.4982	6.63469	2.46676	2.34512	6.18034	21.0748	0.0568204	0.398143	0.545472	2.59809	-224.858	3140.85			9.39267	9.73715	14.713	3.66407
	1.80115	20.0005	5.58485	3.60913	3.49442	22.5666	1.99763	38.1375	6.67391	2.45199	2.31339	5.36237	21.1252	0.0559462	0.397355	0.556668	2.59168	-234.67	3067.85			9.12882	9.89006	15.603	3.37592
	1.78078	20.077	5.45395	3.85872	3.39525	23.3649	2.00066	37.7802	6.80425	2.43737	2.26799	5.36226	21.1889	0.0549778	0.397104	0.571112	2.5854	-242.255	2988.02			9.10391	10.2063	15.5284	3.35587
	1.74515	19.6693	5.17925	4.09403	3.2552	24.1701	1.9581	35.8317	6.93709	2.45664	2.22575	5.60333	21.1196	0.0544702	0.397659	0.576856	2.5717	-258.193	2897.24			8.86458	10.5064	14.909	3.42857
	1.76308	20.7605	5.29949	4.21869	3.31833	26.4295	1.91194	36.4062	7.00329	2.53547	2.16936	5.5972	21.0024	0.0544651	0.397067	0.582138	2.54676	-270.359	2798.05			9.27435	11.3222	15.1071	3.43401
	1.89078	22.4548	5.21662	4.46038	3.42723	28.0049	1.8921	36.9806	6.98607	2.63487	2.06571	6.04875	20.8872	0.0539567	0.396332	0.592262	2.53249	-288.053	2690.57			9.85407	11.9642	15.2863	3.58311
	1.88695	24.572	5.60843	4.92851	3.53552	30.1975	1.76528	35.5955	6.94048	2.87317	1.95763	6.78378	20.7769	0.0539971	0.396721	0.598675	2.51345	-305.009	2573.32			10.6891	12.8872	14.7671	3.87153
	1.94455	25.3683	5.88246	5.37964	3.63431	30.6333	1.78297	35.6161	6.60684	3.0493	1.91933	7.56786	20.9071	0.0542532	0.396328	0.592055	2.48777	-320.351	2443.24			11.0651	13.2157	14.6686	4.17883
	2.0055	26.271	6.30642	5.52492	3.89047	29.805	1.74566	36.8194	6.24453	3.14916	1.85271	8.00162	21.2742	0.054307	0.396013	0.592326	2.46977	-334.341	2290.69			11.5276	13.0735	14.9365	4.33449
	2.0019	26.5119	6.43301	5.516	3.96232	27.8005	1.72386	37.1551	6.31749	3.2305	1.83399	8.40887	21.6429	0.0546508	0.396631	0.583167	2.46888	-341.38	2116.37			11.6489	12.4263	15.0655	4.49112
	1.99123	26.5873	6.65307	5.65437	3.95364	25.6033	1.7271	37.2112	6.0861	3.22859	1.8249	8.36816	21.9156	0.0556599	0.397381	0.579597	2.46894	-348.445	1925.36			11.7439	11.7371	15.0081	4.47388
	2.00948	26.9248	6.89109	5.75657	4.033	23.7038	1.72563	35.3985	6.06524	3.12446	1.81578	7.97436	22.103	0.0557806	0.39823	0.57876	2.45567	-350.801	1729.19			11.9418	11.1644	14.3965	4.30486
	2.10762	25.9302	7.19528	5.37476	4.18657	21.1352	1.8032	34.8163	5.97533	2.95096	1.78217	7.55204	22.1431	0.0562055	0.398298	0.582483	2.45601	-355.868	1531.17			11.7444	10.2322	14.1983	4.09506
	2.06046	26.695	7.3527	4.87267	4.20853	20.0781	1.89886	34.8434	6.14877	2.78685	1.8256	7.23731	22.0162	0.0566354	0.397907	0.587623	2.47027	-360.006	1347.49			12.0361	9.71978	14.297	3.94992
	2.04025	26.5139	7.36411	4.47309	4.04587	20.001	1.99375	34.032	6.67584	2.74704	1.85126	6.84914	21.7026	0.0579838	0.398699	0.605699	2.49373	-367.677	1184.53			11.9727	9.50664	14.2339	3.81581
	2.12138	27.1981	7.56579	4.37624	4.21146	19.4608	2.10088	33.8024	6.84703	2.73619	1.86276	6.51467	21.3354	0.0582545	0.399527	0.619661	2.51888	-379.16	1035.23			12.2951	9.3495	14.2501	3.70454
	2.22427	27.9029	7.82553	4.06454	4.27211	18.3246	2.17765	34.3223	7.09427	2.7693	1.96753	6.46609	20.9615	0.058141	0.400049	0.632099	2.5456	-388.85	898.842			12.6509	8.88708	14.5314	3.73431
	2.33912	29.3621	7.75873	3.6664	4.03131	15.549	2.35682	36.5873	7.74294	3.11522	2.02038	6.24249	20.5444	0.0585222	0.400057	0.642639	2.57406	-404.208	765.377			13.1533	7.74892	15.5624	3.7927
	2.31326	30.7786	7.36539	3.36519	3.87643	15.7842	2.3641	38.5678	8.21563	3.49335	2.07129	5.86522	20.2812	0.0590907	0.400314	0.653731	2.60526	-420.07	639.498			13.4858	7.67527	16.3825	3.80995
	2.28249	32.4328	6.93582	3.24073	3.7327	15.5662	2.51081	41.5901	8.28281	3.81593	2.09034	5.5829	20.3343	0.0584403	0.399688	0.64561	2.61994	-404.274	520.969			13.8837	7.51323	17.4612	3.82972
	2.28431	35.0384	6.4301	3.32829	3.64458	16.6453	2.63397	42.8274	8.1095	4.16965	2.0078	5.69813	20.4515	0.0581995	0.39887	0.639745	2.6211	-294.014	409.725			14.5843	7.87273	17.8569	3.95853
	2.24649	36.683	5.85597	3.47249	3.44621	17.0803	2.58537	44.8332	8.37151	4.55918	1.97333	5.38633	20.5835	0.0580462	0.398215	0.638401	2.62399	-150.997	309.207			14.9285	7.99966	18.5967	3.97295
	2.06569	39.7609	4.966	3.53199	3.27846	16.6907	2.56655	45.3702	8.26978	5.16607	1.9125	4.84739	20.6393	0.0574907	0.396561	0.644323	2.62523	173.765	214.107			15.5975	7.83372	18.7355	3.97532
	2.01435	40.7264	4.03665	3.73138	3.10921	16.5328	2.50743	46.3906	7.63026	5.37112	1.90828	5.0921	20.4945	0.0570497	0.395402	0.642073	2.62166	617.534	113.239			15.5925	7.79114	18.8428	4.12383
	2.0064	40.8212	3.68884	3.91881	3.03632	16.9482	2.39447	46.7627	7.14458	6.44431	1.83887	5.17904	19.9301	0.0576016	0.394069	0.647898	2.62901	1097.77	-0.77972			15.5055	7.96777	18.7672	4.48741
	1.9149	41.6625	3.34927	4.78976	3.11356	16.8698	2.26149	46.3254	6.64709	7.42008	1.84614	5.55303	19.0203	0.0586725	0.394048	0.648875	2.63388	1704.58	-121.655			15.6422	8.25769	18.4113	4.93975
	1.81526	43.4536	3.04036	6.73258	3.00275	16.0195	2.05185	46.5299	6.378	9.50193	1.92474	6.81616	17.8	0.0591877	0.394285	0.653324	2.62936	2453.68	-252.059			16.1031	8.58493	18.3199	6.08094
	1.77464	42.8314	2.81655	8.5244	3.09615	16.0569	1.95347	47.264	5.95593	11.8556	1.9573	8.09916	16.4236	0.0597862	0.395707	0.660458	2.62831	3135.55	-379.83			15.8075	9.2258	18.3911	7.30403

## Sheet: P202 U2
	Ra Li	Oi Li	Oe Li	MF Li	ICO Li	LO Li	Ra Re	Oi Re	Oe Re	MF Re	ICO Re	LO Re	EKG	Kippwinkel	Rotwinkel	Kraft x	Kraft y	Druck li	Druck re			Bauch links	Rücken links	Bauch rechts	Rücken rechts
	2.0881	3.48978	3.92254	12.1243	6.21614	13.1025	2.65554	10.9135	3.58554	7.8647	3.50876	10.301	22.5291	0.0481573	0.108058	0.845359	3.39012	47	-2579.09			3.16681	10.481	5.71819	7.22483
	2.01966	3.46542	3.80747	15.1394	6.57464	13.9161	2.74403	10.838	3.63101	10.6632	3.78671	12.0657	22.2956	0.0469137	0.108715	0.837325	3.38488	38	-2531.09			3.09752	11.8767	5.73768	8.83852
	2.06896	3.58969	3.57448	17.6609	6.6118	15.0383	2.78402	10.4966	3.72785	14.5934	4.30885	14.9648	22.1869	0.0463603	0.109287	0.810098	3.37487	1.8999	-2486.95			3.07771	13.1037	5.6695	11.289
	2.07818	3.56805	3.3948	22.5779	7.00258	17.1525	2.79086	10.7297	3.76627	21.3558	5.04725	18.0727	21.9823	0.0467734	0.110521	0.776076	3.36982	11	-2438.29			3.01368	15.5777	5.76229	14.8253
	2.07948	3.46825	3.29057	27.1051	7.33184	18.5409	2.75028	10.8345	3.87637	27.5083	5.8106	21.3146	21.6896	0.0469326	0.110974	0.754177	3.36594	3146.58	L			2.9461	17.6593	5.82039	18.2112
	2.07791	3.48537	3.313	30.7141	7.62954	18.8936	2.67544	10.0239	4.11687	33.0099	6.4656	23.5762	21.4083	0.0469652	0.11174	0.731091	3.35347	3498.88	-2354.67			2.95876	19.0791	5.60541	21.0172
	2.08613	3.61709	3.50977	33.2233	7.85747	19.1405	2.60463	9.13456	4.10396	36.0435	7.24831	24.5278	21.3349	0.047535	0.111679	0.704781	3.34544	3701.01	-2316.16			3.071	20.0737	5.28105	22.6066
	2.09456	3.833	3.78956	33.6562	7.71271	18.8641	2.51788	8.72302	4.32315	37.2596	7.58536	24.2059	21.3608	0.0481765	0.111663	0.695098	3.32771	3803.02	-2280.02			3.23904	20.0777	5.18802	23.017
	2.14756	4.01796	4.059	33.1436	8.16458	17.5052	2.47855	8.48005	4.34167	34.8061	7.77279	23.3342	21.4252	0.0491574	0.112413	0.689782	3.30178	3868.27	-2246.79			3.40817	19.6044	5.10009	21.971
	2.24101	4.01432	4.25095	30.6042	8.27422	16.6837	2.47158	7.93572	4.29014	31.8462	7.82432	21.2147	21.5042	0.0503584	0.113537	0.694722	3.26193	3906.55	-2212.84			3.50209	18.5207	4.89914	20.2951
	2.30312	3.84693	4.3122	29.4285	8.33209	16.7059	2.45508	7.87088	4.08064	27.7625	7.88449	19.2133	21.5218	0.0510346	0.113433	0.691783	3.22625	3927.99	-2177.76			3.48742	18.1555	4.8022	18.2867
	2.39825	3.65826	4.281	27.9528	8.35087	16.8909	2.60058	8.44534	3.88908	25.4441	7.78696	16.8398	21.4073	0.051851	0.113711	0.695576	3.17869	3929.92	-2144.16			3.44584	17.7315	4.97833	16.6903
	2.45004	3.3626	4.18083	28.4804	8.54788	16.5023	2.67004	8.35458	3.75714	23.9766	7.69185	15.9451	21.1984	0.0526284	0.11387	0.698698	3.13054	3922.84	-2109.19			3.33116	17.8435	4.92725	15.8712
	2.47066	3.05283	3.95152	29.598	8.65385	16.6331	2.73693	8.38184	3.6943	22.7025	8.14118	16.4328	21.0045	0.05229	0.113794	0.705903	3.08556	3908.64	-2074.98			3.15834	18.295	4.93769	15.7588
	2.5127	2.92321	3.7412	30.9862	8.92468	17.0576	2.80397	7.93007	3.60701	25.9708	8.60854	17.1701	20.9304	0.0520456	0.113511	0.701748	3.05702	3891.47	-2046.29			3.05903	18.9895	4.78035	17.2498
	2.45112	2.87984	3.61929	33.0795	9.06079	17.2167	2.85856	7.76307	3.57997	30.2128	9.19762	19.727	20.9278	0.0512784	0.112841	0.691022	3.03248	3873.45	-2017.76			2.98342	19.7857	4.73387	19.7125
	2.3638	2.91963	3.49334	34.2341	9.40499	17.7503	2.81699	7.74569	3.62379	34.8901	9.95093	21.9791	20.9523	0.0505841	0.113024	0.692123	3.0167	3855.61	-1988.43			2.92559	20.4631	4.72882	22.2734
	2.31934	2.97588	3.37026	36.9343	9.36605	17.962	2.75847	7.39667	3.55895	40.1643	10.7552	23.9967	20.9353	0.0496476	0.113571	0.7012	3.00818	3840.26	-1964.88			2.88849	21.4208	4.57137	24.972
	2.28632	3.08525	3.26384	39.6658	9.27714	17.7363	2.69406	6.91958	3.4404	46.1	11.1239	24.2141	20.8718	0.0494663	0.113073	0.719843	2.98954	3825.91	-1940.63			2.87847	22.2264	4.35135	27.146
	2.24721	3.24725	3.30646	41.1366	8.93116	17.3589	2.68046	6.53255	3.42149	47.6107	11.4915	23.9327	20.8289	0.0487814	0.113458	0.733132	2.98149	3815.58	-1918.22			2.93364	22.4756	4.2115	27.6783
	2.22907	3.56766	3.28023	40.0614	7.9723	16.2015	2.63311	6.14104	3.52155	45.9913	11.4077	23.2053	20.8612	0.0479749	0.11421	0.753891	2.9779	3805.83	-1886.87			3.02565	21.4117	4.09857	26.8681
	2.27346	3.92168	3.32157	38.375	7.30121	15.0477	2.57092	5.42097	3.5853	44.1679	11.0848	21.3163	20.9241	0.047723	0.113842	0.771308	2.97781	3800.08	-1848.84			3.17224	20.2413	3.85906	25.523
	2.23282	4.28395	3.42377	33.233	6.80284	14.0452	2.56163	4.70159	3.92391	39.6301	9.96673	17.8998	20.9552	0.048692	0.112605	0.791772	2.96606	3794.69	-1807.6			3.31351	18.027	3.72904	22.4989
	2.24949	4.52691	3.49879	29.4945	6.29761	14.132	2.52474	4.79651	4.17055	32.8835	9.21526	16.563	21.0722	0.0485866	0.112471	0.823334	2.97712	3792.53	-1763.59			3.42506	16.6414	3.8306	19.5539
	2.22692	4.77731	3.39158	23.2441	5.88899	13.6263	2.51254	4.91429	4.448	27.3425	8.53351	14.8465	21.1246	0.0491962	0.112069	0.84501	2.99009	3790	-1716.61			3.46527	14.2531	3.95828	16.9075
	2.13801	4.81897	3.33344	18.5958	5.68364	13.2562	2.44898	4.90719	4.8786	23.7572	7.81209	12.4321	21.1245	0.0497847	0.112348	0.866401	3.00235	3789.12	-1677.91			3.43014	12.5119	4.07826	14.6671
	2.09546	4.76752	3.30463	15.3417	5.52003	13.1013	2.42093	5.21284	5.02304	21.2515	7.31473	11.3673	21.1298	0.0498975	0.112636	0.885619	3.00207	3787.64	-1646.49			3.3892	11.321	4.21894	13.3112
	2.07798	4.69017	3.2488	13.5174	5.19903	12.7925	2.4352	5.62679	5.32785	19.6361	7.05124	10.8272	21.1603	0.0496479	0.113657	0.904654	3.00285	3786.67	-1616.91			3.33898	10.503	4.46328	12.5049
	1.99389	4.61795	3.28804	12.0263	4.89239	11.9531	2.43759	5.86924	5.49056	19.9586	7.10029	10.9255	21.1584	0.0492468	0.1144	0.91037	2.99521	3785.16	-1582.93			3.29996	9.62391	4.59913	12.6615
	1.95429	4.43572	3.29299	11.7242	4.77728	11.9793	2.44963	5.81974	5.72597	21.76	7.12883	11.7009	21.1411	0.0488653	0.115985	0.919578	2.99643	3783.52	-1552.68			3.22766	9.49359	4.66511	13.5299
	1.98238	4.25083	3.3491	11.7821	4.61391	12.4542	2.52364	5.71307	5.52755	24.944	7.28657	12.5965	21.0816	0.0481761	0.116149	0.921488	2.98077	3781.94	-1524.63			3.1941	9.61674	4.58809	14.9424
	1.97233	4.19687	3.47296	12.6735	4.69194	13.4651	2.53522	5.44437	5.62798	30.1672	7.58038	15.3263	20.955	0.0480167	0.116489	0.914956	2.98841	3780.24	-1499.87			3.21405	10.2769	4.53586	17.6913
	2.05771	4.13116	3.51429	13.1165	4.93267	14.4502	2.52627	5.6713	5.49543	32.4124	7.86232	17.1641	20.8219	0.0475437	0.116636	0.896059	2.98955	3778.75	-1486.06			3.23439	10.8331	4.56433	19.1463
	2.11677	4.23356	3.58412	14.1326	5.39072	15.2335	2.45452	5.582	5.28611	35.195	7.96283	18.1792	20.7086	0.0470062	0.116003	0.857624	2.98962	3776.94	-1477.91			3.31148	11.5856	4.44088	20.4456
	2.10789	4.28696	3.61325	14.4477	5.68238	15.8006	2.40932	5.46983	5.00002	35.6196	7.88132	18.0612	20.6337	0.0468276	0.115155	0.813564	2.99364	3775.31	-1470.33			3.33603	11.9769	4.29305	20.5207
	2.19769	4.38398	3.69719	15.0753	5.80406	15.9996	2.43155	5.37445	4.76993	35.6325	7.56224	18.2662	20.5164	0.0469937	0.115387	0.765857	2.98906	3773.47	-1462.74			3.42629	12.293	4.19198	20.487
	2.20396	4.37812	3.68011	14.64	5.70839	15.674	2.42662	5.96989	4.47931	35.1633	7.23592	16.8147	20.4572	0.0467033	0.116045	0.715441	2.97472	3771.41	-1455.71			3.42073	12.0075	4.29194	19.738
	2.19936	4.47681	3.75922	14.3131	5.60418	15.7266	2.4392	6.43974	4.26426	31.5809	6.85629	14.4486	20.4668	0.0470909	0.117459	0.697904	2.95163	3768.63	-1441.17			3.47846	11.8813	4.38107	17.6286
	2.20037	4.47875	3.75425	13.5289	5.54559	16.3528	2.41789	7.05569	4.20008	27.039	6.12187	12.7184	20.5772	0.0473737	0.117861	0.699141	2.96775	3765.34	-1424.76			3.47779	11.8091	4.55789	15.2931
	2.25837	4.35219	3.72147	13.1106	5.45354	16.7127	2.46514	7.30748	3.92336	23.9072	5.64229	11.1928	20.7299	0.0475617	0.118814	0.683864	2.97045	3761.25	-1412.84			3.44401	11.7589	4.56533	13.5808
	2.29182	4.34863	3.70298	12.5211	5.42219	16.4635	2.42852	7.84734	3.85097	20.9437	5.27574	9.48701	20.8741	0.047944	0.118085	0.666653	2.98229	3756.48	-1401.92			3.44781	11.4689	4.70895	11.9021
	2.39567	4.31408	3.56503	12.3405	5.54254	15.8758	2.45032	8.23194	3.78519	17.3235	4.92176	8.16625	20.8686	0.0475233	0.117395	0.659432	3.01507	3750.94	-1390.84			3.42493	11.2529	4.82248	10.1372
	2.45692	4.25148	3.49746	13.298	5.68261	15.3228	2.45598	8.9063	3.72488	15.767	4.87411	7.50495	20.7242	0.0475482	0.116001	0.657516	3.05346	3744.73	-1384.84			3.40195	11.4345	5.02905	9.38201
	2.4541	4.0845	3.55673	14.5914	5.93304	14.6811	2.48008	9.26302	3.68427	15.9197	4.80089	6.98608	20.582	0.047321	0.115439	0.662521	3.0668	3737.73	-1382.46			3.36511	11.7352	5.14246	9.23556
	2.43144	3.93482	3.5488	14.633	5.96505	13.7412	2.41558	9.46696	3.63494	18.083	4.6397	6.86198	20.615	0.0469608	0.114548	0.666666	3.08125	3730.42	-1380.06			3.30502	11.4464	5.1725	9.86156
	2.3075	3.83251	3.43141	15.2017	5.91652	13.2399	2.37264	9.72059	3.62814	21.2333	4.66008	7.35478	20.8793	0.0464134	0.113578	0.677274	3.11327	3722.32	-1380.37			3.19047	11.4527	5.24045	11.0827
	2.22538	3.78811	3.31446	15.5332	5.86344	13.2126	2.34834	9.89306	3.7279	25.4381	5.05187	8.20657	21.2037	0.0464895	0.112971	0.690351	3.12643	3713.85	-1379.6			3.10932	11.5364	5.3231	12.8989
	2.18954	3.78562	3.24982	14.8391	5.56213	12.2461	2.37485	9.86393	3.77913	27.7511	5.59784	9.52118	21.5489	0.0462997	0.113186	0.695368	3.13002	3704.99	-1381.15			3.07499	10.8824	5.3393	14.29
	2.09475	3.87181	3.1956	13.8353	5.20782	11.7304	2.37891	9.64406	3.77868	29.0913	5.87238	11.1283	21.7455	0.0465132	0.113855	0.694278	3.14674	3695.67	-1381.31			3.05405	10.2578	5.26721	15.364
	2.03053	3.86203	3.12058	13.7711	4.84654	10.7769	2.47345	9.68587	3.78414	30.9764	6.33089	12.9541	21.6961	0.0470706	0.114322	0.691358	3.16804	3686.35	-1381.87			3.00438	9.79817	5.31449	16.7538
	2.05405	3.95534	3.1487	13.2564	4.58348	10.1608	2.51609	9.58159	3.9113	29.8628	6.65754	13.6094	21.4331	0.0476737	0.114718	0.683259	3.1953	3676.91	-1379.92			3.0527	9.33354	5.33633	16.7099
	2.01564	4.05441	3.18606	12.7822	4.46346	9.78092	2.49291	9.28714	4.02106	29.1345	6.681	14.2435	21.2281	0.0486969	0.11439	0.678187	3.21626	3667.3	-1376.87			3.08537	9.00884	5.26704	16.6863
	1.9137	4.32034	3.40145	12.3432	4.44303	9.37864	2.45821	8.92738	4.19824	26.6565	6.38864	13.8418	21.1712	0.0496255	0.113834	0.680152	3.2311	3657.05	-1372.58			3.21183	8.72162	5.19461	15.629
	1.89762	4.5461	3.41751	11.4927	4.51403	8.64267	2.41395	8.97085	4.35027	25.5768	6.33334	13.7064	21.1248	0.0499704	0.113138	0.66901	3.24743	3646.69	-1368.94			3.28708	8.21648	5.24502	15.2055
	1.95133	4.70566	3.40012	10.5574	4.33484	9.04198	2.45369	8.87247	4.66528	24.1671	6.11894	13.8766	21.1336	0.0501008	0.112037	0.659804	3.24988	3635.73	-1365.3			3.35237	7.97808	5.33048	14.7209
	1.96201	4.95508	3.46339	9.63347	4.35562	9.08764	2.52509	8.82204	4.73428	23.3369	5.82956	12.765	21.2553	0.0506321	0.110525	0.663068	3.23661	3623.85	-1365.06			3.46016	7.69224	5.36047	13.9772
	2.11863	5.02582	3.52768	9.11392	4.31103	9.4336	2.73666	8.75048	4.7322	21.1987	5.60749	12.1707	21.4081	0.0509411	0.109869	0.660079	3.23659	3610.97	-1367.34			3.55738	7.61951	5.40645	12.9923
	2.22903	4.97135	3.48261	8.40094	4.20553	10.1292	2.77259	8.72002	4.63967	18.7439	5.38512	11.3537	21.4066	0.0510176	0.109668	0.662641	3.25515	3596.97	-1374.27			3.561	7.57855	5.37743	11.8276
	2.31837	4.76334	3.59268	8.21286	4.17186	10.6056	2.94933	8.78759	4.50721	16.107	5.27614	10.4254	21.269	0.0513945	0.110395	0.669469	3.26306	3581.73	-1380.92			3.55813	7.66344	5.41471	10.6028
	2.34053	4.80717	3.70095	7.83642	4.22915	10.1525	3.04011	8.5651	4.57728	13.5111	5.22933	8.34022	21.1545	0.0509768	0.11172	0.675575	3.25435	3565.24	-1389.6			3.61621	7.40603	5.39416	9.02687
	2.37245	4.76171	3.7048	7.9568	4.27443	9.43516	3.1932	8.57825	4.67567	11.6468	5.23355	7.01677	21.0383	0.0503257	0.11241	0.681352	3.25155	3547.39	-1398.53			3.61299	7.22213	5.48237	7.9657
	2.31855	4.80206	3.83312	7.7655	4.1727	9.27945	3.12634	8.82993	4.6452	10.2725	5.1993	6.70981	20.9298	0.050047	0.112212	0.679959	3.23755	3528.67	-1407.36			3.65125	7.07255	5.53382	7.39387
	2.21828	4.76285	4.01145	7.74958	4.30537	9.43744	3.10161	8.85372	4.67995	10.3706	5.51106	6.07338	20.7713	0.0497419	0.112542	0.684191	3.22025	3507.7	-1415.96			3.66419	7.16413	5.5451	7.31835
	2.17544	4.77097	4.01169	8.48445	4.45548	9.34458	3.04072	8.60876	4.6145	10.4829	5.7476	6.67366	20.6951	0.0495794	0.111414	0.698137	3.19727	3485.43	-1421.48			3.6527	7.42817	5.42133	7.63474
	2.18418	4.72915	3.90628	9.15428	4.53822	9.16037	2.98954	8.52638	4.58202	10.7869	6.04569	7.75966	20.7589	0.0494266	0.110015	0.716718	3.20031	3462.52	-1427.47			3.60654	7.61762	5.36598	8.19741
	2.18464	4.73427	3.9078	9.26238	4.48724	10.3928	2.74209	8.64608	4.25785	13.022	5.94329	8.55705	20.9196	0.0499964	0.109581	0.734207	3.22706	3438.05	-1431.56			3.6089	8.04749	5.21534	9.1741
	2.16478	4.71337	3.88534	10.0061	4.62487	11.4587	2.60907	8.57605	4.16587	14.1898	6.19431	9.36995	21.1728	0.0496877	0.110411	0.751785	3.26619	3411.39	-1436.16			3.58783	8.69654	5.117	9.91801
	2.17774	4.68391	3.78101	10.4972	4.80758	11.4334	2.58828	8.65636	4.14439	15.9886	6.18329	10.4005	21.3747	0.0491883	0.110389	0.768377	3.29492	3382.74	-1430.87			3.54755	8.91271	5.12968	10.8574
	2.1567	4.64113	3.70171	10.7107	4.71316	11.1682	2.53672	8.84671	4.17806	17.904	6.06955	11.2414	21.6051	0.0485831	0.109637	0.780376	3.33256	3350.65	-1425.48			3.49985	8.864	5.18716	11.7383
	2.10554	4.60061	3.62221	10.902	4.74182	11.606	2.49879	8.89916	4.12618	18.512	6.16081	11.2337	21.7798	0.0487342	0.111196	0.779222	3.3642	3314.46	-1415.91			3.44278	9.08325	5.17471	11.9688
	2.00513	4.4204	3.55171	10.8147	4.85259	11.8478	2.45438	9.09341	4.01474	18.0341	6.39371	11.4256	21.8402	0.0490039	0.111501	0.784128	3.37899	3271.43	-1404.62			3.32574	9.1717	5.18751	11.9511
	2.0124	4.36439	3.41238	10.2337	4.86412	11.3583	2.4635	9.26202	3.91504	17.1609	6.83322	11.5816	21.7987	0.04857	0.11157	0.784812	3.37582	3221.86	-1390.8			3.26306	8.81871	5.21352	11.8586
	1.99662	4.3538	3.39562	9.62782	4.6343	10.3712	2.47808	9.29477	3.7819	15.8292	6.79209	11.0251	21.7893	0.048588	0.111545	0.774426	3.36081	3168.01	-1361.82			3.24868	8.21111	5.18492	11.2155
	2.0608	4.24511	3.37721	8.7246	4.50459	10.2704	2.54789	9.54714	3.57515	13.6578	6.42356	10.7217	21.821	0.0481283	0.111995	0.765617	3.35071	3108.59	-1331.23			3.22771	7.83318	5.22339	10.2677
	2.10801	4.0853	3.32579	8.39417	4.42674	9.85493	2.80865	9.62362	3.50817	12.8964	6.13364	10.4808	21.7422	0.0476211	0.111477	0.759051	3.32714	3043.39	-1298.56			3.17303	7.55861	5.31348	9.83693
	2.20373	4.17799	3.47326	7.75106	4.2959	9.17365	2.94961	9.67319	3.59642	11.9667	5.69693	9.75875	21.5671	0.0476379	0.110401	0.755758	3.29838	2972.41	-1271.55			3.28499	7.07354	5.40641	9.14081
	2.26402	4.41242	3.67794	7.45501	4.19002	7.89573	3.06306	9.51234	3.71404	10.7997	4.96921	9.12232	21.3546	0.0467915	0.110704	0.750235	3.281	2899.66	-1251.13			3.45146	6.51359	5.42981	8.29706
	2.27956	4.48765	3.79815	7.0137	4.06996	7.19458	3.09123	9.36826	3.86047	9.73131	4.8065	8.04515	21.1019	0.0464047	0.111039	0.739826	3.28955	2818.57	-1256.57			3.52179	6.09275	5.43999	7.52765
	2.25125	4.58541	3.84623	6.72811	3.99017	6.70785	3.10323	9.0899	3.96684	8.65237	4.85704	8.04436	20.9476	0.0464449	0.111128	0.729303	3.27346	2732.46	-1283.04			3.56096	5.80871	5.38666	7.18459
	2.21658	4.76349	4.00333	6.63246	3.74134	6.0441	2.90336	9.08752	4.08625	8.19348	4.80285	8.20033	20.9008	0.0468028	0.112034	0.714397	3.24865	2641.61	-1294.66			3.66113	5.47263	5.35904	7.06555
	2.14486	4.80392	4.03514	6.57257	3.63509	5.53554	2.72306	8.83665	3.94517	8.27739	4.95163	8.60453	20.9736	0.0463014	0.113702	0.706142	3.23779	2545.34	-1315.97			3.66131	5.24773	5.16829	7.27785
	2.08638	4.59169	4.06932	6.32433	3.48761	5.37902	2.59243	8.74149	4.01593	8.24239	5.10014	9.56726	20.9939	0.0462333	0.114015	0.688564	3.22428	2439.8	-1330.25			3.58246	5.06366	5.11661	7.6366
	2.09341	4.51536	3.93509	6.25915	3.30672	5.54431	2.50086	8.76716	4.03484	8.90332	5.14874	10.4692	21.2034	0.0464209	0.113888	0.677797	3.18043	2324.17	-1345.49			3.51462	5.03673	5.10095	8.17375
	2.06896	4.5303	4.01257	6.43798	3.27354	5.81046	2.32252	9.30105	4.02054	10.1869	5.20379	11.6313	21.4258	0.0468715	0.114033	0.661619	3.1449	2190.92	-1349.68			3.53728	5.17399	5.2147	9.00731
	2.04151	4.53086	4.08035	6.31465	3.2932	5.98687	2.22441	9.64434	3.93659	11.2697	5.36232	12.4358	21.6162	0.0474035	0.113899	0.642976	3.11844	2044.72	-1379.24			3.55091	5.19824	5.26845	9.68927
	2.07537	4.5732	4.13835	6.36363	3.27283	6.57249	2.24324	10.1276	4.03241	11.7353	5.54355	12.9274	21.718	0.0476269	0.113146	0.6364	3.10297	1889.03	-1404.47			3.59564	5.40298	5.46775	10.0688
	2.08195	4.55799	4.08589	6.5864	3.40622	7.10865	2.22079	10.6266	3.92217	12.2793	5.43657	13.1136	21.8987	0.0477354	0.112932	0.626582	3.08211	1719.97	-1437.17			3.57528	5.70042	5.58985	10.2765
	2.02473	4.6495	4.01363	6.74604	3.5219	8.01613	2.19905	10.8214	3.83077	12.4901	5.16915	12.899	22.1286	0.0484134	0.113301	0.619898	3.10276	1544.35	-1462.05			3.56262	6.09469	5.61708	10.1861
	1.99312	4.71621	3.89941	7.12607	3.67519	8.32933	2.2271	11.4673	3.76774	13.1038	4.92571	13.0623	22.2901	0.0488422	0.113015	0.618956	3.13517	1369.32	-1478.24			3.53625	6.37687	5.82072	10.3639
	1.97569	4.54897	3.72127	7.55473	3.97319	9.15925	2.24393	11.3294	3.75909	13.1251	4.9927	12.654	22.3666	0.0486625	0.112679	0.636074	3.16171	1201	-1491.42			3.41531	6.89572	5.77746	10.2573
	1.94314	4.39961	3.627	7.87071	4.28364	9.985	2.30245	11.3386	3.59847	12.7797	4.57602	13.3157	22.4028	0.0492496	0.112398	0.642026	3.17616	1028.08	-1495.25			3.32325	7.37978	5.74652	10.2238
	1.84476	4.31662	3.89476	7.8348	4.32177	10.339	2.24586	11.6976	3.56971	12.337	4.3398	13.3731	22.475	0.0491686	0.112179	0.646899	3.19296	863.052	-1502.85			3.35205	7.49854	5.83772	10.0167
	1.84331	4.33182	4.11287	7.47964	4.25519	10.1817	2.23997	11.9649	3.37732	11.5915	4.37028	12.9786	22.5916	0.0490176	0.111859	0.653937	3.21002	699.96	-1503.46			3.42933	7.30551	5.86074	9.64676
	1.87586	4.08862	4.53594	7.39885	4.22657	10.029	2.27884	11.6404	3.36502	11.7615	4.36562	12.6979	22.6762	0.0484845	0.111598	0.66697	3.21561	527.864	-1504.65			3.50014	7.21814	5.76142	9.60834
	1.95795	4.18631	5.23379	7.75236	4.32966	10.215	2.29368	12.2168	3.49082	12.3994	4.17405	11.7862	22.7351	0.0483353	0.11221	0.677614	3.21014	353.372	-1494.79			3.79268	7.43234	6.00042	9.45321
	2.03769	4.35056	5.75698	7.50418	4.27131	10.0084	2.39664	13.1786	3.58033	11.8864	4.19329	11.1604	22.808	0.0483554	0.112262	0.695181	3.22768	189.544	-1498.14			4.04841	7.2613	6.3852	9.08003
	2.14368	4.34684	6.09804	7.4915	4.32836	9.75277	2.48867	13.7721	3.59142	11.3555	4.39338	10.6093	22.8631	0.0483292	0.112607	0.707022	3.25447	39.3997	-1479.37			4.19619	7.19088	6.61738	8.78605
	2.18404	4.27211	6.31517	8.05597	4.52189	9.39397	2.60052	14.1754	3.67493	11.491	4.579	10.3036	22.8018	0.0489268	0.112406	0.722879	3.26705	-94.5679	-1306.33			4.25711	7.32394	6.81694	8.79121
	2.22803	4.38397	6.55685	8.31951	4.75138	9.36469	2.63619	14.6808	3.8054	11.7683	4.79658	10.017	22.5048	0.0492479	0.112508	0.734615	3.27216	-198.982	-971.25			4.38962	7.47853	7.04078	8.86063
	2.22127	4.27364	6.50807	8.72711	4.91991	9.51011	2.67805	15.6381	3.87691	11.1607	5.00641	10.0654	21.9686	0.0494147	0.111487	0.752007	3.30467	-270.274	-447.779			4.33432	7.71905	7.39769	8.74419
	2.18405	4.16637	6.16227	10.5237	5.51457	10.004	2.61366	15.5182	3.82536	11.5002	5.35836	10.0673	21.154	0.049326	0.110306	0.768549	3.31589	-324.915	360.376			4.1709	8.68078	7.31908	8.97528
	2.16396	4.02206	5.63103	12.5894	6.31403	10.6748	2.62625	15.7693	3.93399	13.0509	5.54118	10.8986	19.9863	0.0493966	0.109746	0.773825	3.30521	-364.806	1330.91			3.93902	9.85942	7.44319	9.83022
	2.19372	3.87591	5.23986	15.0273	7.32493	12.3876	2.61477	15.1489	3.89531	15.0851	5.79403	11.482	18.6808	0.0496644	0.108611	0.777948	3.28367	-396.999	2256.24			3.76983	11.5799	7.21966	10.787
	2.19308	3.64952	4.67879	19.1545	8.69161	14.75	2.6	14.9252	3.87375	17.0891	6.10033	12.5685	17.4061	0.0502891	0.10837	0.775215	3.27603	-426.431	3113.28			3.50713	14.1987	7.13299	11.9193
	2.1582	3.30159	4.11744	23.6072	10.2154	17.6107	2.58549	13.8725	3.94275	19.0453	6.5165	14.0227	16.1938	0.0510982	0.108826	0.777732	3.26486	-456.736	3837.1			3.19241	17.1445	6.80025	13.1948
	2.12415	3.19182	3.91585	28.0979	11.8102	20.5653	2.54427	12.1328	3.9192	22.2272	6.83453	15.3377	14.9867	0.0511703	0.110234	0.776479	3.27047	-486.485	4365.61			3.07727	20.1578	6.19875	14.7998
	2.07256	3.11466	4.32913	32.3859	13.2762	22.4262	2.49561	10.7396	3.8668	24.593	7.38401	15.6197	13.9806	0.0519424	0.110288	0.782251	3.2839	-518.217	4638.04			3.17212	22.6961	5.70067	15.8656
	2.05184	3.0627	4.35481	36.4571	14.487	24.1685	2.46975	9.74716	3.84114	27.116	7.71925	15.676	13.1811	0.0525079	0.110709	0.788098	3.28502	-545.425	4813.55			3.15645	25.0376	5.35268	16.8371
	2.02219	3.09957	4.38651	37.5011	15.0826	24.5523	2.45646	8.59432	3.68999	28.9798	8.22663	15.0573	12.4967	0.0521497	0.110852	0.798605	3.28765	-567.977	4905.29			3.16942	25.712	4.91359	17.4212
	2.06328	3.11579	4.5497	37.504	14.5132	24.1897	2.50964	7.85624	3.55505	29.1387	8.09758	14.4321	11.9838	0.0514785	0.11019	0.802202	3.30873	-583.857	4941.39			3.24292	25.4023	4.64031	17.2228
	2.03227	3.11159	4.51323	37.5002	13.7565	23.1587	2.46725	7.18549	3.49951	28.55	8.12058	13.274	11.6768	0.0515948	0.109613	0.790393	3.30623	-593.035	4949.68			3.21903	24.8051	4.38409	16.6482
	2.0292	3.0972	4.17537	34.4818	12.6441	21.6483	2.43211	6.3831	3.3093	28.3992	7.97138	12.5905	11.5075	0.051818	0.109274	0.766838	3.28395	-595.397	4944.7			3.10059	22.9247	4.0415	16.3204
	1.97194	3.05215	3.74904	31.3494	11.5908	20.6836	2.39218	5.7203	3.19512	26.5842	7.86812	12.2297	11.4506	0.0515645	0.109422	0.742573	3.25878	-594.674	4949.44			2.92438	21.2079	3.7692	15.5607
	1.91543	3.09013	3.48701	28.8362	10.8281	20.3081	2.37648	5.16935	3.14947	23.4824	7.8002	11.2379	11.3916	0.0513468	0.109053	0.713915	3.24258	-593.229	4944.75			2.83086	19.9908	3.5651	14.1735
	1.83406	3.14483	3.38786	26.7641	10.3576	19.7248	2.32666	4.88644	3.07941	21.3093	8.0279	11.0451	11.4177	0.0509311	0.109353	0.693922	3.20902	-592.304	4949.32			2.78892	18.9488	3.43084	13.4607
	1.81212	3.21277	3.40585	27.1348	10.5821	19.1895	2.28669	4.72679	3.02526	21.0424	8.50033	11.2116	11.5069	0.0508414	0.110728	0.68292	3.16585	-592.07	4945.16			2.81025	18.9688	3.34625	13.5848
	1.93878	3.22164	3.50654	27.8194	11.9422	20.6549	2.42234	4.58743	2.9779	20.9664	8.77921	11.2871	11.6177	0.0507919	0.111343	0.67956	3.14286	-591.55	4948.98			2.88899	20.1388	3.32923	13.6776
	1.96857	3.16797	3.60236	30.88	12.6488	21.6152	2.47308	4.55638	3.00627	21.2428	9.07914	10.8869	11.6711	0.0496752	0.11197	0.69132	3.13221	-591.383	4945.87			2.91297	21.7147	3.34524	13.7363
	2.03503	3.02767	3.81293	36.0729	13.5083	23.093	2.50882	4.64904	3.0962	22.293	9.66592	11.2467	11.6396	0.0484831	0.111227	0.696061	3.11758	-592.293	4948.43			2.95854	24.2248	3.41802	14.4019
	2.09395	2.92056	3.95937	39.2958	15.0345	23.5365	2.55214	5.25128	3.09532	23.3126	9.8688	11.2863	11.6549	0.0481646	0.110491	0.716102	3.11687	-593.612	4946.63			2.99129	25.9556	3.63291	14.8226
	2.13192	2.79196	3.84857	44.2309	16.8287	25.1303	2.6188	5.9366	3.21662	23.7395	10.3736	11.1315	11.6174	0.0481853	0.109741	0.728395	3.1328	-594.929	4948			2.92415	28.73	3.92401	15.0815
	2.12671	2.70525	3.8039	46.7035	17.1706	26.3515	2.53972	6.21897	3.19548	22.785	10.5248	10.6484	11.5278	0.0487081	0.108749	0.742238	3.14439	-595.997	4947.32			2.87862	30.0752	3.98472	14.6528
	2.24381	2.60621	3.87258	48.4124	17.1591	26.5708	2.54438	7.03197	3.16812	21.8303	10.6887	10.2878	11.5424	0.0490772	0.108507	0.757066	3.14649	-597.233	4947.6			2.90753	30.7141	4.24816	14.2689
	2.25254	2.56876	4.12707	48.0509	16.4871	25.0429	2.56917	7.2406	3.13677	20.1575	10.5814	9.75146	11.5659	0.0492634	0.108623	0.765555	3.17402	-598.529	4947.56			2.98279	29.8603	4.31551	13.4968
	2.27857	2.44418	4.1662	48.5796	15.5364	23.7517	2.61711	7.74795	3.14722	18.0348	10.2784	9.52901	11.5526	0.0493918	0.109961	0.769041	3.21971	-599.715	4947.5			2.96298	29.2892	4.5041	12.6141
	2.26059	2.42666	4.3979	46.955	14.6384	22.6936	2.57218	7.86212	3.07884	16.3079	9.98347	8.97165	11.5361	0.0488395	0.111476	0.772052	3.267	-600.949	4947.6			3.02838	28.0957	4.50438	11.7543
	2.26389	2.37519	4.77147	45.669	13.3688	21.3432	2.55034	8.58468	3.10616	15.2771	9.58018	9.16585	11.6678	0.0484752	0.112232	0.767835	3.30545	-601.995	4947.41			3.13685	26.7937	4.74706	11.3411
	2.26745	2.42272	4.91757	43.1419	12.4854	19.1182	2.58524	8.73899	3.11969	14.6633	9.88449	9.2892	11.6615	0.0475947	0.11236	0.757083	3.36905	-602.804	4947.59			3.20258	24.9152	4.81464	11.279
	2.23296	2.45691	4.87664	41.4458	12.3225	16.7157	2.54388	9.01362	3.15121	14.7809	9.77876	9.17853	11.7484	0.0475207	0.112346	0.760641	3.40437	-603.232	4947.52			3.18884	23.4947	4.9029	11.2461
	2.25076	2.51386	5.04286	38.5762	12.3844	16.2428	2.60598	8.95443	3.21606	14.9849	10.1793	9.61111	11.801	0.0465896	0.112638	0.767153	3.41209	-603.416	4947.43			3.26916	22.4011	4.92549	11.5917
	2.23456	2.60527	5.22374	35.3198	11.3391	15.0827	2.57644	9.33	3.2602	14.9454	9.93772	9.52424	11.7973	0.0460419	0.112094	0.76169	3.4078	-603.405	4947.69			3.35453	20.5805	5.05555	11.4691
	2.19315	2.68046	5.11842	33.5589	10.9982	14.6154	2.58177	9.07264	3.25853	14.8367	9.7207	9.24505	11.7243	0.0457166	0.111667	0.751111	3.40446	-603.387	4947.42			3.33068	19.7242	4.97098	11.2675
	2.18296	2.6663	4.88135	34.0906	10.436	14.4013	2.54489	9.60508	3.17972	14.3867	9.52405	9.29715	11.6189	0.0458888	0.111406	0.741835	3.40248	-603.192	4947.66			3.24354	19.6426	5.1099	11.0693
	2.28799	2.58815	4.90957	33.5743	10.3494	14.6146	2.44831	10.4609	3.18719	13.4121	9.20887	9.35708	11.5869	0.0459571	0.110778	0.734207	3.39684	-602.973	4947.47			3.2619	19.5128	5.36546	10.6594
	2.37439	2.62793	5.03149	33.4838	9.74318	14.2483	2.43199	11.5039	3.14019	12.0346	8.76921	9.37462	11.3904	0.0465263	0.109719	0.724336	3.39756	-602.731	4947.67			3.3446	19.1584	5.69202	10.0595
	2.41921	2.6697	5.24085	33.0796	9.54162	14.6831	2.46713	11.7597	3.0627	11.3209	8.40546	9.36266	11.4065	0.0473383	0.109517	0.712116	3.38636	-602.453	4947.5			3.44325	19.1014	5.76319	9.69632
	2.42563	2.77789	5.3757	33.6535	9.50804	14.6825	2.44826	11.9846	3.08342	10.798	8.3435	9.7925	11.417	0.0480229	0.10843	0.69909	3.36201	-601.756	4947.64			3.52641	19.2813	5.83877	9.64466
	2.44927	2.89651	5.76948	32.0049	9.55216	14.8667	2.58295	12.4272	3.22055	11.1038	8.28456	10.1655	11.3746	0.0480676	0.108706	0.680717	3.31288	-601.092	4947.66			3.70509	18.8079	6.07688	9.85129
	2.47322	3.14513	6.0859	31.4027	9.52166	15.2979	2.6656	12.0385	3.24255	11.2545	8.53416	10.1906	11.3162	0.048443	0.109482	0.660815	3.28711	-600.231	4947.61			3.90142	18.7408	5.98221	9.99307
	2.44086	3.30715	6.24009	31.2084	9.69479	15.4298	2.73688	11.2403	3.3445	11.7911	9.04671	9.74837	11.3771	0.0483747	0.109629	0.648137	3.26552	-599.488	4947.82			3.99603	18.7777	5.77388	10.1954
	2.35845	3.41947	5.99192	29.1895	9.48175	15.7412	2.72854	10.8373	3.35284	11.6897	9.10082	9.52621	11.2897	0.0487898	0.110266	0.64761	3.24916	-598.694	4947.7			3.92328	18.1375	5.63955	10.1056
	2.3642	3.50519	5.71223	26.8735	9.24402	15.5027	2.70363	10.6348	3.34333	11.143	9.04601	9.0597	11.3156	0.0484485	0.1114	0.645826	3.22281	-598.392	4947.89			3.86054	17.2068	5.56057	9.74958
	2.37831	3.56294	5.30851	26.0007	8.8646	15.0176	2.71169	9.22811	3.25335	10.714	8.95381	8.19207	11.3481	0.0482436	0.111811	0.643446	3.18879	-598.163	4947.84			3.74992	16.6276	5.06438	9.28662
	2.43271	3.5779	4.87996	25.1003	8.58315	14.8092	2.72565	8.58359	3.18231	10.5696	8.79566	7.35061	11.3663	0.0486199	0.11189	0.639274	3.16334	-598.207	4947.91			3.63019	16.1642	4.83052	8.9053
	2.44043	3.54917	4.83526	24.5199	7.90518	14.8802	2.67536	7.95519	3.05433	9.84247	8.33474	7.21543	11.4281	0.0496495	0.112183	0.640862	3.13836	-598.051	4948.04			3.60829	15.7685	4.56163	8.46421
	2.42892	3.67702	4.75758	22.7759	7.92867	14.5418	2.62466	7.18822	3.0674	10.5856	7.75265	6.99681	11.4682	0.0492961	0.111908	0.641071	3.12147	-598.118	4947.89			3.62117	15.0821	4.29343	8.44503
	2.48791	3.78795	4.75195	21.4627	7.86559	15.0292	2.64307	7.04622	3.06851	10.8229	7.4884	6.93295	11.49	0.0492533	0.11088	0.653261	3.1095	-598.111	4948.31			3.67594	14.7858	4.2526	8.41474
	2.45264	3.78036	4.68258	20.8586	8.15952	15.6142	2.57324	6.6749	3.1734	10.7101	7.48946	6.84931	11.5346	0.0499274	0.109668	0.660937	3.11079	-598.308	4947.89			3.63853	14.8774	4.14051	8.34961
	2.48259	3.8332	4.75788	21.7456	8.29267	16.035	2.53796	6.36654	3.19892	10.6921	7.62157	6.56843	11.6325	0.0505003	0.110521	0.6735	3.1021	-598.436	4948.61			3.69123	15.3578	4.03447	8.29403
	2.48363	3.92996	4.75637	23.2036	8.82026	16.7604	2.48626	6.4153	3.36958	10.831	7.95301	6.24419	11.6969	0.0501432	0.111115	0.685302	3.07034	-598.76	4947.96			3.72332	16.2614	4.09038	8.34274
	2.46846	3.9334	4.71185	23.3814	9.3628	18.0841	2.47316	6.49195	3.43722	10.2292	8.03903	5.60597	11.757	0.0497251	0.111365	0.683708	3.02466	-599.076	4948.93			3.70457	16.9427	4.13411	7.95805
	2.41145	3.84009	4.73498	24.6558	9.71329	18.7012	2.38801	6.69314	3.42349	9.29067	8.01092	5.46485	11.9189	0.0502279	0.111971	0.6711	2.97384	-599.347	4948.17			3.66218	17.6901	4.16821	7.58881
	2.33362	3.88698	4.73165	25.7552	10.0553	19.3942	2.38718	6.98932	3.39313	9.2638	7.535	5.1978	11.9814	0.0505975	0.112777	0.658204	2.93316	-599.632	4949.17			3.65075	18.4016	4.25654	7.3322
	2.28518	4.04481	4.81788	27.0559	10.2936	19.1987	2.33625	7.489	3.40787	9.15557	7.33733	5.27636	12.1277	0.0506382	0.112344	0.670657	2.93926	-599.691	4948.52			3.71596	18.8494	4.41104	7.25642
	2.25082	3.87737	4.72052	26.6539	10.2264	18.6658	2.40739	7.77083	3.33471	8.53878	6.97468	5.54486	12.2231	0.050583	0.111946	0.696138	2.94281	-599.889	4949.51			3.61624	18.5154	4.50431	7.01944
	2.23433	3.89081	4.65452	25.6783	9.99361	17.3668	2.45014	8.06033	3.35552	8.25407	6.69667	5.92751	12.3223	0.0507378	0.111733	0.711808	2.93981	-599.743	4948.89			3.59322	17.6796	4.622	6.95942
	2.25596	4.03864	4.58433	24.6672	9.38805	15.9061	2.49939	8.35579	3.35424	8.12336	6.47829	6.33702	12.4225	0.0510186	0.111832	0.734461	2.94923	-599.991	4949.94			3.62631	16.6538	4.73647	6.97956
	2.20861	3.97962	4.31845	23.643	8.76386	14.138	2.4793	8.28738	3.2762	7.87717	6.3973	6.43301	12.5054	0.0514911	0.111005	0.761752	2.95622	-599.951	4948.85			3.50223	15.515	4.68096	6.90249
	2.23709	3.84902	4.10375	20.5	7.99277	12.2594	2.4305	8.28123	3.24434	7.77106	6.56455	6.53731	12.5667	0.0512688	0.110929	0.786396	2.95716	-600.318	4931.13			3.39662	13.5841	4.65203	6.95764
	2.20333	3.94917	3.95216	18.5393	7.25501	10.6894	2.3355	8.42011	3.22619	7.80424	6.37393	6.38888	12.63	0.0514432	0.111365	0.797646	2.96605	-600.563	4881.89			3.36822	12.1612	4.6606	6.85568
	2.20664	3.95494	3.77258	17.0139	6.81951	10.313	2.27584	8.41305	3.15936	7.78808	6.07774	5.87867	12.7769	0.0514812	0.11123	0.801303	2.99677	-601.179	4816.7			3.31139	11.3821	4.61608	6.5815
	2.23782	3.75798	3.61869	16.2139	6.51844	10.2117	2.20654	7.96838	3.08004	7.62744	5.97711	5.24081	13.1038	0.0515518	0.110909	0.806373	3.04792	-601.625	4743.52			3.20483	10.9813	4.41832	6.28178
	2.20155	3.55334	3.50587	14.9454	6.728	10.5684	2.15554	8.10405	3.01997	7.42414	5.72542	5.36167	13.5516	0.0514535	0.111446	0.816598	3.10605	-602.421	4666.38			3.08692	10.7472	4.42652	6.17041
	2.16186	3.38411	3.5421	14.6843	6.7291	10.7784	2.1385	7.88753	2.9855	7.45687	5.45789	5.59527	14.0262	0.0511257	0.112128	0.814118	3.16689	-603.315	4598.6			3.02936	10.7306	4.33718	6.17001
	2.13789	3.25621	3.47101	14.4745	7.10416	11.4448	2.08276	8.38834	2.99273	7.55997	5.26442	5.44814	14.4248	0.0515748	0.112465	0.813522	3.22252	-603.826	4541.31			2.95504	11.0078	4.48794	6.09085
	2.12136	3.24066	3.51979	14.472	6.9611	11.603	2.06619	8.30026	2.9252	7.63023	5.31954	5.84231	14.8064	0.051425	0.113049	0.814314	3.24868	-604.556	4479.31			2.9606	11.012	4.43055	6.26403
	2.06193	3.15287	3.52868	14.8064	7.24498	11.8786	2.08831	8.41493	2.92872	7.68529	5.24306	7.00773	15.0724	0.0512101	0.11302	0.811713	3.26159	-604.749	4398.31			2.91449	11.31	4.47732	6.64536
	2.02886	3.06069	3.54135	17.5438	7.37505	12.6764	2.18855	8.83237	3.00961	7.89964	5.24461	7.74321	15.3137	0.050948	0.112809	0.817342	3.25448	-605.063	4267.42			2.87697	12.5317	4.67684	6.96249
	2.03069	3.06287	3.51536	18.7323	7.69409	13.5514	2.24364	9.12221	2.99506	7.9648	5.06809	7.5463	15.5671	0.050754	0.112789	0.8184	3.25836	-604.287	4084.58			2.86964	13.3259	4.78697	6.85973
	2.01295	3.01496	3.53783	19.7508	7.92265	14.5113	2.33673	9.11565	3.07982	7.64207	5.02	7.59423	15.8959	0.0507018	0.112976	0.807722	3.25906	-604.04	3856.31			2.85525	14.0616	4.84407	6.7521
	2.0518	2.97827	3.51108	20.8548	8.17714	14.8701	2.3612	8.78318	3.10076	7.39664	4.99747	7.21344	16.3239	0.0504296	0.113656	0.789214	3.26704	-602.751	3561.87			2.84705	14.634	4.74838	6.53585
	2.04417	2.87627	3.44626	21.2381	8.27579	15.2652	2.4224	8.8446	3.12912	7.28886	4.74339	6.81228	16.7546	0.0507977	0.114579	0.773601	3.2666	-602.402	3225			2.7889	14.9263	4.79871	6.28151
	2.00463	2.93489	3.47215	20.4921	7.79064	15.5551	2.45475	8.7335	3.1025	7.0481	4.6369	5.94138	17.0911	0.0512858	0.114468	0.748795	3.25919	-601.214	2845.62			2.80389	14.6126	4.76358	5.87546
	2.00125	2.93109	3.52755	19.0273	7.61873	15.5097	2.39616	8.40016	3.13812	6.77282	4.68768	5.98478	17.403	0.0513125	0.114604	0.710799	3.23566	-601.528	2471.2			2.81996	14.0519	4.64481	5.8151
	2.06906	2.93348	3.47909	17.0317	7.23382	14.6963	2.3788	8.55287	3.04878	6.46102	4.41593	5.49165	17.8423	0.0512582	0.113954	0.678936	3.20466	-601.424	2110.37			2.82721	12.9873	4.66015	5.4562
	2.01887	2.97045	3.55941	15.148	6.84841	14.0132	2.34718	8.98533	2.97595	5.97652	4.43094	5.19469	18.3656	0.0510785	0.112338	0.671454	3.16315	-602.996	1781.26			2.84958	12.0032	4.76949	5.20072
	2.01515	2.99027	3.6558	13.8333	6.58047	14.0469	2.28153	9.29413	2.95848	5.8393	4.46445	5.30063	18.7964	0.050733	0.111192	0.67848	3.11912	-604.526	1507.17			2.88707	11.4869	4.84471	5.20146
	2.04731	2.92842	3.71755	12.4201	6.30248	13.8198	2.28591	9.4431	3.01998	5.76226	4.52766	5.56394	19.1681	0.050822	0.110487	0.687931	3.09973	-607.275	1250.28			2.89776	10.8475	4.91633	5.28462
	2.10938	2.9244	3.75832	11.7574	6.4334	13.613	2.31821	9.59387	3.0684	5.77902	4.54579	5.36848	19.4894	0.0505954	0.109867	0.693199	3.08171	-609.606	1001.29			2.9307	10.6013	4.99349	5.23109
	2.11936	2.99851	3.66787	11.8922	6.45583	13.4787	2.45865	9.44805	3.18189	5.88214	4.56912	5.01136	19.6972	0.050309	0.108881	0.704252	3.06477	-611.776	729.769			2.92858	10.6089	5.02953	5.15421
	2.07336	3.03092	3.64112	11.7721	6.57991	14.0312	2.50277	9.09815	3.2258	5.83561	4.41786	5.00039	19.9075	0.0506149	0.108714	0.704286	3.06099	-614.225	449.035			2.91513	10.7944	4.94224	5.08462
	2.01518	2.99273	3.60506	11.8168	6.8702	15.3459	2.62067	9.12154	3.28323	5.70486	4.25315	5.19689	20.0819	0.050626	0.109318	0.692704	3.06917	-615.495	147.424			2.87099	11.3443	5.00848	5.05163
	2.01267	2.99384	3.57139	13.0882	7.48225	16.7902	2.56568	9.62442	3.2962	5.77758	4.12627	5.0437	20.3305	0.0499029	0.109148	0.688932	3.07541	-617.062	-178.934			2.8593	12.4535	5.1621	4.98252
	2.00304	3.09576	3.62727	13.4967	7.83624	17.7882	2.54601	10.0576	3.37131	5.67561	4.0381	5.27054	20.7022	0.0493826	0.10906	0.67567	3.09	-616.787	-483.938			2.90869	13.0404	5.32497	4.99475
	2.01787	3.10691	3.76219	15.2057	8.01563	18.5949	2.50043	11.0226	3.33434	5.81762	3.85314	5.45306	21.1076	0.0492144	0.109219	0.668872	3.11705	-618.545	-739.333			2.96232	13.9387	5.61912	5.04127
	2.09234	3.06261	3.71492	15.6793	8.23292	19.6991	2.54527	11.5318	3.31039	5.98239	3.95599	6.09733	21.452	0.0489427	0.108865	0.665017	3.14339	-617.94	-962.945			2.95662	14.5371	5.79583	5.34524
	2.17326	2.94714	3.65906	15.8021	7.94271	19.3956	2.45524	12.021	3.32303	6.12087	3.98	6.22236	21.7858	0.048905	0.108906	0.674271	3.16005	-619.557	-1138.04			2.92649	14.3802	5.93308	5.44108
	2.16912	3.05831	3.65269	15.802	7.78029	18.2045	2.51105	12.0757	3.36565	6.41535	4.06558	6.30881	22.058	0.0488478	0.10825	0.684197	3.19304	-618.328	-1275.61			2.96004	13.9289	5.98413	5.59658
	2.19993	3.06673	3.54448	15.1408	7.68873	17.4784	2.57219	11.9008	3.52716	6.33472	4.07088	6.26696	22.2969	0.0486854	0.107451	0.703832	3.24292	-620.213	-1409.74			2.93705	13.436	6.00006	5.55752
	2.23337	3.14535	3.62648	14.4066	7.44459	16.2808	2.6274	11.377	3.71151	6.24611	4.21869	5.86883	22.4873	0.0484805	0.107515	0.71889	3.28802	-618.835	-1559.38			3.00173	12.7107	5.9053	5.44454
	2.1738	3.22253	3.67663	13.0187	7.20703	14.8156	2.62771	10.8035	3.75641	5.85814	4.20674	5.47817	22.6864	0.0491505	0.107849	0.735122	3.34885	-620.136	-1734.05			3.02432	11.6804	5.72921	5.18102
	2.16592	3.39763	3.84252	12.2027	7.04294	15.4032	2.70188	10.6108	3.82402	5.8444	4.20481	5.29292	22.8006	0.0488574	0.107358	0.748884	3.4072	-618.58	-1942.36			3.13536	11.5496	5.71224	5.11404
	2.16644	3.5422	4.03715	11.2946	7.06634	15.3615	2.7478	9.90315	3.91515	5.65484	4.21038	5.39887	22.885	0.0483852	0.107652	0.758809	3.44552	-619.22	-2161.03			3.24859	11.2408	5.52203	5.08803
	2.09535	3.57929	4.23909	10.4761	7.05548	15.7849	2.72811	9.77183	3.95599	5.44409	4.05893	5.21169	23.0262	0.0486641	0.108731	0.767801	3.45894	-618.149	-2353.26			3.30457	11.1055	5.48531	4.9049
	2.0593	3.69439	4.32532	10.0772	6.67549	16.1242	2.71737	10.0037	3.88106	5.34794	3.79633	5.37682	23.1253	0.0490728	0.109569	0.774748	3.45706	-617.227	-2508.63			3.35967	10.959	5.53406	4.84036
	2.01793	3.68255	4.27124	9.4422	6.57484	15.6718	2.61139	10.4263	3.82201	5.43762	3.64524	5.83423	23.2586	0.0490894	0.109476	0.785355	3.45148	-616.513	-2627.85			3.3239	10.5629	5.61991	4.97236
	1.9895	3.65195	4.11364	9.68935	6.59271	15.3186	2.5593	10.6619	3.83428	5.4791	3.53858	5.98247	23.3074	0.0490608	0.110001	0.787341	3.43664	-610.287	-2684.58			3.2517	10.5335	5.68516	5.00005
	1.91032	3.60998	4.06762	9.88183	6.59198	15.256	2.46788	10.767	3.77715	5.44421	3.36189	6.40411	23.3626	0.0492161	0.109632	0.797771	3.41464	-594.78	-2711.42			3.19597	10.5766	5.67067	5.07007
	1.96856	3.6147	4.06257	11.0172	6.44014	14.4761	2.51495	10.7072	3.93682	5.63352	3.3365	7.19416	23.2803	0.0491522	0.109273	0.806044	3.38525	-481.919	-2700.11			3.21527	10.6445	5.71967	5.38806
	1.95352	3.53185	3.92657	11.4928	6.33231	13.6907	2.49718	11.0237	3.88574	6.11983	3.3277	8.17769	23.0069	0.0486883	0.108436	0.805383	3.36689	-117.627	-2668.91			3.13731	10.5053	5.8022	5.87507
	2.00803	3.56836	3.68604	12.2933	6.21528	14.0553	2.60935	10.9914	3.86903	7.9886	3.47231	9.47674	22.7132	0.0476928	0.107945	0.791419	3.35216	424.066	-2619.69			3.08748	10.8546	5.82325	6.97922

## Sheet: P203 U2
	Ra Li	Oi Li	Oe Li	MF Li	ICO Li	LO Li	Ra Re	Oi Re	Oe Re	MF Re	ICO Re	LO Re	EKG	Kippwinkel	Rotwinkel	Kraft x	Kraft y	Druck li	Druck re			Bauch links	Rücken links	Bauch rechts	Rücken rechts
	1.21258	18.1116	5.62366	15.9468	4.45963	3.87023	1.52998	5.97765	7.91444	5.584	2.64132	3.53656	21.908	0.0606154	0.202489	2.34895	2.67909	41	-2551.33			8.31594	8.09222	5.14069	3.92062
	1.20584	17.5513	5.61394	16.3268	4.26051	3.90562	1.50812	5.68694	7.84506	5.77809	2.49045	3.63938	21.5522	0.0611826	0.202241	2.37779	2.6646	36	-2554.7			8.1237	8.16431	5.01337	3.96931
	1.18405	17.1348	5.56373	16.5883	4.01344	3.97724	1.46545	5.4735	7.71314	5.92459	2.43257	3.76358	21.234	0.0615316	0.201807	2.39657	2.67115	1.61035	-2562.07			7.96085	8.19298	4.88403	4.04024
	1.16261	16.8752	5.41966	16.5174	3.92999	4.08027	1.43263	5.60591	7.73095	6.05629	2.46027	3.98057	20.962	0.0621022	0.2013	2.40181	2.66736	11	-2568.81			7.81915	8.17588	4.92316	4.16571
	1.14241	15.8878	5.17215	16.9926	3.82484	4.15137	1.3779	6.08433	7.5263	6.33496	2.577	4.22755	20.814	0.0626968	0.2016	2.40362	2.66114	2946.28	L			7.40078	8.32295	4.99618	4.37984
	1.12475	14.4881	5.01645	17.1299	3.6222	4.30079	1.36486	6.33532	7.78551	6.53851	2.77606	4.8052	20.7786	0.06263	0.201483	2.39727	2.64955	3103.74	-2574.97			6.87645	8.35095	5.16189	4.70659
	1.12401	13.5204	4.70846	17.7206	3.41801	4.32069	1.33804	7.00911	7.7635	7.161	3.12572	5.58195	20.8229	0.0622708	0.202183	2.37879	2.64688	3143.32	-2578.24			6.45096	8.48644	5.37022	5.28956
	1.14318	13.1746	4.45603	17.7925	3.39765	4.33823	1.32799	7.58588	7.54901	7.54243	3.30779	6.432	20.9499	0.0621234	0.202841	2.35855	2.64616	3114.43	-2583.58			6.25794	8.50945	5.48763	5.76074
	1.15307	12.3782	4.22654	17.701	3.28833	4.39025	1.31643	8.04843	7.19302	7.86983	3.45051	6.91218	21.1118	0.0618052	0.203553	2.35433	2.63877	3020.38	-2584.61			5.91926	8.45987	5.5193	6.07751
	1.15636	11.7872	4.22448	17.4861	3.43061	4.14931	1.29752	8.38989	6.83388	8.28341	3.59833	7.04075	21.251	0.0615699	0.20359	2.35786	2.63923	2880.18	-2589.81			5.72268	8.35536	5.5071	6.30749
	1.17964	11.2904	4.1326	16.8123	3.44219	4.03825	1.31103	8.06686	6.99231	8.91253	3.72353	7.34169	21.368	0.0615198	0.203809	2.36578	2.64575	2697.21	-2598.13			5.53421	8.09759	5.45674	6.65925
	1.17215	11.2391	4.12927	15.5799	3.59567	3.80833	1.31053	8.11176	6.9862	9.426	3.88797	7.38836	21.4902	0.0619137	0.203511	2.38437	2.64447	2474.11	-2606.3			5.51352	7.6613	5.4695	6.90078
	1.16254	10.9737	4.02922	14.533	3.7238	3.64346	1.30562	7.74198	6.77984	9.52869	3.82462	7.31135	21.6162	0.0629336	0.202568	2.39486	2.65685	2221.43	-2612.21			5.38849	7.30007	5.27581	6.88822
	1.12535	10.8995	4.13994	12.9735	3.73338	3.48214	1.36623	7.23747	6.52121	9.6332	3.77426	7.03493	21.7402	0.0630738	0.201661	2.40516	2.66435	1942.29	-2617.86			5.38827	6.72968	5.04164	6.81413
	1.11149	10.8058	4.20425	11.2685	3.80934	3.1977	1.39822	6.93048	6.59546	9.61583	3.72105	6.82221	21.8632	0.0636491	0.200671	2.41679	2.66653	1663.92	-2624.09			5.37386	6.09186	4.97472	6.7197
	1.11212	10.5758	4.25994	9.93386	3.84268	3.20933	1.43398	6.82056	6.56388	9.63343	3.69519	6.70968	22.0035	0.0638659	0.200107	2.41149	2.67941	1386.06	-2631.01			5.31596	5.66196	4.93948	6.67943
	1.12075	10.7615	4.28274	9.18286	3.90648	3.19598	1.46538	6.79707	6.51979	9.65959	3.85084	6.47141	22.1319	0.063447	0.199563	2.39085	2.70743	1120.91	-2640.88			5.38832	5.42844	4.92741	6.66061
	1.1491	10.8501	4.31748	9.19271	3.91843	3.36101	1.48475	6.7718	6.22927	10.0605	3.84227	6.22421	22.2168	0.0636396	0.200341	2.36586	2.72631	880.411	-2651.04			5.43891	5.49072	4.82861	6.70898
	1.17713	11.3751	4.50838	8.60706	3.80194	3.5395	1.5747	6.59833	6.17605	10.8332	4.04555	5.97818	22.2674	0.0637145	0.201238	2.34975	2.74152	673.161	-2661.64			5.68688	5.31617	4.78303	6.95229
	1.23598	11.9275	4.61286	8.43286	3.79191	3.69753	1.63138	6.69077	6.196	11.4208	4.41133	5.80933	22.2875	0.0636232	0.201185	2.37876	2.74856	506.555	-2671.88			5.92546	5.30743	4.83938	7.21382
	1.32935	12.4168	4.67063	7.94791	3.77004	3.83336	1.66635	6.83714	6.31226	11.5321	4.51392	5.54016	22.2675	0.0635052	0.201629	2.37485	2.76082	376.157	-2680.59			6.13892	5.18377	4.93859	7.19541
	1.44323	12.8591	4.88129	7.80655	3.82311	4.09696	1.68936	6.64656	6.47958	11.7474	4.82359	5.53865	22.1786	0.0639048	0.20209	2.37061	2.76998	281.716	-2688.64			6.39453	5.24221	4.9385	7.36989
	1.50308	13.6902	4.98105	7.64191	3.91484	4.21741	1.71165	6.3691	6.4984	11.8394	4.98698	5.65618	22.0905	0.0643044	0.202737	2.37784	2.7596	222.194	-2693.25			6.72477	5.25806	4.85972	7.4942
	1.52666	14.6098	5.23986	7.1264	3.85362	4.3127	1.69822	6.63912	6.62828	11.6843	4.96347	5.7243	22.0643	0.0642094	0.202206	2.37792	2.75772	183.524	-2692.39			7.12544	5.09757	4.98854	7.45737
	1.6429	15.3366	5.35324	6.76008	3.92606	4.33112	1.71036	6.7697	6.73811	11.4518	4.90914	5.70046	22.0701	0.0635704	0.202452	2.37544	2.7496	163.079	-2689.79			7.44424	5.00575	5.07272	7.3538
	1.70097	16.1093	5.73965	6.59809	3.98628	4.25428	1.6762	6.97037	6.90803	11.1375	4.76961	5.70715	22.0654	0.0630964	0.202535	2.364	2.74307	156.038	-2686.48			7.84999	4.94622	5.18487	7.20475
	1.71227	16.9727	6.02966	6.40634	3.99555	4.29117	1.61234	6.91681	7.0178	10.6654	4.6894	5.78084	22.0933	0.0628822	0.202699	2.35066	2.73625	157.911	-2683.48			8.2382	4.89769	5.18232	7.0452
	1.65049	17.6245	6.31554	6.2877	3.86699	4.37053	1.58389	7.04364	7.11395	10.0503	4.64307	5.71212	22.1905	0.0620866	0.202044	2.34624	2.71799	163.239	-2679.58			8.53018	4.84174	5.24716	6.80184
	1.61703	18.8799	6.4919	5.98116	3.73588	4.27144	1.57037	6.76636	7.15342	9.48155	4.36581	5.57919	22.3169	0.0617801	0.200965	2.34899	2.68816	170.785	-2674.81			8.99629	4.66282	5.16338	6.47552
	1.63396	20.3212	6.7411	5.78191	3.72384	4.53109	1.58454	6.42169	7.37152	8.78002	4.14394	5.29743	22.4419	0.0615444	0.199862	2.34325	2.67165	180.927	-2669.02			9.56541	4.67895	5.12592	6.0738
	1.66571	21.4754	6.86652	5.31812	3.80899	4.8329	1.58573	6.10973	7.54272	7.90783	3.87994	5.37368	22.5688	0.0615122	0.198675	2.32963	2.6609	188.431	-2661.61			10.0025	4.65333	5.07939	5.72049
	1.59803	22.2469	6.77592	5.19259	3.77837	4.94295	1.55348	5.82141	7.80337	6.79339	3.65982	5.35175	22.6999	0.0610026	0.198425	2.319	2.64885	193.998	-2649.17			10.207	4.63797	5.05942	5.26832
	1.56085	21.794	6.54267	4.99761	3.82603	4.90032	1.52805	5.44266	8.01016	6.17334	3.51553	5.20767	22.8045	0.0603844	0.197656	2.30041	2.61431	193.065	-2628.59			9.96584	4.57465	4.99362	4.96551
	1.55078	21.7528	6.44916	4.86631	3.83181	4.90887	1.50468	5.14703	7.87629	5.8841	3.37927	5.11065	22.8692	0.0608748	0.197264	2.28571	2.57848	188.228	-2604.65			9.91759	4.53566	4.84267	4.79134
	1.53316	21.2871	6.40503	4.88611	3.96915	5.01794	1.55362	5.11363	8.01334	5.63268	3.25338	5.03162	22.8817	0.0610665	0.196874	2.27041	2.56333	180.83	-2572.51			9.74175	4.6244	4.89353	4.63923
	1.52729	20.7826	6.24833	4.82618	4.034	5.17589	1.54119	5.00397	8.27377	5.62439	3.23104	5.07954	22.8684	0.0609117	0.196736	2.26241	2.5525	170.393	-2536.72			9.51941	4.67869	4.93964	4.64499
	1.44649	19.9596	6.30411	5.04827	3.97409	5.17353	1.48847	5.08781	8.15369	5.88945	3.2297	5.02225	22.8395	0.0604203	0.197347	2.2744	2.52644	157.225	-2497.88			9.23673	4.73196	4.90999	4.7138
	1.38567	18.6443	6.1969	5.06607	3.99626	5.08873	1.45523	5.41691	7.95745	6.3406	3.26324	4.88717	22.774	0.0603849	0.196377	2.27784	2.49793	140.753	-2454.98			8.74228	4.71702	4.9432	4.83034
	1.38401	18.3252	6.18878	5.40824	3.90279	5.30642	1.4106	5.75332	7.62918	6.45375	3.26193	4.76696	22.6688	0.0610559	0.196552	2.28497	2.47496	125.815	-2411.11			8.63266	4.87249	4.93104	4.82755
	1.42096	18.1635	6.09997	5.95333	3.93402	5.4927	1.39547	5.97785	7.3543	6.54816	3.25062	4.60981	22.5359	0.0609087	0.196547	2.27208	2.47614	109.706	-2371.61			8.56147	5.12668	4.9092	4.80286
	1.41214	17.7911	6.04662	6.73724	3.81778	5.72665	1.36378	6.23535	7.23285	6.92735	3.27359	4.57501	22.3924	0.0608515	0.197269	2.25756	2.47193	91.1335	-2337.94			8.41661	5.42722	4.94399	4.92532
	1.36966	17.1942	5.73504	7.45061	3.92492	6.17354	1.34247	6.50091	6.70645	7.3898	3.2634	4.63979	22.2403	0.0607637	0.197627	2.26669	2.45773	70.8683	-2309.46			8.09964	5.84969	4.84995	5.09766
	1.33604	16.811	5.64022	8.05137	3.91408	6.22027	1.3562	6.63106	6.34348	7.78965	3.2103	4.62856	22.0656	0.0607827	0.19801	2.26361	2.45457	49.6267	-2285.54			7.9291	6.06191	4.77692	5.2095
	1.35936	16.9203	5.49792	8.40522	3.87918	6.34363	1.40847	6.71187	6.16161	8.2199	3.25197	4.51342	21.9154	0.0603913	0.198559	2.24173	2.44903	29.0984	-2269.65			7.92586	6.20934	4.76065	5.32843
	1.32815	17.1677	5.45363	8.89092	3.89565	6.46596	1.44648	7.21769	6.13564	8.84569	3.26709	4.49469	21.8467	0.0601065	0.198579	2.2226	2.45896	4.8757	-2262.04			7.98316	6.41751	4.93327	5.53582
	1.32063	16.7283	5.39886	9.13735	3.7651	6.69247	1.47793	7.40007	6.29649	9.20928	3.36392	4.66583	21.8687	0.0601446	0.198745	2.23515	2.47858	-22.0653	-2258.79			7.81593	6.53164	5.05816	5.74634
	1.28596	16.9447	5.33518	9.50028	3.7341	6.83594	1.51951	7.72993	6.40893	9.72784	3.34506	4.89603	21.9555	0.0601727	0.198683	2.24709	2.50304	-49.6376	-2257.32			7.85528	6.69011	5.21946	5.98964
	1.25826	17.2971	5.55546	9.52567	3.73069	6.65572	1.51418	7.87496	6.40018	10.045	3.47053	5.09841	22.0898	0.0603851	0.198887	2.25257	2.52944	-78.4982	-2256.62			8.03695	6.63736	5.26311	6.20463
	1.2893	17.246	5.48548	9.91752	3.66843	6.50939	1.51966	8.00627	6.448	10.935	3.6475	5.20507	22.2569	0.0608037	0.198435	2.25344	2.54901	-108.945	-2256.1			8.00692	6.69845	5.32464	6.59585
	1.27172	17.5343	5.39908	10.8521	3.70303	6.5873	1.5349	8.21452	6.40371	11.4431	3.76641	5.32172	22.4291	0.0613091	0.197889	2.23887	2.58545	-140.494	-2255.99			8.06836	7.04748	5.38438	6.84373
	1.26063	16.8235	5.26851	11.0488	3.79563	6.5979	1.5088	8.19029	6.15319	11.3759	3.75595	5.49089	22.5721	0.061267	0.197494	2.22017	2.61519	-172.125	-2256.14			7.7842	7.14744	5.28409	6.87423
	1.20865	16.384	5.24557	11.4832	3.95144	6.66472	1.46572	7.98127	6.04748	11.5989	3.83607	5.59323	22.6662	0.0609404	0.197398	2.18809	2.63225	-200.071	-2256.83			7.61272	7.36646	5.16482	7.00939
	1.2145	15.9412	5.12308	11.6784	4.17304	6.69677	1.45862	7.64279	6.09393	11.8147	3.89128	5.69876	22.735	0.0605315	0.197402	2.17504	2.6392	-227.021	-2256.73			7.42627	7.51607	5.06511	7.13491
	1.22252	15.8497	5.07463	11.554	4.26223	6.61541	1.45922	7.34369	5.97477	11.9117	4.05696	5.59487	22.7839	0.0604356	0.197099	2.17154	2.65577	-252.983	-2257.29			7.38227	7.47722	4.92589	7.18784
	1.22534	15.2465	5.22301	11.1652	4.34443	6.55479	1.46332	7.16297	6.00673	11.6831	4.1106	5.48301	22.8024	0.060398	0.196734	2.19377	2.67401	-274.876	-2258.3			7.23162	7.35482	4.87767	7.09223
	1.23862	15.3371	5.40912	10.8087	4.4026	6.50576	1.48177	6.73748	6.07627	11.5264	4.10822	5.46411	22.8094	0.0597142	0.196225	2.23153	2.6853	-294.44	-2259.32			7.32827	7.23901	4.76518	7.0329
	1.22293	16.016	5.4693	10.055	4.3972	6.2729	1.46481	6.18899	5.96968	11.5964	4.11047	5.47656	22.8144	0.0598889	0.195738	2.25236	2.7039	-310.479	-2261.43			7.5694	6.90836	4.54116	7.06114
	1.21879	16.1946	5.67412	9.28497	4.36026	5.91421	1.44895	5.86741	5.88163	11.512	4.19946	5.33296	22.7987	0.0605683	0.196071	2.26591	2.71093	-322.249	-2262.87			7.69585	6.51981	4.39933	7.01479
	1.21334	16.5847	5.6374	9.01523	4.23358	5.65942	1.46652	5.78582	5.73908	11.532	4.33847	5.22105	22.7376	0.0610762	0.194847	2.28317	2.71674	-333.375	-2265.41			7.81182	6.30275	4.33047	7.0305
	1.19134	16.7476	5.55786	8.8987	4.09874	5.40746	1.48367	5.50221	5.69573	11.6585	4.42927	5.15525	22.6481	0.0614487	0.194215	2.29729	2.71737	-342.835	-2268.89			7.83226	6.13497	4.2272	7.081
	1.19237	16.7717	5.45	8.73916	4.01848	5.3177	1.45007	5.35297	5.58389	10.9978	4.42822	5.22794	22.5815	0.0617757	0.194473	2.28317	2.70766	-352.646	-2272.17			7.80469	6.02511	4.12898	6.88466
	1.1425	17.2989	5.40433	8.57115	3.87077	5.16236	1.39496	5.16976	5.51011	10.6959	4.45655	5.20337	22.5287	0.0622024	0.194854	2.26231	2.69185	-361.881	-2276.49			7.94856	5.86809	4.02495	6.78528
	1.13426	16.5308	5.31152	8.30347	3.74411	5.07795	1.36664	5.20952	5.54612	10.8276	4.47216	5.1301	22.4761	0.0630275	0.195039	2.26449	2.67984	-370.408	-2280.84			7.65884	5.70851	4.04076	6.80995
	1.13954	16.2573	5.09607	8.65497	3.56968	5.22847	1.34718	5.10577	5.60302	10.82	4.51865	5.19391	22.4444	0.0626995	0.195296	2.27717	2.67737	-379.776	-2284.33			7.49763	5.81771	4.01866	6.84419
	1.17549	16.3977	5.13641	8.8481	3.57863	5.33699	1.34909	5.00732	5.61009	10.7088	4.3229	5.24385	22.4709	0.0623663	0.196113	2.28968	2.67207	-387.647	-2288.58			7.56988	5.92124	3.98884	6.75852
	1.16778	15.8588	5.24876	8.68731	3.53579	5.46808	1.30092	5.0563	5.47337	10.3634	4.16619	5.29846	22.5512	0.062747	0.196829	2.29524	2.66965	-392.312	-2291.68			7.42512	5.89706	3.94353	6.60934
	1.16886	16.4206	5.27987	8.88089	3.5864	5.62021	1.27151	5.12653	5.43524	10.6879	3.92686	5.16233	22.6326	0.0625172	0.197938	2.29932	2.67947	-395.465	-2293.28			7.6231	6.02917	3.94443	6.59236
	1.18398	16.7813	5.26361	9.064	3.49078	5.78603	1.28718	5.06724	5.35106	11.0515	3.78149	5.0846	22.683	0.0619916	0.198731	2.29632	2.69235	-398.84	-2295.58			7.74297	6.1136	3.90183	6.63921
	1.20415	16.9457	5.12173	9.25719	3.52457	5.81905	1.31647	5.09233	5.25553	10.6802	3.664	5.2368	22.7047	0.0619816	0.199377	2.2916	2.69845	-402.753	-2295.25			7.75718	6.20027	3.88811	6.52699
	1.21239	16.858	5.14538	9.19989	3.53458	5.80722	1.33395	5.04003	5.15358	10.6411	3.63255	5.23787	22.714	0.0613329	0.200515	2.29295	2.68003	-407.008	-2296.05			7.7386	6.18057	3.84252	6.50386
	1.18497	17.0077	5.07445	9.3384	3.38683	5.74116	1.3095	5.1742	5.00703	10.8346	3.62351	5.19118	22.719	0.0616864	0.200969	2.31556	2.65575	-411.177	-2296.37			7.75572	6.15546	3.83024	6.54975
	1.19777	17.1033	5.11301	9.67357	3.30498	5.62937	1.37062	5.23339	4.8712	11.2004	3.47169	5.14209	22.7206	0.0618703	0.200911	2.35519	2.64421	-415.198	-2295.26			7.8047	6.20264	3.82507	6.60474
	1.18473	17.0831	5.27986	9.74021	3.272	5.67492	1.3728	5.07522	4.90342	11.2509	3.4712	5.17478	22.7236	0.0622713	0.200057	2.38723	2.62335	-418.944	-2295.97			7.84923	6.22904	3.78382	6.63228
	1.17075	16.8903	5.37473	9.62075	3.26791	5.42147	1.35337	5.22031	4.78299	11.0327	3.41536	5.21157	22.7392	0.0625558	0.199403	2.40714	2.5947	-422.067	-2294.78			7.81192	6.10338	3.78556	6.5532
	1.11697	17.052	5.5611	9.61444	3.22703	5.18169	1.29715	5.51582	4.69123	10.9745	3.42539	5.22591	22.7405	0.0625977	0.198599	2.42036	2.58381	-425.703	-2293.95			7.91004	6.00772	3.83473	6.54195
	1.12501	17.127	5.63033	9.60853	3.17855	5.02309	1.29681	5.55167	4.66908	10.8737	3.35415	5.11064	22.691	0.0626589	0.197521	2.4181	2.58618	-430.533	-2293.32			7.96077	5.93672	3.83918	6.44615
	1.12114	16.8523	5.6252	9.18935	3.19107	4.99346	1.32943	5.45861	4.76315	10.969	3.3937	5.02085	22.6103	0.062644	0.196721	2.41655	2.59656	-435.548	-2291.02			7.86623	5.79129	3.8504	6.46119
	1.08185	16.6533	5.42368	9.17045	3.27301	4.92359	1.32673	5.32171	4.91529	10.7031	3.4383	4.85985	22.5496	0.0618435	0.196587	2.401	2.59987	-440.455	-2288.46			7.71962	5.78902	3.85458	6.33375
	1.07206	16.2787	5.28965	9.20755	3.38405	4.86051	1.36859	5.68444	4.96989	10.844	3.50218	4.85233	22.5154	0.0609887	0.196455	2.3926	2.60467	-446.468	-2286.17			7.5468	5.81737	4.00764	6.3995
	1.05729	16.3059	5.30921	9.80226	3.42891	4.93705	1.41578	5.94485	4.88303	10.9972	3.54096	4.7941	22.4876	0.0609937	0.196573	2.38852	2.61202	-453.282	-2282.33			7.55748	6.05607	4.08122	6.44408
	1.06518	16.1641	5.36825	10.1239	3.43338	4.99144	1.44643	6.06827	4.76701	11.0805	3.59596	4.70188	22.475	0.060421	0.196629	2.40993	2.6064	-459.198	-2279.54			7.53252	6.18292	4.0939	6.45946
	1.0879	16.4003	5.36527	9.98655	3.42225	4.9624	1.48186	6.16118	4.70526	11.1894	3.64907	4.58713	22.4863	0.0600466	0.196228	2.42814	2.60436	-463.172	-2277.36			7.61782	6.12373	4.1161	6.47519
	1.11126	16.4155	5.42812	10.0857	3.44256	4.92411	1.50836	6.40152	4.60729	10.9917	3.58033	4.60692	22.491	0.0593907	0.196202	2.44394	2.59356	-465.119	-2271.99			7.65163	6.15078	4.17239	6.39299
	1.1286	15.9704	5.65378	10.0621	3.32685	4.98652	1.49215	6.68115	4.44228	11.0174	3.54865	4.63507	22.4634	0.0591793	0.19611	2.45994	2.60074	-466.32	-2270.69			7.58426	6.12515	4.2052	6.40038
	1.14376	15.9663	5.66778	10.2061	3.20089	4.94618	1.44983	6.75152	4.15741	11.1236	3.49999	4.56883	22.4043	0.0590575	0.196227	2.46309	2.61266	-466.707	-2266.67			7.59261	6.11771	4.11959	6.39748
	1.17034	16.1413	5.52367	9.97313	3.13015	4.8095	1.45548	6.84318	4.11114	11.249	3.44146	4.41435	22.332	0.0582505	0.195159	2.45804	2.63743	-465.303	-2261.94			7.61177	5.97093	4.1366	6.36828
	1.17538	15.8652	5.77454	9.2332	3.1136	4.80547	1.43433	7.1036	4.31237	10.8933	3.43015	4.28633	22.2661	0.0573075	0.194514	2.43516	2.65211	-464.083	-2261.57			7.60504	5.71743	4.28343	6.20327
	1.15845	15.5376	6.01718	8.82462	3.11753	4.58277	1.42327	7.22861	4.47127	10.5295	3.29798	4.25161	22.219	0.0567717	0.195159	2.41287	2.65704	-462.144	-2253.89			7.57106	5.5083	4.37439	6.02638
	1.13646	15.109	6.06549	8.71986	3.13315	4.50802	1.3897	7.25523	4.57032	10.6755	3.32604	4.07208	22.239	0.0565373	0.195341	2.38045	2.65911	-460.946	-2249.39			7.43697	5.45368	4.40508	6.02455
	1.16817	15.1143	6.09748	8.43998	3.19861	4.40191	1.38578	7.34607	4.50146	10.7437	3.29312	3.99159	22.3233	0.0563943	0.196508	2.34136	2.6628	-460.781	-2244.75			7.45999	5.34683	4.4111	6.00948
	1.15477	14.9252	5.99422	8.02103	3.17273	4.30671	1.36829	7.27704	4.5658	10.897	3.21007	3.9872	22.4131	0.0563847	0.196954	2.31677	2.64144	-461.341	-2200.33			7.35807	5.16682	4.40371	6.03141
	1.15168	14.8069	6.02968	7.3125	3.18216	4.28763	1.37609	7.31103	4.57289	10.3017	3.20814	3.92777	22.4289	0.0571241	0.196971	2.3133	2.6146	-461.911	-2059.91			7.3294	4.92743	4.42	5.81252
	1.13118	14.5167	5.8237	6.94485	3.12016	4.21645	1.35427	7.20684	4.6469	10.5021	3.20151	3.91065	22.3761	0.0577686	0.196999	2.32568	2.59439	-462.161	-1876.87			7.15721	4.76049	4.40267	5.87143
	1.12136	14.3404	5.61875	6.87116	3.02104	4.27441	1.38947	6.90976	4.69822	11.2116	3.19376	3.94924	22.2472	0.057623	0.196852	2.34315	2.58043	-461.689	-1645.52			7.02685	4.7222	4.33248	6.11821
	1.14698	14.4922	5.47679	6.91524	2.94735	4.34842	1.43541	6.79309	4.57019	11.5186	3.20726	3.90628	21.9945	0.0571712	0.196883	2.36385	2.57173	-461.416	-1303.79			7.03865	4.737	4.26623	6.2107
	1.10444	14.3914	5.39986	7.16757	2.85661	4.36088	1.41313	6.70528	4.5561	11.9152	3.19294	3.97879	21.6013	0.0567039	0.195959	2.39224	2.56566	-460.79	-861.903			6.96523	4.79502	4.22484	6.3623
	1.11976	14.0232	5.35328	7.60145	2.77622	4.59828	1.44969	6.72226	4.50305	12.2101	3.24038	4.25157	21.0611	0.0558348	0.195714	2.41332	2.57223	-458.76	-349.321			6.83207	4.99198	4.225	6.56736
	1.13545	14.1113	5.43548	8.45728	2.74175	4.6553	1.46305	6.98667	4.62642	12.8116	3.30237	4.39065	20.4411	0.0543444	0.196491	2.41125	2.58584	-457.749	145.385			6.89407	5.28478	4.35871	6.83487
	1.17081	14.4937	5.48008	8.80038	2.72134	5.06853	1.4413	6.97393	4.56372	13.4646	3.26162	4.72482	19.7045	0.0539675	0.197033	2.40105	2.60546	-457.849	723.132			7.04818	5.53008	4.32632	7.15034
	1.19628	15.0094	5.55629	9.8069	2.79412	5.28839	1.46955	7.0037	4.46592	13.8756	3.28902	4.90255	18.8218	0.0531213	0.198411	2.37729	2.62617	-459.227	1406.14			7.25398	5.96314	4.31306	7.35572
	1.19409	15.0575	5.5397	11.0156	2.85339	5.57867	1.435	6.8705	4.4799	14.4058	3.1929	5.14103	17.9416	0.0530587	0.198662	2.35401	2.64103	-461.631	2057.2			7.26375	6.48256	4.2618	7.5799
	1.21941	15.567	5.48752	11.6953	2.85649	6.03356	1.43974	6.68954	4.43816	14.6884	3.15446	5.36536	17.0997	0.052967	0.199124	2.32489	2.65202	-464.202	2680.51			7.42465	6.86178	4.18915	7.73607
	1.22429	17.0809	5.44554	11.9037	2.87709	6.33882	1.46457	6.71898	4.46385	14.7201	3.10783	5.62685	16.2552	0.0532463	0.19907	2.29676	2.67036	-468.361	3286.95			7.91691	7.03988	4.2158	7.81825
	1.22218	17.4958	5.29973	12.4567	2.93614	6.61888	1.47133	6.25648	4.45889	14.5982	3.07322	5.66491	15.4826	0.0536519	0.199224	2.28498	2.68518	-472.68	3837.88			8.0059	7.33723	4.06224	7.77879
	1.19378	18.0967	5.3206	13.5042	3.12744	6.86538	1.46929	5.91106	4.39855	14.7231	3.10621	5.72798	14.8695	0.0532751	0.198893	2.27556	2.69262	-476.529	4261.8			8.20371	7.83235	3.9263	7.85242
	1.17926	17.9391	5.17228	14.1487	3.13814	7.14349	1.45913	5.66878	4.38592	14.5853	3.13669	5.7926	14.5778	0.0536872	0.197489	2.27359	2.70089	-481.049	4484.28			8.09686	8.14345	3.83794	7.83819
	1.16229	18.7424	5.28974	14.5015	3.25985	7.50181	1.4283	5.58139	4.30789	14.2097	3.22134	5.88689	14.6102	0.0542219	0.195739	2.28729	2.71136	-486.791	4579.99			8.39813	8.42106	3.77253	7.77263
	1.15156	19.5448	5.35821	15.4809	3.30173	7.63205	1.42868	5.37497	4.33048	13.9937	3.32301	5.86581	14.8362	0.054441	0.195229	2.30554	2.72513	-492.758	4597.17			8.68485	8.8049	3.71138	7.7275
	1.16058	19.3358	5.44663	16.9952	3.51705	7.80278	1.45796	5.23066	4.4112	13.8147	3.35669	5.82412	15.332	0.0544545	0.195223	2.33116	2.73139	-499.178	4478.99			8.64769	9.43834	3.69994	7.66519
	1.15334	19.0309	5.65625	17.7912	3.7423	7.76139	1.41793	5.0984	4.35207	13.0742	3.38635	5.76844	15.9796	0.0541079	0.195597	2.34644	2.72513	-505.945	4293.95			8.61349	9.76496	3.6228	7.40967
	1.15483	19.1095	5.99338	18.0016	3.7932	7.56307	1.44245	4.96252	4.50173	12.609	3.3554	5.82092	16.7499	0.0541391	0.195407	2.37449	2.71645	-514.183	4032.72			8.75255	9.78597	3.63557	7.26178
	1.15826	18.8105	6.08929	17.9217	3.97629	7.24734	1.46677	4.90514	4.46376	11.738	3.39139	5.63081	17.5409	0.0541972	0.194806	2.40718	2.7047	-522.638	3713.45			8.68602	9.71511	3.61189	6.92007
	1.1649	18.275	6.21999	17.9016	4.05729	7.07905	1.48123	4.91047	4.52462	10.8771	3.25204	5.46545	18.3308	0.0538432	0.195467	2.41829	2.68863	-530.586	3322.08			8.55328	9.67929	3.63877	6.53152
	1.14921	17.8117	6.25835	17.1584	4.23773	6.62388	1.47097	4.82947	4.63621	9.93928	3.2938	5.19405	19.0169	0.0539874	0.196071	2.40583	2.66797	-538.671	2866.95			8.40643	9.34001	3.64555	6.14238
	1.1714	17.8432	6.36144	16.3361	4.38099	6.21875	1.47048	5.10423	4.90345	8.73857	3.40209	5.06788	19.5584	0.0539095	0.196009	2.39133	2.64852	-547.411	2382.34			8.4587	8.97861	3.82605	5.73618
	1.19179	18.3495	6.51112	15.6432	4.68311	5.8986	1.50261	5.31101	5.13608	8.22369	3.47892	4.88226	19.9666	0.0540008	0.195671	2.3828	2.63017	-556.531	1928.76			8.68413	8.74164	3.98323	5.52829
	1.2314	19.6394	6.52838	14.8917	4.90778	5.65716	1.54824	5.61532	5.27196	7.57279	3.53511	4.80603	20.2982	0.0543638	0.195524	2.38462	2.62948	-565.371	1498.86			9.13308	8.48556	4.14517	5.30464
	1.26081	20.8349	6.61987	15.0197	5.15815	5.70937	1.60676	6.04875	5.5712	7.11403	3.5248	4.6003	20.5119	0.0544412	0.195289	2.38413	2.62974	-573.683	1126.5			9.57185	8.62908	4.40891	5.07971
	1.29607	21.8438	6.63006	15.238	5.42636	5.65666	1.61436	6.36373	5.80906	6.8087	3.55884	4.62926	20.5823	0.0543826	0.1951	2.38579	2.62605	-581.775	842.812			9.9233	8.77367	4.59572	4.99893
	1.36716	22.0823	6.51843	15.023	5.59324	5.49134	1.73753	6.91816	6.17401	6.53339	3.52605	4.70581	20.6159	0.0542265	0.194313	2.39832	2.62242	-589.373	636.764			9.98931	8.70252	4.94323	4.92175
	1.39884	21.9896	6.64482	15.3073	5.65137	5.47661	1.71544	7.19266	6.50771	6.4392	3.53969	4.86052	20.6654	0.0540007	0.194653	2.41329	2.63265	-595.708	502.382			10.0111	8.81175	5.1386	4.94647
	1.3856	21.429	6.36251	15.2334	5.53478	5.24291	1.73809	7.664	6.71782	6.54622	3.5987	4.92855	20.7324	0.0542716	0.194388	2.41328	2.62491	-601.108	420.554			9.72571	8.67037	5.3733	5.02449
	1.36301	20.3673	6.32683	15.7705	5.54779	5.14126	1.69141	7.95733	7.06254	6.35224	3.61599	5.10515	20.7497	0.0547024	0.194559	2.41568	2.60265	-605.702	401.337			9.35236	8.81986	5.57043	5.02446
	1.38887	19.2594	6.24876	16.1865	5.50816	4.92344	1.71343	8.40385	7.13851	6.65116	3.62982	5.1826	20.7378	0.0548177	0.195027	2.42338	2.57827	-609.944	421.854			8.96569	8.87269	5.75193	5.15453
	1.3936	18.278	6.25996	16.379	5.39051	4.91593	1.71025	8.75628	7.27966	6.80893	3.68108	5.12625	20.7899	0.0552671	0.196163	2.43463	2.56816	-612.775	465.435			8.64386	8.89514	5.9154	5.20542
	1.35017	17.2772	6.04651	16.1145	5.1959	4.81556	1.6515	9.11293	7.415	6.98782	3.74714	4.98719	20.9162	0.0554428	0.196484	2.43358	2.56237	-614.457	541.171			8.22462	8.70865	6.05981	5.24072
	1.32464	16.091	5.65338	15.9809	5.1238	4.7699	1.62799	9.47893	7.31201	7.01023	3.74504	4.8262	21.0566	0.055356	0.196969	2.43406	2.5577	-614.729	643.984			7.68967	8.62488	6.13964	5.19382
	1.32332	15.3642	5.5561	15.7971	4.99572	4.88065	1.6271	9.53889	7.14827	6.85915	3.71736	4.8356	21.1662	0.0558716	0.196602	2.44007	2.56521	-612.703	758.429			7.41455	8.55784	6.10475	5.13737
	1.33781	14.7419	5.39332	15.2904	4.89987	4.88595	1.62152	9.73179	7.05133	6.78782	3.6441	4.88944	21.2172	0.0552276	0.197041	2.43379	2.59744	-608.205	871.002			7.15768	8.35875	6.13488	5.10712
	1.32105	13.6881	5.13333	14.463	4.77432	4.94103	1.61254	10.0789	7.06972	6.48285	3.52619	4.95797	21.2035	0.0546487	0.197028	2.42616	2.63547	-601.409	979.511			6.71415	8.05946	6.25371	4.989
	1.3041	12.4301	4.81948	14.0035	4.57493	4.822	1.57504	10.2168	7.06915	6.26493	3.42542	4.93909	21.1352	0.0543755	0.196428	2.42216	2.67726	-593.491	1084.25			6.18456	7.80013	6.287	4.87648
	1.32069	11.5865	4.81379	12.8209	4.32161	4.65626	1.56149	10.4272	7.09823	5.9071	3.4146	5.2583	21.0308	0.0544828	0.196123	2.41738	2.70918	-584.599	1182.78			5.90699	7.26627	6.36231	4.86
	1.26716	11.7041	4.83251	12.1227	4.21696	4.49112	1.50445	10.2984	7.21893	5.77498	3.31498	5.52102	20.9196	0.0553289	0.196427	2.40983	2.7354	-575.259	1255.71			5.93459	6.94358	6.34059	4.87033
	1.23935	11.0981	4.82216	10.9191	4.16612	4.30228	1.51091	10.0857	7.17495	5.71341	3.32175	5.67239	20.8091	0.0564299	0.196576	2.39672	2.74806	-565.55	1300.27			5.71986	6.46251	6.25719	4.90252
	1.21879	10.562	4.77083	10.3045	4.14184	4.10744	1.48521	10.3378	7.08369	5.57944	3.32755	5.69275	20.7509	0.0571759	0.197606	2.39617	2.76274	-555.878	1326.42			5.51719	6.1846	6.30223	4.86658
	1.17444	10.3971	4.63487	9.72528	4.10483	3.88263	1.45206	9.73488	7.0173	5.48318	3.54418	5.88748	20.7844	0.058645	0.197981	2.41483	2.76424	-546.096	1332.67			5.40214	5.90424	6.06808	4.97161
	1.14587	10.3311	4.55434	9.1551	4.01133	3.65241	1.45612	9.6991	7.04587	5.29172	3.58113	6.03056	20.8611	0.0597451	0.198191	2.41977	2.77171	-536.133	1322.59			5.34378	5.60628	6.06703	4.9678
	1.11825	10.7552	4.52941	8.92243	4.04827	3.52079	1.46033	9.59207	6.83865	5.24169	3.58252	5.96512	20.9339	0.0605036	0.198192	2.42307	2.77227	-526.358	1289.13			5.46762	5.49716	5.96368	4.92978
	1.1534	10.8544	4.84649	9.17789	4.15156	3.50739	1.4569	9.80933	6.58279	5.38884	3.60108	5.91312	21.0042	0.0606696	0.197386	2.42076	2.76364	-516.816	1234.03			5.61809	5.61228	5.94968	4.96768
	1.17617	10.843	4.8981	9.57363	4.06444	3.61201	1.47124	10.0463	6.37728	5.45127	3.72873	6.06716	21.0698	0.060821	0.196574	2.41185	2.75894	-508.237	1146.78			5.6391	5.75002	5.96494	5.08239
	1.18594	10.9783	5.04034	10.2018	4.0198	3.81373	1.45621	10.2481	6.34868	5.61213	3.81777	6.16823	21.1109	0.0608864	0.195481	2.40029	2.77268	-500.979	1032.78			5.73485	6.01178	6.01767	5.19937
	1.2225	10.8397	5.24572	11.4702	4.00663	3.89799	1.50835	10.5905	6.41952	5.906	3.7863	6.12235	21.1276	0.0607025	0.195055	2.39127	2.78404	-495.457	898.461			5.76931	6.45827	6.1728	5.27155
	1.23679	10.8719	5.26036	12.1976	4.1152	4.0141	1.49388	10.5068	6.3155	6.04583	3.63488	5.88807	21.1534	0.0608862	0.195208	2.38137	2.78732	-491.237	734.46			5.78969	6.77563	6.10538	5.18959
	1.27365	10.9475	5.28476	12.8615	4.10052	4.21264	1.49179	10.3966	6.25567	6.23921	3.74519	5.89788	21.1917	0.0602963	0.1956	2.39626	2.79595	-488.536	553.545			5.83532	7.0582	6.04804	5.29409
	1.24876	10.848	5.10695	13.7828	4.03197	4.31269	1.48347	10.0498	6.34034	6.33796	3.77819	5.82597	21.2324	0.0603843	0.195873	2.40886	2.80761	-486.946	359.217			5.73456	7.37581	5.95788	5.31404
	1.25574	11.0313	5.2259	14.3193	4.16078	4.34025	1.50555	9.60654	6.32406	6.43843	3.66894	5.86994	21.2817	0.0602338	0.195965	2.42641	2.81167	-486.004	164.563			5.83765	7.60677	5.81205	5.32577
	1.22517	11.3177	5.13568	15.1111	4.07986	4.36162	1.48207	9.32988	6.18705	6.42836	3.65702	5.71633	21.3631	0.0605375	0.197132	2.444	2.8076	-485.57	-24.6842			5.89285	7.85086	5.66633	5.26724
	1.20212	11.9873	5.10791	14.6928	4.14131	4.41084	1.43505	8.95002	6.20511	6.29034	3.72862	5.67516	21.4705	0.0606259	0.197446	2.45412	2.80544	-485.385	-209.915			6.09911	7.7483	5.53006	5.23137
	1.24332	12.0715	5.11614	14.6064	4.17352	4.70342	1.45233	8.99522	6.18871	6.28906	3.76842	5.89129	21.574	0.0602757	0.19707	2.45517	2.7933	-485.227	-392.574			6.14366	7.82779	5.54542	5.31626
	1.22783	12.3037	5.17675	14.6158	4.23391	4.71646	1.42362	9.07602	6.17489	6.24489	3.6825	5.99635	21.6826	0.060482	0.195904	2.45407	2.78109	-484.932	-559.155			6.2361	7.85538	5.55818	5.30791
	1.26245	12.3893	5.28827	14.4731	4.48712	4.84372	1.4844	9.21067	6.20999	6.18819	3.6868	5.97673	21.7903	0.0610582	0.195308	2.44458	2.76898	-483.99	-714.203			6.31332	7.93466	5.63502	5.28391
	1.26722	12.2778	5.3209	14.7224	4.63546	5.02627	1.48804	10.0388	6.28192	6.19377	3.67308	5.80868	21.8889	0.0609236	0.194883	2.43977	2.76974	-482.737	-861.336			6.28864	8.12804	5.93625	5.22518
	1.28757	12.3323	5.31008	14.7115	4.85931	5.18348	1.52078	10.1903	6.38472	6.15294	3.60217	5.89146	21.9656	0.0606634	0.193904	2.42762	2.78214	-481.84	-990.453			6.30998	8.25143	6.03194	5.21553
	1.29738	12.3348	5.50529	15.7567	4.94691	5.35197	1.51277	10.3595	6.45851	6.49294	3.5883	5.8637	22.0394	0.0600739	0.19327	2.40208	2.77736	-480.735	-1104.1			6.37916	8.68519	6.11027	5.31498
	1.27563	12.3875	5.47599	16.1407	4.85343	5.4445	1.51498	10.454	6.53023	6.48624	3.54795	5.8328	22.1309	0.0598734	0.193336	2.38765	2.77551	-479.925	-1207.8			6.3797	8.81289	6.16639	5.289
	1.26641	12.2484	5.59908	16.6253	4.94637	5.43946	1.52415	10.7137	6.42921	6.65958	3.58922	5.79497	22.2038	0.059793	0.193302	2.3681	2.77352	-479.402	-1302.93			6.3713	9.00372	6.22234	5.34792
	1.25428	11.8099	5.50195	16.5833	5.03145	5.60531	1.4987	10.9336	6.59633	6.69511	3.69973	5.59379	22.2649	0.0597923	0.193533	2.35323	2.77793	-478.976	-1396.85			6.18873	9.07335	6.34287	5.32954
	1.22371	11.5458	5.4298	17.097	5.11262	5.69403	1.42141	10.8074	6.70975	6.69215	3.72348	5.72576	22.3016	0.0591737	0.193697	2.34635	2.77484	-479.224	-1477.34			6.06644	9.30123	6.31286	5.38046
	1.22717	10.9362	5.43396	17.2379	4.93264	5.85926	1.4085	10.5865	6.75759	6.67659	3.73577	5.79768	22.3415	0.0587745	0.195075	2.32489	2.76258	-479.613	-1553.54			5.86579	9.34327	6.25087	5.40335
	1.22703	10.5794	5.15884	16.7443	4.89033	5.8928	1.39631	10.5331	6.7837	6.55103	3.76377	5.72411	22.3934	0.0590171	0.195023	2.31942	2.74878	-480.5	-1624.31			5.65509	9.17582	6.2377	5.3463
	1.26151	10.0926	4.93272	16.7672	5.04473	5.75419	1.43185	10.5852	6.80747	6.57349	3.80319	5.74787	22.4453	0.059124	0.195063	2.34193	2.73035	-482.003	-1690.19			5.42893	9.1887	6.27483	5.37485
	1.2605	9.99845	4.81128	17.0071	5.09129	6.04005	1.4223	10.4178	6.74715	6.86832	3.79996	5.7096	22.4704	0.0596528	0.194954	2.35582	2.71032	-483.445	-1746.47			5.35674	9.37949	6.19574	5.4593
	1.24452	9.88454	4.67248	17.8126	5.17912	6.30058	1.41727	10.3039	6.45616	7.0698	3.65182	5.80376	22.4684	0.0596396	0.194862	2.35938	2.68794	-485.562	-1793.54			5.26718	9.76411	6.05912	5.50846
	1.23019	10.1185	4.64216	17.9044	5.14715	6.25198	1.44412	10.0579	6.17856	7.077	3.58872	5.72969	22.4369	0.0601511	0.194903	2.35208	2.65738	-487.629	-1830.6			5.3303	9.76785	5.89352	5.46514
	1.24871	10.35	4.58095	18.0273	5.16076	6.28537	1.43438	9.98581	6.32388	7.2555	3.58963	5.70822	22.3631	0.0602352	0.195496	2.33882	2.64197	-489.739	-1857.69			5.39322	9.82449	5.91469	5.51778
	1.2336	10.5108	4.65536	18.3827	5.11008	6.50522	1.4165	9.97267	6.30821	7.41739	3.52588	5.68479	22.2532	0.0600082	0.196338	2.33666	2.63027	-491.942	-1872.93			5.46659	9.99933	5.89913	5.54269
	1.23563	10.3784	4.62382	18.171	5.01356	6.57859	1.41367	9.82862	6.34625	7.50561	3.48237	5.63252	22.1335	0.0598852	0.196945	2.33947	2.62903	-493.582	-1871.16			5.41261	9.92104	5.86285	5.54017
	1.22298	10.2493	4.55902	17.9197	5.02447	6.50461	1.43268	9.782	6.56531	7.42802	3.59521	5.72029	22.0488	0.0597843	0.197389	2.3457	2.63014	-495.507	-1863.64			5.34377	9.81625	5.92666	5.58117
	1.2093	10.3116	4.62355	18.299	4.82913	6.40907	1.43763	9.54944	6.88568	7.39839	3.60908	5.6389	22.0074	0.0590515	0.198092	2.34903	2.6319	-496.745	-1852.46			5.3815	9.84572	5.95758	5.54879
	1.20784	10.3098	4.6265	18.7856	4.73939	6.63402	1.4736	9.46668	7.06979	7.6895	3.67752	5.66573	21.9839	0.058626	0.198804	2.36686	2.63614	-497.975	-1838.35			5.38139	10.053	6.00336	5.67758
	1.22389	10.4403	4.69812	19.2544	4.66572	6.64402	1.47362	9.44154	7.13123	7.60631	3.68322	5.46493	22.0005	0.0583322	0.198641	2.38584	2.64061	-499.163	-1823.08			5.4541	10.188	6.01546	5.58482
	1.2143	10.5648	4.69628	20.1181	4.68587	6.56529	1.48374	9.0894	7.21852	7.72882	3.64132	5.19798	22.0651	0.0584927	0.198602	2.39972	2.64569	-499.937	-1819.04			5.4918	10.4564	5.93056	5.5227
	1.19874	11.1042	4.68258	20.3387	4.63079	6.71492	1.46587	8.94096	7.18215	7.70026	3.65227	5.31456	22.1736	0.0586436	0.198654	2.40281	2.65167	-501.378	-1827.67			5.66184	10.5615	5.86299	5.5557
	1.19388	11.412	4.82121	20.9169	4.49421	6.95785	1.43565	8.79474	7.18233	7.68685	3.52334	5.49476	22.2839	0.0595163	0.198574	2.39977	2.65598	-502.14	-1838.28			5.80903	10.7897	5.80424	5.56832
	1.18301	11.5935	4.92474	21.0689	4.44167	6.79113	1.42665	8.96244	7.15968	7.61598	3.35131	5.33804	22.3833	0.0601138	0.198098	2.39442	2.65358	-503.445	-1854.29			5.90043	10.7672	5.84959	5.43511
	1.17183	11.9446	4.89834	20.4021	4.51632	6.59152	1.38644	8.83056	7.52732	7.33364	3.2842	5.28724	22.4566	0.0602538	0.197546	2.38471	2.67102	-504.409	-1874.4			6.00493	10.5033	5.91477	5.30169
	1.13129	12.0966	4.90328	19.9987	4.45815	6.40894	1.34964	8.86052	7.74114	7.16125	3.34482	5.22674	22.5037	0.0603452	0.197905	2.37529	2.67975	-505.1	-1902.75			6.04371	10.2886	5.98377	5.24427
	1.10965	12.6579	4.89738	19.1897	4.32532	6.22667	1.34492	8.79955	8.07838	7.10122	3.20453	5.2018	22.5326	0.0604445	0.197166	2.35711	2.67629	-505.986	-1934.47			6.22165	9.91388	6.07428	5.16918
	1.06998	12.6493	4.80555	18.6415	4.23328	6.10281	1.32842	8.7093	8.03957	6.91332	3.09064	5.14963	22.5263	0.0609142	0.196327	2.34066	2.6644	-505.996	-1969.17			6.17493	9.65921	6.02577	5.0512
	1.08175	12.7926	4.76845	18.4105	4.16001	5.64779	1.31021	8.77755	8.07051	6.9004	3.17365	4.81448	22.4815	0.0606227	0.196175	2.31122	2.65807	-506.51	-2004.51			6.21425	9.40611	6.05276	4.96284
	1.103	13.3981	4.74346	17.6629	4.32525	5.44117	1.3275	8.48498	8.3084	6.82842	3.20784	4.59833	22.4115	0.0606468	0.195549	2.27591	2.66205	-505.857	-2042.55			6.41486	9.1431	6.04029	4.87819
	1.11439	13.6141	4.7504	17.2489	4.44877	5.33651	1.33467	8.58293	8.22576	6.75155	3.2587	4.52132	22.3572	0.0610062	0.194774	2.24376	2.65771	-506.158	-2083.92			6.49296	9.0114	6.04779	4.84386
	1.10426	13.9251	4.8196	17.5676	4.50683	5.12368	1.39201	8.52469	8.11733	6.96519	3.25036	4.31239	22.3522	0.0610968	0.193891	2.23206	2.64514	-505.489	-2126.47			6.61632	9.06603	6.01135	4.84265
	1.10119	13.8311	5.02856	17.2748	4.65056	5.16124	1.39788	8.39574	8.13046	6.76177	3.22859	4.11195	22.383	0.0613649	0.193799	2.21728	2.64568	-505.251	-2174.62			6.65362	9.02886	5.97469	4.70077
	1.1345	13.7583	5.14946	16.7497	4.80132	5.10313	1.40582	8.35183	8.21385	6.37445	3.27951	4.08689	22.4532	0.0614174	0.193725	2.2175	2.65362	-505.487	-2223.73			6.68077	8.88471	5.9905	4.58029
	1.15938	14.6912	5.26309	16.5673	5.11178	5.15884	1.4461	8.50285	8.57363	6.10016	3.2307	3.94426	22.5688	0.0613272	0.193448	2.22427	2.65123	-504.001	-2271.98			7.03789	8.94598	6.17419	4.42504
	1.14518	15.0479	5.32742	15.7369	5.24504	4.89976	1.4399	8.70489	8.59913	5.75964	3.22045	3.74707	22.6925	0.0610208	0.193642	2.24049	2.64666	-505.563	-2318.53			7.17351	8.62722	6.24797	4.24239
	1.14125	16.0191	5.57887	15.3609	5.32534	4.65707	1.43731	8.57209	8.62256	5.58519	3.18712	3.60356	22.769	0.0604615	0.193847	2.25241	2.65041	-503.797	-2358.73			7.57972	8.44777	6.21065	4.12529
	1.17265	16.2166	5.84741	14.4922	5.26493	4.57889	1.44765	8.53498	8.92575	5.08979	3.13084	3.51007	22.7714	0.0606774	0.194125	2.24926	2.65309	-504.622	-2394.91			7.74557	8.11201	6.30279	3.91023
	1.19313	17.2215	5.88264	14.1585	5.17366	4.56996	1.52724	8.56853	9.15873	4.88066	3.09008	3.47902	22.7234	0.0605718	0.194983	2.24983	2.64959	-504.826	-2421.65			8.09908	7.96736	6.41816	3.81659
	1.18614	18.2986	5.76472	13.8446	5.22721	4.28575	1.55221	8.70076	9.40309	4.85642	3.13374	3.42544	22.6562	0.0604381	0.195499	2.25267	2.63936	-502.536	-2440.86			8.41649	7.78585	6.55202	3.8052
	1.16387	18.9576	5.8152	13.4771	5.19939	3.98594	1.56201	8.23271	9.341	4.68069	3.0879	3.33083	22.581	0.0602162	0.19513	2.26245	2.63598	-505.412	-2451.82			8.64555	7.55416	6.37857	3.69981
	1.19661	19.9761	5.918	13.0239	5.07676	3.80914	1.65888	7.90393	9.24538	4.451	3.04578	3.30298	22.5166	0.0598581	0.195535	2.2668	2.64593	-501.465	-2461.88			9.03024	7.30327	6.2694	3.59992
	1.20648	20.2025	5.865	12.7851	4.86966	3.74403	1.75795	7.93711	9.30044	4.46872	3.00938	3.30766	22.5041	0.0596614	0.196137	2.25921	2.64515	-502.939	-2475.56			9.09134	7.13293	6.33183	3.59525
	1.21121	20.399	5.88023	12.7644	4.90789	3.59151	1.79357	7.92421	9.10774	4.44055	2.95812	3.29999	22.5649	0.0591163	0.196481	2.25961	2.64593	-502.162	-2489.4			9.16347	7.08792	6.27517	3.56622
	1.2275	20.3009	5.7763	12.7161	4.98433	3.47785	1.77127	7.75859	8.85702	4.38577	3.05767	3.31676	22.6629	0.0580451	0.195633	2.26434	2.65458	-498.692	-2504.25			9.10156	7.05942	6.12896	3.58673
	1.21128	19.9439	5.81213	13.04	4.89692	3.53737	1.73145	7.40989	8.80284	4.41899	2.95374	3.21509	22.7395	0.0575272	0.195774	2.29551	2.66872	-506.491	-2513.58			8.9891	7.15808	5.9814	3.52928
	1.2569	19.9547	5.73074	13.4569	4.74217	3.59013	1.73603	7.15444	8.73184	4.67731	2.81266	3.27537	22.772	0.0568409	0.196604	2.31875	2.67759	-508.266	-2520.1			8.98078	7.26307	5.8741	3.58845
	1.25327	19.2112	5.64493	14.2357	4.6402	3.63386	1.78323	6.87895	8.54925	4.94919	2.67955	3.3571	22.639	0.0562064	0.197473	2.33595	2.67231	-235.203	-2530.65			8.70314	7.50326	5.73714	3.66195
	1.24556	18.7498	5.52581	15.3243	4.62086	3.73833	1.7265	6.4024	8.24893	5.32735	2.63613	3.50311	22.3933	0.0572193	0.197586	2.35355	2.6788	204.712	-2537.48			8.50707	7.89451	5.45928	3.8222
	1.23321	18.3694	5.57724	16.0466	4.54649	3.93846	1.64051	5.97215	7.97248	5.59385	2.51173	3.64102	22.0718	0.0574961	0.196925	2.38481	2.69258	730.154	-2544.76			8.3933	8.17719	5.19505	3.91553

## Sheet: P204 U2
	Ra Li	Oi Li	Oe Li	MF Li	ICO Li	LO Li	Ra Re	Oi Re	Oe Re	MF Re	ICO Re	LO Re	EKG	Kippwinkel	Rotwinkel	Kraft x	Kraft y	Druck li	Druck re			Bauch links	Rücken links	Bauch rechts	Rücken rechts
	2.41998	5.26953	4.68025	17.9754	5.4166	17.3306	2.41588	11.9187	4.49832	6.99128	4.96995	6.65453	297.909	0.0633375	0.279987	1.742	4.60458	39	-328.957			4.12326	13.5742	6.27762	6.20525
	2.09889	5.28956	4.46497	24.8223	5.39981	18.5395	2.26765	11.7472	4.51033	8.15846	4.86711	7.40209	281.49	0.0637496	0.279922	1.75077	4.60479	33	-334.029			3.95114	16.2539	6.17506	6.80922
	2.07003	5.08409	4.26063	33.0237	5.44792	18.3841	2.23082	11.5012	4.51744	9.9477	5.06644	8.21297	278.564	0.0641884	0.279677	1.75377	4.60365	1.8418	-338.256			3.80492	18.9519	6.08315	7.74237
	2.02361	4.91055	3.92261	42.7658	5.94388	19.2014	2.18331	11.5076	4.39791	12.411	5.21427	9.21007	264.686	0.0647837	0.278693	1.74606	4.61022	11	-343.174			3.61892	22.637	6.02961	8.94511
	2.01303	4.74572	3.80981	50.7959	6.07137	18.6992	2.1558	11.1279	4.31795	15.3069	5.29811	11.1178	239.734	0.0652658	0.278606	1.74868	4.61865	4973.84	L			3.52285	25.1888	5.86721	10.5743
	2.07787	4.23428	3.74746	59.8164	6.46425	17.4805	2.1943	10.7466	4.22579	17.5601	5.40712	13.7218	193.599	0.0653805	0.279206	1.7501	4.61515	4947.46	-360.264			3.3532	27.9204	5.72225	12.2297
	2.17384	3.96974	3.64774	66.162	6.70683	15.9858	2.21636	10.5214	4.07921	19.6702	5.60131	17.3169	175.604	0.0658411	0.280652	1.75412	4.60436	4969.89	-369.406			3.26377	29.6182	5.60565	14.1961
	2.26029	3.88583	3.66313	68.1448	6.78343	14.1244	2.25713	10.7801	4.10803	21.8271	6.00506	18.9108	157.55	0.0661919	0.28052	1.75608	4.59774	4950.8	-380.561			3.26975	29.6842	5.7151	15.581
	2.25812	3.80461	3.76238	67.9445	6.75744	12.3262	2.2364	10.2248	3.97194	25.0606	6.81677	21.3776	161.783	0.0673954	0.280902	1.75559	4.5874	4965.16	-392.396			3.27504	29.0094	5.47772	17.7516
	2.29091	3.78955	3.84086	63.1391	6.29779	10.2139	2.28782	9.39723	3.94027	26.0873	7.74354	23.0957	199.445	0.0684989	0.281404	1.76368	4.59076	4955.43	-404.306			3.30711	26.5502	5.20844	18.9755
	2.34282	3.83584	3.87129	55.5207	6.27427	9.70125	2.32949	9.02038	3.98759	31.0209	9.08607	25.3312	269.668	0.069325	0.282045	1.75978	4.59744	4962.71	-414.454			3.34998	23.8321	5.11249	21.8127
	2.3883	4.0548	3.91642	47.0228	5.92793	8.9501	2.35373	8.74473	3.88355	36.009	9.87365	24.6743	335.733	0.0690173	0.282407	1.76289	4.60672	4961.16	-426.597			3.45317	20.6336	4.994	23.519
	2.47695	4.25255	4.22302	40.8513	5.94366	8.6733	2.3943	8.25172	3.77623	39.088	10.2495	22.2362	367.753	0.0690533	0.282149	1.76157	4.61419	4937.77	-440.793			3.65084	18.4894	4.80742	23.8579
	2.55717	4.57459	4.43254	33.2942	6.21363	8.06639	2.48033	7.87865	3.70366	39.7315	10.5583	20.8062	391.501	0.0687401	0.282252	1.75692	4.61899	4864.44	-457.373			3.85477	15.8581	4.68755	23.6986
	2.65153	4.98466	4.51228	29.1065	6.43845	8.70021	2.55682	8.48873	3.88339	43.5683	10.4522	19.1869	397.491	0.0688083	0.281599	1.75494	4.62414	4704.32	-475.406			4.04949	14.7484	4.97631	24.4025
	2.72406	5.22701	4.65221	25.4538	6.5495	9.7664	2.58202	9.53341	3.89493	49.165	11.0026	17.7087	386.531	0.0693052	0.281331	1.75952	4.6139	4452.36	-495.961			4.20109	13.9232	5.33679	25.9588
	2.70791	5.41	4.68233	23.969	6.68619	11.2941	2.60832	10.5058	3.97643	52.7556	11.3642	17.4866	364.188	0.0699314	0.281753	1.75922	4.60387	4031.33	-515.605			4.26674	13.9831	5.69685	27.2021
	2.71116	5.48354	4.63555	23.0206	7.04788	13.3268	2.64406	11.3135	3.985	57.5926	11.3328	18.4088	327.282	0.0696661	0.281298	1.7609	4.59506	3516.34	-532.393			4.27675	14.4651	5.98086	29.1114
	2.64719	5.65412	4.39505	22.4589	7.13059	15.472	2.55956	12.3803	4.06477	57.4612	11.5977	20.7832	313.203	0.0695156	0.282006	1.76981	4.58609	2941.44	-539.276			4.23212	15.0205	6.33487	29.9474
	2.59091	5.84708	4.36164	21.1882	7.11868	16.7617	2.59103	12.5233	4.18594	56.2968	11.349	21.6489	298.9	0.0695766	0.282354	1.78745	4.57708	2375.41	-539.159			4.26654	15.0228	6.43341	29.7649
	2.53063	6.20741	4.3915	20.8112	6.98563	17.5524	2.53626	12.4948	4.47767	53.5259	10.9771	21.5138	280.9	0.068151	0.282658	1.79307	4.57619	1861.94	-529.076			4.37651	15.1164	6.50292	28.6723
	2.56511	6.38401	4.36488	20.1513	6.92222	18.0967	2.5307	12.1014	4.58402	46.1629	10.2349	21.0934	256.136	0.066475	0.283276	1.80643	4.57956	1444.2	-513.857			4.438	15.0567	6.40536	25.8304
	2.54464	6.70755	4.43216	18.0392	6.59884	17.6638	2.55079	11.5499	4.95832	36.1018	9.51928	19.7161	230.773	0.0656095	0.283999	1.8215	4.57904	1085.66	-498.402			4.56145	14.1006	6.35299	21.7791
	2.38563	7.11929	4.31409	16.1193	6.23668	17.9076	2.59271	10.4539	5.31544	29.4339	8.93626	19.935	222.615	0.0647975	0.283701	1.83187	4.584	772.045	-483.933			4.60634	13.4212	6.12069	19.435
	2.42246	7.34903	4.34001	18.2534	6.2	17.693	2.49858	9.6962	5.62503	24.7483	8.33251	19.43	244.633	0.0639552	0.282807	1.82395	4.58399	483.984	-470.782			4.70383	14.0488	5.93994	17.5036
	2.39232	7.29237	4.25922	18.8883	6.15383	18.2751	2.4937	9.49782	5.57137	20.1299	8.08011	19.3932	263.595	0.0632488	0.281962	1.82398	4.57229	183.889	-461.102			4.64797	14.4391	5.8543	15.8677
	2.32812	7.10473	4.36682	17.8689	6.17321	18.6796	2.56536	9.03482	5.75584	17.5883	7.54676	18.6182	271.276	0.0643056	0.280846	1.81703	4.56386	-104.889	-457.1			4.59989	14.2406	5.78534	14.5844
	2.291	7.13061	4.48645	17.0565	6.03731	18.616	2.5649	9.2509	5.56968	13.7703	6.93828	18.1226	305.855	0.0653195	0.279744	1.80433	4.55725	-392.332	-452.282			4.63602	13.9033	5.79516	12.9437
	2.28465	6.95591	4.46683	17.631	6.21679	20.0917	2.57191	9.59376	5.38522	13.1883	6.57319	16.5391	336.607	0.0662348	0.279546	1.7953	4.56261	-661.967	-445.451			4.56913	14.6465	5.8503	12.1002
	2.31477	6.54499	4.72087	17.7536	6.34383	20.2294	2.58603	9.34928	5.35578	12.9179	6.63818	15.5812	345.198	0.0672563	0.280293	1.78289	4.55763	-925.008	-440.1			4.52688	14.7756	5.7637	11.7124
	2.32225	6.06047	4.83264	15.3198	6.3656	19.6013	2.5361	9.45724	5.38012	12.2306	6.82891	13.9876	348.699	0.0677796	0.281001	1.78014	4.563	-1200.98	-434.989			4.40512	13.7622	5.79115	11.0157
	2.29087	5.85876	4.84555	14.8544	6.18665	18.8019	2.5049	9.71503	5.37606	12.773	6.65024	12.7144	375.473	0.0681638	0.281657	1.77842	4.56837	-1508.31	-426.422			4.33173	13.281	5.86533	10.7126
	2.2946	5.71485	4.8056	14.3471	6.19952	18.4257	2.48767	9.86165	5.28917	12.8825	6.95976	12.7234	378.358	0.0676982	0.281775	1.77745	4.56508	-1796.69	-415.305			4.27168	12.9908	5.8795	10.8552
	2.3233	5.66272	4.86425	13.9756	6.16468	17.3607	2.47603	10.168	5.20513	13.3787	7.55778	11.5006	356.376	0.068056	0.282516	1.76793	4.55778	-2072.04	-404.808			4.28342	12.5003	5.94971	10.8123
	2.37387	5.42092	5.13794	11.3695	5.91243	15.1648	2.43629	10.5002	5.09034	13.86	8.09354	11.1439	345.701	0.0679625	0.282314	1.7622	4.55516	-2325.39	-394.543			4.31091	10.8156	6.00893	11.0325
	2.30887	5.55278	5.11455	10.8995	6.27801	14.8849	2.52923	11.0011	4.91628	16.4337	8.23491	11.4994	347.063	0.068651	0.282444	1.77029	4.55676	-2537.98	-385.408			4.3254	10.6875	6.14885	12.056
	2.30364	5.97664	5.17572	10.4086	6.47487	14.8928	2.58583	11.2861	4.77317	18.8019	8.89784	11.7914	321.877	0.0689682	0.281812	1.76952	4.54946	-2700.79	-379.685			4.48534	10.5921	6.21504	13.1637
	2.28797	6.16949	5.23664	10.1427	6.3707	14.0652	2.55934	11.1937	4.76436	22.2353	9.68968	12.3778	282.151	0.0690239	0.282298	1.76306	4.54734	-2832.47	-376.799			4.5647	10.1929	6.17245	14.7676
	2.31225	6.12315	5.44635	9.57305	6.38087	13.5521	2.55938	11.4631	5.06916	24.6333	10.4571	12.9548	262.387	0.0680483	0.28172	1.7617	4.55537	-2954.47	-375.576			4.62725	9.83533	6.36386	16.0151
	2.30418	6.29266	5.31235	9.58328	6.31878	14.0139	2.6683	10.8733	5.09571	25.517	11.1344	13.8208	237.651	0.0679443	0.28163	1.76727	4.56659	-3060.77	-376.196			4.6364	9.97199	6.21245	16.8241
	2.28822	6.48981	5.10432	9.57687	6.13608	14.3036	2.63866	10.3963	5.1668	25.5229	11.5875	13.6663	222.826	0.0678741	0.281388	1.76796	4.57495	-3147.2	-377.082			4.62745	10.0055	6.06726	16.9256
	2.30067	6.17735	5.08928	9.35562	5.56343	14.0932	2.58491	9.75006	5.3303	24.0329	11.7181	13.5007	199.172	0.0674399	0.280806	1.75177	4.58532	-3222.99	-376.928			4.52243	9.67074	5.88842	16.4172
	2.34295	6.29164	5.11073	9.15816	5.38852	13.0973	2.59355	9.39677	5.46377	21.4358	11.8381	12.923	179.214	0.0670335	0.280338	1.74276	4.58773	-3280.09	-376.228			4.58177	9.21465	5.81803	15.399
	2.3263	6.33205	5.07869	8.63017	5.34075	12.8929	2.66347	8.70691	5.53107	19.0224	11.9224	12.4023	189.994	0.0674786	0.280127	1.75129	4.5905	-3316.99	-374.805			4.57902	8.9546	5.63382	14.449
	2.30277	6.66777	5.12796	8.71678	5.31002	12.7318	2.56305	8.08832	5.67479	19.0117	12.2342	12.2989	201.414	0.0673619	0.280952	1.76344	4.60303	-3341.18	-373.574			4.6995	8.91952	5.44205	14.515
	2.37663	6.67556	5.10859	8.39572	5.36395	11.4086	2.5524	8.01649	5.84285	19.1952	11.5755	11.7931	210.168	0.0668819	0.280612	1.76192	4.6087	-3357.88	-371.894			4.72026	8.38941	5.47058	14.1879
	2.57455	6.80908	4.82998	8.14651	5.43327	11.3977	2.59672	7.97853	6.40956	18.8204	11.3824	11.7574	214.089	0.06756	0.281103	1.76802	4.61247	-3366.83	-370.154			4.73787	8.32584	5.66161	13.9867
	2.76378	7.15249	4.65499	7.95374	5.48107	11.2926	2.73903	7.63073	6.78506	17.7264	11.8784	11.5457	218.103	0.0684956	0.281686	1.78298	4.62332	-3369.6	-367.916			4.85709	8.24248	5.71827	13.7168
	2.79432	7.19113	4.50023	8.27205	5.56552	10.9645	2.8179	7.6769	6.9117	18.2802	12.1601	12.4052	218.909	0.0687852	0.281748	1.79724	4.62856	-3374.33	-365.603			4.82856	8.26735	5.80217	14.2818
	2.82726	7.51812	4.25216	8.5323	5.48108	11.7369	2.9025	7.54624	6.8495	17.3809	11.8947	12.2573	222.97	0.0695448	0.281126	1.79925	4.63298	-3375.65	-364.029			4.86585	8.58342	5.76608	13.8443
	2.78272	8	4.0867	8.51717	5.37757	12.2162	2.94651	7.26762	7.07421	17.6648	11.6561	12.9855	215.826	0.0704967	0.2805	1.79552	4.64104	-3375.29	-362.955			4.95647	8.70363	5.76278	14.1021
	2.79823	8.34478	4.12393	9.16063	5.48679	13.7904	2.99659	6.65939	7.11551	19.4958	11.8417	14.3677	202.964	0.0710198	0.280118	1.79399	4.63884	-3375.75	-362.689			5.08898	9.47926	5.5905	15.2351
	2.6815	8.27252	4.30097	9.55377	5.63428	15.1974	3.0741	6.54557	6.87086	21.8559	11.6406	15.776	199.172	0.0705355	0.279736	1.79195	4.6385	-3375.34	-362.807			5.085	10.1285	5.49684	16.4242
	2.48674	7.87218	4.46228	10.1049	5.58909	16.8321	3.06968	6.31869	6.51827	20.7597	10.9455	15.7921	194.345	0.0698316	0.27932	1.78215	4.63925	-3375.82	-363.855			4.9404	10.842	5.30221	15.8324
	2.46853	7.68927	4.72092	10.4188	5.64057	18.341	3.04516	6.0006	6.70275	20.5172	10.351	15.7746	194.687	0.0698127	0.279292	1.77957	4.63957	-3375.47	-365.129			4.95957	11.4668	5.2495	15.5476
	2.565	7.41063	4.83746	11.4301	5.63654	19.389	3.06729	6.01515	6.6639	21.6771	9.83203	16.5318	210.703	0.0693533	0.27997	1.77413	4.62165	-3375.85	-366.55			4.93769	12.1519	5.24878	16.0136
	2.60407	7.13981	4.92492	12.0337	5.657	20.7853	3.01281	6.09575	6.23543	22.257	8.97909	16.3472	229.191	0.0689208	0.280726	1.77782	4.61145	-3375.59	-368.06			4.8896	12.8253	5.11466	15.8611
	2.5847	7.19283	5.04226	12.182	5.5487	18.9011	2.96562	6.03438	5.87044	20.3926	8.44284	14.9102	227.566	0.0684692	0.280425	1.78463	4.60697	-3375.84	-369.277			4.93993	12.2106	4.95681	14.5819
	2.53153	7.45171	5.19064	11.5922	5.36585	18.2542	2.84863	5.92714	5.68137	16.9203	8.15858	13.1416	227.592	0.0688786	0.280513	1.77192	4.59739	-3375.69	-370.815			5.05796	11.7374	4.81905	12.7402
	2.50655	7.84711	5.03917	11.2438	5.50209	17.1309	2.75845	5.89953	5.60956	16.4106	8.86299	12.0714	237.531	0.0692548	0.280474	1.75892	4.60215	-3375.79	-372.037			5.13094	11.2923	4.75585	12.4483
	2.44349	8.1665	4.80567	10.4208	5.60173	15.9563	2.70273	6.04779	5.72754	16.0504	9.27515	10.8091	254.946	0.0697243	0.279753	1.74476	4.6134	-3375.74	-373.255			5.13855	10.6596	4.82602	12.0449
	2.39625	8.29825	4.67515	9.73557	5.54642	14.9183	2.60646	5.94765	5.75549	14.0827	9.56767	9.40348	264.51	0.0703005	0.278984	1.74106	4.61845	-3375.79	-374.01			5.12322	10.0668	4.76987	11.0179
	2.49008	8.34678	4.69238	8.45095	5.5657	14.4004	2.64355	6.09874	5.69517	12.7372	9.87058	8.64833	279.451	0.0712293	0.277739	1.73773	4.62912	-3375.74	-375.075			5.17641	9.47236	4.81249	10.4187
	2.4822	8.15587	4.57695	8.15343	5.52875	14.6665	2.58519	6.18217	5.55527	11.6522	10.3695	8.52048	281.194	0.0711982	0.277236	1.74411	4.63912	-3375.75	-376.317			5.07167	9.44956	4.77421	10.1808
	2.47086	8.27274	4.6008	8.02563	5.35894	14.0075	2.56651	6.16944	5.45605	13.1537	10.7529	8.54228	273.361	0.0709184	0.276447	1.74315	4.63579	-3375.82	-377.627			5.1148	9.13068	4.73067	10.8163
	2.49166	8.03507	4.6204	7.72258	5.03632	12.9832	2.60402	6.15265	5.33361	13.6832	10.2856	8.39972	270.828	0.0709383	0.27711	1.75176	4.6264	-3375.75	-379.11			5.04905	8.5807	4.69676	10.7895
	2.36964	7.79159	4.69411	7.76744	4.79685	12.525	2.58308	6.21977	5.18453	13.1789	9.87796	8.37206	257.609	0.0706919	0.2781	1.75474	4.61227	-3375.93	-380.908			4.95178	8.36309	4.66246	10.4763
	2.40806	7.84828	4.91749	8.0052	4.8854	11.984	2.63328	6.07972	5.41735	11.8565	9.7171	8.22314	237.591	0.0691174	0.278895	1.75409	4.60297	-3375.86	-382.806			5.05794	8.29154	4.71012	9.93224
	2.27937	7.97705	5.25883	8.02662	4.75524	11.4269	2.52655	5.96832	5.57119	11.8168	8.91002	8.21171	210.577	0.0678323	0.279797	1.75331	4.58613	-3376.09	-385.02			5.17175	8.06958	4.68869	9.64618
	2.30038	8.14975	5.63148	7.95619	4.73244	10.8053	2.51914	6.16971	5.57984	12.2291	8.47893	8.39092	193.843	0.0668157	0.280442	1.75451	4.58161	-3375.95	-386.975			5.36054	7.8313	4.75623	9.69966
	2.38386	8.26275	6.13225	7.72007	4.69991	11.3097	2.52917	6.09851	5.45757	10.9875	7.87224	8.42515	181.099	0.0652222	0.280607	1.7609	4.56611	-3376.21	-389.228			5.59295	7.90988	4.69509	9.09496
	2.4569	8.29772	6.48153	7.52886	4.8322	12.127	2.56137	5.90605	5.30159	9.71689	7.82083	8.01853	179.364	0.0639905	0.281064	1.76723	4.55966	-3376.1	-391.133			5.74538	8.16268	4.58967	8.51875
	2.48373	8.45527	6.47992	7.04324	4.73272	12.1468	2.54999	5.91212	5.19881	9.60252	7.47631	7.89783	185.411	0.0631156	0.281772	1.76012	4.55424	-3376.29	-393.002			5.80631	7.97425	4.55364	8.32555
	2.48841	8.43487	6.32941	6.67378	4.61703	12.1193	2.55351	5.88099	5.10706	10.0194	7.62092	7.92124	205.323	0.0634188	0.281548	1.75229	4.56328	-3376.24	-396.115			5.7509	7.80337	4.51385	8.52052
	2.50727	8.5017	6.16388	6.76812	4.59653	12.7274	2.69793	5.90671	5.08956	10.1934	7.93682	8.10328	231.87	0.0648457	0.281722	1.74779	4.57782	-3376.37	-398.499			5.72429	8.03068	4.56473	8.74449
	2.49589	8.58008	5.95924	7.22627	4.66881	12.5841	2.78829	5.82826	5.11404	9.23088	8.19243	7.62158	257.824	0.0663593	0.282308	1.74484	4.60079	-3376.38	-402.425			5.67841	8.15974	4.57686	8.3483
	2.50337	8.47845	5.79099	7.33873	4.5583	12.9347	2.78199	5.82863	5.07366	8.66771	8.29632	7.54609	282.765	0.068308	0.282226	1.73818	4.61081	-3376.47	-405.729			5.59094	8.27725	4.56143	8.17004
	2.59797	8.64067	5.90587	7.82928	4.48431	13.3422	2.82703	5.78283	5.09421	8.76974	8.18288	7.93664	317.345	0.0697365	0.281845	1.75277	4.62328	-3376.64	-411.561			5.71484	8.55193	4.56802	8.29642
	2.70361	8.61469	6.02909	7.98749	4.46633	13.834	2.91212	5.61623	4.97097	8.80973	7.93414	8.05332	337.889	0.0708607	0.28158	1.75793	4.62267	-3376.58	-415.342			5.78246	8.76262	4.49977	8.26573
	2.68294	8.32613	6.48263	8.31913	4.45063	13.8213	2.86087	5.61074	5.03029	8.44947	7.92882	7.85792	351.604	0.0718044	0.281939	1.7606	4.62068	-3376.9	-421.303			5.83057	8.86369	4.50063	8.07874
	2.87685	8.1231	6.72132	7.85355	4.32518	14.721	2.87727	5.70509	5.24713	8.31153	7.88396	8.42105	351.669	0.0719468	0.281836	1.76478	4.60044	-3376.7	-424.551			5.90709	8.96659	4.60983	8.20552
	2.90537	8.13765	6.73561	7.43695	4.34546	14.0301	2.97124	6.01255	5.26943	8.56363	8.0149	8.91555	339.604	0.0717217	0.282225	1.76878	4.59248	-3377.11	-429.31			5.92621	8.60417	4.75107	8.49803
	2.88667	8.16778	6.6063	7.58662	4.27123	13.3433	3.05755	5.98639	5.57871	8.23265	8.18715	8.75443	335.465	0.0719602	0.281811	1.76283	4.58519	-3376.81	-431.326			5.88692	8.40037	4.87422	8.39141
	2.762	8.26414	6.86862	7.37758	4.35495	12.198	2.8845	6.08191	5.88302	8.37991	8.2922	8.9025	319.272	0.0719992	0.280607	1.76628	4.58594	-3377.41	-434.092			5.96492	7.97685	4.94981	8.52487
	2.79021	8.39937	6.69463	7.18993	4.17113	11.4023	2.8926	6.21706	6.29734	9.14561	8.49018	9.74151	301.947	0.0711889	0.280249	1.77445	4.58418	-3377.1	-435.263			5.9614	7.5878	5.13567	9.12577
	2.8466	8.63126	6.56851	7.19578	4.16058	10.9827	3.02853	6.18296	6.34912	9.2714	8.39505	10.3312	297.386	0.0705516	0.279488	1.77966	4.57575	-3377.61	-435.632			6.01545	7.44637	5.18687	9.33254
	2.70091	8.52443	6.44305	7.77874	4.18912	10.0796	2.88044	6.05109	6.2511	8.71768	8.59506	9.93389	297.639	0.0705993	0.279559	1.7825	4.56943	-3377.28	-438.09			5.88947	7.34917	5.06088	9.08221
	2.65163	8.31951	6.27951	8.04435	4.13311	9.91162	3.03726	5.90847	6.3269	8.70432	8.5276	9.6722	309.709	0.070512	0.279762	1.78872	4.56592	-3377.87	-429.467			5.75022	7.36303	5.09088	8.96804
	2.66955	8.61151	6.08078	7.73076	3.94579	9.99637	3.02121	5.97518	6.16377	8.88844	8.44398	10.0431	301.745	0.0708955	0.279864	1.7873	4.56809	-3377.56	-415.874			5.78728	7.22431	5.05338	9.12516
	2.64001	8.55339	6.20311	7.98032	3.99709	10.2006	3.05549	6.11753	5.9326	9.02563	8.58643	10.2559	280.505	0.0708105	0.280753	1.78865	4.57171	-3378.02	-398.789			5.79884	7.39267	5.03521	9.28931
	2.54586	8.49459	5.94743	8.73291	4.01465	10.201	2.9856	5.95422	5.59638	9.45441	8.67735	10.4244	268.139	0.0707548	0.281603	1.78341	4.57792	-3377.74	-372.492			5.66263	7.64953	4.8454	9.51871
	2.4731	8.82859	5.68296	9.47621	3.95537	10.3351	2.8997	6.1986	5.40268	10.7633	8.83739	10.8475	240.729	0.0705956	0.281141	1.78446	4.57824	-3378.15	-315.869			5.66155	7.92222	4.83366	10.1494
	2.35538	9.06042	5.52934	9.7556	3.91172	11.0156	2.70635	6.43674	5.32161	11.4645	8.8414	11.7243	233.531	0.0705688	0.281701	1.79517	4.57753	-3377.88	-231.804			5.64838	8.22765	4.82157	10.6768
	2.26084	9.23995	5.26532	10.7122	3.91194	11.3129	2.50888	6.67369	4.95991	12.5456	8.78085	12.7905	215.796	0.0695985	0.28279	1.7953	4.57858	-3378.11	-129.385			5.5887	8.64569	4.71416	11.3723
	2.22647	8.70947	4.74307	12.1538	3.76438	11.7648	2.31952	6.82162	4.75929	14.3124	8.42958	13.9874	227.865	0.0691504	0.283516	1.79311	4.56752	-3377.86	36.2427			5.22634	9.22766	4.63348	12.2431
	2.141	8.38961	4.40399	14.8129	3.77574	13.1435	2.21551	7.03322	4.48913	17.8114	7.85002	15.2442	258.746	0.0691856	0.282674	1.79224	4.55928	-3377.84	283.774			4.9782	10.5774	4.57929	13.6352
	2.09955	8.17626	4.28354	16.9118	3.80679	14.3886	2.12567	7.15836	4.15133	21.5703	7.28155	15.8313	293.85	0.0697529	0.282285	1.79518	4.55713	-3377.51	597.277			4.85312	11.7024	4.47845	14.8944
	2.07895	7.86445	4.17339	19.0597	3.98983	15.7263	2.05562	7.4822	4.11576	25.3264	7.10833	16.8064	315.144	0.0700503	0.282265	1.78718	4.56469	-3377.19	1011.95			4.7056	12.9253	4.55119	16.4137
	2.11323	7.7904	4.22319	22.3669	4.34212	17.7199	2.10822	7.34638	4.03063	30.3888	6.69163	18.1362	330.058	0.070414	0.281643	1.77571	4.56548	-3376.72	1501.67			4.70894	14.8097	4.49508	18.4056
	2.13005	7.39778	4.1328	24.2941	4.52125	19.2683	2.08042	7.35092	4.20288	36.3371	6.95775	19.8295	354.43	0.0713806	0.280889	1.77715	4.56831	-3376.24	2014.56			4.55354	16.0279	4.54474	21.0414
	2.17904	6.95492	3.96708	26.3886	4.75823	20.2877	2.11193	7.13915	4.34259	41.6364	7.24266	20.5788	365.354	0.0729546	0.280485	1.77501	4.57695	-3375.74	2519.81			4.36701	17.1448	4.53123	23.1526
	2.17754	7.09686	3.78685	26.3247	4.79398	20.4603	2.09518	6.93811	4.45102	46.1265	7.61679	20.5714	349.43	0.0738389	0.280696	1.77041	4.5842	-3375.24	2960.78			4.35375	17.193	4.49477	24.7716
	2.19153	6.96664	3.72669	26.0146	4.9787	20.8516	2.1374	6.77039	4.43055	50.7257	8.21569	20.3567	323.189	0.0735761	0.281543	1.77054	4.58025	-3374.96	3293.68			4.29496	17.2816	4.44611	26.4327
	2.1943	6.80793	3.59697	24.9951	5.04705	21.846	2.21191	6.18541	4.43074	56.2731	8.64676	20.0129	303.222	0.0729444	0.281673	1.76548	4.57595	-3374.97	3514.83			4.19973	17.296	4.27602	28.3109
	2.15276	6.81019	3.46806	24.6109	5.18967	21.7379	2.22652	5.95188	4.26619	59.3851	8.97175	19.2889	288.778	0.0724395	0.281306	1.76005	4.57073	-3374.92	3644.92			4.14367	17.1795	4.1482	29.2152
	2.10073	6.7687	3.41454	24.191	5.50838	22.4844	2.29966	5.73279	4.11193	63.398	9.19453	18.4053	267.946	0.0725209	0.281783	1.75791	4.5623	-3374.68	3705.4			4.09466	17.3946	4.04813	30.3326
	2.09182	6.78212	3.34947	24.3605	5.90589	23.9487	2.31569	5.34809	4.14497	69.2655	9.88309	18.3014	244.19	0.0719421	0.281947	1.75654	4.55181	-3374.82	3711.74			4.07447	18.0717	3.93625	32.4833
	2.1219	6.64309	3.4711	24.4469	6.46196	25.2421	2.29925	5.07832	4.04705	72.9665	10.3306	18.9267	232.387	0.0708761	0.281974	1.75295	4.5446	-3374.61	3680.98			4.07869	18.717	3.80821	34.0746
	2.12979	6.60914	3.43868	24.2069	6.83731	24.2046	2.31	4.85824	3.93429	76.4597	10.6592	18.7191	235.241	0.0711566	0.282745	1.75689	4.54088	-3374.71	3614.52			4.0592	18.4163	3.70084	35.2793
	2.18661	6.46169	3.36157	24.3958	7.18383	23.8768	2.30907	4.86028	3.8838	77.5926	10.6252	19.3056	226.664	0.0712582	0.284068	1.76529	4.5398	-3374.31	3522.43			4.00329	18.4855	3.68439	35.8411
	2.17731	6.48126	3.32011	24.5165	7.46454	23.2521	2.33042	4.97516	3.90832	75.1232	10.6911	18.827	210.499	0.0714348	0.285662	1.76933	4.53887	-3374.75	3405.32			3.9929	18.411	3.73797	34.8804
	2.20374	6.61569	3.3164	25.8226	7.71286	21.7294	2.33536	5.2406	3.72196	72.6477	10.4298	18.1139	195.272	0.0709808	0.285868	1.77232	4.54451	-3374.52	3270.1			4.04528	18.4216	3.76597	33.7305
	2.21484	6.60862	3.53826	25.8849	7.95957	18.5999	2.40645	5.60712	3.76857	66.9144	10.1199	16.4865	194.727	0.0712997	0.286569	1.78369	4.54818	-3375.06	3120.49			4.12057	17.4814	3.92738	31.1736
	2.33232	6.67072	3.62816	28.2119	8.05618	17.6756	2.58185	5.82538	3.91624	62.3238	9.84171	14.5675	184.941	0.0711865	0.287987	1.79258	4.54999	-3374.84	2962.33			4.2104	17.9812	4.10783	28.911
	2.45376	6.93724	3.75438	30.7621	8.25497	16.3696	2.78804	6.25073	4.10091	55.6097	9.60066	12.3926	177.12	0.0703584	0.287405	1.78321	4.54604	-3375.44	2802.61			4.38179	18.4622	4.37989	25.8677
	2.62432	7.1119	3.81122	34.5927	8.86871	16.5132	3.00972	6.45018	4.28235	53.6332	9.67734	10.8843	192.189	0.0694645	0.286399	1.78604	4.54085	-3375.22	2648.7			4.51581	19.9916	4.58075	24.7316
	2.81642	7.11244	3.92855	38.0871	9.67647	17.7067	3.21033	6.38701	4.42316	51.5535	9.62821	10.2697	204.495	0.0679321	0.286522	1.78534	4.54533	-3375.77	2502.59			4.61914	21.8234	4.6735	23.8171
	2.94848	7.08177	4.18012	42.8572	9.99435	19.7898	3.34979	6.56827	4.61099	50.1474	9.74067	9.91636	222.745	0.0666357	0.286367	1.78205	4.54979	-3375.62	2368.97			4.73679	24.2138	4.84302	23.2682
	3.05744	6.91735	4.30009	45.3636	9.92399	21.1346	3.41584	6.94167	4.71005	46.4595	9.62064	9.67466	235.311	0.0663206	0.285303	1.78393	4.54469	-3376.1	2254.1			4.7583	25.4741	5.02252	21.9183
	3.05756	6.79886	4.50373	46.3145	10.0787	21.9054	3.32813	7.08138	4.59761	40.175	9.35763	9.15214	259.92	0.0655381	0.285218	1.78472	4.54996	-3375.99	2157.32			4.78672	26.0995	5.00237	19.5616
	2.99808	6.33364	4.68885	45.4669	10.2574	22.9906	3.42134	7.51029	4.79707	34.2682	9.74931	8.90513	280.402	0.0647463	0.284509	1.78258	4.56594	-3376.31	2079.36			4.67352	26.2383	5.2429	17.6409
	3.35956	6.22266	4.95228	44.5705	10.0784	23.6111	3.46811	7.87418	4.93606	28.6816	9.96281	8.47469	298.678	0.0644401	0.284353	1.78174	4.56817	-3376.36	2012.47			4.84483	26.0867	5.42612	15.7064
	3.36292	6.09557	5.34928	41.537	9.28585	22.7332	3.39631	7.92631	4.90569	23.6851	9.96692	8.08172	305.523	0.0649051	0.284526	1.78022	4.56879	-3376.5	1956.35			4.93592	24.5187	5.40944	13.9112
	3.46205	5.91147	5.71334	35.574	9.03331	21.0712	3.33797	8.12056	4.96555	21.0109	9.57062	7.77627	296.953	0.0646032	0.284908	1.77265	4.57058	-3376.71	1910.59			5.02895	21.8928	5.47469	12.7859
	3.86341	5.59347	6.03084	31.5069	8.58028	20.3563	3.37636	8.38925	5.03524	20.8275	9.89528	7.92369	285.844	0.0643162	0.284886	1.77625	4.5769	-3376.66	1869.92			5.16257	20.1478	5.60028	12.8822
	4.07027	5.44385	6.31374	25.7312	7.88831	19.1042	3.35094	8.3114	5.16219	19.3464	9.78716	7.62023	278.634	0.0650447	0.285295	1.78555	4.57145	-3377.03	1828.8			5.27595	17.5746	5.60818	12.2513
	4.0586	5.39087	6.64703	21.308	6.93208	17.955	3.34739	8.15426	4.99373	17.9543	9.32916	7.37617	291.754	0.065133	0.285644	1.79344	4.57067	-3376.85	1789.58			5.3655	15.3983	5.49846	11.5532
	3.8251	5.04926	6.69596	17.4694	6.0297	16.7347	3.24053	8.12195	4.97712	16.6726	8.79294	7.44314	283.811	0.0651388	0.286319	1.78629	4.57277	-3377.32	1751.09			5.19011	13.4113	5.44653	10.9696
	3.81341	4.98129	6.52336	13.993	5.48358	15.4072	3.22314	8.15841	5.18329	15.2008	8.78132	7.33647	278.796	0.0653538	0.286689	1.78791	4.56487	-3377.07	1711.55			5.10602	11.6279	5.52161	10.4395
	3.36304	4.79339	6.36213	11.8701	5.18627	15.3123	3.22218	8.3937	5.09847	12.2177	8.64271	7.1351	265.497	0.0646789	0.288303	1.7887	4.55629	-3377.55	1666.02			4.83952	10.7895	5.57145	9.33184
	3.11511	4.65538	6.19351	10.1951	4.737	15.0529	3.17265	8.19002	4.96954	11.4345	8.44417	7.34494	261.314	0.0646434	0.2887	1.79021	4.54369	-3377.31	1616.62			4.65467	9.99498	5.44407	9.07454
	2.95525	4.38655	5.72398	9.12711	4.47642	14.8704	3.04924	8.21476	4.96885	10.698	8.29507	7.85251	265.991	0.0638074	0.289793	1.79018	4.54183	-3377.81	1556.32			4.35526	9.49132	5.41095	8.94851
	2.83893	4.31693	5.45722	8.58977	4.57469	14.6818	2.9444	8.43684	5.0487	10.4706	8.32132	7.91338	243.736	0.0628434	0.29042	1.78132	4.53556	-3377.62	1489.55			4.20436	9.2821	5.47665	8.90176
	2.75689	4.26728	5.67971	8.08887	4.52226	15.2854	2.9167	8.60324	4.91822	9.99786	8.23013	8.18016	220.078	0.0629405	0.289679	1.782	4.5239	-3378.04	1423.68			4.23463	9.29883	5.47939	8.80271
	2.70382	4.24937	5.56598	8.00609	4.62857	15.6983	2.86841	8.75438	4.79434	9.74821	8.26498	8.36281	214.299	0.0631322	0.288123	1.78357	4.53668	-3377.9	1355.92			4.17306	9.44431	5.47238	8.792
	2.60905	4.22223	5.43898	7.97695	4.54553	16.1531	2.81938	8.68607	4.74392	8.83278	8.00318	8.82373	225.797	0.0633447	0.286492	1.7796	4.54242	-3378.28	1285.62			4.09008	9.55853	5.41646	8.55323
	2.47151	4.3197	5.50723	8.66988	4.69014	17.0088	2.82456	9.03774	4.76913	8.18464	7.59626	8.30483	229.734	0.0643359	0.285541	1.77476	4.55276	-3378.08	1219.28			4.09948	10.123	5.54381	8.02858
	2.70694	4.50381	5.82712	9.20624	4.90236	17.2153	2.82507	8.8806	4.54792	8.05619	7.60121	8.11269	244.032	0.0657868	0.284226	1.77805	4.55246	-3378.46	1160.47			4.34596	10.4413	5.41786	7.92336
	3.00988	4.76644	6.07702	9.32543	4.99004	18.2249	2.85208	8.78094	4.37225	8.4707	7.96182	8.30023	262.461	0.067554	0.283362	1.77356	4.56496	-3378.29	1102.32			4.61778	10.8468	5.33509	8.24425
	3.21136	5.02838	6.53923	10.1293	5.10594	18.3338	2.92338	9.02162	4.42788	9.10756	8.13275	8.46787	268.897	0.0698339	0.283419	1.76657	4.56629	-3378.67	1040.01			4.92632	11.1897	5.45762	8.56939
	3.31658	5.26563	7.08925	10.3671	5.29981	19.0852	2.98621	9.09328	4.50774	9.51975	8.18125	8.11147	266.007	0.0705228	0.283875	1.7641	4.56271	-3378.39	977.561			5.22382	11.584	5.52908	8.60416
	3.49571	5.42538	7.34871	10.2217	5.38613	19.5362	3.06767	9.5144	4.4356	11.6943	8.37031	8.21744	256.272	0.0707943	0.283796	1.76602	4.5686	-3378.85	915.541			5.42327	11.7147	5.67256	9.42734
	3.63475	5.6466	7.30508	10.7892	5.63822	20.1512	3.03293	9.63907	4.41959	12.2731	8.45008	8.44326	259.489	0.0701762	0.283122	1.77602	4.57211	-3378.63	848.864			5.52881	12.1929	5.6972	9.72213
	3.40072	5.4914	7.242	11.4969	5.7165	19.3031	3.05456	10.0823	4.5244	12.2505	8.26445	8.63207	277.568	0.0695099	0.282923	1.78609	4.57185	-3379	782.16			5.37804	12.1722	5.88708	9.71569
	3.29176	5.41323	6.91464	11.7078	5.79611	18.0589	3.09844	10.3129	4.40126	12.3143	8.10054	8.60009	303.103	0.0682261	0.282173	1.79479	4.57793	-3378.79	721.046			5.20654	11.8543	5.93753	9.67164
	3.3588	5.17512	6.52161	11.5308	5.8818	17.6889	3.16106	10.5403	4.25827	12.2708	8.31576	8.47714	327.461	0.0667601	0.280075	1.79071	4.58294	-3379.13	664.764			5.01851	11.7005	5.98654	9.68789
	3.37216	5.13186	6.05367	11.993	6.08898	18.1142	3.17656	10.411	4.30627	11.4484	8.48896	8.75585	343.743	0.0662409	0.278567	1.77948	4.58511	-3379.01	609.196			4.85256	12.0654	5.96462	9.5644
	3.15201	5.19081	6.08881	12.5371	6.22526	17.9497	3.05361	10.115	4.22605	9.87394	8.23301	8.65488	358.996	0.0662073	0.277103	1.76005	4.58645	-3379.06	553.683			4.81054	12.2373	5.79822	8.92061
	3.17861	5.02952	6.08768	11.596	6.1025	16.2272	2.9872	10.1367	4.15647	9.30194	8.34103	8.3262	381.115	0.06567	0.275232	1.74158	4.59578	-3379.08	499.507			4.76527	11.3086	5.76012	8.65639
	3.10002	4.921	6.09766	10.4916	6.01381	15.2496	3.05411	9.75865	4.26528	9.34323	8.45572	8.77487	369.559	0.0655766	0.274119	1.72547	4.58499	-3379.03	435.954			4.70622	10.585	5.69268	8.85794
	3.15159	4.87556	6.23883	10.1008	6.03915	15.9629	3.07543	9.49721	4.35369	8.95471	8.67126	9.29485	358.564	0.0666439	0.273222	1.7241	4.58084	-3379.18	371.333			4.75533	10.701	5.64211	8.97361
	3.19229	4.78292	6.60781	10.9098	6.17937	16.4362	3.17443	9.95524	4.3917	8.75842	8.69695	9.54487	333.394	0.0679099	0.271398	1.72627	4.58158	-3379.02	306.004			4.861	11.1751	5.84046	9.00008
	3.09222	4.46399	6.98394	9.8424	6.06456	16.1457	3.13874	10.5634	4.3174	8.31094	8.56558	9.70968	308.633	0.0693805	0.271997	1.73233	4.56788	-3379.28	238.066			4.84671	10.6842	6.00651	8.86207
	3.044	4.31071	7.13767	9.79743	6.11462	16.194	3.1487	10.9089	4.28617	8.2602	8.62347	9.84171	274.582	0.0708621	0.272764	1.74143	4.55759	-3379.15	171.622			4.8308	10.702	6.11458	8.90846
	3.05369	4.324	7.16521	10.2117	6.28297	16.8354	3.18132	11.7812	4.42889	7.86194	8.62716	9.7223	236.559	0.0714613	0.273026	1.75284	4.55545	-3379.39	97.5463			4.84763	11.11	6.46379	8.73713
	3.00997	4.42707	7.43284	10.4889	6.41827	17.1052	3.15504	12.209	4.28835	7.60656	8.69529	9.37212	224.827	0.0715523	0.273634	1.76232	4.56548	-3379.39	26.2619			4.95663	11.3374	6.55081	8.55799
	2.87609	4.54981	7.30222	10.5438	6.47675	16.9891	3.09515	12.353	4.29404	7.60771	8.41879	9.55708	204.918	0.0720474	0.274182	1.7707	4.56193	-3379.41	-42.5744			4.90937	11.3366	6.58073	8.52786
	2.87083	4.65769	7.0019	10.2852	6.18087	16.6672	3.18931	12.141	4.44858	7.49606	8.27884	9.90487	187.293	0.0720525	0.274351	1.77552	4.56963	-3379.68	-105.795			4.84347	11.0444	6.59297	8.55992
	2.92061	4.67934	6.36529	11.339	6.13224	17.2975	3.19336	12.6412	4.66873	9.16296	8.26511	10.8813	173.829	0.0715368	0.273829	1.78194	4.5733	-3379.3	-168.665			4.65508	11.5896	6.83443	9.43644
	2.94531	4.84045	6.13179	11.4036	5.782	17.3762	3.21385	12.5184	4.61238	9.6693	8.27411	11.4814	174.026	0.0714991	0.274116	1.77723	4.57089	-3379.91	-222.42			4.63918	11.5206	6.78155	9.80826
	2.91607	4.75224	5.75481	11.0002	5.50501	17.2939	3.14779	12.4923	4.72158	9.81472	7.99253	12.6815	183.018	0.0714088	0.274565	1.7738	4.57338	-3379.12	-264.115			4.47437	11.2664	6.78721	10.1629
	2.85475	4.70313	5.44924	11.1476	5.31372	17.1578	3.16939	12.3964	4.8031	9.75812	7.78755	13.1312	241.107	0.0708067	0.27494	1.77912	4.58041	-3380.11	-306.184			4.3357	11.2064	6.78963	10.2256
	2.83914	4.47409	5.27466	11.1517	5.24521	17.4976	3.09066	12.5022	4.74271	9.73507	7.67256	13.1998	306.435	0.0701638	0.275597	1.78067	4.5843	-3379	-352.294			4.19597	11.2982	6.77854	10.2025
	2.72348	4.34899	5.19396	10.0344	5.09784	16.459	2.93945	12.3705	4.6424	8.34378	7.55159	12.3402	345.598	0.0703222	0.275146	1.7856	4.59031	-3380.15	-396.065			4.08881	10.5304	6.65079	9.41184
	2.62198	4.39065	5.5193	8.43331	4.93608	15.2602	3.0103	12.1086	4.78389	7.35834	7.42823	12.0045	364.865	0.0702004	0.275176	1.79147	4.59783	-3379.14	-431.198			4.17731	9.5432	6.63427	8.93036
	2.52347	4.33793	5.66075	8.29394	5.07138	15.1321	2.97842	11.8102	4.75784	6.79907	7.35676	11.4841	389.479	0.0704584	0.275312	1.80647	4.60833	-3379.88	-461.146			4.17405	9.49913	6.5155	8.54664
	2.52079	4.42837	5.55322	8.51346	5.24608	14.7336	2.89658	11.4782	4.74483	6.60118	7.14864	11.3421	404.005	0.0709403	0.274342	1.81646	4.60731	-3379.33	-487.574			4.16746	9.49772	6.37322	8.36396
	2.54804	4.50049	5.45869	8.22795	5.3016	14.3029	2.90737	11.3925	4.76817	6.3901	7.01122	10.6274	380.413	0.0716311	0.273363	1.81447	4.59634	-3379.25	-502.042			4.16907	9.27749	6.35601	8.00958
	2.50853	4.55462	5.4716	7.90069	5.4147	13.9746	2.86522	11.8352	4.86441	6.14711	7.08857	10.3736	351.871	0.0715328	0.274586	1.8178	4.58896	-3379.72	-509.123			4.17825	9.09668	6.5216	7.86977
	2.51207	4.74005	5.52146	8.13483	5.45468	15.3376	2.90981	11.8637	4.85718	6.23083	7.01722	10.2864	334.403	0.0713297	0.275695	1.81852	4.58143	-3378.54	-517.337			4.25786	9.64238	6.54356	7.84481
	2.41488	4.76488	5.22791	8.63103	5.38507	15.9618	2.86151	11.5802	4.6718	6.11528	6.85961	10.6126	311.792	0.071155	0.275354	1.80653	4.5639	-3380.11	-526.41			4.13589	9.99264	6.37116	7.8625
	2.41713	4.78603	5.03861	9.7045	5.43567	16.3969	2.82772	12.0706	4.70136	6.39388	6.82674	10.2585	296.314	0.0708517	0.275808	1.79656	4.54774	-3377.76	-528.434			4.08059	10.5124	6.53321	7.82638
	2.35907	4.78429	5.01294	9.9094	5.34898	16.821	2.82577	11.6236	4.77788	6.5487	6.65837	9.44596	289.031	0.0700465	0.277927	1.7964	4.54379	-3380.26	-534.757			4.0521	10.6931	6.40908	7.55101
	2.31067	5.10369	5.02722	9.85726	5.34148	16.9937	2.81654	11.7884	4.92452	6.53537	6.71146	9.3451	261.772	0.0705287	0.278192	1.7985	4.53503	-3377.24	-537.216			4.14719	10.7308	6.50981	7.53064
	2.27629	5.0524	5.10366	9.92311	5.22596	16.9936	2.85044	11.8573	4.93648	6.83083	6.63035	8.85014	240.613	0.0711116	0.278052	1.79823	4.52694	-3379.71	-528.663			4.14412	10.7142	6.54806	7.43711
	2.3383	5.0724	5.45	9.69301	5.26234	16.5649	2.86557	11.9544	4.95765	6.77976	6.67711	8.71229	216.819	0.0714502	0.278276	1.79712	4.52781	-3377.32	-511.395			4.2869	10.5067	6.59253	7.38972
	2.39034	5.0118	5.71296	9.00658	5.34855	16.0349	2.77126	12.4418	5.09865	6.6908	6.58361	7.98171	195.75	0.0718124	0.279188	1.79638	4.53086	-3378.27	-498.657			4.3717	10.13	6.77057	7.08537
	2.34425	5.01828	5.82628	7.90144	5.12001	15.3196	2.75827	12.7242	5.16735	6.43895	6.6809	7.88413	174.267	0.0718226	0.278228	1.78741	4.52865	-3377.87	-489.94			4.39627	9.447	6.88328	7.00133
	2.32949	4.85864	5.89107	7.9344	4.99799	15.0042	2.68182	13.1674	5.13212	6.41973	6.7169	8.12944	171.01	0.0725734	0.277523	1.76411	4.52749	-3376.09	-477.478			4.35974	9.31221	6.99379	7.08869
	2.38555	4.51078	6.35239	8.0215	4.96278	14.4203	2.66768	13.5183	5.08406	6.43628	6.5458	7.93938	180.703	0.0729674	0.276928	1.74918	4.53736	-3378.94	-467.994			4.41624	9.13486	7.09003	6.97382
	2.36071	4.37134	6.32453	7.79421	4.86872	13.7079	2.64672	13.4726	5.27005	5.74767	6.57655	7.51229	188.651	0.0731258	0.276365	1.74498	4.53764	-3374.04	-454.643			4.35219	8.79029	7.12977	6.61217
	2.39455	4.44011	6.60327	7.63239	5.0704	13.0676	2.73811	13.7689	5.37277	5.47276	6.62897	7.0507	224.537	0.0726269	0.27532	1.73728	4.53112	-3379.49	-438.84			4.47931	8.59013	7.29326	6.38414
	2.51235	4.51464	7.01485	7.43041	5.13372	12.6387	2.80474	13.8336	5.53954	5.67294	7.05752	6.68679	254.253	0.0724302	0.275371	1.73097	4.53594	-3372.72	-416.346			4.68061	8.40094	7.39264	6.47242
	2.56335	4.63668	7.65913	7.05432	5.24826	12.8325	2.86532	14.2628	5.80556	5.73948	7.21144	6.29318	280.457	0.0724503	0.276393	1.73191	4.54012	-3379.21	-392.472			4.95305	8.37835	7.64456	6.4147
	2.62195	4.87718	7.91204	6.02602	5.26052	11.9643	2.86855	14.1831	5.84186	5.64178	7.28876	5.95183	294.899	0.0718619	0.276232	1.73412	4.53553	-3373.01	-372.994			5.13706	7.75027	7.63115	6.29412
	2.59042	5.08831	7.91255	5.80897	5.27276	11.4741	2.80307	14.2568	6.05443	5.61729	7.39723	5.57965	306.759	0.071032	0.276091	1.73512	4.52498	-3377.41	-356.589			5.19709	7.5186	7.70477	6.19806
	2.61914	5.08263	8.00231	5.75938	5.01803	11.5973	2.80404	14.4701	6.03373	5.59402	7.48047	5.43468	295.165	0.070593	0.275175	1.74333	4.5324	-3375.52	-343.96			5.23469	7.45825	7.7693	6.16972
	2.61024	5.15985	7.99484	5.62192	4.85643	11.141	2.83125	14.2664	6.43776	5.53574	7.18145	5.49533	262.707	0.0698651	0.27528	1.75067	4.53345	-3374.22	-332.891			5.25498	7.20645	7.84512	6.07084
	3.21287	5.42278	7.85938	5.60026	4.85124	10.2033	3.01035	14.2292	6.52124	5.67765	6.84414	5.33116	243.589	0.0692456	0.275117	1.75915	4.53803	-3379.25	-322.919			5.49834	6.88494	7.92028	5.95098
	3.28917	5.41828	7.7392	5.61836	4.99634	10.7423	3.15085	14.1155	6.35503	5.61827	6.81709	5.56278	212.325	0.0689973	0.275143	1.77076	4.54437	-3370.5	-313.286			5.48222	7.119	7.8738	5.99938
	3.36864	5.59128	7.90073	5.69214	5.0778	11.0961	3.29568	14.3287	6.21134	5.65248	6.67304	5.73624	187.756	0.0686401	0.275989	1.77879	4.54302	-3382.54	-305.164			5.62022	7.28869	7.94524	6.02059
	3.4812	5.97211	8.0448	5.80851	5.20414	11.4583	3.45521	14.0833	6.30569	5.65138	6.50251	5.84955	190.879	0.0687156	0.277443	1.77867	4.54183	-3367.23	-298.589			5.8327	7.49032	7.94807	6.00115
	3.52103	6.06838	7.72379	5.92226	5.3435	11.7236	3.46482	14.0465	6.15422	5.484	6.53955	6.01742	189.71	0.0676715	0.278228	1.77748	4.54153	-3385.16	-293.811			5.77107	7.66312	7.88852	6.01366
	3.46775	5.88108	7.56494	6.25387	5.41962	12.5291	3.3002	13.6409	5.59216	5.41891	6.48026	6.21744	184.743	0.0672821	0.278684	1.77008	4.55489	-3364.52	-293.436			5.63792	8.06753	7.51108	6.03887
	2.85847	5.74794	7.04733	6.57802	5.41407	12.7566	3.1736	13.1126	5.28564	5.31184	6.54049	6.21783	203.572	0.065695	0.278804	1.7669	4.56077	-3385.17	-296.893			5.21791	8.24956	7.1906	6.02339
	2.64101	5.5458	6.63896	7.09145	5.28321	13.1186	2.81913	13.2357	5.05802	5.44593	6.22002	6.23081	229.309	0.0644136	0.278997	1.76279	4.57444	-3366.18	-300.368			4.94192	8.49776	7.03761	5.96558
	2.5869	4.99449	5.78896	8.16585	5.23511	13.6942	2.66811	12.931	4.79512	5.45776	5.99421	6.11176	236.851	0.0631694	0.279731	1.75485	4.59468	-3377.95	-305.559			4.45679	9.03172	6.79809	5.85458
	2.40105	4.81414	5.24763	9.23902	5.31701	15.1249	2.43644	12.7143	4.43525	5.49866	5.63996	6.17881	228.249	0.0630663	0.280097	1.75022	4.60094	-3368.21	-313.406			4.15427	9.89365	6.52865	5.77248
	2.23098	4.72402	4.86914	10.6258	5.34809	15.8961	2.34871	12.4178	4.45572	5.58916	5.43772	6.4547	232.442	0.0625749	0.281299	1.75241	4.60434	-2488.87	-320.413			3.94138	10.6233	6.40743	5.82719
	2.25851	4.96489	4.64406	14.8862	5.26427	16.8443	2.35601	11.957	4.47825	6.02725	5.22835	6.41334	261.155	0.0620676	0.281103	1.75923	4.59351	-980.396	-325.709			3.95582	12.3316	6.26374	5.88965
	2.27419	5.30735	4.38641	17.8662	5.25533	17.575	2.3303	11.4006	4.57133	6.56927	4.89978	6.75009	269.462	0.0627036	0.280326	1.76047	4.60005	557.25	-332.412			3.98931	13.5655	6.10073	6.07305

## Sheet: P205 U2
	Ra Li	Oi Li	Oe Li	MF Li	ICO Li	LO Li	Ra Re	Oi Re	Oe Re	MF Re	ICO Re	LO Re	EKG	Kippwinkel	Rotwinkel	Kraft x	Kraft y	Druck li	Druck re			Bauch links	Rücken links	Bauch rechts	Rücken rechts
	1.50539	10.7123	3.81393	19.8086	4.8279	7.67906	2.22818	6.78626	3.51212	14.9651	2.94017	11.6882	209.092	0.0462516	0.483933	0.704881	3.00595	40	-3022.47			5.34388	10.7718	4.17552	9.86449
	1.50019	10.8825	3.79301	21.3707	5.06813	7.87995	2.21231	7.1397	3.55283	16.7842	3.27175	13.7849	213.856	0.0458509	0.483531	0.719139	3.01274	40	-3006.3			5.39191	11.4396	4.30161	11.2803
	1.53755	11.0767	3.87435	22.3028	5.32923	8.07309	2.2274	7.68864	3.57121	18.0116	3.55937	16.5574	209.735	0.0456291	0.482632	0.726863	3.02872	1.58252	-2990.52			5.49621	11.9017	4.49575	12.7094
	1.55571	11.3383	4.06308	22.8551	5.37837	8.64254	2.27846	7.85103	3.72998	19.7365	3.85869	18.7149	202.279	0.0453798	0.481542	0.724857	3.03133	11	-2975.11			5.65235	12.292	4.61982	14.1033
	1.5995	11.3343	4.23825	23.7438	5.52168	9.24406	2.29441	8.23852	3.8575	21.6926	4.27319	21.2828	201.796	0.0451925	0.480665	0.718785	3.03629	-3007.75	L			5.72403	12.8365	4.79681	15.7495
	1.65623	11.3033	4.53589	24.0986	5.58192	8.9117	2.34193	8.05677	3.86021	23.5134	4.56064	23.5767	202.081	0.0451539	0.48014	0.717864	3.0209	-2959.55	-2948.47			5.83181	12.8641	4.75297	17.2169
	1.68221	11.2606	4.79973	23.579	5.59745	8.72981	2.45757	8.27595	3.81572	24.7495	4.93001	25.3274	204.218	0.0450338	0.479274	0.708694	2.99846	-2919.11	-2939.52			5.91419	12.6354	4.84974	18.3356
	1.72716	11.0633	5.17699	22.999	5.50996	8.85878	2.53259	8.14875	3.7798	25.3997	5.1461	26.927	214.531	0.0449509	0.478883	0.702575	2.98395	-2891.97	-2934.41			5.98914	12.4559	4.82038	19.1576
	1.77204	10.4454	5.4719	22.4257	5.45122	8.78536	2.63102	7.62158	3.71159	26.2669	5.33866	27.4039	214.818	0.0448849	0.478561	0.688571	2.96796	-2880.79	-2931.44			5.89644	12.2208	4.65473	19.6698
	1.81352	9.75861	5.72042	21.2503	5.28865	8.34077	2.69967	7.15782	3.66367	26.1143	5.46835	27.7231	222.816	0.0453217	0.477636	0.676346	2.95322	-2882.64	-2929.31			5.76419	11.6266	4.50705	19.7686
	1.91205	9.23107	5.97133	19.5874	5.25286	7.76369	2.81685	6.60398	3.52718	25.5483	5.42434	27.9558	226.406	0.0453635	0.477402	0.662481	2.93332	-2895.64	-2928.3			5.70481	10.868	4.316	19.6428
	1.93626	8.66358	5.96231	18.3481	5.13177	7.2378	2.89771	6.23631	3.5055	24.1729	5.21043	27.9226	225.151	0.0453843	0.477441	0.650894	2.92819	-2919.07	-2926.88			5.52072	10.2392	4.21317	19.102
	1.9046	7.88501	5.99563	16.4047	4.79066	6.71203	2.96758	5.8647	3.39835	23.1658	4.99742	27.2892	241.749	0.0451409	0.476934	0.648543	2.92082	-2949.73	-2925.75			5.26175	9.30246	4.07688	18.4841
	1.90494	7.01315	5.93903	15.0426	4.57769	6.12066	2.94288	5.57579	3.41182	21.911	4.95181	27.0114	245.665	0.0451957	0.477266	0.657541	2.91949	-2984.6	-2925.48			4.95237	8.58031	3.97683	17.9581
	1.89245	6.47373	5.81599	13.4204	4.3299	5.37077	2.93407	5.33415	3.57039	21.1855	4.67692	25.986	245.658	0.0452653	0.477494	0.675909	2.90333	-3019.47	-2926.93			4.72739	7.70702	3.9462	17.2828
	1.88027	6.03174	5.97416	12.9611	4.29264	4.95475	2.98136	5.17822	3.51137	20.7346	4.54189	24.5914	242.032	0.0446121	0.47796	0.680714	2.8894	-3051.54	-2930.62			4.62872	7.40284	3.89032	16.6226
	1.88576	5.86045	5.9437	12.2416	4.20199	4.69292	3.03564	4.95856	3.52047	20.412	4.39527	23.4581	228.389	0.0443583	0.477811	0.682969	2.87972	-3081.1	-2937.7			4.5633	7.0455	3.83822	16.0884
	1.85694	6.00273	6.00853	11.9679	4.09226	4.49703	3.06952	5.03354	3.50567	20.3052	4.43167	22.0412	220.239	0.0437564	0.478728	0.688948	2.8757	-3107.7	-2947.47			4.62273	6.8524	3.86958	15.5927
	1.85113	6.12547	6.14739	10.966	4.01646	4.2234	3.24639	5.1302	3.58045	20.0436	4.38382	19.9758	208.134	0.0432841	0.479853	0.689353	2.88265	-3131.47	-2958.19			4.708	6.40195	3.98568	14.8011
	1.90122	6.44028	6.30224	10.1281	3.91488	3.99989	3.30164	5.29651	3.64952	19.7109	4.35755	17.3206	189.262	0.0425339	0.479905	0.68547	2.88711	-3152.46	-2969.19			4.88124	6.0143	4.08256	13.7963
	1.90903	7.18597	6.48609	9.55669	3.78576	3.89205	3.51399	5.31088	3.58881	20.1755	4.40106	14.7854	192.147	0.0422861	0.479636	0.683629	2.88524	-3170.26	-2980.67			5.1937	5.74483	4.13789	13.1207
	1.91998	7.5845	6.6003	8.52814	3.61363	3.8251	3.75183	5.51753	3.6687	19.6896	4.51466	12.9039	198.902	0.0426196	0.479548	0.69415	2.90126	-3184.85	-2991.44			5.36826	5.32229	4.31269	12.3694
	1.90407	8.42891	6.64531	7.4266	3.57082	3.49372	3.78315	5.69631	3.76768	18.8693	4.4786	11.4905	194.167	0.0429008	0.480256	0.702776	2.9212	-3196.67	-2999.1			5.65943	4.83038	4.41571	11.6128
	1.92963	9.00255	6.63954	6.60717	3.4751	3.32503	3.96423	5.863	3.84877	17.8916	4.34767	9.53505	192.673	0.0429045	0.480578	0.704436	2.94601	-3206.6	-3005.19			5.85724	4.4691	4.55866	10.5915
	1.9661	9.6855	6.61007	5.6702	3.40511	3.20041	4.14693	5.8546	3.90652	16.5613	4.16062	8.40479	198.516	0.0426561	0.481089	0.70592	2.95425	-3214.73	-3008.59			6.08722	4.09191	4.63601	9.70889
	1.97718	10.3057	6.50798	5.20429	3.40007	3.41845	4.24363	5.72389	3.82097	15.374	3.89693	7.28979	213.529	0.0423544	0.481413	0.713173	2.94977	-3221.75	-3010.46			6.26361	4.0076	4.59616	8.85357
	1.97535	10.7454	6.30899	4.77327	3.34914	3.46974	4.33788	5.84727	3.84292	13.9219	3.54886	6.71355	228.219	0.0419046	0.482284	0.717992	2.9579	-3228.08	-3010.85			6.34324	3.86405	4.67602	8.06144
	2.01429	10.9593	6.12628	4.32455	3.32032	3.41066	4.2502	6.08433	3.74276	11.715	3.03099	6.23659	236.2	0.0408969	0.482674	0.707007	2.95946	-3233.99	-3009.7			6.36661	3.68518	4.69243	6.99418
	1.96332	11.2367	5.98225	4.03099	3.14129	3.57143	4.25952	6.13893	3.56093	9.75414	2.52487	6.01012	253.532	0.0408122	0.48298	0.704402	2.95072	-3239.82	-3008.44			6.39408	3.58124	4.65313	6.09638
	1.99314	11.1545	6.04077	3.9399	3.14058	3.79257	4.34342	6.03227	3.4567	7.79591	2.28901	5.74938	259.431	0.0402604	0.482795	0.70292	2.94554	-3245.13	-3006.67			6.39613	3.62435	4.6108	5.2781
	1.99277	10.7775	5.97777	3.84062	3.1041	3.97314	4.40457	6.09128	3.29202	6.9187	2.09896	5.41662	252.908	0.0400427	0.482662	0.701215	2.96208	-3250.12	-3004.38			6.24934	3.63929	4.59596	4.81143
	1.93867	10.6059	5.77273	3.73919	3.1177	4.33443	4.31733	6.19271	3.20758	5.8124	1.99696	4.96633	245.28	0.0400412	0.482958	0.693082	2.98878	-3254.87	-3002.48			6.10576	3.73044	4.57254	4.25857
	1.94138	10.2128	5.74258	3.61052	3.1891	4.49626	4.34034	5.96212	3.16718	5.03486	1.88221	4.42834	242.66	0.0400982	0.483352	0.679163	3.01433	-3259.28	-3000.23			5.96559	3.76529	4.48988	3.7818
	1.90211	9.89868	5.57629	3.52705	3.23066	5.37404	4.49943	5.88889	3.12367	4.34367	1.76754	4.17365	237.084	0.0405355	0.483239	0.685207	3.0496	-3263.42	-2998.45			5.79236	4.04391	4.504	3.42829
	1.91133	9.21658	5.49711	3.62072	3.28677	5.93027	4.47575	5.93203	3.12788	4.24485	1.68964	3.94069	224.228	0.040344	0.482427	0.69365	3.08403	-3267.27	-2997.49			5.54167	4.27925	4.51189	3.29173
	1.88635	8.53147	5.46572	3.68649	3.1941	6.45743	4.58401	5.8606	3.05077	3.94845	1.65501	3.81254	217.236	0.0397692	0.481871	0.692532	3.11883	-3270.95	-2996.61			5.29452	4.44601	4.49846	3.13867
	1.85431	8.62124	5.37609	3.7711	3.14635	7.08765	4.59036	5.68725	2.96823	3.95653	1.68052	3.83231	227.57	0.0398316	0.480982	0.70599	3.13714	-3274.69	-2996.2			5.28388	4.66837	4.41528	3.15646
	1.80788	8.67264	5.28116	3.96778	3.13122	7.56364	4.58836	5.53297	3.02868	3.94372	1.70534	3.8787	226.841	0.0400739	0.479692	0.720239	3.1535	-3278.17	-2995.73			5.2539	4.88755	4.38334	3.17592
	1.74384	8.59371	5.14315	4.27647	2.93021	8.14379	4.50512	5.82746	3.12507	4.28003	1.7381	4.13462	226.346	0.0402517	0.47826	0.741761	3.17417	-3281.81	-2995.33			5.16023	5.11682	4.48588	3.38425
	1.70932	8.6908	5.11374	4.56217	2.92627	8.4066	4.61116	5.96538	3.25822	4.65133	1.83821	4.49674	226.663	0.0405035	0.476982	0.744115	3.1856	-3285.16	-2995.14			5.17129	5.29835	4.61159	3.66209
	1.65109	9.03896	5.19224	4.93889	2.89816	8.19368	4.58334	6.03191	3.45055	5.22507	1.93524	4.78919	231.167	0.0405173	0.476289	0.736831	3.20324	-3288.49	-2994.63			5.2941	5.34358	4.6886	3.98317
	1.62552	9.44978	5.16755	5.1524	2.932	8.5233	4.60956	6.10706	3.64484	5.72187	2.02602	5.15415	226.957	0.0410031	0.475702	0.739674	3.19752	-3291.7	-2994.45			5.41428	5.5359	4.78715	4.30068
	1.59526	9.80458	5.04674	5.53216	3.06066	8.42693	4.4449	6.28281	3.77981	6.6888	2.17972	5.8533	213.745	0.0417003	0.475533	0.741078	3.20363	-3294.5	-2994.2			5.48219	5.67325	4.83584	4.90728
	1.65307	10.0708	5.16155	5.83645	3.10255	8.40623	4.38549	6.46604	3.80208	7.52937	2.33163	6.57714	202.528	0.0428125	0.475616	0.736875	3.19397	-3297.52	-2993.73			5.62846	5.78174	4.88454	5.47938
	1.68745	10.4156	5.35755	6.1342	3.24917	8.11201	4.24695	6.60466	3.90805	8.62182	2.60361	7.38863	193.638	0.043634	0.475319	0.724298	3.18898	-3300.38	-2993.63			5.8202	5.83179	4.91989	6.20469
	1.6988	10.5669	5.59631	6.35036	3.31266	7.5803	4.02335	6.52148	3.85751	10.0883	2.88923	8.1838	183.399	0.0442249	0.475345	0.722577	3.18899	-3303.3	-2993.06			5.95402	5.74777	4.80078	7.05378
	1.78438	10.3695	5.88981	6.80352	3.4365	7.44906	3.85083	6.37114	3.79032	11.2902	3.14541	9.03607	179.345	0.0447019	0.476062	0.722652	3.18195	-3306.45	-2992.78			6.01457	5.89636	4.67077	7.82388
	1.84838	10.7511	5.94064	7.19188	3.56601	7.11457	3.58961	6.22436	3.62547	12.2113	3.32803	9.51654	178.504	0.044833	0.477129	0.729073	3.18336	-3309.42	-2992.51			6.18005	5.95749	4.47981	8.35195
	1.90397	10.8294	6.22625	7.4879	3.64229	6.36477	3.4706	5.98029	3.55483	13.0629	3.53105	9.96349	177.079	0.0456359	0.477256	0.734638	3.19217	-3312.66	-2991.82			6.31987	5.83165	4.33524	8.85247
	1.95036	10.7272	6.54326	7.85139	3.73496	5.90302	3.52801	5.948	3.57031	14.4301	3.65414	10.12	188.55	0.0457098	0.478231	0.735615	3.20746	-3315.58	-2991.75			6.40693	5.82979	4.34877	9.4014
	1.97034	10.7784	6.78349	8.02622	3.7514	5.58388	3.50648	5.58198	3.47042	15.3593	4.00222	10.1658	194.061	0.04545	0.478727	0.732906	3.22243	-3318.16	-2991.12			6.51075	5.78717	4.18629	9.84245
	1.99466	10.6367	7.0078	8.20634	3.69399	5.22994	3.55426	5.55617	3.44312	15.6869	4.15134	9.97967	196.189	0.0452078	0.479003	0.732363	3.23349	-3320.54	-2990.73			6.54638	5.71009	4.18452	9.93929
	1.95925	10.6643	6.94624	8.05075	3.68699	5.08057	3.6051	5.4129	3.42172	15.8237	4.05958	9.58277	200.621	0.0450786	0.479	0.735997	3.23874	-3322.37	-2990.72			6.52325	5.6061	4.14657	9.82203
	1.98248	10.8017	7.07693	7.86682	3.67406	4.91257	3.62497	5.49083	3.38508	15.7802	3.97379	9.18374	227.498	0.0449433	0.478714	0.730836	3.23929	-3323.96	-2989.87			6.62038	5.48448	4.16696	9.64591
	1.98578	10.9053	7.24054	7.76004	3.62965	4.78646	3.69079	5.32492	3.42087	15.8999	4.01737	8.72124	246.734	0.0442124	0.478133	0.715342	3.23571	-3325.13	-2990.01			6.71054	5.39205	4.14553	9.54617
	1.96402	11.0189	7.16317	7.25028	3.55978	4.58906	3.68765	5.22657	3.46903	15.5474	4.0107	8.07196	239.895	0.043593	0.477928	0.699322	3.2272	-3325.93	-2989.42			6.71537	5.13304	4.12775	9.21002
	1.96757	10.8631	7.13555	6.9347	3.48202	4.34221	3.65253	5.17769	3.40726	14.9932	3.94181	7.88503	236.702	0.0434167	0.478211	0.690975	3.22792	-3326.66	-2988.86			6.65542	4.91964	4.07916	8.94002
	1.91516	11.1661	7.22601	6.57234	3.42642	4.37942	3.83856	5.0685	3.38965	14.7051	3.91358	7.46869	244.784	0.0431707	0.478186	0.6852	3.2359	-3326.95	-2989.1			6.7691	4.79273	4.0989	8.6958
	1.89907	11.5246	7.20845	6.32078	3.40516	4.33759	3.84774	4.9561	3.33503	14.3796	3.88386	7.48911	239.002	0.0426438	0.478674	0.691605	3.23743	-3327.11	-2987.98			6.87738	4.68784	4.04629	8.58419
	1.88285	11.3644	7.38154	6.04875	3.37864	4.09154	4.02621	4.66922	3.26921	14.6342	3.95076	7.58605	225.834	0.0429253	0.479139	0.690541	3.23616	-3327.1	-2988.23			6.87626	4.50631	3.98821	8.72367
	1.86679	11.3942	7.33252	5.69781	3.38744	3.93838	4.14096	4.73572	3.19037	14.628	3.94551	7.78209	203.037	0.0434161	0.479858	0.687443	3.23214	-3326.82	-2987.61			6.86449	4.34121	4.02235	8.7852
	1.87184	11.5122	7.39379	5.57445	3.40401	3.99162	4.21016	4.51264	3.10892	14.8226	4.05663	7.92754	194.766	0.0434325	0.481078	0.693836	3.21961	-3326.51	-2986.99			6.92594	4.32336	3.94391	8.9356
	1.84422	11.5578	7.41735	5.62813	3.44284	4.02625	4.16062	4.38261	3.03603	15.4828	4.25166	8.33146	191.811	0.0430006	0.480943	0.700905	3.20335	-3326.03	-2987.39			6.93979	4.36574	3.85975	9.35531
	1.87091	11.4644	7.20155	5.72511	3.50297	3.92169	4.14234	4.31559	2.99066	16.014	4.35058	8.44873	190.042	0.0426026	0.481135	0.710618	3.16929	-3325.58	-2985.68			6.84561	4.38326	3.81619	9.60444
	1.86606	11.2027	7.19443	5.71267	3.44713	3.81272	4.03179	4.23001	2.97018	16.3798	4.34694	8.81192	177.013	0.0424434	0.482095	0.711954	3.13148	-3325.17	-2985.51			6.7544	4.32417	3.74399	9.84621
	1.90723	11.1221	7.24568	5.78749	3.46657	3.82023	3.81992	4.12318	2.9493	16.2221	4.34452	9.12826	165.649	0.042526	0.481353	0.716502	3.09783	-3324.75	-2984.44			6.75833	4.3581	3.6308	9.89831
	1.87259	11.2865	7.28552	5.94219	3.43076	3.84634	3.58574	4.05273	2.87429	16.4066	4.4242	9.56622	160.847	0.0421547	0.481363	0.729967	3.06131	-3324.39	-2983.09			6.81488	4.40643	3.50425	10.1323
	1.89318	10.9845	7.22023	5.97802	3.41147	3.91241	3.55962	3.91447	2.84116	16.374	4.38719	10.1869	159.888	0.0416797	0.480814	0.747273	3.05273	-3324.1	-2983.17			6.69931	4.43397	3.43842	10.3161
	1.89096	11.0619	7.2246	5.92323	3.35577	3.83343	3.4008	3.95963	2.79878	16.0044	4.30569	10.6607	168.325	0.0410854	0.480146	0.772848	3.0377	-3323.85	-2981.59			6.72581	4.37081	3.3864	10.3236
	1.8615	11.3637	7.21903	5.87488	3.26486	3.74839	3.40773	3.88587	2.69708	15.0687	4.14623	11.1527	178.452	0.0411309	0.480325	0.805298	3.01853	-3323.77	-2982.41			6.81475	4.29604	3.33023	10.1225
	1.8983	11.3472	7.24964	6.05114	3.20329	3.91108	3.32143	3.72899	2.58332	14.6274	4.05422	11.5851	191.025	0.0414869	0.479447	0.828987	3.00671	-3323.7	-2982.66			6.83171	4.3885	3.21125	10.0889
	1.83907	11.3079	7.21475	6.23845	3.20614	4.24725	3.2916	3.79248	2.56137	14.7366	4.19341	12.0218	228.886	0.0413033	0.478935	0.849976	2.98868	-3323.71	-2982.64			6.78724	4.56395	3.21515	10.3173
	1.82573	10.9253	6.99469	6.31409	3.15097	4.63729	3.19598	3.83171	2.53822	14.5016	4.13511	12.1951	254.505	0.0414629	0.478789	0.870202	2.97613	-3323.86	-2984.12			6.5819	4.70078	3.18864	10.2773
	1.80521	10.4966	6.87432	6.42614	3.09529	4.93588	3.07866	3.8184	2.5741	14.3335	4.02501	12.1033	275.268	0.0413065	0.478919	0.884385	2.95737	-3324.02	-2983.45			6.39203	4.8191	3.15705	10.1539
	1.77297	10.409	6.90689	6.60055	2.99662	5.03426	2.85586	3.79233	2.54097	14.2963	3.91811	12.0867	295.297	0.0417953	0.479591	0.894678	2.95392	-3324.25	-2984.42			6.36294	4.87714	3.06305	10.1004
	1.7792	10.225	6.86444	6.66297	2.9177	5.13605	2.66075	3.70895	2.56641	14.6516	3.92627	12.0876	303.602	0.0419471	0.479801	0.888084	2.95426	-3324.44	-2984.26			6.28955	4.90557	2.9787	10.2219
	1.73307	9.91808	6.64861	6.81987	2.87937	5.33424	2.5724	3.82067	2.62823	14.9673	4.13449	12.2299	303.721	0.0421365	0.480363	0.878391	2.95904	-3324.63	-2983.48			6.09992	5.01116	3.0071	10.4439
	1.69647	9.88815	6.34002	6.87004	2.78479	5.424	2.46027	3.94446	2.66712	15.0313	4.11719	12.5524	302.761	0.0421313	0.481257	0.868848	2.96503	-3324.93	-2984.22			5.97488	5.02628	3.02395	10.567
	1.66984	9.87686	6.27488	7.0552	2.72336	5.26911	2.523	4.01686	2.68647	15.6911	4.0398	13.5772	290.974	0.0419403	0.4824	0.859296	2.96662	-3325.08	-2983.01			5.94052	5.01589	3.07545	11.1027
	1.63993	9.8809	6.22365	7.09426	2.67126	5.08603	2.50688	4.05109	2.74632	15.8388	4.05999	14.2015	276.881	0.0418495	0.482401	0.847335	2.96022	-3325.29	-2983.46			5.91483	4.95051	3.10143	11.3668
	1.62713	9.86728	5.99972	7.22846	2.62059	5.08265	2.49688	4.29727	2.83083	15.9496	4.24686	14.3877	260.227	0.0420715	0.482382	0.832426	2.94822	-3325.49	-2983.26			5.83138	4.97723	3.20833	11.5281
	1.61544	9.57062	5.7356	7.37164	2.6363	5.16114	2.48627	4.58791	2.94208	16.5152	4.31102	15.2359	240.405	0.04204	0.481874	0.829768	2.96611	-3325.68	-2982.52			5.64055	5.05636	3.33875	12.0207
	1.64353	9.53503	5.70212	7.53366	2.63866	5.01345	2.48633	4.69936	3.00231	17.282	4.25535	15.8212	227.683	0.0422376	0.482674	0.817114	2.9903	-3325.94	-2983.32			5.62689	5.06192	3.396	12.4529
	1.62316	9.70588	5.65396	7.80626	2.64385	4.73192	2.43094	4.86558	3.09762	17.8408	4.34643	15.6739	219.941	0.0426946	0.482452	0.796408	3.01472	-3326.14	-2982.55			5.661	5.06068	3.46471	12.6204
	1.63067	9.76111	5.668	7.6983	2.59417	4.69371	2.35459	5.17154	3.13655	17.824	4.39572	15.0117	202.719	0.0430724	0.48257	0.785242	3.04883	-3326.45	-2983.17			5.68659	4.99539	3.55423	12.4105
	1.61605	9.63516	5.54703	7.69017	2.56957	4.51322	2.31769	5.35977	3.11996	17.5009	4.35315	14.5197	196.738	0.0428829	0.482661	0.774677	3.08223	-3326.79	-2983.39			5.59941	4.92432	3.59914	12.1246
	1.58863	9.55167	5.25655	7.61101	2.49909	4.32012	2.31046	5.30215	3.10744	17.6378	4.23353	14.4498	197.551	0.0429102	0.483026	0.75562	3.11838	-3327.08	-2982.99			5.46562	4.81007	3.57335	12.107
	1.56369	9.70796	5.14948	7.40783	2.47739	4.07107	2.25298	5.1785	3.13857	17.3212	4.16651	13.7369	197.26	0.0431602	0.484129	0.73393	3.12583	-3327.38	-2982.81			5.47371	4.65209	3.52335	11.7416
	1.52986	9.79008	5.06743	7.25381	2.40448	3.93084	2.23539	5.43755	3.17701	16.4291	3.9837	13.0556	200.921	0.0429859	0.484364	0.717275	3.12342	-3327.65	-2974.64			5.46245	4.52971	3.61665	11.1562
	1.4931	9.64209	4.91912	7.02848	2.31605	3.9023	2.34043	5.75363	3.32886	15.4155	3.71714	12.6289	191.421	0.042918	0.485286	0.710224	3.1171	-3327.94	-2954.7			5.35143	4.41561	3.80764	10.5872
	1.43583	9.21329	4.55888	6.98792	2.2018	3.81784	2.34949	5.71362	3.46245	14.6209	3.51597	12.359	184.531	0.0426921	0.486346	0.705646	3.10896	-3328.14	-2913.56			5.06933	4.33585	3.84185	10.1653
	1.43549	8.93649	4.39399	6.98462	2.19899	3.76804	2.37792	5.6893	3.57856	14.4193	3.44041	11.6681	183.643	0.0427013	0.486833	0.69748	3.08997	-3328.29	-2838.27			4.92199	4.31721	3.88193	9.8426
	1.40541	8.69441	4.27128	6.92259	2.15751	3.68754	2.37872	5.74659	3.63665	14.1077	3.35332	11.2227	180.388	0.0429945	0.487129	0.700477	3.07774	-3328.27	-2718.55			4.79037	4.25588	3.92065	9.56122
	1.37642	8.40076	4.07406	7.16443	2.06816	3.79647	2.3943	5.8126	3.6693	14.5612	3.38551	11.3006	186.513	0.0432984	0.487817	0.708773	3.08508	-3328.26	-2543.01			4.61708	4.34302	3.95873	9.7491
	1.36434	8.48834	3.84551	7.57576	2.02649	4.28209	2.48737	5.70434	3.73688	15.0538	3.36336	10.8953	194.313	0.0433404	0.487985	0.724294	3.0968	-3328.19	-2300.35			4.56606	4.62811	3.9762	9.77082
	1.33596	8.28764	3.66637	8.00501	2.03614	4.8647	2.47714	5.57497	3.76784	15.777	3.36457	10.4727	192.616	0.0432583	0.487706	0.768282	3.0948	-3328	-1968.72			4.42999	4.96862	3.93998	9.87144
	1.34945	8.38772	3.67218	8.55267	2.15882	5.3705	2.53276	5.60524	3.6875	15.9972	3.3225	10.1664	202.552	0.0429397	0.487449	0.794943	3.09297	-3327.77	-1553.2			4.46979	5.36066	3.94183	9.82872
	1.36667	8.75554	3.58995	9.75854	2.31905	6.31163	2.62382	5.7701	3.81487	16.267	3.34241	10.0618	209.625	0.0428347	0.487315	0.818621	3.08353	-3327.43	-1124.92			4.57072	6.12974	4.0696	9.89041
	1.39471	8.91836	3.6068	11.3016	2.4926	7.08496	2.64636	5.954	3.98533	17.062	3.44143	10.5293	209.361	0.0426341	0.487801	0.837206	3.07429	-3327.22	-707.679			4.63996	6.95972	4.19523	10.3442
	1.43471	9.22844	3.52553	12.3446	2.65481	8.19543	2.85758	6.23347	4.18807	17.7898	3.63996	11.0036	212.109	0.0425517	0.487091	0.84841	3.05821	-3327.08	-306.275			4.72956	7.73162	4.42637	10.8111
	1.4314	9.30631	3.45534	13.8701	3.01563	9.65897	2.88885	6.44813	4.31944	19.0164	3.85989	11.393	206.459	0.0426768	0.486172	0.867602	3.0463	-3326.97	79.9551			4.73102	8.84824	4.55214	11.4231
	1.50912	9.33728	3.45908	16.3904	3.77745	11.0252	3.0561	6.67963	4.36753	20.3762	4.0323	11.6182	209.627	0.0428055	0.486491	0.874889	3.0454	-3327.06	370.947			4.7685	10.3977	4.70109	12.0089
	1.55268	9.57633	3.3443	18.4591	4.38048	12.9659	3.16737	6.97922	4.60951	21.6457	4.22996	12.4309	223.921	0.043041	0.485693	0.885842	3.05159	-3327.15	564.406			4.82444	11.9351	4.9187	12.7689
	1.59731	10.0575	3.34599	20.1383	4.90334	14.3685	3.27329	7.01204	4.81185	22.9186	4.37365	13.1211	230.126	0.0431952	0.485543	0.894027	3.05371	-3327.45	690.81			5.00027	13.1367	5.03239	13.4711
	1.67791	10.2975	3.38948	20.9071	5.4447	15.608	3.5558	7.10031	4.9698	23.551	4.60672	13.6117	223.838	0.0432042	0.484801	0.905296	3.0658	-3327.85	779.068			5.12162	13.9866	5.20864	13.9231
	1.75386	10.5461	3.39581	23.2468	6.18291	16.8622	3.82212	7.37029	5.22819	23.5082	4.74408	13.5932	218.2	0.0428561	0.484645	0.918732	3.05952	-3328.22	825.849			5.23193	15.4306	5.47353	13.9485
	1.79618	10.5455	3.36051	25.0533	6.98559	17.6458	4.0148	7.67251	5.49512	23.6467	4.79757	13.7392	223.283	0.0423263	0.484124	0.926777	3.05616	-3328.74	820.124			5.23407	16.5616	5.72748	14.0611
	1.82466	10.4466	3.33882	25.7011	7.245	18.4665	4.18231	7.60129	5.93202	23.1624	4.91704	13.6391	240.528	0.0417767	0.484632	0.924815	3.0491	-3329.21	785.303			5.20336	17.1375	5.90521	13.9062
	1.86199	10.2899	3.2641	25.4934	7.22077	18.6911	4.35619	7.57503	6.26721	23.0746	4.93644	13.4516	238.834	0.0416927	0.484778	0.913489	3.04746	-3329.76	723.188			5.13868	17.1351	6.06614	13.8209
	1.91069	9.48527	3.17036	25.3357	7.17559	18.399	4.63169	7.5002	6.49495	22.3764	4.96664	13.0757	222.738	0.041507	0.484891	0.907886	3.0459	-3330.36	636.696			4.85544	16.9701	6.20895	13.4729
	1.9527	8.86103	3.03049	23.6428	7.04626	18.144	4.86412	7.42751	6.80617	21.969	5.13826	12.4056	219.742	0.0413066	0.484753	0.905658	3.05316	-3330.89	525.613			4.61474	16.2777	6.36593	13.171
	1.95452	8.04571	2.86184	22.6893	6.78564	17.4732	4.93313	7.09407	6.8536	21.4077	5.12515	11.9466	228.081	0.0415673	0.48506	0.909098	3.0573	-3331.5	392.009			4.28735	15.6494	6.2936	12.8265
	1.97427	7.38753	2.81193	20.2879	6.18104	16.1161	4.98199	6.80119	6.89279	20.871	5.11932	11.3154	223.35	0.0420901	0.485096	0.901731	3.06283	-3332.17	236.833			4.05791	14.195	6.22532	12.4352
	2.00268	6.61161	2.78081	18.1764	5.51816	14.8575	4.93532	6.332	6.65949	20.8217	5.17108	10.7214	207.668	0.0424162	0.485163	0.892965	3.07048	-3332.83	60.011			3.79837	12.8507	5.9756	12.238
	1.9618	6.04425	2.68772	15.7447	4.69219	13.2855	4.9558	6.21033	6.53743	19.9038	5.12236	10.1837	198.599	0.0423538	0.484414	0.873036	3.0907	-3333.53	-135.464			3.56459	11.2408	5.90119	11.7366
	1.93152	5.39979	2.65942	13.6257	3.94953	11.3386	4.95434	6.1024	6.39182	18.9763	5.0537	9.75438	203.953	0.0427806	0.484661	0.860918	3.09149	-3334.17	-344.369			3.33024	9.63795	5.81619	11.2615
	1.88673	5.1951	2.57716	11.6689	3.29155	9.92753	4.8457	6.01385	6.30816	16.8155	4.85116	9.50684	203.533	0.0431872	0.485064	0.855023	3.07239	-3334.88	-564.053			3.21966	8.29598	5.72257	10.3912
	1.81506	5.38676	2.58291	9.81216	2.7266	8.42865	4.72826	6.14648	6.31933	15.4055	4.68627	8.91284	200.955	0.0431503	0.48555	0.851245	3.05506	-3335.52	-780.493			3.26158	6.98914	5.73135	9.66821
	1.80085	5.64497	2.59194	8.55919	2.35521	7.04303	4.61221	6.26869	6.29676	14.1726	4.5297	8.67543	192.563	0.0433864	0.48601	0.862079	3.03685	-3336.06	-991.954			3.34592	5.98581	5.72589	9.1259
	1.78709	5.82307	2.56299	7.93023	2.13568	5.97638	4.65528	6.51643	6.39301	11.7131	4.36239	8.1884	192.704	0.043415	0.486306	0.861514	3.0121	-3336.51	-1184.19			3.39105	5.34743	5.8549	8.08797
	1.82755	5.83048	2.6044	7.52937	2.13371	5.07054	4.67576	6.68524	6.31221	9.96484	4.19067	8.13244	204.133	0.0435891	0.486873	0.863103	2.97608	-3336.86	-1355.92			3.42081	4.91121	5.89107	7.42932
	1.88284	5.91983	2.71447	7.43627	2.17045	4.36175	4.61258	6.62747	6.37747	8.17804	4.07154	8.27204	213.557	0.043751	0.486357	0.860844	2.92268	-3337.16	-1509.41			3.50571	4.65616	5.87251	6.84054
	1.89757	5.99868	2.79242	7.47108	2.20753	3.67166	4.53487	6.87402	6.42568	7.01046	4.02041	7.75899	229.165	0.0434625	0.486174	0.84732	2.89827	-3337.35	-1643.29			3.56289	4.45009	5.94486	6.26329
	1.93772	6.16001	2.81742	7.49507	2.24619	3.22769	4.41619	7.09346	6.42375	6.16697	3.86366	7.82717	242.775	0.0438334	0.485668	0.83608	2.87754	-3337.48	-1760.93			3.63838	4.32299	5.9778	5.9526
	1.94676	5.81922	2.73578	7.44838	2.30431	2.85746	4.48013	7.00622	6.48737	5.87906	3.75704	7.79407	249.618	0.0437943	0.485848	0.818872	2.84593	-3337.56	-1861.23			3.50059	4.20338	5.99124	5.81006
	1.92193	5.8961	2.70252	7.21935	2.25793	2.68269	4.55879	7.06542	6.41012	5.40928	3.61169	8.06396	255.049	0.043624	0.485334	0.806728	2.82547	-3337.54	-1953.59			3.50685	4.05332	6.01144	5.69497
	1.87599	6.02458	2.80333	6.87554	2.19252	2.58038	4.5008	7.08904	6.49266	5.4866	3.44311	8.25499	269.731	0.0437269	0.485293	0.796015	2.81889	-3337.51	-2041.55			3.56797	3.88281	6.0275	5.72823
	1.8349	6.57658	2.70683	6.24094	2.01353	2.46438	4.6266	7.12458	6.48561	5.44681	3.28421	8.4216	279.937	0.0433622	0.485941	0.798067	2.80849	-3337.39	-2123.63			3.7061	3.57295	6.07893	5.71754
	1.80493	7.23482	2.76345	5.71717	1.87608	2.42781	4.7456	7.0316	6.26089	5.72265	3.17135	8.96158	273.404	0.0431536	0.486025	0.805769	2.81086	-3337.27	-2196.94			3.9344	3.34035	6.0127	5.95186
	1.73402	7.52819	2.81284	5.37252	1.82045	2.38634	4.78156	6.64675	6.09916	5.97636	3.06202	9.48397	275.094	0.0428427	0.485227	0.818478	2.82182	-3337.14	-2258			4.02502	3.1931	5.84249	6.17412
	1.69817	7.76544	2.84038	4.80447	1.75684	2.34593	4.74143	6.55489	5.98052	6.50063	3.08612	10.3498	292.146	0.042404	0.484555	0.823456	2.83915	-3336.88	-2312.79			4.10133	2.96908	5.75895	6.64551
	1.64883	8.16399	3.01085	4.6403	1.68868	2.36208	4.72504	6.36394	5.72091	6.9396	3.06442	11.0268	299.788	0.0428496	0.483329	0.821522	2.87045	-3336.69	-2361.2			4.27456	2.89702	5.6033	7.01027
	1.63326	8.52262	3.04902	4.53078	1.62648	2.40396	4.49914	6.15752	5.69469	7.27755	3.10858	11.5177	295.213	0.0426881	0.483197	0.822675	2.8906	-3336.43	-2404.76			4.40164	2.85374	5.45045	7.30129
	1.6468	8.71279	3.07055	4.60346	1.65642	2.41949	4.47478	6.24004	5.47068	7.62101	3.16158	11.9241	281.934	0.0426963	0.482094	0.813758	2.91298	-3336.19	-2438.82			4.47672	2.89312	5.39517	7.56889
	1.64711	8.45516	3.20282	4.86853	1.71275	2.54509	4.3937	6.21661	5.4776	7.9109	3.1261	12.1765	280.91	0.0430319	0.481822	0.812321	2.93502	-3336.02	-2475.49			4.43503	3.04212	5.36264	7.73784
	1.66252	8.60135	3.36511	5.32185	1.81618	2.74207	4.54724	6.26935	5.60612	8.27756	3.15678	12.4827	280.671	0.0436859	0.481546	0.80711	2.95153	-3335.76	-2509.38			4.54299	3.29337	5.47424	7.97234
	1.66904	9.16736	3.49698	5.77508	1.90793	2.86707	4.50339	6.36317	5.72459	8.38804	3.20827	12.7344	272.299	0.0440297	0.481913	0.798125	2.97047	-3335.67	-2545.75			4.77779	3.5167	5.53038	8.11025
	1.69317	9.53184	3.49609	6.29732	1.985	2.98825	4.67908	6.4183	5.71431	8.41923	3.30271	12.5508	256.291	0.0444652	0.482329	0.796071	2.97926	-3335.65	-2578.07			4.90703	3.75686	5.6039	8.09092
	1.74532	9.92647	3.5215	6.74646	2.04624	3.21811	4.79626	6.54919	5.61169	8.52234	3.2589	12.0734	237.379	0.0447044	0.482865	0.797461	2.97799	-3335.67	-2611.13			5.06443	4.00361	5.65238	7.95156
	1.77931	10.3061	3.53189	7.36562	2.13075	3.69424	5.02633	6.75025	5.81643	8.62234	3.34538	12.0212	222.474	0.0449352	0.483106	0.785751	2.985	-3335.87	-2645.43			5.20575	4.39687	5.86434	7.99629
	1.81395	10.5843	3.45427	7.98622	2.1973	3.99677	5.23038	6.66124	5.87535	8.95459	3.3693	11.7349	201.587	0.0452751	0.482527	0.768726	2.99259	-3335.99	-2678.46			5.28417	4.72676	5.92232	8.0196
	1.86741	10.8079	3.35477	8.27044	2.21074	4.08434	5.41928	6.78043	6.02174	9.09981	3.49906	11.1045	176.868	0.0451381	0.483007	0.748841	3.00377	-3336.14	-2708.54			5.34336	4.85518	6.07381	7.90112
	1.8966	10.5199	3.3272	8.50574	2.28749	4.27112	5.2831	6.71599	6.18611	9.09821	3.50668	10.1551	160.307	0.0448067	0.482604	0.743157	3.00422	-3336.27	-2738.04			5.24789	5.02145	6.06173	7.58668
	1.94192	10.2928	3.33022	8.83786	2.3913	4.43731	5.40038	6.69596	6.39606	9.31143	3.63198	9.28896	150.093	0.0446806	0.481675	0.736776	2.99153	-3336.26	-2768.69			5.18832	5.22216	6.16413	7.41079
	1.95667	10.1837	3.39622	8.89864	2.39733	4.52084	5.4416	6.75137	6.70362	9.7055	3.69547	9.4111	146.822	0.0439556	0.480712	0.728648	2.99748	-3336.3	-2797.45			5.17888	5.27227	6.29886	7.60402
	1.97867	9.83825	3.43357	8.96116	2.44219	4.58117	5.63678	6.62004	6.87535	9.87102	3.755	9.30386	148.46	0.0434528	0.480631	0.723182	2.99342	-3336.23	-2820.56			5.0835	5.32817	6.37739	7.6433
	2.02074	9.78136	3.45978	9.00602	2.49402	4.63628	5.47152	6.85128	7.2487	9.66869	3.92015	9.2878	154.162	0.0435553	0.480434	0.716855	2.98665	-3336.11	-2838.73			5.08729	5.37877	6.52383	7.62554
	2.00804	9.35556	3.42305	9.06766	2.57725	4.78505	5.29948	6.98494	7.501	9.98004	4.07257	9.36166	176.274	0.0438705	0.480715	0.716401	2.98976	-3336.08	-2854.82			4.92888	5.47665	6.59514	7.80475
	2.05961	9.29761	3.51222	9.23012	2.60118	5.14484	5.4501	7.20994	7.77721	10.3256	4.22368	10.126	206.994	0.0444515	0.481035	0.712787	3.00334	-3335.95	-2866.86			4.95648	5.65871	6.81241	8.2251
	2.06846	9.19427	3.46338	9.5183	2.60456	5.21736	5.85406	7.55578	7.96372	10.4578	4.26938	10.5785	223.825	0.0448271	0.481782	0.715741	3.01473	-3335.87	-2874.79			4.9087	5.78007	7.12452	8.43522
	2.11905	9.22833	3.48511	9.68859	2.64716	5.24396	5.93933	7.5366	8.01866	10.3282	4.31773	10.1816	233.867	0.0449294	0.482463	0.709032	3.01647	-3335.81	-2879.36			4.94416	5.8599	7.16486	8.27583
	2.16508	9.01974	3.49122	10.1929	2.87158	5.33726	6.08315	7.87156	8.24022	10.2018	4.39078	9.7785	245.347	0.0446181	0.481853	0.705581	3.02769	-3335.68	-2884.98			4.89201	6.13392	7.39831	8.12369
	2.18134	8.80831	3.53642	10.2338	2.95257	5.3928	6.26454	7.94061	8.43979	10.1923	4.40389	9.82914	280.794	0.0442583	0.481078	0.709393	3.04933	-3335.62	-2889.29			4.84202	6.19304	7.54831	8.14177
	2.20325	8.68277	3.65074	10.5153	3.11127	5.62971	6.30885	7.89974	8.415	9.96643	4.31418	9.7608	306.909	0.0438842	0.480761	0.71249	3.06457	-3335.5	-2892.23			4.84559	6.41875	7.5412	8.0138
	2.19297	8.56345	3.64356	10.8657	3.36755	5.64481	6.3731	7.89013	8.3543	9.6872	4.2233	9.3889	298.328	0.0431447	0.480408	0.709946	3.06885	-3335.35	-2894.69			4.79999	6.62603	7.53918	7.76646
	2.18399	8.3512	3.69739	10.9166	3.52071	5.55934	6.30073	7.83289	8.34169	9.36059	4.20193	8.86599	288.648	0.0426526	0.479989	0.702504	3.08501	-3335.3	-2897.55			4.74419	6.66556	7.49177	7.47617
	2.19959	8.08172	3.69685	11.2053	3.63926	5.67186	5.89025	8.07226	8.53469	9.31106	4.13772	9.21677	277.413	0.0423888	0.479774	0.702474	3.10275	-3335.17	-2900.88			4.65939	6.83882	7.49907	7.55518
	2.18951	7.80201	3.64721	11.3628	3.72718	5.84898	5.5774	8.18971	8.49949	8.98338	4.06958	9.55537	262.025	0.0421801	0.479341	0.712775	3.11961	-3335.06	-2904.01			4.54625	6.97966	7.4222	7.53611
	2.1542	7.46548	3.69521	11.3859	3.65905	6.09175	5.10621	8.23511	8.64838	8.66452	4.10617	9.1186	240.505	0.0423394	0.480029	0.727263	3.13284	-3335	-2906.81			4.4383	7.04557	7.3299	7.29643
	2.12585	7.32826	3.65184	11.4565	3.76619	6.17982	4.82484	8.23155	8.41955	8.21181	4.08144	8.73627	201.369	0.0423356	0.481207	0.74141	3.14847	-3334.86	-2910.44			4.36865	7.13418	7.15865	7.00984
	2.09345	7.09962	3.59369	11.4856	3.8312	6.14774	4.57755	8.33271	8.50092	7.72611	4.06646	8.30659	187.82	0.0422809	0.48246	0.760494	3.1567	-3334.82	-2914.69			4.26225	7.15484	7.13706	6.69972
	2.03313	6.69028	3.5908	11.4109	3.80672	6.24388	4.21923	8.47302	8.27409	7.57021	4.1147	7.96353	174.322	0.0421351	0.483732	0.773281	3.16915	-3334.78	-2916.75			4.10474	7.15383	6.98878	6.54948
	1.96199	6.37844	3.4718	11.4694	3.88261	6.27577	3.78221	8.67812	8.12592	7.3942	4.11771	7.53628	154.918	0.0423547	0.484745	0.772726	3.18836	-3334.65	-2919.9			3.93741	7.20926	6.86208	6.3494
	1.91088	6.02936	3.43981	11.0636	3.84823	6.32279	3.50805	8.78045	8.06311	6.60635	4.16976	6.55	139.954	0.0420905	0.486428	0.771653	3.19559	-3334.69	-2922.19			3.79335	7.07821	6.78387	5.77537
	1.91299	5.91176	3.34106	10.897	3.82138	6.22551	3.43414	8.65507	7.67796	6.52187	4.15185	6.18698	133.334	0.0421179	0.487686	0.763969	3.21223	-3334.58	-2922.68			3.72194	6.98129	6.58906	5.62024
	1.89105	5.8985	3.2691	10.9515	3.91863	6.17366	3.29172	9.10357	7.88159	6.75653	4.10971	6.31141	146.436	0.0418188	0.487989	0.763564	3.22636	-3334.54	-2924.35			3.68622	7.01461	6.75896	5.72588
	1.85875	5.72518	3.24779	10.7746	3.78638	6.17568	3.07208	9.1128	7.74108	6.82735	4.10863	6.11081	152.757	0.0419855	0.487297	0.757008	3.25119	-3334.57	-2925.3			3.61057	6.91224	6.64199	5.68226
	1.85477	5.56667	3.14089	10.5536	3.72726	6.25655	2.99179	9.13461	7.68945	6.82147	4.02524	5.74234	147.327	0.0421637	0.4867	0.746744	3.27457	-3334.42	-2927.4			3.52078	6.8458	6.60528	5.52968
	1.82248	5.28329	3.06877	10.9301	3.70553	6.51349	2.87555	8.88128	7.45489	6.86048	3.93322	5.83384	153.546	0.0421012	0.486087	0.757388	3.28984	-3334.48	-2929.43			3.39151	7.0497	6.40391	5.54251
	1.77932	5.30609	3.03514	11.0404	3.69287	6.66193	2.78165	8.76357	7.22289	6.94322	3.80331	6.11005	168.591	0.0420483	0.485441	0.772624	3.2949	-3334.38	-2931.85			3.37352	7.13173	6.25604	5.61886
	1.73096	5.35026	2.99999	11.4575	3.7548	6.85633	2.69755	8.5496	7.04124	6.95503	3.75871	6.17379	177.239	0.0419571	0.483657	0.780071	3.2916	-3334.28	-2938.15			3.3604	7.3562	6.09613	5.62917
	1.68775	5.53287	3.02273	11.9933	3.9101	7.13607	2.53067	8.18821	6.65809	7.08375	3.63082	5.98836	169.297	0.0416439	0.483312	0.791495	3.28254	-3334.35	-2944.77			3.41445	7.67983	5.79232	5.56765
	1.72771	5.3769	3.0393	12.2213	4.0882	7.24182	2.50275	7.99922	6.58167	7.33944	3.59024	6.0254	158.721	0.0410635	0.482774	0.799438	3.26534	-3334.14	-2953.2			3.3813	7.85043	5.69454	5.65169
	1.69465	5.36363	2.95481	12.6095	4.26853	7.53787	2.40926	7.99379	6.73865	7.67318	3.69494	6.40565	162.973	0.0406014	0.482502	0.800694	3.24095	-3334.13	-2962.85			3.3377	8.13864	5.7139	5.92459
	1.65384	5.53151	2.96434	12.7084	4.40478	7.76449	2.30773	8.08929	6.949	7.73539	3.70927	6.74836	163.87	0.0398561	0.482699	0.791965	3.22005	-3334	-2972.69			3.38323	8.29254	5.78201	6.06434
	1.67283	5.50479	2.97422	13.2361	4.55223	8.00788	2.35275	8.36419	7.12377	8.07629	3.65279	6.73752	170.926	0.0397955	0.482725	0.782043	3.20281	-3333.79	-2982.52			3.38395	8.59874	5.9469	6.15553
	1.67803	5.58708	2.92117	14.0412	4.714	8.70732	2.36784	8.35424	7.18452	8.31356	3.71228	7.43527	187.094	0.0392634	0.482018	0.771603	3.19175	-3333.75	-2994.52			3.39543	9.15418	5.96887	6.48704
	1.72256	5.43117	2.85805	14.5472	5.00541	9.20346	2.48927	8.30822	7.0242	8.68709	3.77937	8.2734	195.262	0.0391595	0.481697	0.767166	3.17882	-3333.42	-3007.11			3.33726	9.58537	5.94056	6.91329
	1.64045	5.60763	2.82451	15.1366	5.16562	9.55274	2.48852	8.1254	6.77895	8.91385	3.68601	9.01293	206.584	0.039452	0.481152	0.756639	3.15894	-3333.26	-3018.92			3.35753	9.95167	5.79762	7.20426
	1.63209	5.81386	2.94711	15.7266	5.30983	9.83596	2.48957	8.06623	6.46488	8.86811	3.66031	9.36833	220.006	0.0396271	0.479546	0.752236	3.14165	-3333.04	-3028.29			3.46435	10.2908	5.67356	7.29892
	1.65374	6.04796	3.0136	16.8074	5.65693	10.2022	2.61101	7.85988	6.18546	9.24303	3.66813	9.36804	220.697	0.0405195	0.478184	0.747149	3.11976	-3332.66	-3036.53			3.57176	10.8888	5.55212	7.4264
	1.64595	6.36668	3.08029	17.2287	5.93173	10.514	2.63906	7.5935	5.96927	9.3484	3.60022	9.63425	218.041	0.0413996	0.478077	0.737095	3.08999	-3332.51	-3045.19			3.69764	11.2248	5.40061	7.52762
	1.63863	6.89109	3.05604	17.9126	6.1078	10.5307	2.66166	7.41477	5.73962	9.65987	3.57094	9.59442	210.532	0.0421449	0.478395	0.729036	3.06502	-3332.13	-3051.39			3.86192	11.517	5.27202	7.60841
	1.61532	7.11894	3.05038	18.9673	6.14923	10.5939	2.62868	7.58043	5.58474	9.76238	3.4417	9.11966	203.314	0.0427937	0.479071	0.720506	3.04127	-3331.87	-3056.31			3.92821	11.9035	5.26462	7.44125
	1.60733	7.36601	3.09591	19.1355	6.19164	10.3763	2.54163	7.41469	5.61825	9.20317	3.40275	8.37976	210.332	0.0436552	0.479576	0.701178	3.02678	-3331.63	-3062.08			4.02308	11.9011	5.19152	6.99523
	1.60006	7.92179	3.09457	19.2068	6.20346	10.396	2.55508	7.24869	5.61394	9.0347	3.32716	8.00636	205.786	0.0447045	0.479862	0.688642	3.01322	-3331.29	-3066.78			4.20547	11.9354	5.13924	6.78941
	1.60007	7.90672	3.03477	18.985	6.0633	10.1003	2.5869	7.22967	5.49016	8.89555	3.27132	7.68312	188.047	0.0454262	0.480007	0.670775	3.00551	-3331.17	-3072.59			4.18052	11.7162	5.10224	6.61666
	1.56839	8.28746	3.02296	18.9079	5.84031	9.59458	2.57532	7.12722	5.3533	9.02534	3.23134	7.27548	179.4	0.0454956	0.480679	0.650081	2.99909	-3330.94	-3079.47			4.29294	11.4476	5.01861	6.51072
	1.5411	8.69026	3.05276	18.8175	5.65125	9.28738	2.55336	6.98782	5.2325	9.12498	3.15792	6.79069	178.201	0.0455141	0.481219	0.630723	3.00423	-3330.73	-3086.31			4.42804	11.2521	4.92456	6.35786
	1.49586	9.28707	3.1316	18.2588	5.48819	8.79093	2.51353	6.76196	4.98425	9.12223	2.97999	6.69366	176.401	0.0461108	0.481678	0.619088	3.0095	-3330.59	-3090.21			4.63818	10.846	4.75325	6.26529
	1.48712	9.5479	3.20337	17.3847	5.28443	8.41378	2.47195	6.26676	4.57519	9.29644	2.87099	6.56364	178.482	0.0463441	0.481871	0.617467	3.00147	-3330.2	-3092.62			4.74613	10.361	4.43797	6.24369
	1.46915	9.50083	3.24317	17.4581	5.00806	8.12051	2.3881	6.11233	4.20868	9.37342	2.80703	6.35566	168.032	0.0465787	0.482152	0.628977	2.99597	-3329.78	-3096.52			4.73771	10.1956	4.23637	6.1787
	1.41213	9.83158	3.40119	16.8673	4.66482	7.61155	2.3092	5.89071	3.98462	9.33802	2.69581	6.2529	169.836	0.046587	0.483031	0.630903	2.98677	-3328.91	-3098.8			4.88163	9.71456	4.06151	6.09557
	1.43708	10.1923	3.48288	16.4673	4.57245	7.40908	2.19131	5.88386	3.77709	9.44178	2.5469	6.42958	188.58	0.0467487	0.482678	0.644728	2.98678	-3327.15	-3097.09			5.03743	9.48293	3.95075	6.13942
	1.42364	10.2259	3.69595	15.9946	4.61113	7.06355	2.07885	5.89094	3.58399	9.3552	2.49471	6.76328	186.183	0.047141	0.48178	0.657066	2.99068	-3324.31	-3092.03			5.11517	9.2231	3.85126	6.2044
	1.43154	10.234	3.86534	15.8384	4.52237	6.70212	2.05884	5.94462	3.4887	9.67685	2.46294	7.08122	177.489	0.0468715	0.481828	0.666362	2.99366	-3319.4	-3086.1			5.17696	9.02096	3.83072	6.407
	1.45637	10.4182	3.86174	15.6915	4.34506	6.51384	2.02106	6.02935	3.38849	10.2961	2.46138	7.58071	179.253	0.0461827	0.482287	0.686386	2.99852	-3312.35	-3079.01			5.24543	8.85015	3.81296	6.77938
	1.44654	10.5651	3.91524	16.0778	4.29215	6.21015	2.09033	6.15106	3.45187	11.3085	2.48464	8.31465	183.426	0.0460436	0.483301	0.69951	3.0008	-3301.93	-3068.68			5.30896	8.86004	3.89775	7.36928
	1.42785	10.682	3.8734	16.2162	4.3305	6.344	2.16499	6.451	3.4286	12.2832	2.59107	8.86317	196.219	0.0456625	0.483469	0.70998	3.0138	-3283.12	-3055.44			5.32775	8.96356	4.01486	7.91249
	1.44115	10.3716	3.77899	17.4669	4.41795	6.96796	2.17704	6.63973	3.48723	13.2729	2.70829	9.87341	204.305	0.0450616	0.484333	0.71473	3.02466	-3255.63	-3043.72			5.19724	9.6176	4.10133	8.6182
	1.47977	10.8791	3.79032	19.4281	4.76183	7.48946	2.20812	6.72863	3.52216	14.5784	2.93938	11.3669	200.361	0.0447801	0.484228	0.721609	3.03983	-3219.49	-3030.24			5.38307	10.5598	4.15297	9.6282

## Sheet: P206 U2
	Ra Li	Oi Li	Oe Li	MF Li	ICO Li	LO Li	Ra Re	Oi Re	Oe Re	MF Re	ICO Re	LO Re	EKG	Kippwinkel	Rotwinkel	Kraft x	Kraft y	Druck li	Druck re			Bauch links	Rücken links	Bauch rechts	Rücken rechts
	2.08352	9.57335	4.05322	18.3731	5.59807	9.08807	1.59078	5.62909	4.30124	13.8259	3.14896	8.83439	271.895	0.100604	0.398079	1.38474	2.1361	40	-3224.3			5.2367	11.0197	3.84037	8.6031
	2.0612	9.62096	3.99662	18.8311	5.42993	8.65707	1.57976	5.36218	4.31875	14.6129	3.35673	9.65967	249.452	0.101179	0.39976	1.39539	2.1339	34	-3220.85			5.22626	10.9727	3.75356	9.20978
	2.05288	9.31808	3.96182	19.4803	5.23176	8.20357	1.5463	5.05877	4.15882	16.3166	3.76931	10.6686	252.047	0.101467	0.400891	1.4024	2.12694	1.67554	-3217.04			5.11093	10.9719	3.58797	10.2515
	1.99166	8.52494	3.82622	19.9683	5.04245	7.94506	1.43819	4.53375	3.9627	18.3192	4.21695	11.5261	274.58	0.101835	0.400683	1.40784	2.12968	11	-3213.08			4.78094	10.9853	3.31155	11.3541
	1.93416	8.09546	3.73909	20.6382	4.80257	7.80288	1.36711	4.34681	3.87615	19.7464	4.72574	12.7013	307.539	0.101156	0.400274	1.42828	2.13329	4934.74	L			4.58957	11.0812	3.19669	12.3911
	1.96078	7.811	3.71707	20.6081	4.6097	7.74719	1.28918	4.72812	3.89113	22.2852	5.26803	13.4949	327.838	0.100449	0.400604	1.44181	2.13876	4956.33	-3208.83			4.49628	10.9883	3.30281	13.6827
	1.97009	7.52585	3.75137	20.8948	4.50502	7.97506	1.27029	4.96411	3.93651	23.7423	5.95867	14.4606	325.139	0.0992784	0.400092	1.45653	2.14096	4959.34	-3208.06			4.41577	11.125	3.3903	14.7205
	2.01218	7.31404	3.77712	20.6901	4.40231	8.56226	1.29057	5.37805	3.79343	25.0729	6.51767	14.9411	316.672	0.0988858	0.399889	1.47307	2.14292	4967.69	-3207.61			4.36778	11.2182	3.48735	15.5105
	2.00264	7.15791	3.74903	20.0207	4.45855	9.3114	1.3074	5.48161	3.76917	25.4467	6.89945	15.5692	311.37	0.0993652	0.39964	1.48384	2.13563	4952.64	-3207.5			4.3032	11.2635	3.5194	15.9718
	2.0394	7.1152	3.67419	19.3708	4.55098	9.61834	1.36339	5.82639	3.71509	25.1925	6.92723	15.7436	311.087	0.10003	0.398757	1.47746	2.13436	4969.1	-3207.63			4.27626	11.18	3.63496	15.9545
	2.08348	6.99492	3.64928	18.6158	4.60607	9.66534	1.38392	5.72886	3.6683	24.2873	6.74962	15.4413	314.625	0.100493	0.398814	1.48576	2.13571	4956.15	-3207.9			4.24256	10.9624	3.59369	15.4927
	2.12743	6.93458	3.70807	17.9754	4.63688	9.82193	1.41532	5.61972	3.61327	22.0579	6.75156	15.496	312.148	0.101516	0.3984	1.48456	2.1346	4963.7	-3208.34			4.2567	10.8114	3.54944	14.7685
	2.13799	6.90836	3.61796	16.6528	4.60396	9.51737	1.51769	5.78674	3.55969	20.1265	6.49229	15.0114	324.152	0.102841	0.397332	1.48397	2.1322	4964.02	-3208.89			4.22144	10.2581	3.62137	13.8767
	2.20577	6.7945	3.60405	15.403	4.62354	9.28437	1.54555	6.07461	3.53824	18.4821	6.27426	14.8219	375.277	0.103122	0.395773	1.47501	2.12364	4957.98	-3209.54			4.20144	9.77031	3.71947	13.1928
	2.26167	6.64632	3.67947	14.1973	4.68516	8.99066	1.57678	6.27054	3.52623	17.1553	6.03647	13.9561	418.885	0.103111	0.39554	1.45616	2.12076	4968.83	-3210.29			4.19582	9.29102	3.79118	12.3826
	2.29048	6.72247	3.79925	13.0298	4.68874	8.70754	1.56595	6.37568	3.63621	16.6365	6.00354	13.0559	438.008	0.103166	0.395747	1.44975	2.12013	4958.59	-3211.09			4.27073	8.80869	3.85928	11.8987
	2.31533	6.8855	3.99808	11.5888	4.71417	8.50488	1.58829	6.70746	3.7354	16.7706	5.95022	12.5885	458.262	0.103844	0.395256	1.43924	2.11317	4967.76	-3211.93			4.39964	8.26928	4.01039	11.7698
	2.29572	6.99638	4.167	10.4771	4.85179	8.52058	1.60651	7.14513	4.02836	16.5052	6.13217	12.0106	486.938	0.103913	0.394802	1.44365	2.09376	4963.87	-3212.82			4.48637	7.94983	4.26	11.5493
	2.34456	7.00681	4.35985	9.89838	4.7256	8.25444	1.61913	7.22815	4.52378	16.8177	6.39228	11.8479	488.927	0.103849	0.39523	1.43221	2.08451	4964.39	-3213.65			4.5704	7.62614	4.45702	11.686
	2.31478	7.30916	4.53178	9.40472	4.81864	8.01736	1.62883	7.01436	4.89793	16.5173	6.68152	11.5301	451.863	0.104026	0.395118	1.41446	2.07338	4968.59	-3214.54			4.71857	7.41358	4.5137	11.5763
	2.44941	7.8954	4.87796	8.87024	4.76667	7.76759	1.72734	7.0501	5.10472	16.0126	6.85702	11.387	415.417	0.104083	0.394229	1.40138	2.0735	4963.64	-3215.32			5.07426	7.13483	4.62739	11.4189
	2.49435	8.71439	5.08027	8.05026	4.65301	7.36955	1.77515	7.20065	5.30558	14.9084	6.96492	11.0543	402.642	0.103162	0.394485	1.39609	2.067	4969.34	-3216.04			5.42967	6.69094	4.76046	10.9759
	2.48371	9.48767	5.22822	7.47534	4.51847	6.81268	1.77851	7.13318	5.4105	13.6413	6.84222	10.7321	387.667	0.103085	0.39415	1.37712	2.05921	4966.04	-3216.73			5.7332	6.26883	4.77407	10.4052
	2.50711	10.7248	5.32135	7.06142	4.15591	6.09668	1.76483	6.72142	5.66802	12.4763	6.85859	10.4	353.246	0.102263	0.394847	1.35191	2.04568	4967.77	-3217.14			6.18442	5.77134	4.71809	9.91162
	2.48591	12.0924	5.5704	6.57254	3.95755	5.39748	1.73417	6.65816	5.70025	10.9714	6.53398	10.0391	315.662	0.101645	0.395241	1.32992	2.04283	4966.26	-3217.58			6.71622	5.30919	4.69753	9.18149
	2.4655	13.3367	5.66879	5.97736	3.86505	4.7971	1.74132	6.6117	5.60208	9.75002	6.04797	9.83548	292.224	0.101657	0.395932	1.30915	2.04627	4961.78	-3217.76			7.15699	4.87984	4.6517	8.54449
	2.40657	14.198	5.67059	5.62523	3.86523	4.36859	1.6853	6.34369	5.6502	8.45003	5.76073	9.5313	293.15	0.102178	0.395823	1.27456	2.04693	4959.53	-3217.92			7.42506	4.61968	4.55973	7.91402
	2.39822	14.7459	5.70889	5.42871	3.81864	4.14527	1.69031	6.09784	5.69748	7.80325	5.29533	9.62975	294.442	0.103158	0.395634	1.24468	2.053	4952.47	-3218.07			7.61767	4.46421	4.49521	7.57611
	2.4265	15.5492	5.79298	5.32928	3.76183	3.99361	1.68072	5.86327	5.98388	7.61328	5.04957	9.42203	285.008	0.103409	0.395451	1.23185	2.05332	4945.23	-3218.06			7.92289	4.36157	4.50929	7.36163
	2.44416	16.0767	5.88828	5.2901	3.83173	4.08644	1.71288	5.75549	5.98995	7.62504	4.63268	8.9519	277.242	0.104015	0.39523	1.20425	2.07272	4938.54	-3218.28			8.13639	4.40276	4.48611	7.06987
	2.43929	16.3684	5.94555	5.26971	3.73293	4.46781	1.72936	5.62017	6.06892	7.62694	4.42706	8.61774	271.199	0.104568	0.39491	1.20228	2.08071	4932.29	-3218.31			8.25109	4.49015	4.47282	6.89058
	2.47452	15.9944	5.9405	5.26266	3.65826	4.67758	1.76916	5.40952	6.07959	7.72361	4.60182	8.45603	258.368	0.104735	0.395786	1.21611	2.08433	4927.92	-3218.48			8.13646	4.53283	4.41943	6.92715
	2.42886	16.208	5.85929	5.68565	3.46319	4.9333	1.75331	5.40223	5.85286	8.02744	4.58387	8.0128	270.305	0.104942	0.396788	1.23938	2.08366	4921.92	-3218.68			8.16538	4.69405	4.33613	6.8747
	2.44267	16.534	5.83316	6.19391	3.51011	5.00399	1.7681	5.48207	5.68069	8.95907	4.81957	7.81886	291.226	0.105298	0.396948	1.25737	2.07856	4912.97	-3218.76			8.26994	4.90267	4.31028	7.19917
	2.50467	16.0544	5.68709	6.55346	3.59872	5.04124	1.80812	5.43308	5.28659	10.2128	5.11973	7.74115	289.291	0.105664	0.397171	1.26333	2.07356	4902.69	-3219.05			8.08206	5.06447	4.17593	7.69121
	2.53605	15.7418	5.72328	7.012	3.66063	5.08011	1.80229	5.30569	5.14202	11.0698	5.34926	7.97734	282.116	0.106145	0.397252	1.2551	2.06079	4880.23	-3219.16			8.00036	5.25091	4.08333	8.13215
	2.59173	15.2619	5.63477	7.35033	3.71564	4.75995	1.7921	5.18729	4.90408	11.8215	5.76606	8.33718	279.514	0.106368	0.397277	1.24674	2.05798	4847.32	-3219.43			7.82948	5.27531	3.96116	8.64158
	2.59219	16.1487	5.66016	7.5682	3.67386	4.64471	1.73297	5.11092	4.67329	12.3287	5.94105	8.50821	276.205	0.106383	0.396075	1.25596	2.04681	4806.68	-3219.71			8.13369	5.29559	3.83906	8.92599
	2.62531	16.055	5.65746	7.30581	3.7427	4.53777	1.72201	5.18447	4.73793	12.5619	6.04066	8.52192	264.106	0.106543	0.395877	1.26758	2.04112	4760.51	-3219.86			8.11259	5.19543	3.88147	9.04149
	2.61056	16.0617	5.67303	6.95323	3.73975	4.57316	1.75734	5.47604	4.78776	12.2865	6.0672	8.7071	228.155	0.106342	0.395497	1.26916	2.03973	4708.03	-3220.28			8.11511	5.08872	4.00705	9.02026
	2.60003	15.8961	5.66009	6.99442	3.69626	4.86032	1.73028	5.65794	4.85269	11.7849	5.89156	8.84857	184.512	0.105871	0.394801	1.27182	2.03848	4639.32	-3220.47			8.05208	5.18367	4.0803	8.84167
	2.66725	16.0632	5.68071	7.02768	3.77681	4.95651	1.77154	6.03108	4.64874	11.424	5.7823	8.91912	167.665	0.105112	0.394115	1.28963	2.03507	4575.42	-3220.83			8.13705	5.25367	4.15045	8.70847
	2.67142	16.082	5.57039	7.09977	3.87978	5.12544	1.79855	6.39954	4.54888	11.5994	5.43767	9.10031	157.951	0.104881	0.393314	1.29423	2.02226	4527.27	-3221.18			8.10795	5.36833	4.24899	8.71246
	2.69352	15.3389	5.56258	7.24849	4.048	5.25065	1.88578	6.77083	4.48231	11.8974	5.37647	9.18517	155.958	0.10537	0.392069	1.29075	2.02447	4474.62	-3221.41			7.865	5.51571	4.37964	8.81967
	2.79347	15.2636	5.58009	7.77548	4.11559	5.3986	1.93976	7.23982	4.55565	11.8671	5.21953	9.15382	161.507	0.10589	0.39099	1.28938	2.03698	4424.26	-3221.91			7.87904	5.76322	4.57841	8.74681
	2.86206	15.2348	5.53377	7.98665	4.21115	5.39511	1.97023	7.37967	4.5634	12.0243	5.3257	8.84723	163.23	0.106527	0.390572	1.30112	2.05013	4370.5	-3222.1			7.87688	5.8643	4.63777	8.73239
	2.91791	15.772	5.78181	8.09814	4.39102	5.22968	2.09041	7.62367	4.62662	12.457	5.46176	8.7821	163.734	0.107039	0.39134	1.30918	2.06128	4313.84	-3222.55			8.15723	5.90628	4.78024	8.90029
	2.9794	15.7652	5.87248	8.47415	4.4289	5.16213	2.14317	7.58847	5.08265	13.1685	5.86551	8.63082	163.953	0.10771	0.39149	1.32293	2.08234	4235.02	-3222.96			8.20569	6.02173	4.93809	9.22162
	3.0291	15.7746	5.85271	8.32437	4.4516	5.23421	2.16232	7.61915	5.18338	12.8629	6.20612	8.53148	180.709	0.107186	0.391359	1.3334	2.09207	4136.33	-3223.28			8.2188	6.00339	4.98828	9.20017
	3.02245	16.6235	6.00287	8.25712	4.43296	5.32798	2.16273	7.52414	5.34686	12.6725	6.39331	8.35617	212.442	0.106629	0.391604	1.33895	2.08976	4025.37	-3223.89			8.54962	6.00602	5.01125	9.14065
	3.01409	16.916	6.10595	8.06651	4.47806	5.13435	2.15875	7.53202	5.25779	13.3217	6.50091	8.38561	223.836	0.105901	0.391298	1.35393	2.08956	3905.25	-3224.16			8.67869	5.89297	4.98285	9.40275
	3.05884	17.1898	6.23716	7.95136	4.4721	4.99846	2.15494	7.44743	5.30722	13.3151	6.49687	8.40246	220.354	0.104351	0.390671	1.36738	2.08354	3780.56	-3224.73			8.82859	5.80731	4.96987	9.40482
	3.05487	17.4192	6.18026	7.73218	4.42189	5.00942	2.11124	7.13841	5.43549	12.9448	6.52404	8.26663	234.387	0.104325	0.389948	1.36675	2.07799	3652.29	-3225.11			8.88479	5.72116	4.89505	9.24516
	3.11563	18.1091	6.39125	7.11379	4.47701	4.76034	2.13274	7.1422	5.40648	12.4132	6.19321	8.28767	253.8	0.104072	0.389233	1.36176	2.07258	3530.56	-3225.48			9.20532	5.45038	4.89381	8.96471
	3.15838	18.5518	6.59473	7.0936	4.4295	4.6596	2.15434	7.04586	5.49149	12.2384	6.15638	8.13347	272.699	0.104043	0.389134	1.36153	2.0773	3391.08	-3226.06			9.43497	5.39424	4.89723	8.84276
	3.21504	17.9699	6.36946	7.21291	4.52943	4.51724	2.17031	7.00886	5.5666	12.2577	6.17504	7.8906	268.777	0.103664	0.38904	1.34703	2.08927	3232.18	-3226.33			9.18478	5.41986	4.91526	8.77446
	3.16629	18.1077	6.40159	7.04506	4.55776	4.55551	2.19012	6.62118	5.52446	11.5561	6.27144	7.69654	250.528	0.10343	0.389321	1.32179	2.10157	3042.27	-3226.95			9.22518	5.38611	4.77858	8.50802
	3.26317	18.7217	6.60511	7.21144	4.56128	4.74214	2.23469	6.20432	5.53963	12.0119	6.31016	7.7573	248.868	0.104031	0.389679	1.29958	2.11123	2827.66	-3227.34			9.53	5.50495	4.65955	8.69311
	3.36199	19.3962	6.75652	7.57795	4.59544	4.80521	2.26212	6.22346	5.46572	12.5106	6.24652	7.59813	248.554	0.103149	0.390569	1.29355	2.11858	2587.34	-3227.81			9.83822	5.65953	4.65043	8.78507
	3.28363	19.0261	6.57483	7.64805	4.62769	4.72665	2.21651	5.98917	5.41137	12.4586	6.35557	7.41226	233.938	0.103283	0.391587	1.28756	2.12469	2343.78	-3228.38			9.62817	5.66746	4.53902	8.74213
	3.364	19.4069	6.69044	7.70603	4.78303	4.84248	2.30096	5.81657	5.21903	11.9898	6.29548	7.43778	213.73	0.103993	0.391796	1.27397	2.13548	2092.72	-3228.65			9.82045	5.77718	4.44552	8.57436
	3.37695	19.6906	6.79676	8.08645	4.88754	5.57286	2.3387	5.88266	5.04569	11.539	6.23804	7.55733	200.971	0.103915	0.392538	1.2746	2.14816	1843.71	-3229.22			9.95478	6.18228	4.42235	8.4448
	3.46931	19.7107	6.72732	8.67992	5.11341	6.00403	2.36923	6.08336	4.99218	11.9275	6.09539	7.69238	204.617	0.103414	0.393075	1.26669	2.14674	1587.84	-3229.5			9.9691	6.59912	4.48159	8.57177
	3.38823	19.4232	6.62864	9.07175	5.20498	6.19643	2.29997	6.30624	5.04397	12.0946	6.06951	7.91656	226.31	0.103121	0.393032	1.25165	2.16027	1341.28	-3229.89			9.81335	6.82439	4.55006	8.69355
	3.1954	18.8354	6.42068	9.01797	5.14504	6.15468	2.20482	6.30076	4.98636	11.8448	5.92742	8.15124	240.23	0.103569	0.392899	1.2376	2.17221	1074.79	-3230.33			9.48383	6.77256	4.49731	8.64116
	3.19144	19.4407	6.49361	9.25235	5.01547	6.1963	2.19083	6.561	5.02907	12.2194	5.66991	8.23054	241.736	0.103101	0.392148	1.24797	2.17333	789.28	-3230.52			9.70858	6.82137	4.59363	8.70663
	3.11515	19.3109	6.3924	9.12018	4.93217	6.29012	2.12596	6.89029	5.0579	12.2414	5.52855	8.41216	246.905	0.102666	0.391687	1.24212	2.16678	493.125	-3231.06			9.60614	6.78082	4.69139	8.72739
	2.95041	18.9301	6.19944	8.70964	4.71473	5.92432	2.04353	7.05502	5.10751	12.4132	5.36029	8.28874	256.177	0.103713	0.391222	1.24166	2.1743	189.773	-3231.2			9.35997	6.44957	4.73535	8.68741
	2.82287	18.8165	6.04289	8.12789	4.38972	5.65598	1.96609	7.07549	5.11254	12.0242	5.5085	8.15968	262.878	0.104882	0.390157	1.24426	2.1876	-92.1771	-3231.59			9.22743	6.05787	4.71804	8.56412
	2.75452	18.4546	5.76035	7.74783	4.28246	5.3345	1.93876	7.24636	4.9512	11.5209	5.4482	8.08742	247.558	0.105247	0.388306	1.26436	2.18638	-364.305	-3231.84			8.98984	5.78826	4.7121	8.35218
	2.71808	17.6376	5.54472	7.40302	4.16281	5.02862	1.9508	7.30119	4.93344	11.3587	5.49183	7.87681	215.212	0.10596	0.387256	1.2862	2.18205	-624.09	-3231.96			8.63347	5.53148	4.72848	8.24245
	2.71598	16.5591	5.2434	7.058	4.15759	4.76323	1.93712	7.38047	4.52196	10.4635	5.41893	7.6632	198.11	0.106728	0.386361	1.30406	2.1799	-902.913	-3232.36			8.17283	5.32627	4.61318	7.84855
	2.70795	15.9745	5.0935	7.26983	4.06464	4.42249	1.98651	7.6162	4.33472	10.2552	5.56083	7.61977	185.567	0.107688	0.385699	1.32874	2.18985	-1179.12	-3232.32			7.92533	5.25232	4.64581	7.81194
	2.77864	16.1319	4.98	7.25829	4.02	4.31435	2.00357	7.47443	4.19111	10.1005	5.69898	7.66732	160.866	0.107455	0.385974	1.34323	2.18368	-1453.12	-3232.68			7.96352	5.19754	4.55637	7.82227
	2.86456	16.0784	4.96708	7.47321	4.12237	3.95995	2.08266	7.57861	4.12796	10.4337	5.46622	7.57527	139.73	0.107019	0.386455	1.35323	2.18238	-1722.6	-3232.65			7.97002	5.18518	4.59641	7.82506
	2.90123	15.683	5.04478	7.47565	4.04292	3.65737	2.11202	7.89167	4.10015	10.3278	5.32291	7.54686	130.313	0.107862	0.386367	1.34765	2.18035	-1991.7	-3232.71			7.87635	5.05865	4.70128	7.73253
	2.91096	15.8412	5.16889	7.43465	3.93997	3.6475	2.08763	8.64942	3.93943	9.86271	5.17054	7.2518	142.622	0.10856	0.386792	1.33928	2.18189	-2221.38	-3232.75			7.97368	5.00737	4.89216	7.42835
	2.85902	15.9008	5.1902	7.67692	3.85825	3.59731	2.04639	8.92087	3.81777	10.1198	5.00292	7.16241	155.892	0.108678	0.387263	1.32648	2.18165	-2394.23	-3232.37			7.98335	5.04416	4.92834	7.42836
	2.79643	15.522	5.16887	7.57709	3.80432	3.54648	1.97625	8.86102	3.7114	10.1657	4.86282	7.11185	161.404	0.108757	0.388432	1.32196	2.16493	-2522.85	-3232.29			7.82909	4.97596	4.84956	7.38011
	2.76172	14.876	5.11459	7.71973	3.7218	3.54247	1.94259	9.26823	3.56125	9.72686	4.64192	7.1922	162.834	0.10911	0.388608	1.31388	2.14778	-2632.58	-3231.59			7.58412	4.99467	4.92402	7.18699
	2.7013	14.5219	5.19035	7.55875	3.65745	3.5266	1.89776	9.43534	3.43866	9.02075	4.79716	7.09112	164.795	0.109382	0.389529	1.32623	2.12252	-2726.03	-3231.16			7.47118	4.91427	4.92392	6.96968
	2.64117	14.367	5.13662	7.39815	3.60838	3.65536	1.84086	9.27653	3.42544	8.90997	4.99492	6.95966	166.152	0.108699	0.391098	1.34379	2.10451	-2803.81	-3230.43			7.38159	4.8873	4.84761	6.95485
	2.5864	14.1638	5.11171	7.31069	3.65648	3.84874	1.83039	9.30131	3.54997	9.0912	5.10245	6.97532	171.65	0.107711	0.391321	1.35226	2.08705	-2869.99	-3229.66			7.28731	4.93864	4.89389	7.05632
	2.57304	14.1253	5.06146	7.29979	3.68118	3.88307	1.82339	9.2571	3.71052	9.67515	5.23805	7.00855	172.093	0.106973	0.392073	1.3556	2.07093	-2923.68	-3229.18			7.25327	4.95468	4.93034	7.30725
	2.52905	13.7345	4.83591	7.08644	3.7133	3.91293	1.76341	9.09259	3.7561	9.82684	5.31617	6.7516	176.345	0.106588	0.392342	1.35382	2.06406	-2960.78	-3228.39			7.03316	4.90423	4.8707	7.2982
	2.46303	13.1914	4.75583	7.01772	3.72242	3.91623	1.74767	8.8221	3.82422	9.98925	5.6654	6.47809	190.037	0.107183	0.392263	1.36132	2.06425	-2978.14	-3228.3			6.8034	4.88546	4.798	7.37758
	2.42421	12.263	4.50579	7.02245	3.6828	3.86302	1.71257	8.33707	3.95407	9.9975	5.58381	6.31703	204.209	0.108006	0.391396	1.36071	2.05792	-2986.84	-3228.04			6.39766	4.85609	4.6679	7.29945
	2.39128	11.5184	4.33312	6.9329	3.60544	3.87696	1.71096	8.16432	3.93574	9.98995	5.42288	6.33853	218.893	0.108223	0.390639	1.36562	2.05503	-2985.75	-3228.17			6.08092	4.8051	4.60367	7.25045
	2.43789	11.1151	4.24146	7.00274	3.56627	3.84626	1.71231	7.87348	3.98555	10.2163	5.64006	6.49896	234.23	0.108638	0.391395	1.37944	2.05123	-2984.68	-3228.44			5.93147	4.80509	4.52378	7.45178
	2.41358	10.4531	4.22278	7.11525	3.49345	3.91401	1.69605	6.99548	4.03598	9.48382	5.64185	6.46452	236.193	0.109543	0.391516	1.3905	2.0452	-2996.05	-3228.72			5.69648	4.8409	4.2425	7.19673
	2.40822	9.96767	4.24096	7.43459	3.44642	4.4124	1.70933	6.96999	4.05285	9.30084	5.8084	6.5273	225.848	0.109786	0.391794	1.40601	2.03149	-3021.99	-3229.4			5.53895	5.0978	4.24406	7.21218
	2.38366	9.75515	4.21279	7.20752	3.36026	4.69039	1.7019	7.37127	4.09166	9.3073	5.72947	6.45476	218.054	0.109943	0.392183	1.39871	2.02631	-3061.18	-3229.39			5.45053	5.08606	4.38828	7.16385
	2.39669	9.5474	4.1877	7.33889	3.36484	5.07178	1.67035	7.5858	3.96555	9.92079	5.72851	6.36002	231.068	0.110474	0.392122	1.38433	2.03426	-3106.29	-3229.5			5.37726	5.2585	4.40723	7.33644
	2.34004	9.08648	4.06218	7.60031	3.34826	5.4707	1.61099	7.80192	3.91676	10.2332	5.78936	6.25797	245.558	0.111039	0.392663	1.36072	2.04159	-3147.63	-3229.08			5.1629	5.47309	4.44322	7.42684
	2.27359	8.73252	4.05806	7.77181	3.31541	5.73818	1.57034	8.02117	3.7359	10.1856	5.70378	6.28385	256.026	0.111105	0.392732	1.32918	2.0432	-3184.41	-3228.32			5.02139	5.60847	4.44247	7.39109
	2.21422	8.24912	4.02305	8.42811	3.40961	6.43161	1.53892	8.2754	3.75093	11.1706	5.69708	6.45595	275.801	0.111046	0.392362	1.30319	2.04969	-3211.45	-3227.04			4.8288	6.08978	4.52175	7.77453
	2.14669	7.8795	4.0206	8.61046	3.53325	7.01471	1.53362	8.30703	3.71701	12.104	5.49625	6.60527	285.144	0.111146	0.392728	1.27145	2.05261	-3231.69	-3224.65			4.68226	6.38614	4.51922	8.0685
	2.04307	7.37895	3.95983	9.45763	3.65923	8.19691	1.47477	8.57415	3.70255	12.5306	5.43084	6.81068	299.885	0.111355	0.392397	1.26111	2.0496	-3240.23	-3221.28			4.46062	7.10459	4.58382	8.25736
	1.99238	6.74855	3.90754	10.8211	4.09857	9.23544	1.42506	8.63329	3.74473	12.7515	5.09062	7.08748	304.246	0.110965	0.392716	1.26021	2.05796	-3244.13	-3215.66			4.21616	8.05169	4.60103	8.30986
	2.00708	6.73645	4.1034	12.8011	4.56374	10.6235	1.43659	8.91811	3.77866	13.4937	4.90682	7.52785	290.716	0.110217	0.391904	1.25365	2.06258	-3249.28	-3207.78			4.28231	9.32944	4.71112	8.64278
	2.03204	6.77554	4.02874	14.7178	5.09161	12.1971	1.45526	9.15482	3.93061	14.6278	4.61398	7.46838	289.007	0.109613	0.391443	1.23988	2.06866	-3259.41	-3196.6			4.27877	10.6688	4.8469	8.90338
	2.03659	6.34726	3.9719	16.9647	6.0298	13.894	1.45069	9.16935	3.77439	15.3037	4.25894	7.76706	282.703	0.109075	0.392077	1.24515	2.08161	-3272.66	-3181.89			4.11858	12.2962	4.79814	9.10988
	2.03894	6.1138	3.88166	18.9387	7.02472	15.6689	1.38335	9.08281	3.73982	15.8632	4.14676	8.19491	284.451	0.108252	0.392769	1.23933	2.09912	-3284.1	-3163.16			4.01146	13.8774	4.73532	9.40161
	2.07327	6.199	3.84834	20.8281	8.00098	17.5759	1.39025	8.66326	3.59897	16.9352	4.13156	8.40879	311.932	0.107347	0.393491	1.23492	2.10641	-3298.8	-3141.47			4.0402	15.4683	4.55083	9.82518
	2.062	6.09824	3.91385	22.6102	9.08685	19.3746	1.37576	8.52114	3.4411	17.9741	4.14734	8.56996	322.241	0.106395	0.394143	1.22358	2.09196	-3310.12	-3118.91			4.0247	17.0239	4.446	10.2305
	2.10339	6.07177	3.78426	24.2918	10.2174	21.3023	1.41658	8.1194	3.41637	18.7446	4.05231	8.85817	305.338	0.105909	0.39479	1.21768	2.08624	-3320.03	-3097.56			3.98647	18.6038	4.31745	10.5517
	2.09194	5.99962	3.71014	25.4375	11.0893	23.0145	1.41801	7.7444	3.28002	19.7623	3.95858	9.03834	283.868	0.104684	0.395166	1.22095	2.0934	-3326.92	-3078.84			3.9339	19.8471	4.14748	10.9197
	2.11925	6.29187	3.70189	25.9806	11.5849	24.255	1.4332	7.1687	3.33442	21.5292	4.04791	9.27345	262.528	0.104371	0.393891	1.2343	2.09396	-3329.62	-3064.58			4.03767	20.6068	3.97877	11.6169
	2.16393	6.34018	3.66483	26.5252	11.9714	24.8348	1.478	6.88603	3.36934	21.7788	4.08094	9.18073	240.108	0.103404	0.391339	1.24813	2.09373	-3331.64	-3056.13			4.05631	21.1105	3.91112	11.6801
	2.16527	6.31624	3.58749	27.2519	12.4133	24.7072	1.47577	6.668	3.39769	22.383	4.17407	9.2451	218.097	0.102252	0.390765	1.26601	2.10232	-3331.69	-3052.83			4.023	21.4575	3.84715	11.934
	2.19367	6.44397	3.56036	26.9493	12.3412	24.6866	1.48326	6.45619	3.4041	23.1124	4.21627	9.57801	193.46	0.101884	0.391023	1.28367	2.11218	-3332.2	-3053.92			4.066	21.3257	3.78119	12.3022
	2.15999	6.31811	3.59296	26.0328	11.8024	23.1783	1.45112	6.04328	3.32651	23.9623	4.37979	9.80484	185.19	0.101932	0.390616	1.29077	2.11406	-3332.82	-3058.34			4.02368	20.3378	3.60697	12.7156
	2.21378	6.50593	3.60071	24.9392	11.0358	21.1288	1.45309	5.97102	3.31098	23.767	4.39212	9.87164	195.014	0.102252	0.390093	1.29168	2.11578	-3333	-3065.08			4.10681	19.0346	3.57836	12.6769
	2.16784	6.40613	3.53673	24.0639	10.3337	18.7594	1.45864	6.20193	3.12453	22.2439	4.46222	9.75485	199.022	0.102468	0.390412	1.28383	2.12587	-3334.76	-3073.15			4.0369	17.719	3.59504	12.1537
	2.16399	6.56181	3.63416	23.391	9.49549	17.0908	1.48769	6.43462	3.16103	20.9263	4.47747	9.89804	207.447	0.102555	0.391564	1.27864	2.13729	-3335.61	-3082.04			4.11999	16.6591	3.69445	11.7673
	2.17395	6.92899	3.68172	22.5399	9.02862	16.1654	1.51498	6.64606	3.29875	19.3391	4.44593	9.84186	216.312	0.103502	0.391401	1.29029	2.14161	-3337.95	-3091.55			4.26155	15.9113	3.81993	11.209
	2.15324	7.00177	3.76569	21.9143	8.36261	14.3112	1.53781	6.99576	3.50998	17.5262	4.29451	9.52488	216.482	0.103599	0.389937	1.29238	2.15199	-3339.62	-3101.03			4.3069	14.8627	4.01452	10.4485
	2.18678	7.19919	3.72309	21.9216	8.46809	13.689	1.54198	7.44729	3.71983	15.7492	4.24273	8.96039	240.48	0.103477	0.390095	1.30382	2.16013	-3342.2	-3110.4			4.36969	14.6929	4.23637	9.65079
	2.1759	7.26808	3.84355	21.1767	8.377	13.6913	1.55128	7.98721	4.03265	13.9889	4.23207	8.89311	287.112	0.104174	0.390704	1.29984	2.14847	-3345.43	-3119.29			4.42918	14.415	4.52371	9.03804
	2.22246	7.30233	3.95031	20.258	8.32715	13.8559	1.5999	8.26498	4.28401	12.8462	4.09622	8.61381	306.953	0.104353	0.391537	1.30455	2.13977	-3347.6	-3127.22			4.4917	14.147	4.7163	8.51873
	2.22003	7.06568	3.98745	17.9969	8.2336	13.6458	1.60368	8.50975	4.32554	12.2341	4.06961	8.27917	319.937	0.104918	0.391287	1.31393	2.13041	-3350.43	-3134.54			4.42439	13.2921	4.81299	8.19429
	2.23751	6.79633	4.12319	16.2804	7.97338	13.268	1.63476	9.13966	4.35345	11.3454	4.08414	7.8469	324.604	0.105581	0.390593	1.30809	2.12049	-3351.73	-3140.73			4.38568	12.5073	5.04262	7.75882
	2.30673	6.82742	4.32165	15.0695	7.74045	12.6744	1.67266	9.41637	4.33609	10.8861	4.17602	7.42411	316.144	0.10595	0.39054	1.28998	2.10594	-3352.86	-3145.79			4.48527	11.8281	5.14171	7.49543
	2.27802	6.56486	4.66809	13.5497	7.04932	12.2589	1.69679	9.75611	4.29926	10.2832	4.12073	7.14978	299.312	0.106325	0.389651	1.26777	2.09684	-3351.86	-3149.89			4.50366	10.9527	5.25072	7.18456
	2.25017	6.28059	4.92179	12.3678	6.91768	11.9069	1.69916	9.8602	4.17392	9.60796	4.11153	6.76189	263.705	0.105594	0.388758	1.23771	2.09467	-3348.84	-3152.91			4.48418	10.3975	5.24443	6.82713
	2.20314	6.23173	5.30002	10.9702	6.58026	11.268	1.65442	10.3384	4.14979	8.76952	4.04024	6.52601	233.017	0.10556	0.387416	1.20608	2.08824	-3345.25	-3155.28			4.57829	9.60614	5.38088	6.44526
	2.22461	6.19129	5.76593	10.0513	6.33577	10.7467	1.61965	10.8393	4.20962	8.03389	3.90115	6.15467	219.496	0.105288	0.387616	1.17879	2.07433	-3339.26	-3156.68			4.72728	9.04458	5.55619	6.02991
	2.16598	5.98607	5.97741	9.12219	5.99951	10.4127	1.56174	10.8107	4.26014	7.55824	3.73801	5.65493	208.276	0.10453	0.38774	1.17165	2.07261	-3333.73	-3157.54			4.70982	8.51148	5.5442	5.65039
	2.08534	5.75096	6.04362	7.93671	5.42076	10.0824	1.46888	11.2986	4.21895	6.79563	3.62902	5.48304	208.793	0.104214	0.388398	1.19484	2.08093	-3325.02	-3158.04			4.62664	7.81328	5.66214	5.30256
	2.08171	5.61667	5.99175	7.33997	5.02509	9.92421	1.38129	11.3279	4.12695	6.07132	3.53155	5.49512	225.352	0.103786	0.389653	1.22244	2.08416	-3310.69	-3158			4.56338	7.42976	5.61205	5.03266
	2.07077	5.44177	5.95702	6.81787	4.6344	9.21705	1.36256	11.5127	4.11045	5.57651	3.45263	5.45326	233.534	0.104138	0.391027	1.27505	2.0857	-3293.65	-3157.95			4.48985	6.88977	5.6619	4.82747
	2.01885	5.51104	5.7499	6.57159	4.23041	8.66729	1.35208	11.3431	3.93981	5.03493	3.4414	5.26534	237.536	0.103922	0.39155	1.31582	2.09106	-3270.77	-3157.59			4.4266	6.48976	5.54499	4.58056
	1.97447	5.58657	5.28441	6.36679	4.05928	8.51666	1.35388	11.1923	3.72759	4.72188	3.29975	5.44676	237.497	0.103579	0.391891	1.35616	2.09452	-3245.42	-3157.33			4.28182	6.31424	5.42458	4.48946
	1.93223	5.70433	4.88393	6.13321	3.78607	8.19082	1.33161	10.8793	3.60495	4.55154	3.27345	5.67791	231.487	0.103208	0.392938	1.3747	2.09166	-3213.4	-3157.11			4.1735	6.0367	5.27196	4.50097
	1.92224	5.78315	4.57809	6.11434	3.60352	7.34262	1.33528	10.3474	3.50483	4.51823	3.18476	5.64989	228.02	0.102683	0.392793	1.38051	2.08286	-3179.27	-3156.85			4.0945	5.68683	5.06249	4.45096
	1.87837	5.83752	4.26053	6.21444	3.57964	6.97061	1.37059	9.79841	3.49031	4.81253	3.16152	5.54677	213.688	0.102221	0.392785	1.37589	2.07386	-3146.39	-3157.07			3.99214	5.58823	4.88644	4.50694
	1.88782	5.97335	3.97327	6.5204	3.75336	7.04534	1.37766	9.68319	3.41871	5.31104	3.10693	5.68228	194.933	0.102319	0.391875	1.36172	2.07494	-3110.32	-3157.18			3.94481	5.77303	4.82652	4.70009
	1.91219	5.99411	3.81407	6.90515	3.81603	6.83619	1.33713	9.2382	3.44882	5.42653	2.97803	5.62294	195.46	0.102043	0.391803	1.34243	2.08159	-3073.82	-3157.72			3.90679	5.85246	4.67471	4.67583
	1.92089	6.12541	3.62072	7.10127	3.88467	6.70453	1.32746	9.1417	3.44457	5.52263	3.01901	5.54985	196.242	0.101478	0.391471	1.32001	2.08517	-3037.21	-3158.35			3.88901	5.89682	4.63791	4.69716
	2.03326	6.27471	3.65906	7.56918	4.2235	6.59557	1.36928	9.40063	3.5938	5.84203	3.04726	5.64689	185.226	0.101197	0.391347	1.30213	2.08618	-3001.61	-3159.1			3.98901	6.12942	4.78791	4.84539
	2.10031	6.47491	3.71955	7.94803	4.40904	7.08163	1.39734	9.55874	3.69323	5.92315	3.09627	5.80726	180.192	0.100729	0.391236	1.27592	2.09554	-2969.55	-3160.25			4.09826	6.47956	4.8831	4.94223
	2.19474	6.95149	3.8825	8.19933	4.75468	7.19506	1.40915	9.76019	3.76042	6.25568	3.14864	5.85463	175.782	0.100117	0.391175	1.25965	2.11093	-2945.26	-3161.25			4.34291	6.71636	4.97659	5.08632
	2.25533	7.21414	4.00072	8.43217	5.05024	7.20245	1.43736	9.92773	3.94513	6.45297	3.16568	5.69938	174.264	0.0989653	0.392176	1.23153	2.11619	-2928.08	-3162.7			4.49007	6.89495	5.10341	5.10601
	2.29494	7.40566	4.10343	8.63549	5.27332	7.80244	1.50784	9.93937	4.06208	6.74907	3.28841	5.73984	172.258	0.0978861	0.393432	1.21444	2.11901	-2922	-3164.05			4.60135	7.23708	5.16977	5.25911
	2.29542	7.5145	4.19966	9.05706	5.5319	8.17606	1.53323	9.97157	4.14309	6.91433	3.35226	5.63103	175.272	0.0978367	0.393917	1.20521	2.11659	-2921.8	-3165.57			4.66986	7.58834	5.21596	5.2992
	2.34264	7.27062	4.20508	9.48169	5.6418	8.41047	1.57556	10.1919	4.14667	7.10609	3.47046	5.42514	198.309	0.0973999	0.393259	1.19725	2.12786	-2930.2	-3167.27			4.60611	7.84465	5.30471	5.33389
	2.36572	7.17337	4.27367	9.2004	5.77856	8.33811	1.61426	10.3394	4.07825	7.2765	3.54164	5.24448	223.994	0.0968631	0.393184	1.20226	2.14287	-2943.32	-3168.87			4.60425	7.77236	5.34396	5.35421
	2.36864	7.16219	4.30929	9.10677	5.50112	8.53193	1.60576	10.2622	4.15179	7.20582	3.65331	5.17435	234.927	0.0964745	0.392747	1.2167	2.15246	-2954.14	-3170.71			4.61337	7.71327	5.33992	5.34449
	2.40224	7.42202	4.39978	8.94939	5.23799	8.80808	1.61978	10.5782	4.06323	6.99616	3.76486	5.10512	241.275	0.0967486	0.392163	1.2245	2.16948	-2964.56	-3172.35			4.74134	7.66515	5.42039	5.28871
	2.48625	7.42283	4.59917	8.88979	5.22609	8.97975	1.68817	10.8908	4.08315	7.23789	3.92137	5.10061	247.71	0.0973375	0.391709	1.22952	2.1916	-2975.87	-3174.15			4.83608	7.69854	5.55405	5.41996
	2.58074	7.23438	4.79884	8.86471	5.26816	9.55098	1.74458	11.2077	4.15468	7.49396	4.06976	5.01727	263.159	0.0972207	0.391038	1.24347	2.20886	-2985.96	-3175.96			4.87132	7.89462	5.70233	5.527
	2.5762	7.39696	4.93736	9.16744	5.59503	10.2224	1.74204	11.43	4.11072	7.62265	4.08911	5.03981	266.316	0.0976796	0.39048	1.2558	2.21817	-2995.26	-3177.57			4.97017	8.3283	5.76091	5.58385
	2.58664	7.4284	4.8973	10.0598	5.8919	10.8715	1.73003	11.5743	4.12218	7.56292	4.13151	5.10085	251.105	0.0974168	0.391025	1.27247	2.21323	-3005.29	-3179.36			4.97078	8.94107	5.80882	5.59843
	2.639	7.25811	4.95655	10.7712	6.22172	12.0016	1.78221	11.8342	3.99198	7.70137	4.2611	4.87381	247.324	0.0970567	0.390979	1.2723	2.21742	-3015.66	-3180.89			4.95122	9.66485	5.86946	5.61209
	2.64507	6.99701	4.98474	11.5029	6.43942	12.3563	1.81184	12.065	3.9412	7.63457	4.21863	4.97499	252.619	0.0961342	0.391309	1.27581	2.2014	-3027.48	-3182.49			4.87561	10.0995	5.93936	5.6094
	2.6	6.62635	5.01798	11.9897	6.72958	12.9908	1.77934	12.2917	3.85638	7.60992	4.16276	4.91222	271.246	0.0956878	0.391137	1.26222	2.18601	-3031.14	-3183.92			4.74811	10.57	5.9758	5.56163
	2.53602	6.44543	5.15231	12.7794	6.87526	13.3931	1.7604	13.0908	3.85539	7.56372	4.0633	4.88634	275.513	0.0947418	0.389962	1.24521	2.17729	-3035.99	-3185.22			4.71126	11.0159	6.23553	5.50445
	2.5135	6.14129	5.19031	12.9131	6.78734	13.7942	1.7931	13.2965	3.92986	7.52196	4.10689	4.83059	256.228	0.0948365	0.389731	1.22839	2.16657	-3039.91	-3186.61			4.61503	11.1649	6.33983	5.48648
	2.56338	5.86239	5.44628	12.62	6.6147	13.6613	1.83982	13.1721	3.99959	7.52861	4.26579	4.72409	233.319	0.0956676	0.389866	1.20381	2.16778	-3040.56	-3187.7			4.62402	10.9653	6.33717	5.50617
	2.47477	5.6311	5.45796	12.0256	6.49678	13.3113	1.84882	13.5982	4.17054	7.50332	4.23522	4.77172	210.298	0.0966397	0.39048	1.1729	2.16569	-3041.96	-3188.93			4.52128	10.6112	6.5392	5.50342
	2.44115	5.43235	5.44749	12.2386	6.48804	13.3201	1.842	13.8736	4.34294	7.66856	4.2725	4.62757	196.326	0.0977883	0.389756	1.13492	2.17382	-3040.49	-3190.02			4.44033	10.6822	6.68619	5.52287
	2.42145	5.41502	5.22409	11.7274	6.16807	12.6656	1.8675	13.7796	4.36726	7.4179	4.26767	4.52166	174.433	0.0986847	0.389065	1.12221	2.17642	-3044.39	-3191.04			4.35352	10.187	6.67145	5.40241
	2.44299	5.32866	5.06562	11.3945	5.88697	12.1208	1.83929	13.2044	4.28695	7.71826	4.34816	4.58723	159.716	0.0997566	0.389802	1.10966	2.17196	-3045.15	-3192.16			4.27909	9.80074	6.44355	5.55122
	2.44517	5.47723	4.83904	11.4641	5.76234	11.2216	1.8556	13.3315	4.27925	8.03915	4.33177	4.59939	175.546	0.100074	0.389998	1.08887	2.17356	-3045.55	-3193.06			4.25382	9.48267	6.4888	5.65677
	2.3629	5.65254	4.62672	11.3255	5.54457	11.1616	1.81332	14.0965	4.14416	7.96699	4.23098	4.69003	198.032	0.101872	0.389455	1.07744	2.17541	-3046.12	-3194.13			4.21405	9.34388	6.68465	5.62933
	2.35729	5.84127	4.55544	11.2246	5.40099	10.6533	1.74411	13.8645	4.04979	7.86735	4.15046	4.60742	204.58	0.10319	0.389471	1.06694	2.16459	-3045.35	-3195.06			4.25133	9.09296	6.5528	5.54175
	2.41446	5.81486	4.66047	11.2282	5.23833	10.1011	1.71565	13.6246	3.92928	7.92592	4.08881	4.63622	206.237	0.104019	0.38935	1.05723	2.15587	-3045.83	-3196.03			4.2966	8.85588	6.42318	5.55032
	2.46754	5.6811	4.62919	12.6285	5.30195	10.2496	1.68541	14.0735	3.94818	8.23337	4.14265	4.75509	215.51	0.104348	0.390254	1.04994	2.15652	-3043.53	-3197.02			4.25928	9.39334	6.56903	5.71037
	2.42552	5.62964	4.59967	13.1993	5.47361	10.2042	1.68466	13.778	4.01736	8.32307	4.10426	4.86089	229.387	0.104402	0.39138	1.0601	2.16442	-3043.84	-3197.84			4.21828	9.62571	6.49334	5.76274
	2.40691	5.66411	4.72815	13.4148	5.45006	10.1778	1.61043	13.6696	4.03333	7.89504	3.96278	5.0324	224.164	0.104583	0.392199	1.07611	2.17078	-3042.36	-3198.93			4.26639	9.6809	6.43779	5.63007
	2.38963	5.69392	4.80321	14.0944	5.83016	10.2938	1.55413	13.17	4.07427	7.83114	3.77436	5.02106	203.123	0.10475	0.393612	1.08889	2.1731	-3041	-3199.83			4.29559	10.0728	6.26613	5.54219
	2.3485	5.92813	4.8924	14.7706	6.02485	10.9	1.50924	13.4006	4.02265	7.87227	3.63798	4.95994	189.375	0.104883	0.394407	1.11509	2.18481	-3038.2	-3200.88			4.38968	10.5652	6.31082	5.49007
	2.3169	6.17591	4.78618	14.9582	6.09895	11.6002	1.52752	13.6397	3.99149	7.93405	3.59446	4.99695	192.626	0.104903	0.394948	1.13398	2.19442	-3037.77	-3201.9			4.42633	10.8858	6.38623	5.50849
	2.26366	6.57285	4.81845	14.9724	6.18196	12.5757	1.52639	13.3955	4.00195	7.86822	3.46461	5.05963	198.454	0.105049	0.394423	1.1519	2.19121	-3037.77	-3202.92			4.55165	11.2434	6.30794	5.46415
	2.24642	6.79858	4.82299	15.1409	6.35177	14.176	1.53885	13.4219	3.98035	7.70266	3.32839	5.00489	199.906	0.105156	0.393751	1.15196	2.18375	-3041.41	-3204.16			4.62266	11.8896	6.3137	5.34531
	2.24181	7.24436	4.68183	15.6535	6.6012	14.9446	1.5593	13.3147	4.07831	7.67293	3.26426	4.82301	194.768	0.105209	0.393325	1.14377	2.17418	-3046.18	-3205.13			4.72267	12.3998	6.31742	5.2534
	2.20091	7.73929	4.45513	16.3058	6.72511	15.7241	1.60571	13.1868	4.03072	7.93676	3.25041	4.83264	195.889	0.104448	0.392287	1.13118	2.16097	-3048.56	-3206.39			4.79845	12.9183	6.27439	5.33994
	2.18867	7.80185	4.25817	16.2685	6.79112	16.0793	1.60691	13.0933	4.05301	7.68694	3.20615	4.85613	206.951	0.103398	0.391368	1.12846	2.13939	-3058.38	-3207.47			4.74956	13.0463	6.25108	5.24974
	2.14489	8.11761	4.21978	16.6275	6.961	17.1318	1.59833	13.0797	4.19009	7.66939	3.14821	4.85115	216.93	0.102466	0.391031	1.13685	2.11932	-3057.16	-3208.71			4.82742	13.5734	6.28939	5.22291
	2.16169	8.18998	4.02594	16.3073	6.87149	17.7989	1.61342	13.5566	4.20482	7.63755	3.14157	4.79767	226.814	0.101565	0.39098	1.13712	2.10366	-3065.83	-3210.03			4.79254	13.6592	6.45828	5.19226
	2.1587	8.17867	3.98818	16.0174	6.8208	17.1693	1.5998	13.3518	4.12602	7.70527	3.14022	4.68596	256.289	0.101549	0.390353	1.13002	2.08775	-3063.5	-3211.21			4.77518	13.3358	6.35921	5.17715
	2.17182	8.04365	3.83915	15.6165	6.61343	16.7481	1.58524	13.2605	4.1155	7.86175	3.1057	4.609	306.055	0.100999	0.390786	1.14182	2.07839	-3063.36	-3212.6			4.68487	12.9927	6.3204	5.19215
	2.20008	8.04503	3.83079	15.5262	6.57054	17.236	1.57413	13.431	4.22996	7.85565	3.08592	4.5226	343.313	0.0996315	0.390784	1.1777	2.06898	-3068.72	-3213.73			4.69197	13.1109	6.41171	5.15472
	2.25112	8.42035	3.90782	15.5066	6.75322	17.2643	1.59309	13.3039	4.19748	8.00289	3.04916	4.643	357.083	0.0985328	0.39131	1.19308	2.0691	-3060.98	-3215.13			4.85976	13.1747	6.36482	5.23168
	2.30152	8.3617	4.09179	15.5239	6.60481	16.5293	1.61369	13.2233	4.19647	8.11757	3.10245	4.55082	356.798	0.0978835	0.392119	1.20125	2.07051	-3072.91	-3216.34			4.91834	12.886	6.34447	5.25695
	2.3143	8.72129	4.13841	15.5973	6.52884	15.3351	1.60261	12.721	4.33546	8.38138	3.13696	4.65426	353.778	0.0965029	0.393607	1.21746	2.07005	-3062	-3217.57			5.058	12.4871	6.2197	5.39087
	2.35669	8.9725	4.14813	15.592	6.45217	15.325	1.60797	12.6562	4.35336	8.62291	3.17482	4.76852	344.589	0.0955959	0.395345	1.25902	2.07162	-3069.76	-3218.83			5.15911	12.4564	6.20583	5.52208
	2.37902	9.20094	4.28793	15.4739	6.53843	14.948	1.6173	12.8538	4.48694	8.8028	3.19088	4.9611	330.272	0.0954377	0.396872	1.28319	2.06467	-3067.61	-3219.98			5.28929	12.3201	6.31935	5.65159
	2.36348	9.31357	4.42506	15.4476	6.30715	13.63	1.6001	12.548	4.57805	8.9924	3.16249	4.99216	323.747	0.0960348	0.398244	1.29802	2.05967	-3062.33	-3221.24			5.36737	11.7949	6.24204	5.71568
	2.28629	9.30888	4.4891	15.7569	6.10016	12.9519	1.58003	12.3298	4.60442	9.58519	3.10862	5.01632	342.084	0.0970021	0.399806	1.33256	2.06092	-3076.65	-3222.31			5.36142	11.603	6.1714	5.90337
	2.23436	9.34425	4.32716	15.5458	5.84091	12.2576	1.54581	11.7345	4.56818	9.81098	3.17446	5.09385	359.476	0.0969911	0.400516	1.36006	2.06448	-3064.09	-3223.54			5.30192	11.2148	5.94949	6.02643
	2.15463	9.60432	4.43741	15.9475	5.87148	11.8397	1.51186	10.9413	4.36607	9.95372	3.15404	5.21192	361.218	0.0974954	0.400412	1.38428	2.07407	-3084.67	-3224.65			5.39879	11.2195	5.6064	6.10656
	2.12122	9.7813	4.49415	16.0666	5.91757	11.0144	1.47966	10.5198	4.49925	9.72424	3.10105	5.40211	372.728	0.0980418	0.400007	1.39089	2.08449	-3076.63	-3225.73			5.46556	10.9995	5.49958	6.0758
	2.10437	9.89516	4.39696	15.8309	5.63902	10.4515	1.4744	9.29179	4.534	9.62214	3.02409	5.3827	404.895	0.0980957	0.398895	1.39481	2.09475	-3085.23	-3226.75			5.4655	10.6405	5.10006	6.00964
	2.09267	9.69592	4.20225	15.5572	5.60525	10.0401	1.43312	8.60955	4.34045	9.76992	2.97417	5.39101	427.44	0.0982977	0.398142	1.39562	2.10714	-3091.65	-3227.67			5.33028	10.4009	4.79437	6.04504
	2.12379	9.61346	4.16944	15.4268	5.4457	9.4088	1.40064	7.56856	4.2971	9.62352	2.9446	5.3823	406.785	0.0983175	0.396481	1.38997	2.1135	-3080.1	-3228.63			5.30223	10.0938	4.4221	5.98347
	2.08329	9.8965	4.26541	15.3516	5.47155	8.95699	1.38931	7.04613	4.52739	9.87933	2.84699	5.75627	362.944	0.0988473	0.39547	1.38361	2.1226	-3098.59	-3229.42			5.41506	9.92671	4.32094	6.16086
	2.12925	10.1046	4.27848	15.9459	5.5242	9.03488	1.50481	6.74433	4.69833	10.3217	2.85656	6.04593	329.98	0.0995317	0.396066	1.37808	2.11205	-3020.01	-3230.12			5.50411	10.1683	4.31582	6.40805
	2.17585	10.2294	4.30129	16.2187	5.59746	8.75281	1.59652	6.40745	4.69975	11.1552	2.88021	6.58866	329.431	0.0998577	0.396205	1.3758	2.11138	-1943.7	-3229.3			5.56885	10.1896	4.23457	6.8747
	2.10745	10.2491	4.27677	17.6568	5.70611	8.85077	1.64472	5.77124	4.5916	12.2235	3.08815	7.60561	319.542	0.100418	0.396014	1.3703	2.11479	-617.376	-3226.94			5.54443	10.7379	4.00252	7.63907
	2.08618	10.1714	4.27258	18.3472	5.6794	8.93555	1.64993	5.47045	4.53744	13.8531	3.35658	9.24298	279.403	0.101205	0.396881	1.36202	2.11097	727.133	-3223.78			5.51005	10.9874	3.88594	8.81754

## Sheet: P208 U2
	Ra Li	Oi Li	Oe Li	MF Li	ICO Li	LO Li	Ra Re	Oi Re	Oe Re	MF Re	ICO Re	LO Re	EKG	Kippwinkel	Rotwinkel	Kraft x	Kraft y	Druck li	Druck re			Bauch links	Rücken links	Bauch rechts	Rücken rechts
	2.61131	24.5838	5.68949	18.1643	6.04302	6.65513	2.63719	38.0348	9.00029	15.1874	3.80831	15.7206	390.709	0.166769	0.264745	0.51362	4.12797	41	-2272.77			10.9615	10.2875	16.5574	11.5721
	2.61997	24.5262	5.77236	18.5542	5.74133	6.52087	2.55895	39.9839	8.94858	16.7829	4.19232	17.0531	368.407	0.166979	0.263887	0.53687	4.12282	38	-2261.18			10.9728	10.2721	17.1638	12.6761
	2.6222	25.572	5.78306	18.8649	5.53857	6.20053	2.57574	40.6067	9.00633	17.9892	4.48626	18.5889	344.775	0.167382	0.263322	0.546273	4.10003	1.56885	-2249.75			11.3257	10.2013	17.3962	13.6881
	2.68079	25.96	5.8155	19.6892	5.24927	6.07371	2.6211	43.1578	8.74567	19.5365	4.97097	20.8788	324.82	0.166736	0.261943	0.551445	4.08658	11	-2238.37			11.4854	10.3374	18.1749	15.1288
	2.71573	26.2551	5.93408	19.7058	5.26293	6.21474	2.64976	44.3707	8.72596	21.0049	5.26241	22.5225	300.066	0.166345	0.261063	0.560986	4.07217	-3182.79	L			11.635	10.3945	18.5821	16.2633
	2.80954	26.1975	5.9965	19.6222	5.01434	6.20755	2.68292	45.807	8.64271	21.6198	5.57605	24.1093	288.515	0.165236	0.261339	0.572708	4.05429	-3188.84	-2216.2			11.6678	10.2814	19.0442	17.1017
	2.82277	25.1294	6.12979	19.836	5.08899	6.1205	2.74663	45.354	8.49496	23.0375	5.81117	26.0932	277.189	0.164732	0.261494	0.592585	4.03175	-3206.66	-2204.53			11.3607	10.3485	18.8652	18.314
	2.9182	24.9276	6.12815	18.7809	5.17792	6.24666	2.85631	44.4332	8.52749	23.9564	6.22939	28.5517	265.446	0.163756	0.262261	0.59965	4.01577	-3231.89	-2193.21			11.3247	10.0685	18.6057	19.5791
	3.01819	24.7878	6.11993	17.7484	5.23554	6.3178	2.94669	42.9031	8.68616	24.5307	6.36404	29.0234	250.626	0.163223	0.263177	0.613478	4.00369	-3261.47	-2182.2			11.3087	9.76724	18.1786	19.9727
	3.12645	24.4644	6.3073	16.4192	5.0843	6.27591	2.92686	39.7323	8.65663	24.1428	6.65032	28.9182	240.637	0.162997	0.264128	0.633799	4.00212	-3287.18	-2171.34			11.2994	9.25981	17.1053	19.9038
	3.12468	24.3685	6.44714	14.5557	5.06883	6.44284	2.89411	37.5394	8.89251	23.9692	6.75888	28.5462	234.388	0.164135	0.264645	0.652637	3.99832	-3306.07	-2160.35			11.3134	8.68912	16.442	19.7581
	3.10693	24.3543	6.39871	14.0974	5.04287	6.62679	2.90407	35.4183	8.74892	24.9621	6.91563	28.3985	244.383	0.165252	0.264483	0.671409	4.00332	-3317.93	-2150.74			11.2866	8.58903	15.6904	20.0921
	3.16071	23.7446	6.35126	14.04	4.93566	6.74675	2.96775	33.0655	8.95832	25.6992	7.05043	27.5141	259.9	0.166552	0.265185	0.682841	4.01838	-3324.77	-2141.19			11.0855	8.57412	14.9972	20.0879
	3.18093	23.0073	6.31028	13.5423	4.97815	6.97983	2.97014	32.0837	8.80908	26.1731	7.26346	25.528	273.681	0.167263	0.265068	0.687681	4.03229	-3328.75	-2130.92			10.8328	8.50008	14.621	19.6549
	3.24772	21.8553	6.27094	13.5901	4.89768	7.34833	3.00339	31.4749	8.7711	26.9771	7.28813	24.558	288.902	0.168341	0.265072	0.689693	4.05454	-3331.33	-2120.21			10.458	8.61205	14.4165	19.6077
	3.3149	20.8859	6.14891	13.5303	4.99074	7.44787	3.12876	32.2446	8.5964	28.119	7.42231	24.65	305.982	0.169359	0.264577	0.687757	4.07417	-3333.35	-2110.06			10.1166	8.65629	14.6566	20.0638
	3.49531	20.6746	6.16806	13.6728	4.99163	7.45921	3.31762	32.8857	8.51586	29.0854	7.52172	25.4292	330.796	0.168709	0.265076	0.675738	4.09979	-3334.69	-2100.47			10.1127	8.70789	14.9064	20.6788
	3.72638	21.9641	6.64628	13.5607	5.00721	7.33441	3.51525	33.4743	8.71256	29.4527	7.48017	26.0608	354.853	0.168263	0.265761	0.657443	4.13141	-3335.71	-2091.52			10.7789	8.63411	15.234	20.9979
	4.01545	24.5497	6.98152	12.6496	5.24421	7.06371	3.7377	33.3858	8.69629	29.3896	7.51931	26.0511	369.547	0.167608	0.26534	0.641646	4.15103	-3336.36	-2083.34			11.8489	8.31919	15.2733	20.9867
	4.20855	26.5077	7.50273	11.602	5.28403	6.78868	3.93056	31.8636	8.75713	28.06	7.21189	25.2112	388.385	0.166632	0.264711	0.627097	4.16799	-3336.75	-2078.66			12.7396	7.89157	14.8504	20.161
	4.33076	29.2132	7.84566	10.5443	5.34305	6.35247	3.99991	30.1054	8.86939	26.3277	7.01386	24.6296	410.955	0.166682	0.264096	0.613554	4.17799	-3337.12	-2076.78			13.7965	7.41328	14.3249	19.3237
	4.36069	32.5949	8.11138	9.7942	5.32645	6.17986	3.97656	27.7093	8.97905	24.4557	6.72537	23.3713	425.857	0.166623	0.263714	0.602481	4.17905	-3337.17	-2077.29			15.0223	7.10017	13.555	18.1841
	4.42731	35.5509	8.30929	8.68028	5.55242	6.07865	4.02923	25.5736	9.45412	21.4214	6.27307	21.1906	429.802	0.167229	0.263226	0.604046	4.18715	-3337.27	-2080.85			16.0958	6.77045	13.019	16.2951
	4.30436	37.6669	8.13881	7.80938	5.62104	5.96818	3.94923	24.8886	9.80428	18.9971	6.05069	19.1069	419.031	0.167189	0.262358	0.603964	4.18918	-3337.28	-2087.81			16.7034	6.4662	12.8807	14.7182
	4.14709	38.1666	7.76697	6.91742	5.71435	6.03892	3.73828	23.6507	10.2297	16.2038	5.7571	17.1593	417.297	0.167332	0.262019	0.605481	4.19725	-3337.29	-2097.42			16.6936	6.22356	12.5396	13.0401
	3.92618	39.6888	7.54616	6.22849	5.68739	6.25077	3.54758	23.2012	10.7244	13.9768	5.84617	16.0988	409.566	0.167879	0.261675	0.606577	4.20087	-3337.29	-2108.94			17.0537	6.05555	12.4911	11.9739
	3.75273	41.8684	7.44568	5.54675	5.60113	6.3692	3.32695	22.9773	11.1769	13.3068	5.80225	15.7731	389.913	0.168155	0.261502	0.610865	4.21368	-3337.29	-2122.6			17.6889	5.83903	12.4937	11.6274
	3.56042	42.9122	7.25563	5.01644	5.64869	6.64168	3.23472	22.3457	12.0185	12.7438	5.98009	15.3279	386.355	0.167456	0.261802	0.613779	4.21318	-3337.5	-2139.05			17.9094	5.76894	12.533	11.3506
	3.42302	42.7226	7.03581	4.67634	5.81584	6.93922	3.08146	22.7388	12.3839	12.8963	6.14331	15.5759	381.742	0.167008	0.262301	0.610376	4.21118	-3337.62	-2158.31			17.7271	5.81047	12.7347	11.5385
	3.37344	41.2856	6.94968	4.66567	5.66906	7.59101	2.8883	22.8927	12.3654	13.4104	6.17514	16.3788	376.743	0.1672	0.263056	0.614035	4.21638	-3337.82	-2178.13			17.2029	5.97525	12.7155	11.9881
	3.31595	40.5877	6.83923	4.88822	5.35777	8.19136	2.94869	23.8011	12.3618	13.943	6.15805	17.225	366.831	0.167322	0.26258	0.615856	4.21676	-3337.99	-2199.17			16.9143	6.14578	13.0372	12.442
	3.25207	38.3858	6.59356	5.10494	5.21838	8.42053	3.05789	26.3013	12.3782	14.2948	5.79854	18.5217	370.162	0.166954	0.262801	0.616822	4.21107	-3338.14	-2222.07			16.0771	6.24795	13.9125	12.8717
	3.265	36.4228	6.41973	5.59453	5.13899	8.43867	3.01779	27.4207	11.81	14.9105	5.59156	19.4057	379.89	0.167074	0.263063	0.610773	4.20467	-3338.44	-2244.7			15.3692	6.39073	14.0828	13.3026
	3.32227	34.9936	6.26114	5.93114	5.03953	8.539	3.10472	29.0421	11.1972	15.39	5.39255	20.6224	383.995	0.166996	0.263147	0.610131	4.2052	-3338.52	-2267.76			14.859	6.50322	14.448	13.8017
	3.26641	31.2689	5.97848	6.38204	4.58928	8.48546	3.08577	30.0344	10.4929	16.2261	5.00878	21.6493	376.012	0.166919	0.262506	0.605486	4.22214	-3338.78	-2290.26			13.5046	6.48559	14.5377	14.2947
	3.29916	31.6419	6.06906	6.72497	4.40934	8.07405	3.05837	30.6523	9.74226	16.5365	4.92882	21.6286	379.467	0.16671	0.262409	0.598828	4.23538	-3339.04	-2310.69			13.67	6.40279	14.4843	14.3646
	3.31059	30.7323	6.27718	6.8785	4.43422	7.6193	3.05057	30.3143	9.23399	16.1703	4.6459	21.674	393.43	0.167027	0.26232	0.591648	4.24691	-3339.18	-2328.25			13.44	6.31067	14.1996	14.1634
	3.33266	30.9496	6.33584	6.86344	4.50855	7.30187	3.00859	29.1786	8.5265	15.4022	4.45416	20.3746	394.366	0.167155	0.261742	0.585858	4.2536	-3339.57	-2341.84			13.5393	6.22462	13.5712	13.4103
	3.26263	31.8234	6.323	6.86211	4.70841	7.2434	2.94996	27.0875	8.06808	14.879	4.49197	19.3813	363.92	0.167786	0.261384	0.574324	4.26863	-3339.67	-2350.86			13.803	6.27131	12.7018	12.9174
	3.28458	32.3012	6.4619	6.83776	4.89969	7.56949	2.92809	26.2633	7.67146	14.117	4.40344	18.1243	346.582	0.167983	0.260999	0.558191	4.28406	-3340.07	-2356.53			14.0159	6.43565	12.2876	12.2149
	3.34936	32.7091	6.38738	6.92163	5.04505	7.89471	2.94626	25.163	7.47299	13.3977	4.32691	16.1578	330.077	0.168016	0.261595	0.545996	4.28265	-3340.41	-2358.54			14.1486	6.62046	11.8607	11.2941
	3.38423	33.6377	6.33867	7.23379	5.60251	7.88948	2.91859	24.1739	7.1558	12.091	4.12923	14.3445	309.58	0.168177	0.260778	0.547559	4.2854	-3340.59	-2357.49			14.4535	6.90859	11.4161	10.1882
	3.31953	34.8613	6.2666	7.42005	5.97977	8.25016	2.9236	23.148	7.02646	11.3581	4.16021	13.4815	290.373	0.168517	0.260306	0.548435	4.27961	-3341.07	-2354.67			14.8158	7.21666	11.0327	9.6666
	3.32703	35.4108	6.30709	7.30618	6.21907	8.77095	2.85128	22.0382	6.90563	10.8293	4.14737	12.8285	276.921	0.168793	0.260735	0.551219	4.27321	-3341.3	-2351.31			15.015	7.43207	10.5984	9.26838
	3.28693	36.4825	6.37441	7.16722	6.30204	9.17151	2.81276	21.26	7.00681	10.9222	4.31997	12.5553	276.415	0.168899	0.261015	0.557392	4.27289	-3341.74	-2347.43			15.3813	7.54692	10.3598	9.26583
	3.35321	35.5201	6.30812	7.27947	6.18202	9.25652	2.76699	20.2774	7.1229	11.5032	4.30075	12.7166	272.648	0.168872	0.260143	0.561429	4.27535	-3342.12	-2343.08			15.0605	7.57267	10.0558	9.50685
	3.40902	34.9701	6.27227	7.1677	6.31704	9.37124	2.80929	19.6105	7.24496	11.9894	4.48938	13.0674	269.415	0.168911	0.260218	0.576669	4.27888	-3342.32	-2337.8			14.8838	7.61866	9.88825	9.84873
	3.43438	34.85	6.42378	7.33472	6.30855	9.55304	2.95541	19.9692	7.58705	12.2689	4.84027	13.8285	282.124	0.169429	0.260219	0.591776	4.27489	-3342.77	-2332.05			14.9027	7.7321	10.1706	10.3126
	3.44789	33.9286	6.4305	7.39189	6.08253	9.37937	2.97962	20.0042	7.88842	12.9931	5.06233	14.9134	304.586	0.170451	0.260414	0.593696	4.28346	-3342.89	-2325.85			14.6023	7.61793	10.2907	10.9896
	3.56216	33.547	6.57134	6.9433	5.77685	8.94981	3.08325	19.7446	8.06173	13.626	5.20598	15.6925	317.866	0.170693	0.261543	0.593456	4.2855	-3343.19	-2319.09			14.5602	7.22332	10.2965	11.5082
	3.55266	32.3197	6.42281	6.93292	5.68894	8.52086	3.14579	19.3078	8.28246	14.2965	5.31538	16.4058	323.339	0.171107	0.262421	0.581092	4.28185	-3343.47	-2312.03			14.0984	7.04757	10.2454	12.0059
	3.59385	33.8281	6.4959	6.65737	5.4681	8.28686	3.16134	19.1322	8.44349	14.8273	5.50794	17.0004	345.492	0.171137	0.263767	0.588582	4.2761	-3343.58	-2304.52			14.6393	6.80411	10.2457	12.4452
	3.56291	35.7404	6.65351	6.61201	5.49272	7.97613	3.15481	18.7921	8.41763	14.246	5.57243	17.7139	368.778	0.171544	0.264715	0.602307	4.26654	-3343.83	-2296.59			15.319	6.69362	10.1215	12.5108
	3.52025	37.1376	6.80243	6.53138	5.25377	7.87494	3.08677	17.3184	8.46698	14.7823	5.56837	18.6858	384.207	0.171377	0.265156	0.605606	4.25873	-3343.89	-2289.15			15.8201	6.55336	9.62406	13.0122
	3.52118	38.508	6.77979	6.11997	4.9498	7.6003	2.97523	16.3824	8.28851	15.4815	5.58953	18.8492	385.993	0.17138	0.265649	0.609405	4.24926	-3344.09	-2282.09			16.2696	6.22336	9.21538	13.3067
	3.55475	39.8817	6.74013	6.04613	4.94035	7.69013	2.90304	16.143	8.25703	16.1477	5.54909	18.6619	377.496	0.170852	0.2649	0.61259	4.23223	-3344.23	-2275.72			16.7255	6.22554	9.10103	13.4529
	3.57085	42.4004	6.73923	6.11253	5.04908	7.8887	2.82094	16.069	8.20856	15.8833	5.48234	18.9044	396.532	0.170337	0.26403	0.617266	4.22243	-3344.28	-2269.9			17.5702	6.3501	9.03283	13.4234
	3.57965	42.4895	6.62626	6.01486	5.10278	7.84469	2.74082	16.2108	8.21314	15.5145	5.46538	19.1556	430.407	0.169829	0.263804	0.623255	4.21157	-3344.46	-2264.53			17.5651	6.32078	9.05491	13.3785
	3.534	41.204	6.38244	5.9119	5.0273	7.61557	2.66109	15.7131	8.18016	15.2837	5.52362	19.4447	438.735	0.168995	0.263704	0.62933	4.20625	-3344.51	-2260.24			17.0401	6.18492	8.85144	13.4173
	3.47251	41.9489	6.32615	5.63131	5.05571	7.59561	2.59266	15.6603	8.07077	16.4061	5.50829	20.1231	441.381	0.169082	0.263432	0.640364	4.19006	-3344.66	-2256.37			17.2492	6.09421	8.77458	14.0125
	3.42761	41.286	6.35519	5.83755	5.02728	7.73674	2.57274	15.708	8.09306	16.418	5.32636	20.4574	443.844	0.169602	0.263115	0.647297	4.17563	-3344.71	-2252.79			17.0229	6.20052	8.79125	14.0672
	3.32705	40.3063	6.21778	6.25194	5.03275	7.72671	2.66438	15.5222	8.02644	15.9016	5.14817	20.8875	449.25	0.169779	0.262264	0.645064	4.15504	-3344.8	-2249.81			16.6171	6.33713	8.73768	13.9791
	3.22687	39.2784	6.08484	6.19385	5.10142	7.95378	2.65023	15.5312	7.80812	16.323	5.14809	21.6575	454.22	0.17028	0.262295	0.630085	4.14316	-3344.95	-2247.14			16.1967	6.41635	8.66319	14.3762
	3.14899	39.1754	6.08447	6.21222	5.09843	8.07484	2.64895	15.6518	7.6036	16.8696	5.03398	22.1633	437.242	0.170868	0.261512	0.630611	4.12261	-3344.9	-2245.22			16.1363	6.46183	8.63478	14.6889
	3.1753	37.9385	6.13989	6.62473	5.18866	8.24004	2.69989	16.3502	7.2731	17.7617	5.01946	22.7171	396.801	0.171717	0.261192	0.62666	4.09198	-3345.04	-2244.11			15.7512	6.68448	8.7744	15.1661
	3.16159	36.3349	6.19485	6.82975	5.04301	8.46237	2.7586	16.6764	7.1332	17.6903	4.91869	23.2178	372.944	0.172084	0.26043	0.617462	4.0757	-3345.04	-2243.63			15.2305	6.77838	8.85608	15.2756
	3.09989	36.4133	6.12718	6.79668	4.90533	8.31215	2.76039	16.7326	6.80039	17.6396	5.04108	23.0596	346.844	0.172113	0.259342	0.603775	4.06773	-3345.09	-2243.97			15.2134	6.67139	8.76445	15.2468
	3.15623	37.0098	6.16856	6.66576	4.92962	8.38898	2.72768	16.6814	6.74625	17.4417	5.20642	22.8103	319.649	0.172039	0.259213	0.589047	4.06702	-3345.22	-2244.75			15.4449	6.66145	8.71844	15.1528
	3.18176	35.4092	6.16951	6.54056	4.6342	8.1586	2.72339	17.0379	6.75336	16.9509	5.1876	21.8153	309.079	0.171789	0.2591	0.576202	4.05463	-3345.14	-2246.33			14.9201	6.44445	8.8382	14.6512
	3.1128	34.1523	6.00993	6.29485	4.56976	8.02661	2.62821	16.7872	6.84173	16.2803	5.34888	21.1032	298.698	0.170787	0.258659	0.582353	4.04566	-3345.33	-2248.6			14.425	6.29707	8.75237	14.2441
	3.06035	33.0772	5.82713	5.79845	4.52404	7.88238	2.60607	16.9304	7.08563	15.6534	5.44555	20.8513	307.959	0.169805	0.259012	0.57907	4.0378	-3345.34	-2251.25			13.9882	6.06829	8.87404	13.9834
	3.09186	34.9848	5.86306	5.46922	4.48589	7.79721	2.59728	16.3439	7.36668	14.4498	5.35148	19.7285	328.028	0.169404	0.259042	0.563318	4.03938	-3345.32	-2254.23			14.6466	5.91744	8.76929	13.1766
	3.17351	35.5799	5.85672	5.33568	4.45013	7.74345	2.59519	16.6757	7.75525	13.3936	5.26974	18.3692	346.905	0.168772	0.259746	0.557075	4.04289	-3345.47	-2257.91			14.87	5.84309	9.00873	12.3442
	3.16885	35.8077	5.80805	5.2422	4.32959	7.55333	2.59768	16.7492	7.98336	13.0999	5.34708	17.8394	354.612	0.168079	0.260157	0.552842	4.04731	-3345.35	-2261.6			14.9282	5.70837	9.11007	12.0955
	3.12776	36.6697	5.78968	5.04334	4.32936	7.13685	2.58507	16.8205	8.10766	13.0033	5.48216	17.934	363.027	0.167323	0.260451	0.560589	4.0389	-3345.43	-2265.26			15.1957	5.50318	9.17106	12.1398
	3.1515	39.2324	5.74047	5.11792	4.28385	6.84918	2.6582	17.5668	8.35846	12.6568	5.30695	17.6361	383.596	0.167175	0.26089	0.576958	4.04914	-3345.41	-2268.65			16.0414	5.41698	9.52781	11.8666
	3.1609	39.8469	5.68443	5.12187	4.20691	6.33036	2.68844	17.8572	8.44236	12.6865	5.19042	17.4571	404.261	0.167663	0.260896	0.587077	4.059	-3345.29	-2272.05			16.2307	5.21971	9.66267	11.778
	3.11696	39.1518	5.57373	5.18243	4.19771	6.08018	2.71672	18.4787	8.34448	12.8403	5.13966	16.6264	401.166	0.167909	0.260922	0.601848	4.07441	-3345.39	-2274.94			15.9475	5.15344	9.84662	11.5354
	3.06854	37.4934	5.53203	5.12005	4.28551	6.03333	2.68895	18.9959	7.9437	12.9148	5.17337	16.7327	393.352	0.167592	0.261229	0.623839	4.09829	-3345.24	-2276.64			15.3647	5.1463	9.87618	11.607
	2.99364	37.8874	5.43858	5.20901	4.30529	5.72038	2.68377	19.393	7.82868	12.6976	5.06963	16.7002	368.893	0.167457	0.260892	0.639319	4.127	-3345.25	-2277.89			15.4399	5.07823	9.96847	11.4891
	2.97197	36.5893	5.33564	5.32425	4.37443	5.59789	2.74446	20.5458	7.57169	12.2933	4.95675	16.2396	365.539	0.167779	0.26096	0.6511	4.15364	-3345.29	-2278.96			14.9657	5.09886	10.2873	11.1632
	2.98808	35.8748	5.09245	5.42664	4.59111	5.43296	2.75582	20.5678	7.35652	11.8125	5.0084	16.0963	359.454	0.167684	0.260815	0.656242	4.1827	-3345.21	-2279.72			14.6518	5.15024	10.2267	10.9724
	2.91419	33.9385	5.21118	5.46822	4.93845	5.60644	2.6801	20.8527	7.28499	11.4334	5.31262	15.8286	349.017	0.166608	0.260263	0.655093	4.20554	-3345.33	-2279.82			14.0213	5.3377	10.2726	10.8582
	2.93012	34.756	5.12081	5.36673	5.12079	5.876	2.72076	20.2861	7.08804	11.6261	5.41321	15.2286	352.124	0.165915	0.259735	0.65272	4.22373	-3345.31	-2280.03			14.269	5.45451	10.0316	10.756
	2.9455	35.9702	5.04305	5.22053	5.13442	5.99224	2.72178	21.5366	7.37782	11.3223	5.4116	15.6221	364.485	0.165208	0.259217	0.644103	4.22899	-3345.35	-2280.21			14.6529	5.44906	10.5454	10.7853
	2.91204	36.8389	4.93049	4.99751	5.21124	6.33972	2.7105	22.3451	7.41666	10.9216	5.4511	15.1265	363.373	0.164786	0.259376	0.636273	4.23075	-3345.4	-2280.15			14.8938	5.51616	10.8241	10.4997
	2.90571	36.7556	4.87256	4.79795	5.16098	6.75874	2.69557	22.2412	7.41553	10.7919	5.46893	14.4531	361.828	0.164174	0.258793	0.631544	4.23891	-3345.32	-2279.53			14.8446	5.57256	10.7841	10.238
	2.89733	36.2105	4.91298	4.4967	5.16107	7.11893	2.68182	22.5889	7.68623	10.7136	5.41002	13.7876	353.495	0.164512	0.258803	0.62219	4.25401	-3345.35	-2278.83			14.6736	5.59223	10.9856	9.97042
	2.92109	35.8107	4.89782	4.26528	5.21052	7.41396	2.76121	22.94	7.79907	10.5173	5.3256	13.0145	350.635	0.165036	0.258798	0.617429	4.26629	-3345.26	-2278.32			14.5432	5.62992	11.1668	9.61913
	2.8903	35.5449	4.91823	4.13719	5.32081	7.9591	2.79592	23.0201	8.32698	9.92502	5.13051	12.8268	350.092	0.165745	0.25909	0.607626	4.28236	-3345.21	-2275.7			14.4512	5.8057	11.381	9.29411
	2.89748	34.7674	4.88318	4.15404	5.25662	8.21507	2.83887	22.7416	8.64175	9.87223	5.07299	12.4723	342.064	0.166325	0.25895	0.602297	4.2917	-3345.17	-2268.94			14.1827	5.87524	11.4074	9.13918
	2.83886	33.6784	4.7729	4.09567	5.17081	8.34529	2.91618	21.8885	8.95774	9.80107	5.17467	12.3285	322.088	0.166668	0.25915	0.592567	4.29544	-3345.07	-2253.13			13.7634	5.87059	11.2541	9.10143
	2.75941	33.7297	4.96716	4.21472	5.16091	8.33789	2.9268	20.9601	9.16359	10.2115	5.21355	11.9178	306.471	0.167148	0.259885	0.580478	4.28604	-3345.04	-2219.61			13.8188	5.90451	11.0168	9.11428
	2.62155	33.5477	5.09734	4.25595	5.06995	8.07764	2.97503	20.951	9.33287	10.2131	5.22411	11.7336	302.498	0.16808	0.259195	0.567789	4.26046	-3344.89	-2156.24			13.7555	5.80118	11.0863	9.05694
	2.52699	33.6248	5.11151	4.35734	4.92212	8.23347	3.05758	19.8972	9.50606	10.5531	5.15741	12.5663	305.105	0.168463	0.259501	0.554171	4.23194	-3344.75	-2049.42			13.7544	5.83764	10.8203	9.42562
	2.38544	32.403	5.13035	4.58793	4.69261	7.9941	3.01746	20.1282	9.50007	11.2667	5.02574	13.3279	298.088	0.168755	0.260043	0.537386	4.20728	-3344.56	-1873.65			13.3063	5.75821	10.8819	9.87345
	2.30383	32.2896	5.26338	4.96059	4.8071	7.92538	3.03371	20.5276	9.30497	12.3046	5.08131	13.8438	285.5	0.169655	0.261366	0.527633	4.18039	-3344.27	-1630.63			13.2856	5.89769	10.9554	10.4099
	2.24774	32.5422	5.4379	5.58552	4.88583	8.1402	2.94505	20.5857	9.1443	13.8071	4.85333	14.2002	287.395	0.171285	0.260899	0.534186	4.16948	-3344.06	-1326.14			13.4093	6.20385	10.8917	10.9536
	2.24987	33.7742	5.50252	6.23431	5.02351	8.21136	2.89041	20.4018	8.73721	14.9536	4.72367	14.9211	293.928	0.172291	0.260943	0.556791	4.17493	-3343.72	-983.764			13.8422	6.48972	10.6765	11.5328
	2.20436	33.4745	5.41949	7.09293	5.20524	8.85037	2.80158	20.8138	8.43328	16.8056	4.45596	15.8953	298.483	0.172409	0.260835	0.567109	4.1822	-3343.43	-623.14			13.6995	7.04951	10.6829	12.3856
	2.23172	34.2909	5.30999	8.54906	5.45327	9.19578	2.57287	20.7932	7.97137	18.3565	4.2583	16.1938	305.355	0.172866	0.261898	0.575846	4.19737	-3343.14	-261.321			13.9442	7.7327	10.4458	12.9362
	2.27848	34.3815	5.39396	10.4091	5.67957	9.3046	2.60104	20.5015	7.83357	20.6007	4.18351	16.1371	320.784	0.173784	0.261914	0.586557	4.21506	-3342.8	52.3142			14.018	8.46443	10.312	13.6404
	2.26611	33.808	5.45173	12.2187	5.95985	9.40991	2.57097	19.8804	7.6001	22.6409	4.08825	16.8623	351.678	0.174655	0.26141	0.598298	4.23477	-3342.59	302.394			13.842	9.19616	10.0172	14.5305
	2.22327	33.3671	5.44004	13.6557	6.02171	9.73473	2.52603	19.7555	7.54075	24.0513	4.14301	17.2221	371.097	0.174389	0.261241	0.607468	4.25604	-3342.31	477.987			13.6768	9.80404	9.94076	15.1388
	2.1816	30.9623	5.46192	14.9324	6.06963	10.7778	2.54387	19.5621	7.30485	25.6512	4.11753	18.2525	378.69	0.174308	0.260932	0.613173	4.25879	-3342.09	583.088			12.8686	10.5933	9.8036	16.0071
	2.23771	29.1335	5.52764	16.1571	6.16511	11.16	2.55251	19.3778	7.33279	27.2877	4.39945	19.3942	405.198	0.174501	0.260902	0.618799	4.25798	-3341.98	626.595			12.2996	11.1607	9.75436	17.0271
	2.25069	28.2773	5.65698	17.9128	6.39794	11.8751	2.53603	18.3241	7.257	28.172	4.57509	20.1171	434.583	0.174721	0.260379	0.624733	4.26713	-3341.84	618.239			12.0617	12.0619	9.37239	17.6214
	2.301	28.45	5.75633	20.4539	6.67039	13.2492	2.55697	18.2365	7.27394	28.092	4.6078	20.8022	440.388	0.174872	0.260794	0.623089	4.2896	-3341.86	572.656			12.1691	13.4579	9.35581	17.834
	2.26568	28.7	6.04197	21.6054	6.85372	14.261	2.53234	17.9965	6.96486	26.7936	4.62986	21.0007	447.023	0.175106	0.26096	0.63286	4.31472	-3341.87	508.347			12.3359	14.24	9.16457	17.4747
	2.3	27.7884	6.3183	22.7525	6.88908	15.6187	2.52342	18.4645	6.67631	25.043	4.41107	21.0351	464.537	0.175664	0.260871	0.640016	4.3371	-3341.91	436.074			12.1356	15.0868	9.22142	16.8297
	2.37476	27.4154	6.75758	23.8005	7.21498	16.0947	2.5561	19.016	6.63742	24.0662	4.2773	20.6071	460.203	0.176881	0.261025	0.648115	4.36881	-3342.12	362.305			12.1826	15.7034	9.40319	16.3169
	2.43055	28.1413	6.86982	24.904	7.53109	16.5681	2.61907	19.4205	6.56986	22.3712	4.04748	18.8268	457.446	0.177302	0.261603	0.654155	4.39954	-3342.27	292.516			12.4806	16.3344	9.53647	15.0818
	2.50985	28.0203	7.04749	25.3118	7.73693	17.1245	2.66709	19.781	6.69222	20.5715	3.76542	18.2265	430.645	0.177843	0.262646	0.662055	4.42462	-3342.54	225.704			12.5259	16.7244	9.71343	14.1878
	2.61313	28.2167	7.56766	25.6335	7.83313	16.6238	2.76046	20.3965	6.51955	19.6247	3.57578	18.3351	406.246	0.177741	0.261921	0.671588	4.43695	-3342.88	160.713			12.7992	16.6968	9.89216	13.8452
	2.73323	26.6299	7.98715	26.4757	8.08217	15.9265	2.85447	21.0747	6.60703	19.4407	3.55626	18.2426	408.686	0.177557	0.261804	0.677421	4.43588	-3343.12	95.9757			12.4501	16.8281	10.1787	13.7465
	2.90433	26.587	8.72538	27.3333	8.23897	15.2562	3.01633	21.2108	6.81297	19.4441	3.65228	18.3836	394.196	0.177228	0.262212	0.670783	4.42838	-3343.48	29.6444			12.7389	16.9428	10.3467	13.8267
	3.06884	26.735	9.19582	28.3233	8.2684	14.3539	3.16913	21.3996	6.97144	19.1124	3.78047	18.3346	376.607	0.176319	0.2622	0.668435	4.41249	-3343.77	-36.3463			12.9999	16.9819	10.5134	13.7425
	3.37472	25.944	9.92892	28.0531	7.96684	13.3855	3.37827	22.6736	7.3124	18.2341	3.81477	18.5774	370.885	0.175131	0.261696	0.658974	4.38145	-3344.01	-103.752			13.0826	16.4685	11.1214	13.5421
	3.586	25.2505	10.5645	27.9613	8.02468	12.5448	3.53017	24.0846	7.65169	17.8255	4.08021	19.0408	366.648	0.174284	0.262078	0.646723	4.34724	-3344.25	-171.206			13.1337	16.1769	11.7555	13.6488
	3.72114	25.0719	10.9343	26.7788	7.84531	11.572	3.63896	24.9075	7.83304	17.052	4.28598	18.7818	350.85	0.173567	0.262655	0.636338	4.30338	-3344.37	-235.451			13.2424	15.3987	12.1265	13.3733
	3.85841	24.807	11.4062	24.8857	7.79921	11.0248	3.68632	24.8733	8.25899	15.8312	4.54154	18.8267	330.125	0.172852	0.26298	0.622854	4.26478	-3344.52	-294.409			13.3572	14.5699	12.2729	13.0665
	3.85856	25.2407	11.7878	22.6561	7.59743	10.1603	3.73802	25.9378	8.40819	15.9384	4.62719	20.0752	320.23	0.173384	0.262686	0.602367	4.2397	-3344.63	-345.312			13.629	13.4713	12.6947	13.5469
	3.9943	25.2604	11.9466	20.9752	7.37076	9.53191	3.81586	26.8338	8.63673	15.3192	4.65357	20.8859	308.377	0.173684	0.263587	0.596628	4.20297	-3344.64	-388.245			13.7338	12.626	13.0955	13.6195
	3.8621	26.2255	12.2055	18.6191	7.10716	8.71428	3.80525	28.2366	8.74523	14.6361	4.99307	21.7959	301.933	0.174289	0.264508	0.594393	4.16552	-3344.71	-422.429			14.0977	11.4802	13.5957	13.8083
	3.81513	28.1138	12.4139	16.0799	6.82366	8.00906	3.70479	28.9166	8.87767	13.7394	5.10684	21.6532	278.366	0.174469	0.265013	0.590171	4.13889	-3344.75	-447.886			14.7809	10.3042	13.833	13.4998
	3.74441	28.7245	13.0202	14.2655	6.72431	7.49174	3.5666	29.1279	8.79214	12.8436	4.93987	21.9057	256.957	0.174123	0.264206	0.593261	4.11832	-3344.75	-465.618			15.163	9.49384	13.8289	13.2297
	3.66573	29.4557	13.1133	12.8426	6.57814	6.95308	3.47023	29.6442	8.88176	12.1499	4.88653	22.7875	250.418	0.173487	0.264139	0.599902	4.10698	-3344.8	-477.145			15.4116	8.79128	13.9987	13.2746
	3.63302	30.1048	12.9212	11.8046	6.46856	6.63024	3.4709	31.1937	8.88408	11.785	4.75205	23.1016	246.604	0.173278	0.264048	0.595371	4.09274	-3344.82	-485.786			15.553	8.30115	14.5162	13.2129
	3.61997	30.6736	12.8632	10.5847	6.30705	6.72572	3.43538	31.4146	8.75087	11.292	4.75243	22.1574	241.695	0.172542	0.264208	0.599861	4.07515	-3344.85	-492.765			15.7189	7.87249	14.5336	12.734
	3.492	31.3629	12.3297	9.66854	6.17973	6.7481	3.17563	31.0475	8.49853	10.7012	4.47755	21.4051	236.972	0.171961	0.262811	0.600952	4.08277	-3344.92	-500.063			15.7282	7.53213	14.2405	12.1946
	3.36763	30.5488	11.9539	8.57555	6.28443	6.7489	3.11566	30.2373	8.27253	9.97509	4.16402	20.7495	256.553	0.17139	0.26226	0.597956	4.10562	-3344.92	-507.409			15.2901	7.20296	13.8752	11.6295
	3.27041	29.6306	11.1973	8.32492	6.05422	7.18822	3.13967	29.7945	7.98878	9.76971	4.07207	20.8991	296.369	0.171843	0.26249	0.604002	4.14469	-3345	-515.932			14.6994	7.18912	13.641	11.5803
	3.13843	30.2086	9.96076	7.60976	6.31139	7.56866	3.044	29.3823	7.79354	10.0498	3.92469	20.2937	344.564	0.172717	0.263016	0.600767	4.18402	-3345.03	-527.931			14.4359	7.16327	13.4066	11.4227
	3.07828	32.2339	9.26992	7.63625	6.49429	7.9034	2.98361	27.9228	7.67393	9.83304	3.81277	20.2551	378.59	0.173431	0.262621	0.600539	4.2189	-3345.05	-541.984			14.8607	7.34465	12.8601	11.3003
	3.00987	32.8489	8.98943	7.7667	6.71968	8.2361	2.93371	26.4007	7.57223	10.3127	3.51182	20.3571	401.976	0.173482	0.26191	0.595094	4.25141	-3345.12	-559.14			14.9494	7.57416	12.3022	11.3939
	2.97501	32.4328	8.77552	7.53311	7.01558	8.21129	3.00542	26.4078	7.53703	10.6744	3.41696	21.0146	419.589	0.173494	0.262012	0.580455	4.28264	-3345.14	-580.335			14.7278	7.58666	12.3168	11.702
	2.98311	32.5915	8.6944	7.49535	7.02263	8.54234	3.00682	25.5257	7.47507	10.8447	3.43599	21.1171	432.559	0.173219	0.262528	0.57436	4.29929	-3345.21	-604.721			14.7563	7.68677	12.0025	11.7993
	3.00791	32.4201	8.37481	7.47248	7.05755	8.46574	3.10235	25.5139	7.66263	11.5305	3.37738	21.5011	432.952	0.172651	0.263192	0.572939	4.30913	-3345.22	-634.92			14.6009	7.66526	12.093	12.1363
	3.03664	32.1656	8.25047	7.54728	6.82841	7.95507	3.08294	25.5097	7.8182	11.7335	3.50615	22.2989	419.129	0.172381	0.263208	0.565125	4.31601	-3345.28	-669.015			14.4842	7.44358	12.1369	12.5128
	3.10685	31.323	8.29395	8.30292	6.7632	8.1847	3.18114	25.0728	8.02353	11.8961	3.73531	22.4319	399.884	0.171779	0.263045	0.571794	4.31302	-3345.35	-709.318			14.2413	7.75028	12.0925	12.6878
	3.14452	28.7713	8.35768	8.51536	6.65846	7.72255	3.16632	26.4921	8.06339	11.6344	3.96646	21.9426	387.775	0.171536	0.263881	0.579913	4.31163	-3345.36	-756.087			13.4245	7.63212	12.5739	12.5145
	3.14107	27.6078	8.2071	8.61045	6.59136	7.29515	3.14294	27.2636	8.10015	10.9354	3.99051	22.042	375.833	0.171333	0.264169	0.585792	4.31586	-3345.47	-808.401			12.9853	7.49899	12.8356	12.3226
	3.16877	26.8607	8.23329	8.76697	6.51033	6.95038	3.05098	27.4814	7.866	11.0773	4.01285	22.0596	366.084	0.17073	0.263523	0.585931	4.32531	-3345.45	-866.561			12.7543	7.40923	12.7995	12.3832
	3.12269	24.9693	8.32347	9.57607	6.25508	6.88664	3.01842	29.1031	8.00254	10.684	3.99526	20.9961	366.701	0.170989	0.263041	0.589095	4.33358	-3345.57	-929.749			12.1385	7.5726	13.3747	11.8918
	3.16529	23.8507	8.50247	10.169	6.5286	7.20209	3.06169	30.0839	8.30539	10.2139	3.94787	20.0866	387.382	0.170802	0.262196	0.595049	4.33674	-3345.62	-997.626			11.8395	7.96656	13.817	11.4161
	3.1861	24.7209	8.53039	10.693	6.51975	7.54785	3.13147	30.2061	8.53908	10.364	3.97607	20.215	409.267	0.170345	0.261875	0.60397	4.34354	-3345.57	-1069.26			12.1458	8.25353	13.9589	11.5183
	3.17047	25.4119	8.57615	10.9441	6.36474	7.16312	3.23669	30.3254	8.72075	10.7999	3.95484	20.2466	411.681	0.169811	0.262389	0.608271	4.34828	-3345.75	-1143.55			12.3862	8.15731	14.0943	11.6671
	3.24165	25.2756	8.67434	11.1668	6.22341	7.07014	3.28472	30.0017	8.88418	10.8486	4.00067	19.5725	421.613	0.169553	0.262961	0.611204	4.34842	-3345.69	-1219.58			12.3972	8.15344	14.0569	11.4739
	3.28847	24.7359	8.81204	11.5275	6.27345	7.18494	3.37137	30.3315	9.03635	10.5922	3.96561	18.5672	432.498	0.169686	0.263626	0.615056	4.34267	-3345.78	-1295.25			12.2788	8.32863	14.2464	11.0417
	3.28988	24.6519	8.87173	11.5358	6.35039	7.29274	3.40747	30.0454	9.15556	10.4604	3.91604	18.0971	445.821	0.169786	0.263588	0.617449	4.32846	-3345.87	-1368.4			12.2712	8.39297	14.2028	10.8245
	3.29268	25.1212	9.03657	11.4098	6.28733	7.13192	3.45326	30.4112	8.96353	10.5526	3.92829	17.8595	452.143	0.169494	0.263519	0.632863	4.32029	-3345.79	-1439.43			12.4835	8.27635	14.276	10.7801
	3.29707	25.5054	9.11547	11.3983	6.42195	6.75488	3.49967	30.9353	8.91086	10.5503	3.91569	17.3966	422.488	0.168782	0.263266	0.647147	4.30873	-3346.02	-1506.03			12.6393	8.1917	14.4486	10.6209
	3.29882	23.2633	9.10324	11.1668	6.24283	6.36591	3.48102	32.294	9.18944	10.3663	3.95194	16.6666	387.158	0.168609	0.262287	0.656533	4.29855	-3345.92	-1567.02			11.8885	7.92519	14.9881	10.3283
	3.27327	22.462	8.92655	10.9611	6.25927	6.54566	3.49281	33.5586	9.44818	10.5591	3.94678	16.8944	361.056	0.168611	0.260707	0.665687	4.29139	-3345.98	-1621.36			11.5539	7.92202	15.4999	10.4668
	3.27348	22.1973	8.66964	11.2457	6.38312	6.50893	3.54929	34.5776	9.57782	10.4224	3.86874	17.2486	337.362	0.169408	0.260192	0.666188	4.28673	-3346.12	-1670.58			11.3801	8.04592	15.9016	10.5132
	3.14091	21.5852	8.45261	11.2775	6.42743	6.23456	3.52725	35.6796	9.44879	10.3249	3.78947	17.721	322.839	0.170029	0.260215	0.661919	4.27791	-3345.96	-1714.65			11.0596	7.97983	16.2185	10.6118
	3.08003	21.2267	8.36476	11.0092	6.24924	6.17064	3.45536	37.387	9.53333	10.3102	3.7894	17.8145	310.71	0.171011	0.260313	0.6565	4.27507	-3346.14	-1754.15			10.8905	7.8097	16.7919	10.638
	3.03613	19.3571	8.3565	10.8781	6.27523	6.41557	3.40285	38.4863	9.50349	10.122	3.73446	18.1701	309.743	0.172674	0.260847	0.646606	4.26915	-3346.04	-1790.41			10.2499	7.85631	17.1309	10.6755
	3.06678	18.1534	8.32637	10.8405	6.53821	6.68816	3.35113	39.2991	9.26544	9.76481	3.60558	17.9278	313.12	0.173806	0.261503	0.632981	4.2583	-3346.04	-1824.72			9.84884	8.0223	17.3052	10.4327
	2.97604	17.7423	8.80352	10.8327	6.52833	6.90413	3.20156	38.2434	8.86661	9.16235	3.39148	17.0704	314.012	0.175224	0.262449	0.618298	4.23533	-3346.17	-1856.02			9.84063	8.0884	16.7705	9.87474
	2.95546	17.0318	9.32269	10.7916	6.71745	6.95788	3.05025	39.4621	8.45012	8.43214	3.26132	15.658	327.801	0.176092	0.262168	0.598566	4.21296	-3345.99	-1886.88			9.77	8.15565	16.9875	9.11715
	2.90401	16.8082	9.98164	10.7369	6.77011	7.34433	2.99445	40.2665	8.48178	8.25169	3.17926	14.7325	336.103	0.175653	0.261787	0.588854	4.19103	-3346.15	-1915.23			9.89794	8.28378	17.2476	8.72116
	2.9673	16.8282	10.1996	10.4848	7.13155	7.80789	3.07723	39.7834	8.51685	7.90022	3.24119	14.8162	330.764	0.17515	0.261155	0.575959	4.16778	-3346.1	-1943.84			9.99837	8.47475	17.1258	8.65253
	3.03002	17.4032	10.4396	10.3144	7.45769	8.16838	3.12007	39.8603	8.45663	8.00743	3.18908	14.2375	329.516	0.174599	0.260534	0.562965	4.13372	-3346.02	-1970.85			10.2909	8.64681	17.1457	8.47799
	3.08619	18.556	10.5198	10.3485	7.56215	8.48869	3.13723	38.5084	8.39972	8.11191	3.20814	13.8245	323.04	0.174039	0.259916	0.564074	4.09848	-3346.15	-1998.2			10.7207	8.79977	16.6818	8.38152
	3.03962	18.9843	10.3652	9.83513	7.58857	8.4803	3.11068	37.5804	8.46083	8.73092	3.23831	14.1998	314.152	0.173857	0.259278	0.566084	4.0699	-3346	-2023.7			10.7964	8.63467	16.384	8.723
	3.02237	19.5036	9.55408	9.56279	7.6158	8.66404	3.14558	35.6199	8.416	9.20068	3.30787	14.4321	299.653	0.172946	0.260322	0.58258	4.04504	-3346.11	-2047.53			10.6934	8.61421	15.7271	8.98022
	2.97393	19.4787	9.19722	9.15621	7.7565	8.58237	3.08502	34.587	8.40076	9.8099	3.36519	15.1807	282.169	0.172035	0.261313	0.590741	4.03016	-3346.05	-2069.83			10.5499	8.49836	15.3576	9.45192
	2.92296	19.4573	8.65894	9.67521	7.77073	8.76098	3.00637	33.3348	8.44372	10.217	3.30703	15.7115	278.563	0.171446	0.262608	0.6003	4.01711	-3345.98	-2092.11			10.3464	8.73564	14.9283	9.74519
	2.83255	18.9906	7.95138	9.95257	7.59268	8.73926	2.9389	32.2177	8.53007	10.4612	3.29998	16.6915	301.357	0.170489	0.263703	0.602441	4.00586	-3346.11	-2113.41			9.92485	8.7615	14.5622	10.1509
	2.76837	18.299	7.63784	10.3404	7.32844	8.62175	2.91955	32.2717	8.456	10.6904	3.26882	17.3126	323.214	0.169811	0.264427	0.606967	4.004	-3345.94	-2133.3			9.56841	8.76355	14.5491	10.4239
	2.66012	17.9098	7.47171	10.8588	7.36714	8.60417	2.87462	31.979	8.5869	10.6222	3.20882	17.6806	334.596	0.16955	0.265738	0.61546	4.01164	-3345.98	-2152.61			9.34722	8.94336	14.4802	10.5039
	2.66579	17.5377	7.51165	11.2242	7.38481	8.55104	2.79833	32.6347	8.52637	10.6555	3.16648	17.1381	351.571	0.16893	0.265907	0.623596	4.00944	-3345.92	-2171.85			9.23839	9.05334	14.6531	10.32
	2.7001	18.3684	7.68264	11.9401	7.38332	9.02855	2.81362	33.7403	8.86646	10.8743	3.16189	17.0778	369.467	0.168948	0.265846	0.629039	4.00819	-3345.8	-2191.2			9.58372	9.45065	15.1401	10.3713
	2.68633	18.2744	7.7747	12.553	7.23868	9.25755	2.84324	34.7329	8.75573	11.1476	3.12248	17.1297	389.46	0.169263	0.265448	0.632145	4.00002	-3345.84	-2207.66			9.57846	9.68307	15.444	10.4666
	2.68732	18.3761	7.62492	13.233	7.1174	8.98744	2.86672	35.7298	8.8229	11.0183	3.14802	16.6265	410.234	0.16942	0.264394	0.637828	3.99985	-3345.62	-2222.43			9.56278	9.77926	15.8065	10.2643
	2.72048	18.7702	7.53633	13.5212	7.11914	9.03126	2.88039	35.3913	8.70847	10.8659	3.04365	15.5214	415.325	0.169258	0.263962	0.63993	4.00677	-3345.62	-2237.44			9.67568	9.89054	15.6601	9.8103
	2.75858	18.6817	7.74166	13.8276	7.27476	9.32833	2.90674	36.8277	8.55879	10.507	3.05956	14.9092	410.138	0.168826	0.26334	0.642614	4.02469	-3345.53	-2252.24			9.7273	10.1436	16.0978	9.49191
	2.76355	18.8755	7.9552	14.3404	7.26185	9.6627	2.96629	38.0948	8.57707	10.4937	3.06091	14.7979	401.255	0.168215	0.26303	0.642223	4.05297	-3345.35	-2265.45			9.86473	10.4216	16.546	9.45085
	2.71797	18.6667	7.9136	14.2047	7.33573	9.30611	2.97429	38.504	8.50772	9.81735	2.97407	14.3978	392.228	0.168312	0.262834	0.641298	4.08284	-3345.39	-2276.68			9.7661	10.2822	16.662	9.06307
	2.70517	18.3975	7.93902	13.7675	7.41707	9.26912	2.92658	38.9113	8.27885	9.28621	2.90342	13.4212	385.86	0.168207	0.262756	0.63646	4.11013	-3345.23	-2289.62			9.68057	10.1512	16.7056	8.53694
	2.68123	18.3777	8.07791	12.891	7.39307	9.57105	2.9504	38.7685	8.2616	9.53634	2.80654	12.6261	372.851	0.16811	0.262284	0.630378	4.14491	-3345.21	-2304.72			9.71226	9.95172	16.6602	8.323
	2.68425	19.0261	8.26908	13.1376	7.35771	9.75693	3.01208	39.3241	8.2483	9.46001	2.82458	12.5846	343.984	0.168118	0.262417	0.624766	4.17396	-3345.18	-2318.16			9.99314	10.0841	16.8615	8.28974
	2.67862	19.6793	8.28954	13.0452	7.45488	9.6149	3.00074	39.1548	8.32076	10.3317	2.85973	12.6786	314.442	0.167974	0.262821	0.617625	4.17885	-3345.03	-2328.58			10.2158	10.0383	16.8254	8.62332
	2.70274	20.3408	8.02755	12.8889	7.57765	9.46585	3.09157	38.3388	8.35206	10.6788	2.89134	12.7737	294.308	0.16809	0.262666	0.603171	4.15161	-3345.13	-2337.33			10.357	9.97748	16.5941	8.78127
	2.66272	20.3178	7.58886	12.8481	7.5034	9.52377	3.11641	38.064	8.34968	10.9404	2.86084	12.9736	280.683	0.168176	0.262667	0.59071	4.11869	-3345.04	-2345.51			10.1898	9.95843	16.51	8.92494
	2.68343	20.2994	7.52671	12.9633	7.44646	9.58274	3.13796	38.3604	8.37929	11.2987	2.86158	12.8314	275.001	0.167702	0.262731	0.566973	4.09294	-3345.04	-2352.25			10.1699	9.9975	16.6259	8.99723
	2.68087	21.468	7.50409	13.8342	7.35985	9.14139	3.10343	38.2137	8.29226	11.4131	2.86256	12.8134	280.353	0.167704	0.263308	0.551887	4.06463	-3345.12	-2355.08			10.551	10.1118	16.5364	9.02967
	2.72976	21.7598	7.24455	13.9197	7.14894	8.78425	3.04217	37.1141	8.21816	11.4976	2.8761	12.939	297.082	0.167978	0.262955	0.543635	4.02809	-3345.04	-2355.54			10.578	9.95097	16.1248	9.10425
	2.78114	22.0637	6.92267	13.8115	6.98203	8.49788	2.97759	37.2501	8.35562	11.2108	2.94692	12.8397	312.231	0.167624	0.262848	0.534566	4.01314	-3345.13	-2355.05			10.5892	9.76382	16.1944	8.99916
	2.73577	22.8289	6.80205	13.8703	6.82531	8.31886	2.93272	37.2758	8.40708	11.3341	2.9435	12.8748	331.743	0.16761	0.262907	0.526562	4.02278	-3345.1	-2352.85			10.7889	9.6715	16.2052	9.05081
	2.81957	23.656	6.82102	14.8147	6.58744	8.05958	2.91778	37.0201	8.50543	11.5987	2.8875	13.1502	368.557	0.167313	0.263565	0.517074	4.02677	-3345.01	-2348.81			11.0989	9.82059	16.1478	9.21214
	2.83972	25.2319	6.83669	15.3129	6.35929	8.02562	2.95504	36.4065	8.70867	11.2563	2.88495	13.0276	425.831	0.166979	0.263435	0.508993	4.03377	-3344.98	-2343.2			11.6361	9.89928	16.0234	9.05627
	2.79493	25.6486	6.69375	16.3213	6.3853	7.78489	2.93593	35.4086	8.86831	11.4956	2.94053	13.0107	473.576	0.166272	0.26361	0.504426	4.0362	-3344.67	-2337.02			11.7124	10.1638	15.7376	9.14894
	2.78461	26.1105	6.40541	16.8917	6.30775	7.46805	2.97734	35.8669	8.87821	11.5179	3.0413	13.136	486.195	0.165906	0.264188	0.49911	4.0376	-3344.27	-2329.76			11.7668	10.2225	15.9075	9.23173
	2.67075	26.0562	6.33207	17.4736	6.4796	7.485	2.96006	35.6258	8.77297	11.715	2.99478	13.3736	499.476	0.165839	0.264896	0.494289	4.05108	-3343.56	-2321.51			11.6863	10.4794	15.7863	9.36111
	2.63865	26.2937	6.24362	17.7305	6.39106	7.53593	2.90344	35.4333	8.73021	12.0377	3.0337	13.3746	510.501	0.166059	0.265328	0.496011	4.06591	-3341.96	-2312.49			11.7253	10.5525	15.689	9.482
	2.59275	25.9356	6.00758	17.598	6.4904	7.22585	2.81503	36.2103	8.79214	11.9501	2.98994	13.0154	511.083	0.166089	0.265495	0.502484	4.06978	-3338.1	-2302.94			11.512	10.4381	15.9392	9.31847
	2.53629	25.1361	5.6949	18.0031	6.44247	6.94529	2.7502	36.2918	8.81955	12.2545	3.21952	13.2474	482.131	0.167194	0.265362	0.515658	4.08198	-3325.43	-2293.14			11.1224	10.4636	15.9539	9.57381
	2.57234	25.1903	5.63743	17.6118	6.20869	6.62526	2.71131	36.6528	8.82005	12.99	3.44169	14.1684	433.731	0.167605	0.264859	0.53269	4.08962	-3304.98	-2282.87			11.1334	10.1486	16.0614	10.2
	2.57607	24.0913	5.53727	17.8647	6.08327	6.58471	2.63517	37.6429	9.18766	14.0889	3.60097	15.4586	405.055	0.168101	0.264316	0.549955	4.09359	-3277.51	-2271.74			10.7349	10.1776	16.4886	11.0495

## Sheet: P209 U2
	Ra Li	Oi Li	Oe Li	MF Li	ICO Li	LO Li	Ra Re	Oi Re	Oe Re	MF Re	ICO Re	LO Re	EKG	Kippwinkel	Rotwinkel	Kraft x	Kraft y	Druck li	Druck re			Bauch links	Rücken links	Bauch rechts	Rücken rechts
	1.16879	18.3866	2.18236	17.138	4.67645	9.06714	1.29856	4.94058	2.51	20.7937	2.35983	8.72609	348.504	0.103666	0.368417	0.649645	2.03677	40	-3319.75			7.24591	10.2939	2.91638	10.6265
	1.20331	18.5314	2.34424	18.802	4.49971	8.98759	1.30343	5.32553	2.70668	23.8704	2.35406	9.5363	341.375	0.102722	0.369385	0.679036	2.04361	38	-3319.14			7.35965	10.7631	3.11188	11.9203
	1.2367	17.6531	2.43747	19.9116	4.65593	9.0955	1.3079	6.43884	2.69057	26.8257	2.34383	10.5939	337.045	0.10155	0.3698	0.71034	2.03558	1.98022	-3318.46			7.10908	11.221	3.4791	13.2545
	1.23439	17.3267	2.49614	19.8818	4.75215	9.19757	1.34278	6.90311	2.6759	30.7193	2.41883	11.7181	337.777	0.101476	0.369262	0.734538	2.02675	11	-3317.69			7.01906	11.2772	3.6406	14.9521
	1.25267	16.9214	2.50105	20.6154	4.92716	9.22389	1.38172	7.19431	2.70706	33.3541	2.51714	13.5873	351.382	0.102104	0.369351	0.749944	2.01332	135.435	L			6.8917	11.5888	3.76103	16.4862
	1.27268	15.8062	2.49586	22.1103	5.39465	9.65035	1.39473	7.0317	2.70794	34.7912	2.63163	15.545	362.268	0.102552	0.370833	0.770418	2.01828	115.102	-3315.91			6.5249	12.3851	3.71145	17.656
	1.28666	15.1439	2.49138	22.8962	5.71013	9.5794	1.40196	6.78477	2.56513	33.9613	2.67665	15.9012	379.233	0.103297	0.372778	0.776709	2.03181	19.6673	-3314.9			6.3073	12.7286	3.58395	17.513
	1.3159	13.7741	2.49546	23.0353	6.36637	9.24344	1.42184	5.73565	2.53113	32.945	2.71885	15.8355	399.231	0.104238	0.373727	0.783846	2.0418	-125.569	-3313.74			5.86181	12.8817	3.22954	17.1665
	1.38147	13.2655	2.41571	23.0164	6.3013	8.81511	1.48936	5.539	2.47469	29.3388	2.7179	15.3887	412.038	0.104624	0.373858	0.789302	2.05328	-315.642	-3312.64			5.68756	12.7109	3.16768	15.8152
	1.40112	12.6832	2.41375	23.4767	7.06407	8.74588	1.51046	6.42471	2.39032	27.339	2.60955	13.9096	421.745	0.105052	0.374508	0.790241	2.068	-568.077	-3311.54			5.49937	13.0956	3.44183	14.6194
	1.46198	12.3476	2.36005	23.3291	7.37752	8.61279	1.58832	7.11796	2.22616	24.9774	2.5669	12.4418	398.828	0.105913	0.373725	0.782772	2.07766	-883.204	-3310.47			5.38989	13.1065	3.64414	13.3287
	1.56472	11.6271	2.335	23.5983	7.8946	8.36692	1.69008	7.92121	2.20589	25.3192	2.62586	12.8004	375.529	0.105983	0.372854	0.782106	2.07463	-1249.76	-3309.44			5.1756	13.2866	3.93906	13.5818
	1.60382	11.109	2.26962	23.7899	7.98798	8.60974	1.73236	9.26934	2.02324	25.4715	2.70132	13.3188	354.638	0.106427	0.372865	0.774986	2.07651	-1625.05	-3308.57			4.99415	13.4625	4.34165	13.8305
	1.67243	9.987	2.20916	24.3363	8.19376	8.6134	1.82313	10.3026	1.91996	26.5048	2.74859	14.1086	314.347	0.106961	0.373467	0.766077	2.08556	-1965.87	-3307.67			4.62287	13.7145	4.68189	14.454
	1.75122	9.08238	2.27269	24.4449	7.81028	8.46008	1.88778	10.8035	1.84002	28.0828	2.88965	15.4277	262.75	0.107441	0.374123	0.752721	2.10859	-2238.57	-3306.83			4.36876	13.5718	4.84377	15.4667
	1.77325	8.84425	2.36013	23.7855	7.49271	7.95388	1.88612	11.6963	1.78993	30.1974	3.06177	15.7656	230.44	0.106648	0.375751	0.756559	2.1251	-2432.51	-3306.06			4.32588	13.0774	5.12412	16.3416
	1.80945	8.918	2.49228	22.9405	7.15783	7.71491	1.9225	12.013	1.77202	31.6258	3.15457	15.8007	212.013	0.106274	0.375659	0.747639	2.14385	-2557.7	-3305.37			4.40658	12.6044	5.23583	16.8603
	1.89226	8.86625	2.76783	22.5906	6.88786	7.44367	2.00322	12.2062	1.76989	32.7037	3.27004	15.8557	200.703	0.10527	0.374675	0.735144	2.16284	-2624.57	-3304.69			4.50878	12.3074	5.32642	17.2765
	1.94111	9.4679	2.88151	21.7259	6.65655	7.33428	2.01544	11.6507	1.75134	33.0804	3.50145	16.3781	193.141	0.104602	0.374272	0.727689	2.17742	-2655.02	-3304.1			4.76351	11.9056	5.13916	17.6533
	1.96995	10.2454	2.90681	20.42	6.29311	7.28012	2.06	11.4197	1.81607	33.3055	3.64814	16.0126	202.434	0.104369	0.373466	0.724797	2.18836	-2669.34	-3303.57			5.04072	11.3311	5.09858	17.6554
	2.04126	10.7574	2.94317	19.611	6.1254	7.447	2.15051	10.6599	1.93544	32.356	3.95321	15.8134	224.12	0.104881	0.372214	0.70585	2.17813	-2670.83	-3303.13			5.24728	11.0611	4.91529	17.3742
	2.04092	11.8161	2.97582	19.1042	5.8005	7.31163	2.15457	10.5524	1.92446	31.3651	3.99492	15.8876	244.808	0.10575	0.370992	0.685944	2.15759	-2666.79	-3302.69			5.61094	10.7388	4.87715	17.0825
	2.0802	13.6841	2.82736	17.6441	5.50524	7.26277	2.22188	9.73773	1.95612	30.939	3.98525	14.858	255.119	0.106132	0.371324	0.672035	2.148	-2659.77	-3302.42			6.19723	10.1374	4.63858	16.5941
	2.15784	15.1885	2.88616	16.8196	5.28406	7.08909	2.3125	9.0326	2.07165	31.1969	4.07097	13.6815	268.934	0.106952	0.370927	0.64914	2.11643	-2651.08	-3302.1			6.74418	9.73093	4.47225	16.3165
	2.17985	16.1556	2.85873	16.0827	4.97794	6.85141	2.33494	8.71153	2.14322	32.058	4.22217	13.154	298.959	0.106684	0.370785	0.646753	2.07555	-2640.94	-3302.05			7.06473	9.30402	4.39656	16.4781
	2.11069	17.7951	2.7957	15.1564	4.66686	6.59458	2.20881	8.21137	2.1656	31.5952	4.08079	12.4477	360.719	0.106408	0.370155	0.662651	2.0418	-2631.06	-3302.03			7.56717	8.80593	4.19526	16.0412
	2.15464	18.6945	2.74805	14.0758	4.57478	6.67061	2.22579	7.79782	2.24387	30.8514	3.99412	11.2928	394.493	0.106211	0.371304	0.666231	2.02263	-2619.35	-3302.36			7.86572	8.44039	4.08916	15.3794
	2.11358	18.9611	2.66791	14.1263	4.38443	7.02788	2.17955	7.46247	2.39305	30.4127	4.05053	11.181	409.108	0.106222	0.370903	0.657643	1.99686	-2608.29	-3302.76			7.9142	8.51287	4.01169	15.2147
	2.08412	19.436	2.54571	13.578	4.39713	7.0097	2.1397	7.04155	2.4124	28.7508	4.01809	10.586	443.135	0.105893	0.370723	0.653032	1.97802	-2598.42	-3303.56			8.02193	8.32827	3.86455	14.4516
	2.04204	19.6112	2.50437	13.4118	4.1967	7.41456	2.0911	6.88498	2.37267	25.4671	3.73602	10.4103	469.275	0.105357	0.370655	0.6456	1.97307	-2590.17	-3304.33			8.05253	8.34101	3.78292	13.2045
	2.01139	19.5691	2.46947	13.1884	4.36124	7.62349	2.04425	7.10277	2.36655	23.2488	3.5584	9.86246	448.958	0.103777	0.370443	0.613335	1.96923	-2581.96	-3305.42			8.01666	8.39104	3.83786	12.2232
	1.98029	19.0067	2.4491	13.1832	4.41413	8.1734	2.03281	7.13689	2.30004	21.3019	3.3898	9.85714	403.689	0.102469	0.369868	0.592025	1.96181	-2574.86	-3306.34			7.81202	8.59025	3.82324	11.5163
	1.98134	18.2252	2.3956	13.5608	4.59467	8.25984	2.02077	7.22196	2.15583	19.5534	3.10518	9.28611	407.623	0.102412	0.368152	0.596333	1.95064	-2568.81	-3307.51			7.53404	8.80511	3.79952	10.6482
	1.92797	17.2082	2.30983	14.3845	4.98497	8.68677	1.966	7.34049	2.06958	18.658	2.80699	9.14147	422.975	0.102661	0.367617	0.596243	1.93967	-2564.48	-3308.49			7.14867	9.35207	3.79202	10.2021
	1.84976	16.8022	2.24842	15.2476	5.15242	8.87349	1.86042	7.83116	2.04768	18.2793	2.6608	9.12358	411.023	0.103348	0.366903	0.602473	1.92946	-2560.72	-3309.73			6.96679	9.75784	3.91309	10.0212
	1.83046	15.6833	2.19753	15.8541	5.35256	9.17133	1.85908	8.01947	1.96078	17.7179	2.48657	8.93785	392.968	0.105222	0.366409	0.610059	1.92501	-2558.11	-3310.89			6.57044	10.126	3.94645	9.7141
	1.80534	15.3399	2.20801	16.3744	5.15076	9.21239	1.81655	8.32724	1.90753	17.5721	2.3933	8.49392	389.728	0.107019	0.366019	0.620221	1.92638	-2556.69	-3312.27			6.45108	10.2458	4.01711	9.48645
	1.7822	14.9484	2.18538	15.8574	5.06725	8.9682	1.81192	8.9157	1.87401	17.8487	2.3725	8.21823	378.821	0.10789	0.366777	0.615134	1.93303	-2557.01	-3313.51			6.30531	9.96427	4.20054	9.47981
	1.81967	14.6278	2.1773	15.5902	4.86792	8.66664	1.85941	9.26191	1.81194	18.633	2.29148	8.20499	348.642	0.107954	0.367257	0.614119	1.94585	-2557.33	-3314.88			6.20825	9.70827	4.31109	9.70982
	1.87227	13.5253	2.19504	15.005	4.69118	8.414	1.89115	9.31464	1.75892	18.5881	2.25963	7.88471	301.597	0.108326	0.367149	0.609136	1.96378	-2558.75	-3316			5.8642	9.37005	4.32157	9.57749
	1.87322	13.1343	2.20153	14.7015	4.38613	8.03723	1.8834	9.3193	1.74678	18.2768	2.27903	7.9285	253.742	0.10773	0.366866	0.615758	1.97277	-2562.67	-3317.1			5.73636	9.04163	4.31649	9.49479
	1.8513	12.9364	2.13615	14.2673	4.28005	7.51264	1.8541	9.54329	1.68281	17.9153	2.37892	7.99077	223.872	0.106628	0.367823	0.628119	1.98237	-2569.34	-3317.88			5.64127	8.68665	4.36007	9.42832
	1.82491	12.9773	2.10034	13.5763	4.21335	7.29076	1.83435	9.08184	1.6291	17.6518	2.35668	8.10205	212.688	0.105565	0.36708	0.653266	1.99692	-2576	-3318.56			5.63419	8.36015	4.18176	9.37019
	1.78267	13.249	2.06547	13.4479	3.97656	7.18714	1.77036	9.08891	1.59912	16.9904	2.53236	8.50251	196.228	0.104534	0.366939	0.674981	2.00635	-2584.06	-3318.98			5.69905	8.20386	4.1528	9.34174
	1.73702	13.6995	2.03235	12.85	3.66697	6.92962	1.72224	9.13975	1.56584	17.4052	2.60763	8.83261	202.282	0.102652	0.366633	0.691845	2.00238	-2594.15	-3319.24			5.82296	7.81552	4.14261	9.61514
	1.71348	14.4707	1.99781	12.6048	3.57589	6.60371	1.70806	8.93749	1.55622	17.9705	2.68766	9.25397	218.717	0.102455	0.366715	0.70274	2.01921	-2604.2	-3319.28			6.06065	7.59479	4.06726	9.97071
	1.72044	14.6199	1.98315	12.9727	3.523	6.63648	1.74454	8.5083	1.62869	18.6197	2.77639	9.49088	229.58	0.101989	0.366288	0.700277	2.03097	-2613.75	-3319.24			6.10784	7.71074	3.96051	10.2956
	1.79387	15.1035	2.06819	13.6134	3.39059	6.84533	1.79209	8.31265	1.64693	19.6589	2.94598	9.85438	252.172	0.100947	0.366752	0.694985	2.04223	-2626.57	-3319.17			6.32187	7.94977	3.91722	10.8197
	1.82127	14.8644	2.09144	13.5656	3.36971	6.98115	1.83153	7.98085	1.67802	20.2704	3.00617	9.92215	283.228	0.100339	0.367421	0.683154	2.05225	-2640.68	-3319.02			6.25902	7.97216	3.83014	11.0662
	1.84599	15.1506	2.12105	13.5873	3.51149	7.30156	1.88691	7.71376	1.73867	20.6639	3.04768	10.166	305.343	0.100892	0.368732	0.675267	2.05529	-2655.71	-3318.96			6.37253	8.13344	3.77978	11.2925
	1.88807	15.1239	2.08983	13.5622	3.44932	7.5912	1.91504	7.41322	1.7572	21.9759	3.23367	9.97103	315.752	0.100974	0.370602	0.677231	2.04406	-2670.56	-3318.85			6.36726	8.20089	3.69516	11.7269
	1.95267	15.5358	2.10204	13.1064	3.43216	7.56184	1.93822	7.0707	1.78422	22.8737	3.2254	9.79279	329.558	0.101416	0.371458	0.686655	2.03687	-2684.4	-3318.76			6.53016	8.03345	3.59771	11.964
	1.91784	14.6243	2.03964	13.0342	3.42217	7.03654	1.94257	6.87589	1.85771	22.6014	3.26544	9.6501	350.682	0.103125	0.372429	0.688515	2.01849	-2696.08	-3318.55			6.19392	7.83098	3.55872	11.839
	1.92777	14.3736	2.07458	12.4977	3.40623	6.98846	2.00068	6.49942	1.91455	22.8354	3.31282	9.59823	361.344	0.103828	0.372996	0.687584	1.99934	-2706.49	-3318.41			6.12533	7.6308	3.47155	11.9155
	1.95776	14.3137	2.11711	11.7892	3.35943	6.99442	2.04037	6.16878	1.95428	22.8902	3.33356	9.65683	368.949	0.104626	0.372768	0.678762	1.98904	-2711.88	-3318.11			6.12952	7.38102	3.38781	11.9602
	1.9661	14.1606	2.191	11.8014	3.41005	7.04707	2.06735	6.20502	1.9766	21.931	3.38091	9.74984	375.284	0.104594	0.372441	0.673643	1.98644	-2713.2	-3317.93			6.10591	7.41952	3.41632	11.6873
	1.90454	13.9129	2.18831	11.8079	3.50581	6.99382	2.08934	6.38817	1.99782	21.2119	3.43771	9.94175	408.442	0.104179	0.371651	0.65481	1.97479	-2712.7	-3317.66			6.0019	7.43585	3.49178	11.5305
	1.98285	14.4182	2.235	11.4684	3.5623	7.06592	2.14817	6.2163	2.01508	20.8877	3.48176	10.098	457.273	0.103014	0.371255	0.656254	1.97172	-2710.66	-3317.5			6.21202	7.36554	3.45985	11.4891
	2.03472	14.4235	2.21085	11.3239	3.57325	6.9509	2.15079	6.32596	2.07368	20.2602	3.52342	10.2504	464.751	0.102138	0.371804	0.651195	1.96883	-2707.16	-3317.24			6.22303	7.28267	3.51681	11.3447
	2.0893	14.5294	2.18354	11.5597	3.59895	6.63604	2.14895	6.19042	2.17116	19.7748	3.55718	10.3061	454.192	0.100861	0.372399	0.664394	1.96333	-2704.19	-3317.16			6.26743	7.26489	3.50351	11.2127
	2.10122	14.4905	2.10952	11.0473	3.62547	6.27986	2.17375	6.31782	2.19957	20.2608	3.4922	10.9986	459.644	0.100304	0.372012	0.663726	1.97306	-2702.47	-3316.9			6.23375	6.98421	3.56371	11.5838
	2.10581	14.1568	2.09234	10.6247	3.52801	6.0188	2.16039	6.3681	2.24158	20.5144	3.59094	11.5467	473.194	0.09969	0.373066	0.675357	1.99744	-2701.39	-3316.83			6.11833	6.72384	3.59002	11.884
	2.10952	13.6186	2.06162	10.9938	3.57618	5.9309	2.16924	6.15817	2.26679	20.9066	3.65718	11.9802	435.669	0.100077	0.372701	0.681432	2.0223	-2700.05	-3316.61			5.92992	6.83363	3.5314	12.1813
	2.03876	13.737	2.07878	10.8711	3.48138	5.99032	2.12195	5.78992	2.22853	21.4917	3.81926	12.0748	380.181	0.10146	0.371746	0.677876	2.05611	-2697.22	-3316.54			5.9515	6.78092	3.38014	12.4619
	1.96028	13.6782	2.07426	10.4846	3.49519	5.89855	2.08892	5.87058	2.24097	22.0152	3.86693	12.261	349.651	0.102055	0.371756	0.658438	2.08507	-2693.11	-3316.29			5.90424	6.62612	3.40016	12.7144
	1.92486	13.5026	2.09093	10.4583	3.40392	5.80574	2.01182	6.01186	2.30917	21.7267	3.93413	11.9834	322.642	0.101941	0.371848	0.647273	2.1071	-2688.44	-3316.19			5.83948	6.556	3.44428	12.5481
	1.94698	13.5522	2.11524	10.4486	3.42434	5.88954	1.96831	5.9677	2.27897	21.7606	3.97503	11.8133	263.032	0.1024	0.371031	0.636225	2.11802	-2683.47	-3315.94			5.87148	6.5875	3.40499	12.5163
	1.89365	14.1149	2.13506	10.0166	3.30269	5.99136	1.92219	5.93205	2.24897	21.5783	4.09767	11.6599	209.511	0.101544	0.371461	0.622149	2.1385	-2677.62	-3315.84			6.04787	6.4369	3.36774	12.4453
	1.89029	14.1924	2.12186	9.7156	3.26297	5.99816	1.87035	6.10363	2.26625	20.9026	3.93413	12.012	194.299	0.100694	0.371684	0.617104	2.15398	-2672.06	-3315.63			6.06817	6.32558	3.41341	12.2829
	1.87744	13.9433	2.13384	9.92195	3.25319	6.44722	1.81021	6.36357	2.21669	20.9279	3.80797	12.4806	205.951	0.100366	0.370127	0.638395	2.16909	-2667.72	-3315.53			5.98487	6.54078	3.46349	12.4055
	1.85796	13.7609	2.1755	10.056	3.24727	6.84097	1.81385	6.5763	2.16593	20.8208	3.70199	12.4777	207.901	0.100521	0.370516	0.651209	2.17542	-2664.08	-3315.32			5.93144	6.71475	3.51869	12.3335
	1.82972	13.612	2.19146	9.76658	3.25854	6.96073	1.77537	6.43354	2.11534	20.152	3.71449	12.8289	204.517	0.100924	0.371719	0.660293	2.17364	-2660.24	-3315.2			5.87772	6.66195	3.44142	12.2318
	1.80262	13.4986	2.19498	9.28622	3.30506	7.12597	1.7531	6.57975	2.01032	19.6168	3.59102	12.8668	206.758	0.10118	0.371861	0.663478	2.16134	-2657.08	-3314.97			5.83208	6.57242	3.44772	12.0249
	1.80568	13.3196	2.22128	9.1275	3.41626	7.29803	1.74858	6.66024	1.96062	19.8682	3.49572	12.8934	209.649	0.101206	0.371984	0.674728	2.14984	-2653.84	-3314.76			5.78217	6.61393	3.45648	12.0858
	1.81373	13.6742	2.23961	9.2268	3.43823	7.31945	1.78186	6.61435	1.93776	20.3456	3.49054	12.5813	204.702	0.101775	0.373146	0.672264	2.14406	-2649.64	-3314.52			5.90918	6.6615	3.44466	12.1391
	1.75648	13.6616	2.20966	9.46612	3.40291	7.07028	1.74788	6.60313	1.84967	20.5541	3.61555	12.6301	209.263	0.102756	0.373135	0.66419	2.1471	-2645	-3314.3			5.87592	6.64644	3.40023	12.2666
	1.78359	13.6155	2.22645	9.72249	3.37109	7.14324	1.79867	6.47091	1.84713	21.2543	3.49241	13.1457	233.605	0.102963	0.372349	0.655337	2.16111	-2640.52	-3314.08			5.87517	6.74561	3.37223	12.6308
	1.7676	13.4229	2.15027	10.1159	3.33405	6.93369	1.78795	6.94664	1.85733	21.7443	3.47232	13.1486	255.055	0.103173	0.371458	0.660296	2.18088	-2634.86	-3313.88			5.78025	6.79455	3.53064	12.7884
	1.76197	13.2328	2.16404	10.6124	3.34989	6.79946	1.78713	7.27099	1.8852	21.4503	3.56621	13.0709	293.323	0.103321	0.370394	0.652086	2.17548	-2629.24	-3313.7			5.7196	6.92059	3.64777	12.6958
	1.75961	13.1502	2.15235	11.2534	3.43065	6.69692	1.78826	7.72331	1.90676	21.7846	3.6565	13.2784	345.979	0.10373	0.369796	0.644081	2.17018	-2624.4	-3313.54			5.68737	7.12698	3.80611	12.9065
	1.78311	12.9054	2.15422	10.9195	3.4767	6.62207	1.81546	8.19704	1.89599	21.3593	3.71206	13.3872	405.282	0.10289	0.370228	0.647508	2.15649	-2620.63	-3313.41			5.61424	7.0061	3.9695	12.8195
	1.75426	13.1997	2.1576	11.2065	3.4687	6.53426	1.83484	8.49085	1.88405	21.4823	3.91887	13.3045	455.869	0.102986	0.370547	0.643303	2.1391	-2617.6	-3313.22			5.70387	7.06983	4.06991	12.9019
	1.77665	13.2904	2.18509	11.4325	3.57534	6.73907	1.83763	8.23292	1.90123	21.1782	4.15542	13.7631	496.58	0.102627	0.371671	0.62665	2.115	-2616.01	-3313.02			5.75072	7.24896	3.9906	13.0323
	1.75583	13.4031	2.15587	11.3475	3.5742	6.79973	1.84115	8.1469	1.8651	20.5072	4.2572	13.9502	512.205	0.103289	0.371849	0.638975	2.11672	-2615.47	-3312.84			5.7716	7.24047	3.95105	12.9049
	1.77792	13.6712	2.12884	11.0384	3.46607	6.88212	1.86087	7.90875	1.84164	20.0664	4.23785	13.4878	499.792	0.103326	0.372516	0.649039	2.11637	-2615.75	-3312.63			5.85932	7.12886	3.87042	12.5973
	1.81312	13.9002	2.17403	11.1331	3.6136	7.05455	1.90738	7.48264	1.87469	19.7218	4.1027	13.4863	462.049	0.103326	0.372022	0.650272	2.11306	-2616.19	-3312.49			5.96244	7.26707	3.7549	12.4369
	1.78137	13.391	2.19287	10.7404	3.65937	7.18221	1.84591	7.1548	1.8869	19.1562	4.03276	12.9685	423.48	0.103678	0.372092	0.647691	2.10204	-2617.53	-3312.33			5.7884	7.19399	3.6292	12.0525
	1.77175	13.3622	2.21528	10.1729	3.63418	6.78071	1.85299	7.27419	1.80074	18.0775	3.78798	12.0975	364.477	0.103869	0.371462	0.65293	2.0942	-2619.26	-3312.29			5.78308	6.86259	3.64264	11.321
	1.77736	13.3159	2.2034	9.7574	3.68469	6.73355	1.85941	7.12857	1.78001	18.0457	3.82308	11.5585	328.766	0.103476	0.371752	0.645958	2.09437	-2621.59	-3312.22			5.76557	6.72521	3.58933	11.1424
	1.76024	12.9609	2.28422	9.45317	3.67671	6.4112	1.8495	7.38678	1.73368	17.8141	3.90977	11.4025	296.529	0.103295	0.371087	0.641819	2.09555	-2624.33	-3312.23			5.66845	6.51369	3.65665	11.0421
	1.6929	13.2302	2.25656	9.44661	3.66737	6.53083	1.80084	7.6597	1.67183	17.7088	4.17177	11.1975	270.465	0.103494	0.370357	0.637301	2.10613	-2627.81	-3312.08			5.72654	6.54827	3.71079	11.026
	1.68323	13.0801	2.14616	9.45586	3.66217	6.7372	1.80667	8.17879	1.62011	17.4885	4.15861	10.871	270.814	0.10224	0.369751	0.651786	2.1101	-2630.81	-3312.06			5.63649	6.61841	3.86852	10.8394
	1.63151	12.5049	2.06311	9.75641	3.71314	6.92519	1.72115	8.30589	1.62979	17.2915	4.25538	10.9441	262.764	0.103183	0.369739	0.660853	2.10686	-2633.91	-3311.98			5.39984	6.79825	3.88561	10.8303
	1.60966	12.2498	2.09112	10.122	3.65236	7.23676	1.72409	8.53727	1.68954	17.6826	4.15222	11.1355	250.277	0.103365	0.369953	0.667802	2.10783	-2636.79	-3311.94			5.31685	7.00371	3.98363	10.9901
	1.52988	11.9308	2.0387	10.8199	3.76954	7.57972	1.68553	9.43422	1.64258	18.1342	4.02174	11.3759	238.612	0.103994	0.369231	0.670916	2.11156	-2639.63	-3311.3			5.16645	7.38971	4.25411	11.1773
	1.48054	10.7416	1.92404	11.6732	4.06148	7.50433	1.68478	10.065	1.57439	18.0749	3.82327	11.2475	231.987	0.103728	0.369221	0.662214	2.11066	-2642.61	-3308.22			4.71539	7.74633	4.44141	11.0485
	1.44604	10.3763	2.03048	12.0864	4.10831	7.82154	1.65384	9.99518	1.57368	17.8702	3.71318	11.0926	218.087	0.104666	0.368963	0.642952	2.11593	-2645.93	-3296.96			4.6176	8.00543	4.40757	10.892
	1.42176	10.2229	2.13491	13.1262	4.49033	8.31282	1.64413	10.5272	1.57691	18.4037	3.71859	11.4203	201.957	0.104539	0.368374	0.628223	2.12765	-2649.44	-3270.61			4.59317	8.64313	4.58275	11.1809
	1.35086	9.2238	2.26952	15.1809	4.99241	9.48209	1.58991	10.4655	1.5592	19.5613	3.89563	12.0483	237.795	0.104081	0.367833	0.636239	2.14375	-2653.4	-3223.6			4.28139	9.88512	4.53819	11.8351
	1.31667	8.69722	2.34015	17.6853	5.92997	10.767	1.56615	10.0356	1.56616	21.8615	3.99369	11.6768	289.33	0.103488	0.368313	0.632909	2.16157	-2657.17	-3158.88			4.11801	11.4608	4.3893	12.5106
	1.31383	8.64323	2.44871	19.3581	7.10605	12.3462	1.48516	9.8964	1.60164	23.8718	4.03884	11.8966	309.258	0.103168	0.368552	0.648655	2.16707	-2660.71	-3078.41			4.13526	12.9368	4.32773	13.2691
	1.32502	8.69201	2.4427	21.3642	7.98448	13.1886	1.46961	10.4869	1.62944	26.0766	4.05289	12.0282	332.615	0.102751	0.369868	0.657132	2.16262	-2663.71	-2990.98			4.15324	14.1791	4.52865	14.0525
	1.37505	8.58181	2.41848	23.1234	8.93925	14.1518	1.54305	10.5525	1.66971	27.5049	4.1268	12.1113	377.449	0.103365	0.371584	0.662766	2.15305	-2666.87	-2904.58			4.12511	15.4048	4.58842	14.581
	1.40701	8.34367	2.30968	24.0579	10.334	15.1981	1.60372	10.7849	1.67101	29.675	4.11598	11.4961	400.533	0.104072	0.372729	0.675868	2.15817	-2669.42	-2836			4.02012	16.53	4.68656	15.0957
	1.43345	8.17291	2.21254	23.8265	10.9496	16.1472	1.64276	10.6786	1.69163	29.7047	4.38532	11.525	400.16	0.104066	0.373543	0.680654	2.16259	-2672.1	-2789.41			3.93963	16.9744	4.67099	15.205
	1.46752	7.86386	2.08831	23.4925	11.152	16.2217	1.70811	10.4469	1.70869	31.0964	4.60545	11.6053	434.415	0.105377	0.373935	0.671968	2.15718	-2674.32	-2767.68			3.80656	16.9554	4.62124	15.7691
	1.51748	7.58194	1.89891	22.2624	10.8801	15.6354	1.78201	9.29482	1.69874	32.0803	4.75623	11.6228	473.151	0.10552	0.374374	0.666959	2.16422	-2677	-2772.5			3.66611	16.2593	4.25852	16.1531
	1.54854	7.71091	1.69922	21.2873	10.6198	15.3345	1.81242	8.54958	1.70052	32.532	4.88999	11.4343	457.74	0.10484	0.374133	0.662576	2.18278	-2679.73	-2801.78			3.65289	15.7472	4.02084	16.2854
	1.62541	8.01756	1.58115	20.477	9.24846	14.548	1.91611	7.54217	1.67497	33.2899	5.04734	11.5804	432.051	0.104969	0.373593	0.654266	2.20617	-2683.73	-2845.92			3.74137	14.7578	3.71109	16.6392
	1.66579	9.08254	1.55561	19.5131	8.52515	12.8129	1.97511	7.00278	1.6883	33.071	5.24468	12.1054	453.715	0.105	0.373605	0.657374	2.21088	-2688.05	-2898.66			4.10131	13.6171	3.5554	16.807
	1.72287	9.80329	1.55109	18.6251	8.05892	11.7977	2.02933	6.13173	1.71167	32.4504	5.34977	12.5737	448.182	0.104221	0.373696	0.668641	2.21394	-2693.03	-2956.49			4.35908	12.8272	3.29091	16.7913
	1.75521	10.3124	1.61355	18.9837	8.37273	11.8322	2.05897	5.82969	1.83356	32.1111	5.57182	12.9596	401.311	0.104207	0.373256	0.673738	2.20996	-2698.04	-3015.51			4.56037	13.0629	3.24074	16.8808
	1.79663	10.5254	1.60067	19.3159	8.49835	11.5388	2.0894	5.80222	1.85061	32.398	5.79962	12.9452	389.165	0.104377	0.372092	0.667074	2.20208	-2702.13	-3072.65			4.64089	13.1177	3.24741	17.0476
	1.84918	10.4473	1.5901	19.563	8.9331	11.4775	2.16113	5.86573	1.90514	31.0888	5.97376	13.3622	403.808	0.104466	0.371625	0.66782	2.17745	-2704.72	-3125.41			4.62886	13.3245	3.31067	16.8082
	1.94831	9.94578	1.5705	19.8216	9.0213	11.5972	2.23067	5.97539	1.98556	31.2366	6.20421	12.8128	397.1	0.105111	0.370506	0.6569	2.17407	-2706.58	-3170.5			4.4882	13.48	3.39721	16.7512
	2.04065	10.339	1.5459	20.3904	9.20049	11.324	2.33456	6.05965	2.04209	30.1327	6.26025	12.1755	374.218	0.105525	0.369235	0.639181	2.1727	-2708.2	-3206.87			4.64183	13.6383	3.47877	16.1895
	2.11689	10.4766	1.50135	20.556	9.26931	11.1706	2.45829	6.13828	2.04113	29.1109	6.45065	11.5745	369.41	0.105606	0.36928	0.62236	2.17325	-2709.52	-3234.85			4.69828	13.6653	3.5459	15.712
	2.14163	10.4691	1.48293	19.9227	9.73222	11.0046	2.48191	6.19986	2.05311	27.1073	6.39404	11.0966	353.697	0.105667	0.36903	0.610727	2.16673	-2711.37	-3255.09			4.69788	13.5532	3.57829	14.866
	2.16447	11.1862	1.47524	20.0667	9.84034	10.6535	2.46828	6.3149	2.12667	25.0285	6.38314	9.99427	311.633	0.105714	0.36911	0.604909	2.16906	-2713.45	-3269.59			4.94198	13.5202	3.63662	13.802
	2.21577	10.9569	1.48199	19.6872	10.872	10.6076	2.5236	6.28724	2.17835	23.1861	6.37918	9.90269	282.263	0.105727	0.369817	0.607809	2.16025	-2715.29	-3280.14			4.8849	13.7222	3.66307	13.156
	2.24208	11.0185	1.64672	19.4888	11.3889	10.7895	2.55511	6.36674	2.17716	22.0655	6.38149	9.63346	251.328	0.105552	0.370678	0.626146	2.14469	-2717.25	-3287.51			4.9691	13.8891	3.69967	12.6935
	2.22251	11.0539	1.7463	19.386	11.3898	11.0155	2.44545	6.86315	2.19007	20.9157	6.26255	9.74519	225.567	0.105846	0.36999	0.652412	2.13334	-2719.65	-3292.92			5.00757	13.9304	3.83289	12.3078
	2.26943	10.6509	1.8496	19.8396	11.1883	11.2833	2.4993	7.62366	2.21394	19.7372	6.34604	9.74192	233.923	0.106149	0.371704	0.680232	2.13225	-2721.11	-3296.22			4.92329	14.1037	4.1123	11.9417
	2.25335	10.2106	2.01368	19.6713	10.9019	11.4301	2.47073	7.86446	2.21814	18.832	6.24629	9.77856	245.673	0.10566	0.371761	0.692321	2.12676	-2722.07	-3298.19			4.82586	14.0011	4.18444	11.6189
	2.21581	10.1541	2.13446	19.1774	10.6293	11.3628	2.42787	8.49094	2.20772	17.2273	5.97149	9.85661	242.778	0.105167	0.371164	0.693678	2.1111	-2722.46	-3299.41			4.83481	13.7232	4.37551	11.0185
	2.16729	9.8249	2.15903	18.8034	10.1779	11.3242	2.34646	8.79048	2.2292	15.4786	5.73522	9.74033	250.438	0.10477	0.370669	0.678246	2.09906	-2721.96	-3300.08			4.71707	13.4352	4.45538	10.3181
	2.15331	9.92148	2.13495	18.3488	10.1653	11.0667	2.38226	9.06056	2.19511	13.6586	5.61501	9.54051	277.967	0.104222	0.370183	0.660837	2.09567	-2719.87	-3300.09			4.73658	13.1936	4.54598	9.60472
	2.08016	10.0823	2.05516	17.5024	9.74639	10.6059	2.30813	9.26147	2.18101	12.6459	5.35627	9.21483	297.693	0.103158	0.369428	0.651834	2.08875	-2717.03	-3300.16			4.73922	12.6182	4.58354	9.07234
	2.015	10.3803	1.9028	16.9145	9.17718	10.0487	2.23031	9.3639	2.18386	11.9267	5.14546	9.15157	292.114	0.102566	0.369471	0.647698	2.06894	-2713.57	-3300.24			4.76603	12.0468	4.59269	8.74123
	1.97828	10.559	1.8274	16.2282	8.59959	9.61439	2.23427	9.86475	2.14099	11.4899	5.07781	9.2839	295.976	0.101991	0.369373	0.652758	2.06632	-2709.53	-3300.23			4.78822	11.4807	4.74667	8.61721
	1.87563	10.2806	1.72529	15.7144	8.27702	8.99044	2.13551	10.5072	2.07509	11.9253	4.83547	9.40319	332.639	0.101345	0.369506	0.658655	2.06585	-2705.07	-3300.38			4.62718	10.994	4.90595	8.72132
	1.83155	9.72861	1.63802	15.638	7.39871	8.47137	2.06596	10.5994	2.08287	11.8529	4.56755	9.64813	384.776	0.101039	0.370514	0.651378	2.06185	-2700.47	-3300.71			4.39939	10.5027	4.91608	8.68953
	1.80208	10.0885	1.66865	15.5706	7.40371	8.44809	2.00198	10.3943	2.02967	12.2782	4.37652	10.4592	403.797	0.100518	0.37067	0.631345	2.06458	-2695.82	-3301.16			4.51975	10.4741	4.80865	9.03796
	1.7743	9.90832	1.63471	15.8841	6.90186	8.37451	1.96738	10.39	2.0161	12.301	4.3542	11.1909	421.048	0.101215	0.369138	0.618996	2.06913	-2691.52	-3301.61			4.43911	10.3868	4.79116	9.28203
	1.74939	9.56975	1.57897	15.8643	6.65229	8.25085	1.9958	10.1098	1.92819	12.7278	4.33373	11.7604	431.051	0.101935	0.369145	0.600346	2.07002	-2688.4	-3302.2			4.29937	10.2558	4.67794	9.60732
	1.76899	9.57319	1.52004	16.0224	6.02311	8.769	2.01092	9.93988	1.94957	13.1031	4.36711	12.4656	425.844	0.102681	0.36899	0.607609	2.08795	-2686.59	-3302.93			4.28741	10.2715	4.63346	9.97859
	1.76368	9.67773	1.53583	16.3366	6.03196	9.20669	2.04386	9.79762	1.99573	13.7819	4.38431	12.8962	407.698	0.102966	0.367626	0.646517	2.0874	-2686.68	-3303.69			4.32575	10.5251	4.6124	10.3541
	1.75161	8.94005	1.45154	17.5981	6.37129	9.23841	2.04023	9.92241	2.03475	13.8339	4.33006	13.3943	392.594	0.102541	0.36768	0.678823	2.08296	-2688.84	-3304.38			4.04773	11.0693	4.6658	10.5194
	1.7663	9.45523	1.43401	18.2027	6.47188	9.28901	2.08595	9.85122	2.00315	13.8723	4.33983	13.6162	375.893	0.101707	0.369062	0.694812	2.08342	-2693.51	-3305.03			4.21851	11.3212	4.64677	10.6094
	1.72317	9.72348	1.40987	18.2447	6.24535	9.41544	2.00632	9.91557	2.05351	14.3685	4.18441	13.6381	345.1	0.10113	0.370036	0.714126	2.08688	-2700.26	-3305.67			4.2855	11.3018	4.65847	10.7303
	1.69173	10.2548	1.39515	18.0738	6.27024	8.92043	1.96846	9.79445	2.02431	14.4909	4.04513	13.1616	323.101	0.101088	0.370928	0.727277	2.08104	-2708.8	-3306.28			4.44722	11.0882	4.59574	10.5659
	1.64498	10.9174	1.40903	18.1792	6.0147	8.60185	1.90822	9.99465	1.98372	14.434	4.08282	12.9792	300.454	0.100114	0.372083	0.727992	2.07994	-2717.76	-3306.97			4.65712	10.9319	4.62887	10.4987
	1.65107	11.2501	1.41737	17.5525	5.7446	8.37217	1.9339	9.71188	1.94622	14.6945	4.11205	12.8	275.194	0.100082	0.372097	0.728396	2.07288	-2727.69	-3307.6			4.77284	10.5564	4.53067	10.5355
	1.56499	11.6564	1.4299	17.1201	5.42759	7.91771	1.9128	9.72413	1.93889	14.3638	3.94753	12.1613	267.876	0.100272	0.372073	0.73414	2.07243	-2737.27	-3308.24			4.88375	10.1551	4.52528	10.1576
	1.56663	11.4292	1.46886	16.9962	5.70719	7.90413	1.93639	9.85364	1.88545	14.0262	3.90174	11.5416	275.025	0.100092	0.370696	0.737674	2.07366	-2745.81	-3308.88			4.82157	10.2025	4.55849	9.82318
	1.5763	11.0889	1.49021	17.653	5.97853	7.69588	1.93838	9.85289	1.87229	13.5269	3.8646	11.245	279.022	0.100346	0.368974	0.741803	2.07049	-2752.36	-3309.43			4.71847	10.4425	4.55452	9.54548
	1.60237	10.4171	1.50141	16.738	5.99463	7.40083	1.97226	9.62783	1.94937	12.9747	3.74495	11.0606	284.995	0.101031	0.367922	0.74046	2.07744	-2757.83	-3309.85			4.50694	10.0445	4.51649	9.26007
	1.60047	10.6038	1.47075	15.8177	5.86632	7.2715	1.95296	9.56404	1.9721	12.0109	3.69036	10.5392	289.865	0.102349	0.367029	0.731877	2.08087	-2761.58	-3310.28			4.55833	9.65184	4.49637	8.74681
	1.64111	10.137	1.4549	15.4933	5.61452	7.29114	1.93986	9.9112	1.96256	11.493	3.60487	10.7753	284.688	0.103035	0.366803	0.722651	2.07369	-2764.2	-3310.76			4.41099	9.46631	4.60454	8.62441
	1.70242	9.83872	1.43232	16.4374	5.81146	7.34905	1.97822	9.87341	1.98203	11.4575	3.57323	11.1702	268.221	0.103229	0.366786	0.71571	2.05604	-2765.9	-3311.15			4.32449	9.86596	4.61122	8.73367
	1.7203	9.49019	1.40143	16.9205	5.85684	7.47021	2.00009	9.62391	2.04806	11.116	3.58154	11.0733	269.547	0.102625	0.367597	0.685704	2.04529	-2767.15	-3311.67			4.20397	10.0825	4.55735	8.59027
	1.71327	9.60488	1.41187	17.0661	6.02899	7.8205	2.03117	9.84107	1.99072	10.5833	3.57997	11.2177	271.361	0.101792	0.367998	0.678552	2.02795	-2767.96	-3312.09			4.24334	10.3052	4.62099	8.4603
	1.74934	8.81051	1.446	17.9515	6.44382	8.18803	2.05817	9.95235	2.0068	10.2279	3.5624	11.3126	282.747	0.100502	0.368235	0.668697	2.03933	-2768.59	-3312.62			4.00195	10.8611	4.67244	8.36764
	1.74878	8.71311	1.44884	18.1787	6.37648	8.01998	2.07422	9.63918	2.03915	9.79066	3.61358	10.9923	300.096	0.0992226	0.369026	0.664774	2.0509	-2768.34	-3313.12			3.97024	10.8584	4.58418	8.13217
	1.7755	8.78934	1.47704	18.6676	7.11632	8.24211	2.07392	9.46338	2.04483	9.41209	3.61362	10.6115	330.636	0.0978073	0.369522	0.657831	2.05475	-2768.14	-3313.73			4.01396	11.342	4.52738	7.87906
	1.772	8.80709	1.47844	18.4247	7.84913	8.63363	2.07138	9.26376	2.00943	8.8833	3.5548	10.549	378.326	0.0971523	0.369887	0.665192	2.05752	-2767.68	-3314.3			4.01918	11.6358	4.44819	7.66236
	1.7805	9.16113	1.46521	18.4559	7.93883	9.11293	2.08827	8.87827	2.08651	8.48753	3.56353	10.3949	404.444	0.0963144	0.370428	0.663804	2.05644	-2767.1	-3314.97			4.13562	11.8359	4.35102	7.48198
	1.72073	9.35286	1.47254	17.7414	8.19541	9.44178	2.03281	8.9329	2.06296	8.10796	3.46124	10.6008	400.869	0.0956422	0.371206	0.652494	2.04916	-2766.6	-3315.64			4.18204	11.7929	4.34289	7.39001
	1.73014	9.58495	1.4915	17.378	9.40897	9.95714	2.08474	8.85104	2.01681	7.81193	3.46742	10.739	385.115	0.0955619	0.371262	0.658028	2.04486	-2766.67	-3316.27			4.26886	12.248	4.31753	7.33945
	1.66859	9.53845	1.51913	16.7279	9.34212	10.6465	2.08432	8.9808	2.05842	7.59917	3.48658	11.2874	371.785	0.0962813	0.371809	0.672549	2.04817	-2766.79	-3316.98			4.24206	12.2389	4.37451	7.45772
	1.65818	9.34696	1.53966	17.1523	8.90918	10.8202	2.11858	8.85501	2.09299	7.85009	3.47274	11.4009	354.001	0.097479	0.371797	0.677095	2.05991	-2767.15	-3317.53			4.1816	12.2939	4.35553	7.57457
	1.64838	8.82766	1.59301	17.7551	8.97975	10.7559	2.0691	8.91965	2.06131	7.80074	3.40281	11.6486	344.306	0.0985128	0.371726	0.680053	2.072	-2767.69	-3318.05			4.02301	12.4969	4.35002	7.61738
	1.67976	8.71391	1.6003	18.7121	8.86066	10.792	2.06113	8.80636	1.98933	7.83692	3.27454	11.6133	315.87	0.0998425	0.372585	0.697377	2.07556	-2768.46	-3318.36			3.99799	12.7883	4.28561	7.57494
	1.64699	9.0051	1.67618	19.3482	8.14649	11.2198	2.02176	8.80288	1.99038	8.11682	3.18295	12.1019	295.962	0.100429	0.372069	0.71114	2.07886	-2769.01	-3318.78			4.10942	12.9048	4.27167	7.80054
	1.63471	9.34983	1.68001	19.8452	8.00979	11.0768	1.94561	8.89415	1.99161	8.33484	3.04693	11.8267	281.079	0.100164	0.371739	0.711336	2.07468	-2769.2	-3318.95			4.22152	12.9773	4.27712	7.73615
	1.63906	9.63822	1.69892	20.2862	7.89127	11.4229	1.8867	8.973	1.96959	8.26008	3.06166	11.5362	257.658	0.0996216	0.372616	0.707195	2.06585	-2769.29	-3319.35			4.3254	13.2001	4.27643	7.61933
	1.63736	10.0545	1.67204	20.0167	7.98124	11.7132	1.88786	8.75691	1.97306	8.12322	3.08695	11.2288	227.225	0.099122	0.373856	0.714792	2.04392	-2768.99	-3319.51			4.45463	13.237	4.20594	7.47965
	1.58117	10.2972	1.69124	20.4774	7.93313	12.0303	1.8863	8.45595	2.00054	8.4052	3.18182	10.9086	235.305	0.0986412	0.374047	0.702365	2.03109	-2768.53	-3319.85			4.52321	13.4803	4.11427	7.49854
	1.56813	9.94909	1.64108	19.9124	7.78798	11.9658	1.82798	8.30171	1.98131	8.64854	3.24519	10.4988	252.678	0.0988937	0.375242	0.688384	2.01819	-2767.56	-3319.97			4.3861	13.222	4.037	7.46416
	1.52832	10.1488	1.63554	20.1603	7.92038	12.0792	1.80073	8.10945	1.97002	8.61042	3.20911	10.3603	265.282	0.0996373	0.375361	0.673872	2.01424	-2767.29	-3320.21			4.43755	13.3866	3.96007	7.39327
	1.52179	10.3228	1.64441	19.6893	8.06477	12.0054	1.83348	8.06417	2.0126	8.52082	3.30842	10.3368	282.882	0.100393	0.376046	0.668959	2.03558	-2766.92	-3320.24			4.49634	13.2532	3.97008	7.38868
	1.49617	10.4475	1.64222	19.1903	8.00112	11.8222	1.85808	8.45795	2.06732	8.85047	3.25071	9.96833	325.027	0.100601	0.375524	0.652789	2.06348	-2767.23	-3320.46			4.52863	13.0045	4.12778	7.3565
	1.55413	10.5384	1.62471	18.3565	7.89322	11.9742	1.82304	8.45603	2.12138	8.87565	3.25949	9.72296	348.787	0.0999738	0.374534	0.664619	2.07911	-2767.07	-3320.5			4.5724	12.7413	4.13348	7.28603
	1.55213	10.8277	1.64927	17.9326	7.8421	12.2791	1.8612	8.59146	2.25837	8.80828	3.2963	9.52248	338.064	0.0998486	0.3724	0.674866	2.08668	-2767.75	-3320.67			4.67637	12.6846	4.23701	7.20902
	1.57788	10.8979	1.66502	17.185	7.56993	12.4979	1.92177	8.61488	2.25257	8.92904	3.32117	9.53075	345.699	0.0992695	0.371198	0.674186	2.09472	-2767.39	-3320.77			4.7136	12.4176	4.26308	7.26032
	1.57204	10.8297	1.62067	17.2511	7.48789	12.2642	1.88562	8.48757	2.23588	9.00403	3.19801	8.76772	369.383	0.0991185	0.369802	0.673971	2.07886	-2767.73	-3320.92			4.67413	12.3344	4.20302	6.98992
	1.56279	10.5502	1.62301	17.2288	7.73251	12.1507	1.86034	8.86145	2.25508	8.74981	3.12507	7.95097	387.908	0.0988957	0.368744	0.668127	2.07621	-2767.05	-3321			4.57866	12.3707	4.32562	6.60862
	1.50666	10.7705	1.58948	17.1631	7.5178	11.9716	1.84281	9.31346	2.20163	8.6467	3.04581	7.63001	381.433	0.0996683	0.368453	0.665075	2.09777	-2767.61	-3321.11			4.62222	12.2175	4.45263	6.44084
	1.51322	11.2362	1.62823	17.7398	7.57628	11.6867	1.86747	9.74494	2.22862	8.3067	2.93513	7.31941	393.782	0.0998376	0.368498	0.653153	2.12423	-2766.88	-3321.19			4.79255	12.3343	4.61368	6.18708
	1.44647	11.6355	1.58985	17.7835	7.5052	11.5735	1.80243	10.1706	2.27395	8.30728	2.86641	6.84587	406.757	0.0998312	0.368851	0.659895	2.14588	-2767.64	-3321.25			4.89061	12.2874	4.74901	6.00652
	1.45419	11.7319	1.60183	17.8787	7.06466	11.726	1.79641	10.5633	2.27854	8.12151	2.88128	6.77302	399.354	0.0995558	0.368971	0.657763	2.16301	-2766.9	-3321.31			4.92931	12.2231	4.87941	5.92527
	1.4481	11.7463	1.62188	17.6387	6.70836	12.2035	1.8079	10.5566	2.28244	8.48804	2.88503	6.94652	362.888	0.0999195	0.368781	0.654368	2.16614	-2767.88	-3321.34			4.93875	12.1835	4.8823	6.10653
	1.48884	11.5198	1.61694	17.445	6.88295	12.0304	1.84904	10.7221	2.30694	8.58692	2.91446	6.85174	356.195	0.0999032	0.368833	0.648774	2.14703	-2767.12	-3321.36			4.8752	12.1194	4.95935	6.11771
	1.45096	11.3374	1.60307	17.414	6.89891	11.7223	1.81962	10.6221	2.25746	8.8931	2.84804	6.85872	375.44	0.100307	0.369175	0.63529	2.11301	-2768.36	-3321.35			4.79714	12.0117	4.89972	6.19995
	1.46856	10.6947	1.6977	17.4362	7.15625	11.353	1.79703	10.5603	2.16081	8.41557	2.87657	6.7728	406.424	0.100635	0.36951	0.624547	2.08005	-2767.46	-3321.37			4.62033	11.9818	4.83939	6.02165
	1.4616	10.1267	1.80806	17.2035	6.93392	11.0569	1.8269	10.4599	2.17773	8.16844	2.9794	6.6484	405.987	0.101132	0.369634	0.620553	2.06444	-2768.85	-3321.41			4.46545	11.7314	4.82151	5.93208
	1.51565	10.3436	1.88408	17.0743	6.80786	10.2656	1.83849	10.037	2.13609	7.78698	3.06197	6.57084	404.336	0.101078	0.369889	0.612788	2.04278	-2768.12	-3321.39			4.58113	11.3826	4.67054	5.8066
	1.50444	10.5861	1.95861	16.8923	6.87124	9.78135	1.80595	10.0577	2.08535	7.4934	3.1013	6.39766	421.849	0.101042	0.36934	0.603595	2.04558	-2769.78	-3321.42			4.68306	11.1816	4.64966	5.66412
	1.51896	10.7224	2.01207	15.953	6.42499	9.60387	1.82149	9.65194	2.07313	6.88854	3.14034	6.1314	397.568	0.100431	0.368971	0.593894	2.05679	-2768.71	-3321.41			4.75113	10.6606	4.51552	5.38676
	1.53959	11.079	2.08476	15.1246	6.1097	9.66737	1.82746	9.79229	2.11652	6.89739	3.083	6.05041	356.148	0.100533	0.368362	0.593499	2.06794	-2770.04	-3321.43			4.90112	10.3006	4.57875	5.3436
	1.53262	11.8594	2.04419	14.2314	6.06974	9.58131	1.80543	9.82047	2.09444	6.783	2.9351	5.91233	333.418	0.100384	0.368911	0.585395	2.06032	-2767.87	-3321.37			5.14539	9.96083	4.57345	5.21014
	1.47019	12.2314	2.04507	14.0625	6.10013	9.65757	1.74769	9.47965	2.10378	6.96941	2.81409	5.46921	319.187	0.100292	0.369312	0.569603	2.05447	-2768.59	-3321.39			5.24888	9.94007	4.44371	5.08424
	1.44319	13.1432	2.06042	13.5837	5.52921	9.7176	1.74617	8.70642	2.10459	7.47987	2.67675	5.39759	280.796	0.100491	0.369491	0.569272	2.03601	-2765.93	-3321.31			5.54895	9.61018	4.18573	5.18474
	1.39014	13.5832	2.08545	13.3878	5.41967	9.55055	1.66609	8.6646	2.1937	7.76151	2.67049	5.40768	249.546	0.100348	0.370169	0.569497	2.00727	-2766.6	-3321.31			5.68626	9.45266	4.1748	5.27989
	1.36544	13.9318	2.05209	13.9113	5.32364	9.09999	1.60902	8.27212	2.23113	8.37877	2.66635	5.66967	247.171	0.100806	0.370979	0.575073	1.97708	-2764.09	-3321.21			5.78311	9.44498	4.03742	5.5716
	1.28373	14.307	2.03127	14.2882	5.19961	8.98054	1.54027	7.2998	2.2404	9.53107	2.59418	5.93701	252.119	0.101594	0.370851	0.57433	1.96688	-2765.45	-3321.19			5.874	9.48946	3.69349	6.02075
	1.2389	15.5884	1.97902	14.0026	5.13101	9.13277	1.4545	6.72296	2.23529	11.056	2.58155	6.31478	278.945	0.101749	0.369963	0.578827	1.96219	-2762.16	-3321.1			6.26878	9.42213	3.47092	6.65079
	1.18602	17.335	1.98033	14.8629	4.94651	9.01852	1.38215	6.44192	2.35344	12.5796	2.57745	6.56108	304.893	0.102307	0.370222	0.584084	1.9686	-2749.16	-3320.96			6.83379	9.6093	3.3925	7.23937
	1.16331	17.7513	2.0367	16.0384	4.89785	8.92131	1.33706	6.11159	2.36762	15.1674	2.46113	7.39662	314.701	0.102962	0.370796	0.591912	1.97856	-2633.8	-3320.68			6.98377	9.95251	3.27209	8.34173
	1.14738	18.4697	2.11429	16.4386	5.06622	8.81091	1.30722	5.27354	2.35348	17.8727	2.38743	8.31956	334.151	0.10261	0.370365	0.615258	1.99062	-2239.77	-3320.3			7.24379	10.1052	2.97808	9.52655
	1.20517	19.0012	2.20949	17.0199	4.85761	9.15029	1.29844	5.23649	2.44204	21.1748	2.34419	9.01182	345.938	0.102411	0.369833	0.653497	1.99688	-1691.62	-3319.78			7.47195	10.3426	2.99233	10.8436

## Sheet: P210 U2
	Ra Li	Oi Li	Oe Li	MF Li	ICO Li	LO Li	Ra Re	Oi Re	Oe Re	MF Re	ICO Re	LO Re	EKG	Kippwinkel	Rotwinkel	Kraft x	Kraft y	Druck li	Druck re			Bauch links	Rücken links	Bauch rechts	Rücken rechts
	1.79524	19.096	8.29401	34.8234	3.11813	9.26623	1.95539	9.17166	5.85768	31.7083	4.25346	16.9319	243.138	0.0910307	0.332182	0.585228	2.84785	40	-3250.67			9.72842	15.7359	5.66158	17.6312
	1.83346	19.3297	8.27012	34.6456	3.25137	9.22876	2.00565	9.24296	5.98163	33.6265	4.21344	17.5137	247.185	0.0908264	0.332153	0.572003	2.84374	39	-3264.82			9.81109	15.7086	5.74341	18.4512
	1.79368	20.0053	8.50662	34.198	3.16005	8.7741	2.03289	9.32191	5.95125	35.564	4.18644	18.4001	247.776	0.0900965	0.331639	0.553127	2.87035	1.69043	-3275.63			10.1019	15.3774	5.76869	19.3835
	1.78623	19.5533	8.49563	34.0788	3.18101	8.73925	2.07665	9.21836	5.81811	37.249	4.31138	19.1556	245.348	0.0888957	0.331483	0.543259	2.88119	11	-3283.45			9.94505	15.333	5.70437	20.2387
	1.76085	19.0582	8.36014	33.7883	3.2481	8.8285	2.10295	9.20451	5.63874	40.1275	4.50072	19.8164	234.307	0.0883221	0.331657	0.533385	2.89172	781.532	L			9.7264	15.2883	5.64873	21.4815
	1.78507	18.1941	8.11729	35.9296	3.50945	9.09768	2.12565	9.11231	5.35972	42.8631	4.81653	20.6828	226.697	0.0887328	0.331575	0.520402	2.90187	891.624	-3291.93			9.3655	16.1789	5.53256	22.7875
	1.79412	18.316	8.05558	36.9548	3.76384	9.0576	2.14035	8.90002	5.1567	43.9592	4.81078	21.9138	231.855	0.0889895	0.330893	0.507486	2.91188	942.581	-3293.87			9.38855	16.5921	5.39903	23.5612
	1.74907	17.816	8.00284	37.2653	3.85849	8.78549	2.09736	8.27627	5.00357	42.9229	4.89193	22.2447	224.917	0.0891615	0.33083	0.501241	2.91658	980.943	-3294.66			9.18931	16.6364	5.12573	23.3532
	1.75681	17.6667	7.99791	36.3542	3.89543	8.64887	2.03168	7.23037	5.06805	40.124	4.81738	21.4529	189.117	0.0888883	0.330683	0.494356	2.9149	999.878	-3294.68			9.14048	16.2995	4.7767	22.1314
	1.7137	18.5202	8.57223	34.0488	3.75577	8.35829	2.04494	6.77564	5.40968	36.7027	4.79853	20.2577	167.862	0.0895913	0.33096	0.49387	2.91273	1020.95	-3294.41			9.60205	15.3876	4.74342	20.5863
	1.71642	18.3204	8.50263	30.8461	3.59953	7.58309	2.04504	6.98734	5.61536	32.0931	4.6549	18.3266	159.434	0.0906715	0.331391	0.489256	2.9129	1028.56	-3294.05			9.51315	14.0096	4.88258	18.3582
	1.67249	17.5402	8.31217	25.6512	3.22276	6.74674	2.06392	6.96597	5.85886	26.1883	4.69587	16.0091	157.546	0.0906452	0.331905	0.493942	2.90405	1031.71	-3293.58			9.17497	11.8736	4.96292	15.6311
	1.68097	16.7346	8.29939	20.8195	2.89237	6.20241	2.11733	7.5787	5.87305	23.6601	4.90298	13.5989	157.47	0.0902921	0.331872	0.495031	2.88296	1026.58	-3293.12			8.90497	9.97144	5.1897	14.054
	1.75075	16.054	8.12929	17.8398	2.67491	6.09085	2.18393	8.19705	5.8081	24.0575	5.25632	11.7177	162.687	0.0901298	0.331907	0.497039	2.86411	1011.36	-3292.74			8.64469	8.86852	5.39636	13.6772
	1.71702	14.5344	7.73344	16.3201	2.60683	5.81553	2.21894	8.56765	5.58077	24.8351	5.70301	11.4392	178.165	0.0899171	0.331561	0.503373	2.84585	995.654	-3292.43			7.99494	8.24747	5.45579	13.9924
	1.77827	13.1335	7.34306	16.6245	2.62207	5.55582	2.23187	8.69683	5.29072	27.0043	6.14371	12.1995	193.929	0.0894175	0.330762	0.508705	2.8221	970.284	-3292.21			7.41827	8.26745	5.40647	15.1158
	1.80825	13.056	7.63936	17.7673	2.6823	5.39266	2.23691	8.69419	4.77972	29.2206	6.4855	12.9051	200.059	0.0879806	0.330448	0.509254	2.79075	946.798	-3291.96			7.5012	8.61408	5.23694	16.2037
	1.88636	13.9525	8.06397	18.9973	2.66144	5.27189	2.236	8.50148	4.62705	31.0528	6.79218	13.406	211.23	0.0867417	0.331008	0.509177	2.77292	919.363	-3291.79			7.96763	8.97688	5.12151	17.0837
	1.92505	16.1104	8.44616	20.2705	2.67185	4.88348	2.21965	8.20561	4.72225	32.2104	7.04448	14.156	223.327	0.0861725	0.331221	0.509647	2.77563	893.461	-3291.64			8.82719	9.27529	5.04917	17.8036
	1.97101	17.4823	8.93606	20.9298	2.69445	4.19201	2.25598	7.94674	4.96885	33.3065	7.31805	14.6895	224.157	0.0856945	0.331672	0.50572	2.77538	869.707	-3291.51			9.46313	9.27209	5.05719	18.438
	2.01234	18.3542	9.25771	21.9289	2.66864	3.90748	2.29203	8.15096	5.19265	34.2143	7.37705	14.833	210.527	0.0855871	0.332516	0.506608	2.79083	846.864	-3291.36			9.87477	9.50169	5.21188	18.8081
	2.05709	18.9433	9.31353	23.0384	2.57327	3.8991	2.33844	8.28559	5.41986	34.641	7.39968	15.0322	186.235	0.0857296	0.333399	0.512353	2.80646	829.375	-3291.16			10.1046	9.83692	5.34796	19.0243
	2.01816	19.6797	9.36768	23.088	2.56808	3.98253	2.34166	8.32708	5.52157	34.0261	7.45075	14.7162	175.844	0.0867378	0.333749	0.522067	2.8278	813.109	-3291.03			10.3552	9.87953	5.39677	18.731
	2.01089	20.1547	9.46238	23.746	2.64722	4.33618	2.37027	8.23896	5.85563	34.445	7.42066	13.9682	169.399	0.0869963	0.333663	0.532429	2.85731	801.243	-3290.89			10.5427	10.2431	5.48829	18.6113
	1.96776	19.1455	9.25492	23.1108	2.69837	4.95492	2.37143	7.99235	6.03722	35.0468	7.39476	13.3696	161.23	0.0870407	0.334535	0.538737	2.88457	791.28	-3290.68			10.1227	10.2547	5.467	18.6037
	2.00416	18.7984	8.91331	22.0733	2.86782	5.51511	2.35441	7.97137	6.01325	34.6848	7.29303	12.6115	160.702	0.08755	0.334657	0.54933	2.89794	783.574	-3290.48			9.90528	10.1521	5.44634	18.1965
	2.05775	18.4717	8.77049	21.3562	3.05452	6.35123	2.3186	7.79502	6.00204	33.7621	7.4049	11.7966	178.827	0.0882015	0.334425	0.553686	2.91517	777.596	-3290.33			9.76664	10.254	5.37189	17.6545
	2.13882	17.6074	8.63851	20.2985	3.3238	7.15271	2.3216	7.43595	5.94799	33.3507	7.30253	10.7808	197.053	0.0885608	0.334562	0.559335	2.93238	772.004	-3290.22			9.46157	10.2583	5.23518	17.1447
	2.2165	16.6299	8.49037	20.0823	3.51871	8.01144	2.31554	7.35381	5.91287	32.4346	7.31532	10.3084	211.665	0.0885607	0.334617	0.561458	2.94963	766.956	-3290.08			9.11227	10.5375	5.19408	16.6861
	2.28618	15.6132	8.18263	18.9401	3.56456	8.25252	2.27327	7.26015	5.76583	30.2768	7.25331	10.6727	230.834	0.0894634	0.334923	0.561437	2.96316	761.737	-3289.96			8.694	10.2524	5.09975	16.0676
	2.33243	15.3729	8.38592	18.4163	3.60048	8.44514	2.2606	7.36575	5.82814	27.3595	7.26845	10.6895	255.123	0.0904316	0.334365	0.558638	2.96652	756.042	-3289.92			8.69707	10.154	5.1515	15.1058
	2.29518	15.2478	8.08057	17.6249	3.48457	8.21241	2.27703	7.30525	5.9266	26.1207	7.40879	11.051	268.948	0.0905817	0.334572	0.554874	2.98596	750.102	-3289.87			8.54119	9.77397	5.16963	14.8602
	2.2134	15.7992	8.06511	16.951	3.34929	7.96681	2.29455	7.71353	6.0213	26.124	7.38984	11.6921	267.79	0.0903764	0.334456	0.550971	3.00375	744.384	-3289.78			8.69258	9.42237	5.34313	15.0686
	2.12617	16.1901	7.89413	16.0777	3.15455	7.64083	2.32826	7.84258	6.34864	25.1204	7.73001	12.473	277.101	0.0907776	0.334332	0.551068	3.00754	738.362	-3289.76			8.73681	8.95769	5.50649	15.1078
	2.05479	16.3964	7.72252	15.3022	2.94237	7.024	2.35466	7.89016	6.70521	24.5651	7.92881	12.8859	295.587	0.0909541	0.334608	0.544312	3.00814	732.839	-3289.79			8.72458	8.42284	5.65001	15.1266
	1.98565	17.307	7.76388	13.7992	2.87156	6.52696	2.43638	8.34459	6.92229	23.3833	8.12857	12.5056	301.308	0.0899904	0.334125	0.534185	3.00145	726.983	-3289.81			9.01883	7.73258	5.90108	14.6725
	1.99306	17.148	7.77729	13.3393	2.85747	6.30626	2.51944	8.56251	6.969	22.5669	8.34425	12.0613	281.1	0.0893939	0.333673	0.536012	2.99603	721.893	-3289.9			8.97277	7.501	6.01699	14.3242
	1.97169	17.1044	7.84638	13.6034	2.8454	6.14121	2.58119	8.89521	6.95407	21.4589	8.40503	11.7296	266.619	0.0896661	0.333098	0.541219	2.98195	717.142	-3289.9			8.97417	7.53001	6.14349	13.8645
	1.97183	16.3675	7.68683	14.1399	2.87163	6.24118	2.62245	8.87944	6.83029	19.2329	8.42454	11.0165	260.629	0.0901316	0.33337	0.548712	2.96223	712.073	-3290.07			8.67539	7.75092	6.11073	12.8913
	1.98814	16.2896	7.6067	14.1964	2.84076	6.2625	2.61209	9.23505	6.53879	17.2104	8.13371	9.82316	255.574	0.0904782	0.333636	0.554985	2.96852	707.711	-3290.12			8.62816	7.76656	6.12864	11.7224
	2.06643	16.0543	7.70811	14.0751	2.92667	6.50972	2.66286	9.54575	5.94976	16.1297	7.70194	9.05667	227.55	0.0901675	0.333964	0.564603	2.96605	702.838	-3290.25			8.60962	7.83717	6.05279	10.9628
	2.06477	15.1371	7.69262	14.5418	2.90037	6.61201	2.59661	9.68948	5.57013	16.1025	7.22378	8.551	200.384	0.0904311	0.334143	0.572299	2.95567	698.394	-3290.43			8.29815	8.01807	5.95208	10.6258
	2.0869	14.8716	7.44347	15.453	2.85636	6.50303	2.55261	9.77407	5.23957	15.6788	6.83973	7.96956	192.864	0.0910054	0.334592	0.583359	2.9302	693.439	-3290.41			8.134	8.27081	5.85542	10.1627
	2.1501	14.5547	7.31725	15.9816	2.91099	6.6208	2.51824	9.65792	4.89467	15.3186	6.45156	7.67778	185.183	0.0913423	0.334974	0.589621	2.91411	687.998	-3290.63			8.00733	8.50447	5.69027	9.81598
	2.19855	14.2971	7.20406	15.781	2.92249	6.74696	2.50663	9.8076	4.70544	14.9218	6.07571	7.66755	167.672	0.0906244	0.335716	0.593254	2.89581	682.321	-3290.62			7.89991	8.48347	5.67322	9.55503
	2.20404	13.9658	7.01804	16.3243	2.95074	6.49865	2.47981	9.4914	4.53551	14.9911	5.86647	8.1395	148.074	0.090544	0.33564	0.604016	2.86213	675.584	-3290.76			7.7293	8.59124	5.50224	9.66569
	2.22897	13.8498	6.74329	16.833	2.97441	6.08323	2.47596	9.27446	4.73619	16.1297	5.97198	8.78097	144.401	0.0915271	0.335362	0.615011	2.85067	668.296	-3290.81			7.60735	8.63022	5.49553	10.2942
	2.26014	13.9932	6.78133	17.2715	2.85527	5.8916	2.47465	9.21541	4.69151	16.3627	6.27083	8.96206	144.084	0.0924761	0.334463	0.624564	2.83885	659.63	-3290.78			7.67822	8.67278	5.46053	10.5319
	2.23373	14.242	6.91558	17.2654	2.87014	5.4927	2.51831	8.72091	4.85338	17.0808	6.62835	9.62793	140.318	0.0924285	0.334368	0.624393	2.83129	649.719	-3290.95			7.79712	8.54276	5.3642	11.1124
	2.22271	14.3251	6.97776	17.0271	2.89224	5.31984	2.51936	8.39939	4.94371	17.6383	6.75452	10.2782	140.219	0.0930175	0.33451	0.623305	2.81855	638.254	-3290.93			7.84186	8.41305	5.28749	11.557
	2.21707	14.5669	7.0056	16.5562	2.87989	4.83167	2.51684	8.06281	5.17513	18.7781	7.16392	10.7471	145.195	0.0941613	0.334377	0.624156	2.8074	624.5	-3291.13			7.92986	8.08925	5.25159	12.2297
	2.23823	14.6536	7.08383	15.9358	2.88776	4.66913	2.56062	8.14145	5.535	19.4362	7.55586	10.9844	154.16	0.0944838	0.334215	0.614722	2.81369	609.277	-3291.21			7.99189	7.83088	5.41236	12.6588
	2.21156	14.6055	7.22993	16.0325	2.92022	4.60535	2.52131	8.27699	5.59164	19.039	7.93486	10.767	163.921	0.0944871	0.33432	0.602793	2.79671	592.174	-3291.29			8.01565	7.85268	5.46331	12.5803
	2.20494	14.6694	7.37142	15.4236	2.97458	4.56125	2.5533	8.14688	5.92702	19.1561	8.04412	10.669	164.198	0.0949224	0.334574	0.596225	2.78494	574.04	-3291.45			8.08191	7.65313	5.5424	12.6231
	2.19412	14.561	7.27686	15.6508	2.94015	4.43109	2.57069	8.49456	5.97554	19.8516	7.99651	10.6496	163.176	0.0953919	0.334825	0.596187	2.78731	555.429	-3291.52			8.01065	7.67403	5.68026	12.8326
	2.17353	14.4353	7.1649	15.8178	2.88705	4.24397	2.5765	8.43407	6.10721	20.4391	8.06214	10.5397	173.178	0.0956846	0.334401	0.598188	2.7982	536.838	-3291.66			7.92457	7.64962	5.70592	13.0136
	2.12268	14.4482	7.13534	16.2564	2.86138	4.17475	2.53774	8.15023	6.08774	20.4448	8.24721	10.4706	185.258	0.0959952	0.333637	0.592851	2.8091	518.266	-3291.72			7.90206	7.76419	5.5919	13.0542
	2.10786	14.592	7.13118	17.1061	2.76991	3.78756	2.48576	8.01383	5.86618	21.3093	8.20174	10.4244	191.078	0.0956222	0.333405	0.594426	2.82186	500.181	-3291.79			7.94368	7.88787	5.45525	13.3118
	2.08468	15.0906	7.13311	16.6657	2.60919	3.53606	2.52035	7.90268	5.89294	22.1784	8.04107	10.9113	189.137	0.0951891	0.333139	0.589785	2.84794	482.333	-3291.86			8.1028	7.60364	5.43866	13.7103
	2.08363	15.0715	6.96731	17.1768	2.55897	3.53013	2.55037	7.75902	5.62955	23.238	7.93266	11.7695	181.613	0.0942909	0.332842	0.581913	2.87238	464.589	-3291.9			8.04081	7.75532	5.31298	14.3134
	2.07569	15.8679	7.00219	16.5322	2.59832	3.50999	2.56214	7.33806	5.37822	24.2614	7.67912	12.3669	174.416	0.0935154	0.331557	0.568788	2.89264	447.353	-3291.92			8.31526	7.54685	5.09281	14.7691
	2.05906	16.0555	7.16604	15.9989	2.57517	3.58734	2.51042	7.47883	5.3399	24.8862	7.58337	12.6039	176.296	0.0922405	0.330662	0.549214	2.90402	429.613	-3291.94			8.42688	7.38714	5.10972	15.0245
	2.05161	16.2942	7.31119	16.427	2.59527	3.93822	2.49209	7.85888	5.39904	24.8789	7.56264	12.8555	173.141	0.0915508	0.330656	0.530505	2.91838	411.501	-3291.9			8.55232	7.6535	5.25	15.099
	2.02229	16.3935	7.21349	16.1552	2.61268	4.17085	2.42451	8.04985	5.54999	24.8887	7.48007	13.0601	183.672	0.0916123	0.329873	0.517302	2.92508	392.976	-3291.89			8.54309	7.64623	5.34145	15.143
	1.94851	16.067	6.98738	16.5138	2.62252	4.51344	2.35397	8.00868	5.6304	25.4682	7.6421	13.1126	192.749	0.0911403	0.329282	0.510673	2.93147	374.656	-3291.84			8.33429	7.88325	5.33102	15.4076
	1.93335	15.9377	6.98824	16.7532	2.5999	5.12401	2.19025	7.98255	5.61369	25.3888	7.65776	12.5562	201.123	0.0915164	0.330077	0.510854	2.92312	355.109	-3291.83			8.28642	8.15905	5.26216	15.2009
	1.89052	15.383	6.97712	17.1994	2.58018	5.62891	2.13389	8.22901	5.55918	24.0033	7.5719	11.9536	200.83	0.0916448	0.331807	0.516251	2.92209	331.594	-3291.77			8.08354	8.46949	5.30736	14.5096
	1.86766	15.3455	6.70196	16.9202	2.55753	5.7175	2.10659	8.23643	5.3991	23.7623	7.41186	11.9159	197.7	0.0913907	0.333383	0.52086	2.92577	305.91	-3291.78			7.9717	8.3984	5.24738	14.3633
	1.85935	14.5105	6.27592	16.2794	2.56373	5.56962	2.12043	8.2591	5.05198	23.238	7.04281	11.9741	192.904	0.0900642	0.334226	0.531973	2.92489	278.609	-3291.76			7.54859	8.13758	5.14384	14.085
	1.82243	15.3528	6.36546	16.3753	2.56965	5.96541	2.07765	7.93441	4.65323	22.7834	6.75289	12.0069	184.147	0.0886718	0.335728	0.543065	2.9284	250.182	-3291.73			7.84691	8.30344	4.88843	13.8477
	1.85422	15.4538	6.4494	15.8614	2.60306	6.13296	2.07121	7.92887	4.2559	22.4368	6.24674	11.5233	177.526	0.0887762	0.33661	0.546106	2.9336	219.234	-3291.76			7.91913	8.19915	4.75199	13.4023
	1.85828	15.137	6.45824	15.0023	2.59386	5.91086	2.14609	7.84979	4.11917	21.8129	5.98851	11.6178	164.007	0.0890144	0.336145	0.541214	2.93988	187.895	-3291.65			7.81782	7.83567	4.70501	13.1397
	1.90208	14.7309	6.40961	14.9384	2.59659	5.91405	2.1996	7.77625	4.10156	22.0372	5.90988	11.8552	166.867	0.0891543	0.33537	0.543407	2.95367	155.584	-3291.7			7.68085	7.81635	4.69247	13.2674
	1.91522	14.58	6.46547	15.1358	2.69744	5.94784	2.23079	7.81493	4.02587	22.6413	5.77705	12.1186	191.289	0.0892192	0.334504	0.538726	2.95275	118.738	-3291.55			7.65356	7.92703	4.69053	13.5123
	1.92981	14.8106	6.6177	15.0384	2.67955	6.15296	2.26831	7.67466	4.20023	23.1942	5.92539	12.2575	222.658	0.0901942	0.334024	0.539043	2.95529	78.617	-3291.55			7.78603	7.95697	4.7144	13.7924
	1.94622	14.6108	6.6362	14.4656	2.67996	6.24457	2.3019	7.88405	4.34155	23.8331	6.14112	12.5457	240.979	0.0910702	0.33378	0.539318	2.94784	30.629	-3291.45			7.73108	7.7967	4.8425	14.1733
	1.93939	14.6512	6.55576	13.7298	2.69953	6.25182	2.32972	7.82903	4.44014	24.1358	6.47995	12.8813	244.723	0.0914163	0.333358	0.552941	2.93247	-23.8106	-3291.35			7.71545	7.56038	4.8663	14.499
	1.91285	15.0508	6.59258	13.8067	2.65823	6.58884	2.27507	7.91738	4.43038	24.7972	6.69579	12.7973	249.027	0.0908318	0.333435	0.563506	2.92634	-91.7331	-3291.41			7.85207	7.6846	4.87428	14.7634
	1.93175	15.4165	6.68694	13.2143	2.60145	6.58654	2.18805	7.97046	4.48245	24.542	6.76368	12.6127	267.613	0.0902106	0.333672	0.572279	2.91565	-175.538	-3291.26			8.01172	7.46741	4.88032	14.6395
	1.89509	15.5808	6.68394	12.9853	2.53817	6.97265	2.16462	7.91982	4.65403	23.5374	6.82652	11.9125	280.917	0.0904259	0.334009	0.579084	2.91819	-271.874	-3291.36			8.05326	7.49871	4.91282	14.0921
	1.88602	15.9429	6.71334	13.5902	2.4829	7.06855	2.11959	7.76044	4.5665	22.8766	6.74683	11.311	266.11	0.0902571	0.335112	0.592568	2.9259	-390.411	-3291.29			8.18074	7.71389	4.81551	13.6448
	1.93697	16.0652	6.58057	13.2016	2.46815	7.01647	2.10266	7.54321	4.38593	22.4695	6.61296	10.7167	244.319	0.0903335	0.335704	0.603616	2.93365	-530.214	-3291.45			8.19425	7.56208	4.67727	13.2664
	1.97213	16.3912	6.80381	13.3092	2.45519	7.27445	2.08228	7.79866	4.47668	22.5204	6.63929	10.6246	241.638	0.0899212	0.336692	0.613699	2.94949	-694.006	-3291.56			8.38903	7.6796	4.78587	13.2614
	1.96018	16.5577	6.70958	13.5873	2.48806	7.54246	2.12598	7.78921	4.64178	22.3874	7.03263	11.2432	240.624	0.0905588	0.337549	0.625948	2.95305	-870.602	-3291.71			8.40914	7.87261	4.85233	13.5544
	1.92902	16.62	6.69696	13.9668	2.51005	7.70059	2.11537	7.84799	4.63057	23.4042	7.2597	11.4045	229.451	0.091373	0.338264	0.64009	2.96629	-1056.12	-3291.94			8.41533	8.05915	4.86465	14.0228
	1.8913	16.382	6.7478	14.3535	2.46816	7.58592	2.11789	8.031	4.68044	23.7891	7.25848	11.2924	204.445	0.0922507	0.339491	0.648444	2.97175	-1240.96	-3292.03			8.34038	8.13585	4.94311	14.1133
	1.85551	16.3691	6.66069	13.7442	2.44222	7.67598	2.11753	8.18717	4.69696	24.7159	7.36804	11.3905	187.732	0.0924962	0.340068	0.647764	2.97162	-1423.68	-3292.3			8.2951	7.95412	5.00055	14.4915
	1.80048	16.6235	6.61177	13.6751	2.47728	7.88442	2.12337	8.4528	4.86287	25.3412	7.50836	11.7925	184.166	0.0917446	0.340522	0.642251	2.97073	-1595.92	-3292.37			8.34526	8.01226	5.14635	14.8807
	1.74533	17.1229	6.56222	15.3494	2.46314	8.17743	2.0893	8.4974	4.9805	25.5915	7.38714	12.0926	181.296	0.091966	0.341513	0.629475	2.97991	-1758.56	-3292.58			8.47682	8.66332	5.18907	15.0238
	1.69848	16.9291	6.36716	17.2242	2.47159	8.84256	2.04726	8.57872	4.97415	25.5471	7.09014	11.8161	171.181	0.092211	0.34225	0.616573	2.9991	-1917.68	-3292.49			8.33157	9.5128	5.20005	14.8178
	1.69392	17.3226	6.43514	18.237	2.43179	9.13255	2.04957	8.83282	5.04782	25.8842	7.14591	12.1235	164.32	0.0917173	0.34211	0.602741	3.00731	-2081.93	-3292.49			8.48388	9.93379	5.31007	15.0512
	1.72051	17.5071	6.62286	18.9454	2.43893	9.40897	2.01575	8.54387	5.09861	27.7769	7.33871	12.5388	166.182	0.0911006	0.341111	0.590076	3.00373	-2253.48	-3292.32			8.61683	10.2644	5.21941	15.8848
	1.75115	17.8924	6.79817	19.7554	2.45754	9.58492	1.99002	8.58899	5.24456	29.0598	7.44487	12.7895	168.228	0.0903154	0.340373	0.572185	2.99856	-2426.48	-3291.51			8.81392	10.5993	5.27452	16.4314
	1.73753	17.9065	7.01077	19.8898	2.44812	9.89885	1.99499	8.89454	5.19413	29.223	7.31271	12.6636	166.52	0.0909568	0.339467	0.561486	3.01258	-2593.23	-3289.84			8.88494	10.7456	5.36122	16.3998
	1.75512	17.4892	7.26713	19.9313	2.47493	10.6929	2.00893	8.92037	5.14347	28.9714	7.45504	12.6221	161.2	0.0915384	0.338167	0.554983	3.00429	-2748.18	-3286.37			8.83715	11.033	5.35759	16.3495
	1.706	17.8714	7.41728	20.3486	2.45084	10.8697	1.96622	8.8525	5.07048	29.2937	7.22711	12.2974	156.591	0.0923727	0.337286	0.546873	2.9939	-2882.86	-3281.63			8.99821	11.223	5.2964	16.2727
	1.68808	18.2164	7.57763	19.8937	2.56613	11.2857	2.00682	8.91315	4.91809	30.2696	6.95768	11.5169	162.315	0.0929456	0.337444	0.539188	2.97805	-2992.16	-3272.6			9.1607	11.2485	5.27935	16.2481
	1.65977	18.0615	7.66008	20.6218	2.72665	12.4203	2.02549	9.38161	4.76432	29.8478	6.44569	11.2628	161.355	0.0930449	0.33744	0.527548	2.97063	-3073.73	-3257.58			9.12713	11.9229	5.39047	15.8521
	1.65023	17.9493	7.71606	21.7179	2.7829	13.1374	2.04613	9.72581	4.43881	29.6023	6.24948	11.7879	158.022	0.0937364	0.337484	0.529493	2.96841	-3130.61	-3227.78			9.10519	12.5461	5.40358	15.8799
	1.65959	18.3066	7.78653	24.8073	2.79374	14.0079	2.04227	9.56201	4.47202	32.0395	6.38752	12.1602	167.347	0.0937987	0.336665	0.527608	2.95372	-3169.88	-3176.87			9.2509	13.8697	5.35877	16.8624
	1.70041	18.5925	7.67771	26.6821	2.85861	14.4001	2.05298	9.60988	4.26404	34.8618	6.36254	12.9904	174.777	0.093431	0.335631	0.522423	2.94536	-3195.53	-3102.58			9.32354	14.6469	5.30897	18.0716
	1.7481	18.5494	7.7042	28.0625	3.02001	15.4407	2.09901	9.44591	4.21732	38.0936	6.34506	13.8047	175.382	0.0928228	0.334955	0.523978	2.93318	-3210.73	-3011.14			9.33391	15.5077	5.25408	19.4144
	1.77785	18.979	7.67242	30.4674	3.29304	16.7861	2.08598	9.43526	4.16855	39.7876	6.34138	14.3944	179.109	0.0925426	0.333559	0.538744	2.92581	-3218.99	-2902.25			9.47643	16.8489	5.22993	20.1745
	1.8462	19.9919	7.6781	31.7869	3.50146	18.4217	2.08785	8.99366	4.2728	41.935	6.45824	14.8203	187.822	0.0919569	0.332884	0.548126	2.90998	-3222.26	-2782.43			9.83873	17.9034	5.1181	21.0712
	1.88147	20.6873	7.78708	33.4558	3.80416	20.6763	2.07508	8.9236	4.32592	45.6375	6.21918	14.4433	199.824	0.091075	0.331948	0.552162	2.90285	-3223.77	-2664.15			10.1186	19.3121	5.1082	22.1
	1.8805	21.0127	8.04548	34.4486	4.04501	22.8357	2.09155	8.53746	4.17794	46.4358	6.08614	14.231	194.858	0.0912358	0.331099	0.553871	2.90142	-3223.84	-2550.15			10.3129	20.4431	4.93565	22.251
	1.88339	20.6297	7.98554	33.8131	4.28981	24.039	2.06225	8.5041	4.24579	46.3462	6.16797	13.79	184.943	0.0920753	0.332018	0.560127	2.90405	-3222.32	-2437.43			10.1662	20.714	4.93738	22.1014
	1.86298	20.3643	8.10685	31.9907	4.36531	24.2948	2.0328	8.53037	4.27477	45.1775	6.059	12.7748	197.575	0.0923774	0.332813	0.56507	2.90619	-3220.04	-2325.26			10.1114	20.2169	4.94598	21.3371
	1.84891	19.2516	7.92376	29.015	4.28954	23.7504	2.00143	8.57199	4.29453	44.0262	6.19543	11.9053	217.86	0.0923622	0.333712	0.561298	2.90587	-3217.31	-2217.82			9.67475	19.0183	4.95598	20.709
	1.80797	18.4767	7.90136	26.3778	4.12559	22.0541	1.98552	8.72514	4.31448	40.8214	6.21154	10.5989	220.99	0.0928176	0.334419	0.555804	2.90965	-3214.96	-2117.15			9.39534	17.5192	5.00838	19.2106
	1.75733	17.4806	7.7422	23.8382	3.90316	19.5782	1.99432	8.85866	4.31839	35.2917	6.31458	9.62234	201.445	0.0936369	0.335305	0.554513	2.92386	-3212.86	-2029.67			8.99338	15.7732	5.05712	17.0762
	1.75109	16.9069	7.60288	20.1606	3.67111	16.4396	2.0281	9.06755	4.43892	31.4682	6.4766	9.04508	198.122	0.0938579	0.335001	0.555914	2.93367	-3211.01	-1964.73			8.75362	13.4238	5.17819	15.6633
	1.75627	17.5249	7.95087	18.8606	3.37569	13.4498	2.05333	9.05023	4.48456	27.4329	6.53229	7.9117	212.98	0.0932255	0.334727	0.553707	2.95353	-3209.56	-1929.57			9.07735	11.8953	5.19604	13.959
	1.80617	19.3759	8.4983	19.6631	3.19846	11.2856	2.12949	8.77416	4.53735	22.347	6.50252	7.40573	235.829	0.0932873	0.334015	0.557203	2.97264	-3208.68	-1925.97			9.89345	11.3824	5.147	12.0851
	1.85999	20.574	9.02447	20.9899	3.18261	9.52353	2.24452	8.41207	4.79383	19.6189	6.46287	7.16684	251.603	0.0934908	0.334006	0.556066	2.99988	-3208.51	-1952.24			10.4862	11.232	5.15014	11.0829
	1.89121	21.0741	9.29588	22.481	3.14324	8.67326	2.29658	8.22654	5.02354	19.242	6.37375	7.13448	255.398	0.0940772	0.333597	0.55804	3.02689	-3208.58	-2000.34			10.7537	11.4325	5.18222	10.9167
	1.91801	21.6038	9.42443	23.3667	3.12616	8.45375	2.36203	7.77263	5.07869	18.7493	6.48042	7.0974	259.294	0.0942874	0.332818	0.563083	3.03224	-3209.03	-2061.81			10.9821	11.6489	5.07112	10.7757
	1.93585	21.3588	9.45993	24.1853	3.09551	8.53926	2.40064	7.66781	5.31277	18.7812	6.59602	6.95264	270.822	0.0935781	0.333059	0.557643	3.03833	-3209.59	-2128.82			10.9182	11.94	5.12707	10.7766
	1.92674	21.2232	9.29263	25.0969	3.2248	8.44979	2.43795	7.89569	5.27565	20.2921	6.44323	7.41649	271.932	0.0931119	0.333411	0.555738	3.04242	-3209.97	-2194.23			10.8142	12.2572	5.2031	11.3839
	1.9336	20.0545	8.77252	24.3596	3.23917	8.45947	2.44145	8.04316	5.21855	21.4215	6.39609	7.93273	261.571	0.0924532	0.332885	0.552849	3.03835	-3210.47	-2254.23			10.2536	12.0194	5.23439	11.9168
	1.89952	18.9788	8.41102	23.0382	3.1059	8.82204	2.41578	8.01637	5.12979	22.4235	6.51203	8.43246	242.284	0.0915395	0.33213	0.549107	3.02734	-3210.51	-2304.19			9.76312	11.6554	5.18731	12.456
	1.90375	18.9887	8.34986	22.1367	3.14709	8.8359	2.45676	8.23104	4.94998	23.3099	6.44583	8.89607	214.946	0.0905905	0.331761	0.546402	3.00693	-3210.65	-2344.4			9.74744	11.3732	5.21259	12.8839
	1.92242	18.9393	8.04111	21.6212	3.1007	8.76161	2.48622	8.43358	5.23225	23.329	6.51987	9.19488	220.556	0.0908772	0.331609	0.534464	2.99452	-3210.98	-2374.54			9.63426	11.1612	5.38401	13.0146
	1.93639	19.4624	7.78265	21.1261	3.07321	8.50534	2.46492	8.43336	5.18436	23.8547	6.49189	9.64969	206.874	0.091853	0.331594	0.524188	2.98932	-3211.2	-2396.13			9.72713	10.9015	5.36088	13.3321
	1.9549	18.6052	7.56408	20.0439	2.98181	8.58943	2.45631	8.09507	5.18367	23.0274	6.48133	9.84951	186.985	0.0926324	0.331623	0.519216	2.9764	-3211.64	-2410.35			9.37473	10.5384	5.24502	13.1194
	1.97156	18.3538	7.71594	19.3242	2.90863	8.5467	2.4611	8.28377	5.27898	22.022	6.51048	10.0509	177.97	0.0931041	0.332428	0.51312	2.95497	-3211.97	-2418.51			9.3471	10.2598	5.34128	12.8611
	1.93006	18.1415	7.70646	18.7398	2.95138	7.91866	2.40067	8.66764	5.43922	20.7606	6.4097	9.65921	164.251	0.0942667	0.333525	0.514156	2.9363	-3212.77	-2422.67			9.25932	9.86995	5.50251	12.2765
	1.93181	17.0245	7.92805	18.232	2.93265	7.75125	2.35615	8.55406	5.42716	19.0549	6.38872	9.27963	157.898	0.0948149	0.334556	0.513993	2.91612	-3213.5	-2423.16			8.96146	9.63862	5.44579	11.5744
	1.8885	15.867	8.25571	17.4499	2.95184	8.17944	2.27652	8.43268	5.04254	17.6485	6.18062	8.82917	149.076	0.0952806	0.335345	0.520058	2.89851	-3213.86	-2421.42			8.67042	9.52707	5.25058	10.8861
	1.85973	14.7497	8.53496	16.0574	3.02415	8.85557	2.22343	9.1243	4.88529	15.6125	5.87951	8.13112	150.119	0.0959807	0.335438	0.530462	2.87734	-3214.5	-2418.42			8.38147	9.31238	5.41101	9.87438
	1.85914	15.1395	8.56892	14.8463	3.10434	9.14025	2.20342	9.67262	4.68428	13.8464	5.69425	7.28457	159.633	0.0964897	0.335974	0.544466	2.8546	-3215.2	-2414.59			8.52251	9.03028	5.52011	8.94174
	1.84444	14.2737	8.40739	13.932	3.22185	9.29327	2.16091	9.80382	4.50853	12.4352	5.4098	6.04094	168.769	0.0963333	0.33617	0.562926	2.83467	-3216.34	-2410.95			8.17519	8.8157	5.49109	7.96196
	1.84892	14.5202	8.65705	13.088	3.32807	9.46115	2.16845	9.90778	4.11628	10.6464	5.07679	5.29358	176.357	0.0960341	0.335175	0.572139	2.82313	-3217.43	-2406.89			8.34205	8.62572	5.3975	7.00559
	1.85277	15.006	8.31413	12.0014	3.31153	9.62634	2.11468	10.4091	3.91935	9.93269	4.90167	5.06372	188.028	0.0959874	0.33396	0.571828	2.81559	-3218.28	-2403.76			8.39095	8.3131	5.48105	6.6327
	1.92937	14.9736	8.24562	11.4049	3.27451	9.45399	2.16085	10.5846	3.88745	10.2865	4.6827	5.23137	194.006	0.0954151	0.334601	0.582746	2.80246	-3219.36	-2400.91			8.38287	8.04447	5.5443	6.73354
	2.06392	15.5562	8.15192	11.4933	3.18143	8.71956	2.21926	10.1001	3.96309	11.2084	4.70222	5.76898	191.822	0.0950149	0.335664	0.588854	2.79576	-3220.33	-2398.01			8.59069	7.7981	5.4275	7.22652
	2.10568	15.8852	8.24347	11.2943	3.04283	8.1679	2.27179	9.79851	4.11936	12.7797	4.83596	6.41525	187.713	0.0943584	0.335904	0.590317	2.80244	-3221.14	-2395.59			8.74479	7.50169	5.39656	8.0103
	2.16886	16.6577	8.19183	11.0659	2.90777	7.60082	2.31384	9.58188	4.27999	14.9779	5.0604	7.06426	185.81	0.0944671	0.335999	0.587237	2.81148	-3221.25	-2393.28			9.00613	7.19151	5.3919	9.03418
	2.18272	16.8149	7.97007	11.52	2.68871	7.46855	2.33542	9.2479	4.4205	18.4148	5.47587	8.58031	179.677	0.0945699	0.336522	0.588781	2.81278	-3221.27	-2391.63			8.98923	7.22575	5.33461	10.8237
	2.19105	17.3234	7.81979	11.5621	2.51232	6.79545	2.42113	8.53235	4.64783	20.9602	5.8054	9.71798	178.437	0.0941761	0.337859	0.592577	2.82085	-3221.46	-2389.68			9.11143	6.95662	5.20044	12.1612
	2.26103	17.9489	7.744	11.6317	2.43575	5.95637	2.46659	8.19923	4.89415	22.0191	6.04942	10.5309	164.707	0.0935857	0.338601	0.591401	2.82014	-3221.6	-2388.53			9.31798	6.67459	5.18665	12.8665
	2.21825	18.1231	7.38037	11.4399	2.40264	5.46811	2.48038	7.70219	4.99288	23.1246	6.28024	10.8206	165.513	0.0926773	0.337834	0.603058	2.81099	-3221.54	-2387.53			9.24059	6.43688	5.05848	13.4085
	2.21147	18.151	6.9952	10.98	2.29747	5.02925	2.46519	7.09849	5.03337	24.0289	6.45347	11.7934	173.456	0.0920679	0.336873	0.614519	2.79292	-3221.49	-2387.14			9.11924	6.10223	4.86568	14.0919
	2.27906	17.8971	7.12183	10.6978	2.21512	4.65211	2.62384	7.17343	5.04442	23.8779	6.60539	12.1323	172.848	0.091369	0.336791	0.62537	2.77613	-3221.32	-2387.36			9.09933	5.85501	4.94723	14.2052
	2.30761	18.121	7.12283	11.1304	2.22016	4.51807	2.67479	7.24895	5.04877	22.2261	6.40224	11.5776	168.887	0.0910752	0.336573	0.624941	2.76215	-3221.35	-2388.31			9.18382	5.9562	4.99084	13.402
	2.31383	17.4468	7.41932	11.1693	2.20124	4.43816	2.71986	7.11741	4.88908	21.1186	6.24691	11.1012	159.489	0.091837	0.336441	0.61844	2.74409	-3221.39	-2390.45			9.06	5.93623	4.90879	12.8223
	2.35684	16.8963	7.43574	11.3731	2.224	4.91139	2.7596	6.90845	4.73985	21.2696	6.18356	10.3663	158.29	0.0922635	0.33643	0.615688	2.73418	-3221.36	-2393.12			8.89629	6.1695	4.80264	12.6065
	2.30158	15.797	7.67234	11.1238	2.35328	5.44469	2.71543	6.74441	4.74035	20.5909	5.96309	10.1054	166.744	0.092614	0.337319	0.606922	2.72777	-3221.69	-2397.2			8.59029	6.30724	4.73339	12.2198
	2.27601	14.8871	7.83473	11.2298	2.45585	6.29676	2.69699	6.75905	4.56471	19.1737	5.67561	9.17174	168.891	0.0933934	0.337697	0.611219	2.73945	-3221.65	-2402.11			8.33263	6.66081	4.67358	11.3403
	2.2049	14.539	7.66859	11.3284	2.58705	7.10264	2.61816	6.88697	4.44872	18.1317	5.44484	8.12743	164.128	0.0944798	0.338451	0.605938	2.75142	-3222.17	-2408.19			8.13751	7.00604	4.65128	10.568
	2.16994	13.297	7.56034	11.3225	2.70949	8.47057	2.57063	6.98085	4.23519	17.8603	5.37772	7.24761	166.769	0.0954614	0.339196	0.610706	2.75371	-3222.35	-2415.31			7.67578	7.50086	4.59556	10.1619
	2.15209	13.0569	7.41209	11.0989	2.85344	9.49742	2.56383	7.50325	4.18946	17.3249	5.21524	6.51196	188.521	0.0956706	0.338558	0.616772	2.76586	-3222.45	-2423.22			7.54035	7.81659	4.75218	9.68403
	2.13563	13.1169	7.41629	11.0473	3.00175	10.5531	2.54339	7.73183	4.08307	16.6818	5.1675	5.9366	222.012	0.0961146	0.337135	0.622898	2.77767	-3222.85	-2431.45			7.55626	8.20072	4.7861	9.26196
	2.12018	13.3581	7.27222	11.0235	3.05329	11.708	2.56867	8.01017	3.88575	15.5691	5.14267	5.30472	236.665	0.0962405	0.336055	0.62819	2.77985	-3222.45	-2440.24			7.58351	8.59493	4.82153	8.67216
	2.10842	13.0901	6.97653	10.7211	3.08345	12.7702	2.5511	8.28364	3.86503	15.8825	5.15605	5.36649	237.103	0.0951119	0.335105	0.628027	2.77706	-3222.98	-2449.41			7.39169	8.85822	4.89992	8.80167
	2.11286	12.4431	6.84512	10.9065	3.06898	13.2779	2.5001	8.29867	4.00495	17.309	5.19642	5.88047	244.676	0.0946698	0.334365	0.627949	2.76904	-3222.7	-2458.44			7.13371	9.08447	4.93457	9.46195
	2.13046	12.6275	6.88796	10.9008	3.0699	12.8854	2.5469	8.377	4.05791	18.2479	5.26386	6.26223	249.271	0.0940685	0.333621	0.623838	2.77385	-3222.93	-2467.38			7.21529	8.95203	4.99394	9.92466
	2.11173	12.6032	6.96884	10.7834	3.05056	12.2363	2.51682	7.95505	4.06191	18.4138	5.31481	6.42724	234.132	0.0933775	0.333747	0.620822	2.78094	-3223.46	-2475.8			7.22793	8.69006	4.84459	10.0519
	2.09071	12.5025	7.03617	11.0332	2.96968	11.4869	2.47039	8.03712	4.06862	17.6908	5.27157	7.01637	217.193	0.092854	0.333699	0.614571	2.79251	-3223.29	-2484.07			7.20978	8.4966	4.85871	9.9929
	2.1372	12.344	6.9735	11.2003	2.94286	11.077	2.48425	7.8357	4.14466	18.0797	5.24285	7.39267	210.048	0.0926258	0.334097	0.604807	2.80426	-3224.38	-2491.55			7.15156	8.40672	4.82154	10.2384
	2.16493	12.7592	7.04548	11.425	2.89402	10.5571	2.49547	7.65236	4.27429	17.5174	5.25712	7.68912	201.454	0.0930845	0.334491	0.59059	2.81998	-3224.17	-2498.43			7.3232	8.29204	4.80737	10.1545
	2.16323	12.9527	7.02832	11.4518	2.82899	10.1694	2.4809	7.65657	4.26607	16.6838	5.2306	8.04492	185.626	0.092806	0.335067	0.596978	2.84198	-3225.04	-2504.76			7.38143	8.15005	4.80118	9.98645
	2.11331	12.7843	7.05754	11.5966	2.74014	10.3049	2.38484	7.67971	4.20991	16.566	5.08548	8.182	171.198	0.0927484	0.336002	0.609534	2.86475	-3225.5	-2510.72			7.31838	8.21388	4.75815	9.94448
	2.06769	12.4094	6.75952	11.4252	2.69316	10.552	2.36202	7.84669	4.27275	15.9826	5.03763	8.28411	174.195	0.0926298	0.337118	0.61615	2.89236	-3225.33	-2516.79			7.07888	8.22343	4.82715	9.7681
	2.03641	12.5251	6.58285	11.2369	2.64954	10.7154	2.42047	7.72013	4.36975	15.7698	4.94937	8.37985	187.568	0.0927726	0.338275	0.62498	2.91096	-3226.08	-2522.87			7.04811	8.20064	4.83678	9.69967
	2.01373	12.6137	6.51668	11.6594	2.59701	10.4899	2.4147	7.78401	4.48678	16.644	4.96977	8.46275	184.708	0.0928703	0.33899	0.631858	2.90737	-3225.49	-2529.73			7.04804	8.24876	4.89516	10.0255
	1.96933	12.2224	6.52626	12.0219	2.58347	10.3629	2.33951	7.6022	4.42554	17.6633	4.88041	8.63655	179.002	0.0934413	0.338955	0.635294	2.89922	-3226.29	-2537.03			6.906	8.32275	4.78909	10.3934
	1.96752	12.2579	6.47302	12.1911	2.59471	10.2252	2.35048	7.68372	4.47583	17.748	4.73846	8.26738	182.755	0.0934579	0.339186	0.63222	2.88581	-3225.88	-2545.36			6.89946	8.33702	4.83668	10.2513
	1.96507	12.7268	6.28163	12.7964	2.65072	10.257	2.28025	8.17997	4.43308	17.8927	4.57306	8.02873	180.405	0.0923356	0.33901	0.627253	2.86555	-3226.23	-2554.94			6.99116	8.56802	4.96443	10.1648
	1.97949	12.9625	6.38541	13.2535	2.69531	10.1415	2.23054	8.15442	4.32635	18.5769	4.35809	7.95545	172.751	0.0915703	0.33858	0.624338	2.84793	-3226.82	-2565.34			7.10912	8.69675	4.90377	10.2968
	1.96761	13.1922	6.54474	13.8465	2.75882	9.82633	2.13161	8.30173	4.14572	18.7097	4.27254	7.97798	151.905	0.0911424	0.338131	0.616575	2.83538	-3226.86	-2576.9			7.23486	8.81054	4.85969	10.3201
	1.95447	13.3767	6.67643	14.3507	2.74682	9.58887	2.11034	8.40287	4.00886	17.9368	4.17523	8.05486	127.416	0.0906755	0.336999	0.606911	2.84538	-3227.76	-2589.32			7.33586	8.89545	4.84069	10.0556
	1.93715	13.6918	6.84584	14.5546	2.72992	9.63328	2.12951	8.64601	3.95258	16.8507	4.00751	8.04903	119.465	0.0899132	0.336159	0.602049	2.86228	-3227.62	-2602.86			7.49158	8.97261	4.90937	9.63576
	1.88332	13.6262	6.86453	14.8041	2.68842	9.60291	2.09682	8.46103	3.93962	16.5432	3.9718	7.95425	109.493	0.0893906	0.335674	0.591844	2.873	-3228.27	-2616.76			7.45803	9.03182	4.83249	9.48974
	1.8356	13.3776	7.09545	15.1794	2.69802	9.2224	2.15486	7.95225	3.98899	16.029	3.98367	8.19998	104.399	0.0892984	0.3348	0.569511	2.88375	-3227.76	-2631.27			7.43621	9.03329	4.6987	9.40421
	1.78565	13.3625	6.98416	15.5306	2.66848	9.1819	2.1437	7.82232	4.02065	15.6654	3.98098	8.93153	105.476	0.0889617	0.334127	0.553296	2.89045	-3227.91	-2646.86			7.37745	9.12699	4.66222	9.52595
	1.73256	13.2832	6.81307	15.6642	2.64923	8.94089	2.13287	8.01559	4.12198	15.5182	3.96833	9.41655	114.244	0.0887749	0.333965	0.537282	2.88994	-3227.3	-2663.56			7.27627	9.08478	4.75682	9.63437
	1.67099	13.4423	6.61565	15.4765	2.62209	8.91082	2.07672	8.36229	4.1106	15.4231	3.91371	9.93033	126.966	0.0891978	0.334224	0.530075	2.89821	-3227.3	-2681.36			7.24297	9.00314	4.84987	9.75571
	1.67647	13.8876	6.47929	15.0438	2.60309	8.5676	2.0872	8.48597	4.12795	16.0219	3.90455	10.179	137.075	0.0895557	0.334771	0.509328	2.90911	-3226.76	-2700.19			7.3478	8.73817	4.90037	10.0352
	1.67013	14.1947	6.58177	14.8581	2.60464	8.26183	2.08026	8.62585	4.14844	16.4853	3.93921	10.6975	140.837	0.0902101	0.334528	0.489878	2.92708	-3226.53	-2720.67			7.4822	8.57486	4.95152	10.374
	1.68689	14.3651	6.57674	14.5932	2.58911	8.4388	2.11036	8.60124	4.16043	16.9823	3.96524	10.9068	144.049	0.0915377	0.334104	0.487999	2.95498	-3226.88	-2742.08			7.54292	8.54036	4.95734	10.6181
	1.68356	14.225	6.86159	15.0984	2.57203	8.22222	2.1312	8.70265	4.23244	16.9858	4.01574	10.7769	154.421	0.0922665	0.334208	0.491753	2.96912	-3225.86	-2764.23			7.59006	8.6309	5.0221	10.5928
	1.69134	14.1435	7.27588	16.005	2.45614	8.70096	2.08775	8.69671	4.31211	18.0533	3.97848	10.8065	169.392	0.0926187	0.333946	0.497452	2.97785	-3227.32	-2786.78			7.70356	9.05402	5.03219	10.9461
	1.70516	14.0259	7.42743	16.3535	2.44438	8.89073	2.09816	8.4625	4.35735	17.9575	3.95347	10.0882	175.564	0.09332	0.333514	0.500999	2.96779	-3225.79	-2810.09			7.71951	9.22953	4.97267	10.6664
	1.67641	13.8413	7.42491	16.7152	2.43819	9.16144	2.08842	8.68312	4.51476	17.55	3.91084	9.90773	174.657	0.0939432	0.333706	0.507599	2.95582	-3227.58	-2834.32			7.64755	9.43827	5.09543	10.4562
	1.64105	13.8317	7.32805	17.2458	2.38758	9.16178	2.09032	8.98845	4.5515	17.5842	3.84136	9.51988	162.909	0.0946754	0.334296	0.524438	2.93479	-3226.85	-2859.19			7.60026	9.59839	5.21009	10.3151
	1.61237	14.2859	7.29257	17.6925	2.46698	9.00399	2.06983	9.3117	4.62862	17.6075	3.79244	9.5954	160.511	0.0946382	0.334927	0.539976	2.91234	-3227.24	-2885.38			7.73027	9.72117	5.33672	10.3318
	1.61406	15.2117	7.27974	18.3738	2.56981	9.18975	2.06264	9.48038	4.66331	17.543	3.58675	9.26426	164.629	0.0945743	0.334574	0.551661	2.90588	-3228.72	-2911.56			8.03516	10.0444	5.40211	10.1313
	1.5886	15.2177	7.27332	19.2836	2.71443	9.46514	2.08982	9.44962	4.67246	16.1914	3.64014	9.17609	160.962	0.0945561	0.333924	0.56259	2.89533	-3226.21	-2938.43			8.02653	10.4877	5.40397	9.66921
	1.57565	15.1768	7.2797	19.5855	2.70559	9.68476	2.07191	9.21412	4.60865	16.2956	3.59701	9.34474	141.09	0.0941806	0.332944	0.578447	2.89012	-3229.63	-2965.45			8.0107	10.6586	5.29823	9.74577
	1.58642	15.4817	7.45216	20.2485	2.74565	9.94397	2.04379	8.8803	4.68327	16.0191	3.65895	9.41306	129.524	0.0940815	0.3315	0.594882	2.87636	-3226.39	-2992.64			8.17342	10.9794	5.20245	9.69705
	1.57902	16.05	7.70175	20.6016	2.7908	10.3344	2.06444	8.66429	4.86238	16.0693	3.70664	9.97326	136.888	0.0934313	0.329648	0.601589	2.86566	-3229.25	-3020.07			8.4436	11.2422	5.19704	9.9164
	1.57242	16.2509	7.78824	21.4312	2.8111	10.4532	2.07252	8.68376	4.89463	16.2717	3.72287	10.5299	149.807	0.0931188	0.328254	0.598484	2.85364	-3228.11	-3047.38			8.53719	11.5652	5.21697	10.1748
	1.579	16.5608	7.81892	22.0803	2.67128	10.2784	2.09723	8.87211	4.93846	17.4996	3.8328	11.449	157.981	0.092857	0.32787	0.606418	2.83449	-3226.78	-3075.39			8.65289	11.6767	5.3026	10.9271
	1.59124	17.5959	7.80474	23.5133	2.56623	9.9137	2.07136	9.16044	5.02548	18.884	3.79954	12.0116	173.376	0.0931293	0.328014	0.615288	2.83304	-3229.53	-3103.86			8.99728	11.9977	5.41909	11.5651
	1.59089	18.0663	7.7538	25.5553	2.57181	9.61257	2.0352	9.40327	5.11243	20.4144	3.86525	12.6992	200.501	0.0933862	0.328413	0.61755	2.83764	-3224.35	-3133.03			9.13699	12.5799	5.51697	12.3263
	1.64795	18.4431	7.67133	27.4233	2.70448	9.73633	2.0473	9.81959	5.23046	22.8429	3.87185	13.4802	233.932	0.0934213	0.329973	0.621539	2.82295	-3228.52	-3161.71			9.25414	13.288	5.69912	13.3983
	1.69897	18.9738	7.595	30.0769	2.78253	9.4538	1.98537	10.0429	5.29048	25.6917	3.91155	14.306	245.912	0.093535	0.330983	0.615959	2.82275	-3218.8	-3188.29			9.42259	14.1044	5.77291	14.6364
	1.73929	19.2563	7.7219	32.4496	2.87036	9.48776	1.95269	9.66648	5.39313	28.3122	3.9943	15.3651	240.713	0.0936421	0.331507	0.615748	2.83549	-2875.69	-3213.02			9.57248	14.9359	5.67077	15.8906
	1.75566	19.7341	8.12495	33.8566	3.02656	9.32501	1.90379	9.44083	5.55112	29.8602	4.07258	16.259	238.903	0.0934718	0.332101	0.605046	2.8462	-2290.13	-3234.47			9.87156	15.4027	5.63191	16.7306
	1.77369	19.281	8.31062	34.2196	3.12741	9.50927	1.9274	9.19419	5.77485	32.5861	4.21328	16.9337	242.74	0.0933158	0.332519	0.589952	2.84795	-1628.42	-3252.14			9.78843	15.6188	5.63215	17.911

## Sheet: P211 U2
	Ra Li	Oi Li	Oe Li	MF Li	ICO Li	LO Li	Ra Re	Oi Re	Oe Re	MF Re	ICO Re	LO Re	EKG	Kippwinkel	Rotwinkel	Kraft x	Kraft y	Druck li	Druck re			Bauch links	Rücken links	Bauch rechts	Rücken rechts
	2.66841	33.6396	8.63914	50.0538	11.6019	7.39763	1.81651	7.85266	3.51929	21.452	3.77824	22.843	353.669	5.68259	4.25382	1.52045	237.872	40	-354.945			14.9824	23.0178	4.39616	16.0244
	2.66464	32.8556	8.52058	55.3129	12.6012	7.99502	1.93185	7.9803	3.47638	24.4629	4.15353	25.0154	362.452	5.68476	4.25614	1.54699	237.926	40	-339.579			14.6803	25.303	4.46284	17.8773
	2.73354	31.5914	8.38552	58.8315	13.9296	8.64925	2.02308	8.08109	3.4349	28.0338	4.73655	28.5136	366.666	5.6873	4.25869	1.58081	237.958	1.80762	-324.819			14.2368	27.1368	4.51302	20.428
	2.76323	29.617	8.23905	61.6291	15.5926	9.01151	2.16066	8.06854	3.4301	29.9912	5.19089	30.2278	365.429	5.69023	4.26178	1.61836	238.015	12	-311.664			13.5398	28.7444	4.5531	21.8033
	2.79664	25.1747	7.91185	62.9331	16.9488	9.2773	2.19218	7.65899	3.35186	31.6011	5.63177	33.3318	360.708	5.69313	4.2649	1.65691	238.062	-3119.75	R			11.9611	29.7197	4.40101	23.5215
	2.71974	19.9567	7.38564	62.0674	17.7597	9.44579	2.25421	7.33282	3.26935	33.5793	5.99103	34.8386	352.852	5.6954	4.26768	1.68704	238.094	-3113.03	-283.015			10.0207	29.7576	4.28546	24.803
	2.74482	17.5939	6.7461	61.853	18.6181	9.47162	2.30707	7.60477	3.15486	35.375	6.60713	36.7136	337.72	5.69786	4.2694	1.71748	238.136	-3111.86	-267.542			9.02828	29.9809	4.35557	26.2319
	2.66219	15.2903	6.38452	60.2933	19.3777	9.05234	2.25697	7.84468	3.05671	35.589	6.95373	37.4449	330.032	5.69815	4.2696	1.81032	238.117	-3115.35	-247.902			8.11234	29.5744	4.38612	26.6625
	2.75695	14.8103	6.39762	59.6131	19.7364	8.72869	2.34148	7.96944	3.13846	34.2598	7.05168	36.0027	316.368	5.6988	4.26936	1.84714	238.124	-3122.19	-224.711			7.9883	29.3594	4.48313	25.7714
	2.73233	14.335	6.48603	57.1569	19.7979	8.67864	2.3055	8.1705	3.1963	34.5301	7.27106	35.6266	295.196	5.69818	4.26852	1.84145	238.104	-3131.24	-196.752			7.85111	28.5445	4.55743	25.8092
	2.72221	13.8548	6.46885	54.5382	19.3141	8.44088	2.37024	8.40931	3.30955	34.5771	7.36678	34.5817	274.34	5.69844	4.26855	1.84476	238.119	-3141.96	-163.006			7.68196	27.431	4.69637	25.5085
	2.6993	13.9698	6.55617	52.781	18.3779	8.38573	2.33134	8.20581	3.284	33.5875	7.42262	34.3564	256.062	5.69762	4.26741	1.83302	238.097	-3153.2	-124.567			7.74177	26.5149	4.60705	25.1222
	2.68717	13.6825	6.57155	48.5882	16.6798	7.92808	2.34782	7.83702	3.44424	31.661	7.54622	32.7352	245.485	5.69683	4.26717	1.81767	238.079	-3164.17	-87.3061			7.64708	24.3987	4.54303	23.9808
	2.68894	13.5529	6.50954	44.3357	14.3557	7.46306	2.31932	7.59505	3.55923	31.1996	7.61569	31.8602	246.882	5.69739	4.26807	1.69901	238.096	-3173.92	-50.6372			7.5838	22.0515	4.4912	23.5585
	2.62854	12.7754	6.53715	39.1532	12.691	7.19848	2.28222	7.49139	3.76982	30.7865	7.62112	30.9314	250.637	5.69648	4.26721	1.68274	238.063	-3182.2	-14.5601			7.31369	19.6809	4.51447	23.113
	2.74426	14.3786	6.56642	36.3597	11.4535	6.57238	2.34072	7.35793	3.9237	29.4644	7.62787	29.4634	267.339	5.69639	4.26614	1.66359	238.05	-3188.83	15.5588			7.89644	18.1285	4.54079	22.1852
	2.81301	15.9337	7.01876	32.6935	10.2537	6.13068	2.33488	6.98484	4.0441	28.7359	7.74813	26.7971	282.623	5.69429	4.26471	1.63394	238.009	-3193.84	41.3896			8.58848	16.3593	4.45461	21.0937
	2.87494	17.2751	7.36388	28.8328	9.97396	5.64339	2.34321	6.88171	4.20758	27.1896	7.54107	25.0243	287.377	5.69303	4.26304	1.62359	237.994	-3197.31	60.4414			9.17131	14.8167	4.4775	19.9183
	3.10722	18.9163	7.71501	26.2115	9.35119	5.60457	2.39017	6.80838	4.25373	25.6332	6.93605	23.7571	309.75	5.69106	4.26166	1.60241	237.964	-3199.41	77.8913			9.91286	13.7224	4.48409	18.7754
	3.2238	20.3896	7.82392	24.0215	9.11314	5.39789	2.41198	6.57217	4.49219	24.9288	6.83207	22.0997	343.125	5.68863	4.25905	1.60475	237.931	-3200.46	88.0475			10.4791	12.8442	4.49211	17.9535
	3.34399	21.2922	8.04872	21.6896	9.14963	5.24374	2.44944	6.28324	4.52884	23.5273	6.44402	20.6719	364.187	5.6868	4.25728	1.58728	237.908	-3200.5	88.5225			10.895	12.0276	4.42051	16.881
	3.35593	22.0145	8.14075	18.8406	9.13429	5.22464	2.53851	6.27503	4.78737	22.6397	6.16572	20.0341	378.601	5.68444	4.25501	1.64042	237.874	-3199.88	79.6354			11.1704	11.0665	4.53364	16.2799
	3.47656	22.2578	8.06483	17.423	9.31887	5.30951	2.60871	6.33474	4.97883	20.4754	5.62603	18.8696	399.745	5.68515	4.25574	1.65138	237.894	-3198.95	61.9374			11.2664	10.6838	4.64076	14.9903
	3.57264	23.3233	7.97536	16.4804	9.3853	5.26822	2.65732	6.20875	5.14794	18.9232	5.32173	17.7536	416.306	5.68682	4.25725	1.66593	237.914	-3197.88	33.9568			11.6238	10.378	4.67133	13.9995
	3.41149	23.6755	7.98083	15.8088	9.6655	5.36418	2.6485	6.57561	5.33014	18.2016	5.15803	17.0011	410.492	5.68916	4.25897	1.6971	237.955	-3196.96	-4.15023			11.6893	10.2795	4.85142	13.4536
	3.43879	23.8557	8.13377	16.0473	10.4208	5.42208	2.7153	6.71429	5.38837	17.41	4.95532	16.0857	396.306	5.69315	4.26401	1.71175	238.018	-3196.28	-48.9496			11.8094	10.6301	4.93932	12.817
	3.30733	23.4738	7.83911	16.6463	11.0475	5.33274	2.59165	6.92902	5.37733	16.6467	4.74705	15.1533	392.923	5.6982	4.26963	1.71524	238.099	-3196.07	-96.2626			11.5401	11.0088	4.966	12.1824
	3.21163	22.6678	7.59378	17.3547	11.6293	5.1946	2.58792	6.8786	5.29897	15.4555	4.49767	14.7689	382.191	5.70156	4.27423	1.72671	238.141	-3195.99	-144.35			11.1577	11.3929	4.92183	11.574
	2.99086	22.1211	7.40939	17.7861	11.465	5.05222	2.46648	7.11961	5.31957	14.7618	4.17679	15.0935	372.767	5.70382	4.27685	1.7569	238.173	-3196.25	-192.454			10.8404	11.4345	4.96855	11.344
	2.91348	20.6323	7.27175	18.4932	11.7869	5.04782	2.42039	7.1034	5.29815	14.0978	3.95764	14.4707	371.76	5.70539	4.27942	1.77684	238.197	-3196.71	-238.464			10.2725	11.776	4.94065	10.842
	2.81874	20.0161	7.07749	19.2526	11.7815	4.9839	2.39968	7.33015	5.2795	12.8626	3.65414	13.9176	363.727	5.70647	4.28108	1.78984	238.207	-3197.33	-280.972			9.97078	12.006	5.00311	10.1448
	2.73725	19.0585	6.83194	20.4748	11.232	5.0161	2.32744	7.59666	5.12285	11.8614	3.32735	13.4596	357.429	5.70748	4.28137	1.7932	238.206	-3198.3	-317.97			9.54256	12.241	5.01565	9.54947
	2.65518	19.6407	6.69852	20.2025	10.4956	5.18412	2.27915	7.5958	5.03419	10.8687	3.12074	12.525	364.027	5.70706	4.28123	1.79089	238.186	-3199.38	-347.573			9.6648	11.9607	4.96971	8.83814
	2.65039	20.8386	6.80782	20.3233	9.94074	5.25103	2.24985	7.85121	4.94929	10.5294	2.9694	11.5712	379.003	5.70676	4.28013	1.78556	238.171	-3200.9	-371.125			10.0989	11.8384	5.01679	8.35664
	2.60358	21.6183	6.79984	21.1486	9.37183	5.2875	2.26431	7.93037	4.75861	9.98352	2.93375	10.4518	393.359	5.70624	4.27928	1.77282	238.135	-3202.37	-385.817			10.3406	11.936	4.98443	7.7897
	2.50028	21.799	6.75017	21.7307	9.50949	5.31755	2.258	8.0634	4.67971	9.18105	2.81448	9.87867	396.678	5.70532	4.27755	1.76538	238.115	-3204.34	-393.558			10.3498	12.1859	5.00037	7.2914
	2.55961	21.3374	6.86304	20.594	9.29301	5.29125	2.27289	8.47041	4.70583	8.4618	2.81603	8.93618	408.125	5.70428	4.27627	1.75219	238.095	-3206.36	-395.669			10.2534	11.7261	5.14971	6.738
	2.55522	22.0531	7.07818	19.8851	9.03683	5.15856	2.24734	8.6934	4.74651	8.22536	2.82234	8.59151	418.993	5.70361	4.27541	1.74682	238.087	-3208.84	-397.107			10.5622	11.3602	5.22908	6.5464
	2.51428	20.7253	7.12175	19.9156	9.08434	4.98626	2.2798	8.68945	4.67174	7.80736	2.9081	8.87366	412.026	5.70162	4.27225	1.80938	238.038	-3211.49	-398.738			10.1204	11.3287	5.21366	6.5297
	2.57481	19.5274	7.12333	19.7414	8.7145	4.8446	2.28853	8.62226	4.62334	7.69923	2.80848	8.90437	391.263	5.70261	4.27237	1.8064	238.055	-3214.58	-400.659			9.74186	11.1002	5.17804	6.4707
	2.64612	19.3339	7.03945	18.6472	8.48549	4.60417	2.26736	8.56968	4.66615	8.0841	2.77676	8.5138	376.64	5.70352	4.27295	1.8192	238.075	-3217.89	-404.432			9.67315	10.579	5.16773	6.45822
	2.61525	18.3673	7.11621	17.8013	7.85976	4.35705	2.27211	8.39741	4.73761	8.83076	2.81172	8.43745	363.668	5.70405	4.27287	1.82631	238.073	-3221.25	-409.024			9.36626	10.006	5.13571	6.69331
	2.58939	17.8737	6.94918	17.068	7.3652	4.28785	2.21343	7.91237	4.5322	8.80419	2.78695	8.2224	353.545	5.70512	4.27259	1.82991	238.078	-3224.81	-411.821			9.13741	9.57368	4.886	6.60451
	2.55527	17.0467	6.88807	17.2779	7.06298	4.24171	2.24765	7.77949	4.6688	8.67478	2.96398	7.9481	336.191	5.70627	4.27385	1.77003	238.1	-3228.25	-412.572			8.83002	9.52752	4.89865	6.52895
	2.51933	17.3554	6.64796	16.8181	7.02555	4.15045	2.26293	7.62107	4.87602	8.75537	3.14703	7.71614	321.675	5.70626	4.27323	1.75802	238.102	-3231.66	-411.075			8.84091	9.33135	4.92001	6.53952
	2.50789	17.8094	6.61958	16.1979	6.9958	4.1626	2.30185	7.44832	5.03781	8.70589	3.30681	7.91421	316.601	5.70594	4.27269	1.75018	238.084	-3234.86	-407.559			8.97895	9.11877	4.92933	6.6423
	2.45599	17.5904	6.61191	15.5163	7.11431	4.17948	2.28886	7.26079	5.04085	8.3337	3.48501	8.24456	310.839	5.70416	4.27145	1.74313	238.06	-3237.96	-400.842			8.88611	8.9367	4.8635	6.68775
	2.49065	17.135	6.74008	15.2124	6.72438	4.24709	2.31543	7.1409	5.21599	7.91315	3.76559	8.22407	310.729	5.70334	4.27032	1.73788	238.047	-3240.67	-391.622			8.78857	8.72794	4.89077	6.63427
	2.45052	17.1923	6.57664	15.0362	6.6377	4.25786	2.29189	6.86358	5.42565	7.93602	4.02924	8.30749	318.166	5.70254	4.26998	1.72636	238.039	-3243.21	-380.831			8.73982	8.64391	4.86037	6.75759
	2.4661	17.6837	6.72527	14.9462	6.47754	4.17404	2.29879	6.56928	5.43669	8.31612	4.09837	8.56669	323.638	5.70206	4.26974	1.72468	238.036	-3245.44	-368.487			8.95837	8.53261	4.76825	6.99373
	2.44731	18.0355	6.82382	14.3233	6.21988	4.24657	2.26361	6.40238	5.56434	8.04063	4.27242	8.93737	326.564	5.70108	4.26904	1.7198	238.03	-3247.27	-355.747			9.10221	8.26325	4.74344	7.08347
	2.4124	18.0845	6.83041	13.9304	5.7587	4.20887	2.26131	6.33749	5.67831	8.21989	4.62959	10.026	330.318	5.70112	4.26896	1.71999	238.028	-3248.9	-342.192			9.1091	7.96598	4.75903	7.62517
	2.47152	18.8931	6.7519	13.9364	5.35717	4.17079	2.2136	6.1821	5.65108	8.7862	4.85536	10.5411	331.428	5.70139	4.26944	1.70355	238.039	-3250.16	-329.174			9.37219	7.82147	4.68226	8.06088
	2.51492	20.2935	6.70754	14.9132	5.45312	4.16461	2.19408	5.86089	5.60979	8.95316	5.02246	11.1294	342.887	5.70076	4.26874	1.71707	238.037	-3251.2	-316.992			9.83864	8.17697	4.55492	8.36832
	2.5392	22.6249	6.5983	15.7836	5.47911	4.29174	2.27218	5.71361	5.60477	9.05407	5.07175	11.9658	350.99	5.70095	4.26891	1.7221	238.044	-3252.06	-305.16			10.5875	8.51815	4.53019	8.69722
	2.532	23.9089	6.57291	15.4101	5.53988	4.32474	2.25979	5.6111	5.64596	9.27387	5.20581	12.4345	348.41	5.70118	4.2694	1.71914	238.051	-3252.73	-293.385			11.0046	8.42491	4.50562	8.97139
	2.57529	24.2029	6.68141	15.4239	5.54753	4.2245	2.21279	5.49546	5.63302	9.38076	5.30241	12.207	350.864	5.70177	4.27046	1.73056	238.055	-3253.38	-281.914			11.1532	8.39864	4.44709	8.96338
	2.56375	25.4005	6.57826	15.4802	5.42044	4.23621	2.22392	5.53026	5.56932	8.89283	5.18988	11.5009	347.237	5.70127	4.27089	1.7355	238.064	-3253.91	-272.288			11.5142	8.37896	4.44117	8.52787
	2.49782	27.3328	6.55989	14.4367	5.10609	4.15972	2.18483	5.37744	5.44269	9.24517	5.06616	11.7943	346.241	5.70229	4.27164	1.75368	238.065	-3254.57	-263.174			12.1302	7.90084	4.33498	8.70187
	2.42452	28.267	6.69873	12.6896	5.06558	4.06972	2.16474	5.3335	5.42268	9.14592	5.0572	11.6998	343.152	5.70262	4.27254	1.74425	238.076	-3255.04	-254.688			12.4634	7.27497	4.30698	8.63431
	2.39445	27.1028	6.6678	11.5449	4.95118	4.06506	2.11334	5.13574	5.329	8.74408	5.0776	11.1488	338.488	5.70334	4.2727	1.75647	238.078	-3255.56	-247.014			12.055	6.85372	4.19269	8.32348
	2.37841	26.3825	6.75616	11.1184	4.70862	4.15015	2.09546	5.0237	5.23969	8.63194	5.16719	10.7498	340.653	5.70348	4.27277	1.76235	238.088	-3255.92	-241.307			11.839	6.65906	4.11962	8.18298
	2.28921	25.8753	6.59686	10.5319	4.61062	4.05446	2.04708	5.07908	5.11789	8.69769	5.15288	11.0158	339.217	5.70371	4.27277	1.76877	238.095	-3256.15	-237.261			11.5871	6.39898	4.08135	8.28878
	2.29038	25.4334	6.65097	9.98941	4.59339	4.02683	2.03739	4.77997	5.08816	8.6857	5.41426	10.6719	342.833	5.70363	4.27235	1.76616	238.101	-3256.33	-232.555			11.4583	6.20321	3.96851	8.25729
	2.278	23.3732	6.83864	9.82694	4.64797	3.93886	2.01347	4.7912	5.07882	8.78556	5.73302	10.1743	347.574	5.70356	4.27201	1.75936	238.104	-3256.38	-230.44			10.8299	6.13792	3.96116	8.23095
	2.16452	21.8702	6.41797	9.48466	4.50833	3.8032	1.9523	4.62746	5.07381	9.32428	5.66455	10.3062	346.348	5.70376	4.27281	1.75678	238.119	-3256.43	-227.293			10.1509	5.93207	3.88452	8.43167
	2.13076	21.6175	6.46043	9.25734	4.50746	3.63201	1.91816	4.49985	5.01797	10.0403	5.90678	10.2949	345.693	5.70316	4.27266	1.75541	238.119	-3256.41	-226.759			10.0696	5.79893	3.81199	8.74732
	2.13254	20.94	6.36143	9.13021	4.29085	3.55614	1.91585	4.27103	5.01423	10.342	6.1189	10.1496	351.481	5.70154	4.2712	1.77796	238.094	-3256.51	-225.082			9.81133	5.65907	3.73371	8.87017
	2.06437	20.7958	6.52787	9.14713	3.95105	3.54549	1.86802	4.22925	5.34403	10.3629	6.11749	10.1362	345.718	5.70128	4.27091	1.77902	238.103	-3256.56	-224.274			9.79602	5.54789	3.81377	8.87219
	1.98974	20.0668	6.22086	8.63865	3.78173	3.38175	1.8369	4.28099	5.53808	10.246	6.25051	9.96742	327.296	5.70219	4.27144	1.79267	238.114	-3256.67	-224.315			9.42578	5.26738	3.88532	8.82129
	2.00775	20.0674	6.17313	8.26922	3.5609	3.24459	1.78062	4.30246	5.71066	9.72335	6.10065	9.78563	311.173	5.70136	4.27129	1.79272	238.115	-3256.79	-223.148			9.4161	5.0249	3.93125	8.53654
	2.00748	19.9421	5.95937	8.18037	3.52053	3.14506	1.7443	4.41263	5.74458	9.32666	6.24804	9.45893	305.052	5.70086	4.2711	1.79349	238.107	-3256.88	-224.969			9.30299	4.94865	3.96717	8.34454
	1.95091	19.7319	5.71293	7.93848	3.49025	3.12293	1.67635	4.40547	5.95533	8.65799	6.09203	8.99602	302.671	5.70037	4.27127	1.77853	238.113	-3256.96	-222.096			9.13191	4.85055	4.01238	7.91535
	1.95983	20.0089	5.55459	7.23407	3.36707	2.96912	1.72041	4.55723	5.94153	8.56943	5.88562	9.0595	289.546	5.6995	4.27119	1.76367	238.107	-3257.1	-224.866			9.17445	4.52342	4.07306	7.83818
	1.98031	20.4619	5.44164	7.06535	3.34806	3.06586	1.77774	4.58877	5.76984	8.04503	5.77541	8.35364	279.843	5.69767	4.26959	1.75357	238.084	-3257.17	-221.715			9.29463	4.49309	4.04545	7.39136
	1.95657	21.0582	5.45825	7.10322	3.18547	3.08619	1.76114	4.77496	5.79868	8.1311	5.66166	8.39322	281.458	5.69632	4.26807	1.7368	238.06	-3257.25	-223.798			9.49102	4.45829	4.11159	7.39533
	1.91139	21.7342	5.35194	7.28457	3.14771	3.00574	1.77455	4.89204	5.9683	8.33555	5.39373	8.78637	280.478	5.69558	4.26655	1.7213	238.031	-3257.27	-221.752			9.66583	4.47934	4.21163	7.50522
	1.88778	22.3002	5.36876	7.47662	2.99751	2.99021	1.79476	5.14453	6.04887	8.267	5.35183	9.18611	278.269	5.69506	4.26505	1.69374	238.013	-3257.47	-221.648			9.85226	4.48811	4.32939	7.60165
	1.87614	22.5995	5.30759	7.32848	2.89296	2.88059	1.7805	5.45428	6.04563	8.30632	5.37539	9.88815	277.945	5.69446	4.263	1.67494	237.996	-3257.41	-222.344			9.92775	4.36734	4.4268	7.85662
	1.83366	23.2227	5.31526	8.04027	2.86164	2.84724	1.79604	5.4893	6.29123	8.28718	5.55102	10.773	280.545	5.69232	4.25946	1.68546	237.951	-3257.52	-218.177			10.1239	4.58305	4.52552	8.20372
	1.79595	22.9944	5.49689	8.51847	2.83142	2.76452	1.83987	5.5606	6.72362	8.23809	5.8005	11.3857	279.37	5.69147	4.25812	1.67512	237.946	-3257.55	-221.794			10.0957	4.7048	4.70803	8.47476
	1.75873	23.0537	5.39542	8.71564	2.82413	2.82568	1.912	5.5079	7.31748	8.3095	6.13654	11.7145	274.563	5.68936	4.25665	1.66574	237.937	-3257.66	-213.272			10.0693	4.78848	4.91246	8.72017
	1.80065	25.0146	5.48175	9.52453	2.77108	2.83166	1.9706	5.74752	7.55543	8.37416	6.14476	12.0804	271.795	5.68937	4.25632	1.67327	237.951	-3257.7	-218.203			10.7657	5.04242	5.09118	8.86645
	1.84408	25.6308	5.37192	9.78724	2.77108	2.81862	1.99102	5.64085	7.8375	8.66419	6.12971	12.1636	282.13	5.68895	4.25683	1.68283	237.956	-3257.81	-207.623			10.9489	5.12565	5.15645	8.98582
	1.82613	25.6423	5.3824	9.84826	2.80144	2.77939	2.03774	5.48075	7.93823	8.81566	6.13108	12.4616	282.044	5.69009	4.25892	1.66613	237.985	-3257.93	-212.667			10.9503	5.14303	5.15224	9.13611
	1.80478	25.166	5.26646	9.71649	3.00957	2.69827	2.02851	5.59967	8.01287	8.87968	5.97934	12.5229	281.192	5.69084	4.26144	1.68021	238.001	-3257.9	-204.664			10.7457	5.14144	5.21368	9.1273
	1.82457	25.4142	5.22539	10.0337	3.35931	2.63074	1.94829	5.65215	7.9798	8.87341	5.88369	12.4324	285.848	5.69158	4.26312	1.70252	238.009	-3258.04	-205.986			10.8214	5.34125	5.19341	9.06318
	1.83762	23.9348	5.16251	9.82934	3.60274	2.55632	1.88737	5.55805	7.72346	9.28382	5.92721	12.5795	284.281	5.69238	4.26434	1.72518	238.008	-3258	-205.158			10.3116	5.32946	5.05629	9.26352
	1.80439	22.7068	5.27994	9.45822	3.75519	2.55028	1.86028	5.6466	7.55141	9.3281	6.24241	12.5296	276.639	5.69323	4.26562	1.73763	238.018	-3258.1	-202.305			9.93037	5.25456	5.01943	9.3667
	1.80202	21.6733	5.34027	9.47955	3.909	2.4978	1.90137	5.6413	7.96759	9.27981	6.6466	12.5858	272.097	5.69418	4.26678	1.74828	238.034	-3258.06	-209.144			9.60519	5.29545	5.17009	9.50408
	1.77049	21.1355	5.31418	9.98424	4.0408	2.445	1.9331	5.82568	8.04593	9.41723	6.73163	12.3262	270.274	5.69494	4.26742	1.75761	238.042	-3258.22	-200.535			9.40672	5.49001	5.26824	9.49168
	1.75097	20.4206	5.14655	10.3035	4.25442	2.40561	1.99471	5.76594	8.11522	9.63365	6.95491	12.4301	266.87	5.69519	4.26769	1.75457	238.042	-3258.18	-212.205			9.10605	5.65451	5.29196	9.67287
	1.77002	20.3834	4.8632	9.6793	4.19893	2.26283	2.03978	5.80631	8.3142	10.0823	6.91549	12.9693	268.011	5.69317	4.26595	1.80782	238.012	-3258.28	-197.368			9.00553	5.38035	5.38677	9.98903
	1.81219	20.2408	4.67613	10.1238	4.37909	2.22126	2.17014	5.68237	8.47017	10.8648	6.79863	13.1118	277.123	5.69137	4.26302	1.81936	237.981	-3258.33	-208.7			8.9097	5.5747	5.44089	10.2584
	1.80386	18.7282	4.48299	10.7537	5.16088	2.21146	2.21443	5.90046	8.38719	11.7806	6.35145	12.9865	283.808	5.68808	4.25903	1.78754	237.929	-3258.41	-191.467			8.33836	6.04201	5.50069	10.3729
	1.84114	18.3086	4.09335	11.9499	6.09049	2.25503	2.27165	6.3398	8.11681	12.5661	6.14661	12.5636	283.903	5.68546	4.25656	1.76108	237.891	-3258.45	-204.456			8.08102	6.76515	5.57609	10.4255
	1.92194	18.6295	3.75592	12.2851	8.08846	2.40649	2.23446	6.36213	8.01592	14.2548	6.41757	12.8917	298.892	5.68423	4.2554	1.75198	237.879	-3258.65	-256.739			8.10246	7.59335	5.5375	11.188
	1.92659	19.5977	3.53802	13.3966	9.38062	2.51331	2.2449	6.41629	7.82785	16.7187	6.28846	12.889	315.724	5.68561	4.25697	1.67502	237.916	-3258.11	205.938			8.35411	8.43018	5.49635	11.9654
	1.97653	20.5409	3.30811	15.3813	12.1022	2.6492	2.24819	6.75972	7.60984	19.0546	6.53354	13.0446	326.609	5.68608	4.25825	1.68298	237.937	-3256.05	1115.43			8.60851	10.0442	5.53925	12.8776
	1.97307	22.0894	3.07421	17.1754	14.367	2.88179	2.15799	6.90803	7.35832	22.4207	7.07297	13.8994	329.95	5.68863	4.26269	1.66524	238	-3253.12	2044.67			9.04555	11.4747	5.47478	14.4643
	1.98579	22.6572	3.09535	16.7643	14.1972	2.88563	2.18017	6.87576	7.33111	22.5978	7.13165	13.6515	332.922	5.69061	4.26368	1.66348	237.978	-3253.14	2033.3			9.24611	11.2823	5.46235	14.4603
	2.0193	23.3579	3.03801	18.5364	16.5933	3.11487	2.13949	6.76503	7.3921	25.9226	7.77007	15.3771	334.771	5.69348	4.26734	1.71184	238.042	-3249.72	2945.73			9.47174	12.7482	5.43221	16.3566
	2.01273	23.1134	3.06855	19.8966	18.6287	3.22387	2.12872	6.96135	7.161	28.6085	8.04464	16.1918	336.819	5.69539	4.26951	1.79615	238.076	-3246.26	3909.19			9.39822	13.9164	5.41702	17.615
	2.03835	23.9032	3.01067	22.9549	20.3997	3.48498	2.15119	7.26499	6.74092	32.2865	8.54869	17.344	340.003	5.6986	4.27301	1.83824	238.126	-3242.98	4827.32			9.65074	15.6132	5.3857	19.393
	2.07278	23.7138	3.07677	26.2917	22.9581	3.7422	2.1598	7.16435	6.68414	36.097	9.30006	19.2086	333.452	5.70156	4.27673	1.87514	238.17	-3241.35	4960.3			9.62112	17.664	5.3361	21.5352
	2.07152	23.3279	3.13261	28.2651	25.6575	4.17039	2.18189	6.83405	6.59425	38.5818	9.52605	22.3949	323.875	5.70358	4.27902	1.91644	238.196	-3240.93	4945.63			9.51067	19.3643	5.2034	23.5009
	2.10481	23.7117	3.18338	29.6064	29.0558	4.45259	2.22199	6.61676	6.19359	41.5664	9.48952	24.3032	325.481	5.70537	4.28047	1.93779	238.207	-3241.48	4949.57			9.66662	21.0383	5.01078	25.1197
	2.12108	24.5993	3.31562	30.8312	30.6989	4.89931	2.43668	6.37917	6.20362	43.9146	9.58909	26.39	321.963	5.70614	4.28073	1.93354	238.206	-3242.38	4928.47			10.012	22.1431	5.00649	26.6312
	2.16915	26.2514	3.48085	30.6633	30.6996	5.1038	2.57133	5.76685	6.17347	45.6081	9.78516	28.785	319.72	5.70474	4.27955	1.87992	238.176	-3243.35	4910.73			10.6338	22.1556	4.83722	28.0594
	2.26048	29.7562	3.83626	29.6096	30.2424	5.30539	2.53714	5.22679	6.10658	45.1163	9.49094	30.5488	321.069	5.70251	4.27639	1.84562	238.135	-3244.39	4888.04			11.951	21.7191	4.6235	28.3853
	2.33886	32.8205	4.17774	29.6257	29.4817	5.59601	2.56262	5.39179	6.16481	44.3688	9.32784	32.0793	325.366	5.70088	4.27448	1.80358	238.107	-3245.48	4855.97			13.1123	21.5678	4.70641	28.592
	2.45947	34.5823	4.48935	29.8777	28.9806	6.05637	2.59897	5.53225	6.37803	42.2604	9.12755	31.0779	330.503	5.69909	4.27194	1.7597	238.069	-3246.66	4810.13			13.8437	21.6382	4.83642	27.4886
	2.55549	36.4084	4.79115	29.8188	27.5222	6.48131	2.58996	5.45216	6.45569	38.4565	8.59295	30.3391	338.671	5.69749	4.26913	1.72904	238.034	-3247.87	4729.39			14.585	21.2741	4.8326	25.7962
	2.68939	36.9308	4.93365	31.0733	26.1296	6.65766	2.35975	5.57045	6.56062	34.0755	8.16719	28.8903	351.694	5.69691	4.26832	1.69154	238.013	-3249.17	4641.51			14.8513	21.2869	4.83028	23.711
	2.74738	36.1552	4.89839	32.7196	26.7605	6.85549	2.21868	5.79021	6.61985	29.5859	7.71054	25.7019	365.916	5.69626	4.26678	1.67034	237.996	-3250.36	4473.41			14.6003	22.1119	4.87625	20.9994
	2.75096	34.239	4.84561	32.9166	26.4179	7.20046	2.21895	5.88042	6.65311	24.7876	7.30026	21.8185	377.112	5.69503	4.2654	1.65197	237.972	-3251.31	4257.93			13.9452	22.1783	4.91749	17.9688
	2.7828	32.7797	4.83766	33.3278	26.1251	7.43039	2.30868	6.03722	6.51756	21.6557	7.0562	19.1379	381.382	5.69422	4.2648	1.6376	237.966	-3252.33	3977.81			13.4667	22.2944	4.95448	15.9499
	2.77404	30.3264	4.8219	35.0521	25.7832	7.89241	2.32941	6.3128	6.46449	18.3176	6.69527	17.5585	372.232	5.69366	4.26517	1.64053	237.962	-3252.97	3709.66			12.6408	22.9092	5.03556	14.1905
	2.75665	28.4295	4.72794	34.5015	24.9309	8.4102	2.30491	6.60752	6.58288	15.787	6.55534	16.1465	363.937	5.69354	4.26543	1.64441	237.972	-3253.53	3464.8			11.9714	22.6142	5.1651	12.8296
	2.69933	25.3564	4.64033	33.7529	23.6012	8.61446	2.33576	7.16488	6.68445	15.0553	6.66339	15.3417	352.782	5.69404	4.2669	1.65657	237.996	-3253.82	3270.81			10.8987	21.9895	5.39503	12.3535
	2.58476	23.2984	4.64433	32.9175	21.9002	8.52768	2.34108	7.8842	6.81136	13.8586	6.55207	14.6442	339.53	5.69541	4.26861	1.67373	238.019	-3254.08	3163.93			10.1758	21.1151	5.67888	11.685
	2.58281	21.2614	4.81263	32.3101	20.7362	8.23877	2.3574	8.59694	7.0504	12.9743	6.60829	14.3604	326.665	5.69759	4.26991	1.70252	238.057	-3254.06	3131.6			9.55228	20.4284	6.00158	11.3144
	2.5165	19.8861	4.83887	29.8283	18.0899	7.43573	2.36633	9.23742	7.22136	12.264	6.64141	14.293	316.128	5.70015	4.2718	1.72895	238.097	-3254.07	3155.51			9.0805	18.4513	6.27504	11.0661
	2.42479	19.418	4.88663	27.1934	15.4009	6.40761	2.33577	9.49538	7.32933	11.7723	6.60976	14.2882	306.863	5.70219	4.274	1.75788	238.136	-3254.12	3193.11			8.90981	16.334	6.38683	10.8901
	2.37204	19.2787	4.84311	25.0579	13.2754	5.30961	2.36353	9.57511	7.37302	11.2062	6.59913	14.7112	294.644	5.70419	4.27631	1.78141	238.159	-3253.97	3251.82			8.83129	14.5476	6.43722	10.8389
	2.36737	19.5089	4.81182	22.6132	11.3145	4.7109	2.3946	9.80358	7.37023	10.3604	6.40728	16.6523	290.031	5.70597	4.27851	1.8077	238.189	-3254.01	3305.67			8.89604	12.8795	6.5228	11.14
	2.42094	18.977	4.80203	21.7152	10.2783	4.29969	2.45577	9.83128	7.27835	10.4148	6.26835	17.8602	297.902	5.7076	4.28029	1.82258	238.208	-3253.91	3361			8.73333	12.0977	6.5218	11.5145
	2.46199	19.0892	4.62799	20.6827	8.98556	3.86468	2.45238	9.40602	7.28389	10.5989	5.97123	18.4715	316.058	5.70871	4.28225	1.83397	238.229	-3253.95	3402.24			8.72638	11.1776	6.38076	11.6805
	2.51552	18.9618	4.41009	19.3547	7.96185	3.46743	2.38611	9.01146	7.00661	10.6281	5.85446	19.7727	335.588	5.71072	4.28352	1.84525	238.254	-3253.87	3417.78			8.62914	10.2613	6.13473	12.0851
	2.60235	19.5891	4.31462	17.7567	7.13253	3.28036	2.3856	8.73304	6.79394	10.7149	5.78985	20.2195	360.106	5.71104	4.2827	1.88824	238.249	-3254.04	3393.15			8.83534	9.38985	5.97086	12.2414
	2.65149	20.1195	4.47601	17.5096	6.69083	3.14799	2.37094	8.38076	6.5835	10.9634	5.67238	20.2331	385.55	5.7122	4.28369	1.89304	238.271	-3254.16	3313.48			9.08235	9.11614	5.7784	12.2896
	2.689	20.92	4.55888	16.8915	6.35135	3.01743	2.25822	7.79067	6.27047	10.9926	5.46756	20.2114	403.86	5.7131	4.28425	1.89163	238.273	-3254.38	3183.79			9.38929	8.75342	5.43978	12.2239
	2.6534	21.0536	4.69946	15.553	6.51075	2.88618	2.21294	7.38586	6.15918	10.9306	5.40243	19.9616	415.998	5.71305	4.28436	1.87866	238.27	-3254.73	2996.21			9.46883	8.31663	5.25266	12.0982
	2.66352	21.1706	4.74669	13.3251	7.09635	2.86144	2.1757	7.59552	5.9705	10.3879	5.30164	19.3886	423.646	5.712	4.28383	1.87381	238.248	-3255.07	2777.32			9.52693	7.76097	5.24724	11.6927
	2.6723	21.0187	4.8827	12.2764	7.14444	2.89612	2.19857	7.47031	5.90379	11.0938	5.27652	17.7864	432.818	5.71099	4.28358	1.85477	238.226	-3255.38	2536.43			9.52458	7.43898	5.19089	11.3856
	2.64644	21.1782	4.81386	11.8223	7.01935	2.96409	2.21083	7.6045	5.79265	11.6098	5.18436	17.765	439.055	5.71075	4.28379	1.81087	238.224	-3255.78	2269.17			9.54617	7.26857	5.20266	11.5197
	2.60055	21.2823	4.647	11.0293	6.81085	2.922	2.19899	7.39696	5.66892	12.2165	5.35783	17.4914	435.309	5.7092	4.28225	1.80067	238.199	-3256.18	1986			9.50995	6.92071	5.08829	11.6886
	2.59624	22.1688	4.48194	10.9486	6.86264	2.96693	2.23191	7.19938	5.56014	12.502	5.37809	16.3607	433.908	5.70779	4.28067	1.79302	238.182	-3256.5	1709.5			9.74899	6.92606	4.99715	11.4136
	2.58247	22.6085	4.38801	11.0262	6.20001	2.98919	2.18218	7.01614	5.55256	12.5055	5.42365	15.6151	433.875	5.70692	4.27927	1.80303	238.156	-3256.81	1458.56			9.85967	6.73846	4.91696	11.1814
	2.50544	23.3202	4.28067	11.8062	5.22272	3.054	2.14693	6.88682	5.563	13.0219	5.43344	15.9915	433.041	5.70662	4.27876	1.80176	238.155	-3257.17	1232.85			10.0354	6.69429	4.86558	11.4823
	2.39471	23.8178	4.32345	12.5743	5.33916	3.18405	2.14931	6.71453	5.65776	12.32	5.39311	16.7759	429.088	5.70619	4.27798	1.80019	238.144	-3257.37	1028.48			10.1787	7.0325	4.84053	11.4963
	2.36826	24.8336	4.28278	12.3433	5.86231	3.261	2.15104	6.60294	5.63035	11.9995	5.32442	16.335	413.759	5.70593	4.27742	1.79379	238.135	-3257.61	863.704			10.4949	7.15553	4.79478	11.2196
	2.35768	25.2261	4.41943	12.2374	6.45411	3.42268	2.1247	6.61501	5.61281	11.8631	5.25601	15.9727	393.342	5.70552	4.27632	1.78945	238.125	-3257.83	731.407			10.6677	7.37139	4.78417	11.0306
	2.28615	26.2322	4.66451	12.4392	7.0134	3.53875	2.09865	6.79953	5.49439	12.0841	5.19228	15.9991	378.357	5.70578	4.27646	1.76493	238.13	-3258.02	606.676			11.061	7.66378	4.79752	11.0918
	2.28202	26.7509	4.77135	12.6265	7.7538	3.67144	2.05535	6.8047	5.46778	12.0839	5.20505	15.3614	362.46	5.70467	4.27592	1.7566	238.118	-3258.18	484.042			11.2681	8.01725	4.77594	10.8835
	2.28821	26.1672	4.88063	12.5185	8.51851	3.72492	2.09578	6.96088	5.53834	11.4457	5.29017	13.4825	350.24	5.70366	4.27485	1.7455	238.102	-3258.34	378.734			11.112	8.25398	4.865	10.0728
	2.30713	25.3468	4.95199	13.5192	9.03264	3.92809	2.10373	7.23772	5.50597	10.6467	5.21023	11.9437	338.327	5.70238	4.27428	1.73383	238.1	-3258.52	281.09			10.8686	8.82664	4.94914	9.26689
	2.37416	25.0558	5.12255	15.0092	9.36666	4.07613	2.14163	7.88121	5.75287	10.0347	5.15989	11.7854	326.474	5.70176	4.27383	1.71713	238.084	-3258.52	190.178			10.8508	9.48399	5.25857	8.99331
	2.35818	23.4444	5.35316	15.7113	9.59635	4.31824	2.16184	7.93108	5.68136	9.42431	5.20425	11.5521	320.505	5.7005	4.272	1.7132	238.068	-3258.69	117.004			10.3853	9.87529	5.25809	8.72688
	2.32071	21.5401	5.32951	15.4549	9.67153	4.54741	2.14681	8.18843	5.61411	8.46811	5.1031	10.8524	307.936	5.69965	4.27152	1.70326	238.059	-3258.66	60.4706			9.7301	9.89129	5.31645	8.14119
	2.26621	21.098	5.32067	15.1662	10.0117	4.57712	2.09481	8.79245	5.45484	7.77568	4.84379	10.1995	303	5.6989	4.27009	1.69545	238.049	-3258.7	9.54953			9.56162	9.91834	5.44737	7.60631
	2.24639	20.11	5.39361	14.4988	10.1566	4.64126	2.08247	9.14368	5.30931	7.1217	4.75524	10.1285	298.343	5.69909	4.26968	1.69328	238.045	-3258.68	-33.478			9.25001	9.76556	5.51182	7.33516
	2.19566	19.4953	5.41297	14.0641	10.6748	4.62396	2.1401	9.43804	5.10833	6.83805	4.69476	9.79021	286.811	5.69845	4.26884	1.69148	238.03	-3258.74	-63.9219			9.03465	9.78764	5.56216	7.10767
	2.13261	18.6841	5.3535	13.1695	10.6248	4.59995	2.11551	9.85272	5.01248	6.94904	4.60724	9.10545	289.106	5.6988	4.2686	1.69901	238.039	-3258.67	-89.3405			8.72341	9.46473	5.66024	6.88724
	2.15905	18.4669	5.32215	13.2865	10.6302	4.33561	2.13434	10.2171	5.00761	6.82008	4.5561	8.67517	292.693	5.69888	4.26916	1.69324	238.045	-3258.68	-118.931			8.64936	9.41742	5.78635	6.68378
	2.20828	17.8733	5.25702	13.4022	10.4123	4.21524	2.17916	10.6723	5.08368	6.95233	4.52392	8.42688	290.033	5.69769	4.26715	1.6984	238.038	-3258.71	-143.209			8.4462	9.34324	5.97838	6.63437
	2.22788	17.3387	5.12819	13.33	10.1431	4.2334	2.12339	10.8895	4.99958	7.0241	4.40569	8.21587	291.677	5.69587	4.26479	1.71551	238.003	-3258.63	-161.537			8.2316	9.2355	6.00416	6.54855
	2.23483	17.205	5.02032	13.0017	10.334	4.06876	2.10977	11.4601	5.22196	7.08935	4.40502	8.10468	297.417	5.69492	4.26348	1.70991	238.002	-3258.59	-178.13			8.15339	9.1348	6.26395	6.53302
	2.14109	15.9593	4.83974	12.6791	9.75508	4.03499	1.97696	11.9715	5.24741	6.58774	4.3009	8.03841	313.096	5.69462	4.26342	1.70214	238.001	-3258.58	-188.748			7.64673	8.82304	6.39863	6.30902
	2.0961	15.1504	4.68481	13.1087	10.0839	4.01144	1.92354	12.4841	5.20544	6.1864	4.17974	7.79912	320.664	5.69434	4.26346	1.69419	238.006	-3258.48	-194.066			7.31043	9.068	6.53769	6.05509
	2.08	14.7263	4.53902	12.8362	10.4484	4.22041	1.89739	12.5622	5.23818	5.92967	4.13169	7.74509	326.867	5.6945	4.2635	1.69193	238.009	-3258.38	-198.596			7.11511	9.16833	6.56593	5.93548
	2.05567	14.3308	4.41057	13.1691	10.3474	4.30086	1.87437	12.3635	5.29043	5.77278	4.14667	7.76721	340.707	5.69498	4.26458	1.69825	238.02	-3258.39	-211.437			6.93235	9.27244	6.50943	5.89555
	1.965	13.5197	4.51201	13.2135	10.1898	4.28626	1.87194	12.7189	5.16479	5.43533	4.20213	7.41254	343.951	5.69502	4.26521	1.67713	238.025	-3258.32	-225.325			6.66556	9.22986	6.58523	5.68333
	1.94045	13.2715	4.47668	12.6444	9.96494	4.31707	1.81006	12.2577	5.03025	5.10092	4.07363	6.82048	345.461	5.69422	4.26403	1.66414	238.012	-3258.21	-241.105			6.56287	8.97549	6.36602	5.33168
	1.98092	13.3934	4.65189	12.0619	9.41064	4.23807	1.81338	11.8524	4.82886	5.05557	4.05594	6.17115	362.26	5.69296	4.26279	1.66919	237.993	-3258.17	-260.179			6.6754	8.57022	6.1649	5.09422
	2.03834	13.6915	4.77923	11.4457	8.96319	4.02632	1.82052	11.7941	4.75567	4.78908	4.00187	5.94288	373.929	5.69201	4.26257	1.66363	237.979	-3258.1	-286.062			6.83637	8.14508	6.12343	4.91128
	2.02463	13.9709	4.7547	11.3086	8.78954	3.97771	1.81386	11.9769	4.6604	4.71378	3.8923	6.14577	377.859	5.69128	4.26247	1.6317	237.971	-3257.91	-309.756			6.91673	8.02528	6.15037	4.91728
	2.0691	14.1457	4.68947	10.8445	8.71734	3.8283	1.8425	11.7061	4.6543	4.40847	3.7259	6.09852	380.648	5.69017	4.26169	1.63023	237.962	-3257.84	-325.304			6.96808	7.7967	6.06763	4.7443
	2.10796	14.421	4.63642	11.0237	8.70022	3.852	1.86376	11.2243	4.56893	4.33039	3.71694	5.94968	378.378	5.69028	4.26286	1.62084	237.966	-3257.67	-340.331			7.05514	7.85865	5.88568	4.66567
	2.10303	14.1646	4.77404	10.7008	8.47289	3.85417	1.94859	11.4956	4.54227	4.40899	3.63687	5.96272	371.661	5.6904	4.26328	1.61149	237.973	-3257.46	-359.555			7.01388	7.67596	5.9955	4.66953
	2.09501	14.649	4.82837	10.6757	8.0358	3.8148	1.90874	12.0125	4.54484	4.44895	3.59439	5.76683	364.005	5.69065	4.26244	1.6141	237.969	-3257.26	-383.344			7.19079	7.50876	6.15537	4.60339
	2.09436	15.0336	4.88939	10.6531	7.9185	3.72397	1.92933	12.0948	4.61575	4.43232	3.59455	5.52157	359.936	5.69005	4.26244	1.61861	237.975	-3257.14	-400.153			7.33911	7.43187	6.21328	4.51615
	2.06808	15.0012	5.01048	10.8142	8.20242	3.62847	1.93215	12.2639	4.63117	4.37715	3.54601	5.34224	347.775	5.69039	4.263	1.62088	237.981	-3256.81	-418.541			7.35992	7.54835	6.27572	4.4218
	2.0408	14.7739	5.05007	10.9468	8.43218	3.55344	1.96466	12.4253	4.70558	4.39905	3.49587	5.20105	327.052	5.69086	4.26366	1.62356	237.994	-3256.61	-441.664			7.28825	7.64413	6.36518	4.36532
	2.05726	15.1808	5.08004	10.9163	8.57496	3.49538	1.92053	12.239	4.70256	4.40914	3.47451	5.16879	312.506	5.69101	4.264	1.63827	238.002	-3256.39	-466.071			7.43938	7.66221	6.28736	4.35081
	2.05582	15.7469	4.993	10.7973	8.6263	3.46967	1.87604	12.2707	4.79908	4.33128	3.39076	5.06314	292.866	5.69118	4.26514	1.64441	238.009	-3256.12	-484.017			7.59857	7.6311	6.31526	4.26173
	2.02603	15.3658	4.85708	10.5062	8.9923	3.48368	1.87003	11.9242	4.85716	4.45525	3.47499	5.08643	270.607	5.69187	4.26639	1.64417	238.018	-3255.84	-496.683			7.41631	7.66073	6.21715	4.33889
	2.04746	15.3502	4.8921	11.0748	9.2509	3.57127	1.85264	11.5256	4.98956	4.65794	3.60419	5.08816	262.614	5.69252	4.26686	1.65069	238.023	-3255.8	-510.727			7.4299	7.96565	6.12261	4.45009
	2.02269	15.9961	4.96752	11.4107	9.41005	3.73677	1.79512	11.5343	4.89633	4.91661	3.67783	4.79399	264.029	5.69322	4.26662	1.64909	238.028	-3255.67	-521.933			7.66211	8.18584	6.07524	4.46281
	1.95966	16.0778	5.1074	11.6939	9.8304	3.83491	1.81097	11.9566	4.87402	5.05071	3.64709	4.55182	255.503	5.69417	4.26734	1.6543	238.028	-3255.6	-530.913			7.71495	8.45307	6.21387	4.41654
	2.04392	16.3893	5.18302	12.4106	10.013	3.80322	1.84269	12.3498	4.78929	5.10009	3.57826	4.47151	249.593	5.69513	4.26834	1.64968	238.044	-3255.88	-535.399			7.87207	8.74228	6.32727	4.38328
	1.98551	16.1329	5.28632	13.1475	9.79298	3.7623	1.82662	12.5097	4.65608	5.0771	3.47393	4.29919	251.79	5.69603	4.26874	1.66301	238.053	-3256.01	-536.11			7.80156	8.90093	6.3308	4.28341
	1.95245	16.7267	5.39238	13.3359	9.57069	3.74472	1.81808	12.8468	4.61026	4.86599	3.32041	4.28474	250.239	5.69725	4.26957	1.67647	238.077	-3256.32	-536.528			8.02384	8.88378	6.42505	4.15705
	1.94335	16.1724	5.54584	13.4787	9.36953	3.76252	1.772	12.9223	4.6611	4.85494	3.25043	4.61514	249.985	5.6986	4.27087	1.691	238.091	-3256.62	-533.171			7.88721	8.87026	6.45178	4.24017
	1.96925	16.1305	5.70652	14.3002	8.87541	3.70498	1.74107	12.6456	4.74634	4.94977	3.25905	4.77028	261.616	5.70032	4.27299	1.71795	238.121	-3257.08	-527.02			7.93543	8.9602	6.37769	4.32637
	1.95192	15.6106	5.70345	14.9229	8.70323	3.67344	1.76498	12.511	4.88393	4.99864	3.25215	4.92481	269.354	5.70184	4.274	1.72523	238.141	-3257.11	-516.247			7.75533	9.09987	6.38665	4.39186
	1.932	15.7543	5.71934	15.4008	8.93458	3.71626	1.76677	12.4752	4.94318	5.32716	3.21278	5.55103	262.9	5.70285	4.27508	1.73659	238.151	-3257.43	-510.474			7.80186	9.35054	6.39506	4.69699
	1.98872	16.3348	5.94475	16.0965	9.02047	4.01688	1.78048	12.0497	4.8589	5.76156	3.1338	5.89929	260.063	5.70331	4.27549	1.74567	238.15	-3257.44	-506.636			8.08944	9.71127	6.2297	4.93155
	1.99148	16.6834	6.1006	16.5708	8.87947	4.21774	1.78043	11.8837	4.76472	5.83615	3.02551	5.88734	262.5	5.70304	4.27522	1.74146	238.139	-3257.31	-502.633			8.2585	9.88933	6.14296	4.91633
	1.97293	17.0186	6.29436	17.1406	9.41733	4.4343	1.78935	11.7918	4.59084	5.8213	2.88128	5.79826	266.868	5.70249	4.27476	1.73898	238.139	-3257.05	-495.882			8.42863	10.3307	6.05733	4.83361
	1.98538	17.5662	6.94169	18.3686	9.28544	4.86905	1.76571	11.6642	4.45179	6.01683	2.81274	6.10032	274.242	5.70084	4.27336	1.7253	238.103	-3256.79	-492.21			8.83108	10.841	5.96056	4.97663
	2.01745	18.8655	7.07429	18.9249	9.17118	5.19057	1.77966	11.5259	4.36531	6.35589	2.86036	6.55598	277.817	5.69947	4.27175	1.71646	238.087	-3256.32	-486.325			9.31908	11.0955	5.8903	5.25741
	2.0235	19.9173	7.51204	20.4618	8.79131	5.5617	1.74843	10.9919	4.31028	6.78435	2.7979	6.90213	278.303	5.69754	4.27033	1.68491	238.058	-3255.66	-474.915			9.81761	11.6049	5.68355	5.49479
	2.10365	21.2089	7.69389	22.1814	8.5583	5.70284	1.72724	10.9321	4.37974	7.17017	2.76027	7.4636	283.386	5.69602	4.26814	1.66301	238.028	-3255.05	-460.632			10.3355	12.1475	5.67971	5.79802
	2.1756	23.0217	7.69626	25.5398	8.39316	5.85103	1.72945	10.4815	4.23293	8.18555	2.76552	8.13512	285.351	5.6931	4.26525	1.62829	237.972	-3253.46	-446.193			10.9645	13.2613	5.4813	6.36206
	2.34056	24.7774	7.98523	28.6796	7.96432	6.03938	1.76245	9.75315	4.11055	9.45256	2.90936	9.1944	289.877	5.68911	4.26127	1.63629	237.902	-3251.33	-433.382			11.7011	14.2278	5.20872	7.18544
	2.4335	26.4245	8.0781	31.7231	7.85054	6.00677	1.78659	8.88502	4.06672	10.7096	2.82291	10.8292	305.353	5.6852	4.25653	1.63124	237.844	-3247.98	-419.618			12.312	15.1935	4.91278	8.12059
	2.48525	27.3263	8.09433	35.3213	8.1404	6.11045	1.78959	8.06312	3.9039	12.0705	2.77491	12.4028	323.688	5.68228	4.25346	1.6041	237.805	-3243.51	-408.231			12.6353	16.5241	4.58554	9.08276
	2.50857	28.2885	8.22614	38.4263	8.41238	6.41824	1.80206	7.56732	3.72811	14.3097	2.87632	14.7566	330.289	5.6802	4.25137	1.58566	237.801	-3236.29	-395.282			13.0077	17.7523	4.36583	10.6475
	2.537	30.6126	8.17188	41.9497	8.90259	6.67542	1.84693	7.56836	3.59835	17.0833	3.21633	17.1097	331.005	5.67848	4.24982	1.57767	237.781	-3225.43	-382.293			13.7738	19.1759	4.33788	12.4698
	2.65545	33.7103	8.30033	46.6111	10.36	7.07935	1.82458	7.80901	3.52836	19.3444	3.59688	20.1906	339.758	5.67918	4.24983	1.58125	237.811	-3209.8	-369.57			14.8887	21.3501	4.38732	14.3773

[truncated: 25 more sheets: P212 U2, P213 U2, P214 U2, P215 U2, P216 U2, P217 U2, P218 U2, P219 U2, P220 U2, P221 U2, P222 U2, P223 U2, P224 U2, P225 U2, P226 U2, P227 U2, P228 U2, P229 U2, P230 U2, P231 U2 …]
