# Supplementary material for: Influence of elastic lumbar support belts on trunk muscle function in patients with non-specific acute lumbar back pain
Source: PLoS One. 2019 Jan 24;14(1):e0211042. doi: 10.1371/journal.pone.0211042 (PMC6345453; doi:10.1371/journal.pone.0211042)
Supplement: S1 Dataset — (ZIP) [file pone.0211042.s001.zip › U2_Dynamik_3km_h.xlsm]

## Sheet: P201 U2
	Ra Li	Oi Li	Oe Li	MF Li	ICO Li	LO Li	Ra Re	Oi Re	Oe Re	MF Re	ICO Re	LO Re	EKG	Kippwinkel	Rotwinkel	Kraft x	Kraft y	Druck li	Druck re			Bauch links	Rücken links	Bauch rechts	Rücken rechts
	2.93209	78.1193	4.04599	20.3413	3.88225	9.79331	2.39409	56.7719	6.795	37.6037	5.95251	19.3588	16.9971	0.0622815	0.450304	0.695716	2.45599	39	-961.44			28.3658	11.3389	21.987	20.9717
	2.92414	79.6082	4.33972	23.328	4.20954	10.184	2.41148	54.9019	6.73917	43.2089	6.74007	22.3009	15.6974	0.0623068	0.4499	0.692987	2.45719	29	-959.403			28.9573	12.5738	21.3508	24.0833
	2.839	79.4315	4.81153	26.4119	4.41174	10.5001	2.44783	54.1876	6.70813	48.0959	7.10444	24.1269	14.442	0.0626158	0.449245	0.688582	2.45156	1.36182	-957.384			29.0273	13.7746	21.1145	26.4424
	2.80452	77.5681	5.19196	28.2495	4.86633	10.2808	2.40793	50.7778	6.56072	52.7897	7.35479	25.4954	13.2908	0.0628544	0.448433	0.689288	2.44839	12	-955.757			28.5215	14.4656	19.9155	28.5467
	2.62948	74.9974	5.95128	30.6638	5.29254	10.7824	2.39932	49.2984	6.29004	55.785	7.88838	27.711	12.3986	0.0623998	0.447766	0.68926	2.45167	4825	R			27.8594	15.5796	19.3292	30.4615
	2.44735	70.8231	6.48639	31.7842	5.7471	11.3875	2.34419	46.5139	6.05969	57.5262	8.27604	29.6238	11.7901	0.0623936	0.447524	0.693436	2.45532	4921.21	-953.955			26.5856	16.3063	18.3059	31.8087
	2.37432	63.728	7.04252	32.7056	6.11371	11.5515	2.29741	42.7851	5.84931	57.0577	8.50195	29.8336	11.4222	0.0622986	0.447494	0.692661	2.46033	4958.67	-953.769			24.3816	16.7902	16.9773	31.7977
	2.41094	55.9279	7.59051	32.3987	6.52462	12.2526	2.29585	38.0268	5.75556	56.3441	8.46263	29.1288	11.3151	0.061958	0.447553	0.687483	2.45695	4960.9	-953.777			21.9764	17.0586	15.3594	31.3118
	2.51273	50.3223	8.00148	31.6458	6.79788	12.6019	2.32647	34.1297	5.54579	52.9936	8.76757	28.7426	11.3661	0.0613808	0.448367	0.683369	2.45584	4963.91	-953.687			20.2788	17.0152	14.0006	30.1679
	2.7512	46.5454	8.5978	29.5869	7.07758	12.854	2.39197	30.9336	5.38412	47.4955	8.43481	27.4004	11.4176	0.0610937	0.448945	0.681901	2.44731	4961.08	-953.952			19.2981	16.5062	12.9032	27.7769
	2.86539	44.1617	8.90954	27.4769	7.10417	12.7825	2.37809	28.2072	5.04235	41.1083	8.55086	26.5732	11.4493	0.0604328	0.450324	0.683561	2.43673	4962.2	-954.154			18.6456	15.7879	11.8759	25.4108
	2.89074	40.3159	9.12714	24.1306	7.26182	13.0081	2.31142	26.4257	4.88264	36.2239	8.46512	24.2032	11.5331	0.0598775	0.451676	0.6773	2.42081	4964.53	-954.231			17.4446	14.8002	11.2066	22.9641
	2.90367	40.5975	9.13875	21.3316	6.98444	13.4375	2.29021	24.7031	4.79449	29.7839	7.98391	20.9827	11.7685	0.059792	0.451968	0.666316	2.41473	4961.64	-954.602			17.5467	13.9179	10.596	19.5835
	2.9917	41.3214	9.29975	17.8423	6.9575	14.188	2.23499	26.9607	5.22182	25.2451	7.45339	17.6412	12.0366	0.0594379	0.45183	0.666584	2.40169	4963.58	-954.814			17.8709	12.996	11.4725	16.7799
	3.04381	46.0587	9.47383	15.1416	6.9463	15.09	2.244	27.1064	5.4325	20.8293	7.27517	14.8931	12.191	0.0590506	0.452102	0.66792	2.386	4964.93	-954.938			19.5255	12.3926	11.5943	14.3325
	3.07957	49.5969	9.36257	11.8186	6.86318	17.1454	2.26683	26.9868	5.86107	17.4128	6.74	12.2235	12.2495	0.0586588	0.451387	0.668323	2.3739	4961.97	-955.311			20.6797	11.9424	11.7049	12.1254
	3.02957	49.8749	9.01059	9.17381	6.65388	20.464	2.25927	29.0234	6.21222	15.3105	6.57721	10.2541	12.3591	0.0578633	0.450806	0.659045	2.36412	4964.54	-955.407			20.6384	12.0972	12.4983	10.7139
	2.87445	51.044	8.68517	7.47397	6.77091	23.8628	2.23248	31.5409	6.85867	14.3736	6.23249	8.22	12.4913	0.0575847	0.450353	0.65359	2.37373	4964.84	-955.493			20.8679	12.7026	13.544	9.6087
	2.90272	52.9628	8.13199	6.86384	6.59764	27.7991	2.24109	33.25	7.38908	14.7535	5.80204	7.15927	12.5852	0.0575852	0.450135	0.645983	2.38224	4962.1	-955.797			21.3325	13.7535	14.2934	9.23827
	2.92884	52.2573	7.7559	6.3228	6.45889	30.8742	2.24201	34.8302	7.99631	14.4368	5.48677	6.11648	12.6038	0.0575987	0.449962	0.638249	2.39839	4965	-955.768			20.9807	14.552	15.0228	8.68002
	2.8545	50.8563	7.30433	6.06846	6.39937	34.664	2.19697	32.9283	8.34079	14.3853	5.36708	5.69202	12.609	0.0579303	0.44971	0.628962	2.41784	4964.33	-955.843			20.3384	15.7106	14.4887	8.48148
	2.62331	47.849	6.89272	5.87377	6.29254	38.3247	2.09886	36.5718	8.39972	13.8543	5.08077	5.28607	12.6075	0.0579458	0.448953	0.623152	2.44325	4962.17	-956.062			19.1217	16.8303	15.6901	8.07371
	2.42439	46.1784	6.20351	5.79783	6.09711	40.7277	1.98304	38.4699	8.65374	12.7749	4.63104	5.13139	12.5467	0.0583002	0.448497	0.622877	2.46969	4965.16	-956.001			18.2688	17.5409	16.3689	7.51245
	2.31005	46.3399	5.58216	5.64686	5.88972	41.9982	1.82355	38.1119	8.77369	11.3746	4.26336	4.91186	12.4666	0.058893	0.448054	0.626589	2.49123	4963.94	-956.148			18.0774	17.8449	16.2364	6.84994
	2.19838	46.5791	5.04912	5.55697	5.45247	41.8011	1.79891	38.3187	9.216	10.6294	3.81187	4.68566	12.3869	0.0595394	0.447152	0.626974	2.50948	4962.33	-956.327			17.9422	17.6035	16.4445	6.37566
	1.98666	44.8453	4.44689	5.30508	5.23154	40.3029	1.71338	41.0111	9.15173	9.07505	3.44344	4.57894	12.3358	0.0601671	0.445918	0.628501	2.52948	4965.32	-956.295			17.093	16.9465	17.2921	5.69914
	1.87276	45.1131	3.98039	5.00396	4.96105	38.7943	1.69809	44.5772	9.37053	7.7035	3.3345	4.56851	12.33	0.0608081	0.445251	0.634031	2.55586	4963.62	-956.529			16.9888	16.2531	18.5486	5.20217
	1.84206	44.5971	3.72954	4.70751	4.58672	36.4306	1.71639	45.2504	9.44384	7.04927	3.27033	4.5419	12.3297	0.0619419	0.445017	0.643121	2.58303	4962.67	-956.628			16.7229	15.2416	18.8036	4.95383
	1.75869	44.5472	3.56347	4.36323	4.31001	32.2982	1.66357	45.247	9.50771	5.47834	3.1577	4.38722	12.3256	0.0623648	0.444246	0.64998	2.60866	4965.35	-956.645			16.6231	13.6571	18.8061	4.34109
	1.73593	41.6162	3.39582	3.98838	4.013	29.6852	1.68488	47.2437	9.35932	5.05405	3.24313	4.48263	12.3484	0.062536	0.44414	0.6562	2.62184	4963.52	-956.919			15.5826	12.5622	19.4293	4.25993
	1.70341	40.2659	3.44572	3.90786	3.88504	27.4055	1.70194	48.4206	9.54232	5.03999	3.16176	4.51009	12.3968	0.0626172	0.444089	0.654458	2.63344	4963.14	-956.887			15.1383	11.7328	19.8883	4.23728
	1.67757	37.4298	3.49309	3.77592	3.7488	24.8372	1.68073	49.0776	9.28207	5.26239	3.24925	4.66335	12.4883	0.0625761	0.444993	0.659285	2.63564	4965.37	-956.983			14.2001	10.7873	20.0135	4.39166
	1.69412	37.0859	3.53415	3.6493	3.61779	23.8129	1.67245	49.8357	9.42875	5.2577	3.33539	4.64515	12.6109	0.0623303	0.444474	0.659979	2.64771	4963.49	-957.306			14.1047	10.36	20.3123	4.41275
	1.70645	36.6455	3.66327	3.64505	3.54794	22.8962	1.69052	47.6846	9.86024	5.18235	3.46262	4.47142	12.7094	0.0629071	0.444281	0.664556	2.65448	4963.61	-957.119			14.0051	10.0297	19.7451	4.37213
	1.79197	33.4824	3.8197	3.56177	3.47208	21.8399	1.69089	47.4919	9.8893	4.88494	3.46609	4.41182	12.789	0.0624756	0.444567	0.661612	2.64812	4965.43	-957.34			13.0314	9.62458	19.6907	4.25428
	1.85399	32.6237	3.88048	3.59224	3.43684	21.4253	1.81163	49.489	10.2069	4.96807	3.32099	4.40572	12.8629	0.0624036	0.445723	0.662783	2.63515	4963.59	-957.715			12.7861	9.4848	20.5025	4.23159
	1.90486	30.5994	3.94044	3.58447	3.51639	20.6487	1.94208	48.7883	10.2485	4.95098	3.1712	4.25177	12.8912	0.0614463	0.446688	0.663697	2.62833	4964.03	-957.375			12.1482	9.24985	20.3263	4.12465
	2.006	29.2161	4.04038	3.59534	3.58161	19.2235	2.12123	46.7932	9.94394	4.88038	3.08017	3.96038	12.9395	0.0611705	0.447126	0.665482	2.62831	4965.48	-957.775			11.7541	8.80016	19.6194	3.97364
	2.11355	28.6365	4.147	3.36273	3.57149	17.6521	2.18769	45.8859	9.82774	4.67412	2.97142	3.76961	13.0534	0.061102	0.44801	0.663282	2.62985	4963.86	-958.153			11.6323	8.19546	19.3004	3.80505
	2.23937	29.5427	4.24058	3.25488	3.637	15.9295	2.45925	44.4323	9.54331	4.28165	2.90786	3.65633	13.1598	0.0616096	0.448922	0.660863	2.6289	4964.53	-957.64			12.0075	7.60713	18.8116	3.61528
	2.40888	28.0463	4.32522	3.27622	3.67685	15.0191	2.62594	45.4839	9.37182	4.19566	2.95332	3.56077	13.21	0.0619321	0.449864	0.666731	2.62779	4965.62	-958.22			11.5935	7.32405	19.1606	3.56991
	2.53898	27.2064	4.36657	3.27455	3.72266	13.8324	2.75889	47.2056	8.90899	4.24521	2.81516	3.60115	13.1956	0.0614781	0.449874	0.672593	2.627	4964.19	-958.563			11.3707	6.94322	19.6245	3.55384
	2.61548	27.5564	4.26852	3.19634	4.05645	14.6533	2.76436	45.3408	8.7844	4.27876	3.04984	3.54168	13.1426	0.0614174	0.450045	0.671138	2.63155	4964.94	-957.9			11.4801	7.30202	18.9632	3.62343
	2.66911	29.2782	4.33106	3.1406	4.255	15.0667	2.75661	42.9252	8.07246	4.55979	3.26028	3.5716	13.1787	0.0617696	0.450735	0.665327	2.63131	4965.81	-958.706			12.0928	7.48742	17.9181	3.79722
	2.72885	32.6852	4.29228	3.16887	4.30516	15.2343	2.69776	40.7322	8.70105	4.74431	3.63727	3.82432	13.3675	0.0618997	0.450834	0.661781	2.62985	4964.47	-958.927			13.2354	7.56944	17.377	4.06864
	2.79702	34.8429	4.23606	3.18078	4.41025	15.2644	2.76063	39.1465	9.07625	4.9223	3.89543	3.8117	13.5016	0.0616182	0.450928	0.665254	2.62148	4965.36	-958.158			13.9587	7.61847	16.9945	4.20981
	2.74897	35.1479	4.2214	3.1957	4.40129	15.8419	2.7222	39.2094	9.97245	4.86887	4.21924	3.82238	13.4624	0.0613936	0.451232	0.677986	2.61321	4965.99	-959.157			14.0394	7.81295	17.3014	4.30349
	2.65152	36.4231	4.11379	3.13188	4.254	16.2348	2.63336	35.4671	10.9173	4.79561	4.36624	3.91671	13.3999	0.0604893	0.450985	0.684263	2.60288	4964.88	-959.249			14.3961	7.87354	16.3392	4.35952
	2.6236	36.4451	3.9422	2.9996	4.2101	15.9667	2.56771	32.5207	11.2446	4.72036	4.65598	4.00884	13.4662	0.0602179	0.451763	0.692728	2.58107	4965.79	-958.465			14.337	7.72547	15.4443	4.46173
	2.66571	36.1023	4.0077	2.92986	3.99643	15.0799	2.58799	30.3049	11.5504	4.63735	4.74467	3.95641	13.733	0.0601941	0.450898	0.706756	2.57432	4966.29	-959.657			14.2586	7.3354	14.8144	4.44614
	2.95087	36.1783	4.26478	2.84016	3.77079	13.2906	2.68252	29.7277	11.9789	4.34644	4.8797	3.94406	14.0415	0.0602888	0.449917	0.714865	2.56949	4965.27	-959.537			14.4647	6.63386	14.7963	4.39006
	3.14155	34.4907	4.33276	2.77133	3.49244	12.6716	2.76199	30.4057	12.2204	4.22918	4.95648	3.87965	14.2327	0.0592206	0.449248	0.728676	2.55411	4966.28	-958.809			13.9883	6.31179	15.1293	4.3551
	3.17628	34.156	4.32016	2.60292	3.32345	11.5488	2.95031	32.5618	12.7833	3.75094	4.94556	3.87558	14.3175	0.0589715	0.447892	0.737588	2.55293	4966.65	-960.088			13.8841	5.82505	16.0985	4.19069
	3.20129	34.9731	4.23212	2.60104	3.20833	10.8479	3.03619	33.72	13.277	3.58842	4.90635	3.85906	14.4877	0.0592495	0.446371	0.758106	2.54745	4965.69	-959.831			14.1355	5.55241	16.6777	4.11794
	3.29152	34.2618	4.32418	2.56501	3.19597	9.87116	3.30231	35.0925	13.3562	3.62227	4.9894	3.90205	14.7603	0.0589153	0.445829	0.770924	2.53441	4966.78	-959.246			13.9592	5.21071	17.2503	4.17124
	3.32142	34.5359	4.57105	2.56939	3.17434	9.68172	3.4343	36.1287	13.9234	3.6573	4.93161	3.82051	15.0017	0.0585202	0.444353	0.775442	2.52622	4966.97	-960.54			14.1428	5.14182	17.8288	4.13647
	3.26822	35.5539	4.59209	2.58188	3.16324	9.24372	3.44294	37.26	14.0066	3.74185	4.84755	3.90624	15.1087	0.0582916	0.442665	0.780419	2.51213	4966.14	-960.13			14.4714	4.99628	18.2365	4.16521
	3.1759	36.102	4.54967	2.57696	3.06777	8.89841	3.4311	36.2647	14.1212	3.69952	4.63615	3.83872	15.1466	0.0584945	0.441967	0.777593	2.4988	4967.33	-959.789			14.6092	4.84771	17.939	4.05813
	2.99856	36.1665	4.58443	2.57119	3.0562	8.5735	3.43515	34.4325	13.5329	3.65887	4.39843	3.91843	15.2081	0.0590628	0.441387	0.78056	2.48573	4967.44	-960.957			14.5832	4.73363	17.1335	3.99191
	2.86041	37.0988	4.57385	2.60479	3.0282	8.40657	3.38541	34.206	13.3147	3.62965	4.17163	3.89129	15.2927	0.0586637	0.442389	0.789595	2.47629	4966.67	-960.506			14.8443	4.67986	16.9687	3.89752
	2.77055	36.2144	4.56909	2.58186	3.00192	8.51017	3.30867	36.6654	12.3653	3.7287	4.13595	4.02098	15.3297	0.0584729	0.44286	0.793316	2.46156	4968.01	-960.374			14.518	4.69799	17.4465	3.96188
	2.72268	36.4357	4.47087	2.55339	3.0288	8.36162	3.27588	35.774	11.7317	3.73471	4.02007	4.068	15.3058	0.0590152	0.4428	0.798475	2.4514	4967.91	-961.324			14.5431	4.64794	16.9272	3.94093
	2.5705	37.5097	4.32209	2.51549	2.99591	8.87207	2.95258	36.1017	10.8617	3.93091	4.05717	4.22287	15.2759	0.0591658	0.443042	0.800431	2.44053	4966.4	-961.061			14.8008	4.79449	16.6387	4.07032
	2.47009	36.7796	4.19091	2.47729	3.07701	9.31378	2.7888	43.1792	10.1477	3.92996	4.12639	4.49728	15.2949	0.0585794	0.444172	0.795149	2.44091	4962.48	-961.045			14.4802	4.95603	18.7052	4.18455
	2.40294	37.1963	4.11615	2.43135	3.18488	10.0834	2.75868	48.2016	9.62571	4.0555	4.26668	4.82113	15.3354	0.0580762	0.445161	0.797804	2.43719	4951.53	-961.74			14.5718	5.2332	20.1953	4.38111
	2.32708	39.3212	3.83186	2.45265	3.21629	10.68	2.61333	54.5866	9.25106	4.15692	4.50789	5.38767	15.3812	0.0581359	0.444523	0.804493	2.43359	4937.94	-961.752			15.16	5.44965	22.1503	4.68416
	2.26323	41.173	3.65651	2.60318	3.30621	11.9201	2.47609	58.5393	8.73712	4.24856	4.51451	6.09884	15.493	0.0577373	0.444159	0.80327	2.42051	4923.88	-961.764			15.6976	5.94316	23.2508	4.95397
	2.19583	42.9072	3.47743	2.66175	3.35975	12.4628	2.35316	57.6018	8.34256	4.5438	4.73634	6.92827	15.7607	0.0574339	0.444674	0.788201	2.40738	4894.06	-962.292			16.1935	6.16143	22.7659	5.4028
	2.23461	44.6365	3.35138	2.77971	3.41465	13.534	2.28986	59.4764	8.23397	5.03164	5.00266	7.90234	16.1266	0.0572308	0.445253	0.775779	2.39464	4846.12	-962.723			16.7408	6.57612	23.3334	5.97888
	2.22442	45.2959	3.2578	2.97245	3.42043	14.1217	2.33753	59.7288	8.57241	5.28021	5.11713	8.67042	16.5333	0.0572508	0.444701	0.75878	2.38762	4782.15	-962.601			16.926	6.83818	23.5463	6.35592
	2.26163	46.932	3.20271	3.18726	3.39651	14.3127	2.37513	55.9145	8.5376	5.60408	5.30089	9.34888	16.945	0.0574391	0.444072	0.747755	2.36591	4707.48	-963.194			17.4654	6.96548	22.2757	6.75128
	2.28444	48.1166	3.19622	3.36649	3.36991	14.7897	2.35491	52.4046	8.50275	6.05243	5.54474	10.4526	17.3764	0.0573428	0.444532	0.735828	2.35622	4617.09	-964.129			17.8658	7.17535	21.0874	7.34991
	2.30685	49.0086	3.06745	3.54552	3.28234	15.0015	2.32415	47.677	8.40348	6.56584	5.71551	11.1814	17.7364	0.0569647	0.444132	0.733073	2.35977	4504.24	-963.629			18.1276	7.27645	19.4682	7.82091
	2.23968	48.5737	2.93257	3.63256	3.11245	14.8192	2.37325	45.8004	8.69431	7.3238	5.98284	11.7408	18.0066	0.0563802	0.44379	0.725978	2.37366	4356.24	-964.518			17.9153	7.18806	18.956	8.34915
	2.23998	48.4042	2.83424	3.68886	3.00652	14.6163	2.43995	44.7049	8.7677	7.6934	6.1354	12.3949	18.2701	0.0560396	0.443441	0.725529	2.3934	4179.2	-965.872			17.8261	7.1039	18.6375	8.74123
	2.12966	49.4306	2.84586	3.70509	2.92684	14.9266	2.39969	44.4155	8.81779	8.15053	6.28768	12.7535	18.587	0.0552459	0.442851	0.716393	2.42178	3978.92	-964.734			18.1354	7.18617	18.5443	9.06392
	2.04386	49.368	2.75253	3.77226	2.79105	15.8829	2.21415	46.7289	8.87826	9.53322	6.35448	13.5644	18.9881	0.0552691	0.442513	0.706625	2.44234	3758.91	-966.094			18.0548	7.48208	19.2738	9.81736
	1.90719	50.3273	2.61574	3.99481	2.71929	17.6537	2.09421	46.6592	8.37519	11.3873	6.48324	14.5929	19.506	0.0557249	0.442737	0.696481	2.4711	3513.63	-967.609			18.2834	8.12259	19.0429	10.8212
	1.76808	49.5788	2.43074	4.05077	2.64905	19.9594	2.04767	49.8328	8.2928	11.9095	6.43172	14.749	20.1136	0.056095	0.442501	0.676675	2.49135	3234.57	-965.472			17.9259	8.88639	20.0578	11.0301
	1.68346	46.6989	2.34409	4.22869	2.58756	20.167	2.09155	54.8436	8.27432	12.752	6.38278	14.7939	20.7429	0.0571064	0.441516	0.667083	2.50884	2947.09	-967.695			16.9088	8.99441	21.7365	11.3096
	1.64722	45.5394	2.23963	4.34819	2.56104	20.9383	2.03726	55.3345	8.07765	13.1541	6.24416	15.6058	21.2796	0.0579538	0.440821	0.649549	2.52702	2663.95	-968.936			16.4754	9.28251	21.8165	11.668
	1.5547	45.5518	2.20069	4.37234	2.56223	21.249	1.99426	55.8473	8.00679	13.1165	6.25221	15.4201	21.6358	0.0588709	0.440493	0.634913	2.5441	2392.42	-965.798			16.4357	9.39453	21.9494	11.5963
	1.49861	42.7411	2.13188	4.5174	2.47169	22.0905	1.94324	57.5443	8.05718	13.5971	6.24843	14.9982	21.8503	0.0596475	0.440559	0.622138	2.55267	2140.91	-968.933			15.4572	9.6932	22.5149	11.6146
	1.48053	43.5636	2.07899	4.57908	2.41725	22.2899	1.91912	56.836	7.8442	13.1604	6.06397	14.3692	21.9442	0.0602201	0.441045	0.616884	2.56255	1917.34	-969.418			15.7077	9.76206	22.1998	11.1979
	1.46421	42.7358	2.14915	4.40025	2.31658	21.2078	1.87901	57.4709	7.6048	12.2305	5.91467	13.5118	21.9161	0.0607474	0.441455	0.613466	2.57364	1719.46	-965.36			15.4497	9.3082	22.3182	10.5523
	1.49712	43.6592	2.13493	4.5466	2.29383	18.6326	1.85459	58.7501	7.68285	12.4171	5.86639	12.6263	21.8215	0.0613643	0.441554	0.612105	2.58227	1570.12	-969.495			15.7638	8.49102	22.7625	10.3032
	1.57205	44.6659	2.18552	4.39209	2.35607	18.6442	1.86802	55.8147	7.67	12.3448	6.22835	12.0482	21.6827	0.0620711	0.442046	0.611057	2.58468	1437.88	-968.826			16.1411	8.46411	21.7842	10.2071
	1.62588	44.6418	2.16007	4.3992	2.41445	18.9124	2.15666	52.79	8.19019	12.7299	6.46574	11.5083	21.5118	0.0625354	0.44339	0.615925	2.58599	1316.24	-964.221			16.1426	8.57535	21.0456	10.2347
	1.71664	46.1674	2.13376	4.56343	2.46205	19.519	2.31561	52.3091	8.20433	13.7652	6.60895	11.0831	21.4208	0.0629987	0.444477	0.615723	2.58302	1209.49	-969.634			16.6726	8.84815	20.943	10.4857
	1.78606	48.28	2.10555	4.70642	2.6016	18.9521	2.35504	52.725	8.23872	14.749	6.42864	10.2523	21.4577	0.0631516	0.444745	0.610399	2.57232	1146.01	-967.383			17.3905	8.75336	21.1063	10.4767
	1.90658	49.4601	2.09941	4.86665	2.76754	18.807	2.35219	56.4442	7.95462	15.0838	6.44439	9.60904	21.6469	0.0631035	0.445511	0.607743	2.54824	1113.43	-962.609			17.822	8.81372	22.2503	10.3791
	1.96807	52.7859	2.0332	5.11953	3.03722	19.2919	2.40778	59.997	8.09387	15.1927	6.45457	9.32108	21.9047	0.0635215	0.445667	0.612096	2.52756	1093.34	-968.841			18.929	9.14956	23.4995	10.3228
	2.1396	54.7818	2.09379	5.42513	3.24772	19.819	2.44874	63.381	7.99663	15.3457	6.25365	8.85903	22.0916	0.0643404	0.445881	0.621756	2.51257	1085.07	-964.8			19.6717	9.49727	24.6088	10.1528
	2.19322	54.7756	2.00643	5.97547	3.42824	20.913	2.46012	64.9759	7.85536	15.214	5.804	8.51805	22.1896	0.0645983	0.446507	0.621969	2.49893	1095.22	-960.254			19.6584	10.1056	25.0971	9.84535
	2.21812	57.1352	1.98214	6.55251	3.70435	21.4725	2.38964	70.1626	7.39126	15.5092	5.35095	7.78686	22.2322	0.0646832	0.446449	0.624871	2.4898	1136.11	-966.532			20.4451	10.5765	26.6478	9.549
	2.16984	60.3889	1.94628	7.99594	4.19838	22.7282	2.15871	79.403	7.30481	15.5005	4.93564	7.01572	22.2117	0.0646181	0.44698	0.628257	2.46607	1186.67	-959.261			21.5017	11.6408	29.6222	9.15063
	2.16029	61.0288	2.00859	9.52605	4.61986	25.4145	2.00062	84.4073	6.93329	16.7383	4.60064	6.39012	22.0435	0.0648525	0.446593	0.643957	2.45352	1226.42	-752.955			21.7326	13.1868	31.1137	9.24303
	2.20727	62.1923	2.05696	11.8853	5.29922	28.5293	2.03657	85.2934	6.74892	18.9073	4.26935	6.8383	21.711	0.0645923	0.44611	0.653872	2.4547	1242.38	-241.838			22.1522	15.2379	31.3596	10.005
	2.23899	64.513	2.09001	15.4225	6.09147	31.8121	2.09939	89.1099	6.64765	22.6215	4.15931	7.4506	21.2664	0.0640244	0.446151	0.659015	2.45653	1248.02	368.236			22.9473	17.7754	32.619	11.4105
	2.29577	63.8203	2.09814	18.8083	7.36881	35.4567	1.99186	93.9248	6.43582	26.0042	4.26722	8.43256	20.7688	0.0630954	0.446002	0.662397	2.45908	1240.43	1006.95			22.7381	20.5446	34.1175	12.9013
	2.44475	62.3872	2.1243	21.27	6.70248	33.8793	2.08101	93.5905	6.86022	26.5641	4.29479	8.8057	20.6142	0.0651144	0.445106	0.666143	2.46531	1336.08	994.633			22.3187	20.6172	34.1773	13.2215
	2.49636	64.351	2.13271	25.8695	7.5433	39.4962	2.16326	92.6883	6.64155	30.0044	4.30405	9.94094	20.2604	0.0631044	0.445632	0.658106	2.4508	1303.51	1639.19			22.9934	24.303	33.831	14.7498
	2.53152	64.8286	2.24337	29.7633	8.82531	43.1045	2.24263	98.6971	6.68977	33.5114	4.51891	10.9401	19.9052	0.0618	0.445133	0.651783	2.43056	1252.5	2307.11			23.2012	27.231	35.8765	16.3235
	2.53519	64.0946	2.28778	34.2954	9.71135	45.8118	2.35909	97.5235	6.87018	36.3554	4.94912	12.2206	19.5685	0.0604118	0.445094	0.640387	2.41392	1185.32	2961.36			22.9725	29.9395	35.5843	17.8417
	2.5037	63.4991	2.35962	37.8585	10.6218	48.8308	2.51493	96.2508	6.82741	38.2956	5.39197	13.4834	19.2533	0.0596225	0.444474	0.624107	2.40416	1101	3561.39			22.7875	32.4371	35.1977	19.057
	2.39727	61.6239	2.47233	40.3081	11.5251	49.4844	2.64356	94.9721	6.92108	41.8044	5.80462	14.0802	19.1703	0.0586162	0.443524	0.603188	2.39412	998.173	3769.65			22.1645	33.7725	34.8456	20.5631
	2.36966	57.297	2.54358	41.4297	12.499	49.5516	2.82007	94.4477	7.01705	43.1249	6.04695	14.3913	19.2433	0.0589467	0.441311	0.595297	2.38849	885.407	3852.91			20.7367	34.4934	34.7616	21.1877
	2.36435	54.7362	2.6352	42.429	13.6243	50.0763	3.02634	92.2344	7.22525	44.3269	6.51873	14.2387	19.4505	0.0596721	0.44002	0.585571	2.38349	758.512	3884.51			19.9119	35.3765	34.162	21.6948
	2.41524	49.6472	2.7322	42.2562	14.8584	49.8895	3.25524	89.3998	7.87114	44.2245	6.97306	13.8958	19.6826	0.0599595	0.439129	0.578097	2.3821	616.091	3905.84			18.2649	35.668	33.5087	21.6978
	2.4634	43.76	2.85986	42.2253	16.1247	48.4976	3.49814	84.8288	8.01797	43.1712	7.15789	13.4129	19.8462	0.0608213	0.438745	0.569295	2.38395	467.931	3904.79			16.3611	35.6159	32.115	21.2473
	2.57372	39.6417	2.99031	40.8457	16.8413	47.3049	3.60902	79.2909	8.05531	40.8188	7.29023	12.2496	19.9583	0.0621732	0.437728	0.564704	2.38702	322.726	3892.83			15.0686	34.9973	30.3184	20.1195
	2.66247	34.1739	3.14504	38.0896	17.4128	42.5446	3.74591	76.2848	8.32865	37.814	7.31221	10.7595	20.0887	0.0631566	0.437707	0.564068	2.38088	180.471	3885.14			13.3271	32.6823	29.4531	18.6286
	3.00823	29.3983	3.25058	34.9646	17.0876	39.3083	3.85737	73.6523	8.51059	33.1697	7.21885	9.05862	20.2648	0.0634477	0.437523	0.567384	2.3719	39.6915	3863.97			11.8857	30.4535	28.6734	16.4824
	3.06486	24.4306	3.3373	32.7135	16.4252	35.6566	3.88805	71.5088	8.69667	27.6457	7.08828	7.29286	20.4053	0.0633653	0.438919	0.576807	2.36181	-100.305	3840.58			10.2776	28.2651	28.0312	14.0089
	3.2167	19.6095	3.2767	30.0541	15.6559	32.3055	3.80494	66.1652	8.87895	22.6758	6.99858	6.31776	20.399	0.0633831	0.440123	0.584625	2.35229	-224.179	3823.32			8.70098	26.0052	26.283	11.9974
	3.2577	16.6928	3.37484	26.1905	13.9982	26.5676	3.7894	60.6655	8.40078	17.2662	6.64793	5.40018	20.3405	0.0637365	0.440768	0.588564	2.35013	-329.145	3795.79			7.77512	22.2521	24.2852	9.77143
	3.31167	15.7733	3.43012	21.4991	12.1579	21.3398	3.69146	58.2994	8.29518	12.8936	6.47132	5.3121	20.288	0.0634863	0.44181	0.591661	2.34353	-411.665	3769.13			7.50502	18.3323	23.4287	8.22566
	3.3195	15.5439	3.78525	17.7732	10.292	16.1966	3.6531	56.5046	8.12342	9.36477	6.2615	5.71411	20.2687	0.0629141	0.443217	0.60097	2.33583	-472.089	3749.58			7.54954	14.7539	22.7604	7.11346
	3.38823	15.3167	4.25789	13.9244	8.52189	11.9054	3.56579	51.531	7.98776	7.59246	5.89714	6.81721	20.2584	0.0621621	0.444861	0.615213	2.33287	-508.823	3725.4			7.65426	11.4506	21.0282	6.76894
	3.24708	14.8786	4.73397	11.5213	7.02217	8.95507	3.41145	53.4112	7.93539	6.35355	5.76677	7.58318	20.1954	0.0618045	0.445902	0.618448	2.33214	-514.994	3707.57			7.61989	9.16619	21.586	6.56783
	3.22743	15.3183	5.43906	9.50078	6.12481	7.72725	3.50981	54.2146	8.19973	5.56794	5.71551	8.46576	20.1007	0.0614161	0.445912	0.618658	2.33816	-486.961	3697.53			7.99492	7.78428	21.9747	6.58307
	3.16165	16.117	6.22174	8.43594	5.38285	6.79213	3.71648	56.9381	8.27247	5.21715	5.56479	9.28957	20.0407	0.0609322	0.445372	0.627937	2.35035	-428.458	3685.96			8.50013	6.87031	22.9757	6.6905
	3.24185	18.8265	6.87695	7.00727	5.04133	6.17263	3.85206	62.1687	8.52022	4.81892	5.30191	9.80459	20.07	0.0602568	0.444338	0.631024	2.35978	-352.647	3681.39			9.64842	6.07374	24.847	6.64181
	3.31826	20.5504	7.40173	6.11043	4.8027	5.92011	4.06644	67.5499	8.51552	4.4566	4.97734	10.7134	20.1661	0.0603074	0.443245	0.642322	2.37198	-261.849	3681.99			10.4235	5.61108	26.7106	6.71579
	3.47607	22.262	7.96315	5.2356	4.53471	5.88131	4.01241	67.4879	8.71933	4.32562	4.79827	11.6123	20.2433	0.0608349	0.442187	0.644498	2.3829	-166.995	3680.4			11.2337	5.21721	26.7399	6.91207
	3.65021	23.8995	8.11032	4.55978	4.23967	5.96575	4.17282	67.4691	8.76889	4.13629	4.71938	12.4173	20.2856	0.0609051	0.441984	0.645317	2.39683	-73.7563	3682			11.8867	4.92173	26.8036	7.091
	3.76271	25.6926	8.33559	4.16057	4.07593	6.04561	4.22672	64.9087	8.96011	4.00522	4.46638	12.6367	20.3199	0.0619075	0.441523	0.653881	2.41246	10.5767	3684.62			12.597	4.7607	26.0318	7.0361
	3.68171	26.7066	8.10416	3.76301	3.9013	6.1664	4.24586	60.3601	9.04389	3.88267	4.19649	12.8178	20.4349	0.0627391	0.440674	0.666621	2.43281	89.4435	3684.21			12.8308	4.61024	24.5499	6.96567
	3.5846	29.4073	7.73198	3.63348	3.69415	6.24107	4.06429	56.7806	8.73956	3.83554	4.06879	13.0366	20.5957	0.0625789	0.441511	0.669642	2.44788	146.6	3684.59			13.5746	4.5229	23.1948	6.98032
	3.4416	28.7756	7.36624	3.52808	3.48215	6.34201	3.95019	52.5287	8.68652	3.78535	3.95464	13.1718	20.7051	0.0635619	0.44301	0.672888	2.45192	188.804	3684.46			13.1945	4.45075	21.7218	6.9706
	3.27679	29.3345	7.06514	3.47237	3.28925	6.58768	3.73149	46.2647	8.56103	3.70993	3.91476	12.8813	20.7168	0.0642832	0.443913	0.67489	2.46095	216.829	3681.79			13.2255	4.44977	19.5191	6.83533
	3.1924	29.7048	6.65495	3.64569	3.17372	6.68159	3.62857	42.8879	8.45307	3.5617	3.77607	11.9442	20.6535	0.0643634	0.44388	0.669978	2.47102	234.459	3679.11			13.184	4.50033	18.3232	6.42734
	3.0697	27.7767	6.33417	3.76555	3.09229	6.582	3.70229	39.1383	8.26939	3.46078	3.63466	9.76275	20.5462	0.0649418	0.443139	0.664453	2.47063	244.984	3675.7			12.3935	4.47995	17.0367	5.6194
	3.21622	28.9245	6.12058	3.73525	3.12136	6.44147	3.61193	36.2773	8.06449	3.33086	3.60507	8.97999	20.3805	0.0654092	0.443207	0.665775	2.46574	253.167	3670.26			12.7538	4.43269	15.9846	5.30531
	3.41654	29.9268	5.63983	3.73264	3.06916	6.11611	3.51328	33.9805	7.99454	3.24133	3.66098	8.07315	20.1384	0.0657546	0.443563	0.661471	2.46184	259.731	3664			12.9944	4.30597	15.1628	4.99182
	3.81828	30.3588	5.76688	3.73943	3.09547	5.87327	3.6711	31.8791	8.04374	3.1984	3.69443	6.8046	19.8605	0.066241	0.443934	0.6707	2.45398	265.812	3657.03			13.3147	4.23606	14.5313	4.56581
	4.47466	30.4774	5.79975	3.78365	3.42054	5.61428	3.76582	28.8659	8.04075	3.21585	3.64131	5.82601	19.6101	0.0667141	0.44359	0.666721	2.44733	269.187	3647.22			13.584	4.27282	13.5575	4.22772
	4.83997	31.5114	6.05291	3.79031	3.66202	5.40619	3.81334	26.9157	7.86359	3.22117	3.5921	5.08186	19.4971	0.0666265	0.442527	0.659687	2.44353	275.527	3635.38			14.1348	4.28617	12.8642	3.96504
	5.07074	33.3829	6.40604	3.69525	3.83616	5.27706	3.86911	24.0626	7.86437	3.23593	3.56936	4.54159	19.5576	0.0658622	0.442771	0.654532	2.42812	283.137	3622.31			14.9532	4.26949	11.932	3.78229
	5.62147	33.1231	6.50745	3.58148	4.02368	5.05071	3.83329	23.3449	7.73339	3.14611	3.51395	4.33761	19.763	0.0654834	0.442681	0.647515	2.42904	292.902	3605.59			15.084	4.21862	11.6372	3.66589
	5.82662	32.303	6.66959	3.44254	4.25482	4.93887	3.80827	24.6106	7.84044	3.13161	3.58848	4.25982	19.9529	0.0641303	0.441831	0.643486	2.44354	300.827	3586.05			14.9331	4.21208	12.0864	3.65997
	6.33163	31.1696	7.15592	3.48052	4.51912	4.923	4.23671	26.104	7.8565	3.11583	3.4945	4.20727	20.1332	0.0637343	0.441137	0.630199	2.45935	305.576	3564.82			14.8857	4.30755	12.7324	3.60587
	6.70053	30.3541	7.59396	3.53752	4.7321	4.9978	4.41682	26.4971	7.84907	3.14718	3.46693	4.33504	20.2895	0.0630961	0.441593	0.616445	2.47662	306.182	3539.22			14.8829	4.42248	12.921	3.64972
	6.76243	29.5541	8.18282	3.58369	4.78814	5.04851	4.50863	27.7269	7.74941	3.18274	3.40618	4.38103	20.4595	0.0628113	0.441027	0.600739	2.49208	308.462	3510.86			14.8331	4.47345	13.3283	3.65665
	6.51557	30.6534	8.38778	3.53154	4.79557	4.97201	4.49066	29.6547	7.93876	3.1743	3.42121	4.56518	20.6365	0.0623265	0.441011	0.587164	2.50199	308.903	3479.34			15.1856	4.43304	14.028	3.72023
	6.4125	28.1949	8.64108	3.57454	4.82695	5.04124	4.54135	31.7917	8.28766	3.07699	3.37867	4.95076	20.7102	0.0621962	0.440273	0.574317	2.5103	307.968	3441.44			14.4161	4.48091	14.8736	3.80214
	6.17094	26.6827	9.01291	3.65799	4.81156	5.18719	4.54588	32.2116	8.5027	3.04572	3.41731	5.08422	20.6544	0.0626257	0.440547	0.572045	2.51423	305.595	3399.49			13.9555	4.55225	15.0867	3.84908
	5.83229	26.54	9.48397	3.64691	4.6739	5.44811	4.46703	32.1238	8.88985	3.04411	3.34218	5.45709	20.5998	0.0627217	0.44119	0.568222	2.50937	303.292	3354.5			13.9521	4.58964	15.1602	3.94779
	5.54018	27.3621	9.47962	3.60079	4.66015	5.83035	4.34824	32.858	9.02547	3.09082	3.33739	5.97593	20.6455	0.0631717	0.441611	0.570483	2.50509	302.149	3302.43			14.1273	4.6971	15.4106	4.13472
	4.85802	28.4257	9.10866	3.51352	4.43314	6.12581	3.84605	33.6816	9.16599	3.1203	3.36237	6.39724	20.7943	0.0638556	0.441758	0.581676	2.50043	302.989	3245.31			14.1308	4.69082	15.5645	4.2933
	4.25773	29.367	8.76292	3.32354	4.34721	6.37177	3.52705	34.6624	9.26301	3.07601	3.32695	6.74437	20.9658	0.0633483	0.440992	0.585658	2.49481	304.727	3181.94			14.1292	4.68084	15.8175	4.38244
	3.78433	28.3015	8.30959	3.30649	4.22433	6.52211	3.33577	33.5468	9.14315	3.07032	3.35663	6.9574	21.0538	0.0634957	0.440151	0.584882	2.48407	310.087	3112.65			13.4651	4.68431	15.3419	4.46145
	3.73418	27.4065	8.25528	3.3301	4.33764	6.97091	3.29631	31.4718	9.28134	3.07514	3.38668	7.13182	21.0267	0.0627987	0.440422	0.589346	2.47878	314.77	3033.91			13.132	4.87955	14.6831	4.53121
	3.76115	27.2888	8.21173	3.1718	4.40308	7.38043	3.13662	32.0899	9.14576	3.07534	3.29662	7.3714	20.894	0.0634466	0.440596	0.59247	2.47414	321.116	2944.15			13.0872	4.9851	14.7908	4.58112
	3.76087	27.603	8.50615	3.15864	4.68146	7.55827	3.21432	33.2222	9.02579	3.11575	3.26213	7.57667	20.6846	0.0639615	0.440711	0.592799	2.47288	333.907	2844.52			13.29	5.13279	15.1541	4.65152
	3.90113	28.1392	8.57174	3.14479	4.9986	7.48008	3.30853	33.1836	9.11466	3.06077	3.26912	7.27413	20.4062	0.0643598	0.439837	0.597624	2.47643	348.068	2732.41			13.5374	5.20783	15.2022	4.53467
	4.02428	27.466	8.74486	3.10508	5.23655	7.36007	3.35056	32.8294	9.01054	3.03114	3.25379	6.92126	20.0472	0.0646519	0.438742	0.593227	2.47891	362.404	2615.91			13.4117	5.2339	15.0635	4.40206
	4.20529	25.5609	9.29376	3.02261	5.32101	8.02796	3.25749	31.9429	8.64425	2.97148	3.18752	6.72222	19.711	0.0652992	0.438652	0.59266	2.46864	378.564	2491.88			13.02	5.45719	14.6149	4.29374
	4.224	25.2383	9.15266	3.0899	5.32997	8.81889	3.1921	31.5162	8.59716	2.91773	3.18894	6.49061	19.6185	0.065789	0.439159	0.601348	2.46235	392.344	2356.38			12.8717	5.74625	14.4352	4.19909
	4.22894	25.4092	9.31734	3.115	5.26603	9.63811	3.18719	32.3492	8.4594	2.86827	3.07799	6.40135	19.8367	0.0661425	0.439421	0.612948	2.46764	404.568	2220.13			12.9852	6.00638	14.6653	4.11587
	4.09461	25.6757	9.00853	3.14518	5.18545	10.2535	3.08481	32.7917	8.6044	2.98515	3.02833	6.12712	20.2545	0.0664175	0.4392	0.619702	2.47088	418.428	2078.05			12.9263	6.19471	14.827	4.04687
	3.96821	25.829	8.44551	3.30181	5.02465	11.4655	3.00987	31.0265	8.8466	2.97256	2.94643	5.6783	20.7739	0.0667324	0.438905	0.638888	2.46898	430.614	1923.46			12.7476	6.59733	14.2943	3.86577
	3.70353	24.6303	8.16592	3.38934	4.71017	13.5081	2.86344	32.3151	8.6003	2.9987	2.81834	5.52095	21.3204	0.0666338	0.439793	0.652926	2.45372	435.351	1758.26			12.1666	7.20252	14.5929	3.77933
	3.6627	24.8434	7.99845	3.61605	4.53644	16.0153	2.73587	32.5663	8.50918	3.00122	2.75506	5.3784	21.8614	0.0662855	0.441422	0.669557	2.45113	441.017	1574.46			12.1682	8.05595	14.6038	3.71156
	3.59336	25.2962	7.74527	3.82728	4.4392	18.3373	2.83369	33.161	8.50964	3.05541	2.70285	5.24893	22.2985	0.0657132	0.441882	0.692333	2.46206	443.715	1381.66			12.2116	8.86792	14.8348	3.66906
	3.45048	24.5305	7.76703	3.93619	4.32977	19.5427	2.80814	33.9701	8.61603	3.0888	2.67795	5.10031	22.5486	0.064564	0.442404	0.706992	2.47576	444.136	1179.65			11.916	9.26954	15.1314	3.62235
	3.45903	24.2058	7.76176	3.98983	4.40728	20.8959	2.73589	34.2238	8.31711	3.08931	2.58858	4.80019	22.591	0.0640265	0.443393	0.730566	2.47728	447.843	969.33			11.8089	9.76434	15.0923	3.49269
	3.30415	23.3723	7.76119	4.01439	4.42833	21.8031	2.65827	34.7833	8.06828	3.1522	2.55588	4.52306	22.5316	0.0637503	0.444443	0.75365	2.47613	451.793	751.245			11.4792	10.0819	15.17	3.41038
	3.25979	22.2322	7.63	4.02404	4.48914	23.693	2.71947	36.5648	7.70647	3.18205	2.47162	4.57284	22.4311	0.0641622	0.445127	0.761838	2.48003	453.492	536.921			11.0407	10.7354	15.6636	3.40884
	3.22477	21.9064	7.90102	4.10359	4.78706	23.8655	2.71654	37.3544	7.62231	3.21351	2.47453	4.57036	22.2892	0.0647165	0.446093	0.769704	2.48351	456.118	331.308			11.0107	10.9187	15.8978	3.41947
	3.08568	22.734	7.86226	4.12688	4.71991	24.065	2.66269	37.326	7.19555	3.22401	2.47766	4.90086	22.0596	0.0643638	0.447104	0.775402	2.48737	458.059	138.945			11.2273	10.9706	15.7281	3.53418
	2.90703	23.7818	8.12823	4.10122	4.71184	24.0051	2.54613	38.6281	7.41736	3.30385	2.47662	5.01693	21.8253	0.0644695	0.448253	0.782262	2.49332	460.074	-37.2517			11.6057	10.9394	16.1972	3.59914
	2.6954	24.8534	8.12781	4.16863	4.60322	24.8345	2.39904	37.9233	7.05115	3.34825	2.38415	5.07367	21.615	0.0645688	0.449515	0.788578	2.49337	462.39	-201.932			11.8922	11.2021	15.7911	3.60202
	2.57401	26.7233	7.97435	4.42001	4.61334	27.3144	2.33176	39.1629	6.93123	3.51263	2.33034	5.09391	21.4571	0.0644752	0.449729	0.781017	2.49584	460.41	-346.094			12.4239	12.1159	16.142	3.64562
	2.50055	27.5031	7.93139	4.58081	4.56396	28.0969	2.29943	39.5918	6.93645	3.5263	2.28061	5.13331	21.3151	0.0643078	0.449932	0.784142	2.51305	455.202	-465.86			12.645	12.4139	16.2759	3.64674
	2.41187	28.4232	7.8364	4.85287	4.63482	28.3958	2.28071	37.8958	6.82998	3.59984	2.22564	5.14035	21.1419	0.0639244	0.450464	0.778432	2.52052	449.546	-563.745			12.8905	12.6278	15.6688	3.65528
	2.32922	30.6767	7.65541	4.95547	4.60091	27.9874	2.21124	36.3462	6.59582	3.6582	2.17903	5.26465	21.0022	0.0635408	0.451175	0.769296	2.52883	442.549	-638.777			13.5538	12.5146	15.0511	3.70063
	2.27818	31.9525	7.3906	5.23736	4.59228	28.0822	2.18028	35.4988	6.6311	3.82925	2.15163	5.45643	20.9801	0.0635185	0.450231	0.758888	2.54357	434.45	-694.411			13.8738	12.6373	14.77	3.81244
	2.27867	31.2496	7.19655	5.51416	4.64807	28.392	2.13965	33.6159	6.61371	3.9463	2.10266	5.59157	21.1746	0.0635074	0.450322	0.754828	2.5465	424.687	-733.832			13.5749	12.8514	14.1231	3.88018
	2.22377	30.2699	6.85651	5.96979	4.8887	29.7771	2.1535	32.5987	6.73282	3.99966	2.05069	6.34228	21.5257	0.0641458	0.450123	0.736716	2.54004	413.748	-761.46			13.1167	13.5452	13.8283	4.13088
	2.24658	30.396	6.8431	6.03852	4.81065	29.4405	2.12175	30.8673	7.13708	4.00628	2.0447	7.19102	21.9248	0.0655394	0.450055	0.720612	2.53647	406.046	-780.08			13.1619	13.4299	13.3754	4.414
	2.16587	29.865	6.9913	5.94984	4.64897	29.9888	2.04134	29.1622	7.19827	3.98455	2.00596	8.06852	22.2994	0.0662875	0.450244	0.706516	2.5187	399.265	-793.373			13.0074	13.5292	12.8006	4.68634
	2.15871	28.9868	6.85418	5.88438	4.54648	30.2504	1.96334	29.5585	7.57113	4.01618	2.04549	8.55927	22.6197	0.0668896	0.449697	0.692384	2.50661	392.076	-804.584			12.6666	13.5604	13.031	4.87365
	2.25507	28.1734	7.29393	5.76188	4.60993	31.2084	1.952	30.2191	7.83777	4.05133	2.08312	8.98728	22.8554	0.0664816	0.448025	0.692552	2.48413	387.473	-813.862			12.5741	13.8601	13.3363	5.04058
	2.37859	26.8978	7.57659	5.66748	4.54007	30.1653	1.92518	30.197	8.17646	4.00974	2.05954	9.15067	22.9934	0.0660793	0.447563	0.689273	2.46496	381.092	-822.396			12.2843	13.4576	13.4329	5.07332
	2.44952	27.0135	7.76116	5.24086	4.50983	28.556	1.83886	30.6008	8.31209	3.91835	2.02133	9.04821	22.9926	0.0661466	0.447866	0.682067	2.43498	376.004	-832.455			12.408	12.7689	13.5839	4.99597
	2.46859	27.2807	8.12934	5.02238	4.37809	26.8859	1.83823	30.3343	8.60659	3.86595	2.00179	8.97061	22.8739	0.0656073	0.447851	0.679287	2.41171	372.02	-844.308			12.6262	12.0955	13.593	4.94612
	2.45185	29.3372	8.03761	4.50523	4.3792	25.193	1.77506	30.1166	8.68467	3.79354	2.03753	8.47402	22.6867	0.0652594	0.447246	0.675745	2.39863	366.813	-860.637			13.2756	11.3592	13.5255	4.76837
	2.53235	29.1237	7.68774	4.31515	4.2512	23.2607	1.8085	31.5323	9.03571	3.96102	2.14176	7.72908	22.4941	0.0654603	0.446329	0.672828	2.38473	364.829	-879.017			13.1146	10.609	14.1255	4.61062
	2.5919	30.7969	7.59115	4.091	4.24968	21.0617	1.80635	32.3395	9.28275	4.07706	2.2479	7.66572	22.3312	0.0661784	0.445446	0.667326	2.37787	361.619	-898.826			13.66	9.8008	14.4762	4.66356
	2.60028	34.8968	7.17077	4.03209	4.21926	19.1428	1.8109	32.2733	9.37832	4.25745	2.29884	7.2478	22.2217	0.0666984	0.445399	0.649498	2.37315	354.98	-917.779			14.8893	9.13138	14.4875	4.60136
	2.50456	39.3991	6.92823	4.1919	4.22365	16.622	1.78552	32.1585	9.34214	4.68942	2.31572	7.19391	22.1085	0.067068	0.444973	0.644872	2.37114	353.722	-935.508			16.2773	8.34586	14.4287	4.73302
	2.44174	40.8191	6.58693	4.44151	4.0446	14.7196	1.83272	33.5392	9.14563	5.86287	2.32957	7.05981	21.9838	0.0679814	0.444501	0.641082	2.36998	352.945	-950.435			16.6159	7.73525	14.8392	5.08408
	2.42519	44.1268	6.09265	4.96333	3.90538	12.7573	1.84977	36.902	8.9745	6.45422	2.33142	7.08316	21.8322	0.0683539	0.444299	0.645721	2.37126	350.394	-961.133			17.5482	7.20869	15.9088	5.2896
	2.37312	49.2509	5.7528	5.68833	3.75108	11.4639	1.91727	40.8361	8.6781	8.08036	2.42375	7.31142	21.6347	0.0678835	0.444206	0.658998	2.37745	351.412	-968.171			19.1256	6.96776	17.1438	5.93851
	2.44001	53.075	5.58128	6.51524	3.63751	9.6901	1.88775	43.6684	8.30471	9.98484	2.68776	7.57607	21.3487	0.0669625	0.444685	0.674461	2.39057	388.71	-969.535			20.3654	6.61428	17.9536	6.74955
	2.41278	57.6098	5.17607	7.6292	3.55908	9.00123	1.92004	46.5591	7.92731	12.25	2.96909	8.32058	20.9711	0.0659237	0.446081	0.681809	2.41312	529.603	-969.18			21.7329	6.72984	18.8021	7.84655
	2.47738	61.3466	4.79727	9.60654	3.50365	8.77704	2.05675	49.6634	7.46638	15.252	3.4848	9.36835	20.5336	0.064868	0.446366	0.693511	2.43143	796.431	-968.465			22.8737	7.29574	19.7288	9.36839
	2.65879	63.8547	4.62922	11.6546	3.60035	8.68858	2.15995	50.9343	7.2259	19.9171	3.99502	10.7951	19.93	0.0642929	0.447765	0.701288	2.43442	1237.31	-967.192			23.7142	7.98118	20.1067	11.5691
	2.85675	69.1269	4.22693	14.3432	3.59745	8.93168	2.26309	53.5016	7.08509	25.778	4.58951	14.021	19.0919	0.0630713	0.449268	0.704497	2.43852	1808.26	-965.56			25.4035	8.95743	20.9499	14.7961
	2.96732	74.8752	4.0892	17.9366	3.72196	9.49932	2.40062	55.1222	6.91027	32.3456	5.40534	16.5112	18.107	0.062219	0.449705	0.702862	2.44695	2415.32	-963.501			27.3106	10.386	21.4777	18.0874

## Sheet: P202 U2
	Ra Li	Oi Li	Oe Li	MF Li	ICO Li	LO Li	Ra Re	Oi Re	Oe Re	MF Re	ICO Re	LO Re	EKG	Kippwinkel	Rotwinkel	Kraft x	Kraft y	Druck li	Druck re			Bauch links	Rücken links	Bauch rechts	Rücken rechts
	2.96894	5.62177	5.70695	12.0002	6.12877	7.85014	4.10091	13.3228	6.91192	9.2976	5.70165	12.3654	22.6981	0.038644	0.113624	0.597142	2.45606	44	-2273.1			4.76589	8.65971	8.11188	9.12156
	2.67217	5.58563	5.2443	14.2826	6.21982	8.8704	3.92868	13.0941	7.017	13.5603	6.49992	15.606	22.4658	0.0385602	0.113222	0.594212	2.43587	34	-2226.2			4.5007	9.79093	8.01325	11.8887
	2.45398	5.39716	4.86776	18.1308	6.75814	10.3756	3.78893	12.6105	6.57447	20.0094	7.47082	19.4102	22.1201	0.0383489	0.112294	0.596099	2.41875	1.45605	-2182.34			4.23964	11.7549	7.65796	15.6301
	2.50406	5.06352	4.5636	21.7482	7.17575	11.9625	3.76513	12.8058	6.4805	26.7487	8.92471	23.3775	21.7287	0.0384474	0.111856	0.599364	2.38257	11	-2141.63			4.04373	13.6288	7.68381	19.6836
	2.45615	5.01	4.48165	25.215	7.6659	14.1356	3.66539	13.2352	6.30544	34.5163	10.2587	26.4424	21.379	0.0382749	0.111586	0.600839	2.35319	2961.05	L			3.9826	15.6722	7.73533	23.7392
	2.52259	4.83818	4.45939	32.7347	8.36456	16.8696	3.45216	13.3139	6.05633	44.6368	12.1331	29.6702	21.1169	0.0387682	0.11241	0.592765	2.33328	3334.38	-2084.75			3.94005	19.3229	7.60747	28.8134
	2.63588	4.55396	4.4231	41.748	8.93579	18.5444	3.30953	13.5176	5.7601	53.878	14.0743	33.5071	20.8369	0.0388065	0.11316	0.580958	2.31576	3592.49	-2066.13			3.87098	23.0761	7.52908	33.8198
	2.70751	4.38102	4.42359	46.8461	9.34426	19.3272	3.11339	13.0504	5.50714	57.0792	15.418	34.8134	20.6695	0.0386903	0.113881	0.576971	2.31188	3750.91	-2052.12			3.83737	25.1725	7.22364	35.7702
	2.77828	4.53318	4.32342	52.2986	9.33556	19.0705	2.98983	12.2607	5.17936	58.5545	16.1457	34.7223	20.6719	0.0385641	0.114184	0.567288	2.30334	3840.29	-2040.41			3.87829	26.9016	6.80995	36.4742
	2.80977	4.77613	4.25067	55.2637	9.4868	19.2177	2.86109	11.8792	5.22821	57.8323	16.9538	34.0074	20.7724	0.0384363	0.114601	0.557047	2.27821	3887.25	-2026.85			3.94552	27.9894	6.65617	36.2645
	2.78695	4.9422	4.083	57.7053	9.80579	19.297	2.81676	11.0692	5.00969	56.4384	17.1041	31.6359	20.9851	0.0380962	0.114593	0.542831	2.28532	3917.46	-2012.53			3.93738	28.936	6.29855	35.0595
	2.80566	4.904	4.01283	58.8096	9.86691	19.0534	2.73572	10.4413	4.84006	53.7424	16.5927	28.9363	21.2025	0.0383763	0.114313	0.536793	2.29375	3934.2	-1997.85			3.9075	29.2433	6.00569	33.0905
	2.79855	4.94439	4.03412	55.7784	9.64068	18.5784	2.77137	9.8291	4.71945	46.8961	15.9573	25.1464	21.3944	0.0383079	0.113371	0.548456	2.29398	3934.49	-1986.92			3.92569	27.9992	5.77331	29.3333
	2.78074	4.88608	4.14528	49.6045	9.4598	17.9895	2.76769	9.29872	4.62855	40.5993	15.0753	20.8385	21.5948	0.0382727	0.113013	0.553424	2.28721	3929.23	-1979.14			3.93737	25.6846	5.56498	25.5044
	2.73105	4.72225	4.14139	44.8338	9.37875	17.5948	2.79532	9.19502	4.79012	38.118	14.426	17.3076	21.7011	0.0385484	0.112269	0.552568	2.27418	3916.32	-1974.46			3.8649	23.9358	5.59349	23.2839
	2.66909	4.22524	4.25563	40.0542	9.32461	17.5216	2.82847	9.02115	4.83734	37.5534	14.2879	16.1193	21.7047	0.0385495	0.111415	0.565768	2.28204	3898.96	-1970.54			3.71665	22.3001	5.56232	22.6535
	2.67528	3.8796	4.14328	35.1433	9.14611	17.4559	2.84222	9.00786	4.95124	38.7562	13.6411	15.4921	21.6117	0.0385326	0.110777	0.584459	2.28472	3884.27	-1969.95			3.56605	20.5818	5.60044	22.6298
	2.67293	3.66617	4.14259	30.3561	8.89886	17.6291	2.86493	8.87044	4.98965	40.8045	13.7155	15.9186	21.4223	0.0386003	0.110574	0.596931	2.30264	3866.38	-1973.8			3.4939	18.9613	5.57501	23.4795
	2.65188	3.52883	4.09495	26.6298	8.90494	16.6745	2.85554	8.18826	5.15609	42.7126	14.0521	16.3543	21.2624	0.0385663	0.110171	0.60745	2.30975	3849.98	-1977.28			3.42522	17.4031	5.39996	24.373
	2.60022	3.49249	4.05065	24.107	8.74245	16.0355	2.86176	7.53648	5.35462	45.1073	14.0212	16.5539	21.1419	0.0385177	0.110308	0.621436	2.32623	3837.19	-1979.81			3.38112	16.295	5.25095	25.2275
	2.57163	3.68086	3.96031	22.4456	8.55302	15.4516	2.87974	7.13354	5.54236	47.1698	13.9384	18.4459	20.979	0.0387032	0.110608	0.637259	2.34468	3823.08	-1984.07			3.40427	15.4834	5.18521	26.518
	2.5262	3.94546	4.07441	21.4696	8.14979	15.4038	3.00535	6.93167	5.72406	49.1817	13.7546	20.1169	20.8258	0.0390904	0.111862	0.651925	2.35656	3813.58	-1989.38			3.51536	15.0077	5.22036	27.6844
	2.54522	4.48391	3.86614	19.4371	7.84827	15.2152	3.07022	6.55002	5.93531	50.0807	14.1436	20.9961	20.681	0.0390658	0.112501	0.6593	2.38274	3805.48	-1995.18			3.63176	14.1669	5.18518	28.4068
	2.47446	4.91744	4.04933	17.822	7.44627	15.0185	3.03612	5.83772	6.19564	48.0173	13.9969	21.1562	20.5061	0.039209	0.1125	0.664608	2.42105	3797.11	-1999.44			3.81374	13.4289	5.02316	27.7235
	2.40204	5.45204	4.05755	16.3353	7.09111	15.1541	3.01869	5.4663	6.32084	44.6117	13.1847	20.6891	20.4107	0.0392083	0.112352	0.669703	2.44959	3792.11	-1999.07			3.97054	12.8602	4.93528	26.1618
	2.38636	6.00999	4.27807	14.8468	6.86096	15.5717	3.01768	5.31714	6.17923	40.0565	12.2872	19.7678	20.41	0.0391003	0.113153	0.670237	2.50339	3786.27	-2000.19			4.22481	12.4265	4.83802	24.0371
	2.49348	6.55119	4.46417	13.3446	6.61301	15.8722	3.0681	5.17129	6.13992	34.1626	11.7391	19.0113	20.5063	0.0390202	0.11354	0.675988	2.55264	3780.54	-2001.94			4.50295	11.9433	4.7931	21.6376
	2.51385	6.75589	4.72448	12.7355	6.41072	16.4219	3.07316	5.36028	5.97776	30.0753	11.1639	17.7722	20.7044	0.0391952	0.113258	0.679829	2.59567	3776.04	-2002.71			4.66474	11.856	4.80373	19.6705
	2.57969	6.81559	5.02068	11.933	6.3811	17.2263	2.99045	5.37549	5.89896	25.5373	10.4926	16.2832	20.8791	0.0388979	0.112304	0.680764	2.62834	3769.33	-2001.26			4.80532	11.8468	4.75497	17.4377
	2.76623	6.67949	5.32788	11.4105	6.53511	17.9086	2.81145	5.36384	5.72292	20.5128	9.54394	14.7099	21.0137	0.0388119	0.112172	0.671728	2.64444	3763.17	-1998.17			4.92453	11.9514	4.63274	14.9222
	2.93184	6.40798	5.51857	10.7572	6.60053	17.7385	2.8204	5.50321	5.45852	17.5085	8.82918	12.904	21.1193	0.0392282	0.112111	0.665079	2.65608	3756.11	-1997.52			4.9528	11.6987	4.59404	13.0806
	3.11603	6.04408	5.62356	10.2334	6.66445	17.4958	2.91075	5.71419	5.14901	14.3661	8.53465	11.1547	21.102	0.0394914	0.112948	0.660879	2.6619	3747.22	-2001.36			4.92789	11.4645	4.59132	11.3518
	3.06749	5.57662	5.62097	9.47385	6.25409	16.7579	2.90061	6.1827	5.17366	12.4117	8.443	10.4023	21.0255	0.039717	0.112909	0.650337	2.65235	3738.86	-2002.76			4.75503	10.8286	4.75232	10.419
	3.06863	5.22034	5.52805	9.50769	6.13758	16.1899	3.0136	6.57835	5.38455	12.0472	8.1391	9.79037	20.9219	0.0397489	0.112409	0.631366	2.65046	3728.72	-2002.89			4.60567	10.6117	4.99217	9.99222
	3.07892	4.84316	5.31162	9.47757	6.10138	14.94	3.01484	6.98871	5.51812	12.6887	8.15379	9.0103	20.8071	0.0389525	0.112393	0.613776	2.65437	3717.44	-2003.88			4.41123	10.173	5.17389	9.95094
	3.07956	4.60016	4.99674	9.69703	5.75779	13.4773	3.12385	7.5928	5.47992	13.0618	9.14465	9.29257	20.8129	0.0391379	0.113095	0.601873	2.64578	3706.29	-2003.84			4.22548	9.64403	5.39886	10.4997
	2.92446	4.30608	4.56375	9.90023	5.75678	12.3398	3.22764	7.87469	5.49921	13.7563	9.92062	9.62263	20.8633	0.0391485	0.112704	0.595781	2.65356	3693.31	-2008.6			3.93143	9.33226	5.53385	11.0998
	2.74175	4.11542	4.27459	10.4053	5.62707	11.6488	3.36111	8.0665	5.55146	15.1157	10.7215	9.58785	20.937	0.0389784	0.112311	0.591557	2.65693	3680.12	-2012.37			3.71059	9.22706	5.65969	11.8083
	2.57267	3.90093	3.96567	10.7931	5.63791	11.2559	3.37124	8.27903	5.69694	17.4132	10.9396	9.51558	21.089	0.0392569	0.112413	0.58564	2.64678	3666.23	-2016.86			3.47976	9.22898	5.7824	12.6228
	2.59046	3.7978	3.68228	11.8938	5.63988	10.5506	3.39797	8.61855	5.55353	18.7669	11.5181	9.21181	21.2496	0.0390621	0.112222	0.585971	2.6429	3650.78	-2025.03			3.35684	9.36142	5.85668	13.1656
	2.59681	3.83773	3.59865	12.3957	5.59485	10.0085	3.27574	8.84964	5.40812	19.9464	12.1997	10.1689	21.3704	0.0390564	0.112447	0.588276	2.63199	3635.16	-2032.03			3.3444	9.333	5.8445	14.105
	2.60213	3.90426	3.45302	13.1484	5.6697	9.85462	3.14579	8.67526	5.17948	21.6984	12.6258	10.4328	21.4337	0.0391606	0.112293	0.58672	2.61951	3617.71	-2041.98			3.3198	9.55758	5.66684	14.919
	2.53909	4.124	3.52316	13.7305	5.86776	9.64152	3.08374	8.28849	5.13174	22.3853	12.8012	9.942	21.4375	0.0392352	0.112082	0.578564	2.60769	3599.21	-2053.88			3.39542	9.7466	5.50132	15.0429
	2.52894	4.29151	3.58597	14.207	5.84735	9.67041	2.92346	8.41468	5.13194	24.7694	12.3667	10.0281	21.4328	0.0392721	0.112773	0.566903	2.59292	3580.24	-2064.79			3.4688	9.90826	5.49002	15.7214
	2.52054	4.3534	3.65111	14.824	5.83073	9.54547	2.77601	8.71369	4.95318	27.7899	12.3374	10.7724	21.4057	0.0390204	0.113303	0.558447	2.5861	3559.58	-2079.19			3.50835	10.0667	5.48096	16.9666
	2.46553	4.51012	3.68855	14.7566	5.74612	9.33827	2.64487	8.42237	4.87053	28.8103	12.0122	11.4776	21.328	0.0388261	0.113303	0.554932	2.58372	3537.51	-2093.43			3.55474	9.94699	5.31259	17.4334
	2.4509	4.56044	3.69275	14.1828	5.90633	9.58607	2.61743	7.78109	4.68374	28.6411	11.3471	11.9627	21.2422	0.0386633	0.113931	0.556928	2.58735	3513.8	-2108.04			3.56803	9.89174	5.02742	17.317
	2.34599	4.48558	3.68888	13.8437	5.96413	9.64401	2.53129	7.59638	4.37678	30.0073	10.6698	11.6169	21.1661	0.0386593	0.114509	0.554669	2.57636	3488.01	-2125.29			3.50682	9.81728	4.83482	17.4314
	2.27879	4.36746	3.70517	13.1272	5.79231	9.81656	2.47073	7.91378	4.25225	30.8944	9.71892	11.7396	21.1705	0.0385984	0.115112	0.555078	2.56717	3461.08	-2141.13			3.45047	9.5787	4.87892	17.451
	2.25282	4.20669	3.6276	12.2927	5.40378	10.3347	2.41864	8.32956	4.14055	30.8545	8.4178	11.6891	21.3074	0.0383122	0.115301	0.551788	2.56326	3432.69	-2155.18			3.36237	9.34375	4.96292	16.9871
	2.14085	4.05306	3.57463	11.5596	5.21465	11.0112	2.41438	8.60659	4.00501	29.7285	7.77786	11.5147	21.4443	0.0382254	0.114329	0.557345	2.55604	3401.87	-2169.02			3.25618	9.26183	5.00866	16.3403
	2.09182	3.9756	3.61593	10.686	5.17331	11.6289	2.26356	8.59719	4.04951	26.204	7.05493	11.3118	21.5845	0.0380178	0.114535	0.560287	2.55709	3369.9	-2180.14			3.22778	9.16272	4.97009	14.8569
	2.07745	4.07563	3.6425	9.88405	5.11879	11.6398	2.18851	9.19183	4.01109	24.4889	6.77265	10.7399	21.7649	0.0374871	0.114188	0.571729	2.54246	3334.78	-2190.72			3.26519	8.88089	5.13048	14.0005
	2.04167	4.26681	3.66061	9.45565	4.81534	11.5575	2.12206	9.88332	4.07896	24.1744	6.58483	10.3495	21.8409	0.0374132	0.113729	0.581798	2.51582	3297.85	-2201.13			3.32303	8.60951	5.36145	13.7029
	2.01316	4.29491	3.80299	8.7599	4.50076	11.5662	2.14383	10.8854	4.29828	22.0793	6.53885	9.5523	21.8045	0.0372866	0.113444	0.594249	2.48671	3258.33	-2208.01			3.37035	8.27562	5.77582	12.7235
	1.99414	4.3715	3.84115	8.1181	4.4253	11.1317	2.12642	11.2666	4.38565	19.8323	6.43247	9.43347	21.7273	0.0372674	0.114129	0.608627	2.46094	3215.91	-2214.61			3.40226	7.89169	5.92621	11.8994
	2.00026	4.5077	3.81264	7.80066	4.43094	10.4032	2.15045	11.459	4.34325	17.8648	6.35503	9.75503	21.6107	0.0371922	0.114763	0.629464	2.4351	3171.25	-2221.35			3.4402	7.54494	5.98425	11.3249
	1.98296	4.56751	3.88724	7.37559	4.41218	9.80415	2.15073	11.5632	4.32365	15.6323	6.59413	9.76128	21.5909	0.0371095	0.115089	0.642087	2.41321	3124.49	-2228.41			3.47924	7.19731	6.01254	10.6626
	1.97067	4.69035	3.77175	7.31172	4.40378	8.68309	2.21272	11.6388	4.2177	14.3566	6.91335	9.79899	21.702	0.0372854	0.114951	0.651588	2.38484	3074.21	-2237.92			3.47759	6.79953	6.02309	10.3563
	1.9824	4.63264	3.70816	7.14753	4.34795	8.06547	2.35525	11.3665	4.19109	13.2654	6.96328	9.60442	21.786	0.0375919	0.115088	0.658618	2.37826	3022.76	-2245.99			3.44107	6.52031	5.97096	9.94438
	2.00619	4.63084	3.64384	6.89285	4.25129	7.23697	2.42722	10.8054	4.14108	11.4084	7.61067	9.32709	21.8523	0.0370225	0.115036	0.662102	2.38118	2967.37	-2255.33			3.42696	6.12704	5.79122	9.44872
	2.01164	4.75305	3.49755	6.75432	4.28643	7.04608	2.45094	10.3528	4.09921	11.2617	7.74932	9.2048	21.9065	0.0362536	0.114454	0.670798	2.38762	2907.59	-2267.3			3.42074	6.02894	5.63432	9.40527
	2.04006	4.8145	3.59581	6.78673	4.44046	7.24675	2.47907	9.74712	4.13818	11.7001	7.89182	9.18487	21.9282	0.035927	0.113814	0.682571	2.39352	2843.15	-2278.57			3.48346	6.15798	5.45479	9.59226
	2.03084	4.8303	3.5724	7.06816	4.35885	7.45529	2.49077	9.73425	4.16965	12.484	8.04978	8.92501	21.9315	0.0360776	0.113942	0.682154	2.39046	2771.95	-2292.73			3.47785	6.2941	5.46489	9.81959
	2.11758	4.87386	3.63129	7.19657	5.02153	7.67981	2.53467	9.59569	4.14731	13.5681	8.20801	9.27896	21.8468	0.0362437	0.114676	0.680225	2.39735	2692.92	-2306.28			3.54091	6.63264	5.42589	10.3517
	2.14229	4.84771	3.6337	7.34107	5.55078	8.25058	2.46732	9.27332	4.14719	14.7181	8.19957	9.64309	21.7534	0.0361588	0.114557	0.683096	2.39491	2605.21	-2318.7			3.54123	7.04748	5.29594	10.8536
	2.17845	4.78457	3.64638	7.84432	6.14654	8.58713	2.37841	8.95407	4.17693	14.8855	8.07501	9.49944	21.6969	0.0360644	0.114314	0.682347	2.38214	2509.28	-2334.38			3.53646	7.526	5.1698	10.82
	2.1533	4.71342	3.64916	8.07443	6.39106	8.89059	2.30492	8.72351	4.14234	15.3139	7.75272	9.78543	21.6639	0.0362679	0.114162	0.678258	2.37458	2402.98	-2350.05			3.50529	7.78536	5.05693	10.9507
	2.1483	4.61055	3.62851	8.30215	6.50933	9.09897	2.22529	9.18849	3.93929	15.3929	7.52302	10.501	21.7422	0.0365812	0.115436	0.670249	2.37493	2286.36	-2365.78			3.46246	7.97015	5.11769	11.139
	2.17724	4.45612	3.50546	8.85098	7.21529	9.22801	2.27496	9.65645	3.78721	15.6544	7.33391	11.0151	21.9069	0.0368894	0.115659	0.667734	2.37789	2157.34	-2382.71			3.3796	8.43143	5.23954	11.3345
	2.19729	4.32218	3.59674	9.29032	7.62064	9.47902	2.24194	9.93806	3.71096	15.7762	7.26563	11.1038	22.0348	0.0364183	0.115437	0.66392	2.39445	2005.06	-2397.5			3.37207	8.79666	5.29699	11.3819
	2.1559	4.27649	3.64853	9.67608	7.80413	10.2615	2.23237	10.5765	3.71787	15.5053	7.21966	10.7013	22.1677	0.0365273	0.114917	0.66046	2.40867	1839.4	-2411.3			3.3603	9.24722	5.5089	11.1421
	2.17235	4.2458	3.67968	10.0201	7.63456	10.7243	2.285	11.1663	3.84494	15.4286	7.1101	10.405	22.306	0.0365962	0.115441	0.655757	2.43337	1659.38	-2427.17			3.36595	9.45966	5.76541	10.9812
	2.18432	4.21606	3.86542	9.83051	7.5487	11.3552	2.35464	11.9199	3.83586	16.3883	7.18396	10.8336	22.4456	0.0368097	0.115299	0.664433	2.45961	1471.31	-2441.39			3.42193	9.57813	6.03679	11.4686
	2.19688	4.22765	3.97475	10.3692	7.35169	11.8071	2.46069	12.5418	3.94645	18.2301	7.04762	11.2758	22.5986	0.0370651	0.11593	0.660233	2.47802	1275.19	-2454.18			3.46643	9.84267	6.31631	12.1845
	2.2013	4.1354	4.26802	10.6735	7.43573	12.0612	2.54433	12.5775	3.9092	19.1704	7.11581	11.4608	22.7188	0.0375838	0.115099	0.668298	2.49417	1076.98	-2466.71			3.53491	10.0568	6.34369	12.5823
	2.11451	4.30312	4.50999	10.4333	6.75516	12.4614	2.5479	13.0371	3.96392	19.1678	7.01867	11.6653	22.7707	0.0374957	0.114109	0.667829	2.50655	883.33	-2463.51			3.64254	9.88329	6.51629	12.6173
	2.17304	4.30274	4.68341	9.83167	6.69008	12.5457	2.5777	13.1626	4.02812	18.9445	7.04342	11.8169	22.7717	0.0381328	0.113016	0.671916	2.51389	698.595	-2462.58			3.71973	9.68914	6.58946	12.6016
	2.2001	4.39213	4.92762	10.0597	6.15137	12.5576	2.63714	13.1887	4.0867	19.4088	6.98914	12.2709	22.7628	0.0385806	0.113275	0.682852	2.51187	520.942	-2471.66			3.83995	9.58957	6.63752	12.8896
	2.22594	4.44037	5.09719	10.0769	6.17502	12.3423	2.62309	13.7851	4.11051	19.3309	7.02138	12.2734	22.7754	0.0386703	0.112632	0.691683	2.49753	354.406	-2478.2			3.92117	9.53141	6.83957	12.8752
	2.23727	4.52239	5.20849	9.93172	5.81546	11.4726	2.62611	14.2603	4.07098	19.0551	7.08608	12.5791	22.7612	0.0392437	0.111843	0.687747	2.48084	199.655	-2486.18			3.98939	9.07326	6.98579	12.9068
	2.27442	4.54521	5.4609	9.39266	5.68789	10.5643	2.67012	14.1588	4.04137	17.9157	7.26994	12.0986	22.7751	0.0396348	0.110186	0.684343	2.47391	50.5052	-2494.43			4.09351	8.54827	6.95676	12.4281
	2.29924	4.67582	5.579	8.80158	5.52895	10.21	2.66876	14.2634	4.19888	16.0727	7.0683	11.6744	22.7773	0.0398527	0.109037	0.678631	2.46751	-90.3009	-2502.87			4.18469	8.18017	7.04368	11.6051
	2.33053	4.74743	5.71379	8.6568	5.37889	9.43778	2.6577	14.2052	4.39082	15.0978	7.15937	11.8198	22.7888	0.0405071	0.109137	0.672417	2.4714	-220.141	-2525.51			4.26392	7.82449	7.08458	11.359
	2.3235	4.91948	5.76992	8.37433	5.18099	8.78861	2.64739	14.4118	4.65592	14.388	7.4489	12.3156	22.8475	0.0409154	0.109207	0.667753	2.46872	-330.1	-2542.19			4.33764	7.44798	7.23838	11.3842
	2.31321	4.95405	5.5651	7.88785	5.1451	8.07245	2.62277	14.6809	4.98347	13.6463	7.95237	12.4517	22.9121	0.0412723	0.108392	0.665204	2.47213	-428.698	-2552.18			4.27745	7.03513	7.42904	11.3501
	2.32274	5.04005	5.35117	7.34072	4.74926	7.26159	2.57086	14.1244	5.20333	12.6916	8.24105	12.5038	23.0125	0.0415725	0.108587	0.661417	2.47471	-517.126	-2559.35			4.23798	6.45052	7.29955	11.1455
	2.27835	5.05777	5.19686	7.06271	4.66482	7.20768	2.47878	13.5701	5.29972	11.77	8.38417	12.8903	23.1312	0.0419085	0.109514	0.660249	2.47501	-593.237	-2566.08			4.17766	6.31173	7.1162	11.0148
	2.2135	5.05546	5.02825	6.83471	4.48188	7.47148	2.42049	13.3555	5.29805	11.1702	8.56655	13.9589	23.2532	0.0416134	0.110428	0.652262	2.46722	-650.593	-2574.02			4.09907	6.26269	7.02466	11.2319
	2.15494	4.88985	4.78994	6.79774	4.43865	7.93971	2.38416	14.0375	5.48842	10.3614	8.76385	14.5036	23.3421	0.0410645	0.11122	0.642285	2.46197	-691.344	-2580.34			3.94491	6.39203	7.30335	11.2096
	2.15597	4.71125	4.48674	6.82444	4.48947	8.17401	2.37571	14.2592	5.38934	10.8961	9.07812	14.7394	23.4894	0.0410003	0.11167	0.635147	2.44899	-716.388	-2586.21			3.78465	6.49597	7.34143	11.5712
	2.12834	4.61076	4.18643	6.82431	4.46169	8.20796	2.3596	13.7805	5.27877	11.7711	9.28828	14.5452	23.6896	0.0406437	0.111165	0.627601	2.43378	-729.316	-2591.54			3.64184	6.49799	7.13961	11.8682
	2.13064	4.36765	4.06623	6.64285	4.41438	8.5441	2.35315	13.7515	5.18904	12.0849	9.54523	14.4283	23.8415	0.0400982	0.11083	0.61765	2.41241	-728.571	-2598.28			3.52151	6.53377	7.09789	12.0195
	2.14726	4.2845	4.01352	6.51626	4.51099	9.23444	2.44409	14.3545	4.95751	12.0111	9.39937	14.6706	23.8825	0.0397267	0.111422	0.609444	2.41324	-716.999	-2604.07			3.48176	6.75389	7.25203	12.027
	2.15357	4.05347	4.0352	6.69424	4.61313	10.5611	2.50865	14.6501	4.98831	12.3408	10.0187	14.7492	23.8433	0.0395373	0.111102	0.607145	2.42109	-698.078	-2617.42			3.41408	7.28951	7.38235	12.3695
	2.19266	3.95757	4.20675	7.03549	4.87293	11.6058	2.50317	14.9607	4.94428	12.592	10.5516	14.8223	23.736	0.0393306	0.11212	0.608621	2.42458	-673.018	-2636.45			3.45233	7.83807	7.46938	12.6553
	2.22916	3.95995	4.32075	7.46212	4.99607	13.0645	2.5202	14.362	4.82733	13.2457	10.8591	14.3374	23.5971	0.0392825	0.112147	0.60661	2.42594	-647.169	-2606.53			3.50328	8.50755	7.23652	12.8141
	2.25698	3.94661	4.54348	8.02803	5.30509	15.4391	2.60486	14.8691	4.86427	13.1357	11.5324	13.8163	23.4481	0.0386798	0.112163	0.601578	2.43497	-623.814	-2476.09			3.58236	9.59073	7.44609	12.8281
	2.17579	3.87768	4.86734	8.60105	5.83207	17.9471	2.63779	14.8959	4.76302	13.3038	11.6395	13.2858	23.2471	0.0381667	0.112476	0.579833	2.45549	-602.986	-2269.54			3.64027	10.7934	7.43223	12.743
	2.18478	3.75908	5.31958	9.89706	7.0285	21.4371	2.62047	15.2442	4.59229	13.8874	11.7433	12.8356	22.9714	0.0384643	0.11223	0.572231	2.48128	-584.018	-1892.3			3.75448	12.7876	7.48565	12.8221
	2.17886	3.71803	5.68154	11.7624	8.68493	23.7917	2.58994	14.7389	4.52788	16.4013	11.8273	12.4222	22.5931	0.0387728	0.112259	0.572083	2.50564	-567.31	-1257.58			3.85948	14.7464	7.28557	13.5503
	2.17556	3.69662	5.97127	15.6472	10.7716	26.264	2.58487	14.1809	4.33887	18.791	11.6558	12.1742	21.9752	0.0390807	0.111883	0.571172	2.52559	-553.614	-419.765			3.94782	17.5609	7.03487	14.207
	2.24901	3.88638	5.83049	21.0155	13.021	27.8488	2.65983	14.5407	4.38	23.1199	11.8132	11.5071	21.0761	0.0394802	0.111704	0.572418	2.54872	-542.313	531.721			3.98863	20.6285	7.19352	15.4801
	2.29457	4.1136	5.64825	27.8977	14.6537	29.4128	2.70315	15.2941	4.34151	27.1218	12.3926	11.3258	19.9311	0.0400757	0.110833	0.574008	2.5758	-530.815	1486.56			4.01881	23.9881	7.44625	16.9467
	2.39316	4.09558	5.43994	34.7093	16.5298	30.1098	2.71616	15.1266	4.23477	31.2199	12.2246	11.7112	18.5563	0.0409332	0.111208	0.569398	2.60286	-519.524	2429.55			3.97623	27.1163	7.35918	18.3852
	2.57337	4.13898	5.34548	41.6308	18.701	31.8325	2.69752	15.2802	4.23364	35.1504	12.1551	12.1192	17.0079	0.0413013	0.112512	0.572231	2.61898	-509.764	3305.38			4.01928	30.7214	7.40379	19.8083
	2.67994	4.29763	4.98208	47.063	20.1348	32.5438	2.74603	14.7269	4.22412	38.215	12.5435	12.8773	15.4568	0.0411313	0.113452	0.574299	2.64002	-503.483	3990.1			3.98655	33.2472	7.23237	21.212
	2.77774	4.32379	4.67289	51.4347	21.7537	34.7341	2.79177	14.7145	4.24667	40.065	12.9972	13.5585	14.0993	0.0409726	0.114023	0.57622	2.66092	-500.589	4441.75			3.92481	35.9742	7.25097	22.2069
	2.85904	4.34391	4.42157	55.1887	22.4535	35.2352	2.84061	14.186	4.33	42.7624	13.6105	14.4173	13.0702	0.0403779	0.114158	0.57848	2.67985	-501.062	4677.67			3.87484	37.6258	7.11887	23.5968
	2.88567	4.2835	4.43259	56.3988	23.0048	34.3884	2.84555	13.1012	4.41425	42.2512	14.4759	14.7955	12.3094	0.040089	0.114147	0.579131	2.6942	-503.545	4836.34			3.86725	37.9307	6.78699	23.8408
	2.83041	4.22753	4.54751	58.3764	22.7866	33.6583	2.85024	11.8438	4.38855	40.8376	15.2078	15.5972	11.7703	0.0394135	0.114385	0.575955	2.70646	-509.235	4922.94			3.86849	38.2738	6.36087	23.8809
	2.72773	4.42825	4.76378	56.7345	22.4428	32.4124	2.8384	10.8554	4.44098	38.8572	16.0986	15.8004	11.475	0.0387125	0.114234	0.57487	2.72504	-516.624	4948.92			3.97325	37.1966	6.04493	23.5854
	2.65179	4.42476	4.99908	54.7721	21.8894	30.1794	2.83427	9.58992	4.41853	37.144	16.961	15.7505	11.3702	0.0385362	0.113083	0.578469	2.74373	-525.734	4946.07			4.02521	35.6136	5.61424	23.2851
	2.63062	4.50789	5.09714	54.4667	20.5851	28.3301	2.88387	9.04291	4.34575	34.2025	17.7462	15.6078	11.349	0.0381746	0.112506	0.575473	2.75709	-536.357	4946.77			4.07855	34.4607	5.42418	22.5188
	2.6323	4.7373	5.41566	52.6988	19.166	26.3352	2.82648	8.32683	4.26703	31.0771	18.7203	15.218	11.329	0.0380993	0.111667	0.575547	2.77007	-546.126	4948.4			4.26175	32.7334	5.14011	21.6718
	2.70202	4.77926	5.50807	51.2294	18.5635	24.9	2.78901	7.62477	4.20069	27.0168	19.3837	14.3661	11.2511	0.0379468	0.112229	0.56971	2.77517	-556.037	4945.65			4.32978	31.5643	4.87149	20.2555
	2.70339	4.88946	5.69337	50.9399	17.7318	25.4188	2.78653	7.08459	4.1004	25.2485	19.2557	14.0605	11.2367	0.0382852	0.112214	0.561168	2.7761	-566.223	4947.97			4.42874	31.3635	4.65717	19.5216
	2.79729	4.8447	5.93871	50.5387	18.2593	26.0384	2.73228	6.1178	4.03825	23.6452	18.9972	13.6823	11.3557	0.038625	0.11294	0.546835	2.77595	-575.631	4947.79			4.5269	31.6121	4.29611	18.7749
	2.89037	4.74177	6.01029	50.8434	18.3142	26.6075	2.7087	5.87731	4.05045	22.9245	18.6483	13.2834	11.344	0.0389896	0.113738	0.54565	2.7556	-584.696	4945.9			4.54748	31.9217	4.21215	18.2854
	2.92114	4.5273	6.24617	50.5745	18.0422	26.8326	2.71257	5.51545	4.05888	21.3654	18.5424	13.1638	11.2925	0.0394539	0.114102	0.535547	2.73704	-591.078	4948.54			4.56487	31.8164	4.09563	17.6905
	3.08587	4.29083	6.97185	48.4159	17.4245	25.813	2.74506	5.34419	4.0643	20.3649	18.1571	13.351	11.3762	0.0395502	0.114281	0.529529	2.72084	-594.28	4946.84			4.78285	30.5512	4.05118	17.291
	3.05	4.00908	7.1842	47.814	17.3207	24.8352	2.72388	5.45183	4.07132	19.631	17.4758	13.031	11.3883	0.0400161	0.113961	0.51551	2.6967	-595.125	4946.82			4.74776	29.99	4.08234	16.7126
	2.96067	3.88675	7.79084	46.0357	16.6919	23.2565	2.83326	5.84063	4.14904	18.6942	16.9892	12.799	11.4307	0.0401582	0.11329	0.505879	2.67723	-591.028	4948.53			4.87942	28.6614	4.27431	16.1608
	2.94071	3.71262	8.1468	43.8524	15.8621	21.8697	2.81768	6.96715	4.24504	17.5833	16.9326	12.3945	11.4967	0.0403342	0.113243	0.504598	2.65445	-583.472	4946.37			4.93338	27.1947	4.67663	15.6368
	2.91873	3.50089	8.57867	39.9432	15.0319	19.8632	2.92097	8.3609	4.43906	16.015	16.7188	11.8918	11.4509	0.0399611	0.113203	0.52133	2.62305	-573.292	4947.84			4.99943	24.9461	5.24031	14.8752
	2.92516	3.46702	8.61745	35.9923	13.2213	17.4914	3.2264	9.68255	4.71458	14.067	16.8351	11.8164	11.4328	0.0398024	0.113482	0.533225	2.60607	-560.935	4947.84			5.00321	22.235	5.87451	14.2395
	2.85856	3.44957	8.48626	32.5146	12.3077	15.4821	3.32674	10.7311	4.97755	12.5747	16.3082	11.8345	11.4378	0.0394918	0.114234	0.552585	2.5775	-547.228	4946.65			4.93147	20.1015	6.34514	13.5725
	2.8034	3.44474	8.3686	29.1871	11.4688	14.6516	3.24117	12.3173	5.30519	11.779	15.9753	12.0703	11.3693	0.0392597	0.11469	0.568095	2.54137	-533.98	4948.45			4.87225	18.4358	6.95455	13.2749
	2.72208	3.4557	8.17408	27.5076	10.3568	14.2575	3.35844	13.7444	5.60332	11.287	15.5188	12.5564	11.3149	0.0384148	0.115285	0.58121	2.53538	-521.36	4946.94			4.78395	17.374	7.56871	13.1207
	2.86029	3.33223	8.2176	27.8683	10.1329	14.0006	3.49636	14.8049	5.67284	10.9485	15.5824	13.5187	11.3395	0.0381105	0.116059	0.589216	2.53699	-511.296	4947.44			4.80337	17.3339	7.99136	13.3498
	3.00231	3.47916	8.06221	28.9797	9.66615	13.1693	3.61997	15.9264	5.80501	10.498	15.8352	14.142	11.3107	0.0373313	0.116385	0.597591	2.53726	-502.815	4948.33			4.84789	17.2717	8.45046	13.4917
	3.18045	3.58514	7.58485	28.2969	9.10008	12.6274	3.88092	16.0425	5.73474	10.6921	15.6047	14.3902	11.3343	0.0372949	0.115683	0.607576	2.53179	-495.385	4946.46			4.78348	16.6748	8.55271	13.5623
	3.35529	3.79266	7.72577	28.1627	8.71865	12.1706	3.88559	15.889	5.66914	10.4216	15.9599	13.9429	11.4041	0.037029	0.114983	0.615985	2.51623	-489.439	4948.39			4.95791	16.3506	8.48123	13.4415
	3.47133	4.00759	7.60909	28.502	8.52965	11.7158	4.03526	15.5967	5.6048	10.7048	15.9359	13.6897	11.3469	0.036723	0.114335	0.621344	2.51382	-485.003	4947.62			5.02933	16.2492	8.41226	13.4435
	3.59699	4.25285	7.55237	27.5795	8.57091	11.1592	4.19363	14.6819	5.69431	11.0469	16.7393	13.3884	11.363	0.0366642	0.114095	0.630894	2.51805	-481.242	4946.8			5.13407	15.7699	8.18995	13.7249
	3.74897	4.46212	7.34925	27.2559	8.55312	11.262	4.23225	13.5668	5.51847	11.0857	17.267	12.7737	11.4713	0.036622	0.113386	0.64157	2.50972	-477.833	4949.07			5.18678	15.6904	7.77251	13.7088
	3.88478	4.72018	7.03704	24.3686	8.79016	11.1353	4.24979	12.6102	5.37657	11.0242	17.0638	11.9262	11.5161	0.0370703	0.112125	0.65073	2.50658	-475.323	4946.83			5.214	14.7647	7.41219	13.3381
	3.99859	4.92078	6.70625	22.2665	8.68512	12.0059	4.18668	11.3596	5.15206	11.2477	16.5132	11.0162	11.5092	0.0369666	0.111177	0.658434	2.50875	-473.213	4947.67			5.20854	14.3192	6.89944	12.9257
	4.00125	5.0185	6.60259	21.3983	8.70187	12.8912	3.90811	10.1159	5.04626	11.2782	16.2074	10.6976	11.5027	0.0369218	0.110418	0.665066	2.52026	-471.805	4949.05			5.20745	14.3304	6.35677	12.7277
	4.04021	5.06145	6.29852	21.1095	9.11649	14.7553	3.6799	9.09639	4.96661	11.5918	15.9546	10.6786	11.5866	0.0376121	0.109935	0.682292	2.53939	-470.907	4946.36			5.13339	14.9938	5.9143	12.7417
	4.03342	5.10433	6.21692	20.1898	10.0653	15.832	3.30146	8.14197	4.68718	11.6439	15.9	10.3531	11.7345	0.0379021	0.110227	0.688465	2.54699	-469.788	4948.65			5.11822	15.3624	5.37687	12.6324
	4.04144	5.11047	6.33468	21.0581	10.6778	16.5121	3.17396	7.20528	4.56533	11.6465	15.3655	9.89143	11.8122	0.037924	0.110405	0.69939	2.54541	-468.949	4948.57			5.1622	16.0827	4.98153	12.3011
	3.91888	5.06657	6.43635	20.0738	11.1932	18.3723	3.0358	6.89083	4.33983	11.4582	14.5857	9.40639	11.834	0.0381505	0.11051	0.711134	2.534	-468.17	4946.61			5.1406	16.5464	4.75548	11.8168
	3.78349	5.17876	6.65967	20.723	11.7933	19.4699	2.88181	6.04413	4.3728	10.972	13.9963	9.07416	11.889	0.0379996	0.11137	0.720111	2.51424	-467.394	4949.62			5.20731	17.3287	4.43292	11.3475
	3.602	5.07985	6.9243	21.365	12.8148	20.434	2.78739	5.90487	4.28323	10.7994	13.7672	8.81611	11.9679	0.0386007	0.111731	0.723766	2.48402	-467.18	4948.03			5.20205	18.2046	4.32516	11.1276
	3.40537	5.05924	6.94402	23.3115	13.7931	20.5769	2.80052	6.51263	4.15618	10.4433	13.1454	8.29527	12.0289	0.0392157	0.11244	0.724335	2.45503	-466.449	4947.39			5.13621	19.2272	4.48978	10.628
	3.1498	5.02522	6.96594	22.5075	13.768	19.8551	2.84566	7.20249	4.10028	10.4191	12.8228	7.79916	12.1139	0.0395727	0.112831	0.71623	2.44414	-465.571	4950.25			5.04699	18.7102	4.71614	10.347
	2.96055	4.88967	6.89918	22.1538	13.1429	19.4822	2.83986	7.67572	4.02679	10.202	12.473	7.38763	12.1628	0.0399569	0.112161	0.713098	2.44913	-465.042	4947.67			4.91647	18.2597	4.84746	10.0209
	2.80698	4.76233	6.79993	21.4997	12.8384	19.0015	2.81586	8.09594	3.92223	9.98043	11.5727	7.12932	12.1328	0.0402086	0.111785	0.696672	2.45884	-464.106	4948.06			4.78975	17.7799	4.94468	9.5608
	2.73487	4.49301	6.67878	20.7433	12.4383	18.3929	2.79551	8.40987	3.86873	9.83442	10.9763	7.17027	12.1164	0.0404943	0.112367	0.681684	2.45976	-463.741	4949.04			4.63555	17.1915	5.0247	9.327
	2.6632	4.30687	6.27376	20.1084	11.7361	16.9908	2.75448	9.12738	3.74287	9.86662	10.5357	7.0362	12.1348	0.0409302	0.112822	0.675193	2.4504	-463.719	4942.12			4.41461	16.2784	5.20824	9.14619
	2.60823	4.24671	5.86273	19.4199	10.5115	15.8441	2.73663	9.39171	3.71396	9.53074	9.97292	6.82705	12.1884	0.0411367	0.113279	0.668393	2.44186	-463.556	4931.99			4.23922	15.2585	5.28077	8.7769
	2.47793	4.29822	5.67498	17.184	8.9234	14.5076	2.69871	9.37147	3.63896	9.35101	9.48932	6.71999	12.3323	0.0410171	0.113595	0.667712	2.42023	-464.209	4907.88			4.15038	13.5384	5.23638	8.5201
	2.44771	4.24479	5.47715	16.5932	8.15406	13.6678	2.60825	9.22385	3.71268	8.966	8.90391	6.58199	12.5612	0.0403834	0.114088	0.668066	2.39592	-464.724	4863.58			4.05655	12.805	5.18159	8.15063
	2.49523	4.20676	5.09881	15.4234	7.59565	12.4351	2.56652	9.24964	3.67008	8.47056	8.68694	6.60864	12.7857	0.0399023	0.114809	0.667032	2.36445	-465.535	4810.84			3.9336	11.818	5.16208	7.92205
	2.52069	4.14791	4.92542	14.116	7.00059	11.9287	2.5756	9.09638	3.69378	7.93223	8.56865	6.72926	13.0934	0.039394	0.115372	0.675637	2.33904	-466.813	4751.12			3.86467	11.0151	5.12192	7.74338
	2.55289	4.2318	4.87533	12.5921	6.44641	11.2783	2.56117	9.47324	3.76427	7.66186	8.41348	6.68025	13.4038	0.0390088	0.115253	0.683304	2.33864	-467.818	4685.66			3.88667	10.1056	5.26622	7.58519
	2.56103	4.1836	4.88155	12.4323	6.15275	10.7667	2.53379	9.44725	3.8231	7.39574	8.50871	6.86375	13.6399	0.0386009	0.114658	0.685377	2.35452	-469.32	4627.93			3.8754	9.78392	5.26805	7.5894
	2.83071	4.32753	5.01771	12.7835	6.33254	10.3414	2.68707	9.23447	3.91866	7.1333	8.61274	6.8173	13.8945	0.0383477	0.11407	0.686922	2.37204	-470.549	4573.08			4.05865	9.81914	5.28007	7.52111
	3.02599	4.18224	5.2839	14.1599	6.46009	10.5988	2.7766	9.08444	3.91647	7.05432	8.87219	6.76244	14.0862	0.0379258	0.113737	0.673559	2.39128	-471.506	4530.88			4.16405	10.4062	5.25917	7.56298
	3.28241	4.17477	5.56245	15.2016	6.99293	10.9912	2.93563	9.03514	3.85376	6.85633	8.6476	6.62195	14.1822	0.0378661	0.113986	0.661615	2.41857	-472.909	4508.23			4.33988	11.0619	5.27484	7.37529
	3.69875	4.21478	5.8937	15.689	7.21148	11.6506	3.23763	9.07493	3.98482	6.81539	8.47364	6.56545	14.4055	0.0379365	0.113933	0.659406	2.44343	-473.616	4487.95			4.60241	11.517	5.43246	7.28483
	3.97641	4.3025	5.96931	16.5266	7.86793	12.3443	3.40078	9.41839	4.04777	6.8812	8.19964	6.56033	14.6693	0.0381333	0.113528	0.652332	2.47295	-474.669	4470.95			4.74941	12.2463	5.62231	7.21372
	3.99044	4.38008	5.89884	17.4985	8.25271	13.3337	3.41966	9.23293	4.0921	6.97664	7.89987	6.53008	14.9133	0.0385322	0.112812	0.648645	2.49783	-475.621	4442.86			4.75645	13.0283	5.58157	7.13553
	4.0054	4.41999	5.94741	17.9636	8.60291	14.1964	3.49924	9.29994	4.19284	6.92773	7.43925	6.31087	15.1368	0.03857	0.1122	0.648844	2.51819	-475.826	4393.49			4.79094	13.5876	5.66401	6.89262
	3.87362	4.30245	5.80781	18.5193	8.71721	15.2619	3.44155	9.62802	4.24911	6.96389	7.14104	6.3004	15.3287	0.038799	0.111831	0.647458	2.53254	-476.851	4305.21			4.66129	14.1661	5.77289	6.80178
	3.71998	4.33999	5.69102	18.0096	8.66531	16.3098	3.37096	10.2304	4.50167	7.12919	6.67018	6.07282	15.5809	0.0385586	0.11125	0.64763	2.55287	-477.288	4158.12			4.58366	14.3282	6.03436	6.62406
	3.54916	4.19158	5.57624	16.9818	8.5813	17.1789	3.25478	10.8753	4.55655	7.06697	6.1739	6.07129	15.9687	0.0386677	0.110384	0.637066	2.56774	-477.138	3960.17			4.43899	14.2473	6.22889	6.43739
	3.21723	4.1052	5.39642	16.6242	8.59661	17.5619	3.00381	11.4557	4.52566	6.98736	5.82278	6.1936	16.4395	0.0385596	0.109412	0.633641	2.57183	-477.833	3732.63			4.23962	14.2609	6.3284	6.33458
	2.80523	3.94652	5.22944	16.5221	8.42491	18.0005	2.79223	12.029	4.45805	7.02385	5.78595	6.19633	16.9378	0.038705	0.108932	0.635613	2.56793	-477.118	3475.69			3.99373	14.3158	6.42642	6.33537
	2.76515	3.77975	5.2341	15.9213	8.49029	18.0074	2.68524	13.0969	4.3867	6.81939	5.8561	6.18372	17.4708	0.0390882	0.109042	0.63726	2.5582	-477.694	3174.99			3.92633	14.1397	6.72293	6.28641
	2.67836	3.64735	5.47361	14.2677	8.23625	17.8777	2.56679	13.9588	4.36535	6.96214	5.81942	6.43822	18.0841	0.0392303	0.109126	0.635703	2.5562	-478.781	2818.63			3.93311	13.4605	6.96364	6.40659
	2.62807	3.67288	5.34374	13.1273	7.95485	17.4877	2.51072	14.4548	4.38938	7.09097	5.64078	6.49545	18.6904	0.0394804	0.10934	0.629624	2.57286	-478.351	2440.35			3.88156	12.8566	7.1183	6.40907
	2.53258	3.69793	5.60061	12.7597	7.87865	17.0931	2.58006	14.7773	4.22453	6.70473	5.47551	6.3714	19.2368	0.0393928	0.109587	0.629626	2.58419	-479.934	2070.68			3.94371	12.5772	7.19396	6.18388
	2.51053	3.78779	5.56672	11.8672	7.62576	16.6106	2.56055	15.1952	4.20633	6.52449	5.39857	6.31668	19.7178	0.0394747	0.110662	0.640886	2.59126	-481.612	1716.06			3.95501	12.0345	7.3207	6.07992
	2.47713	3.92111	5.43197	11.3107	7.48486	16.0328	2.52793	15.4591	4.06686	6.35707	5.45187	6.60209	20.0948	0.0391844	0.111651	0.656403	2.59999	-482.397	1374.87			3.9434	11.6094	7.35129	6.13701
	2.41423	4.10482	5.35856	11.2924	7.19443	16.1038	2.53587	15.6503	4.03866	6.27345	5.39499	7.05243	20.3791	0.0386633	0.111815	0.660278	2.61445	-486.074	1043.56			3.9592	11.5302	7.40826	6.24029
	2.44782	4.27259	5.28437	11.2111	6.91141	15.5979	2.62667	15.5231	4.17329	6.2372	5.17879	7.05551	20.6032	0.0382171	0.11237	0.656277	2.6183	-487.804	744.597			4.00159	11.2401	7.44101	6.15717
	2.46871	4.44249	5.02875	11.0862	6.87216	15.1247	2.71027	15.3782	4.18344	5.94774	4.75401	6.90173	20.8098	0.0378745	0.112468	0.652004	2.6193	-489.801	459.938			3.97998	11.0277	7.42397	5.86782
	2.42309	4.3304	4.86945	11.3625	6.89456	15.8783	2.74896	15.1592	4.26214	5.72119	4.63382	6.97119	20.9869	0.0371654	0.113009	0.6589	2.62239	-494.183	181.788			3.87431	11.3784	7.39011	5.7754
	2.43517	4.50357	4.48188	11.1285	6.88719	17.089	2.67191	14.9436	4.40428	6.02739	4.60123	7.28526	21.2192	0.0369394	0.113057	0.664005	2.61816	-495.363	-112.427			3.80687	11.7016	7.33993	5.97129
	2.37331	4.41724	4.32318	11.4795	7.1038	17.5413	2.60833	14.9462	4.45246	6.31586	4.58659	7.87522	21.4531	0.0371802	0.112812	0.662948	2.62493	-498.251	-430.106			3.70457	12.0415	7.33566	6.25922
	2.3684	4.39973	4.38496	12.2382	7.24925	17.8769	2.64541	15.0575	4.58548	6.53285	4.49525	8.01161	21.5719	0.0375599	0.112643	0.659412	2.6284	-501.627	-752.662			3.7177	12.4548	7.42948	6.34657
	2.34688	4.38454	4.4885	12.2722	7.53681	17.5559	2.63071	14.6338	4.64998	6.64042	4.4706	8.18436	21.6952	0.0376398	0.112229	0.649959	2.6394	-500.927	-1070.39			3.73997	12.4549	7.30484	6.43179
	2.3629	4.17178	4.64321	13.2696	7.79589	18.5733	2.61479	14.676	4.63325	6.88111	4.31076	8.47981	21.8428	0.0374179	0.111836	0.645666	2.65961	-503.494	-1358.25			3.72596	13.2129	7.30802	6.55723
	2.32155	4.33684	4.97656	14.3721	8.0063	19.2664	2.56772	14.6599	4.61511	6.8873	4.29805	8.55092	21.9516	0.0370391	0.111755	0.640054	2.67497	-504.337	-1608.82			3.87832	13.8816	7.28092	6.57876
	2.30645	4.35518	5.095	14.4076	8.25575	18.7	2.54321	14.1947	4.50883	6.62592	4.17328	8.07749	22.1206	0.0368227	0.111834	0.640857	2.68251	-502.297	-1819.09			3.91888	13.7878	7.08226	6.29223
	2.33904	4.31285	5.5125	15.0813	8.35886	17.7822	2.59413	13.9144	4.44271	6.3596	4.06972	7.84015	22.2786	0.0366467	0.111739	0.642632	2.6828	-504.554	-1982.33			4.0548	13.7408	6.98376	6.08983
	2.41225	4.36884	6.03405	14.5884	8.48269	17.5393	2.65081	13.6366	4.35601	6.03072	4.01715	7.32009	22.4005	0.0361642	0.11176	0.650508	2.6842	-503.086	-2095.6			4.27171	13.5368	6.88116	5.78932
	2.44929	4.34608	6.37954	14.994	8.80318	17.1484	2.67426	13.2684	4.163	5.83586	3.91259	7.09297	22.5847	0.0359467	0.112106	0.648082	2.6825	-501.376	-2198.63			4.39164	13.6485	6.70187	5.61381
	2.53341	4.38176	6.66008	14.4171	8.86207	17.2249	2.68976	13.2635	4.10797	5.73981	3.76155	6.51401	22.8039	0.0360814	0.113291	0.648874	2.67746	-503.773	-2281.79			4.52508	13.5014	6.68707	5.33846
	2.66073	4.51575	7.22577	13.2481	8.85041	15.3334	2.72303	12.9636	3.96404	5.4071	3.76313	5.86945	22.9518	0.0361835	0.113794	0.648138	2.68037	-500.463	-2355.82			4.80075	12.4773	6.55023	5.01323
	2.70617	4.37948	7.38662	12.0188	8.85072	13.9958	2.77542	13.3689	4.14663	5.23998	3.63962	5.64066	22.9954	0.0361821	0.114416	0.655548	2.69727	-499.858	-2407.04			4.82409	11.6218	6.76365	4.84008
	2.99331	4.36653	7.85559	11.2765	8.76016	12.8794	3.0077	13.6893	4.27737	5.341	3.59829	5.56693	22.9387	0.0361798	0.114798	0.651208	2.70967	-500.958	-2432.77			5.07181	10.972	6.99144	4.8354
	3.13396	4.43173	7.93024	10.2713	8.68352	11.8847	3.09698	14.2858	4.40548	5.32273	3.70878	5.34903	22.8229	0.0365664	0.114823	0.644279	2.71697	-496.095	-2438.2			5.16531	10.2798	7.26275	4.79351
	3.22593	4.6545	7.92782	10.1338	8.53378	10.6718	3.1397	14.6711	4.72922	5.44578	3.86798	5.47829	22.7816	0.0370894	0.115151	0.635388	2.72036	-492.382	-2442.07			5.26942	9.77977	7.51334	4.93068
	3.32081	5.06793	7.70411	9.92891	8.10301	9.56137	3.20696	14.5484	5.04403	5.62653	4.04529	6.27604	22.8386	0.0372688	0.115087	0.621739	2.7298	-472.117	-2424.69			5.36428	9.19777	7.59979	5.31596
	3.3862	5.19337	7.48138	10.3032	7.6555	8.58701	3.36205	15.0469	5.59257	5.90295	4.45033	7.37179	22.8894	0.0371986	0.114846	0.603133	2.72533	-404.944	-2401.69			5.35365	8.84856	8.00052	5.90836
	3.31928	5.30177	6.89028	10.849	7.2755	7.95531	3.47932	15.0903	6.22879	6.57144	4.93279	9.04259	22.8673	0.0375771	0.11492	0.59585	2.70419	-153.03	-2371.16			5.17044	8.69327	8.26615	6.84894
	3.23384	5.48051	6.44436	11.937	6.76143	7.5511	3.59146	14.0412	6.52661	7.85381	5.62043	10.8671	22.7937	0.0381306	0.114465	0.590759	2.66765	219.168	-2329.99			5.0529	8.74984	8.05308	8.11378
	2.99334	5.59097	5.91104	13.0872	6.52494	8.03948	3.59635	13.4314	6.8897	9.63584	6.324	13.0344	22.6688	0.0388908	0.11395	0.588154	2.63164	690.506	-2284.17			4.83178	9.21719	7.97248	9.66475

## Sheet: P203 U2
	Ra Li	Oi Li	Oe Li	MF Li	ICO Li	LO Li	Ra Re	Oi Re	Oe Re	MF Re	ICO Re	LO Re	EKG	Kippwinkel	Rotwinkel	Kraft x	Kraft y	Druck li	Druck re			Bauch links	Rücken links	Bauch rechts	Rücken rechts
	1.18548	15.511	6.29473	18.1891	4.49726	4.11176	1.72603	7.16838	7.07218	5.70786	3.0142	3.68471	22.0355	0.0808942	0.188122	2.05782	2.44831	41	-2545.13			7.66374	8.9327	5.3222	4.13559
	1.21043	15.7861	6.23962	19.1869	4.32296	4.10853	1.718	7.25672	6.99071	6.14112	3.10228	4.00527	21.8934	0.0807592	0.18872	2.02917	2.4386	32	-2582.89			7.74537	9.20612	5.32181	4.41622
	1.30514	16.1095	6.04881	19.6608	4.26573	4.14998	1.77533	7.35919	6.88298	6.63267	3.19348	4.52833	21.7181	0.0808935	0.188886	2.00084	2.43429	1.34668	-2627.14			7.82115	9.35884	5.33917	4.78482
	1.38156	15.7291	5.95377	20.6902	4.05977	4.29449	1.80112	7.63221	6.74896	7.30732	3.33689	5.35138	21.4984	0.0803985	0.18866	1.98934	2.41213	11	-2669.3			7.68814	9.68149	5.3941	5.33186
	1.42278	15.4908	5.82771	21.46	3.97837	4.32075	1.83702	7.86826	6.68045	7.77581	3.39202	6.54364	21.2387	0.0805809	0.188042	1.98602	2.39619	3283.83	L			7.58044	9.9197	5.46191	5.90382
	1.4266	14.8753	5.59176	21.9786	3.71901	4.42462	1.79234	8.3824	6.43138	8.71281	3.52595	7.54337	21.1089	0.0803753	0.188026	1.98664	2.4042	3473.54	-2746.08			7.29789	10.0408	5.53537	6.59404
	1.52324	14.2792	5.41962	22.4396	3.66957	4.54856	1.75721	8.67329	6.42887	10.0433	3.62422	8.73414	21.0206	0.0804282	0.187161	2.00768	2.43266	3548.1	-2785.16			7.07401	10.2193	5.61979	7.46722
	1.56358	13.5937	5.13412	23.2179	3.50002	4.62327	1.71551	9.12245	6.24413	11.6405	3.92132	9.88096	20.9501	0.0813466	0.185658	2.03676	2.46517	3561.09	-2817.76			6.76379	10.447	5.69403	8.48093
	1.59721	12.9709	4.97407	23.6236	3.52399	4.67844	1.69829	9.63535	6.12412	13.6745	4.19244	10.6127	20.8927	0.0821808	0.184985	2.05491	2.49846	3524.58	-2847.35			6.51407	10.6087	5.81925	9.49322
	1.5907	11.6143	4.93028	23.4088	3.59554	4.73175	1.90196	10.2547	6.09722	15.2704	4.38754	11.493	20.8593	0.0835893	0.184835	2.08993	2.52205	3422.24	-2875.83			6.0451	10.5787	6.08463	10.3837
	1.54967	10.5537	4.79153	23.1222	3.65465	4.80861	1.8926	10.5366	5.8647	16.492	4.48917	12.3771	20.864	0.0847636	0.184119	2.12168	2.54818	3258.1	-2906.16			5.63164	10.5285	6.09797	11.1194
	1.53149	10.0976	4.64177	21.6525	3.91695	4.58144	1.85171	10.532	5.75019	17.86	4.80721	12.5465	20.9197	0.0859187	0.183778	2.14692	2.57725	3050.6	-2936.39			5.42361	10.0503	6.04462	11.7379
	1.52483	9.54397	4.61028	20.1669	4.31105	4.3801	1.88731	10.3749	5.65163	18.4854	5.04803	12.4099	21.0317	0.086571	0.183606	2.1694	2.5989	2773.02	-2966.58			5.22636	9.61935	5.97127	11.9811
	1.51394	9.29495	4.61611	18.9631	4.73664	4.19493	1.90082	10.0504	5.49991	18.6186	5.0575	12.4368	21.1747	0.0873224	0.183024	2.18937	2.60956	2442.35	-2992.34			5.14167	9.29823	5.81704	12.0376
	1.44418	9.56819	4.60499	17.106	5.08058	3.92909	1.91175	9.76619	5.46582	18.0876	5.11628	11.8437	21.3394	0.0876628	0.182515	2.19986	2.61767	2084.99	-3016.75			5.20579	8.70521	5.71459	11.6825
	1.4336	9.71794	4.76158	14.7787	5.30217	3.65513	1.8972	9.28732	5.44244	16.8786	4.8954	11.1525	21.5348	0.0879318	0.182941	2.2064	2.62106	1708.95	-3038.97			5.30438	7.912	5.54232	10.9755
	1.45482	9.9346	4.77534	12.8778	5.58757	3.39901	1.90896	8.63374	5.44645	15.5949	4.76173	10.6067	21.7442	0.0873333	0.182827	2.20402	2.61666	1327.01	-3057.52			5.38825	7.28814	5.32971	10.3211
	1.49426	10.5651	5.00432	11.3428	5.76286	3.02142	1.75403	7.66195	5.41156	14.0772	4.60124	9.4785	21.9547	0.0872856	0.182205	2.21564	2.62894	970.062	-3070.63			5.68791	6.70904	4.94251	9.38566
	1.54315	11.0988	5.16531	9.40741	5.8815	2.87409	1.69524	7.08238	5.35185	12.074	4.41028	8.46078	22.1894	0.086662	0.181637	2.23263	2.64866	633.218	-3080.52			5.93576	6.05433	4.70983	8.31501
	1.55751	11.4238	5.24807	8.37127	5.7468	2.99593	1.67057	6.86209	5.56287	10.3405	4.10088	7.67635	22.4235	0.0857552	0.181338	2.25028	2.67169	337.988	-3087.95			6.07648	5.70467	4.69851	7.37259
	1.57491	11.9603	5.56147	7.22053	5.47135	3.15182	1.69711	6.36745	5.81927	8.87771	3.916	6.51813	22.6233	0.0843167	0.181088	2.26889	2.68617	103.192	-3095.4			6.36557	5.28123	4.62794	6.43728
	1.61948	12.8682	5.86273	6.31344	5.21917	3.31931	1.70614	6.15922	6.2103	7.92373	3.8427	5.55771	22.7777	0.0836645	0.182622	2.2929	2.70236	-83.0102	-3101.6			6.78347	4.95064	4.69189	5.77472
	1.67081	14.0862	5.96369	5.93847	5.11716	3.64531	1.71992	5.83806	6.72378	7.49413	3.81723	4.87729	22.8842	0.0829175	0.182509	2.32203	2.71475	-230.529	-3104.93			7.24023	4.90031	4.76059	5.39622
	1.72765	15.065	6.2001	5.70815	4.98471	4.02614	1.7127	5.61408	7.07941	7.26439	3.97348	4.56411	22.945	0.0819947	0.182806	2.36044	2.72572	-334.582	-3107.72			7.66424	4.90633	4.80206	5.26733
	1.71613	16.0551	6.28227	5.55552	4.63983	4.43655	1.68932	5.58991	7.41637	7.23131	4.25694	4.34085	22.9669	0.081993	0.182447	2.37634	2.73034	-400.527	-3108.28			8.01783	4.8773	4.89854	5.27636
	1.68001	16.5516	6.41841	5.51442	4.42402	4.69248	1.69537	5.59527	7.77337	7.21742	4.38288	4.24092	22.9432	0.0809721	0.183305	2.38546	2.7338	-432.59	-3105.78			8.21667	4.87697	5.02134	5.2804
	1.6887	17.3343	6.47579	5.43188	4.25783	4.93423	1.66796	5.62158	8.10022	7.16144	4.45763	4.24728	22.875	0.0799932	0.183512	2.37941	2.7352	-434.854	-3098.42			8.49959	4.87465	5.12992	5.28878
	1.74179	17.872	6.3958	5.50278	4.16891	5.01811	1.66078	5.44819	8.20376	7.13966	4.36021	4.49408	22.7923	0.0803151	0.183502	2.37551	2.72524	-425.133	-3084.55			8.66988	4.8966	5.10424	5.33132
	1.74279	18.1806	6.29327	5.33642	4.07877	5.0551	1.63546	5.53698	8.34777	6.97685	4.26126	4.70592	22.6793	0.0798484	0.182467	2.35995	2.72986	-408.755	-3062.59			8.73888	4.82343	5.1734	5.31468
	1.71112	17.8124	6.27211	5.28656	3.88571	5.00279	1.6147	5.77549	8.02738	6.91814	4.16141	4.77991	22.5421	0.0794931	0.181549	2.33587	2.73224	-390.389	-3031.77			8.59856	4.72502	5.13919	5.28648
	1.69728	17.6903	6.26855	5.14801	3.75516	5.09162	1.58727	5.71129	7.83324	6.5239	3.87295	4.90625	22.3984	0.0794064	0.180702	2.30909	2.73831	-370.365	-2993.9			8.55204	4.66493	5.04394	5.10103
	1.65053	17.8508	6.25354	5.03819	3.64635	5.2078	1.56225	5.98244	7.73114	6.36329	3.64444	4.95048	22.2795	0.0796212	0.181411	2.28256	2.74395	-351.426	-2951.46			8.58496	4.63078	5.09194	4.98607
	1.59316	17.6088	6.23082	5.19223	3.66083	5.41705	1.53488	6.11116	7.50556	6.30057	3.25824	4.94137	22.209	0.0798055	0.180689	2.2444	2.75075	-334.982	-2897.63			8.47759	4.75671	5.05054	4.8334
	1.56471	17.5669	6.08638	5.24493	3.63729	5.87912	1.51519	6.03565	7.12077	6.49426	3.04411	4.95631	22.1806	0.0798997	0.179915	2.23181	2.75736	-326.111	-2832.88			8.40598	4.92045	4.89054	4.83156
	1.47653	17.7932	6.18253	5.45633	3.66651	6.24465	1.44352	6.31176	6.77259	6.65187	2.92045	4.89171	22.1727	0.0805601	0.180257	2.20867	2.76642	-322.736	-2760.69			8.48408	5.1225	4.84262	4.82134
	1.44045	17.6674	6.10182	5.51129	3.75995	6.96555	1.43021	6.67494	6.43282	6.97209	2.87332	4.74222	22.1882	0.0811174	0.180782	2.19505	2.75998	-325.416	-2683.56			8.40321	5.41226	4.84599	4.86254
	1.38223	17.6707	6.02287	6.021	3.79572	7.36741	1.3977	7.03708	6.39039	7.3199	2.7913	4.67269	22.2502	0.0814442	0.180626	2.1859	2.74819	-333.681	-2608.47			8.3586	5.72804	4.94172	4.92796
	1.35546	17.46	5.92438	6.35117	3.83217	7.48382	1.41539	7.40572	6.33656	7.53564	2.83746	4.5619	22.3464	0.0821316	0.180388	2.16738	2.73583	-344.622	-2534.15			8.24662	5.88905	5.05256	4.97833
	1.3353	16.4525	5.81871	6.60456	3.76663	7.63491	1.38791	7.65834	6.29833	7.82647	2.7732	4.43244	22.4455	0.0824916	0.179859	2.13979	2.72615	-358.987	-2462.93			7.86885	6.00204	5.11486	5.01071
	1.31731	15.9156	5.45183	6.91046	3.76637	7.52745	1.37723	7.90778	6.03304	8.46349	2.84261	4.39759	22.5286	0.0828708	0.179608	2.10454	2.71138	-374.344	-2400.8			7.56159	6.06809	5.10602	5.23457
	1.32371	15.3523	5.35487	7.24872	3.70893	7.2677	1.40289	8.27321	6.01205	8.53214	2.90289	4.30707	22.5831	0.0833183	0.179569	2.06219	2.69501	-393.092	-2352.72			7.34362	6.07512	5.22939	5.24737
	1.34501	14.6751	5.21699	7.3606	3.67092	6.96408	1.44477	8.52912	5.88266	8.5334	2.99705	4.2746	22.6153	0.0834304	0.17939	2.03024	2.68822	-410.975	-2317.84			7.07904	5.99853	5.28552	5.26835
	1.39379	14.1814	5.0336	7.45424	3.62383	6.52519	1.47458	8.66247	5.91031	8.35187	3.11262	4.16691	22.6227	0.0832586	0.179019	2.00461	2.68243	-432.031	-2295.62			6.86959	5.86775	5.34912	5.21047
	1.42824	13.6585	4.84872	7.0362	3.61317	6.22496	1.55468	8.73938	5.78936	8.39897	3.20865	4.07635	22.6174	0.0830101	0.179362	1.9904	2.67213	-453.596	-2282.48			6.64514	5.62478	5.36114	5.22799
	1.40378	13.7213	4.86722	7.05871	3.55212	6.14723	1.5551	8.89541	5.61929	8.37781	3.26809	4.02238	22.5907	0.0832409	0.17977	1.992	2.66286	-474.233	-2276.12			6.66409	5.58602	5.3566	5.22276
	1.36291	13.6274	4.70519	7.15181	3.54051	6.20637	1.55998	9.17134	5.43621	8.97221	3.36421	4.21281	22.5506	0.0831561	0.180716	1.98391	2.65053	-490.449	-2275.03			6.56518	5.63289	5.38917	5.51641
	1.35754	13.44	4.72295	7.72804	3.54912	6.59142	1.59461	10.3451	5.34665	9.24334	3.49645	4.41992	22.5047	0.0836051	0.180983	1.98725	2.63633	-505.513	-2275.23			6.50684	5.95619	5.76212	5.7199
	1.35746	13.5443	4.77896	7.79443	3.63263	6.84517	1.58993	11.0472	5.20898	9.43314	3.56867	4.54516	22.4721	0.0841	0.181573	2.00528	2.62067	-519.371	-2275.06			6.56022	6.09074	5.94871	5.84899
	1.31402	13.7633	4.77401	7.86205	3.55019	6.8214	1.55917	11.9845	5.15246	9.78146	3.50989	4.64194	22.4762	0.0833488	0.182277	2.03142	2.60301	-531.644	-2273.52			6.61712	6.07788	6.23204	5.97776
	1.25446	13.7642	4.75615	8.21091	3.5328	6.84923	1.55734	12.6725	5.12049	10.2533	3.53421	4.68895	22.518	0.0831119	0.18277	2.04301	2.57351	-540.022	-2270.98			6.5916	6.19765	6.45011	6.15881
	1.21892	13.6823	4.81241	8.63147	3.5619	7.06703	1.57818	13.1102	5.10015	10.4175	3.46005	4.83319	22.5698	0.0835095	0.182277	2.04511	2.54847	-542.528	-2268.56			6.5712	6.42013	6.59617	6.2369
	1.20504	14.1449	4.86666	9.08134	3.52078	7.26325	1.56293	13.1908	5.10528	10.5593	3.53098	4.94212	22.6234	0.0836613	0.182102	2.03585	2.52408	-544.808	-2266.13			6.73886	6.62179	6.61968	6.34413
	1.23319	14.1933	5.12315	9.2405	3.54301	7.30498	1.58998	13.4118	5.04249	10.9621	3.4832	5.14522	22.6571	0.0835871	0.181924	2.06277	2.49675	-547.77	-2263.9			6.84989	6.69617	6.68141	6.53016
	1.23899	14.3345	5.34661	9.12906	3.5834	7.0733	1.58619	13.4156	5.13619	11.2999	3.49771	5.19648	22.6808	0.0836623	0.181712	2.09186	2.47665	-551.299	-2262.11			6.97338	6.59525	6.71267	6.66468
	1.24758	14.7243	5.56942	9.37908	3.58912	7.07152	1.52889	12.5822	5.22063	11.725	3.62238	5.43024	22.7018	0.0838489	0.181885	2.11749	2.45594	-555.732	-2260.25			7.18045	6.67991	6.44391	6.92588
	1.2527	14.6491	5.7871	9.79184	3.76247	7.21025	1.53956	11.7793	5.10225	12.0498	3.71752	5.71315	22.7254	0.0851325	0.181812	2.12438	2.44874	-558.951	-2258.94			7.22963	6.92152	6.14037	7.16016
	1.28302	14.3688	5.95981	10.2186	3.90221	7.33573	1.54654	10.4109	5.05533	12.6291	3.79511	6.00039	22.757	0.0861437	0.182792	2.14625	2.44731	-562.073	-2259.1			7.20386	7.15217	5.67093	7.47487
	1.26825	13.9973	6.11988	10.1611	4.06442	7.1401	1.49355	9.8741	4.95892	13.0268	3.80164	6.14625	22.785	0.0869398	0.18439	2.16723	2.4455	-562.437	-2259.88			7.12848	7.12189	5.44219	7.65823
	1.22508	13.4188	6.15226	10.2311	4.23403	7.14333	1.45168	9.38082	4.98718	13.2079	3.90598	6.36764	22.7986	0.0868545	0.185907	2.19558	2.4577	-561.35	-2261.78			6.93205	7.20283	5.27322	7.82716
	1.22137	13.4094	6.298	10.5471	4.42723	7.10604	1.40119	8.91475	4.97789	13.227	3.90735	6.53898	22.7878	0.0869575	0.186881	2.21116	2.46494	-559.612	-2265.39			6.97627	7.36011	5.09794	7.89111
	1.20852	13.1328	6.31477	10.5824	4.51428	7.00215	1.38438	8.41903	4.85799	13.03	3.89644	6.50658	22.7614	0.0874021	0.187133	2.21776	2.48004	-558.217	-2269.64			6.88537	7.36626	4.88713	7.811
	1.18222	12.9051	6.24059	10.4818	4.568	6.99481	1.37811	7.86573	4.75118	12.6737	3.87741	6.58979	22.71	0.0874688	0.186947	2.21323	2.48923	-555.357	-2274.63			6.77598	7.34819	4.66501	7.71362
	1.17406	12.5842	6.27576	10.6386	4.57485	6.89156	1.37845	7.45189	4.85215	12.5639	3.81049	6.61317	22.6257	0.0861536	0.186663	2.21381	2.50389	-552.914	-2280.87			6.678	7.36832	4.56083	7.66252
	1.17262	12.9816	6.18282	10.5691	4.48145	6.64522	1.37441	7.07737	4.95383	12.2831	3.8185	6.63434	22.5072	0.0854461	0.186348	2.21202	2.51675	-551.507	-2286.92			6.77902	7.23192	4.46854	7.57865
	1.17036	13.8957	6.04997	10.5102	4.28899	6.4479	1.38602	6.79582	5.00123	11.9462	3.73846	6.63345	22.3821	0.0847729	0.185152	2.20062	2.53684	-552.228	-2293.06			7.03867	7.08238	4.39436	7.43938
	1.18773	14.467	6.01848	10.6015	4.17215	6.36797	1.36938	6.78721	5.01979	12.0609	3.76685	6.53544	22.2888	0.0842694	0.184117	2.1943	2.54714	-553.429	-2300.06			7.22441	7.0472	4.39213	7.4544
	1.18151	14.4827	5.84259	10.7168	3.94701	6.14468	1.37354	6.70056	4.99175	12.3237	3.68456	6.47584	22.2491	0.0837164	0.184004	2.18905	2.55304	-553.934	-2304.74			7.16892	6.93617	4.35528	7.49471
	1.1734	14.3997	5.81337	11.0001	3.78245	6.03151	1.37191	6.70672	5.05943	12.4719	3.77201	6.54298	22.2681	0.0827477	0.184418	2.18091	2.55887	-553.234	-2309.72			7.12883	6.93803	4.37935	7.59561
	1.1839	14.9256	5.6811	11.5798	3.63688	6.07673	1.33439	6.65783	4.99778	12.4523	3.68992	6.6742	22.3091	0.0814369	0.184428	2.16943	2.56977	-551.771	-2315.74			7.26352	7.0978	4.33	7.60546
	1.21477	15.1504	5.56895	11.8808	3.41925	6.00678	1.3378	6.66995	4.89205	13.0669	3.70902	6.5652	22.3536	0.0808835	0.184281	2.16217	2.58009	-549.984	-2319.67			7.31139	7.10227	4.29993	7.78038
	1.21297	15.5749	5.62188	11.8259	3.30753	5.89989	1.29176	6.65679	4.85623	12.7937	3.64349	6.43457	22.3834	0.0804732	0.184467	2.14342	2.57026	-547.206	-2324.26			7.46992	7.01111	4.26826	7.62392
	1.22022	15.6639	5.70848	12.0662	3.37705	5.88301	1.28102	6.6903	4.68118	12.4812	3.53033	6.60506	22.398	0.0799909	0.184144	2.1307	2.56189	-543.658	-2329.1			7.53085	7.10875	4.2175	7.53886
	1.20856	15.2467	5.79162	12.5414	3.24082	5.91316	1.25693	6.78374	4.5071	12.6156	3.44602	6.71971	22.4028	0.0805209	0.183305	2.13671	2.5633	-539.938	-2331.84			7.41562	7.23178	4.18259	7.59379
	1.20401	15.6039	5.98196	12.9137	3.2586	5.95616	1.28416	6.77607	4.46391	12.4093	3.43122	6.83107	22.3957	0.0805766	0.183504	2.13281	2.57874	-536.896	-2337.13			7.59661	7.37616	4.17471	7.5572
	1.21837	16.2342	6.07141	13.0298	3.17837	5.85822	1.28242	6.67948	4.40853	12.0403	3.27455	7.00232	22.3814	0.0805107	0.183557	2.12762	2.59138	-534.272	-2343.13			7.84133	7.35545	4.12347	7.43904
	1.20919	16.8495	6.17613	12.8335	3.20867	5.75883	1.26998	6.86185	4.40179	11.7296	3.08209	6.81837	22.3644	0.0802805	0.183655	2.12001	2.60253	-531.18	-2349.07			8.07827	7.26702	4.17787	7.21001
	1.17566	17.1853	6.38125	12.8771	3.25557	5.73019	1.26489	7.01084	4.47688	11.3758	2.9915	6.61442	22.3664	0.0804599	0.183825	2.1146	2.61294	-528.262	-2357.52			8.24741	7.28761	4.25087	6.9939
	1.18607	17.5875	6.36277	13.0469	3.25308	5.53836	1.29484	7.46049	4.4373	10.9753	2.806	6.53787	22.417	0.0805839	0.183843	2.11286	2.62628	-525.968	-2366.34			8.37878	7.27944	4.39755	6.77305
	1.18518	17.7844	6.48371	13.2229	3.21533	5.41401	1.33606	7.71427	4.47429	10.7736	2.7586	6.56567	22.5035	0.0814738	0.184729	2.1086	2.63591	-523.782	-2374.68			8.48443	7.28409	4.5082	6.69928
	1.18403	17.9276	6.37893	13.158	3.0966	5.32021	1.34419	7.87005	4.55934	10.7279	2.69042	6.20993	22.586	0.0812735	0.186385	2.10091	2.63349	-521.527	-2390.59			8.49687	7.1916	4.59119	6.54275
	1.17558	17.9641	6.34725	12.7823	3.0298	5.12761	1.3536	7.84825	4.53109	10.7651	2.70594	6.11226	22.6584	0.08132	0.187262	2.07811	2.62739	-520.033	-2407.38			8.49564	6.9799	4.57764	6.52776
	1.17998	17.8458	6.26648	12.9058	3.00238	5.00134	1.40588	8.07758	4.56926	10.8617	2.77084	6.06089	22.7242	0.0821293	0.18772	2.07465	2.62363	-517.923	-2426.11			8.43074	6.96983	4.68424	6.56448
	1.17801	17.5032	6.2635	12.4209	2.97808	4.89644	1.42805	8.07951	4.66416	11.208	2.8079	6.10224	22.7882	0.0828859	0.18849	2.06835	2.62248	-516.972	-2449.31			8.31492	6.76514	4.72391	6.70605
	1.19989	17.2279	6.15003	12.1608	2.84463	4.59844	1.46543	8.24582	4.64703	11.5762	2.92818	6.2149	22.8478	0.0829005	0.188374	2.05956	2.61619	-515.892	-2471.27			8.19262	6.53462	4.78609	6.90643
	1.22376	16.7374	6.20869	11.8213	2.78395	4.4479	1.48564	8.44665	4.87757	12.1889	3.03711	6.25921	22.8998	0.0827771	0.188921	2.06771	2.6105	-514.647	-2494.53			8.05661	6.35104	4.93662	7.16174
	1.22754	16.9387	6.12463	11.2442	2.68993	4.49552	1.49239	8.65562	5.07169	12.5407	3.16859	6.28255	22.9414	0.0819321	0.188577	2.09511	2.62054	-512.553	-2520.34			8.09697	6.14323	5.07324	7.33062
	1.24842	16.8621	6.21614	11.1687	2.65215	4.50588	1.51032	8.8511	5.18192	12.9602	3.27663	6.2323	22.9683	0.0811778	0.188692	2.12817	2.63452	-510.116	-2529.79			8.10889	6.10892	5.18111	7.48972
	1.28851	16.9539	6.36894	10.8794	2.64641	4.41162	1.54258	9.0051	5.23602	13.0724	3.47692	6.17511	22.9649	0.080907	0.188819	2.1576	2.65512	-506.643	-2512.3			8.20379	5.97914	5.26123	7.57482
	1.34427	16.9505	6.4634	10.2016	2.57293	4.44847	1.5409	9.13144	5.24661	13.1499	3.51819	6.17726	22.919	0.0798309	0.188912	2.18821	2.66049	-503.424	-2493.83			8.25274	5.74101	5.30631	7.6151
	1.39037	17.2888	6.64147	9.80824	2.65123	4.49711	1.58296	9.26352	5.39618	13.0031	3.51931	6.0679	22.8288	0.0797185	0.18849	2.22573	2.67228	-499.832	-2465.64			8.4402	5.65219	5.41422	7.5301
	1.38075	17.4355	6.57481	9.50974	2.74408	4.47129	1.61261	9.26843	5.54784	12.7298	3.58431	5.70229	22.7049	0.0804271	0.188664	2.25773	2.68764	-495.823	-2420.24			8.4637	5.57503	5.47629	7.3388
	1.37707	17.2235	6.62656	9.03903	2.74124	4.44877	1.59443	9.25542	5.52636	12.1553	3.60198	5.53449	22.5584	0.0811393	0.188766	2.27792	2.70215	-492.082	-2358.47			8.40903	5.40968	5.45874	7.09725
	1.38156	17.4947	6.6783	8.68222	2.85562	4.54558	1.61233	9.06298	5.49407	11.5137	3.66954	5.32964	22.3872	0.0824218	0.188817	2.28259	2.72135	-489.122	-2258.35			8.51817	5.36114	5.38979	6.83763
	1.41213	17.1444	6.52459	8.48222	2.94445	4.59863	1.58555	9.06086	5.41006	10.6807	3.63717	5.17732	22.1616	0.0833072	0.188456	2.27968	2.73379	-486.873	-2083			8.36036	5.34177	5.35215	6.49838
	1.46099	17.2925	6.61457	8.14053	2.96396	4.75499	1.57136	8.89496	5.32675	9.97001	3.60576	4.97295	21.8451	0.0836911	0.187216	2.28071	2.74895	-485.561	-1811.12			8.45601	5.2865	5.26436	6.18291
	1.4951	16.8394	6.72341	7.93394	3.03731	4.92436	1.56858	8.5806	5.37405	9.59329	3.55034	4.66272	21.4257	0.0841455	0.18659	2.27435	2.75843	-484.908	-1399.96			8.35264	5.29854	5.17441	5.93545
	1.42917	16.673	6.63329	7.4684	3.11745	5.01278	1.53157	8.41687	5.41887	9.51125	3.54995	4.33007	20.8925	0.0845413	0.186297	2.25942	2.76312	-484.772	-823.097			8.24515	5.19954	5.12244	5.79709
	1.44464	16.4758	6.59368	7.46373	3.07763	5.23281	1.51225	8.34137	5.35468	9.27667	3.44554	4.1176	20.2389	0.084304	0.185983	2.23141	2.75868	-485.874	-90.039			8.17139	5.25806	5.06943	5.61327
	1.46381	17.1657	6.56438	7.82741	3.09298	5.434	1.48943	8.27008	5.21173	9.38529	3.40217	4.07926	19.4727	0.0838382	0.185609	2.20832	2.75185	-488.864	691.975			8.39797	5.45147	4.99042	5.62224
	1.45211	17.3672	6.43472	8.51657	3.05088	5.68543	1.48436	8.07268	5.13626	9.97594	3.3264	4.13899	18.5521	0.0832771	0.185397	2.19443	2.74508	-493.647	1512.78			8.41803	5.75096	4.89777	5.81378
	1.45005	17.6657	6.43105	9.33181	3.09449	5.99216	1.51276	7.82398	5.13842	10.6791	3.25389	4.05875	17.5035	0.0830164	0.184927	2.18624	2.73624	-499.789	2320.57			8.51562	6.13949	4.82505	5.99725
	1.41787	18.0595	6.26961	10.2113	3.15232	6.44012	1.51855	7.11938	5.14925	11.6306	3.2031	4.1844	16.4317	0.0826193	0.185445	2.17506	2.72678	-507.943	3048.93			8.58233	6.60126	4.59572	6.33937
	1.33472	18.8364	5.8759	11.1828	3.20183	6.98405	1.52157	6.79764	5.15115	12.7516	3.09682	4.39639	15.3455	0.0823269	0.184597	2.16703	2.70603	-517.167	3705.66			8.68235	7.12288	4.49012	6.74826
	1.28703	19.2402	5.93998	12.8883	3.22779	7.60979	1.50314	6.63636	5.02104	13.9257	3.00406	4.48428	14.3746	0.0824611	0.184134	2.15367	2.68705	-528.062	4176.33			8.82241	7.90864	4.38684	7.13802
	1.26896	20.4624	5.88072	14.8324	3.33358	8.31752	1.54133	6.5144	5.12524	15.3284	3.02446	4.65031	13.5698	0.0822953	0.183832	2.13304	2.67218	-540.151	4465.58			9.20403	8.82784	4.39366	7.66772
	1.2578	21.3293	5.89623	16.6859	3.47507	9.12139	1.54452	6.46346	5.18551	16.4307	3.18621	5.03792	12.9194	0.0826639	0.183648	2.12449	2.66077	-551.876	4653.14			9.49443	9.76079	4.39783	8.21826
	1.25125	21.6302	5.9209	18.8376	3.59132	9.73944	1.58435	6.2736	5.20294	17.3793	3.19843	5.30821	12.4507	0.0835377	0.183437	2.11877	2.63867	-564.491	4784.53			9.60077	10.7228	4.35363	8.62866
	1.22512	22.8423	6.1716	20.5528	3.7403	10.4941	1.5597	6.29339	5.31855	18.0803	3.23394	5.49014	12.1733	0.0845908	0.183231	2.11082	2.62231	-578.496	4876.89			10.0797	11.5957	4.39055	8.93479
	1.26337	24.124	6.2313	22.2398	3.93456	11.0846	1.59303	6.32871	5.43781	18.1494	3.30136	5.66297	12.1022	0.0853579	0.182819	2.10255	2.59974	-592.616	4927.37			10.5396	12.4197	4.45318	9.03792
	1.28369	24.3371	6.52412	24.3973	4.37758	11.666	1.65643	6.32753	5.44753	18.1518	3.45669	5.85849	12.1945	0.0860341	0.183377	2.09606	2.58225	-608.721	4943.7			10.715	13.4803	4.47716	9.15567
	1.34514	24.4688	6.60968	25.4275	4.64773	11.6482	1.73278	6.46532	5.44924	17.2946	3.49422	6.14201	12.472	0.0868371	0.183891	2.08449	2.57233	-627.663	4935.89			10.8079	13.9078	4.54911	8.97695
	1.3759	24.4703	6.6755	26.289	4.86825	11.5791	1.75072	6.37116	5.24009	16.2667	3.68244	6.27122	12.8842	0.0866859	0.184454	2.08227	2.56263	-649.788	4915.96			10.8406	14.2454	4.45399	8.74014
	1.38715	23.8099	6.96955	26.9572	5.00696	10.9962	1.79134	6.33969	5.37769	15.4714	3.79416	6.24328	13.4029	0.0870105	0.184226	2.08773	2.55506	-674.495	4876.89			10.7222	14.3201	4.50291	8.50294
	1.4091	22.7022	6.83595	27.0551	5.28933	10.8128	1.84797	6.21719	5.36522	14.404	3.90229	6.24599	14.0176	0.0870285	0.184454	2.08035	2.5589	-701.885	4803.91			10.3158	14.3857	4.47679	8.1841
	1.43042	21.8007	6.84814	26.837	5.55116	10.4239	1.90158	6.20146	5.46108	12.9885	3.9868	6.18131	14.7021	0.0870521	0.184799	2.08722	2.57193	-729.587	4688.31			10.0264	14.2707	4.52137	7.71887
	1.44273	20.3926	6.6605	26.39	5.59626	9.59758	1.91402	6.36066	5.50765	11.6529	4.02115	6.07884	15.4475	0.0871758	0.184732	2.09924	2.57169	-756.54	4533.7			9.49862	13.8613	4.59411	7.25097
	1.42882	18.8125	6.55548	25.0838	5.85951	8.70557	1.91797	6.32903	5.64942	10.6145	3.97815	5.94529	16.2155	0.0874686	0.185185	2.10487	2.57028	-782.729	4315.25			8.93226	13.2163	4.63214	6.84599
	1.45113	18.4207	6.41935	23.8501	5.79238	7.9449	1.89874	6.53523	5.83812	9.4285	4.02525	5.75177	16.9665	0.0871228	0.184991	2.12622	2.5778	-805.625	4055.38			8.76372	12.5291	4.75736	6.40184
	1.42839	17.0861	6.37665	21.9375	5.75826	7.39347	1.89674	6.75252	6.00966	8.84516	3.98193	5.58268	17.6641	0.0873542	0.185215	2.13589	2.59192	-823.639	3763.93			8.29705	11.6964	4.88631	6.13659
	1.42986	16.0334	6.17885	20.6166	6.02598	6.84475	1.86327	7.03352	6.19088	7.91788	3.84996	5.28891	18.2641	0.0874671	0.184452	2.12836	2.60595	-836.303	3454.47			7.88069	11.1625	5.02922	5.68558
	1.46141	15.5224	6.26642	19.7639	6.1762	6.55207	1.88475	7.35594	6.42839	7.23042	3.70633	5.06043	18.786	0.0876624	0.184448	2.12674	2.61709	-844.555	3161.7			7.75006	10.8307	5.22303	5.3324
	1.469	15.2386	6.35557	18.4603	6.34894	5.92152	1.88081	7.86379	6.64515	6.37864	3.57982	4.86202	19.1851	0.0874187	0.183669	2.12458	2.62147	-848.23	2912.45			7.68772	10.2436	5.46325	4.94016
	1.4679	14.8501	6.34929	17.3562	6.35297	5.4686	1.87698	8.46453	6.74807	5.70425	3.62756	4.77286	19.4737	0.0864042	0.183818	2.10128	2.63018	-847.248	2704.02			7.55575	9.72591	5.69653	4.70156
	1.47611	14.69	6.39147	17.1937	6.37819	5.05974	1.88651	8.84554	6.87548	5.46922	3.57023	4.65085	19.6883	0.0855281	0.184174	2.05442	2.65817	-840.927	2540.62			7.51919	9.54387	5.86918	4.56343
	1.48281	14.6099	6.43414	17.3595	6.19815	4.65055	1.91626	9.40069	6.99396	5.51025	3.61931	4.47018	19.8486	0.0848687	0.184359	2.03318	2.68535	-829.506	2441.29			7.50896	9.40273	6.10364	4.53325
	1.4864	14.5223	6.46206	16.6298	6.42021	4.37426	1.89761	9.9479	7.30585	5.18245	3.65109	4.41526	19.9632	0.0843961	0.18441	2.01286	2.69786	-812.287	2395.49			7.49026	9.14142	6.38379	4.41627
	1.48055	14.5172	6.6069	15.7072	6.31902	4.17366	1.89169	10.5777	7.23368	4.94179	3.58417	4.2556	20.0287	0.0839666	0.184625	1.99278	2.71151	-791.638	2394.49			7.53489	8.73329	6.56769	4.26052
	1.44761	14.175	6.53149	14.507	6.21495	3.76557	1.89779	11.0842	7.19457	4.66703	3.57901	4.19939	20.0646	0.0833669	0.184713	1.96454	2.72814	-767.497	2414.61			7.3847	8.16249	6.72552	4.14847
	1.41657	13.7813	6.48596	12.6675	6.19889	3.35178	1.8333	11.3185	7.26097	4.40156	3.45596	4.16983	20.0733	0.082696	0.185091	1.93343	2.74535	-741.319	2440.9			7.22795	7.40605	6.80425	4.00912
	1.4138	13.4372	6.53544	11.1916	6.01752	3.16248	1.81835	11.4453	7.33861	4.14501	3.36905	4.01713	20.073	0.0825753	0.185959	1.90558	2.76078	-711.519	2468.98			7.12881	6.79054	6.86743	3.84373
	1.40198	12.6536	6.53621	9.60034	5.79348	3.04021	1.81015	11.6298	7.68982	3.95231	3.30641	4.01959	20.0618	0.0824237	0.186574	1.90622	2.76025	-678.956	2475.12			6.86394	6.14468	7.04324	3.75944
	1.35849	11.5212	6.59352	7.56374	5.48969	3.10184	1.76988	11.7273	7.91477	3.60909	3.29686	4.24822	20.0375	0.0820556	0.185936	1.90898	2.76204	-645.348	2462.24			6.49108	5.38509	7.13732	3.71806
	1.30548	10.7018	6.58459	6.71878	4.95003	3.11451	1.74362	11.9132	7.76596	3.5326	3.16109	4.41253	20.0237	0.0820278	0.185821	1.89548	2.76091	-609.899	2421.72			6.19727	4.92778	7.14093	3.70207
	1.24441	9.97439	6.49531	6.57274	4.54277	3.13487	1.70703	11.774	7.51487	3.5851	3.28766	4.50003	20.0368	0.0821242	0.185969	1.88619	2.76215	-574.708	2347.2			5.9047	4.75013	6.99863	3.79093
	1.21748	9.38804	6.41808	6.8959	4.33473	3.20638	1.72146	11.7496	7.35654	3.65434	3.404	4.85168	20.0786	0.0825428	0.185796	1.87925	2.76559	-540.863	2242.61			5.67453	4.81234	6.94252	3.97001
	1.20324	9.11358	6.42161	7.62011	3.95919	3.28378	1.72158	11.5087	7.10786	3.8815	3.518	5.07476	20.1349	0.0828384	0.185851	1.87325	2.76097	-506.973	2107.37			5.57948	4.95436	6.77938	4.15809
	1.14618	8.56436	6.31702	8.49816	3.7482	3.405	1.67317	11.3216	6.76294	4.06181	3.63561	5.34156	20.1954	0.0836382	0.18605	1.87592	2.76207	-475.901	1940.88			5.34252	5.21712	6.58591	4.34633
	1.13954	7.87793	6.13475	9.03641	3.6811	3.46218	1.66268	10.9308	6.23498	4.17304	3.60029	5.56833	20.2654	0.084507	0.186109	1.88397	2.76201	-448.052	1759.88			5.05074	5.39323	6.27614	4.44722
	1.15271	7.89372	5.98754	9.86649	3.63097	3.49866	1.67442	10.9583	5.70966	4.32725	3.57786	5.66696	20.3463	0.0852081	0.186351	1.9122	2.75709	-425.314	1581.01			5.01132	5.66538	6.11414	4.52402
	1.14927	8.07499	5.86537	10.4333	3.77077	3.36088	1.65112	10.6704	5.22908	4.40212	3.5721	5.60406	20.4485	0.0863627	0.186547	1.93623	2.7495	-408.422	1388.85			5.02988	5.85497	5.8502	4.52609
	1.17593	8.4651	5.68887	11.0462	3.9132	3.2369	1.58013	10.5579	5.1812	4.45008	3.49654	5.54942	20.5632	0.0869911	0.186437	1.96164	2.7475	-396.948	1202.41			5.10997	6.06542	5.77309	4.49868
	1.17171	9.09514	5.80841	11.4108	3.93727	3.16258	1.58975	10.251	5.15768	4.52391	3.42481	5.68416	20.6823	0.0873927	0.186333	1.98807	2.73862	-389.727	1019.27			5.35842	6.17022	5.66615	4.54429
	1.18701	9.75906	5.76536	11.6442	3.98299	3.17122	1.55066	10.3912	5.1221	4.55252	3.38212	5.49296	20.8138	0.0878703	0.186366	2.01832	2.72233	-386.352	824.283			5.57048	6.26613	5.68797	4.47587
	1.18136	10.3203	5.80159	11.344	4.0402	3.27726	1.55211	10.7725	5.0385	4.40205	3.34481	5.35692	20.9579	0.0885251	0.186147	2.0538	2.70471	-385.532	635.391			5.76775	6.22049	5.78771	4.36793
	1.21279	10.7803	5.77025	11.4685	4.22817	3.24574	1.54593	10.9304	5.18532	4.37851	3.33749	5.18557	21.0979	0.0892922	0.185617	2.09385	2.67949	-386.188	458.178			5.92112	6.31414	5.88723	4.30052
	1.20305	10.9193	5.79483	11.5856	4.17151	3.36367	1.57379	11.3222	5.40776	4.39439	3.36898	5.10096	21.2278	0.0897598	0.185504	2.12151	2.6642	-387.953	270.535			5.9724	6.37358	6.10125	4.28811
	1.21131	11.0826	5.75778	11.8446	4.15243	3.67136	1.59587	11.4446	5.40487	4.55152	3.45465	5.16436	21.3329	0.0900677	0.185385	2.13514	2.65498	-389.523	71.4457			6.01721	6.55615	6.14843	4.39018
	1.23669	11.0141	5.7512	12.087	4.12127	4.07654	1.62777	11.289	5.36954	4.61674	3.58964	5.21581	21.4112	0.0906261	0.185268	2.16265	2.65137	-390.031	-136.946			6.00066	6.76161	6.09545	4.47406
	1.24694	10.8639	5.58391	12.1957	4.00038	4.44493	1.62415	11.5495	5.38979	4.65682	3.59455	5.26588	21.4511	0.0903668	0.18561	2.18682	2.64565	-389.777	-333.925			5.89825	6.88033	6.18781	4.50575
	1.29248	10.2796	5.46596	13.2866	4.04314	4.82352	1.65904	11.4724	5.48672	4.99304	3.68169	5.13932	21.46	0.0905523	0.186604	2.18777	2.64145	-388.872	-524.429			5.67934	7.38442	6.20606	4.60468
	1.32671	10.1561	5.58567	14.0968	3.96557	5.09081	1.66602	11.3998	5.45129	5.30285	3.72713	5.1374	21.4332	0.0907153	0.186691	2.20286	2.63759	-387.325	-701.377			5.68951	7.71774	6.17238	4.72246
	1.33649	10.1979	5.24992	14.8815	3.91614	5.33903	1.69964	10.9705	5.60105	5.54505	3.8012	5.33453	21.4143	0.091381	0.186484	2.20211	2.63176	-386.172	-886.503			5.59477	8.04557	6.09038	4.89359
	1.29964	10.3363	5.22085	15.1504	3.86209	5.4616	1.63879	10.6721	5.54938	5.69889	3.71886	5.33473	21.4329	0.0911307	0.18663	2.19953	2.6323	-385.032	-1070.24			5.61892	8.15802	5.95341	4.91749
	1.31127	10.4823	5.2787	15.3703	3.82558	5.45148	1.63381	10.6361	5.57402	5.74124	3.72696	5.21193	21.4754	0.0905907	0.186548	2.17791	2.63011	-383.578	-1239.37			5.69076	8.2158	5.94798	4.89338
	1.33602	10.2799	5.24993	15.3267	3.89889	5.41648	1.57322	10.7913	5.86777	5.78273	3.76859	5.16454	21.5462	0.0905005	0.187228	2.1671	2.60927	-382.6	-1388.26			5.62194	8.21401	6.07744	4.90529
	1.3225	10.2295	5.23827	15.5886	4.02683	5.33749	1.5642	10.3911	6.01988	6.00428	3.74762	5.08311	21.644	0.0908486	0.186698	2.15257	2.60221	-382.316	-1532.06			5.59677	8.31765	5.99173	4.945
	1.34595	10.0928	5.25778	15.7265	4.17635	5.27678	1.54439	10.265	6.12762	6.26186	3.72101	5.03493	21.7622	0.0908836	0.185672	2.1331	2.60006	-381.781	-1673.41			5.56551	8.39322	5.97902	5.00593
	1.3165	10.3442	5.3271	15.4369	4.28115	5.272	1.50888	9.97767	6.38853	6.16723	3.61809	4.92606	21.901	0.09015	0.18428	2.11968	2.59324	-381.681	-1810.66			5.6626	8.33002	5.95836	4.90379
	1.31498	10.1947	5.37226	15.4991	4.49733	5.42168	1.5104	10.169	6.34487	6.17506	3.54116	4.75879	22.047	0.08961	0.184118	2.11147	2.60849	-381.9	-1939.04			5.62732	8.47271	6.00808	4.825
	1.31988	10.1057	5.34175	16.6179	4.63395	5.62309	1.5147	10.2587	6.46293	6.49822	3.52919	4.5838	22.1928	0.0889469	0.184189	2.10861	2.62705	-381.459	-2054.6			5.58911	8.9583	6.07877	4.8704
	1.33295	10.1146	5.37416	17.5342	4.75224	5.89706	1.52882	10.3858	6.53925	6.80368	3.52696	4.59129	22.3384	0.0889653	0.184321	2.09436	2.62955	-381.727	-2159.52			5.60722	9.3945	6.15128	4.97397
	1.29747	10.2033	5.39776	18.7006	4.88625	6.41504	1.52387	10.4181	6.44215	7.20542	3.49118	4.96124	22.4806	0.0895751	0.184059	2.11018	2.645	-382.895	-2246.91			5.63284	10.0006	6.12803	5.21928
	1.272	10.4062	5.34981	20.208	5.02954	6.78996	1.5079	10.2876	6.3785	7.56682	3.41187	5.09427	22.6006	0.0897311	0.183775	2.10254	2.66148	-384.567	-2317.45			5.67599	10.6758	6.05798	5.35765
	1.2477	10.559	5.28346	21.2746	5.01639	7.07896	1.52439	10.2505	6.33081	7.82986	3.43212	5.15087	22.7133	0.0896139	0.184195	2.11681	2.67778	-387.907	-2376.19			5.69671	11.1233	6.03523	5.47095
	1.21906	10.5874	5.29311	21.91	5.16335	7.29145	1.52781	10.3643	6.22818	7.9912	3.42691	5.25187	22.8111	0.0900792	0.18451	2.12191	2.69634	-391.979	-2419.8			5.69985	11.4549	6.04008	5.55666
	1.2055	10.2716	5.13504	22.8128	5.16884	7.60618	1.51838	10.4327	6.35968	8.18379	3.46236	5.46275	22.8872	0.0910705	0.183863	2.12457	2.71727	-396.326	-2447.53			5.5374	11.8626	6.10359	5.70296
	1.19503	10.4967	5.17138	23.1305	5.15884	7.76816	1.50891	10.2771	6.4516	8.20801	3.50167	5.56577	22.9199	0.0918021	0.183319	2.13436	2.72134	-402.034	-2460.19			5.62104	12.0192	6.07919	5.75848
	1.17734	10.3534	5.09264	23.8074	5.1013	7.92387	1.53334	10.5568	6.66596	8.39796	3.44198	5.63179	22.9106	0.0921367	0.18293	2.14642	2.73428	-408.688	-2460.38			5.54112	12.2775	6.25203	5.82391
	1.17366	10.6158	4.88554	24.4895	5.04684	8.02104	1.54867	10.3767	6.71636	8.60452	3.40533	5.55942	22.8717	0.0918861	0.182498	2.1563	2.75172	-415.551	-2451.8			5.55833	12.5191	6.21392	5.85642
	1.19128	10.8454	4.86122	24.0605	4.9476	8.37038	1.58377	10.412	6.84663	8.6077	3.36589	5.58352	22.8301	0.0916426	0.182825	2.16355	2.76109	-421.865	-2446.44			5.63264	12.4595	6.28081	5.85237
	1.1798	11.0263	4.86459	24.0197	4.94525	8.55131	1.61774	10.4217	6.75357	8.50047	3.40872	5.82233	22.7866	0.0916845	0.183224	2.16804	2.76745	-427.248	-2441.36			5.69022	12.5054	6.26435	5.91051
	1.16744	11.1264	4.83989	23.4038	4.72923	8.82612	1.77647	10.2982	6.79869	8.34755	3.33989	5.79312	22.746	0.0915078	0.183038	2.18101	2.78018	-433.027	-2436.14			5.71123	12.3197	6.29112	5.82686
	1.16042	11.2482	4.72727	23.0167	4.51011	8.77243	1.76844	10.1167	6.57333	8.39665	3.22489	5.72308	22.7202	0.091113	0.183811	2.18409	2.78248	-438.187	-2428.76			5.71195	12.0997	6.15283	5.78154
	1.16594	11.656	4.72549	22.5221	4.3552	8.90769	1.76513	9.81953	6.48474	8.2797	3.13142	5.62489	22.7239	0.0902823	0.184558	2.18044	2.78558	-442.958	-2422.62			5.84916	11.9283	6.02313	5.67867
	1.18348	12.0347	4.88183	22.2495	4.37032	9.33099	1.74116	9.43364	6.47328	8.26944	3.06969	5.6859	22.746	0.0896108	0.183983	2.18416	2.79436	-448.378	-2419.27			6.03333	11.9836	5.8827	5.67501
	1.18149	12.4193	4.95081	21.3839	4.27575	9.21659	1.71795	9.44592	6.53439	8.02454	3.06541	5.50093	22.761	0.0886593	0.183327	2.17985	2.80129	-451.752	-2418.42			6.18388	11.6254	5.89942	5.53029
	1.19325	12.5365	5.09866	21.5985	4.19285	9.34119	1.72895	9.13616	6.6838	8.0154	3.03486	5.38256	22.7485	0.0876317	0.182784	2.18528	2.79196	-454.398	-2416.85			6.27615	11.7108	5.84964	5.47761
	1.18886	12.9769	5.11636	21.5375	4.03899	9.20194	1.7228	9.11372	6.8748	7.8993	2.94647	5.14993	22.7252	0.0867707	0.18204	2.19466	2.78545	-459.337	-2417.66			6.42738	11.5928	5.90377	5.3319
	1.21533	13.3744	5.32586	21.404	4.03807	9.31496	1.65829	9.02177	7.24252	8.06622	3.0133	4.8753	22.6919	0.0871395	0.181904	2.19926	2.77135	-461.538	-2420.6			6.63852	11.5857	5.9742	5.31827
	1.2162	14.1958	5.58098	20.96	4.15572	9.32085	1.63995	9.07911	7.41473	8.09394	3.05581	4.76435	22.6372	0.0865796	0.181689	2.20999	2.75144	-463.256	-2418.14			6.99767	11.4789	6.0446	5.3047
	1.21533	14.2784	5.601	21.4003	4.15059	9.14801	1.59996	8.8574	7.548	8.07155	3.05742	4.65123	22.5597	0.0860997	0.181594	2.22169	2.72069	-468.231	-2416.24			7.03158	11.5663	6.00179	5.26007
	1.23803	14.4772	5.71223	21.0761	4.09839	8.64741	1.63575	8.87386	7.60363	7.84745	3.04865	4.50034	22.4631	0.0857472	0.182173	2.22497	2.682	-469.165	-2417.82			7.14247	11.274	6.03775	5.13215
	1.24266	14.8483	5.78364	20.2456	4.05085	8.05072	1.61768	8.91203	7.70863	7.44329	3.02256	4.18508	22.3751	0.0861574	0.182647	2.22483	2.64618	-469.838	-2419.31			7.29154	10.7824	6.07945	4.88365
	1.23562	14.7115	5.82098	19.3773	4.03349	7.6126	1.56244	8.71503	7.60452	7.13295	3.03487	3.99993	22.3277	0.0862944	0.183854	2.225	2.62272	-475.04	-2424.67			7.25603	10.3411	5.96066	4.72258
	1.21873	15.593	6.09084	18.2569	4.07204	7.02606	1.52139	8.61981	7.60331	6.8722	3.05247	3.70399	22.3064	0.0862798	0.18413	2.21151	2.59099	-474.705	-2431.9			7.6342	9.78501	5.91484	4.54289
	1.21923	15.6079	6.20853	17.302	4.05272	6.26135	1.49217	8.57416	7.48044	6.37739	2.98273	3.5394	22.2833	0.0854528	0.18473	2.20423	2.55293	-474.587	-2439.3			7.67857	9.20535	5.84892	4.29984
	1.22381	15.3274	6.2711	16.1938	3.92566	5.65671	1.48222	8.47921	7.40959	5.81376	2.94105	3.29051	22.2606	0.0851528	0.18491	2.19691	2.51337	-479.865	-2445.26			7.60745	8.59204	5.79034	4.01511
	1.22043	15.5267	6.34304	14.8998	4.0965	5.26229	1.45812	8.35474	7.30588	5.27863	2.86273	3.21018	22.2458	0.0848017	0.185447	2.1851	2.47944	-477.958	-2454.2			7.69673	8.08618	5.70625	3.78385
	1.19142	15.2236	6.38712	14.4901	4.16976	4.98204	1.40088	8.69256	7.27794	5.06868	2.8389	3.1023	22.2595	0.0851153	0.184252	2.18854	2.46005	-476.881	-2461.82			7.60071	7.88063	5.79046	3.66996
	1.14122	14.6285	6.19092	14.7564	4.38397	4.81504	1.39508	8.56982	7.27454	5.04927	2.76916	2.98242	22.3288	0.0854842	0.183764	2.19268	2.43542	-482.264	-2465.36			7.32021	7.98514	5.74648	3.60028
	1.13912	14.95	6.15806	14.6339	4.71584	4.53817	1.42048	8.7003	7.39013	5.05015	2.6954	3.00035	22.3989	0.0853761	0.183639	2.19207	2.40441	-478.399	-2470.01			7.41574	7.96263	5.83697	3.58197
	1.15716	14.9838	6.08968	14.1852	4.91505	4.40782	1.42717	8.43831	7.81706	4.94249	2.66333	3.02634	22.4326	0.0858872	0.183628	2.20094	2.37811	-477.134	-2470.97			7.41022	7.83602	5.89418	3.54405
	1.12507	14.6928	6.20449	13.9795	5.22558	4.29089	1.4279	8.30863	8.0878	4.89628	2.57628	3.05179	22.4349	0.086202	0.183109	2.20982	2.36896	-482.94	-2468.41			7.3408	7.832	5.94144	3.50812
	1.12203	14.9518	6.05659	14.2209	5.25675	4.16597	1.4569	8.19062	8.18645	4.8946	2.66863	3.06724	22.4336	0.0861802	0.182581	2.21067	2.37379	-479.101	-2464.93			7.3768	7.8812	5.94466	3.54349
	1.13776	15.0068	6.03775	14.2894	5.34437	4.06326	1.44644	8.09413	8.18131	4.73735	2.66293	2.97645	22.4546	0.0860348	0.182425	2.22022	2.37817	-478.899	-2463.61			7.39412	7.89901	5.90729	3.45891
	1.15075	15.0612	6.0783	14.119	5.24741	3.96804	1.47525	8.05243	8.21881	4.64655	2.64598	2.97594	22.4799	0.0864952	0.183438	2.2069	2.39633	-485.94	-2465.6			7.4301	7.77814	5.9155	3.42282
	1.15912	16.2044	6.45234	13.9143	5.26404	4.0668	1.46732	7.57136	8.33861	4.43802	2.67527	3.00533	22.489	0.0869633	0.184848	2.1873	2.41599	-481.594	-2472.62			7.93863	7.7484	5.79243	3.37288
	1.17872	16.3486	6.69057	14.6589	5.01689	4.09599	1.47889	7.41505	8.176	4.81449	2.75408	3.08612	22.4	0.0872138	0.18538	2.16307	2.43001	-295.061	-2487.36			8.07263	7.92394	5.68998	3.55156
	1.20199	16.2231	6.6818	15.3007	4.91146	4.12777	1.54337	7.1945	7.75613	4.84729	2.8228	3.16878	22.2298	0.0869171	0.185846	2.13221	2.44677	121.707	-2501.71			8.03564	8.1133	5.498	3.61296
	1.19917	16.2053	6.68584	16.3138	4.77065	4.07553	1.63164	7.27478	7.27266	5.21671	2.92347	3.27353	22.0734	0.0861071	0.186932	2.10035	2.45607	616.168	-2524.49			8.03012	8.38666	5.39303	3.80457
	1.21515	15.8005	6.45159	17.5271	4.55332	4.22671	1.66133	7.19654	6.70878	5.47868	2.94173	3.55665	21.9416	0.0855738	0.187752	2.07019	2.46658	1132.62	-2559.45			7.82243	8.76903	5.18889	3.99235

## Sheet: P204 U2
	Ra Li	Oi Li	Oe Li	MF Li	ICO Li	LO Li	Ra Re	Oi Re	Oe Re	MF Re	ICO Re	LO Re	EKG	Kippwinkel	Rotwinkel	Kraft x	Kraft y	Druck li	Druck re			Bauch links	Rücken links	Bauch rechts	Rücken rechts
	2.34798	5.3179	6.37771	24.3357	6.3957	9.38737	2.48117	16.946	4.65743	12.983	5.79207	13.6322	293	0.052466	0.321074	1.85451	4.31228	41	-319.033			4.6812	13.3729	8.02819	10.8024
	2.37395	5.20486	5.96711	31.1651	6.26373	9.90193	2.5323	17.6968	4.52686	18.1506	6.4614	18.4855	312.316	0.0519207	0.319914	1.86781	4.30567	36	-325.312			4.5153	15.7769	8.25198	14.3658
	2.52284	5.02761	5.55448	40.2664	6.15721	10.895	2.63502	18.5886	4.55875	25.7261	7.17234	22.7296	330.533	0.0520051	0.319448	1.86959	4.30532	1.38623	-331.345			4.36831	19.1062	8.59411	18.5427
	2.68277	4.85523	5.14004	51.8022	6.48815	12.4289	2.7246	19.0673	4.95583	35.4295	8.21065	29.1586	336.706	0.0519886	0.319396	1.87333	4.30468	11	-337.443			4.22601	23.5731	8.9159	24.2662
	2.65257	4.48481	4.89694	63.1292	6.79174	13.684	2.7503	18.7409	5.0636	45.9142	10.1102	35.0135	345.524	0.0526542	0.319062	1.87172	4.30741	4946.43	L			4.01144	27.8683	8.8516	30.346
	2.69357	4.34637	4.72716	70.9896	7.11051	14.2731	2.81943	18.0877	5.08231	55.2842	11.4174	40.82	341.682	0.0534232	0.318115	1.86961	4.30976	4971.36	-357.221			3.92236	30.791	8.66313	35.8405
	2.78385	4.42711	4.48399	79.6657	7.52901	15.3005	2.90583	17.2512	5.06346	65.3038	12.8967	44.1135	323.381	0.05464	0.318422	1.87047	4.31448	4957.96	-369.419			3.89832	34.1651	8.40683	40.7714
	2.93364	4.16191	4.48847	87.4627	8.24492	16.0525	3.09636	16.3575	5.11964	74.5281	14.1804	46.3629	301.329	0.0553766	0.319035	1.87631	4.31784	4951.5	-385.427			3.86134	37.2534	8.19116	45.0238
	3.08862	4.22913	4.61676	92.2353	8.87335	16.5507	3.24502	15.3361	5.1367	80.6287	15.2445	47.8364	279.298	0.0561708	0.31999	1.87591	4.32314	4972.62	-408.418			3.97817	39.2198	7.90593	47.9032
	3.1095	4.29318	4.66135	92.4981	9.12147	16.5228	3.24192	13.6475	5.00893	87.6501	16.0823	48.8502	248.019	0.0568521	0.320625	1.8684	4.32037	4955.41	-433.243			4.02134	39.3808	7.29944	50.8609
	3.08877	4.60844	4.83384	89.3444	9.18389	15.6382	3.25105	12.3663	4.71111	87.4113	16.3496	48.138	220.099	0.0578059	0.321276	1.863	4.32605	4954.22	-460.159			4.17702	38.0555	6.77616	50.633
	3.04251	4.86845	5.02779	81.2242	9.04609	14.8059	3.21444	10.5897	4.39344	84.6699	16.178	45.9253	199.777	0.0575188	0.321338	1.86572	4.33186	4972.81	-485.597			4.31292	35.0254	6.06585	48.9244
	2.99765	5.34925	5.20108	73.5976	8.99073	14.468	3.17515	9.2363	4.08791	82.1893	15.8172	42.8089	181.499	0.0574177	0.321327	1.871	4.33464	4954.55	-510.75			4.51599	32.3521	5.49979	46.9384
	2.94205	5.91202	5.31589	63.2047	8.7185	13.4789	3.16499	8.37784	4.38315	75.3988	14.7436	38.6552	164.704	0.0572996	0.32083	1.87079	4.3314	4957.37	-533.897			4.72332	28.4674	5.30866	42.9325
	2.83949	6.4854	5.72063	52.9755	8.33641	12.594	3.10401	7.36502	4.82657	68.0816	14.0136	35.3712	159.897	0.0578185	0.320309	1.86606	4.32751	4958.08	-554.718			5.01517	24.6353	5.09853	39.1555
	2.75437	7.06957	5.88969	36.9992	8.11252	12.193	3.08235	7.21528	5.38427	58.0931	12.7096	31.1342	169.596	0.0582928	0.319194	1.85733	4.32627	4899.06	-567.501			5.23788	19.1016	5.2273	33.9789
	2.72433	7.6642	6.02511	28.602	8.30599	12.8147	3.10236	7.09136	6.03847	46.008	11.8758	25.7991	183.716	0.058625	0.318324	1.85338	4.32911	4802.15	-575.305			5.47121	16.5742	5.41073	27.8943
	2.63857	8.00219	5.91104	21.9748	8.46334	15.0065	3.06664	7.13484	6.87751	35.9631	11.0153	21.3993	203.936	0.0592518	0.317244	1.85147	4.32958	4638.73	-577			5.51727	15.1482	5.69299	22.7925
	2.64899	8.35686	5.83331	17.3414	8.60678	17.0999	3.06479	6.94661	8.01245	29.3394	10.3033	18.2633	231.08	0.0598302	0.317245	1.85271	4.32271	4383.7	-571.095			5.61305	14.3494	6.00795	19.302
	2.62034	8.71854	5.8008	14.4928	8.68723	19.044	3.01959	7.18743	8.91909	24.9808	10.1575	16.1177	259.199	0.0599124	0.317207	1.84954	4.3115	4092.86	-556.905			5.71323	14.0747	6.37537	17.0853
	2.65994	8.92453	5.83764	13.4689	8.85665	21.2779	3.03055	7.24854	9.55098	21.6123	10.5197	15.1812	280.528	0.0605036	0.316643	1.84984	4.30875	3753.3	-535.123			5.80737	14.5345	6.61002	15.771
	2.844	9.05472	5.56067	12.8936	8.96002	23.5633	3.05826	7.17378	10.2529	20.0431	11.1024	15.0153	298.619	0.0601565	0.316319	1.84564	4.31001	3383.07	-510.378			5.8198	15.139	6.82832	15.3869
	2.93946	9.49743	5.32551	12.1907	8.83386	25.084	3.00502	6.8601	10.8981	19.3296	11.3422	15.2393	311.324	0.0597829	0.31616	1.84012	4.30934	3052.97	-482.64			5.9208	15.3695	6.92108	15.3037
	2.83828	9.61952	5.05318	11.7365	8.68551	26.2823	2.99588	6.73208	11.099	19.1478	11.6658	15.3437	310.189	0.0594083	0.316415	1.83998	4.31078	2758.17	-455.349			5.83699	15.5681	6.94232	15.3857
	2.80792	9.79243	5.06707	11.2895	8.60192	26.2159	2.92739	6.72252	11.3676	19.6094	11.8544	15.3806	310.407	0.0587285	0.315972	1.84508	4.31562	2504.22	-429.677			5.88914	15.3691	7.00585	15.6148
	2.81317	9.51495	5.25942	10.7359	9.07143	26.8612	2.92884	7.15283	10.9081	18.994	11.983	15.2592	312.195	0.0584454	0.315596	1.84189	4.32032	2324.36	-408.29			5.86251	15.5562	6.99658	15.4121
	2.80347	9.32347	5.18444	10.8055	9.2236	27.5746	2.95182	7.23502	10.6508	17.6066	11.4655	15.3431	294.547	0.0578556	0.315633	1.84063	4.3194	2180.38	-393.867			5.77046	15.8679	6.94587	14.8051
	2.78871	9.0479	5.2207	11.0419	9.37846	28.561	2.91485	7.45663	10.5199	16.4858	11.2134	15.0102	282.137	0.057061	0.315587	1.83769	4.31776	2051.97	-386.514			5.68577	16.3271	6.96378	14.2365
	2.81572	8.67966	5.29051	11.5545	9.48058	28.7494	2.86149	7.76432	9.7999	15.2865	10.7135	14.2729	289.503	0.0573365	0.316312	1.83726	4.31702	1934.95	-384.193			5.5953	16.5948	6.80857	13.4243
	2.91711	7.98808	5.60588	11.7379	9.80958	29.1622	2.89976	8.36137	9.13871	13.8131	9.90045	13.5423	294.339	0.0570941	0.316726	1.83333	4.32176	1795.06	-381.089			5.50369	16.9032	6.79995	12.4186
	2.97644	7.31502	5.96599	11.6201	9.81878	28.9873	2.91184	9.1073	8.32079	13.1569	9.41131	12.3915	285.44	0.0569265	0.317271	1.83177	4.32317	1645.7	-377.228			5.41915	16.8087	6.77998	11.6533
	3.1106	6.86631	6.22923	11.8346	9.88276	29.5408	2.97363	10.3671	7.72536	11.6906	8.66198	11.6779	302.695	0.0570488	0.317545	1.83496	4.30969	1487.12	-372.108			5.40205	17.0861	7.02202	10.6768
	3.2395	6.52625	6.18158	11.8651	9.35792	28.6084	2.97171	11.1407	7.19541	11.1479	8.24925	10.8112	330.981	0.0572169	0.31775	1.83559	4.30927	1283.47	-367.784			5.31578	16.6105	7.1026	10.0695
	3.40711	6.36968	6.24809	12.0746	9.21449	28.0283	3.06155	12.2798	6.76677	10.419	8.54038	9.19756	352.021	0.0576223	0.31791	1.8324	4.30481	1064.87	-363.349			5.34163	16.4391	7.36939	9.38565
	4.18217	6.17468	6.65085	11.5873	9.13195	25.8178	3.10885	13.0544	6.50657	9.46182	9.05772	7.51781	366.869	0.0578688	0.318055	1.82818	4.31186	819.644	-358.82			5.66923	15.5124	7.55661	8.67911
	4.52833	6.09423	6.77488	11.193	9.21144	23.5921	3.21351	13.641	6.3415	9.45412	9.51147	6.4889	365.458	0.0579679	0.317247	1.82583	4.31757	558.751	-355.71			5.79914	14.6655	7.73199	8.48483
	4.4185	6.03663	6.8204	10.9559	9.04616	20.998	3.24635	14.0662	6.41367	9.22874	10.0419	5.89594	348.547	0.058478	0.316443	1.82139	4.31147	293.144	-355.346			5.75851	13.6667	7.90873	8.38885
	4.28364	5.83202	6.92875	10.5246	9.07999	18.4067	3.32972	13.9192	6.82128	10.0006	11.5361	5.68095	337.555	0.0585123	0.315951	1.81713	4.30929	-4.52775	-357.341			5.68147	12.6704	8.0234	9.07254
	4.30021	5.56106	6.60886	10.0802	8.83829	15.9021	3.42817	13.6893	7.02818	11.4538	13.1474	5.61226	331.588	0.0583988	0.315371	1.80294	4.31185	-358.493	-361.475			5.49004	11.6069	8.04855	10.0712
	4.41284	5.71313	6.5976	9.85962	8.69246	14.2745	3.53855	13.437	7.23293	12.1408	14.2991	5.53721	303.369	0.0582022	0.314953	1.79487	4.3149	-713.862	-366.172			5.57452	10.9422	8.06948	10.6591
	4.40697	5.6764	6.6476	9.35089	8.70466	13.3194	3.57689	13.1133	7.70047	13.6816	15.3206	5.93735	269.123	0.0579751	0.314627	1.79222	4.31536	-1071.23	-371.634			5.57699	10.4583	8.13022	11.6465
	3.93964	5.7676	6.25516	9.3048	8.68549	11.4	3.55222	12.5173	8.12526	15.444	16.6034	7.18516	249.677	0.0583763	0.314627	1.79018	4.31356	-1448.43	-377.527			5.3208	9.79677	8.06493	13.0775
	3.58656	5.85275	6.00856	9.08957	8.21348	11.0964	3.52305	12.0862	8.64734	17.2946	17.5876	8.66672	234.484	0.0580521	0.315248	1.78968	4.30491	-1808.99	-382.123			5.14929	9.46649	8.08552	14.5163
	3.20937	5.71344	5.79283	9.03612	7.91948	10.7446	3.55085	11.5764	9.33954	18.835	18.0584	10.3077	215.694	0.0574026	0.316454	1.79962	4.29795	-2166.83	-384.483			4.90521	9.23339	8.15559	15.7337
	3.17306	5.9411	5.48972	9.02826	7.76709	11.3401	3.44588	11.1491	9.35813	19.9227	18.2343	11.95	197.573	0.0579685	0.317296	1.81486	4.29228	-2500.17	-385.876			4.86796	9.37847	7.98438	16.7023
	3.10225	6.31118	5.25742	9.30521	7.62571	12.3329	3.36229	10.4915	9.52264	21.0338	18.0646	13.4148	185.425	0.0586484	0.317759	1.82213	4.28647	-2769.64	-385.622			4.89028	9.75461	7.79214	17.5044
	3.03848	6.51724	5.09415	9.58004	7.75198	13.3556	3.3414	9.9801	9.9683	21.8383	18.0398	14.6204	186.242	0.0594508	0.317566	1.82151	4.28126	-2972.99	-384.86			4.88329	10.2292	7.76327	18.1662
	2.97714	6.69724	4.91357	9.61618	7.75153	13.5981	3.26877	9.55558	10.5363	22.6038	17.7903	15.4554	201.5	0.059566	0.317988	1.81962	4.27617	-3143.02	-383.645			4.86265	10.3219	7.78689	18.6165
	3.02879	6.75184	5.01782	9.52923	7.63967	15.7582	3.33099	9.36251	10.7016	22.471	16.8879	15.7706	224.839	0.0603578	0.317787	1.82059	4.27291	-3247.86	-381.188			4.93281	10.9757	7.79836	18.3765
	2.97517	6.91533	5.4508	9.64287	7.67606	17.6864	3.36113	9.28581	10.85	21.3515	15.4451	15.6617	246.864	0.0608613	0.317852	1.82153	4.26988	-3319.42	-379.072			5.11377	11.6684	7.83232	17.4861
	2.94513	7.32042	5.72909	9.65309	7.64691	19.5415	3.27971	8.85104	10.6895	20.9209	14.4834	15.4539	278.109	0.0612274	0.317896	1.81945	4.27433	-3359.09	-377.381			5.33155	12.2805	7.60673	16.9527
	2.87259	7.39144	6.05292	9.71433	7.53314	21.8248	3.2501	8.63784	10.3375	20.9994	13.4799	15.0967	312.522	0.061852	0.317483	1.80883	4.28318	-3369.56	-375.133			5.43898	13.0241	7.40849	16.5253
	2.84369	7.41439	6.24305	9.72432	7.27008	23.9293	3.30853	8.50789	10.0658	20.2112	12.3001	14.7322	340.987	0.0622806	0.317638	1.80602	4.28921	-3375.83	-373.128			5.50038	13.6412	7.29409	15.7478
	2.77845	7.29646	6.28814	9.81488	7.13186	25.433	3.2361	8.19575	9.48549	19.2206	10.8834	14.2247	362.651	0.0620382	0.317862	1.80933	4.29056	-3377.43	-372.154			5.45435	14.1266	6.97245	14.7762
	2.6895	7.3662	6.33666	9.64719	6.88911	26.4225	3.1192	7.89904	8.59733	18.4995	9.61283	13.7285	369.142	0.06193	0.317823	1.81278	4.29385	-3376.2	-370.879			5.46412	14.3196	6.53852	13.9469
	2.61616	7.38192	6.19212	9.87635	6.59556	26.8675	2.96692	7.41408	8.13962	18.1074	8.75807	13.1256	361.4	0.0615582	0.318731	1.82068	4.29557	-3376.29	-370.214			5.39673	14.4465	6.17354	13.3303
	2.59318	7.43604	6.07212	10.0728	6.57079	26.1067	2.90769	6.84924	7.33341	17.7632	8.94306	13.2832	354.209	0.0616476	0.3188	1.82325	4.29763	-3377.33	-370.374			5.36712	14.2501	5.69678	13.3298
	2.5444	7.64794	5.60521	10.0332	6.42447	25.4565	2.81515	6.38771	7.15606	17.1981	9.17146	13.6625	337.8	0.0616102	0.319651	1.82226	4.29127	-3376.55	-369.798			5.26585	13.9714	5.45298	13.344
	2.49526	7.7711	5.22409	9.67266	6.24647	24.1917	2.71231	6.32473	7.26374	15.5285	9.29842	13.9917	314.593	0.0611974	0.319969	1.82447	4.2872	-3376.73	-369.869			5.16348	13.3703	5.43359	12.9395
	2.48637	8.06734	4.86214	9.54127	6.15501	22.2005	2.5789	6.05082	7.20739	14.7026	9.41013	13.8301	295.073	0.0605808	0.32014	1.8271	4.28481	-3377.45	-370.587			5.13862	12.6323	5.27903	12.6476
	2.4992	8.48334	4.56876	9.19297	5.97256	19.7066	2.5398	5.77555	7.32731	13.6111	9.86217	13.9438	285.289	0.0603557	0.319997	1.83408	4.28768	-3376.88	-370.706			5.18377	11.624	5.21422	12.4723
	2.53333	9.08578	4.51528	9.07714	5.90998	17.7037	2.56342	5.62626	7.50341	13.3076	10.018	14.424	275.458	0.0597256	0.319271	1.83629	4.29566	-3377.01	-371.701			5.37813	10.8969	5.23103	12.5832
	2.55411	9.4615	4.53262	9.07561	5.84378	16.018	2.53933	5.7235	7.35955	12.6621	10.2461	14.6589	269.559	0.0593168	0.318853	1.83776	4.29485	-3377.38	-373.68			5.51608	10.3125	5.20746	12.5224
	2.51785	9.76583	4.36249	8.9611	5.64207	14.6679	2.47132	5.81141	7.48013	12.065	9.98185	15.3633	260.67	0.0586126	0.318095	1.84189	4.29835	-3377.04	-374.793			5.54872	9.75702	5.25429	12.47
	2.49467	9.94713	4.35538	9.02343	5.49848	14.6896	2.44972	5.59824	7.35232	12.2814	9.84337	15.9774	252.627	0.0579879	0.316982	1.84574	4.30617	-3377.05	-376.491			5.59906	9.73718	5.13343	12.7007
	2.45601	10.3231	4.27998	9.35017	5.40359	15.0597	2.41823	5.65492	6.8189	12.1047	9.66359	15.7916	250.557	0.0579267	0.316671	1.85211	4.30859	-3377.34	-378.999			5.68636	9.93784	4.96401	12.52
	2.41616	10.425	4.33865	9.64138	5.44015	15.4517	2.45276	5.85998	6.83425	12.981	9.47537	15.7835	256.24	0.058082	0.316706	1.85608	4.30666	-3377.16	-380.693			5.72661	10.1777	5.049	12.7466
	2.41363	10.4458	4.28287	9.91336	5.46175	16.5331	2.41992	6.10415	6.73635	13.5235	8.95024	16.0697	255.175	0.0577517	0.316643	1.8556	4.30432	-3377.1	-382.736			5.71411	10.6361	5.08681	12.8478
	2.39906	10.3964	4.30181	10.3999	5.59408	17.9424	2.39978	6.12064	6.75226	13.8221	8.76929	17.4629	247.803	0.0577752	0.317285	1.85926	4.29815	-3377.37	-385.26			5.6991	11.3121	5.09089	13.3514
	2.37711	10.3741	4.37158	10.5644	5.6089	18.431	2.39371	6.08041	6.55799	14.4353	8.4719	18.8912	245.789	0.0579429	0.318217	1.85521	4.29377	-3377.38	-386.465			5.70761	11.5348	5.0107	13.9328
	2.36666	10.6318	4.62872	10.1351	5.4624	19.7126	2.37133	6.18776	6.36577	14.2309	8.42707	20.5532	246.15	0.0582186	0.31927	1.85271	4.29759	-3377.28	-388.015			5.87573	11.77	4.97496	14.4037
	2.37059	10.5139	4.88914	10.3015	5.46508	20.704	2.35167	6.45442	6.09276	13.4549	8.25773	21.0908	236.959	0.0582793	0.319994	1.84939	4.30275	-3377.6	-389.88			5.92453	12.1569	4.96628	14.2678
	2.43651	10.546	5.15454	10.5024	5.44726	20.2072	2.3834	6.52718	5.97893	13.9838	8.02853	21.3237	225.139	0.057934	0.320132	1.839	4.30394	-3377.63	-390.412			6.04567	12.0523	4.96317	14.4453
	2.61052	10.9053	5.80351	10.5082	5.31062	20.2785	2.38901	6.71596	5.88343	13.7034	7.979	21.3266	211.446	0.0575587	0.319857	1.83382	4.30605	-3377.48	-391.835			6.43979	12.0324	4.99613	14.3363
	2.67866	11.3141	6.42725	10.3646	5.33652	19.9644	2.39864	6.88577	5.70632	12.9571	7.678	20.985	196.217	0.0572388	0.320634	1.83467	4.30938	-3377.83	-394.161			6.80666	11.8885	4.99691	13.8733
	2.67481	11.2548	7.16622	10.3403	4.92467	18.9784	2.42024	6.94271	5.61814	12.274	7.61594	20.9779	190.826	0.0568143	0.320965	1.82659	4.30884	-3377.91	-396.032			7.03196	11.4144	4.9937	13.6226
	2.69322	11.2504	7.65488	10.0964	4.75554	18.5581	2.41312	7.0826	5.66836	11.879	7.6353	19.9695	193.051	0.0565798	0.321566	1.82011	4.31674	-3377.74	-399.009			7.19949	11.1367	5.05469	13.1613
	2.72693	11.3723	7.80721	9.86939	4.73908	17.5453	2.41463	7.18941	5.56205	11.5819	7.65123	18.6597	199.413	0.0564756	0.321457	1.8166	4.31958	-3378.11	-403.172			7.30216	10.7179	5.05537	12.6309
	2.69453	11.6552	7.76399	9.70272	4.61617	16.5704	2.43667	7.12424	5.59674	11.6534	7.6396	17.7554	210.807	0.0563888	0.321957	1.81445	4.31732	-3378.17	-407.271			7.37123	10.2964	5.05255	12.3494
	2.66213	11.6284	8.14621	9.46271	4.41651	16.873	2.47825	7.30436	5.68562	11.1822	7.81891	16.8955	225.133	0.0567623	0.322442	1.81351	4.31057	-3378.09	-413.487			7.47893	10.2507	5.15608	11.9655
	2.63275	11.4725	7.90713	9.32041	4.34028	16.7015	2.53417	7.35254	5.91243	11.2973	8.14992	16.5763	240.405	0.0567067	0.322502	1.8104	4.30832	-3378.44	-420.789			7.33747	10.1207	5.26638	12.0078
	2.63729	11.2683	7.72809	9.471	4.3367	16.3822	2.58263	7.30337	6.03141	11.3136	8.54534	16.7535	261.555	0.0570076	0.322341	1.81119	4.30349	-3378.5	-427.634			7.21122	10.0633	5.3058	12.2041
	3.01417	11.0586	7.47834	9.2351	4.3239	15.707	2.63717	7.33345	6.07684	10.5803	8.49553	16.2146	281.534	0.056822	0.32186	1.81355	4.29392	-3378.49	-435.428			7.1837	9.75535	5.34915	11.7635
	3.22967	10.86	7.34358	8.78486	4.25843	15.419	2.87155	7.39378	6.26112	10.3244	8.69683	15.2025	308.208	0.0568767	0.319981	1.81413	4.28888	-3378.85	-443.715			7.1444	9.48742	5.50882	11.4079
	3.25402	10.6724	7.54253	8.61635	4.30345	15.4471	2.94946	7.67463	6.45997	9.70178	8.56968	14.2677	339.604	0.0561356	0.318258	1.81522	4.28224	-3378.94	-450.489			7.15631	9.45564	5.69468	10.8464
	3.26485	10.4121	8.00411	8.30268	4.35867	14.9036	2.99445	7.83509	6.5225	9.24165	8.71914	12.9391	354.555	0.0560754	0.316814	1.81662	4.27224	-3379.03	-458.103			7.22703	9.18832	5.78401	10.3
	3.28869	10.4282	8.36248	8.15654	4.37814	13.4252	3.04971	8.18894	6.65813	8.81361	9.01059	11.1949	355.611	0.055652	0.316214	1.82018	4.26186	-3379.25	-464.522			7.35978	8.65331	5.96559	9.67305
	3.22907	10.1881	8.67856	7.86131	4.37397	12.5658	2.96215	8.02162	6.87109	8.51809	9.16944	10.554	352.672	0.055479	0.315823	1.82322	4.25802	-3379.39	-469.049			7.36525	8.26704	5.95162	9.41386
	3.18661	9.73889	8.70701	7.28506	4.31952	11.6878	2.93199	8.12344	6.88759	8.38729	9.76015	9.39938	343.407	0.0561633	0.315807	1.82383	4.26062	-3379.54	-473.747			7.21084	7.76413	5.981	9.18228
	3.08408	9.39438	8.48837	7.14272	4.1913	11.1863	2.9249	8.36462	6.97824	8.64169	10.783	8.777	324.943	0.0568403	0.31551	1.82233	4.26747	-3379.67	-476.834			6.98894	7.50677	6.08925	9.40056
	2.70154	9.07671	8.18796	7.0691	4.1376	10.6303	2.71521	8.36209	7.30293	9.20839	12.2005	8.84552	303.969	0.0571564	0.316521	1.82539	4.27172	-3379.83	-477.284			6.6554	7.27901	6.12675	10.0848
	2.44957	8.76456	7.74172	7.13417	3.983	9.70113	2.63474	8.24959	7.54907	10.2943	13.0348	8.48287	281.012	0.057651	0.31798	1.82621	4.26981	-3379.98	-480.323			6.31862	6.93943	6.14447	10.604
	2.27246	8.34498	7.32138	7.69799	3.92074	9.73146	2.51775	8.20396	7.74092	11.3043	13.8405	8.60593	249.721	0.0579813	0.318609	1.82396	4.26994	-3380	-478.416			5.97961	7.11673	6.15421	11.2502
	2.1333	7.62104	6.52213	8.036	3.84205	9.73948	2.42546	7.98502	7.64923	13.1887	15.0309	9.03103	227.851	0.0579869	0.3187	1.8239	4.27851	-3380.18	-457.811			5.42549	7.20584	6.0199	12.4169
	2.11137	7.26971	5.70071	8.67753	3.76623	10.1431	2.36392	8.36151	7.50915	18.196	15.3558	9.77677	211.3	0.0582296	0.318928	1.82423	4.28005	-3380.18	-384.23			5.02726	7.52895	6.07819	14.4429
	2.12009	7.08224	5.24691	9.3973	3.776	10.8683	2.36399	9.11731	7.38563	22.1198	15.2754	10.7454	189.119	0.0579041	0.319012	1.82296	4.27087	-3379.92	-238.25			4.81641	8.01388	6.28898	16.0468
	2.14612	6.95018	5.17483	10.9167	3.82229	12.839	2.32007	9.36824	7.29578	28.0943	14.7793	11.472	177.964	0.0570946	0.319278	1.8166	4.26702	-3379.85	22.8411			4.75704	9.19268	6.32803	18.1152
	2.13108	7.14251	5.22264	13.0221	4.22837	14.0041	2.32018	9.78416	6.89951	36.3389	14.0296	12.7952	173.778	0.0566981	0.319559	1.8145	4.26422	-3379.41	393.765			4.83208	10.4182	6.33462	21.0546
	2.14466	7.60694	5.21233	16.8752	4.75034	17.4807	2.27718	9.99945	6.60214	45.3149	13.5003	14.2424	172.836	0.0564347	0.31928	1.81498	4.26625	-3378.75	842.503			4.98798	13.0354	6.29292	24.3525
	2.22075	7.95607	5.139	20.2246	5.20837	21.196	2.32636	9.97445	6.30941	55.947	13.403	16.5065	181.656	0.056309	0.319588	1.8182	4.26483	-3378.46	1346.02			5.10527	15.543	6.20341	28.6188
	2.29781	8.42768	5.10525	23.5508	6.19846	26.3908	2.38746	9.85743	5.99025	70.2543	12.6882	20.3749	194.916	0.0561026	0.319867	1.82403	4.26147	-3377.73	1890.6			5.27691	18.7133	6.07838	34.4391
	2.42842	8.96603	4.98967	28.9588	7.40052	31.3923	2.48076	9.33003	5.78697	80.7956	12.7019	23.5902	205.249	0.0559286	0.319524	1.82945	4.26259	-3376.95	2394.73			5.46137	22.5839	5.86592	39.0292
	2.47924	9.81598	4.87535	33.8973	8.7456	36.5901	2.51677	8.40653	5.61625	92.4757	12.8735	26.2706	220.793	0.0558504	0.31962	1.82625	4.26455	-3376.69	2860.22			5.72352	26.411	5.51318	43.8732
	2.50854	10.7724	4.60709	42.0268	10.538	42.4782	2.58233	7.54848	5.8095	103.973	13.9167	30.8242	242.078	0.0554919	0.319935	1.83293	4.2721	-3376.04	3221.03			5.96269	31.681	5.31344	49.5714
	2.61269	11.5687	4.53563	49.2556	12.8756	48.0445	2.69826	6.6536	5.86571	115.307	14.6309	33.6369	255.617	0.0557233	0.319731	1.83495	4.27726	-3375.66	3471.16			6.239	36.7252	5.07252	54.5249
	2.6966	12.0183	4.63038	57.7706	15.0398	53.9391	2.77071	5.45063	6.13866	121.333	14.9056	34.7263	257.511	0.0559837	0.320363	1.83185	4.27778	-3375.66	3635.51			6.44844	42.2498	4.78667	56.9882
	2.76202	12.3008	4.75905	64.2162	17.1885	58.0276	2.89234	5.01974	6.55537	127.723	15.3613	35.3912	257.316	0.0555655	0.320178	1.82963	4.27439	-3375.27	3735.24			6.6073	46.4775	4.82248	59.4918
	3.18902	12.2678	4.76187	70.3733	19.6107	61.033	3.12039	4.45497	6.71726	129.409	15.4369	36.0516	258.283	0.0558107	0.32042	1.82367	4.28041	-3375.18	3786.36			6.73957	50.339	4.76421	60.2991
	3.4367	12.2561	4.87912	74.9863	21.5427	64.1234	3.35417	4.28358	6.89269	129.44	15.6661	34.9794	258.263	0.0555092	0.321744	1.81221	4.29066	-3375.32	3798.41			6.85729	53.5508	4.84348	60.0286
	3.66745	11.8134	4.97151	79.4264	22.7717	65.3071	3.62068	4.21016	7.17684	128.264	15.4685	33.8487	263.832	0.055509	0.3227	1.81314	4.30138	-3375.07	3779.85			6.81746	55.8351	5.00256	59.1938
	4.05181	11.1118	5.05929	81.0982	23.2449	64.1099	3.83156	4.35143	7.2233	121.114	14.7884	31.0085	262.756	0.0556251	0.323312	1.80763	4.30649	-3375.18	3736.76			6.74097	56.151	5.13543	55.637
	4.283	9.91285	5.33335	78.5493	22.8029	59.6569	3.95619	4.54795	7.42729	108.841	13.84	27.8524	251.401	0.0554382	0.324181	1.80746	4.30595	-3375.34	3673.67			6.50973	53.6697	5.31048	50.1778
	4.83041	9.29524	5.64376	74.1798	21.7301	54.63	4.13436	4.8959	7.69248	96.6805	13.6219	24.4487	256.515	0.0549091	0.3247	1.8131	4.31043	-3375.24	3597.28			6.5898	50.18	5.57425	44.917
	5.50556	8.70797	5.94621	67.7215	20.1237	47.1121	4.28778	5.5361	7.52739	83.9745	13.0513	21.7691	270.019	0.0545087	0.324613	1.8176	4.32103	-3375.46	3503.41			6.71992	44.9858	5.78376	39.5983
	6.11143	8.29459	6.60223	59.3542	17.4655	40.7655	4.23164	6.3109	7.24281	71.3173	12.4699	17.9334	278.898	0.0543594	0.324507	1.82276	4.32702	-3375.64	3396			7.00275	39.195	5.92845	33.9069
	6.22126	7.80012	7.08081	49.8398	15.1249	33.3696	4.15015	7.04171	7.20598	55.4939	11.9834	14.0845	296.751	0.053948	0.32373	1.83158	4.32552	-3375.66	3277.33			7.03406	32.7781	6.13262	27.1873
	6.20842	7.44902	7.71925	41.2057	12.6413	25.0669	4.06413	8.04281	6.99675	41.7049	11.4884	11.6049	320.804	0.0535468	0.322796	1.84724	4.32351	-3375.9	3150.71			7.12556	26.3047	6.3679	21.5994
	6.1628	7.15393	8.61095	32.4568	10.2906	16.9295	3.9844	9.07795	6.91057	28.3752	11.4741	10.0129	335.849	0.0534959	0.32177	1.85009	4.3216	-3376.12	3023.48			7.30923	19.8923	6.65764	16.6207
	6.30839	6.92475	9.73007	25.1838	8.6677	14.0951	3.98501	9.78969	6.71557	21.9306	11.4801	8.89297	341.553	0.0534031	0.321563	1.85061	4.32095	-3376.24	2902.73			7.6544	15.9822	6.83009	14.1012
	6.23449	6.45581	10.8713	21.3153	7.74128	13.0707	3.94712	10.4869	6.41267	18.9443	11.3315	9.42153	345.862	0.0535789	0.321358	1.85589	4.32067	-3376.45	2790.61			7.85386	14.0424	6.94891	13.2324
	6.19129	6.13082	11.9317	19.9089	6.93919	12.653	3.83065	10.889	6.10253	15.9103	11.1823	10.0281	336.383	0.0535235	0.32189	1.86068	4.32143	-3376.63	2693.11			8.08459	13.167	6.94073	12.3736
	5.85212	5.80984	12.5558	18.3791	6.72478	13.3922	3.75077	11.211	6.02715	15.1315	11.048	10.9627	324.149	0.0532721	0.323392	1.85847	4.31964	-3376.73	2614.72			8.07257	12.832	6.99631	12.3807
	5.46592	5.79032	13.145	17.4817	6.38157	14.6874	3.67544	11.5196	6.06923	14.6193	11.1868	11.6274	316.5	0.0537896	0.323768	1.85745	4.31602	-3376.89	2553.48			8.13376	12.8502	7.08809	12.4779
	5.47955	5.54964	13.7491	16.9936	6.30905	15.0967	3.64825	11.6604	6.07239	14.317	11.3891	12.0777	297.873	0.0543694	0.324722	1.85479	4.31429	-3377.1	2510.05			8.25942	12.7998	7.12701	12.5946
	5.62922	5.44788	14.3264	15.6235	6.1502	15.8417	3.63826	11.5336	6.11217	13.9502	11.0505	12.487	263.589	0.0542712	0.325936	1.85634	4.31071	-3377.16	2480.45			8.46784	12.5385	7.09469	12.4959
	5.30731	5.41134	14.1391	13.5759	6.0513	15.581	3.56016	11.6833	6.02195	13.7026	10.8675	12.2203	237.675	0.0542467	0.326048	1.85635	4.31406	-3377.33	2457.65			8.28591	11.7361	7.08848	12.2635
	5.15143	5.67907	13.9729	11.9602	5.87691	15.2941	3.77077	11.5926	5.90825	13.3256	10.6098	12.3466	212.063	0.0545965	0.325783	1.84649	4.31909	-3377.63	2440.93			8.26781	11.0437	7.09055	12.094
	5.05396	5.78997	13.57	11.1425	5.54354	14.8258	3.81148	11.3619	5.92402	12.5941	10.3539	12.2563	193.846	0.0546527	0.325711	1.84012	4.31949	-3377.62	2427.94			8.13796	10.504	7.03246	11.7348
	4.73246	5.7436	13.1645	9.38307	5.44226	14.1992	3.76608	11.1311	5.7847	11.7692	10.0649	12.331	176.177	0.0548094	0.32485	1.84242	4.32556	-3377.79	2415.92			7.8802	9.67484	6.89396	11.3884
	4.43719	5.54311	12.3297	8.29263	5.46205	13.2911	3.71886	10.8232	5.71146	11.3323	9.95206	12.7959	159.051	0.0547303	0.325101	1.83469	4.32447	-3378.09	2403.62			7.43665	9.01527	6.75116	11.3601
	4.92247	5.61409	11.5336	7.70109	5.27295	12.5846	3.69007	10.1239	5.72875	11.1461	9.47085	12.6179	153.191	0.0547948	0.324512	1.82746	4.32599	-3377.85	2390.09			7.3567	8.51956	6.51425	11.0783
	4.71945	5.5557	11.0771	7.14103	5.04711	11.3382	3.69826	9.69068	5.90167	10.7264	9.34172	12.0802	164.79	0.0552842	0.323656	1.8221	4.33458	-3378.04	2372.51			7.1174	7.84213	6.4302	10.7161
	4.51655	5.63708	10.4367	6.74525	4.76666	10.2902	3.64249	9.07314	5.91508	10.5986	9.15429	12.1573	173.072	0.0560652	0.322701	1.82032	4.33532	-3378.28	2349.28			6.86344	7.26737	6.21024	10.6367
	4.51568	5.68664	9.77373	6.66068	4.5912	10.0006	3.5372	8.82125	6.24028	10.1702	9.22628	12.2249	193.458	0.0564398	0.322196	1.82049	4.33379	-3377.8	2319.86			6.65868	7.08415	6.19958	10.5404
	4.60257	5.64259	8.2595	6.69403	4.663	9.51678	3.32289	8.61501	6.29805	9.78839	9.47642	12.3191	235.907	0.0562784	0.322063	1.81937	4.33092	-3378.25	2283.75			6.16822	6.95794	6.07865	10.528
	4.64919	5.72599	7.43083	6.88418	4.86503	9.30529	3.30635	8.41388	6.33185	9.86078	9.61456	12.0773	277.317	0.0562664	0.321639	1.8195	4.32029	-3378.46	2242.24			5.93534	7.01816	6.01736	10.5175
	4.86793	5.73696	6.998	6.90408	5.01335	9.0129	3.47013	8.0863	6.47484	9.67115	9.41388	10.8241	303.071	0.0561247	0.320796	1.81482	4.31761	-3377.88	2195.12			5.86763	6.97678	6.01043	9.9697
	5.19003	5.82821	6.88972	6.98536	5.12836	8.68241	3.56496	8.20797	6.51496	9.6696	9.69497	10.5564	323.867	0.0561764	0.320345	1.81661	4.32132	-3378.67	2140.08			5.96932	6.93204	6.09597	9.97366
	5.38946	5.83363	7.41464	7.36699	5.46677	8.72985	3.57117	8.10664	6.31293	9.67047	9.58842	10.2182	332.961	0.0564147	0.319886	1.81483	4.32223	-3378.74	2073.33			6.21257	7.18787	5.99691	9.82568
	6.00006	6.11047	8.10623	7.62018	5.97149	8.78724	3.60309	7.83183	6.20421	9.88554	9.57472	9.72868	336.201	0.0559263	0.319667	1.81597	4.32688	-3378.05	2000.83			6.73892	7.45964	5.87971	9.72965
	6.56368	6.21117	8.7332	7.97319	6.5373	9.52187	3.58502	7.69075	6.01203	9.71023	9.71897	9.45497	342.28	0.0549442	0.319511	1.81535	4.32262	-3379.15	1919.88			7.16935	8.01079	5.7626	9.62806
	6.97985	6.39944	10.181	8.69701	6.85353	10.5311	3.66864	7.76102	5.94877	9.34942	9.54601	9.37351	332.008	0.0551139	0.319162	1.81677	4.32584	-3378.82	1830.83			7.85344	8.69386	5.79281	9.42298
	7.14241	6.41069	10.7385	9.5851	7.11984	11.7111	3.72549	7.82474	5.98587	9.50265	9.64061	9.64158	304.804	0.0550523	0.319096	1.81388	4.33057	-3378.06	1730.24			8.09721	9.47203	5.84537	9.59495
	7.3711	6.51985	11.1005	9.90778	7.33056	12.8351	3.71655	8.19168	5.80959	9.47423	10.016	9.72764	284.454	0.0548252	0.318782	1.8201	4.32937	-3379.52	1619.17			8.33048	10.0245	5.90594	9.73929
	6.90079	6.43842	11.458	10.2604	7.37583	14.1993	3.65755	8.55383	5.76458	9.43216	10.1342	10.1132	269.817	0.054736	0.318738	1.8247	4.32313	-3378.78	1499.29			8.26573	10.6118	5.99198	9.8932
	6.40747	6.35122	11.8069	10.2863	7.50344	15.2227	3.61799	8.91751	5.64997	9.42775	10.2668	10.6869	253.608	0.0548066	0.319004	1.83381	4.31076	-3378.19	1370.59			8.18854	11.0041	6.06182	10.1271
	5.81522	6.11982	11.4866	10.3905	7.23512	16.6186	3.65098	9.38477	5.77564	9.31711	10.4139	11.2631	252.859	0.0548046	0.319457	1.83587	4.3056	-3380.04	1238.89			7.80723	11.4147	6.27047	10.3314
	5.18569	5.85708	11.2949	11.3153	6.99403	17.3801	3.78517	9.58903	5.85084	9.36636	10.5915	11.9289	263.528	0.0550578	0.319918	1.83466	4.30616	-3378.68	1100.53			7.44588	11.8965	6.40835	10.6289
	4.5297	5.66545	10.7167	12.0535	6.99641	17.3043	3.85286	10.1538	5.92382	9.51659	10.5344	12.7352	272.528	0.0552312	0.319602	1.83172	4.30483	-3378.56	961.584			6.97061	12.1181	6.64349	10.9287
	4.19301	5.54785	10.1831	11.9356	6.81152	17.9761	3.83171	10.3473	6.08484	9.31772	10.5754	13.2508	275.698	0.0550633	0.319771	1.82711	4.30366	-3380.72	824.693			6.64132	12.2411	6.75462	11.048
	4.09972	5.38213	9.7494	12.0375	6.7252	18.647	3.90196	10.6456	6.42709	9.35237	10.4168	13.7392	282.456	0.0549828	0.320709	1.82333	4.30961	-3378.64	692.711			6.41041	12.4699	6.99155	11.1694
	4.08562	5.54543	9.49814	12.1802	6.6664	18.6405	4.0545	10.5727	6.54087	9.14005	10.1784	13.9039	289.855	0.0550692	0.321271	1.82765	4.30805	-3379.15	565.657			6.37639	12.4957	7.05603	11.0741
	4.09257	5.52638	8.77479	12.0535	6.60649	18.792	4.1212	10.3406	6.76044	8.80086	10.1134	14.0541	300.644	0.0546639	0.320952	1.83051	4.31509	-3381.41	439.392			6.13125	12.484	7.07409	10.9895
	3.96969	5.43316	8.37923	11.6519	6.41428	18.525	4.22554	10.4722	6.83214	8.74368	9.90973	13.7488	297.599	0.054899	0.321269	1.83718	4.31788	-3378.48	322.633			5.92736	12.1971	7.17662	10.8007
	3.83988	5.38739	8.08398	10.941	6.18613	18.3314	4.21408	10.7153	6.86918	8.71123	9.52613	13.6421	280.601	0.0546544	0.321319	1.84506	4.31304	-3379.94	211.951			5.77041	11.8195	7.26618	10.6265
	3.59653	5.25846	7.82344	9.77534	5.88575	18.2265	4.12775	10.6204	6.96684	8.29526	9.43573	13.6695	261.27	0.0546517	0.321721	1.84921	4.31286	-3381.93	109.138			5.55947	11.2959	7.23834	10.4668
	3.74794	5.13008	7.81186	8.47579	5.65013	18.0305	4.05995	10.2899	6.92891	8.05459	9.33905	13.6982	245.072	0.0554344	0.322019	1.84975	4.3138	-3378.16	11.0351			5.56329	10.7188	7.09291	10.3639
	3.7877	5.04673	7.83899	7.87089	5.68337	17.2381	3.83628	10.1465	6.74228	7.69655	9.12181	13.2509	224.669	0.056009	0.322614	1.85153	4.30888	-3380.84	-81.9977			5.55781	10.2641	6.90836	10.0231
	3.76605	4.9003	8.0578	7.083	5.75291	16.7552	3.74351	10.0542	6.79157	7.5359	9.06188	13.1156	208.18	0.0561132	0.322585	1.85186	4.30821	-3382.12	-168.321			5.57472	9.86369	6.86308	9.90447
	3.68317	4.77769	8.62781	6.70248	5.49604	16.6878	3.6235	10.314	6.88562	7.55194	8.6597	12.8386	189.632	0.0562541	0.322674	1.86009	4.30894	-3377.67	-246.615			5.69622	9.62877	6.94103	9.68342
	4.01494	4.76602	9.10162	6.6695	5.65918	16.3487	3.54431	10.3926	6.9557	7.42878	8.62338	12.6986	172.986	0.0561654	0.322208	1.8583	4.30892	-3381.75	-311.958			5.96086	9.55914	6.96421	9.58359
	4.26344	5.09267	9.31824	6.60123	5.66145	16.2558	3.42819	10.4755	7.0776	7.2641	8.50882	12.6709	168.331	0.0568741	0.321479	1.85929	4.30685	-3381.81	-368.912			6.22479	9.50615	6.99377	9.48127
	4.49539	5.32586	9.71643	6.73144	5.7853	15.6425	3.35291	10.8142	7.12726	7.08118	8.43423	12.2979	179.921	0.0578261	0.321782	1.8592	4.30807	-3376.91	-425.987			6.51256	9.3864	7.09813	9.2711
	4.59174	5.51491	9.84589	7.13155	6.1296	15.8511	3.40973	11.004	7.13254	6.96064	8.33313	11.584	203.158	0.0578253	0.3218	1.86931	4.30871	-3382.81	-478.15			6.65085	9.70409	7.1821	8.95927
	4.40757	5.72082	10.2502	7.38798	6.195	16.3877	3.42747	11.5559	7.25483	6.98934	8.28098	11.2062	238.174	0.0580854	0.321709	1.87773	4.3168	-3381.18	-524.419			6.79285	9.99024	7.41272	8.82549
	4.39147	5.9606	10.3574	7.90714	6.36987	16.7339	3.45548	12.0811	7.37475	6.94585	8.14103	10.8607	286.614	0.058542	0.321103	1.88191	4.32127	-3376.43	-566.5			6.90317	10.337	7.63711	8.64919
	4.42066	6.12238	10.1918	8.01493	6.26914	16.8465	3.43067	12.1995	7.42103	6.79324	8.04029	10.2122	340.541	0.0588612	0.321143	1.87767	4.32304	-3383.99	-602.468			6.91162	10.3769	7.68375	8.34856
	4.37511	6.35595	9.71104	8.15621	6.25117	17.4881	3.5073	12.3973	7.72723	6.75554	8.27045	9.98992	378.275	0.0591312	0.321784	1.8713	4.32234	-3379.81	-637.656			6.81403	10.6318	7.87728	8.33864
	4.18284	6.33696	9.23595	8.29431	6.36782	18.3614	3.73889	12.4754	7.72076	6.81217	8.19038	9.65643	398.953	0.0589817	0.323218	1.86584	4.32865	-3376.41	-663.456			6.58525	11.0078	7.97835	8.21966
	3.92362	6.43499	8.78216	8.41718	6.41382	19.1757	3.7829	12.7168	7.7116	6.77421	8.08406	9.50238	417.485	0.058463	0.323929	1.86542	4.33309	-3385.17	-679.71			6.38026	11.3356	8.07044	8.12022
	3.53445	6.47629	8.36714	8.23912	6.29741	19.1945	3.73253	13.2887	7.65739	6.79891	7.92677	9.79843	427.974	0.0583634	0.324071	1.87042	4.32434	-3378.37	-688.337			6.12596	11.2437	8.22619	8.1747
	3.43284	6.39076	7.66126	8.02707	6.35921	19.5313	3.70732	13.4487	7.73443	6.76739	7.99133	10.0373	424.024	0.0583887	0.323908	1.86838	4.32102	-3376.48	-692.172			5.82829	11.3059	8.29682	8.26535
	3.2888	6.05829	7.15281	7.33738	6.39353	20.6518	3.66308	13.7027	7.74749	6.5591	8.20659	10.6444	409.018	0.0581217	0.324928	1.86564	4.32206	-3386.08	-689.345			5.49997	11.4609	8.37109	8.47002
	3.19396	5.90956	6.55769	7.34583	6.39646	21.7114	3.57745	14.1431	7.5743	6.41585	8.14905	10.9157	384.32	0.058636	0.325723	1.86255	4.31514	-3376.16	-680.354			5.2204	11.8179	8.43163	8.49355
	3.00896	5.77514	6.24781	7.32214	6.5331	22.9048	3.48581	14.9407	7.41012	6.30218	8.06548	11.2005	351.187	0.0584049	0.326063	1.86466	4.30991	-3376.79	-666.131			5.01064	12.2534	8.6122	8.52273
	2.94816	5.78146	6.13573	6.96312	6.45469	22.8037	3.22049	15.8678	7.22271	6.15677	7.97262	11.8682	337.107	0.0581268	0.325567	1.87061	4.29721	-3386.34	-652.367			4.95512	12.0738	8.77034	8.66585
	2.88097	5.49181	6.32622	6.98739	6.47073	23.4928	3.07947	16.5538	7.25563	6.14472	8.01649	12.4661	317.873	0.057886	0.324955	1.87844	4.2937	-3373.32	-634.835			4.89967	12.317	8.96296	8.87577
	2.85067	5.39321	6.35769	7.10136	6.38292	25.2079	3.02897	16.9095	7.25398	6.01908	7.95662	12.6308	298.555	0.0580025	0.325148	1.87912	4.29542	-3377.45	-613.594			4.86719	12.8974	9.06415	8.86882
	2.78661	5.41532	6.47061	7.26363	6.52126	26.427	3.00132	17.4891	7.25154	5.91626	7.85487	12.8035	275.535	0.0579724	0.324997	1.88836	4.28684	-3385.44	-586.001			4.89084	13.404	9.2473	8.8582
	2.72606	5.47614	6.47639	7.47656	6.57139	26.1218	2.97053	17.8502	7.12022	6.13423	7.5084	12.3704	255.52	0.0581379	0.324858	1.89051	4.27914	-3369.93	-551.917			4.89286	13.3899	9.31366	8.67102
	2.6089	5.62227	6.56637	7.68274	6.54567	26.6429	2.95186	17.9094	7.07734	6.17028	7.37594	12.0923	245.651	0.0581759	0.324091	1.89182	4.28738	-3378.11	-516.346			4.93251	13.6238	9.31287	8.54616
	2.58084	5.67968	6.60921	7.83304	6.46411	26.5498	3.00701	18.0663	7.18595	6.24868	7.44904	12.1234	243.681	0.0583724	0.323515	1.89271	4.3033	-3383.43	-482.762			4.95657	13.6156	9.41976	8.60703
	2.4966	5.74219	6.86124	7.90537	6.43585	26.3818	3.04683	17.4384	7.26152	6.30751	7.41362	12.0582	248.094	0.0589892	0.323528	1.8942	4.31383	-3366.25	-446.185			5.03334	13.5743	9.24891	8.5931
	2.43354	5.88518	6.86529	8.13744	6.45884	26.6436	3.00307	17.118	7.10913	6.36403	7.02366	11.6531	252.35	0.0591873	0.323519	1.89341	4.31945	-3378.98	-409.644			5.06134	13.7466	9.07675	8.34692
	2.49078	5.95469	6.89496	8.06627	6.57957	26.7494	3.02957	16.4617	7.19289	6.42778	6.7664	11.1748	247.189	0.0595847	0.323216	1.8854	4.33046	-3380.78	-373.936			5.11348	13.7984	8.89472	8.123
	2.43439	6.00143	7.13596	7.89039	6.68975	25.5236	3.02872	16.1807	7.15832	6.38019	6.80262	10.6264	242.434	0.0594821	0.322854	1.88105	4.33669	-3363.94	-342.079			5.19059	13.3679	8.78925	7.93641
	2.40505	5.94499	7.36769	7.75506	6.5844	24.6965	3.00758	15.7596	7.1872	6.31998	6.7167	10.5294	250.435	0.0593384	0.321884	1.87536	4.34942	-3381.09	-318.346			5.23924	13.012	8.65145	7.85536
	2.40439	6.09356	7.53785	7.40462	6.35502	21.9963	2.92317	15.0126	7.13608	6.31672	6.62965	10.5445	257.364	0.0594964	0.321249	1.87131	4.35826	-3378.76	-299.765			5.34527	11.9187	8.35728	7.8303
	2.34802	6.03197	7.73711	7.08054	6.46565	20.0064	2.81556	14.3903	6.98253	6.28505	6.39518	10.2502	257.81	0.0592444	0.321041	1.8677	4.3607	-3363.55	-285.94			5.37237	11.1842	8.06278	7.64347
	2.28416	6.0405	7.59617	6.95255	6.48309	17.8458	2.71379	14.065	6.73427	6.21846	6.04194	9.54578	254.483	0.0591522	0.320535	1.86024	4.36033	-3384.41	-275.536			5.30695	10.4271	7.8377	7.26873
	2.17343	6.01993	7.49222	6.78995	6.38977	16.1662	2.56788	13.5161	6.72383	6.19407	5.83657	8.95023	247.422	0.0591618	0.320007	1.85972	4.36379	-3376.9	-271.401			5.22853	9.78198	7.60261	6.99363
	2.02319	6.02874	7.85739	6.6824	6.40987	13.9094	2.45039	12.8928	6.53043	6.29496	5.78821	8.15508	246.897	0.0592342	0.319393	1.86499	4.36319	-3365.44	-272.453			5.30311	9.00057	7.29119	6.74608
	1.91598	6.00706	7.79812	6.75067	6.25129	11.1264	2.32656	12.262	6.37551	6.29933	5.50233	7.24882	243.804	0.0592772	0.319045	1.86185	4.36316	-3387.58	-276.563			5.24039	8.0428	6.98801	6.35016
	1.88406	5.99549	7.48936	7.22818	6.26623	9.4839	2.27031	11.8041	6.17624	6.37879	5.35611	6.6616	233.114	0.0590069	0.319502	1.85646	4.36476	-3374.74	-281.042			5.12297	7.65944	6.75023	6.13217
	1.84466	5.74084	7.56865	7.63844	6.58293	8.62138	2.29012	11.8815	6.03629	6.5179	5.23809	6.08164	223.649	0.0589441	0.319862	1.85534	4.36051	-3368.08	-286.006			5.05138	7.61425	6.73596	5.94588
	1.805	5.85754	7.45418	8.22912	6.67057	7.72527	2.2733	12.133	5.7384	6.72596	5.19663	5.9488	225.205	0.058776	0.319962	1.86366	4.35442	-3390.35	-292.838			5.03891	7.54165	6.71489	5.95713
	1.90331	5.81365	7.48592	9.15757	6.69064	7.58793	2.2728	12.5397	5.59157	7.13207	5.12337	6.06871	231.708	0.058199	0.319581	1.86603	4.34675	-3369.95	-300.16			5.06763	7.81205	6.80136	6.10805
	2.13106	5.7501	7.49359	11.1433	6.81889	8.08916	2.43861	13.3181	5.21386	7.49184	5.17602	6.76115	238.626	0.0578033	0.319835	1.86654	4.3433	-2813.96	-306.375			5.12492	8.68377	6.99018	6.47634
	2.2925	5.61602	7.38249	15.0862	6.90011	8.52809	2.52721	14.3769	5.03988	8.29159	5.3062	7.81712	259.062	0.057081	0.320152	1.86685	4.3339	-1689.79	-309.687			5.097	10.1715	7.31466	7.13831
	2.33434	5.46266	7.0777	19.1169	6.91372	8.76772	2.52634	15.6051	4.96532	9.67715	5.30138	9.65969	280.062	0.056217	0.320318	1.86874	4.33023	-505.796	-313.32			4.95823	11.5994	7.69892	8.21274
	2.35458	5.27982	6.73107	24.4653	6.8236	9.09459	2.51324	16.3567	4.89175	12.2332	5.72506	12.8482	307.315	0.0561393	0.319371	1.88017	4.32444	628.695	-316.765			4.78849	13.4612	7.92057	10.2688

## Sheet: P205 U2
	Ra Li	Oi Li	Oe Li	MF Li	ICO Li	LO Li	Ra Re	Oi Re	Oe Re	MF Re	ICO Re	LO Re	EKG	Kippwinkel	Rotwinkel	Kraft x	Kraft y	Druck li	Druck re			Bauch links	Rücken links	Bauch rechts	Rücken rechts
	1.99759	12.1705	5.65703	22.093	4.46309	6.65189	3.19441	9.06557	4.33327	28.5943	7.52786	31.5398	240.205	0.0472579	0.429475	0.673419	3.27151	41	-2886.36			6.60836	11.0693	5.53109	22.554
	2.04275	13.1758	5.91245	21.7473	4.29932	6.73659	3.29786	9.56709	4.49529	30.8423	8.44528	32.3161	234.251	0.0473815	0.429436	0.661942	3.24915	32	-2884.52			7.04368	10.9277	5.78674	23.8679
	2.15129	14.0271	6.18196	21.704	4.32942	7.02338	3.31009	10.3293	4.67129	32.752	8.93585	32.8538	229.576	0.0476014	0.429866	0.651737	3.21976	1.25293	-2884.54			7.45344	11.0189	6.10355	24.8472
	2.23398	14.4454	6.72169	20.9588	4.41566	7.10049	3.47026	10.8938	4.84169	33.8995	9.28199	33.8	225.967	0.0469343	0.429352	0.659506	3.19512	11	-2887.83			7.80036	10.825	6.40192	25.6605
	2.30468	14.9943	6.97048	19.7456	4.47415	6.782	3.72387	11.0616	5.02177	34.2494	9.45971	36.1687	212.728	0.0468675	0.429197	0.662315	3.18269	-2882.57	L			8.0898	10.3339	6.60243	26.6259
	2.4329	14.9255	7.42129	18.3575	4.62298	6.52387	4.0407	11.1857	5.05924	34.2322	9.73812	36.9758	194.056	0.046926	0.429534	0.668516	3.17854	-2846.53	-2901.12			8.25991	9.8348	6.76187	26.982
	2.58749	15.0939	7.78424	17.3296	4.80872	6.42596	4.1257	10.8974	5.06589	33.676	9.68391	37.9644	190.731	0.0464654	0.429559	0.666951	3.17651	-2827.37	-2913.69			8.48855	9.52142	6.69634	27.1081
	2.62818	14.9489	8.11437	16.1314	4.88743	6.08022	4.64201	10.525	4.97406	32.4653	9.40946	37.7021	189.38	0.0461343	0.429538	0.663187	3.17175	-2825.1	-2930.39			8.5638	9.033	6.7137	26.5256
	2.74002	14.5242	8.58057	14.9594	5.06652	5.72794	4.95744	10.03	4.83333	29.8032	8.97919	36.8944	192.197	0.0454175	0.429688	0.654455	3.17564	-2841.77	-2951.63			8.61493	8.58462	6.60693	25.2256
	2.7583	13.7915	8.9075	14.0199	5.18929	5.26397	5.34374	9.1963	4.67391	28.3469	8.33832	36.4732	194.892	0.0454236	0.429722	0.647864	3.17987	-2874.91	-2979.44			8.48576	8.15771	6.40465	24.3861
	2.75716	12.3898	9.16647	12.6151	5.08986	4.77547	5.60383	7.86724	4.48445	25.9056	7.77476	35.3899	208.903	0.044843	0.429925	0.645907	3.19079	-2919.49	-3010.86			8.10447	7.49348	5.98517	23.0234
	2.70463	11.3237	8.90181	11.7076	4.9715	4.4702	5.8649	6.69995	4.21143	23.3488	7.25797	33.3699	225.527	0.0446201	0.429987	0.631437	3.19698	-2966.38	-3041.57			7.64336	7.04977	5.59209	21.3256
	2.66226	10.1156	8.65335	10.5709	4.89194	4.27384	6.03243	5.83387	4.01316	20.71	6.59813	29.274	228.487	0.0438481	0.430101	0.617355	3.19656	-3010.24	-3072.43			7.14372	6.57889	5.29315	18.8607
	2.56678	9.27284	8.29402	9.56137	4.73172	4.13812	6.23869	5.02461	3.95755	17.628	5.69679	25.568	233.357	0.0432559	0.42933	0.607291	3.20162	-3049.83	-3102.76			6.71121	6.14374	5.07362	16.2976
	2.4125	8.69055	7.84604	8.2049	4.4427	4.02167	6.69104	4.72154	3.93793	15.6153	4.95513	21.281	249.393	0.0425048	0.429261	0.604244	3.19658	-3085.02	-3130.05			6.31636	5.55642	5.11684	13.9505
	2.39806	8.07717	7.51882	7.08271	4.27075	4.01534	6.73754	4.41314	3.9264	12.8481	4.096	17.6288	260.525	0.0416874	0.42933	0.605209	3.2054	-3115.28	-3153.07			5.99801	5.12293	5.02569	11.5243
	2.30672	7.83766	7.08484	6.62888	4.1592	4.06124	6.95116	4.06971	3.97696	11.1747	3.39236	14.5922	264.579	0.0412207	0.429906	0.600906	3.20401	-3139.71	-3171.09			5.74307	4.94978	4.99927	9.71977
	2.33028	7.50139	6.72454	6.28339	4.03893	4.21413	6.96599	4.06437	4.00435	9.91342	3.12361	11.5023	270.925	0.0408287	0.430106	0.596869	3.19733	-3159.31	-3182.28			5.51874	4.84549	5.01157	8.17979
	2.29948	7.38075	6.47343	6.19906	4.03485	4.35179	6.89149	4.15646	4.0188	8.99196	2.84751	9.13685	279.58	0.0409239	0.429133	0.581634	3.19261	-3174.54	-3190.24			5.38455	4.8619	5.02225	6.9921
	2.31707	7.42121	6.32339	5.76509	3.91434	4.4626	6.72813	4.2224	4.10728	8.80536	2.71781	7.37083	277.294	0.0411146	0.429056	0.591123	3.18671	-3186.47	-3196.89			5.35389	4.71401	5.01927	6.298
	2.28185	7.43659	6.29532	5.51182	3.81497	4.60544	6.59463	4.22072	4.19529	8.67922	2.75521	5.82554	283.614	0.0415095	0.428364	0.600939	3.188	-3196.93	-3201.88			5.33792	4.64408	5.00355	5.75332
	2.29692	7.54477	6.29165	5.13941	3.68713	4.66606	6.4755	4.28572	4.07876	8.542	2.76095	4.88723	298.599	0.0422893	0.427601	0.608266	3.18533	-3206.16	-3204			5.37778	4.49753	4.94666	5.39673
	2.25631	7.92403	6.34561	4.81542	3.52231	4.62786	6.26536	4.26479	3.96777	8.05416	2.71437	4.41839	303.823	0.0425294	0.426221	0.623213	3.18529	-3214.47	-3204.3			5.50865	4.32186	4.83264	5.06231
	2.20411	8.24833	6.23686	4.6528	3.49215	4.87234	6.03154	4.23827	3.97039	7.73601	2.7743	4.18728	296.541	0.0428736	0.424958	0.632349	3.17529	-3222.46	-3203.83			5.5631	4.3391	4.74673	4.8992
	2.19104	8.27382	6.04051	4.29381	3.30609	5.081	5.8509	4.33445	3.851	7.15545	2.75085	3.90055	291.276	0.04284	0.423155	0.639757	3.16324	-3230.29	-3202.67			5.50179	4.22697	4.67879	4.60228
	2.05794	8.54725	5.96236	4.00991	3.08837	5.12095	5.88256	4.29997	3.72688	6.48662	2.64438	3.76116	282.727	0.0432033	0.421334	0.643779	3.15745	-3237.56	-3201.25			5.52252	4.07307	4.63647	4.29738
	1.95529	8.83227	5.68715	3.83543	2.97383	5.30703	6.09436	4.32606	3.65074	5.96155	2.57883	3.57663	278.282	0.0430783	0.421294	0.652056	3.15333	-3244.29	-3199.49			5.49157	4.03876	4.69038	4.039
	1.92209	9.10589	5.61901	3.80978	2.92145	5.5091	6.49629	4.35666	3.64332	5.35552	2.44299	3.43969	279.188	0.0432364	0.420884	0.652231	3.15545	-3250.83	-3196.34			5.549	4.08011	4.83209	3.74607
	1.86789	9.57987	5.55787	3.57292	2.93388	5.65061	6.99558	4.56746	3.49822	4.7201	2.36331	3.39471	267.397	0.0433143	0.421063	0.654222	3.15314	-3256.5	-3192.11			5.66855	4.05247	5.02042	3.4927
	1.82114	9.51677	5.49806	3.55896	2.8844	5.78541	7.35296	4.72779	3.57877	4.21492	2.34658	3.46129	249.062	0.0434443	0.420939	0.667901	3.15887	-3261.46	-3187.73			5.61199	4.07626	5.21984	3.34093
	1.79153	9.37879	5.42101	3.52444	2.93721	6.09388	7.71503	4.89699	3.64663	4.05555	2.4282	3.49365	229.897	0.0436006	0.420916	0.673606	3.15604	-3266.23	-3183.51			5.53044	4.18518	5.41955	3.3258
	1.78568	9.23029	5.38992	3.59491	2.87642	6.51564	7.86852	5.08788	3.56087	4.05658	2.42925	3.52064	215.976	0.0438998	0.420509	0.683174	3.15982	-3270.35	-3179.7			5.46863	4.32899	5.50576	3.33549
	1.791	9.19237	5.51873	3.85552	2.96895	7.17828	8.3779	5.33391	3.77723	4.12685	2.49636	3.49186	210.953	0.0440717	0.420672	0.689753	3.16324	-3274.11	-3175.65			5.5007	4.66758	5.82968	3.37169
	1.8452	8.90567	5.61106	4.67914	3.18559	7.63038	8.58475	5.52932	4.06376	4.29844	2.59633	3.55525	201.942	0.0440477	0.420963	0.701864	3.16841	-3277.7	-3171.39			5.45398	5.16504	6.05927	3.48334
	1.84997	8.44858	5.62907	5.17812	3.3454	8.50028	8.875	5.77764	4.23574	4.64641	2.70719	3.60662	189.151	0.0442414	0.42057	0.716579	3.18676	-3281.04	-3167.43			5.30921	5.6746	6.29612	3.65341
	1.8635	8.07273	5.73549	5.74256	3.54678	9.74326	9.2264	5.94408	4.45973	5.49715	2.89083	3.90651	176.219	0.0439945	0.420687	0.740035	3.19462	-3284.05	-3163.99			5.2239	6.3442	6.5434	4.09816
	1.86689	7.69866	5.67539	6.29044	3.65962	10.3453	9.0227	6.02049	5.11169	6.2521	3.03384	4.38813	173.92	0.0442255	0.420972	0.754017	3.20806	-3287.15	-3162.44			5.08031	6.76511	6.71829	4.55802
	1.91483	7.78894	5.72732	6.6804	3.77231	10.7448	8.82893	6.1137	5.19425	6.91982	3.10852	4.69518	184.828	0.0438827	0.421225	0.763833	3.21363	-3290.26	-3161			5.1437	7.06584	6.7123	4.90784
	1.98691	7.78203	5.91449	7.09213	3.91951	11.0059	8.48876	6.15093	5.44379	7.4567	3.17672	5.05881	198.207	0.0438167	0.421512	0.769525	3.22238	-3293.05	-3159.54			5.22781	7.33917	6.69449	5.23074
	2.0297	8.09203	5.99553	7.62479	4.02969	10.9745	8.21585	6.32296	5.67216	8.04588	3.2889	5.26942	206.538	0.0437604	0.422204	0.765245	3.23818	-3295.83	-3158.67			5.37242	7.54301	6.73699	5.53473
	2.03095	8.10231	6.27647	8.24085	4.06507	10.5635	7.68091	6.15187	5.77915	8.6063	3.3555	5.82222	207.149	0.0443309	0.424117	0.772065	3.24585	-3298.63	-3158.18			5.46991	7.62315	6.53731	5.928
	2.10075	8.19919	6.3217	8.25473	4.06234	10.3123	7.49707	6.06566	5.76518	9.33101	3.42652	6.4141	222.26	0.0445386	0.425515	0.782025	3.25982	-3301.27	-3157.68			5.54054	7.54312	6.44264	6.39054
	2.1157	8.46011	6.47315	8.31749	4.01019	9.84915	6.97005	5.92341	5.92657	9.98956	3.58125	6.83176	254.987	0.0447981	0.426111	0.781247	3.27255	-3303.85	-3157.28			5.68298	7.39228	6.27334	6.80086
	2.12446	8.63461	6.44192	8.38123	4.04589	9.05745	6.32494	5.76143	6.03981	10.6733	3.71761	7.03455	281.139	0.0453771	0.426714	0.777097	3.28147	-3306.48	-3157.64			5.73366	7.16152	6.04206	7.14183
	2.17366	8.84284	6.49678	8.4854	4.06804	8.50927	6.08202	5.66039	5.77904	11.3524	3.81124	7.27316	288.645	0.0460479	0.426402	0.785125	3.28724	-3308.81	-3157.03			5.83776	7.0209	5.84048	7.47895
	2.16845	8.8987	6.52015	8.69336	4.03418	8.30289	5.84452	5.57009	5.82732	11.8261	3.93058	7.63224	293.203	0.0461182	0.426947	0.786888	3.28844	-3310.94	-3156.38			5.86244	7.01015	5.74731	7.79631
	2.21584	9.17886	6.56697	8.76929	4.01803	7.86964	5.74659	5.37721	5.77479	12.555	3.97955	8.12551	308.256	0.0466301	0.42811	0.78749	3.28825	-3313.05	-3156.21			5.98722	6.88565	5.63287	8.22003
	2.1938	9.13417	6.67117	8.99172	4.0536	7.85952	5.73203	5.03077	5.49881	13.0775	4.12395	8.81391	323.911	0.0467801	0.428838	0.795087	3.28328	-3314.95	-3155.81			5.99971	6.96828	5.42054	8.67178
	2.18237	9.16065	6.64588	8.97057	4.05378	7.55432	5.68131	5.04783	5.38163	13.3488	4.21165	9.27628	326.252	0.0467722	0.428518	0.798583	3.28478	-3316.57	-3154.97			5.9963	6.85956	5.37026	8.94558
	2.14251	9.22701	6.65886	9.20063	4.13043	7.32005	5.63368	4.97459	5.33253	13.4027	4.24845	9.38889	320.626	0.0467433	0.428363	0.796582	3.28236	-3318.15	-3154.79			6.00946	6.8837	5.3136	9.01334
	2.15285	9.37825	6.83237	9.01921	4.13087	6.66465	5.60641	4.72366	5.0933	13.1498	4.13422	9.57713	304.024	0.0470592	0.428929	0.788913	3.26708	-3319.59	-3154.31			6.12116	6.60491	5.14112	8.95372
	2.17466	9.55025	6.92663	8.98861	4.0206	6.3221	5.70623	4.74801	4.82317	13.2903	3.99702	9.77313	284.036	0.0473658	0.428863	0.783057	3.25977	-3320.68	-3153.25			6.21718	6.44377	5.09247	9.02016
	2.14118	9.62701	7.17771	8.90979	3.98476	5.77685	5.70002	4.7242	4.54703	12.977	3.94765	9.76758	275.667	0.0475808	0.429265	0.778654	3.24776	-3321.89	-3153.21			6.3153	6.2238	4.99042	8.89742
	2.15113	9.69955	7.44148	8.69159	4.0122	5.36052	5.70203	4.59464	4.43224	13.0586	3.96336	9.82794	266.09	0.0478957	0.429059	0.774275	3.24014	-3323.08	-3153.24			6.43072	6.02144	4.90964	8.94995
	2.12268	9.50515	7.6901	8.50157	3.98802	5.14245	5.72467	4.69969	4.28735	13.4455	4.12178	9.8782	246.893	0.0477362	0.428355	0.761664	3.23362	-3323.93	-3152.6			6.43931	5.87734	4.9039	9.14848
	2.12964	9.40096	7.73483	8.02113	3.96196	4.86899	5.78952	4.86116	4.15287	13.8485	4.24134	9.44787	218.681	0.0477027	0.427909	0.757189	3.23119	-3324.68	-3152.46			6.42181	5.61736	4.93451	9.17923
	2.11722	9.51512	7.82216	7.70346	3.92191	4.5699	5.65174	4.80099	4.01758	14.2141	4.49402	9.1219	208.933	0.0474969	0.427848	0.752173	3.2253	-3325.44	-3152.8			6.48484	5.39843	4.82344	9.27667
	2.15406	9.68898	7.96176	7.37093	3.81993	4.237	5.66908	4.83979	4.02253	15.0415	4.64915	8.7288	201.554	0.0473575	0.427431	0.740213	3.21666	-3325.89	-3152.1			6.6016	5.14262	4.8438	9.47314
	2.08997	9.70129	7.86574	6.96743	3.69357	4.09295	5.63975	4.96966	3.95908	16.0331	4.94411	8.83165	198.676	0.0472641	0.42694	0.741623	3.21738	-3326.19	-3151.65			6.55233	4.91799	4.85616	9.93627
	2.04793	9.94686	7.88309	6.74077	3.71722	4.06077	5.62604	4.89354	3.9421	16.1765	5.22526	9.57126	210.392	0.0469927	0.426317	0.751297	3.21338	-3326.58	-3151.69			6.62596	4.83959	4.82056	10.3243
	2.02462	9.93856	7.73801	6.59276	3.71963	4.18068	5.83022	4.85262	3.95099	16.935	5.47876	9.89785	219.067	0.0467455	0.425809	0.745374	3.21754	-3326.72	-3150.77			6.56706	4.83102	4.87795	10.7705
	2.00538	9.88875	7.55871	6.45225	3.68849	4.33958	6.06556	4.83085	3.81079	17.3311	5.62278	10.2014	229.257	0.0463251	0.425495	0.737849	3.2257	-3326.67	-3149.96			6.48428	4.82677	4.9024	11.0517
	1.94594	9.95856	7.26372	6.47172	3.6922	4.46377	6.23885	4.79841	3.7652	17.6251	5.64991	10.4634	244.55	0.0467707	0.425292	0.729835	3.23002	-3326.82	-3150.12			6.38941	4.87589	4.93415	11.2461
	1.97007	10.1897	7.22578	6.52596	3.61597	4.44438	6.29778	4.62496	3.74074	17.7222	5.61988	10.6679	250.928	0.0468622	0.425161	0.721172	3.23275	-3326.91	-3149.42			6.46185	4.8621	4.88783	11.3366
	1.95918	10.123	7.25911	6.34282	3.66541	4.36127	6.36408	4.61032	3.86399	17.8013	5.59258	10.9817	251.072	0.0475518	0.425102	0.716426	3.23532	-3326.84	-3148.39			6.44709	4.78983	4.94613	11.4585
	1.90619	10.1529	7.13068	6.2027	3.63054	4.49998	6.59792	4.44355	3.84885	17.7404	5.6732	11.2128	253.837	0.0477201	0.425482	0.710203	3.24243	-3327.03	-3148.64			6.39659	4.77774	4.96344	11.5421
	1.92319	9.94669	7.09275	6.37817	3.58209	4.70844	6.70012	4.44224	3.87178	18.2013	5.59334	11.5101	256.178	0.0476492	0.42613	0.699771	3.25703	-3327.28	-3148.5			6.32088	4.88957	5.00471	11.7683
	1.97751	9.65314	7.01719	6.40916	3.49359	4.76823	6.91922	4.42941	3.89823	18.3128	5.50045	11.57	249.887	0.0476514	0.427043	0.687098	3.27343	-3327.28	-3147.86			6.21595	4.89032	5.08228	11.7944
	1.99354	9.66895	7.11027	6.42802	3.51611	4.84731	6.93858	4.45015	3.92446	18.1968	5.39723	11.9603	243.429	0.0475522	0.428489	0.688668	3.2818	-3327.5	-3148.25			6.25759	4.93048	5.1044	11.8514
	1.98817	9.69544	7.16183	6.58748	3.43658	4.71058	6.7698	4.39066	3.95817	18.369	5.49649	12.3785	247.065	0.0479462	0.429001	0.694572	3.2888	-3327.87	-3148.4			6.28181	4.91155	5.03954	12.0813
	2.03115	9.81547	7.39031	6.62371	3.40656	4.57638	6.80973	4.27471	3.94318	18.8402	5.58942	12.5607	258.797	0.048185	0.429634	0.703269	3.28886	-3327.94	-3147.69			6.41231	4.86889	5.0092	12.3301
	1.99155	9.82032	7.41751	6.75164	3.42012	4.51457	6.84731	4.24411	3.92585	19.5842	5.62076	12.7574	280.926	0.0486108	0.430571	0.721393	3.28966	-3328.1	-3147.74			6.40979	4.89544	5.00576	12.6541
	2.00155	9.6536	7.14714	6.7827	3.36343	4.4944	6.97755	4.32346	3.83159	19.7774	5.6231	13.247	296.582	0.0490028	0.431034	0.731753	3.29004	-3328.41	-3147.8			6.26743	4.88018	5.0442	12.8825
	1.98135	9.60204	6.94371	6.91926	3.3489	4.39001	6.71958	4.28973	3.71625	19.9159	5.60175	13.7116	302.046	0.0494046	0.430816	0.743142	3.2818	-3328.42	-3147.04			6.1757	4.88606	4.90852	13.0764
	1.98257	9.59392	6.77797	6.84732	3.37954	4.27573	6.73118	4.20888	3.6047	19.32	5.50457	13.9034	308.146	0.0498151	0.430915	0.750863	3.27751	-3328.44	-3146.85			6.11815	4.8342	4.84826	12.9093
	1.95375	9.73203	6.6861	7.05955	3.424	4.20714	6.45967	4.07173	3.5081	19.6206	5.38623	13.9536	324.512	0.0501769	0.430861	0.757172	3.27844	-3328.67	-3146.84			6.12396	4.8969	4.67983	12.9868
	1.90729	9.53417	6.23245	7.13471	3.30822	4.18693	6.29893	4.12662	3.4554	19.4637	5.35386	14.3038	352.018	0.0502457	0.43109	0.760635	3.28232	-3328.65	-3145.92			5.89131	4.87662	4.62698	13.0405
	1.87929	9.42712	6.04607	7.21866	3.30374	4.246	6.25586	4.27214	3.46312	19.2187	5.24714	14.6899	375.033	0.0496031	0.431005	0.762299	3.2946	-3328.52	-3145.29			5.78416	4.9228	4.66371	13.0519
	1.82836	9.06393	5.50987	7.30171	3.1901	4.42153	6.0252	4.37196	3.45926	19.3854	5.14776	15.1613	376.136	0.0492282	0.430786	0.774022	3.31901	-3328.71	-3145.08			5.46739	4.97111	4.61881	13.2315
	1.81698	8.80527	5.10109	7.50712	3.0878	4.82214	5.7223	4.46684	3.31923	18.8391	4.99216	15.6008	357.387	0.0488911	0.430749	0.781508	3.34458	-3328.69	-3144.35			5.24111	5.13902	4.50279	13.144
	1.79073	9.09474	4.72719	7.77352	3.01917	5.20936	5.34026	4.38917	3.35251	19.1304	4.84499	15.8271	347.384	0.0482331	0.43032	0.787115	3.36102	-3328.46	-3143.88			5.20422	5.33402	4.36065	13.2675
	1.75693	8.73878	4.42086	8.01207	2.93637	5.56392	5.18359	4.57725	3.51653	19.6094	4.79864	16.3627	342.608	0.0478677	0.429774	0.78468	3.38473	-3328.49	-3143.85			4.97219	5.50412	4.42579	13.5902
	1.73312	8.70774	4.16783	8.21018	2.8273	5.76001	4.83129	4.64681	3.64964	19.8711	4.9747	16.7831	323.981	0.0473033	0.429067	0.795938	3.39569	-3328.41	-3143.83			4.86956	5.59916	4.37591	13.8763
	1.6575	8.62202	3.91016	8.22746	2.70608	5.86868	4.62816	4.80035	3.66915	20.0024	4.91938	16.7439	299.521	0.0466202	0.428794	0.797867	3.39593	-3328.1	-3143.79			4.72989	5.60074	4.36589	13.8886
	1.65209	8.36078	3.80802	8.31484	2.5967	6.2828	4.45111	4.91615	3.7112	20.6256	4.86464	16.677	265.549	0.0465179	0.427521	0.794509	3.38673	-3328.05	-3141.12			4.60696	5.73145	4.35949	14.0558
	1.64126	8.10215	3.51491	8.40143	2.48938	6.6399	4.5058	4.96574	3.59293	21.1678	4.72853	16.6514	228.467	0.0464998	0.4273	0.787586	3.36504	-3328.05	-3136.59			4.41944	5.84357	4.35482	14.1826
	1.61986	8.07209	3.41303	8.44207	2.46376	7.03837	4.41023	5.18965	3.57386	20.8436	4.71045	16.0723	205.054	0.0468427	0.427471	0.782636	3.33624	-3327.76	-3131.06			4.36832	5.9814	4.39125	13.8755
	1.57346	8.17391	3.3528	8.3655	2.44521	7.1569	4.47051	5.3311	3.58315	21.0867	4.81171	15.557	190.666	0.0467775	0.427497	0.77701	3.30201	-3327.71	-3123.41			4.36672	5.9892	4.46159	13.8185
	1.56098	8.70719	3.35582	8.54239	2.36264	7.31584	4.48844	5.52137	3.60938	21.0991	4.72088	15.4205	173.434	0.0466648	0.427708	0.780318	3.28413	-3327.82	-3106.19			4.54133	6.07362	4.53973	13.7468
	1.55938	8.97435	3.34811	8.54519	2.32837	7.39118	4.40687	5.81748	3.60132	21.4045	4.67228	14.4871	156.444	0.0467759	0.428895	0.787825	3.25897	-3327.68	-3055.47			4.62728	6.08824	4.60855	13.5213
	1.54462	9.09896	3.33908	8.79937	2.32923	7.69312	4.62548	6.02694	3.61825	21.7196	4.46626	13.4567	140.878	0.047471	0.428593	0.788496	3.23778	-3327.66	-2965.54			4.66089	6.27391	4.75689	13.2142
	1.5184	9.25034	3.37702	9.22055	2.34674	8.44187	4.68278	6.08072	3.64237	21.9845	4.47007	13.206	132.149	0.0475953	0.428557	0.789672	3.21921	-3327.87	-2816.92			4.71525	6.66972	4.80196	13.2202
	1.51178	9.88351	3.42935	9.7625	2.4588	9.29207	4.73662	6.15063	3.68918	22.2175	4.47797	12.1998	135.263	0.0482371	0.428631	0.799757	3.20887	-3327.79	-2587.96			4.94155	7.17113	4.85881	12.9651
	1.52523	10.3718	3.47412	10.6216	2.67116	10.8135	4.73791	6.19283	3.81303	21.9303	4.45792	11.0297	146.792	0.049123	0.428455	0.812629	3.20112	-3327.69	-2274.57			5.12372	8.03542	4.91459	12.4726
	1.60943	10.4628	3.53065	11.5828	2.92266	12.6168	4.60876	6.19288	4.01837	22.3502	4.42777	10.6516	159.763	0.0489162	0.427667	0.816879	3.18822	-3327.89	-1881.29			5.20096	9.04074	4.94	12.4765
	1.65583	10.6934	3.51333	13.5713	3.48031	15.098	4.72282	6.36276	4.24393	22.1999	4.40254	10.321	181.483	0.0494998	0.426899	0.811742	3.17524	-3327.92	-1441.69			5.28751	10.7165	5.10984	12.3078
	1.7015	10.3306	3.58359	15.954	4.53561	17.541	4.82928	6.47164	4.38275	22.6058	4.46884	9.48934	208.864	0.0499926	0.426319	0.803148	3.16585	-3327.87	-987.953			5.20524	12.6769	5.22789	12.188
	1.77138	10.2005	3.63653	20.1572	5.81566	19.5054	5.13943	6.49484	4.62776	22.8408	4.46189	9.22389	243.131	0.0505092	0.425766	0.800037	3.15741	-3328.12	-542.627			5.20279	15.1594	5.42068	12.1755
	1.84748	10.2693	3.77617	23.8326	7.15367	22.4508	5.29315	6.61416	4.90829	22.7544	4.52177	9.10136	281.162	0.0505365	0.42592	0.79523	3.14371	-3328.28	-124.228			5.29764	17.8123	5.6052	12.1258
	1.95314	10.3028	3.83215	27.313	8.40726	24.7277	5.64871	6.76831	5.23758	22.598	4.61788	8.87662	313.851	0.0508336	0.426428	0.787903	3.12953	-3328.31	242.328			5.36269	20.1493	5.88486	12.0308
	2.05367	10.0162	3.96352	31.4107	9.60717	26.4545	5.78366	7.25762	5.50156	22.6768	4.79542	9.13599	332.968	0.0505404	0.426381	0.777022	3.11592	-3328.72	529.845			5.34448	22.4908	6.18095	12.2027
	2.15209	10.0488	4.11708	34.9955	11.2278	27.6485	5.97118	7.81941	5.90542	23.1713	4.9951	9.78567	349.567	0.0501989	0.425901	0.774418	3.10114	-3329.15	725.007			5.43933	24.6239	6.56533	12.6507
	2.24575	10.6662	4.27205	39.0225	12.9511	29.2822	6.36247	8.24595	6.23965	23.3178	5.20733	9.6521	367.136	0.0503377	0.426227	0.786378	3.08372	-3329.43	845.789			5.72799	27.0853	6.94936	12.7258
	2.39154	10.9844	4.4969	41.9063	14.0988	29.7952	6.58558	8.45063	6.61116	23.3451	5.3805	9.63732	378.432	0.0502794	0.426654	0.797391	3.07485	-3329.91	908.541			5.9576	28.6001	7.21579	12.7876
	2.49671	11.1004	4.52611	44.094	15.1224	30.1714	6.81611	9.07728	7.10066	22.2473	5.55182	9.72517	385.823	0.0499426	0.427329	0.801973	3.0622	-3330.54	941.719			6.04106	29.7959	7.66468	12.5081
	2.5733	10.9412	4.5487	43.8864	15.1536	30.3579	7.26752	9.41514	7.4073	20.9052	5.63831	9.66455	378.223	0.04956	0.427117	0.803169	3.0588	-3330.97	946.208			6.02107	29.7993	8.02999	12.0694
	2.67786	10.8137	4.53234	42.2682	14.8584	29.8284	7.91004	10.0366	7.84633	20.0709	5.82201	9.5672	358.97	0.048922	0.427274	0.805703	3.05403	-3331.55	927.973			6.00796	28.985	8.59764	11.82
	2.72522	10.6734	4.49785	39.9537	14.2489	28.8276	8.18815	10.6245	8.07334	19.4673	5.89681	9.45136	339.617	0.0485226	0.427403	0.809556	3.05329	-3332.28	887.182			5.96549	27.6767	8.962	11.6052
	2.70826	10.2072	4.36688	36.7689	13.5372	27.2427	8.44476	10.935	8.3738	18.2227	5.75919	9.29181	323.648	0.0480141	0.427857	0.810303	3.05086	-3332.77	823.487			5.76078	25.8496	9.25118	11.0912
	2.71798	9.30013	4.17772	33.1793	12.202	25.4473	8.67467	10.7378	8.70892	16.666	5.732	8.73218	301.042	0.04779	0.428127	0.810196	3.05599	-3333.25	734.117			5.39861	23.6095	9.37379	10.3767
	2.63168	8.28777	3.90847	28.7761	10.5173	22.2309	8.73236	10.6581	8.6399	15.5999	5.60956	8.78934	274.427	0.0473367	0.428471	0.79367	3.06454	-3333.9	610.077			4.94264	20.5081	9.34345	9.99961
	2.50727	7.10399	3.57531	23.2953	8.89396	19.5135	8.83127	10.4707	8.56775	15.5901	5.48548	9.16466	247.144	0.0468279	0.428164	0.786106	3.06362	-3334.37	451.746			4.39552	17.2342	9.2899	10.0801
	2.38293	5.94194	3.26872	17.5421	6.66465	16.4383	8.79438	9.83703	8.28634	15.3794	5.32303	9.12079	220.76	0.0464133	0.427129	0.78319	3.06718	-3334.74	256.704			3.86453	13.5484	8.97258	9.94106
	2.28206	5.07083	3.02906	13.5611	5.27579	13.7447	8.52735	9.33155	7.93837	15.2654	5.16646	9.3768	197.617	0.0460194	0.426825	0.781618	3.07035	-3335.28	25.3489			3.46065	10.8605	8.59909	9.93621
	2.07274	4.37295	2.80223	9.99636	3.87438	10.2766	8.00666	8.47051	7.50043	14.8896	4.95258	9.52637	182.17	0.0457135	0.426416	0.772936	3.08241	-3335.7	-231.229			3.08264	8.04912	7.99253	9.7895
	1.94106	3.81015	2.69725	8.0978	3.07437	7.96918	7.69382	7.55397	7.1789	14.448	4.76379	9.4176	168.759	0.0454684	0.426242	0.770926	3.09234	-3335.98	-505.76			2.81615	6.38045	7.47556	9.54315
	1.8833	3.59841	2.61238	7.19175	2.54181	6.2918	7.34379	6.73211	6.93307	13.8833	4.66647	9.32155	158.062	0.0452894	0.426087	0.772964	3.1062	-3336.38	-781.495			2.69803	5.34179	7.00299	9.29045
	1.7783	3.47225	2.69979	6.19947	2.36362	5.50489	6.96528	6.4553	6.30802	13.3348	4.41112	9.51708	156.259	0.0449728	0.425983	0.766089	3.11278	-3336.73	-1049.55			2.65011	4.68933	6.5762	9.08767
	1.75774	3.41822	2.87931	5.22691	2.18548	4.95146	6.64262	6.15018	6.21652	12.1999	4.20303	9.46653	168.54	0.0451862	0.426303	0.762145	3.12811	-3336.94	-1307.89			2.68509	4.12129	6.33644	8.62316
	1.76826	3.49878	3.04983	4.66968	2.14719	3.95364	6.33912	6.22795	6.0789	10.3614	4.06813	9.37329	183.539	0.0456624	0.426656	0.762014	3.14945	-3337.16	-1528.85			2.77229	3.59017	6.21532	7.93427
	1.81681	3.57973	3.28889	4.41193	2.08993	3.42505	6.19259	6.4262	6.17373	8.94519	4.01727	9.47399	198.983	0.0460089	0.42683	0.761886	3.16405	-3337.36	-1722.13			2.89514	3.30897	6.26417	7.47882
	1.83709	3.60448	3.4292	4.22664	2.01022	3.08366	5.95069	6.56699	6.21309	7.93795	3.87407	9.82436	232.461	0.0469778	0.426546	0.759072	3.17872	-3337.37	-1876.6			2.95692	3.10684	6.24359	7.21212
	1.856	3.9368	3.65937	3.95812	1.97695	2.98968	5.9535	6.65712	6.17344	6.87116	3.72319	10.3853	271.391	0.0481832	0.426822	0.76026	3.18965	-3337.31	-2003.97			3.15072	2.97492	6.26135	6.9932
	1.90812	4.21402	3.87768	3.7863	1.95287	2.86798	5.85325	6.8508	6.21744	5.85933	3.71755	10.9733	298.34	0.048915	0.42687	0.756167	3.20136	-3337.24	-2103.63			3.33328	2.86905	6.30716	6.85008
	1.93449	4.60078	4.06943	3.6747	1.9588	2.77618	5.86675	6.92055	6.20275	5.58119	3.65286	11.5665	325.143	0.0495007	0.426307	0.75385	3.20772	-3337.07	-2188.54			3.5349	2.80323	6.33002	6.93352
	1.94861	4.74721	4.24308	3.80799	1.90323	2.74736	6.00108	6.89664	6.1181	5.41809	3.66182	12.0914	352.841	0.0502671	0.426325	0.751928	3.20098	-3336.79	-2260.02			3.6463	2.81953	6.3386	7.05709
	1.98838	5.04056	4.25157	3.84548	1.9036	2.67453	6.12093	6.84215	6.07445	5.46739	3.65947	12.6037	373.262	0.0505279	0.426222	0.754009	3.18115	-3336.47	-2319.29			3.76017	2.80787	6.34585	7.24352
	1.96421	5.27414	4.23823	3.93945	1.87389	2.67852	6.21324	6.76532	5.95541	5.83774	3.6431	12.8735	382.077	0.0509298	0.42624	0.752135	3.16739	-3336.14	-2374.95			3.82553	2.83062	6.31132	7.45146
	1.88482	5.71427	4.21849	4.16809	1.85569	2.70067	6.38461	6.51192	5.74029	6.11018	3.5069	13.3352	393.754	0.0514099	0.426898	0.74605	3.15715	-3335.77	-2425.7			3.93919	2.90815	6.21227	7.65077
	1.88981	6.20088	4.22065	4.36506	1.86364	2.71188	6.35448	6.33908	5.67479	6.27639	3.47016	13.3646	398.628	0.0513821	0.427038	0.739618	3.15075	-3335.47	-2472.29			4.10378	2.98019	6.12278	7.70373
	1.91956	6.43909	4.05095	4.39848	1.86348	2.67925	6.19533	6.3704	5.46886	6.54045	3.43459	13.1565	380.613	0.0518173	0.427438	0.726749	3.14948	-3335.32	-2516.41			4.13653	2.9804	6.01153	7.71051
	1.93401	6.94439	3.82417	4.48993	1.8751	2.69451	6.13063	6.3001	5.47667	6.59266	3.42688	13.2111	368.581	0.0522982	0.42694	0.71503	3.12978	-3335.22	-2559.29			4.23419	3.01985	5.96913	7.74356
	1.95184	7.21333	3.78681	4.74623	1.87398	2.652	5.92161	6.24186	5.52866	6.82347	3.52097	13.4433	353.336	0.0524558	0.427651	0.70806	3.11097	-3335.13	-2599.47			4.31732	3.09074	5.89738	7.92924
	1.97377	7.65069	3.62934	5.00677	1.93368	2.66771	5.72362	6.23097	5.4873	6.93709	3.57198	13.6371	325.347	0.0524854	0.427934	0.700964	3.11497	-3335.18	-2640.6			4.41793	3.20272	5.81397	8.04873
	1.9322	8.06446	3.55355	5.38095	2.00713	2.79443	5.74434	6.2548	5.59406	7.3019	3.69469	13.9452	299.591	0.0530496	0.428668	0.700318	3.1181	-3335.3	-2676.18			4.51674	3.39417	5.8644	8.31394
	1.95253	8.20166	3.4405	5.63596	2.08116	2.78803	5.43357	6.11972	5.75926	7.51289	3.88278	14.5873	277.58	0.0534217	0.428616	0.698534	3.11756	-3335.34	-2708			4.53156	3.50172	5.77085	8.66099
	1.96598	8.21483	3.39841	5.80467	2.11233	2.87309	5.45927	6.22048	5.84891	7.93746	3.98729	14.3345	252.696	0.0532932	0.428491	0.692848	3.11784	-3335.41	-2734.2			4.52641	3.59669	5.84289	8.75307
	1.93943	8.48698	3.30375	5.91242	2.15305	2.95156	5.96111	6.19815	5.98039	8.31182	4.08442	14.1805	228.563	0.0532819	0.42854	0.697559	3.12062	-3335.55	-2759.29			4.57672	3.67234	6.04655	8.85891
	1.93902	9.01983	3.37489	6.05128	2.12774	3.01527	6.68811	6.18361	6.21731	8.77231	4.26664	14.1696	213.581	0.0526355	0.428769	0.705806	3.11922	-3335.57	-2781.14			4.77791	3.73143	6.36301	9.0695
	1.93486	9.11772	3.4487	6.29674	2.18135	3.12644	7.06232	6.26611	6.38458	9.15679	4.41169	14.1615	202.69	0.0523643	0.429288	0.714715	3.12715	-3335.54	-2801.54			4.83376	3.86818	6.571	9.24332
	1.93992	9.11326	3.48714	6.45915	2.21588	3.31432	7.74913	6.42634	6.3844	9.49008	4.48156	14.0845	192.935	0.0515639	0.428525	0.720815	3.14982	-3335.65	-2822.57			4.84677	3.99645	6.85329	9.35203
	1.94904	9.08611	3.41819	6.59938	2.18171	3.35644	8.35371	6.60482	6.6138	9.77755	4.53407	13.6285	184.45	0.0508853	0.427957	0.735431	3.16126	-3335.64	-2839.81			4.81778	4.04584	7.19077	9.31339
	2.04304	8.92905	3.44862	6.67834	2.20487	3.39779	8.99612	6.91191	6.82098	10.0034	4.53808	12.689	193.172	0.0502072	0.426953	0.748736	3.17631	-3335.57	-2855.44			4.8069	4.09366	7.57634	9.07681
	2.11385	8.81434	3.47032	6.86633	2.27186	3.5428	9.51882	7.17003	7.10509	9.97903	4.65877	11.7077	208.936	0.0497671	0.42773	0.753824	3.18599	-3335.66	-2871.55			4.7995	4.227	7.93131	8.78185
	2.15738	9.05917	3.59786	6.98963	2.40452	3.83168	9.99869	7.35691	7.42413	10.0042	4.68306	11.3107	211.922	0.0499277	0.427686	0.761165	3.20031	-3335.73	-2886.34			4.93813	4.40861	8.25991	8.66598
	2.19423	8.88639	3.73756	7.32956	2.52791	4.03073	10.2391	7.73498	7.53825	9.98761	4.69896	10.9911	211.964	0.0499805	0.427993	0.756128	3.21088	-3335.61	-2897.26			4.93939	4.6294	8.50411	8.55924
	2.22315	8.43722	3.73647	7.69742	2.65192	4.27701	10.1825	7.83154	7.56124	10.048	4.62857	10.8051	223.71	0.0497849	0.42819	0.753185	3.22495	-3335.59	-2906.91			4.79895	4.87545	8.52508	8.49388
	2.25475	8.11055	3.79136	7.9542	2.72218	4.53778	10.195	8.17342	7.63214	10.1177	4.54856	10.3097	236.486	0.0496672	0.428642	0.76178	3.23225	-3335.65	-2917.43			4.71889	5.07139	8.66686	8.32532
	2.23316	8.04684	3.83005	8.48623	2.84489	4.78155	10.3086	8.32395	7.91135	10.2997	4.66198	10.0109	240.817	0.0504101	0.429498	0.772228	3.23444	-3335.46	-2925.26			4.70335	5.37089	8.84798	8.32421
	2.22194	7.98465	3.96535	8.73707	3.10588	5.08981	10.3053	8.60922	8.16676	10.2418	4.68303	9.40059	257.32	0.0506979	0.429779	0.775677	3.23796	-3335.33	-2930.98			4.72398	5.64425	9.02708	8.10848
	2.17258	7.77938	4.00983	9.09238	3.19518	5.47518	10.3148	8.70207	8.36967	9.78462	4.7116	8.75392	266.23	0.0508493	0.430401	0.781828	3.23938	-3335.37	-2936.06			4.65393	5.92092	9.12885	7.75005
	2.14705	7.69427	4.17625	9.48307	3.39788	5.96679	10.3099	8.76964	8.27182	9.65023	4.54737	8.39129	257.622	0.0509841	0.429212	0.78752	3.24757	-3335.2	-2939.85			4.67252	6.28258	9.11711	7.52963
	2.15666	7.26887	4.1707	10.2349	3.49629	6.13675	10.255	8.85339	8.13527	9.57127	4.54972	7.9554	259.081	0.0506324	0.429361	0.806625	3.24225	-3335.01	-2945.81			4.53208	6.62265	9.08121	7.3588
	2.09943	7.23072	4.24952	10.6417	3.51075	6.30157	9.9896	8.81935	8.35575	9.24452	4.45374	7.24182	270.466	0.0504433	0.429838	0.821184	3.23928	-3335.04	-2952.01			4.52656	6.81801	9.0549	6.98003
	2.09275	7.19664	4.49472	10.7108	3.62644	6.41985	9.79599	8.95378	8.43195	8.73018	4.40147	6.83169	264.163	0.0505522	0.42967	0.833002	3.23221	-3334.92	-2955.68			4.5947	6.91902	9.06058	6.65445
	2.11966	7.05752	4.81307	10.8654	3.7614	6.60316	9.4256	8.98159	8.53084	8.36416	4.38942	6.4366	249.749	0.0505094	0.430533	0.837386	3.21284	-3334.67	-2957.05			4.66342	7.07665	8.97935	6.39673
	2.14052	6.95114	4.9573	11.3701	3.98207	6.88127	9.05744	9.0532	8.55203	7.95879	4.33776	5.77085	245.075	0.0500691	0.430639	0.837711	3.19001	-3334.65	-2957.11			4.68299	7.41116	8.88756	6.02247
	2.18049	6.79643	5.1743	11.7611	4.06977	7.01859	8.67559	8.95715	8.38265	7.45903	4.27423	5.54833	239.621	0.0500479	0.431816	0.82891	3.17175	-3334.62	-2957.6			4.71707	7.61648	8.6718	5.76053
	2.2368	6.83331	5.3302	12.1489	4.33598	7.17063	7.98881	9.02809	8.10014	7.18532	4.16008	5.54973	236.505	0.0507094	0.432546	0.82616	3.15939	-3334.36	-2958.76			4.8001	7.88518	8.37235	5.63171
	2.26451	6.78094	5.35444	12.3735	4.46569	7.3935	7.4036	9.46455	7.9773	7.20631	4.2167	5.39063	240.42	0.0509368	0.433288	0.825544	3.14586	-3334.29	-2961.2			4.79996	8.07757	8.28182	5.60455
	2.2509	6.73082	5.48541	12.5743	4.68155	7.93125	6.80565	9.68497	8.17922	7.30658	4.19936	5.32703	243.442	0.0514217	0.433023	0.805313	3.14089	-3334.31	-2962.76			4.82238	8.39571	8.22328	5.61099
	2.27903	6.67809	5.44383	13.3884	5.09616	8.51037	6.06243	9.92037	8.01084	7.43184	4.26138	5.48264	237.024	0.0518139	0.432836	0.788022	3.13255	-3334.08	-2964.32			4.80032	8.99829	7.99788	5.72528
	2.25811	6.4809	5.29496	13.9245	5.39966	8.80739	5.58859	9.83463	7.79763	7.54221	4.30967	5.74641	238.163	0.0521389	0.432156	0.775208	3.12732	-3333.98	-2965.6			4.67799	9.37717	7.74028	5.8661
	2.17765	6.48818	5.05507	14.887	5.72186	9.01259	5.14292	9.88189	7.75005	7.71673	4.30773	5.98883	246.745	0.0525513	0.430476	0.763067	3.13609	-3334.07	-2967.48			4.57363	9.87382	7.59162	6.00443
	2.17977	6.38684	4.80539	15.3175	6.18279	9.70407	4.80086	9.80277	7.55306	7.90223	4.21574	6.39274	246.43	0.0523845	0.430039	0.766252	3.14803	-3333.95	-2970.57			4.45733	10.4015	7.38556	6.17023
	2.12654	6.21173	4.4854	16.0278	6.41631	10.5695	4.64362	10.0593	7.66182	8.27218	4.24617	6.95001	242.852	0.0525237	0.428956	0.762027	3.16449	-3333.8	-2974			4.27456	11.0045	7.4549	6.48945
	2.04415	5.83788	4.31842	16.3855	6.49292	11.1264	4.36603	10.0476	7.76059	8.61751	4.18256	7.30555	238.17	0.0521339	0.427486	0.755176	3.1841	-3333.91	-2977.09			4.06681	11.3349	7.39142	6.70187
	2.03405	5.87926	4.27276	17.2933	6.82136	11.6504	4.20102	9.75521	7.70246	8.90569	4.11338	7.42878	231.867	0.0516179	0.426833	0.743381	3.19481	-3333.85	-2980.88			4.06203	11.9217	7.21956	6.81595
	2.00483	5.93714	4.18163	18.0339	7.12028	12.1714	3.9029	9.64846	7.444	8.971	4.02002	7.29059	232.8	0.0509996	0.426875	0.754445	3.20968	-3333.64	-2984.6			4.0412	12.4419	6.99845	6.76054
	2.0042	5.88618	4.16927	18.6413	6.99455	12.4392	3.84553	9.61012	7.31665	9.17113	3.96092	7.23893	232.94	0.0503407	0.426649	0.754894	3.21741	-3333.67	-2987.18			4.01988	12.6917	6.9241	6.79033
	1.9789	5.8754	4.19188	18.7406	6.93594	13.2865	3.73288	9.43705	7.22784	9.38721	3.89517	7.53923	224.695	0.0497333	0.4268	0.741605	3.22973	-3333.64	-2988.59			4.01539	12.9877	6.79926	6.94053
	1.97802	5.91018	4.06889	19.1922	7.0545	14.129	3.67914	9.23869	6.92323	9.58357	3.791	7.80509	216.323	0.0489057	0.427488	0.746952	3.24661	-3333.33	-2989.04			3.9857	13.4585	6.61369	7.05989
	1.92916	6.22879	4.07457	19.9221	7.05055	14.3787	3.60981	9.08145	6.69137	9.73865	3.66373	7.76339	214.808	0.0486289	0.428219	0.747933	3.26884	-3333.19	-2987.61			4.07751	13.7838	6.46088	7.05526
	1.86877	6.2964	3.99946	20.8915	7.11096	14.7148	3.64255	8.50934	6.19107	9.98969	3.53793	7.65041	210.769	0.048221	0.42814	0.750429	3.27723	-3333.1	-2986.46			4.05488	14.2391	6.11432	7.05935
	1.84488	6.50822	3.98187	22.1575	7.45068	15.3404	3.5308	8.29625	5.85384	10.3767	3.5076	7.49662	203.831	0.0477218	0.428107	0.752441	3.28658	-3332.68	-2985.27			4.11165	14.9829	5.89363	7.12697
	1.78651	6.6287	3.85327	23.3577	7.64881	15.7013	3.50533	7.92879	5.57005	10.4866	3.4898	7.52934	198.688	0.0474576	0.427886	0.745382	3.29287	-3332.32	-2983.04			4.08949	15.5693	5.66806	7.1686
	1.75029	7.27289	3.81187	23.8305	7.67544	16.3216	3.46366	7.46487	5.33276	10.6639	3.49237	7.67836	196.138	0.0472569	0.428226	0.740172	3.29433	-3332.11	-2980.73			4.27835	15.9425	5.42043	7.27821
	1.71342	7.68638	3.86906	24.5361	7.84221	16.8088	3.44891	6.87254	4.959	10.4154	3.37017	7.73164	205.296	0.0470314	0.427774	0.744488	3.30486	-3331.54	-2978.73			4.42295	16.3957	5.09348	7.17241
	1.68134	7.96499	4.02148	25.4504	8.14041	16.7502	3.56162	6.67771	4.67548	10.4353	3.27354	7.5743	224.952	0.0464912	0.4277	0.747206	3.3097	-3330.92	-2978.69			4.55594	16.7803	4.9716	7.09438
	1.69742	8.58079	4.07811	25.8836	8.34801	16.5806	3.75389	6.44124	4.45053	10.4786	3.19855	7.46395	232.011	0.0463401	0.427257	0.754122	3.32123	-3330.49	-2981.59			4.78544	16.9374	4.88189	7.04704
	1.70466	8.80414	4.10462	26.4456	8.26851	16.634	3.86309	6.23804	4.27732	10.4118	3.19079	7.43473	236.679	0.0463609	0.426818	0.748883	3.32974	-3329.81	-2986.96			4.87114	17.116	4.79282	7.01245
	1.68969	9.36579	4.11166	26.103	8.31763	16.422	3.77837	6.13554	4.13109	10.5402	3.17542	7.5559	260.734	0.0462532	0.426695	0.751276	3.34364	-3329	-2990.82			5.05571	16.9476	4.68167	7.0905
	1.69005	9.81977	4.19312	25.8924	8.37191	16.0123	3.85257	5.86984	3.80825	10.4946	3.14629	7.78373	284.789	0.0462453	0.42614	0.746324	3.35873	-3328.53	-2993.61			5.23431	16.7589	4.51022	7.14156
	1.68333	10.2631	4.14767	25.5129	8.15812	15.5406	3.82574	5.67743	3.63487	10.6349	3.10605	7.94184	304.682	0.0464942	0.426245	0.744519	3.37484	-3328.02	-2995.56			5.36469	16.4039	4.37934	7.22759
	1.67766	10.3203	4.23357	25.4778	7.91611	14.8558	3.89038	5.72276	3.45945	10.7755	2.99357	8.26731	324.562	0.0467878	0.42595	0.74333	3.38987	-3327.39	-2995.68			5.41052	16.0832	4.35753	7.34547
	1.7002	10.38	4.19729	24.652	7.51237	13.9221	3.82496	5.66901	3.36896	11.0247	2.99009	8.68335	327.478	0.0469039	0.426029	0.734925	3.39341	-3327.21	-2996.8			5.42581	15.3621	4.28764	7.56604
	1.73635	10.4325	4.22234	24.114	7.1787	13.3365	3.73984	5.73218	3.25821	11.2239	2.93545	9.04077	316.563	0.0472292	0.426414	0.731358	3.39712	-3327.12	-2997.92			5.46374	14.8764	4.24341	7.73339
	1.72292	10.1249	4.22859	23.8749	6.82209	12.6224	3.54686	5.76091	3.22817	11.3333	2.93071	9.39732	317.494	0.0477798	0.42675	0.727564	3.3923	-3326.8	-2994.89			5.35881	14.4398	4.17865	7.88712
	1.71174	10.0043	4.15708	23.1755	6.57124	11.9304	3.4566	5.95927	3.13861	11.6193	2.82643	9.97217	322.915	0.0481381	0.426918	0.743796	3.39238	-3326.66	-2990.07			5.29103	13.8924	4.18483	8.1393
	1.73742	9.84892	4.29189	22.6159	6.16207	11.1741	3.4502	6.25795	3.20165	11.4194	2.7863	10.3337	318.419	0.0483538	0.427979	0.752755	3.38829	-3326.52	-2985.31			5.29274	13.3173	4.30327	8.1798
	1.76285	9.84706	4.29356	22.4669	5.87947	10.324	3.30813	6.49238	3.40494	11.1757	2.68017	11.282	300.177	0.0492353	0.42903	0.75719	3.37778	-3325.79	-2979.32			5.30116	12.8901	4.40182	8.37927
	1.76867	9.86898	4.29034	21.8068	5.56479	9.50217	3.26661	6.73805	3.54107	11.206	2.65848	11.9098	280.596	0.0492443	0.429756	0.761663	3.3648	-3324.39	-2972.48			5.30933	12.2913	4.51524	8.5914
	1.78432	9.84363	4.20831	21.2348	5.28132	8.53116	3.18824	7.27463	3.67464	11.8852	2.69576	12.8136	262.616	0.049208	0.429438	0.769674	3.36146	-3321.71	-2966.58			5.27875	11.6824	4.7125	9.13151
	1.80338	10.1076	4.21032	20.8502	5.13217	7.91397	3.12049	7.67568	3.72708	12.052	2.86592	13.9989	252.313	0.0490386	0.429558	0.778513	3.35682	-3316.36	-2957.44			5.37377	11.2988	4.84108	9.63893
	1.78094	10.6841	4.13997	20.867	5.02705	7.28019	3.19074	7.88473	3.87993	13.0978	3.06908	15.958	243.774	0.0493232	0.429288	0.786432	3.34999	-3307.92	-2947.44			5.53502	11.0581	4.98514	10.7083
	1.77794	11.0168	4.37555	21.1937	4.94565	6.76794	3.10241	7.88682	3.89152	14.5444	3.39747	19.4342	239.763	0.0497653	0.429188	0.777092	3.34081	-3297.18	-2936.35			5.72342	10.9691	4.96025	12.4587
	1.83799	11.2793	4.80075	21.598	4.88929	6.75555	3.0773	8.064	3.91479	16.2652	3.71538	22.3814	245.795	0.0499914	0.429547	0.765049	3.31761	-3283.03	-2925.1			5.97269	11.081	5.01869	14.1207
	1.88381	11.9557	4.93193	22.1214	4.75187	6.71601	2.99685	8.05571	4.04006	18.7909	4.32373	25.4282	245.604	0.050553	0.429403	0.743086	3.29277	-3260.35	-2914.46			6.25715	11.1964	5.03088	16.181
	1.88824	12.2014	5.17322	21.9272	4.66322	6.66623	3.02997	8.3323	4.02536	21.0611	4.99491	27.1512	235.432	0.0506736	0.429036	0.736075	3.281	-3228.13	-2906.07			6.42094	11.0855	5.12921	17.7357
	1.94708	12.2045	5.55198	21.878	4.6461	6.76568	3.12982	8.58738	4.15146	23.8451	6.04269	29.4419	232.776	0.0504387	0.428351	0.724109	3.26386	-3187.46	-2899.94			6.56785	11.0966	5.28955	19.7766
	1.98553	12.681	5.87792	21.4519	4.43759	6.67493	3.18501	8.54879	4.19016	26.3627	6.8627	30.7496	232.066	0.0508158	0.429127	0.711903	3.24145	-3135.7	-2894.44			6.84814	10.8548	5.30799	21.325

## Sheet: P206 U2
	Ra Li	Oi Li	Oe Li	MF Li	ICO Li	LO Li	Ra Re	Oi Re	Oe Re	MF Re	ICO Re	LO Re	EKG	Kippwinkel	Rotwinkel	Kraft x	Kraft y	Druck li	Druck re			Bauch links	Rücken links	Bauch rechts	Rücken rechts
	2.23166	7.27831	4.61793	28.3822	5.69246	11.4986	1.88532	7.21289	4.17937	30.509	6.88494	19.0333	335.996	0.109031	0.37992	1.01249	2.51044	40	-3226.18			4.7093	15.1911	4.42586	18.8091
	2.29047	7.18935	4.62673	29.14	5.69106	12.0059	1.93356	7.41794	4.13461	33.0959	7.66278	20.5667	346.656	0.109749	0.380442	1.02113	2.51189	38	-3222.8			4.70219	15.6123	4.49537	20.4418
	2.3684	7.35544	4.68496	29.3008	5.50088	12.1345	1.98914	7.62001	4.20673	34.9792	8.23956	21.5366	357.556	0.110659	0.381044	1.03153	2.51706	1.3418	-3219.16			4.80293	15.6454	4.60529	21.5851
	2.45529	7.54085	4.77496	28.765	5.27327	11.9456	2.01872	8.19094	4.25367	35.489	8.58911	21.3494	360.723	0.110969	0.381584	1.04221	2.5143	11	-3215.38			4.9237	15.328	4.82111	21.8092
	2.45056	7.50887	4.80365	27.1556	4.96228	11.4025	1.95907	8.87091	4.22419	34.9907	8.78743	21.4423	348.59	0.111469	0.38086	1.05035	2.51227	4882.45	L			4.92103	14.5068	5.01806	21.7401
	2.50173	7.75946	4.81602	25.6291	4.99282	10.9342	1.93347	9.28588	4.04415	33.4653	8.77083	21.0142	338.715	0.111798	0.380624	1.04897	2.50794	4958.97	-3210.14			5.02574	13.852	5.08783	21.0834
	2.56393	8.01339	4.79629	23.6257	4.96607	9.94591	1.93862	9.63217	3.93674	30.7609	8.41586	20.4341	350.199	0.112879	0.380831	1.05031	2.5016	4955.77	-3209.2			5.12454	12.8459	5.16918	19.8703
	2.65692	8.09966	4.64292	21.0924	5.06461	8.89938	2.0221	9.90838	3.86121	27.9253	8.08404	19.0145	372.446	0.113803	0.381114	1.05822	2.48648	4949.02	-3209.02			5.13316	11.6855	5.2639	18.3413
	2.74288	8.14532	4.65671	18.8762	5.19639	7.89081	2.04131	10.1925	3.71444	25.6233	7.47824	17.7391	383.72	0.114297	0.380668	1.05886	2.47612	4966.7	-3209.1			5.18164	10.6545	5.31609	16.9469
	2.77876	8.03736	4.68891	16.7584	5.28281	7.16639	2.04577	10.2811	3.56833	22.0338	7.02009	16.1884	387.842	0.113817	0.380519	1.04228	2.47209	4963.14	-3209.37			5.16834	9.73586	5.29839	15.0807
	2.83949	7.94044	4.76968	14.6054	5.37376	6.63489	2.06314	10.0523	3.34353	19.1242	6.6304	15.3967	390.503	0.11369	0.380512	1.01813	2.45674	4950.89	-3210.02			5.1832	8.87135	5.153	13.7171
	2.81137	7.85037	4.84606	12.6243	5.3805	6.43742	2.0355	9.51599	3.26388	15.8795	6.1902	14.0783	389.074	0.113196	0.379855	0.987263	2.44216	4967.38	-3210.76			5.16927	8.14739	4.93845	12.0493
	2.77345	7.93275	4.81187	11.5313	5.39462	6.36387	1.96097	8.85097	3.22963	14.034	5.86267	12.9369	391.877	0.112243	0.37971	0.944346	2.43555	4964.29	-3211.55			5.17269	7.76325	4.68052	10.9445
	2.67775	7.95031	4.76236	10.6541	5.21528	6.38631	1.89352	7.99938	3.26143	11.731	5.59505	12.4353	395.785	0.111184	0.378991	0.921266	2.44188	4953.73	-3212.62			5.13014	7.41855	4.38478	9.92043
	2.5634	8.00466	4.79741	9.96524	4.99146	6.27396	1.79394	7.32022	3.27305	10.7555	5.5199	11.6357	394.311	0.110281	0.378986	0.897858	2.44549	4969.43	-3213.69			5.12182	7.07688	4.12907	9.30368
	2.42948	8.26192	5.00685	9.44643	4.72696	6.17784	1.67024	6.49974	3.32906	10.1959	5.64269	11.5267	386.048	0.109831	0.378845	0.879781	2.46434	4966.2	-3214.63			5.23275	6.78374	3.83301	9.12176
	2.27615	8.47957	4.92516	8.80226	4.44195	6.04823	1.60513	5.94207	3.45297	10.274	5.98489	11.4154	385.74	0.109469	0.37893	0.857129	2.46968	4955.55	-3215.69			5.22696	6.43081	3.66672	9.22476
	2.1062	8.90968	4.99442	8.20531	4.12367	5.9663	1.53853	5.33095	3.86735	10.7885	6.56629	11.1498	393.42	0.109135	0.378042	0.855739	2.48324	4965.78	-3216.68			5.33677	6.09842	3.57894	9.50152
	1.98312	9.37467	5.02809	7.61156	3.8625	6.03572	1.48221	4.95048	4.24145	11.3687	6.94328	10.629	403.937	0.108214	0.377813	0.856908	2.4899	4957.52	-3217.45			5.46196	5.83659	3.55805	9.647
	1.97367	9.76129	5.04752	7.60732	3.73183	6.04383	1.47469	4.53558	4.53908	11.738	7.51377	10.2305	415.334	0.108237	0.378543	0.85281	2.49858	4943.6	-3218.18			5.59416	5.79433	3.51645	9.82744
	1.94998	10.0783	5.20202	7.34836	3.60708	5.86791	1.44144	4.2257	4.81704	11.8945	7.49426	9.75228	429.928	0.108157	0.379306	0.855705	2.50328	4950.44	-3218.72			5.74342	5.60778	3.49473	9.71367
	1.9996	10.5958	5.32078	7.15052	3.66599	5.86054	1.46616	3.98079	4.92268	12.0241	7.57526	9.61706	442.827	0.108203	0.379642	0.854138	2.5138	4942.63	-3219.06			5.97208	5.55902	3.45654	9.73882
	2.03089	10.8649	5.34146	6.56415	3.67151	5.71768	1.49702	3.83402	5.30797	12.0365	7.52388	9.33401	440.67	0.107536	0.379405	0.860498	2.52581	4932.88	-3219.37			6.07908	5.31778	3.54634	9.63148
	2.07052	11.357	5.3247	6.23263	3.65345	5.72975	1.5036	3.74876	5.57698	11.365	7.13318	9.06155	426.362	0.107153	0.378615	0.85683	2.5377	4940.68	-3219.58			6.25073	5.20528	3.60978	9.18658
	2.09769	11.8585	5.40523	6.04309	3.63027	5.73802	1.54888	3.78112	5.57723	10.7158	6.75196	8.59418	409.608	0.106769	0.378525	0.854895	2.54476	4936.58	-3219.69			6.45382	5.13712	3.63574	8.68733
	2.13482	12.027	5.32088	5.7655	3.70754	5.6529	1.55515	3.94782	5.59869	9.36673	6.0199	8.38348	394.606	0.107082	0.378876	0.858227	2.55654	4933.2	-3219.83			6.49425	5.04198	3.70055	7.92337
	2.11396	11.8017	5.19433	5.57212	3.7967	5.40557	1.58002	4.13767	5.38483	8.78569	5.44208	7.94318	372.915	0.107511	0.378632	0.856875	2.5678	4943.47	-3219.96			6.37	4.9248	3.70084	7.39032
	2.20389	12.4866	5.11853	5.44049	3.82454	5.20414	1.63195	4.4159	5.25802	7.78009	4.71407	7.62821	346.131	0.108089	0.377568	0.870614	2.57501	4937.61	-3220.08			6.60301	4.82306	3.76863	6.70746
	2.20105	12.4133	5.05472	5.37544	3.79617	5.15695	1.68513	4.73151	5.16221	7.53515	4.37562	7.33852	316.101	0.108418	0.376792	0.888098	2.5872	4929.05	-3220.25			6.55635	4.77619	3.85962	6.41643
	2.20399	12.5302	5.06636	5.47093	3.8272	5.10587	1.68795	4.96207	4.97886	7.16341	4.07851	6.92187	291.214	0.108689	0.376259	0.9064	2.59517	4931.2	-3220.39			6.60018	4.80133	3.87629	6.0546
	2.25275	12.3892	5.09434	5.52028	3.91172	5.3317	1.75747	5.00078	4.84751	6.95652	3.81235	6.61867	268.204	0.109465	0.376552	0.930083	2.59661	4919.68	-3220.55			6.57876	4.92123	3.86859	5.79585
	2.25586	12.0885	5.11694	5.75724	4.00419	5.39278	1.78407	5.29236	4.73154	6.7665	3.88876	6.4877	256.902	0.11018	0.376488	0.952253	2.60007	4904.66	-3220.72			6.4871	5.0514	3.93599	5.71432
	2.30472	12.0473	5.14327	6.05909	4.11419	5.3459	1.7981	5.38077	4.61869	6.79886	4.00296	6.30504	249.189	0.110625	0.375469	0.973331	2.60757	4895.71	-3220.84			6.49842	5.17306	3.93252	5.70229
	2.37565	12.3833	5.17328	6.29335	4.17279	5.75022	1.8491	5.43276	4.57471	7.0688	4.52432	6.31033	242.171	0.111275	0.375652	0.988501	2.60947	4874.17	-3221.01			6.64406	5.40546	3.95219	5.96782
	2.41626	12.2576	5.1083	6.43058	4.24937	5.93167	1.92829	5.43221	4.70403	7.60666	4.98125	6.5314	232.052	0.111812	0.376056	1.00017	2.61115	4851.88	-3221.2			6.59404	5.53721	4.02151	6.3731
	2.44308	12.1837	5.01728	6.70338	4.29317	5.96639	1.9629	5.40355	4.91883	8.2382	5.63995	6.57953	225.315	0.111459	0.376985	0.993393	2.60889	4839.38	-3221.35			6.54803	5.65431	4.09509	6.81923
	2.58217	12.5453	5.06533	7.08423	4.53823	6.00481	2.09184	5.55261	4.99979	8.79843	6.23944	6.78526	218.904	0.111432	0.377501	0.977259	2.60039	4813.81	-3221.59			6.73094	5.87576	4.21475	7.27438
	2.72368	12.9533	5.05504	7.41901	4.7462	6.01403	2.21119	5.52745	5.05953	9.33225	6.57623	6.96027	212.407	0.111355	0.378195	0.961072	2.5982	4784.42	-3221.87			6.91066	6.05975	4.26606	7.62292
	2.79147	12.9406	4.98317	7.62051	4.86528	5.9854	2.25171	5.79418	4.94328	9.93649	7.00926	7.2684	212.8	0.111267	0.378595	0.937284	2.58977	4764.2	-3222.09			6.90509	6.15706	4.32972	8.07138
	2.88872	12.9172	4.98663	7.83083	5.07199	5.93635	2.29841	6.10273	4.85082	10.3387	7.43912	7.45648	225.244	0.110807	0.379776	0.914842	2.57459	4729.5	-3222.42			6.93086	6.27972	4.41732	8.41143
	2.99579	13.3661	5.11366	8.04393	5.20655	5.99334	2.35827	6.40154	4.83862	10.8933	7.62012	7.77175	242.262	0.110124	0.380297	0.89533	2.56488	4688.15	-3222.79			7.15852	6.41461	4.53281	8.76171
	3.05273	13.9849	5.4256	8.18492	5.25281	5.76584	2.40718	6.83291	4.95228	11.3499	7.68947	8.06657	258.304	0.109619	0.380164	0.88636	2.56355	4639.38	-3223.1			7.48775	6.40119	4.73079	9.03533
	3.17555	14.1455	5.46414	8.38319	5.49247	5.34871	2.46035	7.33262	4.85638	11.6527	7.58632	8.19434	270.971	0.109689	0.379459	0.894092	2.55969	4573.29	-3223.53			7.59506	6.40812	4.88312	9.14446
	3.29259	14.1847	5.53913	8.55763	5.6037	5.12404	2.53078	7.56129	4.98625	12.2169	7.52211	8.48102	279.259	0.109737	0.379364	0.910515	2.55732	4493.82	-3223.96			7.67214	6.42846	5.02611	9.40668
	3.32743	14.2816	5.58627	8.9445	5.65615	4.97534	2.5347	7.62413	5.03226	13.2939	7.50224	8.70252	280.017	0.109811	0.379647	0.923499	2.55777	4395.34	-3224.3			7.73176	6.52533	5.06369	9.8329
	3.33646	14.9251	5.89505	9.21851	5.69375	4.87416	2.57852	7.48386	5.06385	13.4182	7.51018	8.95873	275.236	0.11026	0.379226	0.931936	2.55701	4272.34	-3224.77			8.05222	6.59547	5.04208	9.96237
	3.39397	15.5636	5.90202	9.18142	5.71258	4.67963	2.62646	7.09597	5.24825	13.977	7.51197	8.93742	270.538	0.110791	0.379275	0.940771	2.56588	4123.9	-3225.27			8.28653	6.52454	4.99023	10.1421
	3.44628	15.8499	5.98865	9.20348	5.84286	4.57512	2.71823	6.95453	5.36987	14.3106	7.5098	9.03725	269.53	0.111233	0.379048	0.940504	2.57225	3967.83	-3225.64			8.42827	6.54049	5.01421	10.2859
	3.47696	15.9043	5.96317	9.30246	5.94859	4.29011	2.71431	6.89459	5.38353	14.3432	7.37779	8.85438	265.196	0.111677	0.378932	0.935424	2.57756	3793.36	-3226.14			8.44814	6.51372	4.99748	10.1918
	3.44293	16.308	5.9742	9.44134	5.84179	4.02345	2.70819	6.73482	5.36355	14.33	7.07058	8.65082	260.637	0.112072	0.378642	0.926679	2.57338	3604.22	-3226.64			8.57503	6.43553	4.93552	10.0171
	3.37755	16.7348	6.02122	9.2725	5.62042	3.88115	2.69715	6.47173	5.47479	14.1185	6.9465	8.25707	248.976	0.113149	0.378388	0.911306	2.58321	3398.13	-3227.01			8.71121	6.25802	4.88122	9.77402
	3.35206	17.1622	5.98861	9.06108	5.52236	3.89172	2.62546	6.25593	5.44691	13.2641	6.70795	8.26383	237.074	0.113708	0.37805	0.890024	2.58922	3192.17	-3227.49			8.83429	6.15839	4.7761	9.41196
	3.33024	17.4369	6.05648	8.36806	5.36833	3.94124	2.57137	6.59798	5.4515	11.942	6.57158	7.95015	242.636	0.114352	0.378084	0.869067	2.59198	2965.88	-3227.97			8.94122	5.89254	4.87362	8.82123
	3.42575	17.9343	6.15763	8.18237	5.54255	3.84245	2.63177	6.88776	5.4495	11.4046	6.28103	7.8621	260.247	0.114795	0.378505	0.854576	2.59087	2723.64	-3228.33			9.17255	5.85579	4.98968	8.51589
	3.41838	18.4561	6.23007	8.32513	5.47388	3.89164	2.59998	6.96953	5.58674	11.089	6.12135	7.71784	267.008	0.114262	0.377925	0.848401	2.58372	2445.87	-3228.84			9.36819	5.89688	5.05208	8.30938
	3.43173	18.8734	6.20444	8.32829	5.27212	3.95116	2.5527	6.9804	5.67002	11.15	6.20568	7.70209	257.972	0.114013	0.378054	0.840017	2.57862	2130.97	-3229.34			9.50318	5.85052	5.06771	8.35257
	3.44116	18.8225	6.10592	7.89575	5.24252	3.82936	2.52457	7.04181	5.80389	10.7866	6.20813	7.68173	242.878	0.114149	0.379291	0.837894	2.5848	1796.01	-3229.73			9.45653	5.65588	5.12342	8.22549
	3.50939	18.8187	6.24658	7.78488	5.38002	3.93068	2.52945	7.07749	5.74066	10.6652	6.30843	7.77264	232.564	0.114154	0.38007	0.833338	2.58537	1443.02	-3230.26			9.5249	5.69853	5.11586	8.24876
	3.54208	19.1833	6.32143	7.66291	5.36257	3.86829	2.55566	6.95532	5.67018	10.6644	6.26534	7.91079	235.186	0.114536	0.379702	0.830451	2.58458	1082.78	-3230.73			9.68227	5.63125	5.06039	8.28018
	3.58833	19.3405	6.39105	7.52616	5.43269	3.68894	2.58626	6.84174	5.59405	10.445	6.27458	7.80417	235.578	0.114788	0.379217	0.838708	2.5853	715.078	-3231.11			9.77329	5.54926	5.00735	8.17459
	3.4962	19.2501	6.3324	7.62579	5.36835	3.60548	2.56622	6.55548	5.48193	10.1379	6.20347	7.73206	225.917	0.114932	0.379533	0.857149	2.59204	334.03	-3231.6			9.69292	5.53321	4.86788	8.02448
	3.36028	18.5727	6.15565	7.23729	5.23964	3.42947	2.48663	6.32841	5.34061	9.90372	6.03716	7.48558	213.405	0.115261	0.379231	0.870419	2.60394	-34.238	-3231.99			9.36287	5.30213	4.71855	7.80882
	3.33871	18.1662	6.0825	7.01107	5.16983	3.37032	2.45082	6.2403	5.24623	8.95238	5.8477	7.43449	207.635	0.115289	0.379567	0.883984	2.61547	-371.707	-3232.27			9.19582	5.18374	4.64578	7.41152
	3.29302	17.8272	5.97367	6.7462	5.16093	3.34084	2.4472	6.20814	5.13993	8.30424	5.69579	7.26565	209.208	0.11526	0.379274	0.899352	2.61648	-689.978	-3232.64			9.0313	5.08266	4.59842	7.08856
	3.25538	18.0071	5.9613	6.73519	5.08304	3.21665	2.40137	6.42957	4.99351	8.15557	5.64968	7.17113	213.872	0.115475	0.378626	0.913927	2.61544	-1015.94	-3232.91			9.07458	5.01163	4.60815	6.99212
	3.21325	17.9964	5.84138	6.77712	5.01708	3.06226	2.36891	6.54062	4.87694	8.08205	5.69973	7.23081	220.814	0.115072	0.379164	0.93087	2.61644	-1336.8	-3233.12			9.01702	4.95216	4.59549	7.0042
	3.12896	17.272	5.6289	6.75885	4.87806	3.07839	2.29749	6.84125	4.84102	7.86461	5.73894	7.12073	227.71	0.114535	0.379929	0.949387	2.60816	-1655.15	-3233.42			8.67661	4.9051	4.65992	6.9081
	3.06695	16.9576	5.34018	6.66528	4.7832	3.18406	2.23839	7.27435	4.7652	7.60629	5.67646	7.27025	231.557	0.114054	0.379744	0.960243	2.59449	-1935.47	-3233.61			8.45492	4.87751	4.75931	6.851
	3.2078	17.0189	5.31285	6.62167	4.80403	3.25552	2.22381	7.81695	4.71516	7.48021	5.66114	7.39029	229.687	0.113837	0.378806	0.973835	2.58154	-2192.32	-3233.75			8.51317	4.89374	4.91864	6.84388
	3.18319	17.2249	5.29244	6.60659	4.72398	3.28712	2.21444	8.26972	4.62042	7.44281	5.64397	7.3036	223.278	0.113424	0.378674	0.988069	2.57339	-2432.59	-3233.97			8.56686	4.87256	5.03486	6.79679
	3.1551	17.3288	5.27709	6.6367	4.78072	3.51797	2.20491	8.62944	4.49476	7.58661	5.63836	7.34527	213.427	0.112991	0.378741	1.01019	2.56984	-2652.48	-3234.07			8.58701	4.97846	5.1097	6.85675
	3.15751	16.8504	5.20107	6.72204	4.76535	3.66396	2.22667	8.96415	4.43521	7.52804	5.57059	7.23471	209.436	0.112919	0.377876	1.03649	2.56438	-2830.36	-3234.1			8.40298	5.05045	5.20868	6.77778
	3.16069	16.7731	5.18972	6.68247	4.71427	3.73237	2.21137	9.24968	4.43824	7.38964	5.42852	7.29361	212.266	0.112702	0.377405	1.05549	2.56005	-2967.99	-3234.18			8.3745	5.04304	5.29976	6.70392
	3.07724	16.4948	5.14261	6.60655	4.58676	3.71146	2.18572	9.50823	4.40141	7.18961	5.23039	7.27888	211.837	0.111841	0.377399	1.07004	2.55812	-3067.33	-3234.07			8.23823	4.96825	5.36512	6.5663
	2.99255	16.0437	5.12325	6.37761	4.47153	3.6639	2.14099	9.80587	4.33365	7.20939	5.04891	7.24579	205.826	0.111613	0.377443	1.08528	2.56522	-3152.01	-3233.9			8.05318	4.83768	5.42684	6.50136
	2.87622	15.3351	5.09051	6.3906	4.33473	3.64644	2.08122	10.0281	4.24859	6.97422	4.88316	7.08648	201.165	0.111781	0.377553	1.10813	2.57318	-3213.29	-3233.69			7.76727	4.79059	5.45265	6.31462
	2.82323	14.4249	4.96502	6.42092	4.33429	3.69205	2.0838	10.1553	4.1344	6.93299	4.75191	7.13992	207.108	0.111886	0.377947	1.12918	2.57991	-3248.52	-3233.24			7.40437	4.81575	5.45784	6.27494
	2.78175	13.6766	4.89331	6.557	4.33952	3.59795	2.04508	10.1354	4.08171	6.99955	4.70312	7.14555	221.19	0.112547	0.377709	1.14358	2.58175	-3268.89	-3232.61			7.11721	4.83149	5.42074	6.28274
	2.72002	13.1257	4.82116	6.64566	4.26466	3.38911	1.9501	10.0357	4.0606	6.83434	4.75723	7.02456	234.515	0.112554	0.378156	1.15937	2.58091	-3283.12	-3231.85			6.88894	4.76648	5.3488	6.20537
	2.59166	12.6258	4.70515	6.58851	4.14137	3.39987	1.90784	10.0744	4.18386	6.90491	4.81301	6.81387	238.309	0.112294	0.378621	1.17506	2.57929	-3288.83	-3230.82			6.64088	4.70992	5.38869	6.17726
	2.59719	11.9482	4.66554	6.65356	4.1238	3.4318	1.91332	10.272	4.2226	7.09484	5.18664	6.61799	238.539	0.112135	0.378277	1.195	2.58013	-3289.01	-3229.71			6.40364	4.73639	5.4693	6.29983
	2.63054	11.5717	4.65315	6.88585	4.21609	3.55723	1.96297	9.88576	4.29259	7.17901	5.53278	6.42271	240.235	0.112247	0.377319	1.21458	2.58665	-3285.62	-3228.6			6.28513	4.88639	5.38044	6.37817
	2.60344	11.0507	4.55018	7.00625	4.24293	3.92706	1.99537	9.6862	4.45062	7.33029	5.97063	6.16199	249.002	0.111811	0.376369	1.22917	2.59524	-3280.88	-3227.56			6.06813	5.05874	5.37739	6.48764
	2.54043	10.6653	4.48096	7.08308	4.17535	4.30034	1.94269	9.31549	4.58452	7.48851	6.60901	5.98385	267.495	0.110976	0.376567	1.23518	2.60242	-3274.81	-3226.84			5.89557	5.18626	5.2809	6.69379
	2.46177	10.4709	4.3673	6.93835	4.07612	4.60049	1.88114	8.96203	4.77365	7.83924	6.99591	6.08732	274.355	0.109639	0.376359	1.23241	2.61322	-3269.14	-3226.53			5.76666	5.20499	5.2056	6.97415
	2.43562	10.0469	4.27977	6.73832	3.9105	4.88983	1.84392	8.6872	4.99715	8.16815	7.33648	6.18702	266.493	0.108394	0.376615	1.22734	2.62254	-3255.97	-3226.57			5.58743	5.17955	5.17609	7.23055
	2.39218	9.483	4.15423	6.75261	3.79727	4.99779	1.82839	8.62306	5.13668	8.41264	7.59207	6.12608	255.664	0.107438	0.375802	1.2198	2.62989	-3242.64	-3227.01			5.34314	5.18255	5.19605	7.37693
	2.33447	8.89369	4.07542	6.71126	3.75863	5.14881	1.80674	8.5684	5.33959	8.67265	7.96743	6.28918	250.138	0.106774	0.375769	1.20062	2.63922	-3231.86	-3227.78			5.10119	5.20623	5.23824	7.64309
	2.22915	8.12302	3.87146	6.57471	3.71682	5.42645	1.71982	8.90204	5.40457	9.08413	8.02215	6.47535	251.666	0.106024	0.375625	1.1847	2.64162	-3220.37	-3228.75			4.74121	5.23933	5.34214	7.86054
	2.13689	7.54217	3.76466	6.54037	3.48308	5.67209	1.63938	9.28371	5.40698	9.18482	7.87922	6.49847	253.028	0.105593	0.375596	1.16394	2.65077	-3207.86	-3229.77			4.48124	5.23185	5.44336	7.85417
	2.08988	6.98447	3.6974	6.48591	3.38839	6.11215	1.5877	9.44233	5.50638	9.35267	7.67269	6.75364	249.452	0.106133	0.374001	1.14028	2.65797	-3195.25	-3230.61			4.25725	5.32882	5.51214	7.92633
	2.03412	6.75789	3.75946	6.49137	3.4005	6.21096	1.57937	9.70868	5.58237	9.65144	7.25124	6.80114	235.706	0.106191	0.373284	1.11485	2.65872	-3185.14	-3231.11			4.18382	5.36761	5.62347	7.90127
	1.97313	6.2453	3.70459	6.89706	3.47482	7.05435	1.52052	10.0001	5.54647	9.95816	7.08371	6.97041	212.004	0.106152	0.372893	1.09385	2.66033	-3182.72	-3231.35			3.97434	5.80874	5.68904	8.00409
	1.87412	5.8518	3.77496	7.54024	3.65768	8.91429	1.45137	9.98088	5.36421	10.8265	6.74354	7.54772	195.502	0.106333	0.373118	1.07826	2.66867	-3191.4	-3231.31			3.83363	6.70407	5.59882	8.37258
	1.82966	5.587	3.77792	8.87807	4.00272	11.9115	1.45042	9.94833	5.15403	12.3193	6.41916	7.99001	199.227	0.107218	0.373339	1.0548	2.67897	-3207.72	-3230.79			3.73153	8.26411	5.51759	8.90949
	1.79067	5.39007	3.78286	11.487	4.94115	15.9616	1.40806	9.57092	5.02992	13.4645	6.12906	8.29911	200.38	0.108237	0.373784	1.02738	2.68253	-3229.45	-3229.75			3.65453	10.7966	5.3363	9.29756
	1.80613	5.43402	3.76852	14.2289	6.18145	19.9775	1.40201	9.31867	4.80399	15.3925	5.84971	9.09394	192.085	0.109113	0.374393	1.00478	2.6855	-3252.49	-3227.92			3.66956	13.4626	5.17489	10.112
	1.7906	5.61499	3.60597	19.1134	7.99032	24.6043	1.40833	8.809	4.64402	17.0858	5.6523	9.69589	186.462	0.108918	0.375563	0.989952	2.68423	-3277.31	-3224.9			3.67052	17.236	4.95378	10.8113
	1.78371	5.68624	3.4859	23.451	10.6563	28.971	1.39991	8.68913	4.54847	18.6225	5.50469	10.3191	185.306	0.108341	0.37704	0.973524	2.68036	-3300.59	-3219.89			3.65195	21.0261	4.87917	11.4821
	1.82729	5.64081	3.38837	27.3791	12.6981	33.7702	1.404	8.34614	4.33055	20.0518	5.355	11.0473	189.363	0.108567	0.377787	0.947725	2.67466	-3319.67	-3211.9			3.61883	24.6158	4.69356	12.1514
	1.85855	5.59545	3.3479	31.1999	15.2516	37.7017	1.47772	8.17289	4.27126	21.7736	5.19466	11.7022	202.262	0.109276	0.377695	0.918892	2.66541	-3336.37	-3199.34			3.60063	28.0511	4.64062	12.8902
	1.91321	5.68002	3.38386	35.9552	16.8971	39.9571	1.52883	7.83402	4.3399	22.4211	5.15979	12.4966	213.826	0.109229	0.377652	0.912739	2.65473	-3344.4	-3182.17			3.65903	30.9365	4.56758	13.3592
	1.9722	6.13245	3.51427	40.2047	18.1529	40.8302	1.57621	7.71442	4.32978	22.9927	5.07937	12.6747	223.866	0.10898	0.377703	0.90616	2.64219	-3349.42	-3160.25			3.87297	33.0626	4.54014	13.5823
	2.05508	6.26342	3.57326	42.6841	19.2808	41.4607	1.62584	7.61185	4.60675	22.5843	4.91605	12.894	228.662	0.109042	0.378087	0.897342	2.63363	-3351.48	-3135.44			3.96392	34.4752	4.61481	13.4648
	2.12372	6.63243	3.70141	44.088	19.8538	42.3781	1.74273	7.35792	4.82722	22.7955	5.01905	12.763	234.335	0.109431	0.378315	0.889515	2.62735	-3353.28	-3109.94			4.15252	35.44	4.64262	13.5258
	2.20889	7.23896	3.97519	43.4616	19.4844	40.943	1.8095	7.24876	5.13541	22.5469	5.01221	12.8708	245.972	0.109539	0.378998	0.88359	2.61964	-3353.47	-3086.27			4.47435	34.6297	4.73122	13.4766
	2.2423	7.54839	4.16957	43.5012	18.7289	37.4706	1.85694	7.0754	5.00503	21.663	4.99267	12.5445	250.768	0.10984	0.378542	0.879589	2.61952	-3354.39	-3066.02			4.65342	33.2336	4.64579	13.0667
	2.26486	8.02955	4.30556	41.2925	17.2058	34.6821	1.88588	6.97753	4.8112	20.8221	4.96793	12.0433	243.075	0.110004	0.37852	0.88	2.62061	-3354.91	-3050.95			4.86666	31.0601	4.55821	12.6111
	2.28961	8.43811	4.38084	38.3449	16.0764	31.7097	1.88179	6.80477	4.66671	19.3994	5.00847	11.3673	231.831	0.110088	0.37861	0.884356	2.6268	-3354.79	-3041.86			5.03619	28.7103	4.45109	11.9251
	2.30537	8.35868	4.32965	33.932	14.7673	28.7564	1.89977	6.71452	4.5536	18.0211	4.91001	10.8658	216.344	0.110663	0.378776	0.888782	2.62533	-3354.94	-3039.41			4.9979	25.8186	4.3893	11.2656
	2.30819	8.2247	4.26011	29.8209	13.3931	25.6327	1.90164	6.83942	4.53394	16.8117	4.86594	10.5377	201.097	0.110941	0.378607	0.896974	2.62417	-3355	-3042.5			4.931	22.9489	4.425	10.7384
	2.27246	8.26499	4.25085	25.3746	11.8166	21.8265	1.89054	7.07498	4.34973	15.3229	4.89617	10.1283	194.251	0.111446	0.378061	0.906295	2.62334	-3354.95	-3049.8			4.92943	19.6725	4.43841	10.1158
	2.19131	7.69693	4.04213	21.1214	10.634	19.0429	1.81552	7.42211	4.13996	13.8746	4.87973	9.76977	185.261	0.112205	0.377188	0.914358	2.62229	-3354.84	-3059.43			4.64346	16.9328	4.4592	9.50802
	2.19096	7.06531	3.90163	17.8723	9.42815	16.5462	1.81195	7.85706	3.94136	12.9315	4.95998	9.44691	177.57	0.112729	0.376666	0.925337	2.61876	-3354.94	-3070.23			4.38597	14.6155	4.53679	9.11279
	2.17982	6.75236	3.661	15.7268	8.73954	15.1683	1.77116	8.07041	3.9326	12.4579	4.93131	9.45132	171.819	0.113039	0.376125	0.93827	2.61672	-3355.1	-3081.54			4.19773	13.2116	4.59139	8.94683
	2.17426	6.06304	3.59355	15.9738	8.38473	14.4672	1.76998	8.25022	3.95199	12.3069	5.04404	9.4946	176.853	0.112485	0.375913	0.951187	2.60217	-3355	-3093.14			3.94362	12.9419	4.6574	8.94853
	2.19961	5.71437	3.53145	15.8125	7.86002	14.5775	1.76325	8.59743	4.10107	12.4584	5.10637	9.39601	194.325	0.112409	0.375411	0.954329	2.59352	-3355.01	-3104.9			3.81514	12.75	4.82058	8.98694
	2.12147	5.45985	3.50239	16.0783	7.36246	14.1774	1.72758	8.7356	4.16962	12.4339	5.17208	9.32682	217.716	0.111938	0.375468	0.95266	2.59071	-3355.3	-3116.9			3.69457	12.5394	4.8776	8.9776
	2.14021	5.22646	3.59029	16.5192	7.22591	13.2365	1.71219	8.78823	4.20205	12.4019	5.14562	9.40384	237.559	0.111563	0.376544	0.954473	2.5859	-3355.09	-3128.17			3.65232	12.3272	4.90083	8.98379
	2.12923	4.9727	3.70237	16.1473	6.9336	12.8417	1.67324	8.96136	4.16396	12.0511	5.03829	9.61707	247.942	0.110675	0.377464	0.957671	2.57478	-3354.95	-3138.76			3.60143	11.9742	4.93286	8.90215
	2.10999	4.70622	3.78648	15.6019	6.45556	12.2625	1.65088	9.11799	4.18937	11.5075	4.88192	9.35311	248.382	0.110284	0.377793	0.96247	2.56813	-3355.05	-3148.37			3.53423	11.44	4.98608	8.58083
	2.07045	4.4427	3.92646	15.3786	6.26645	12.0821	1.59934	9.19173	4.17937	11.1658	4.6848	9.13443	244.111	0.109972	0.379086	0.967152	2.55479	-3354.47	-3156.53			3.47987	11.2424	4.99015	8.32833
	2.05457	4.52212	4.12708	14.6094	5.94919	11.6246	1.54791	9.2414	4.27681	10.1699	4.62277	8.73548	239.262	0.110008	0.379658	0.957914	2.54581	-3353.65	-3163.5			3.56792	10.7277	5.02204	7.8427
	1.99704	4.7228	4.23018	13.2877	5.42358	11.0881	1.51301	9.17254	4.31157	9.18119	4.47325	8.45914	235.782	0.109691	0.380213	0.960027	2.54053	-3352.91	-3168.99			3.65001	9.93311	4.99904	7.37119
	1.96242	5.16808	4.4382	11.774	5.04729	9.98634	1.5254	9.15286	4.42507	8.20503	4.21607	8.10703	230.928	0.109142	0.381242	0.976519	2.5367	-3351.04	-3173.19			3.85624	8.93587	5.03444	6.84271
	1.94906	5.36375	4.54798	10.369	4.58898	9.38148	1.51177	9.3058	4.46036	7.19336	4.06855	7.76559	220.656	0.108567	0.381765	0.988922	2.53236	-3347.96	-3176.3			3.9536	8.11314	5.09264	6.3425
	1.95265	5.7724	4.66563	9.10041	4.54468	9.00041	1.51522	9.37763	4.41192	6.47332	3.93705	7.59752	206.518	0.108609	0.382317	1.00271	2.52635	-3343.4	-3178.47			4.13023	7.5485	5.10159	6.00263
	1.95166	5.91811	4.84596	8.46835	4.37105	8.35031	1.50747	9.83064	4.51606	6.20982	3.86087	7.23889	201.75	0.108533	0.382387	1.00536	2.52514	-3335.57	-3179.95			4.23858	7.06324	5.28472	5.76986
	1.98087	6.17712	5.04769	8.00986	4.16009	7.83854	1.52919	10.2929	4.51384	5.92708	3.83419	6.94117	214.771	0.108225	0.382395	1.01031	2.52327	-3324.31	-3181.14			4.40189	6.6695	5.44531	5.56748
	2.03612	6.43496	5.04008	7.56622	4.16556	7.51491	1.55349	10.2684	4.42722	6.17205	3.80774	6.57317	233.518	0.10907	0.383023	1.01638	2.52233	-3308.12	-3181.92			4.50372	6.41556	5.41636	5.51765
	2.04476	6.39827	4.91293	7.57107	4.32804	7.28428	1.57118	9.99679	4.27697	6.20083	3.71915	6.31238	260.055	0.109536	0.383639	1.02073	2.52886	-3288.52	-3182.46			4.45199	6.39446	5.28164	5.41079
	2.06908	6.34476	4.88844	7.41697	4.48412	6.87275	1.57491	9.98893	4.07064	6.16491	3.71635	6.16122	295.785	0.111031	0.383346	1.02687	2.53482	-3264.42	-3182.94			4.43409	6.25795	5.21149	5.34749
	2.04615	6.13801	4.90728	7.58373	4.5947	6.34483	1.53044	9.92052	3.82658	6.39692	3.72034	5.89841	328.523	0.112074	0.382718	1.03594	2.53979	-3237.88	-3183.36			4.36381	6.17442	5.09251	5.33856
	2.06266	5.88686	4.89261	7.88859	4.78224	5.70933	1.50497	9.67856	3.53049	6.64443	3.77384	5.80417	342.184	0.112728	0.382099	1.04184	2.55156	-3212.18	-3183.83			4.28071	6.12672	4.90467	5.40748
	2.17363	5.94052	5.00668	7.71239	4.99343	5.47845	1.53666	9.49254	3.393	6.73439	3.75482	5.66427	340.144	0.113006	0.382515	1.04984	2.56632	-3190.32	-3184.35			4.37361	6.06142	4.8074	5.3845
	2.22412	6.18051	4.8936	8.36736	5.34845	5.47742	1.56113	8.90964	3.1834	6.86914	3.73453	5.79614	334.202	0.113893	0.382544	1.05329	2.57772	-3176.4	-3184.92			4.43274	6.39774	4.55139	5.4666
	2.25715	6.55228	4.94615	8.81984	5.73558	5.33053	1.57677	8.33637	3.1738	6.83516	3.81503	5.86948	327.76	0.114522	0.382495	1.048	2.59258	-3170.4	-3185.62			4.58519	6.62865	4.36231	5.50656
	2.3219	6.87382	5.0098	9.62805	6.03596	5.24499	1.60573	8.35898	3.22777	6.92157	3.82828	5.81744	316.392	0.114634	0.381486	1.05184	2.60418	-3170.25	-3186.44			4.73517	6.96967	4.39749	5.52243
	2.41867	7.17626	5.09289	10.0505	6.19354	5.08779	1.66935	8.54141	3.3436	7.03637	3.86508	5.82851	296.401	0.114463	0.380782	1.04421	2.6101	-3175.21	-3187.33			4.89594	7.11061	4.51812	5.57665
	2.47499	7.42747	5.19768	10.5672	6.27648	5.12604	1.70786	8.62484	3.37774	7.24561	3.91823	6.00266	263.569	0.113968	0.380983	1.03545	2.62127	-3183.3	-3188.44			5.03338	7.32323	4.57015	5.72217
	2.5344	7.89142	5.27272	10.842	6.43017	5.29745	1.74695	8.68358	3.5029	7.23378	3.95371	6.15808	228.775	0.113819	0.381024	1.02254	2.63078	-3194.37	-3189.56			5.23285	7.52319	4.64447	5.78186
	2.54477	8.04684	5.31337	11.287	6.51043	5.78118	1.74047	8.93397	3.62527	7.3325	3.97248	5.89923	222.191	0.113655	0.380554	1.01185	2.64491	-3208.02	-3190.8			5.30166	7.85955	4.76657	5.73473
	2.59346	8.15432	5.33629	11.3065	6.49466	5.87235	1.75048	8.94861	3.67637	7.41159	4.0897	5.72668	245.09	0.113942	0.380301	1.00437	2.65785	-3217.28	-3192.16			5.36135	7.89115	4.79182	5.74266
	2.6427	8.37092	5.35723	11.5088	6.59051	5.93337	1.79142	9.14153	3.72185	7.53405	4.14059	5.66428	259.671	0.11389	0.380737	0.997861	2.66892	-3222.43	-3193.41			5.45695	8.0109	4.88493	5.77964
	2.70748	7.92149	5.23076	11.894	6.49924	6.65318	1.86234	9.48198	3.84993	7.78261	4.27735	5.74656	264.965	0.113769	0.380689	0.987975	2.68155	-3226.08	-3194.69			5.28658	8.3488	5.06475	5.9355
	2.72561	7.72807	5.1839	12.2448	6.60158	7.1963	1.9033	9.75139	3.89169	7.91856	4.46283	5.65799	274.922	0.114137	0.381012	0.985754	2.68476	-3225.72	-3196.08			5.21253	8.68091	5.18213	6.01313
	2.76845	7.6323	5.28027	12.48	6.89381	7.71914	1.90815	10.4191	4.04795	7.96894	4.60552	5.53702	284.682	0.114217	0.380795	0.976481	2.68726	-3224.62	-3197.34			5.22701	9.03097	5.45841	6.03716
	2.80081	7.41507	5.13809	12.805	7.31489	8.7277	1.92868	10.8298	4.15437	8.07237	4.74159	5.37961	292.566	0.114265	0.380217	0.975885	2.6833	-3228.01	-3198.64			5.11799	9.61585	5.63763	6.06452
	2.85606	7.01012	5.17371	13.3147	7.5662	9.15789	1.96912	10.9432	4.21443	8.2398	4.93589	5.16642	289.75	0.11428	0.38024	0.987507	2.67902	-3226.95	-3199.88			5.0133	10.0129	5.7089	6.11404
	2.85927	6.68295	5.18307	13.884	7.7914	9.45336	1.99674	11.0464	4.20382	8.35512	5.034	5.10063	275.785	0.114058	0.380294	0.992215	2.67666	-3225.44	-3200.98			4.90843	10.3763	5.74897	6.16325
	2.83976	6.45087	5.30125	14.332	7.83057	10.0015	2.002	11.2973	4.23094	8.3719	5.00963	5.06937	252.104	0.114788	0.380324	0.983391	2.67034	-3227.82	-3202.11			4.86396	10.7214	5.84342	6.1503
	2.74401	6.33889	5.37996	14.5397	7.77652	10.0451	1.94939	11.3104	4.14885	8.3209	4.9361	4.90199	231.267	0.114656	0.380045	0.976794	2.66912	-3224.28	-3203.19			4.82096	10.7871	5.80288	6.053
	2.70728	6.62647	5.52199	14.2511	7.68507	10.096	1.87526	11.4217	4.12087	8.21744	4.90068	4.74983	220.209	0.114409	0.379402	0.969873	2.66446	-3220.22	-3204.14			4.95192	10.6774	5.80595	5.95598
	2.69051	6.55479	5.60859	14.0966	7.55148	10.3999	1.85563	11.4607	4.0271	8.22776	4.83485	4.73163	217.741	0.113919	0.379181	0.967638	2.66357	-3222.82	-3205.1			4.9513	10.6827	5.78113	5.93141
	2.61786	6.47438	5.70277	14.0111	7.34704	10.062	1.85924	11	3.88774	8.13931	4.7679	4.69965	209.62	0.113983	0.379082	0.961083	2.66126	-3218.74	-3206			4.93167	10.4734	5.58233	5.86896
	2.58288	6.32442	5.72529	13.4988	6.86783	10.067	1.82389	11.0143	3.90982	8.04341	4.66749	4.58274	200.566	0.114221	0.379322	0.96003	2.65814	-3213.61	-3206.79			4.87753	10.1445	5.58266	5.76455
	2.60465	6.33468	5.78519	13.0543	6.69112	10.0116	1.83675	11.1373	3.82834	8.00816	4.57325	4.5214	202.824	0.114738	0.379915	0.976152	2.65853	-3215.28	-3207.61			4.90817	9.91901	5.6008	5.70094
	2.59727	6.33032	5.85613	12.2733	6.34967	10.2057	1.83084	11.2177	3.81021	7.93241	4.47869	4.46793	212.996	0.114706	0.379607	1.00032	2.65216	-3210.02	-3208.47			4.92791	9.60956	5.61957	5.62634
	2.55072	6.33377	5.77003	11.6932	6.24412	9.92103	1.81469	11.6364	3.69973	7.96709	4.37481	4.32332	226.541	0.114116	0.379912	1.01925	2.636	-3205.47	-3209.24			4.88484	9.28612	5.71694	5.55507
	2.59834	6.31652	5.74776	11.4303	6.26969	10.2263	1.86133	11.6726	3.71399	7.98827	4.37081	4.12478	242.018	0.113939	0.380233	1.02552	2.62727	-3209.74	-3210.06			4.88754	9.30877	5.74931	5.49462
	2.58293	6.01454	5.64894	11.2135	6.30277	10.2391	1.89721	11.9462	3.6084	8.04963	4.28674	3.97361	254.217	0.11412	0.381175	1.03412	2.62033	-3205.86	-3210.84			4.7488	9.2518	5.81728	5.43666
	2.60609	5.88053	5.67859	10.5922	6.14754	10.4114	1.88168	11.9724	3.58349	7.87765	4.1742	3.77069	253.675	0.114245	0.381606	1.04314	2.6166	-3202.66	-3211.54			4.72174	9.05039	5.81253	5.27418
	2.63822	5.89837	5.67887	10.1641	6.18078	10.3811	1.85714	12.1616	3.51574	7.73141	4.08897	3.62426	241.843	0.113928	0.382126	1.05857	2.60476	-3208.15	-3212.26			4.73849	8.90865	5.84483	5.14821
	2.54157	6.01501	5.72804	10.4497	6.27501	10.6877	1.79472	12.191	3.44536	7.47702	4.01121	3.53414	231.173	0.113165	0.381497	1.06417	2.59265	-3204.45	-3212.94			4.76154	9.13748	5.81035	5.00745
	2.54925	5.98692	5.64692	10.9576	6.42121	11.2517	1.7837	12.1802	3.37363	7.47773	3.94663	3.41588	230.097	0.11295	0.381382	1.07351	2.5906	-3201.19	-3213.59			4.7277	9.54351	5.77919	4.94675
	2.5026	6.09408	5.49979	11.274	6.64797	12.3844	1.75803	12.0591	3.37449	7.50315	3.90255	3.54693	226.458	0.112464	0.381824	1.08324	2.59357	-3206.8	-3214.25			4.69882	10.1021	5.73054	4.98421
	2.48748	6.18376	5.37971	11.2948	6.47475	13.149	1.69202	12.0982	3.34116	7.35799	3.86342	3.60548	215.92	0.112606	0.381561	1.10527	2.59042	-3201.87	-3214.95			4.68365	10.3062	5.71046	4.9423
	2.42058	6.47765	5.22808	11.3358	6.45522	13.8284	1.62292	11.995	3.26942	7.22615	3.7396	3.65129	209.758	0.112342	0.381596	1.13666	2.58937	-3199.32	-3215.6			4.70877	10.5398	5.62913	4.87235
	2.39733	6.72395	5.00689	11.8255	6.79741	15.1096	1.58496	12.0137	3.32222	7.2065	3.65751	3.65721	212.516	0.112336	0.380944	1.15981	2.60073	-3206.01	-3216.36			4.70939	11.2442	5.64031	4.84041
	2.24424	7.05743	4.6964	12.7056	7.21223	16.1584	1.53156	11.881	3.26255	7.07476	3.43573	3.76192	216.953	0.113108	0.37995	1.17009	2.61185	-3201.14	-3217.13			4.66602	12.0254	5.55836	4.75747
	2.18638	7.12674	4.5451	13.2589	7.36126	16.8191	1.5048	11.9596	3.43509	6.90008	3.3431	3.86532	217.069	0.11391	0.379397	1.17071	2.63131	-3198.55	-3217.94			4.61941	12.4797	5.63316	4.70283
	2.1797	7.42187	4.46646	13.494	7.32572	17.0857	1.51602	12.0041	3.45645	6.83692	3.19404	3.95591	219.875	0.113675	0.378833	1.18373	2.63898	-3205.74	-3218.83			4.68934	12.6352	5.65887	4.66229
	2.11598	7.62301	4.65158	13.8548	7.38071	17.129	1.50922	11.8215	3.64252	6.86137	3.15945	3.92503	235.747	0.113249	0.378079	1.20032	2.64424	-3200.32	-3219.77			4.79685	12.7882	5.65776	4.64862
	2.13562	7.98908	4.63948	14.0739	7.58671	16.9155	1.55442	11.9379	3.79271	6.77478	3.132	3.93776	269.289	0.113837	0.377438	1.19775	2.64759	-3199.11	-3220.65			4.92139	12.8587	5.76168	4.61485
	2.10405	8.43733	4.76069	14.824	7.82788	17.4294	1.55894	11.6129	3.88466	6.81717	3.08094	3.94271	305.211	0.114694	0.377736	1.1965	2.64729	-3207.31	-3221.7			5.10069	13.3605	5.68549	4.61361
	2.11068	8.63816	4.81007	15.5898	7.93436	17.8185	1.54624	11.7765	3.97174	6.83407	3.08393	4.00354	322.643	0.115043	0.377473	1.19208	2.64399	-3201.01	-3222.72			5.1863	13.7809	5.76482	4.64052
	2.09356	9.09226	4.82724	16.2445	7.75057	17.9518	1.51791	11.5636	4.08406	6.67923	3.07146	4.0901	322.036	0.116057	0.377339	1.17429	2.63419	-3200.17	-3223.66			5.33769	13.9823	5.72187	4.6136
	2.10249	9.40531	4.87273	16.2232	7.54089	17.5367	1.50835	11.3692	4.20653	6.57743	3.05926	4.14692	312.053	0.115971	0.377569	1.15875	2.62058	-3209.69	-3224.75			5.46018	13.7669	5.69471	4.59454
	2.07665	9.45728	4.98555	16.9741	7.58696	17.3873	1.48435	11.1321	4.31716	6.73908	2.95998	4.21893	300.678	0.116656	0.378022	1.13533	2.60964	-3202.94	-3225.74			5.50649	13.9828	5.64452	4.63933
	2.05388	9.71361	4.92642	17.3966	7.91857	17.3651	1.47823	10.767	4.33026	6.81438	2.93442	4.4005	293.557	0.117381	0.378798	1.10208	2.59643	-3204.22	-3226.64			5.56464	14.2268	5.52515	4.71643
	2.07268	10.1904	4.91447	18.2623	7.99936	17.2113	1.47135	10.5423	4.3014	6.96198	2.8435	4.53319	284.578	0.117415	0.378507	1.06767	2.59166	-3215.26	-3227.65			5.72584	14.491	5.43834	4.77956
	2.07723	10.8069	4.9372	19.2357	7.92629	17.1614	1.43937	10.0381	4.30798	6.97793	2.76506	4.65875	258.135	0.117163	0.378064	1.04175	2.58639	-3206.52	-3228.52			5.94045	14.7745	5.26181	4.80058
	2.12872	11.4095	5.13782	19.6313	7.93799	17.1821	1.4622	9.44365	4.28121	7.00215	2.77412	5.00416	218.807	0.116552	0.377903	1.02275	2.57873	-3208.03	-3229.19			6.22534	14.9171	5.06235	4.92681
	2.08029	11.6434	5.322	19.6229	7.8466	16.8564	1.43596	8.64587	4.27498	6.98835	2.75187	5.12501	185.641	0.11619	0.377664	0.994502	2.57754	-3220.88	-3230.04			6.34856	14.7753	4.7856	4.95508
	2.06962	11.59	5.37918	20.0709	7.91674	16.4235	1.43725	8.08895	4.36178	7.34798	2.73151	5.28469	197.798	0.115634	0.377995	0.96024	2.57627	-3212.79	-3230.67			6.34626	14.8037	4.62933	5.12139
	2.05305	11.9904	5.46497	20.2074	7.84018	15.8981	1.42018	7.4034	4.4271	7.54192	2.71518	5.43404	229.874	0.115003	0.377849	0.935367	2.57597	-3217.75	-3231.15			6.5028	14.6486	4.41689	5.23038
	2.08896	12.2289	5.49641	19.4923	7.48447	15.6977	1.42507	7.10732	4.61751	7.69449	2.69098	5.49017	253.418	0.114029	0.377243	0.910667	2.5689	-3227.46	-3231.83			6.60477	14.2248	4.3833	5.29188
	2.06267	12.1665	5.49602	19.0388	7.00969	15.3075	1.37742	6.64924	4.66047	7.57339	2.58895	5.78864	263.123	0.113864	0.37758	0.892046	2.56022	-3175.6	-3232.28			6.57507	13.7854	4.22905	5.317
	2.02348	11.7087	5.38612	18.1732	6.61742	14.3053	1.3647	6.28159	4.7311	7.49564	2.55815	5.89898	264.401	0.113504	0.377425	0.886891	2.55983	-3119.05	-3232.52			6.37275	13.032	4.12579	5.31759
	1.96908	11.0285	5.11468	17.0796	6.32249	13.628	1.34842	6.14837	4.68051	7.3811	2.49003	5.85998	265.232	0.113265	0.377519	0.878647	2.5545	-3063.8	-3233.05			6.03743	12.3434	4.0591	5.2437
	1.95727	10.6459	4.9131	16.5918	6.06595	12.1671	1.29283	6.06361	4.65087	7.38118	2.41495	5.9654	267.694	0.112356	0.377781	0.86224	2.54854	-2973.71	-3233.35			5.83876	11.6083	4.00244	5.25384
	1.91671	10.5428	4.80292	16.2858	5.71688	11.2972	1.26526	5.90013	4.63316	7.21525	2.33669	6.24333	273.847	0.11164	0.377411	0.860529	2.54059	-2919.23	-3233.54			5.75413	11.0999	3.93285	5.26509
	1.89046	10.415	4.73807	16.3287	5.49128	10.1928	1.23532	5.83579	4.51986	7.30175	2.32759	6.656	277.318	0.110946	0.377926	0.859431	2.53844	-2901.08	-3234.06			5.68118	10.6709	3.86366	5.42844
	1.85198	10.1195	4.65041	17.2343	5.33209	9.32115	1.22651	5.92053	4.28081	7.57612	2.31937	7.00479	262.272	0.110842	0.37794	0.861619	2.53607	-2863.16	-3234.34			5.54064	10.6292	3.80928	5.63343
	1.82457	9.67937	4.60079	18.1849	5.24713	9.05496	1.22512	6.20814	4.16016	8.5567	2.47997	7.74459	245.99	0.110272	0.377992	0.886351	2.53528	-2863.99	-3234.53			5.36824	10.829	3.86447	6.26042
	1.79109	9.33899	4.43855	19.5259	5.34961	8.72201	1.23574	6.4049	3.9925	10.8167	2.86637	8.71276	252.183	0.10968	0.377713	0.906106	2.53848	-2934.45	-3235.03			5.18954	11.1992	3.87771	7.46526
	1.88332	9.16524	4.4695	22.0194	5.57702	9.18098	1.37879	6.36946	3.98995	13.9349	3.42964	11.1854	285.665	0.109709	0.37803	0.919585	2.54197	-2960.47	-3235.27			5.17269	12.2591	3.91273	9.51665
	1.98788	8.89203	4.62993	23.4747	5.66661	9.42021	1.57296	6.65742	4.19676	17.3348	3.89133	13.0705	308.7	0.109514	0.379022	0.946887	2.54545	-2388.11	-3234.54			5.16994	12.8538	4.14238	11.4322
	2.06455	8.24873	4.63504	24.9888	5.66848	9.77513	1.73511	6.92665	4.18366	21.4587	4.79497	14.7041	316.083	0.109389	0.379291	0.96674	2.5508	-1384.21	-3232.51			4.98277	13.4775	4.28181	13.6526
	2.12438	7.7866	4.75326	26.873	5.77373	10.6387	1.79874	7.1521	4.1843	25.5753	5.70663	16.0257	319.788	0.108693	0.379453	0.983513	2.55047	-343.3	-3229.76			4.88808	14.4285	4.37838	15.7692
	2.19573	7.36843	4.77573	28.0865	5.65207	11.7163	1.85203	7.27321	4.25417	28.5367	6.57993	18.3375	327.445	0.10855	0.379605	1.00523	2.53949	722.341	-3226.41			4.77996	15.1516	4.4598	17.818

## Sheet: P208 U2
	Ra Li	Oi Li	Oe Li	MF Li	ICO Li	LO Li	Ra Re	Oi Re	Oe Re	MF Re	ICO Re	LO Re	EKG	Kippwinkel	Rotwinkel	Kraft x	Kraft y	Druck li	Druck re			Bauch links	Rücken links	Bauch rechts	Rücken rechts
	3.15559	33.2746	6.63369	17.8052	3.87676	5.73433	2.77548	50.2246	11.9625	21.4254	4.82393	29.9051	308.199	0.1584	0.253879	0.566428	3.35353	40	-2198.77			14.3546	9.13876	21.6542	18.7182
	3.12401	31.5411	6.34136	18.4396	3.6803	5.72094	2.71031	52.4788	11.2878	26.5129	5.76641	34.6918	325.548	0.158347	0.254363	0.562682	3.36617	34	-2182.25			13.6688	9.28027	22.159	22.3237
	3.10676	30.1207	6.18686	19.5026	3.52091	6.09523	2.71693	54.1879	10.7701	32.0923	6.27153	38.1338	338.78	0.158043	0.254796	0.561055	3.38021	1.31201	-2164.42			13.1381	9.70624	22.5583	25.4992
	3.14827	29.2165	6.16439	20.6102	3.5241	6.71836	2.74746	57.1375	10.4071	37.9032	7.0172	40.0867	335.056	0.157957	0.254655	0.557963	3.38825	11	-2145.92			12.843	10.2842	23.4307	28.3357
	3.2416	28.539	6.05152	21.1793	3.46583	7.04329	2.78884	59.9412	10.0279	41.2987	7.8226	42.5013	325.799	0.157535	0.254007	0.558	3.39989	-3032.14	L			12.6107	10.5628	24.2526	30.5408
	3.32173	27.4428	5.9471	21.2491	3.39637	7.26389	2.8486	61.3614	9.66542	44.4199	8.39649	43.9085	318.795	0.156714	0.253169	0.558417	3.40748	-3036.17	-2109.94			12.2372	10.6365	24.6252	32.2416
	3.53799	26.1876	5.9758	20.7174	3.37918	7.41267	2.97501	60.8069	9.26664	47.4291	8.91097	44.1512	318.686	0.15654	0.25311	0.565214	3.41173	-3059.3	-2094.47			11.9004	10.5031	24.3495	33.4971
	3.59465	25.0249	6.12468	20.2071	3.56524	7.69598	3.09625	60.2386	9.037	48.6662	9.40124	44.496	321.336	0.156455	0.252756	0.567746	3.40614	-3098.38	-2079.87			11.5814	10.4894	24.124	34.1878
	3.76407	24.5048	6.30382	19.0383	3.792	7.6858	3.30713	58.693	8.63655	49.6847	9.78242	44.5871	315.765	0.156522	0.252258	0.566561	3.4054	-3149.85	-2065.4			11.5242	10.172	23.5456	34.6848
	3.88416	24.5372	6.41092	18.1442	3.96246	7.6321	3.42661	55.1351	8.73311	48.7835	9.99979	42.7648	306.673	0.156605	0.25212	0.564189	3.4174	-3205.78	-2051.26			11.6108	9.91293	22.4316	33.8494
	4.05714	24.9716	6.53275	16.731	4.08325	7.57348	3.51423	50.6459	8.98556	47.6806	10.695	42.1594	302.772	0.156534	0.251891	0.577011	3.42762	-3256.3	-2039.4			11.8538	9.46257	21.0485	33.5117
	4.22759	25.3759	6.99865	15.6262	4.15799	7.26656	3.70616	45.2198	9.47297	44.9922	10.9618	41.5057	306.73	0.156359	0.251969	0.598071	3.4455	-3293.22	-2030.01			12.2007	9.01691	19.4663	32.4866
	4.30534	25.559	7.22933	14.3807	4.28015	7.12344	3.8335	39.8506	9.79011	43.8416	11.2843	39.1675	302.375	0.15661	0.252028	0.616577	3.45387	-3316.38	-2021.37			12.3645	8.59477	17.8247	31.4311
	4.40851	25.6068	7.36194	13.2959	4.43597	7.29925	3.88424	33.9999	10.056	40.8816	11.2127	36.9521	310.261	0.157138	0.251794	0.62684	3.476	-3328.4	-2013.48			12.4591	8.34372	15.98	29.6821
	4.40147	25.5094	7.30842	12.0914	4.46382	7.59263	3.89248	28.87	10.1306	37.1097	10.8377	34.2019	325.539	0.157332	0.250719	0.63567	3.50417	-3333.96	-2006.88			12.4064	8.0493	14.2977	27.3831
	4.39089	25.9289	7.41696	11.2751	4.45793	7.90436	3.87611	24.6177	10.2623	34.3563	10.443	30.2923	330.416	0.157417	0.250633	0.647119	3.53029	-3336.83	-2001.95			12.5789	7.87912	12.9187	25.0305
	4.37257	26.8922	7.35626	10.3935	4.48029	8.3128	3.82427	22.6354	10.2442	30.6063	9.60435	27.1554	330.597	0.1576	0.250459	0.655615	3.55404	-3338.64	-1999.88			12.8737	7.72886	12.2346	22.4554
	4.34893	27.8484	7.37278	9.64255	4.47829	9.09742	3.7547	21.8384	10.2016	27.3266	9.02349	24.2118	333.358	0.158216	0.25039	0.677305	3.56423	-3339.71	-2001.75			13.19	7.73942	11.9316	20.1873
	4.24903	28.1647	7.09479	9.06591	4.65964	9.59092	3.72226	22.116	9.92193	24.0016	8.04553	21.2878	334.732	0.158646	0.250417	0.692464	3.57832	-3340.32	-2008.43			13.1695	7.77216	11.9201	17.7783
	4.1025	28.6798	6.76955	8.70018	4.72631	10.323	3.60375	24.3411	9.79619	20.9684	7.06447	18.7451	338.627	0.159183	0.250481	0.706456	3.59153	-3340.99	-2019.9			13.184	7.91649	12.5804	15.5926
	4.03163	29.655	6.71101	8.21321	4.82891	11.159	3.50232	25.5414	9.72361	19.1309	6.18449	16.7205	343.518	0.159093	0.25052	0.714992	3.59947	-3341.36	-2037.33			13.4659	8.06704	12.9224	14.012
	3.89493	31.543	6.56821	7.73297	4.89382	11.5325	3.50221	26.0286	9.88839	17.7898	5.72571	15.5597	342.954	0.159512	0.250826	0.725915	3.6063	-3341.57	-2059.12			14.002	8.05308	13.1397	13.0251
	3.88013	34.0307	6.5508	7.04162	4.97268	12.3485	3.49013	26.018	10.2952	16.758	5.57661	14.5152	337.512	0.160231	0.251044	0.738167	3.60639	-3342.02	-2085.89			14.8205	8.12093	13.2678	12.2833
	3.82246	35.5567	6.48095	6.53779	5.00551	13.2005	3.48419	26.2427	10.5978	15.6664	5.51293	14.281	327.071	0.16064	0.250415	0.750204	3.6061	-3342.25	-2116.69			15.2867	8.24795	13.4416	11.8201
	3.82714	37.2773	6.41265	6.24235	4.88996	13.6799	3.4105	27.1584	10.9107	14.8488	5.39873	13.6783	316.988	0.16092	0.251187	0.754305	3.60589	-3342.31	-2149.34			15.839	8.27075	13.8265	11.3086
	3.75813	37.7138	6.39608	6.10759	4.91162	13.6911	3.34547	27.1655	11.3474	13.7319	5.38814	14.3885	314.581	0.161052	0.251374	0.751158	3.60702	-3342.64	-2183.12			15.956	8.23678	13.9528	11.1695
	3.77658	38.1936	6.39345	5.76311	4.86157	13.5404	3.28007	25.6714	11.536	13.5064	5.45128	15.3139	309.938	0.160779	0.251744	0.749711	3.60868	-3342.83	-2215.36			16.1212	8.05503	13.4958	11.4239
	3.67523	39.1501	6.08538	5.54692	4.73479	13.6849	3.20518	24.6523	11.7131	13.1368	5.31282	16.5269	308.463	0.160767	0.252606	0.746262	3.61364	-3342.93	-2246.8			16.3036	7.98887	13.1902	11.6588
	3.61701	38.9094	6.07527	5.51145	4.7801	14.2208	3.1018	23.8249	11.5623	13.0321	5.29371	17.3534	311.092	0.161055	0.252761	0.752552	3.62259	-3343.27	-2276.64			16.2006	8.17077	12.8297	11.8931
	3.53099	38.424	6.0077	5.50899	4.64607	14.4681	2.96372	25.4046	11.6955	13.5024	5.3295	17.6718	302.367	0.161095	0.253618	0.759974	3.62485	-3343.52	-2303.76			15.9875	8.20773	13.3546	12.1679
	3.49368	36.9907	6.06853	5.63644	4.62065	15.1038	2.9142	26.2962	11.5257	14.2354	5.15029	19.7249	291.752	0.160886	0.254936	0.767095	3.62731	-3343.63	-2327.89			15.5176	8.45364	13.5787	13.0368
	3.42083	36.2525	6.02294	5.73984	4.68014	14.7116	2.89507	27.7157	11.5955	14.6148	5.2206	22.044	294.67	0.160799	0.256055	0.773747	3.62443	-3343.97	-2348.69			15.2321	8.37718	14.0687	13.9598
	3.34023	34.9106	6.05215	5.81385	4.71562	15.2568	2.88559	28.6486	11.2703	16.0647	5.31641	23.4641	312.051	0.160899	0.257069	0.774667	3.62786	-3344.24	-2366.58			14.7677	8.59542	14.2682	14.9484
	3.2669	34.0494	6.04019	5.74869	4.71242	15.4079	2.85567	29.0278	11.0181	16.9745	5.20182	24.3875	327.23	0.160817	0.257596	0.769027	3.62839	-3344.28	-2379.68			14.4522	8.62301	14.3005	15.5213
	3.22593	32.5691	5.9338	5.88115	4.71488	15.2524	2.86817	29.6147	10.6818	18.0958	5.03605	24.7921	335.764	0.160862	0.258265	0.758729	3.6293	-3344.52	-2388.7			13.9096	8.61614	14.3882	15.9747
	3.21011	31.0319	5.85841	6.09017	4.72038	15.0418	2.89195	30.2078	10.3421	18.6898	5.01652	24.719	341.487	0.160642	0.258523	0.741116	3.62793	-3344.72	-2393.72			13.3668	8.61744	14.4806	16.1418
	3.14147	30.9458	5.82975	6.05843	4.57199	14.5235	2.88735	29.7902	10.0277	19.2004	5.25074	24.7901	360.745	0.160536	0.258505	0.714157	3.62499	-3344.67	-2395.81			13.3057	8.38465	14.2351	16.4137
	3.15917	30.7211	5.97849	5.91092	4.50657	14.2236	2.88469	29.4137	9.72037	19.8819	5.27599	24.2924	402.564	0.16043	0.25812	0.679741	3.61555	-3344.79	-2395.27			13.2862	8.21369	14.0063	16.4834
	3.1734	30.5107	5.92926	5.76938	4.54366	12.6527	2.85388	28.4552	9.32581	19.4782	5.55216	23.0332	445.241	0.160315	0.257542	0.642778	3.60559	-3344.91	-2392.48			13.2045	7.65523	13.545	16.0212
	3.16969	29.8574	5.89909	5.60117	4.30943	11.7667	2.87699	27.4186	8.67315	19.5955	5.61868	20.4076	463.671	0.160149	0.256187	0.606355	3.59895	-3344.84	-2388.61			12.9754	7.22577	12.9896	15.2073
	3.1949	29.8656	5.97751	5.54501	4.36523	11.1667	2.88837	27.1047	8.49153	18.7097	5.70532	18.9831	463.369	0.16008	0.254518	0.572529	3.58909	-3344.92	-2385.06			13.0127	7.02564	12.8282	14.4661
	3.34934	29.9744	6.04394	5.42718	4.25956	10.8577	2.93993	27.7941	8.09329	17.665	5.64476	17.6403	481.516	0.160397	0.253408	0.55195	3.57744	-3345.03	-2381.46			13.1226	6.84815	12.9424	13.65
	3.46549	29.7119	6.14496	5.36401	4.29735	11.0202	2.98091	28.4298	8.03817	16.3186	5.62451	16.6363	520.25	0.160863	0.252324	0.534989	3.55862	-3344.97	-2377.38			13.1075	6.89386	13.1496	12.8598
	3.49567	29.612	6.15265	5.29921	4.27794	11.0894	2.97607	27.6162	7.68436	15.9026	5.47649	15.639	554.774	0.16136	0.252135	0.530478	3.52997	-3345.02	-2373.16			13.0868	6.88884	12.7589	12.3394
	3.54037	28.5742	6.15229	5.58244	4.26801	11.2295	3.01349	27.8079	7.71104	15.5349	5.19396	15.2859	583.458	0.162517	0.252286	0.534369	3.50602	-3345.13	-2368.17			12.7556	7.02665	12.8441	12.0049
	3.51327	28.2806	6.09098	5.99234	4.38423	11.6673	3.01407	27.2279	7.43244	14.9423	5.09358	15.2914	600.599	0.163308	0.252235	0.532231	3.48348	-3345.1	-2362.61			12.6283	7.34794	12.5581	11.7758
	3.55966	28.5571	6.20699	6.22448	4.57128	11.9109	3.02504	26.9945	7.32736	15.0288	4.95199	15.507	596.602	0.164253	0.251995	0.53754	3.46067	-3345.12	-2356.95			12.7746	7.56889	12.449	11.8293
	3.53401	29.0436	6.21942	6.23784	4.78837	12.1244	3.02469	26.1242	7.20907	14.4506	4.81566	15.6468	593.562	0.16487	0.252707	0.546291	3.4387	-3345.19	-2350.81			12.9323	7.71686	12.1193	11.6377
	3.48677	29.9399	6.2306	6.29102	4.95918	12.1251	2.94451	24.7982	7.39085	14.75	4.83268	15.7623	583.199	0.164777	0.253828	0.553618	3.41821	-3345.15	-2344.49			13.2191	7.79178	11.7112	11.7816
	3.36689	30.3025	6.2495	6.15437	4.92834	12.0712	2.9172	23.2505	7.42059	14.9866	4.91898	15.332	556.691	0.164996	0.253848	0.563519	3.39393	-3345.14	-2338.57			13.3063	7.71796	11.1961	11.7459
	3.34928	31.0777	6.26566	5.8815	4.95785	11.793	2.88126	21.9465	7.34463	15.7905	5.0898	14.996	516.714	0.165125	0.2542	0.569336	3.39068	-3345.21	-2332.69			13.5642	7.54413	10.7241	11.9588
	3.34809	30.7671	6.26451	5.853	4.98487	11.3944	2.80391	21.0839	7.39344	15.4342	5.04925	14.3318	469.948	0.16443	0.253799	0.57814	3.40082	-3345.22	-2326.73			13.4599	7.41076	10.4271	11.6051
	3.37757	31.0711	6.19878	5.64024	4.9776	11.1672	2.81286	20.1832	7.30199	14.9656	5.16325	14.0795	424.641	0.163635	0.253468	0.594463	3.40677	-3345.2	-2321.17			13.5491	7.26168	10.0994	11.4028
	3.30563	31.9829	6.04172	5.28322	4.84525	10.6266	2.76627	20.1576	7.35072	14.2881	5.17273	13.9449	380.539	0.162603	0.253198	0.612591	3.40888	-3345.26	-2315.72			13.7767	6.91836	10.0915	11.1352
	3.30836	32.2843	6.01578	5.20594	4.79613	10.2988	2.7764	20.0231	7.50786	14.026	5.05072	13.7076	340.227	0.161985	0.252128	0.635846	3.40591	-3345.26	-2310.67			13.8695	6.76696	10.1024	10.9281
	3.30616	31.9563	5.9062	5.11644	4.50058	9.96295	2.79551	19.9318	7.63106	13.8186	5.01651	13.7027	317.832	0.161669	0.252513	0.656798	3.3893	-3345.27	-2306.2			13.7229	6.52666	10.1195	10.8459
	3.37802	31.1358	5.97639	5.03641	4.33814	9.70919	2.80387	19.8928	7.59744	13.9642	5.02348	13.9676	311.748	0.161634	0.252369	0.66456	3.37551	-3345.32	-2301.61			13.4967	6.36125	10.098	10.9851
	3.40152	30.1649	5.8433	4.93948	4.25251	9.43974	2.74822	19.1215	7.51665	13.8837	5.05394	15.5643	308.953	0.161093	0.25189	0.66509	3.3479	-3345.37	-2297.27			13.1366	6.21058	9.79544	11.5006
	3.31966	30.9108	5.96933	4.88459	4.21574	9.02723	2.70781	18.71	7.56715	14.5014	5.12092	17.3096	319.018	0.160972	0.251757	0.667501	3.31416	-3345.37	-2293.77			13.3999	6.04252	9.66166	12.3107
	3.30063	31.4206	5.95357	4.79097	4.16902	8.72577	2.69391	18.3287	7.34559	15.3993	5.13748	17.9724	329.947	0.161434	0.250919	0.67369	3.28958	-3345.39	-2290.8			13.5583	5.89526	9.45605	12.8364
	3.36037	31.9006	6.14241	4.76887	4.20219	8.65742	2.68375	18.2393	7.33583	16.2198	5.12398	18.7179	337.669	0.161749	0.250637	0.678028	3.27224	-3345.44	-2288.07			13.8011	5.87616	9.41962	13.3539
	3.38397	30.6835	6.18276	4.48528	4.18719	8.54183	2.70432	17.9645	7.3614	16.7847	5.29709	19.6132	355.04	0.161558	0.250508	0.685618	3.26376	-3345.45	-2285.82			13.4167	5.7381	9.34339	13.8983
	3.34744	30.7562	6.01338	4.38573	4.05979	8.54695	2.69381	17.8436	7.24932	17.2416	5.43112	20.624	374.941	0.161648	0.249331	0.67593	3.25715	-3345.46	-2283.31			13.3724	5.66416	9.26224	14.4322
	3.30189	31.2471	5.8998	4.37767	3.88597	8.23573	2.73041	18.4364	7.13418	18.1279	5.581	21.3624	384.672	0.161375	0.247899	0.667495	3.26762	-3345.49	-2281.22			13.4829	5.49979	9.43364	15.0238
	3.26158	32.0914	5.76216	4.29455	3.82766	7.85845	2.73261	18.9182	7.13782	18.0935	5.62402	22.4772	395.904	0.160803	0.247306	0.66126	3.28927	-3345.5	-2280.19			13.705	5.32688	9.59621	15.3982
	3.20118	33.3368	5.79868	4.3223	3.81372	7.88326	2.74069	19.4613	7.20218	17.8329	5.51753	22.0152	416.618	0.16011	0.247035	0.657392	3.31461	-3345.46	-2279.07			14.1122	5.33976	9.80139	15.1219
	3.19287	33.5235	5.82887	4.43343	3.6859	8.00818	2.76881	19.7024	7.36457	17.0955	5.43405	23.2565	429.086	0.159285	0.247693	0.653949	3.32762	-3345.49	-2277.97			14.1817	5.37584	9.94525	15.262
	3.23908	33.3659	5.73165	4.40677	3.56235	7.79255	2.83349	20.0319	7.4292	16.8627	5.53161	24.1669	441.856	0.158358	0.248314	0.648481	3.32924	-3345.5	-2277.93			14.1122	5.25389	10.0982	15.5204
	3.12881	32.8514	5.56835	4.38661	3.46557	7.40064	2.79503	20.0321	7.57674	16.7868	5.41806	24.0742	461.201	0.158248	0.24886	0.64264	3.3256	-3345.48	-2278.18			13.8495	5.08427	10.1346	15.4263
	3.15801	32.9044	5.70606	4.4699	3.46735	7.01025	2.76986	20.2403	7.3914	16.3474	5.33686	24.2245	469.769	0.157866	0.249262	0.633687	3.31807	-3345.51	-2278.81			13.9228	4.9825	10.1339	15.3029
	3.11195	32.3509	5.72225	4.56334	3.47101	6.66947	2.70949	20.368	7.57386	16.0734	5.38045	24.7087	468.064	0.157637	0.250143	0.620322	3.32073	-3345.55	-2280.49			13.7284	4.90127	10.2171	15.3875
	3.13226	32.5085	5.69649	4.45485	3.42947	6.46912	2.66656	20.6689	7.51232	15.3343	5.59452	24.1701	472.13	0.15745	0.250278	0.611654	3.31046	-3345.56	-2282.12			13.7791	4.78448	10.2826	15.033
	3.16384	32.6056	5.77336	4.52171	3.34414	6.50825	2.7345	21.1737	7.50428	15.5115	5.78613	24.3174	471.779	0.158392	0.250308	0.602233	3.29025	-3345.6	-2283.88			13.8476	4.79137	10.4708	15.205
	3.22258	31.84	5.55076	4.57582	3.27286	6.12471	2.75996	21.5103	7.66233	16.5053	6.15055	24.8163	462.734	0.158835	0.250305	0.598788	3.27553	-3345.68	-2286.93			13.5378	4.6578	10.6442	15.8241
	3.21355	32.5242	5.33527	4.58496	3.25441	5.8802	2.76002	22.1628	7.56303	17.2009	6.59823	24.7921	452.928	0.160155	0.249822	0.584359	3.2832	-3345.65	-2289.79			13.691	4.57319	10.8286	16.1971
	3.16309	32.4895	5.32835	4.62254	3.20023	5.81777	2.77215	22.8212	7.69484	17.3938	6.92904	24.4953	437.303	0.160922	0.24973	0.572837	3.30323	-3345.67	-2292.21			13.6603	4.54685	11.0961	16.2727
	3.23734	32.8687	5.29194	4.75156	3.15607	5.67913	2.819	23.2569	7.88423	18.1422	7.42562	24.8997	421.967	0.161484	0.249618	0.563589	3.31325	-3345.74	-2295.5			13.7993	4.52892	11.32	16.8225
	3.27023	34.4374	5.24735	4.85454	3.11585	5.63269	2.8869	23.7898	8.23047	18.9031	7.66843	24.9784	409.665	0.162456	0.249067	0.547011	3.32593	-3345.73	-2298.87			14.3183	4.53436	11.6357	17.1833
	3.30864	34.8077	5.26679	4.85323	3.20791	5.77437	2.93495	24.9285	8.40214	19.3264	7.96345	24.2344	406.801	0.163049	0.248943	0.547494	3.34955	-3345.76	-2301.36			14.461	4.61184	12.0885	17.1748
	3.24642	34.9971	5.17145	4.84243	3.26547	5.7451	2.94086	25.3264	8.66896	20.2699	8.10851	23.5341	402.194	0.163439	0.248566	0.541109	3.38469	-3345.84	-2304.19			14.4717	4.61767	12.3121	17.3041
	3.25832	35.6299	5.05812	4.80054	3.41174	5.70933	2.96267	25.415	8.80343	19.8926	8.24766	22.5119	392.035	0.163892	0.248603	0.53312	3.42393	-3345.85	-2306.59			14.6488	4.64053	12.3937	16.8841
	3.22244	38.0303	5.15658	4.7035	3.5168	5.65907	2.93679	25.8279	8.65186	19.6994	8.18538	20.9639	378.387	0.16402	0.248925	0.521325	3.45156	-3345.89	-2308.01			15.4698	4.62646	12.4722	16.2829
	3.23843	39.5849	5.20583	4.61361	3.69505	5.61222	3.00194	26.3234	9.11611	19.3809	8.29595	20.1728	364.719	0.163949	0.24831	0.516188	3.47267	-3345.99	-2309.96			16.0097	4.6403	12.8138	15.9499
	3.2455	40.5973	5.25909	4.60298	3.72713	5.60193	2.98611	26.9674	9.58361	19.3443	8.31881	19.1425	356.184	0.163594	0.24796	0.51856	3.49471	-3346.02	-2311.37			16.3673	4.64401	13.179	15.6019
	3.17214	41.9382	5.12463	4.42877	3.84841	5.54037	3.02743	27.3096	9.88225	19.2405	8.08137	18.5283	351.061	0.163805	0.247658	0.524915	3.52559	-3346.03	-2311.04			16.745	4.60585	13.4064	15.2834
	3.15387	41.8177	5.17928	4.35331	3.82696	5.559	3.01682	27.195	10.0507	18.4857	7.8678	17.6556	348.376	0.163427	0.248071	0.536045	3.55536	-3346.15	-2310.47			16.7169	4.57976	13.4208	14.6697
	3.17599	42.2209	5.25915	4.30096	3.86848	5.4902	3.0457	26.5663	10.506	17.6527	7.73779	17.0359	339.393	0.163512	0.24816	0.539253	3.57332	-3346.19	-2309.47			16.8853	4.55322	13.3727	14.1421
	3.13325	42.9385	5.289	4.26286	3.88132	5.52208	3.02256	26.9016	10.8282	17.2539	7.78819	16.1293	334.45	0.163543	0.248131	0.548255	3.59176	-3346.2	-2307.39			17.1203	4.55542	13.5841	13.7238
	3.03691	42.8207	5.27285	4.29052	3.93933	5.64686	3.02321	27.2653	11.1955	17.2062	7.82742	15.7869	337.605	0.163722	0.249028	0.55909	3.59929	-3346.28	-2305.32			17.0435	4.62557	13.828	13.6068
	2.93554	41.8196	5.30436	4.25929	3.95839	5.943	2.98659	26.9431	11.3258	16.6503	8.12264	15.6766	340.103	0.163621	0.249255	0.563302	3.60158	-3346.3	-2302.97			16.6865	4.72023	13.7518	13.4832
	2.83176	42.4426	5.1979	4.32915	3.97636	6.44506	2.96065	25.5261	11.2086	16.0791	8.00872	14.8455	348.727	0.163866	0.249453	0.567113	3.6053	-3346.28	-2296.38			16.8241	4.91686	13.2318	12.9778
	2.74852	41.5499	5.24417	4.35753	4.11502	7.0028	2.90496	24.3077	10.7177	15.6964	8.00922	14.1674	359.881	0.163742	0.249277	0.56505	3.60131	-3346.32	-2286.27			16.5142	5.15845	12.6434	12.6243
	2.66393	40.6616	5.26	4.38412	4.24877	7.50868	2.83915	24.4719	10.4476	14.9641	8.27474	13.375	363.281	0.163357	0.249225	0.559677	3.60022	-3346.3	-2271.27			16.1952	5.38053	12.5862	12.2046
	2.54362	40.5369	5.08862	4.5101	4.36259	8.05773	2.76371	23.7839	10.2281	14.5066	8.34234	13.1267	357.468	0.163307	0.249138	0.553567	3.60134	-3346.2	-2242.47			16.0564	5.64347	12.2586	11.9919
	2.4393	38.8575	4.93989	4.58763	4.60415	8.93061	2.71823	24.3452	9.5969	15.0626	8.40554	13.3715	354.15	0.162543	0.2487	0.551537	3.60823	-3346.16	-2178.48			15.4122	6.0408	12.2201	12.2799
	2.41138	36.6854	5.21248	4.70857	4.95252	9.90543	2.71211	23.7068	9.54957	15.318	8.09	13.5005	349.036	0.161679	0.248507	0.547465	3.59921	-3346.03	-2062.09			14.7698	6.52218	11.9895	12.3028
	2.42402	35.8827	5.44529	4.91042	4.9489	10.9876	2.73274	23.3861	9.1278	16.0491	7.69008	13.1265	338.406	0.160534	0.248055	0.545716	3.59946	-3345.85	-1892.82			14.584	6.94896	11.7489	12.2885
	2.40217	34.9695	5.47543	5.47453	5.03069	12.3993	2.66438	23.2902	8.93617	18.3808	7.16836	13.4815	334.212	0.160147	0.248097	0.541782	3.60323	-3345.71	-1646.06			14.2824	7.63485	11.6302	13.0102
	2.4163	34.1297	5.66458	6.47139	5.22884	13.8181	2.70717	23.7453	8.82244	21.4491	6.80157	14.4367	326.173	0.159926	0.24856	0.537763	3.59914	-3345.51	-1333.83			14.0702	8.50612	11.7583	14.2291
	2.54177	35.4973	6.11755	8.03697	5.57584	15.2573	2.72488	23.2873	8.81667	25.5312	6.29493	15.1757	312.374	0.16053	0.248222	0.531453	3.60384	-3345.25	-977.528			14.7189	9.62337	11.6096	15.6673
	2.62179	37.9771	6.37662	11.1923	6.14175	18.0006	2.73644	22.8586	8.86419	28.4706	5.67082	15.5504	305.498	0.161319	0.248432	0.531303	3.59688	-3345.03	-602.247			15.6585	11.7782	11.4864	16.564
	2.72559	39.0583	6.68095	15.0902	6.7593	21.2226	2.82307	22.5641	8.71894	31.6045	5.31215	15.8746	295.565	0.162222	0.247876	0.528352	3.58734	-3344.8	-244.042			16.1549	14.3574	11.3687	17.5971
	2.81505	40.3397	6.91985	21.1366	7.19916	24.1916	2.91883	22.1781	8.30278	34.5338	4.80679	16.2148	279.654	0.163699	0.248017	0.521244	3.57402	-3344.55	90.8544			16.6915	17.5091	11.1333	18.5185
	2.93256	41.8921	6.89848	26.5668	7.73283	26.441	2.9934	22.8463	8.02299	36.7568	4.43538	16.8076	277.846	0.164892	0.248479	0.508083	3.56486	-3344.42	368.238			17.241	20.2469	11.2876	19.3333
	3.0185	42.3481	6.96974	33.2721	8.36133	29.196	3.01388	22.5873	7.89917	38.3646	4.36427	17.2036	280.077	0.165625	0.247981	0.510411	3.56715	-3344.26	580.259			17.4454	23.6098	11.1668	19.9775
	3.11926	43.6091	7.09386	37.3296	8.93868	31.0476	3.1192	22.5803	7.86557	39.2429	4.33876	17.5435	274.549	0.16554	0.247409	0.516139	3.57133	-3344.11	700.114			17.9407	25.772	11.1884	20.375
	3.20087	43.2751	7.40704	40.8508	10.0469	32.2418	3.28055	23.1245	7.84615	38.3697	4.2879	17.4257	262.561	0.16563	0.246761	0.514424	3.56963	-3344.01	745.445			17.961	27.7132	11.4171	20.0278
	3.23458	42.2044	7.89879	45.4762	10.9743	33.9581	3.44139	23.0893	7.80064	36.1656	4.23471	17.161	256.497	0.16513	0.246386	0.523796	3.56054	-3343.92	737.473			17.7792	30.1362	11.4438	19.1871
	3.26758	39.1141	8.10829	48.1032	11.5936	34.4808	3.53843	23.1429	7.61242	34.14	4.02599	17.4164	246.74	0.164616	0.246588	0.523004	3.55162	-3343.88	695.087			16.83	31.3925	11.4313	18.5274
	3.33426	36.8459	8.58871	50.3606	11.9928	34.1755	3.6217	23.5752	7.81386	31.7813	4.17751	18.3709	240.946	0.163752	0.247439	0.524423	3.54309	-3343.87	626.36			16.2563	32.1763	11.6703	18.1099
	3.37842	35.0621	9.23909	50.0242	12.1288	33.7508	3.65789	23.0914	7.8332	29.6761	4.11172	18.5949	241.631	0.162913	0.248149	0.530123	3.55126	-3343.84	541.087			15.8932	31.968	11.5275	17.4609
	3.39699	32.5314	10.0037	48.2693	12.1312	32.2468	3.6348	22.7725	7.85182	26.8478	4.11972	18.2027	248.779	0.1624	0.24882	0.52989	3.55281	-3343.81	448.014			15.3107	30.8824	11.4197	16.3901
	3.42204	29.7963	10.8481	44.6735	12.1383	30.4805	3.67862	22.6916	7.7025	23.1031	4.08645	17.7251	266.887	0.162481	0.249205	0.53391	3.54598	-3343.76	351.706			14.6888	29.0974	11.3576	14.9715
	3.50486	27.0377	11.4818	41.9204	11.9556	28.2358	3.73048	22.3511	7.73185	19.5243	4.02542	16.9054	288.816	0.162157	0.249688	0.537861	3.54931	-3343.67	255.487			14.0081	27.3706	11.2711	13.485
	3.5359	23.9816	11.7764	37.9843	11.261	26.3369	3.6732	22.0353	7.55523	16.6642	3.97224	17.1408	306.733	0.161777	0.250562	0.545478	3.5546	-3343.75	162.786			13.0979	25.1941	11.0879	12.5924
	3.59024	22.9438	11.9637	32.8272	10.3635	23.1478	3.65162	22.4361	7.46836	14.8487	4.15485	17.7587	313.735	0.161609	0.251365	0.545006	3.55819	-3343.83	72.6346			12.8326	22.1128	11.1854	12.2541
	3.69822	22.3614	12.3852	27.5666	9.67863	20.3937	3.69559	22.9884	7.64826	12.9075	4.17105	19.0219	314.805	0.161725	0.251785	0.54954	3.56489	-3343.85	-12.1834			12.8149	19.2129	11.4441	12.0335
	3.76349	22.0962	12.9334	22.714	9.08429	16.8509	3.72215	23.2214	7.95275	11.843	4.1919	19.2698	316.199	0.161364	0.25164	0.556638	3.56272	-3343.96	-91.0699			12.931	16.2164	11.6321	11.7682
	3.8707	21.1822	13.317	17.8551	8.71638	14.1398	3.72976	23.0182	8.12757	10.4943	4.28068	20.0091	327.035	0.161069	0.252041	0.564986	3.55236	-3344.09	-164.468			12.79	13.5704	11.6252	11.5947
	3.94266	21.1719	13.3291	14.4756	8.38609	11.9018	3.85167	23.1412	8.51412	9.11697	4.42132	20.3521	342.542	0.161494	0.251945	0.570934	3.53252	-3344.15	-232.041			12.8145	11.5878	11.8357	11.2968
	3.94406	21.4104	13.2714	12.1313	7.86649	10.0335	3.87322	23.156	8.68107	8.73589	4.47656	20.9273	340.066	0.162096	0.251894	0.580113	3.51572	-3344.38	-293.268			12.8753	10.0104	11.9034	11.3799
	3.88665	22.4977	12.996	10.1076	7.11695	8.12452	3.86892	23.3309	8.82579	8.29545	4.42509	22.5681	321.499	0.162979	0.251382	0.577498	3.48923	-3344.57	-347.407			13.1268	8.44969	12.0085	11.7629
	3.89089	24.6813	12.675	8.81098	6.68382	6.87494	3.91295	23.8484	9.09964	7.89524	4.33105	23.684	309.85	0.163136	0.25124	0.577399	3.48243	-3344.59	-396.615			13.7491	7.45658	12.287	11.9701
	3.86931	26.8126	12.455	8.15062	6.11175	6.23717	3.87949	24.3963	9.38737	7.65463	4.22474	23.789	300.35	0.162799	0.251059	0.581214	3.46475	-3344.69	-437.219			14.379	6.83318	12.5544	11.8895
	3.86507	28.0221	12.1843	7.64288	5.69733	5.74331	3.82697	25.6236	9.45006	7.28507	4.12681	22.6696	291.595	0.162745	0.250966	0.577709	3.46247	-3344.81	-475.21			14.6905	6.36117	12.9669	11.3605
	3.89413	29.0831	11.6046	7.22433	5.26308	5.58532	3.84066	27.7059	9.24282	7.13487	3.99504	22.1193	289.134	0.162468	0.25079	0.578417	3.45766	-3344.78	-513.177			14.8606	6.02424	13.5964	11.0831
	3.76953	31.2624	11.007	6.93052	4.88576	5.30259	3.78087	28.5777	9.0986	6.92684	3.80396	22.2227	291.812	0.161687	0.250042	0.57698	3.458	-3344.87	-551.006			15.3463	5.70629	13.819	10.9845
	3.77419	32.2805	10.687	6.93722	4.32531	5.2946	3.73251	30.4418	8.88165	7.00504	3.65872	22.1538	297.993	0.160769	0.249676	0.57378	3.45949	-3345.01	-591.101			15.5806	5.51904	14.352	10.9392
	3.76323	33.5937	10.3175	6.94369	4.08353	5.4953	3.63541	31.8717	8.66758	7.15485	3.81977	22.7893	302.59	0.160128	0.249614	0.568862	3.46591	-3345	-636.73			15.8915	5.50751	14.7249	11.2546
	3.70663	34.5071	10.1238	7.10734	3.9986	6.04105	3.52755	32.3067	8.4531	7.75561	3.91332	23.3172	314.871	0.159728	0.249529	0.565724	3.45698	-3345.13	-687.341			16.1125	5.71566	14.7624	11.6621
	3.66409	34.4046	9.89143	7.8762	3.85365	6.65763	3.47185	32.7054	8.41924	9.15921	3.89762	24.5873	335.834	0.159282	0.249438	0.571674	3.44549	-3345.32	-746.349			15.9867	6.12916	14.8655	12.548
	3.54861	34.7886	9.49847	9.20569	4.34992	7.33743	3.3937	32.2389	8.19295	9.89422	3.89019	25.9988	357.632	0.158982	0.249602	0.578275	3.43378	-3345.35	-813.749			15.9452	6.96435	14.6085	13.2611
	3.42155	35.4703	9.47653	10.6149	4.92189	8.57341	3.33155	32.2469	8.06785	10.9329	3.90586	26.9035	375.496	0.158916	0.25003	0.581997	3.42737	-3345.5	-887.515			16.1228	8.03673	14.5488	13.9141
	3.3437	36.8203	8.94879	12.5345	5.45722	9.30512	3.25679	32.4128	7.77574	11.2222	3.93922	28.0606	381.686	0.158413	0.249388	0.587213	3.41824	-3345.72	-964.388			16.3709	9.09894	14.4818	14.4074
	3.32562	35.6878	8.46522	13.7236	5.92265	9.8877	3.19098	31.3519	7.44945	11.4512	4.00194	28.0345	385.403	0.158048	0.248887	0.586794	3.42105	-3345.74	-1042.9			15.8262	9.84466	13.9975	14.4959
	3.26463	35.2954	8.00572	14.9045	6.40544	10.5476	3.20344	30.5104	7.39033	11.7287	4.0357	27.7441	388.436	0.157198	0.24953	0.588534	3.42649	-3345.86	-1120.19			15.5219	10.6192	13.7014	14.5028
	3.23572	35.2359	7.86722	15.9244	6.73209	10.9342	3.22449	29.9116	7.28954	11.5528	3.84059	26.5154	398.511	0.156686	0.250235	0.585903	3.45408	-3346.03	-1196.11			15.4463	11.1969	13.4752	13.9696
	3.22578	34.0744	7.95605	16.475	7.01074	11.5277	3.22262	30.3874	7.14508	11.3069	3.67308	24.4622	412.711	0.155878	0.249825	0.588553	3.48025	-3345.96	-1269.41			15.0854	11.6711	13.585	13.1474
	3.19501	33.6602	8.02648	16.5997	7.18027	11.8943	3.22796	31.0953	6.8822	9.83316	3.59946	22.4065	417.922	0.155869	0.249112	0.58508	3.50962	-3346	-1336.65			14.9606	11.8914	13.7352	11.9464
	3.17138	32.1194	8.17958	15.7482	7.08004	11.3587	3.19154	31.3663	6.7349	8.81886	3.50699	21.6742	415.814	0.156162	0.248585	0.5718	3.54731	-3346.1	-1399.37			14.4901	11.3956	13.7642	11.3333
	3.11245	30.6441	8.25496	14.5582	6.58973	10.6173	3.14833	30.8934	6.85495	8.1533	3.40911	20.1095	417.516	0.156361	0.24861	0.566004	3.57531	-3345.97	-1460.49			14.0038	10.5884	13.6322	10.5573
	3.15461	29.157	8.54093	13.0042	6.26038	9.9735	3.15226	30.3988	7.12647	7.56445	3.36332	17.9887	438.692	0.157316	0.248694	0.556675	3.60411	-3345.97	-1517.21			13.6175	9.74601	13.5592	9.63882
	3.18657	28.8214	8.59362	12.3486	6.03352	9.69555	3.20126	31.2641	7.44099	7.26819	3.47406	17.7878	473.36	0.157848	0.248659	0.557521	3.62308	-3346.08	-1573.34			13.5339	9.35921	13.9688	9.51001
	3.2634	28.386	8.86119	11.103	5.63638	9.90812	3.30149	32.1468	7.77921	7.1084	3.50894	17.5972	499.986	0.157948	0.248859	0.557835	3.63133	-3345.99	-1626.02			13.5035	8.88249	14.4092	9.40483
	3.30282	28.4186	8.73203	10.8649	5.35405	9.64809	3.32201	31.985	7.83014	7.24066	3.54524	18.2977	513.195	0.158439	0.248728	0.572413	3.63421	-3346.01	-1675.12			13.4845	8.62235	14.379	9.69453
	3.38493	28.3794	8.8055	10.4053	5.05746	8.96007	3.31808	31.1362	8.12365	7.15949	3.58665	19.2032	520.65	0.159351	0.249616	0.582194	3.62605	-3346.17	-1723.03			13.5233	8.14094	14.1926	9.9831
	3.45088	27.8407	8.57509	9.66128	4.89581	8.34333	3.40169	31.2603	8.25681	7.21946	3.70356	20.2334	509.71	0.1603	0.249942	0.592213	3.62284	-3346.13	-1769.98			13.2889	7.63347	14.3063	10.3855
	3.41587	27.1738	8.66989	9.51347	4.87094	8.66903	3.3631	31.1665	8.53641	7.36026	3.84885	21.1522	498.151	0.160519	0.250188	0.595193	3.6217	-3346.18	-1815.84			13.0865	7.68448	14.3553	10.7871
	3.49043	26.56	8.71876	9.33515	4.82604	8.64738	3.42032	31.0773	8.48723	7.70795	3.90232	22.201	498.628	0.160269	0.250098	0.605608	3.63908	-3346.38	-1856.67			12.9231	7.60285	14.3283	11.2704
	3.46835	26.2069	8.67567	9.44813	4.68952	8.39387	3.44467	32.4736	8.73113	7.80617	3.92414	23.1078	492.642	0.159818	0.250173	0.61107	3.64605	-3346.34	-1893.9			12.7836	7.5105	14.8831	11.6127
	3.48058	25.644	8.80499	9.47919	4.57399	7.97892	3.38203	33.5392	8.67766	7.79492	3.76976	23.6519	479.523	0.160072	0.250469	0.625276	3.64777	-3346.36	-1930.04			12.6432	7.34403	15.1996	11.7389
	3.41352	23.924	8.93504	9.6951	4.85743	7.46722	3.2737	35.0326	8.66303	7.98664	3.70463	23.7374	472.098	0.160406	0.250682	0.637331	3.6418	-3346.54	-1963.73			12.0909	7.33992	15.6564	11.8096
	3.39029	22.0731	9.11739	9.24089	5.02825	7.09667	3.2536	37.6057	8.78574	7.82174	3.68623	23.5555	465.894	0.160386	0.250035	0.64422	3.64169	-3346.49	-1995.94			11.5269	7.12194	16.5483	11.6878
	3.3178	20.8198	9.39693	8.69469	5.06413	6.97483	3.26944	38.4142	8.69669	7.67407	3.58799	22.9128	463.917	0.160346	0.24997	0.65193	3.63507	-3346.46	-2023.25			11.1782	6.91122	16.7935	11.3916
	3.33411	19.6526	10.0849	8.52313	4.88517	7.19238	3.26318	39.2828	8.656	7.58115	3.40251	20.8168	464.614	0.159898	0.250106	0.657145	3.62107	-3346.56	-2046.99			11.0239	6.86689	17.0673	10.6001
	3.34254	18.8792	10.4234	8.12955	4.8809	7.32292	3.26906	39.6954	8.47362	7.09804	3.3018	18.8385	465.949	0.16002	0.250622	0.655718	3.58786	-3346.47	-2067.31			10.8817	6.77779	17.146	9.7461
	3.35438	18.2329	10.4454	7.74558	4.86322	7.6351	3.23576	40.1652	8.40015	6.67177	3.31471	18.5842	474.447	0.160565	0.250745	0.64967	3.55148	-3346.35	-2086.29			10.6775	6.74797	17.2671	9.52357
	3.30436	18.0484	10.5571	8.06231	4.85842	7.90505	3.25252	39.5391	8.35464	6.27801	3.29865	18.1718	469.395	0.16092	0.250546	0.663205	3.52479	-3346.43	-2103.97			10.6366	6.94193	17.0488	9.24948
	3.25859	17.218	10.8678	7.92699	4.78037	8.55776	3.22333	39.2671	8.15945	5.85449	3.25631	16.832	447.484	0.161253	0.250296	0.669153	3.50436	-3346.37	-2118.91			10.4481	7.08837	16.8833	8.6476
	3.17008	17.1708	11.005	7.24045	4.70258	9.11764	3.19578	37.8094	7.98746	5.42198	3.13696	15.5787	431.119	0.161581	0.250251	0.669353	3.47119	-3346.25	-2132.67			10.4486	7.02022	16.3309	8.04588
	3.19646	17.0218	10.7898	7.07534	4.57441	9.54162	3.14823	36.6638	7.75675	5.20721	3.07556	14.7612	420.809	0.161755	0.24984	0.667601	3.44597	-3346.32	-2147.74			10.336	7.06379	15.8563	7.68132
	3.17028	17.3334	10.5069	7.11941	4.6336	9.8669	3.07458	36.7218	7.57027	5.09146	3.02666	14.2277	402.2	0.161235	0.249505	0.663714	3.43333	-3346.29	-2163.88			10.3369	7.20664	15.7889	7.44862
	3.18587	18.1027	10.0857	6.92525	4.70898	10.5643	3.03186	36.933	7.50902	5.13022	3.01101	14.5902	398.914	0.160974	0.249172	0.665992	3.42092	-3346.18	-2181.59			10.4581	7.39952	15.8246	7.57716
	3.13478	18.5661	9.83277	7.09071	4.75782	11.002	3.00018	36.7445	7.52901	5.2657	2.99138	14.2743	393.847	0.159616	0.24821	0.665276	3.41068	-3346.25	-2198.12			10.5112	7.61684	15.7579	7.51045
	3.04175	18.4492	9.4898	6.98624	4.72815	11.3801	2.95506	36.5118	7.46241	5.57199	2.93347	13.9055	371.162	0.159235	0.246914	0.658433	3.39544	-3346.28	-2214.28			10.3269	7.69815	15.6431	7.47033
	3.01769	18.4895	9.2792	6.8462	4.7886	12.1699	2.86963	35.5297	7.21136	6.32578	2.8613	14.3058	357.075	0.159082	0.246061	0.645675	3.38778	-3346.12	-2230.64			10.2621	7.93491	15.2036	7.83097
	3.02568	18.8749	8.75572	8.27038	5.04791	13.0236	2.91793	36.0374	7.11392	7.03271	2.90448	15.8345	365.921	0.159168	0.245774	0.634329	3.3765	-3346.12	-2248.22			10.2188	8.78065	15.3564	8.59056
	3.0082	19.6982	8.27182	9.44431	5.44766	14.2544	2.92459	36.6729	7.17578	7.65343	2.9877	17.7715	374.893	0.158674	0.246059	0.628475	3.38208	-3346.14	-2264.18			10.3261	9.71546	15.5911	9.47087
	2.99994	20.3193	7.8878	10.2733	5.84125	15.1941	2.86595	36.0927	7.27058	8.43579	3.00801	19.3452	390.93	0.158683	0.246268	0.617987	3.37816	-3345.95	-2280.55			10.4024	10.4362	15.4097	10.263
	3.07463	21.337	7.61122	11.6105	6.10316	16.0513	2.87949	35.7407	7.34342	8.96722	3.01353	20.2194	407.024	0.159427	0.246268	0.605806	3.37687	-3345.87	-2294.73			10.6743	11.255	15.3212	10.7334
	3.09141	21.9871	7.42522	12.852	6.21458	17.2065	2.91011	35.9665	7.51058	9.3676	3.07168	21.3669	415.621	0.160236	0.246487	0.591581	3.38172	-3345.88	-2305.17			10.8346	12.091	15.4624	11.2687
	3.14214	22.9639	7.35204	14.481	6.43124	18.3409	2.91134	36.7256	7.47835	10.1246	3.08919	22.2546	423.945	0.161563	0.247584	0.586098	3.39046	-3345.66	-2316.46			11.1527	13.0844	15.7051	11.8228
	3.14181	24.1437	7.17105	16.0672	6.50697	18.6024	2.88986	37.8773	7.50798	10.6667	3.15843	22.3784	438.642	0.162335	0.24827	0.590701	3.39668	-3345.48	-2327.8			11.4855	13.7255	16.0917	12.0679
	3.17315	24.2501	6.97791	17.7563	6.67247	19.7824	2.92391	37.51	7.75488	10.7687	3.19669	22.5371	453.208	0.163622	0.249005	0.591811	3.39755	-3345.44	-2337.42			11.467	14.7371	16.0629	12.1675
	3.18737	25.1033	6.69135	19.7368	6.8023	20.2989	2.87252	37.1736	8.04872	10.8487	3.27116	22.8658	451.927	0.164186	0.248888	0.589206	3.40384	-3345.19	-2345.93			11.6607	15.6126	16.0316	12.3285
	3.20597	25.6194	6.70731	21.6038	6.65092	21.0507	2.88023	38.2674	8.07335	11.1756	3.2044	22.3961	446.568	0.165314	0.248894	0.579037	3.41156	-3344.89	-2353.12			11.8442	16.4351	16.407	12.2587
	3.166	26.2241	6.71497	22.8023	6.71067	22.3873	2.92051	40.1322	8.32912	11.2311	3.20076	21.7391	442.356	0.16603	0.248962	0.575743	3.41155	-3344.8	-2357.02			12.035	17.3001	17.1273	12.057
	3.16798	26.7751	6.96703	24.0105	6.77779	23.2915	2.93981	41.0695	8.43899	11.28	3.12813	21.0348	444.464	0.166563	0.248698	0.56385	3.41549	-3344.48	-2360.47			12.3034	18.0266	17.4828	11.8143
	3.18702	27.6061	7.19822	24.8958	7.20711	23.1087	3.02439	42.1421	8.35848	11.4113	3.18384	20.0684	439.014	0.166763	0.249001	0.551764	3.417	-3344.04	-2364.46			12.6638	18.4039	17.8416	11.5545
	3.29388	27.556	7.26223	26.3744	7.58625	23.5844	3.15761	41.9539	8.53015	11.4105	3.11866	19.1059	427.44	0.166734	0.248901	0.539765	3.41027	-3343.9	-2366.77			12.704	19.1817	17.8806	11.2117
	3.32969	27.522	7.34658	27.1587	8.50492	24.1967	3.31545	42.769	8.3218	11.0026	3.04599	17.7142	412.938	0.165958	0.249407	0.527146	3.40303	-3343.69	-2367.5			12.7327	19.9535	18.1354	10.5876
	3.26757	28.5431	7.60493	27.1691	8.84811	24.494	3.31796	44.3393	8.30269	10.5686	2.94404	15.7271	403.785	0.165664	0.249345	0.515982	3.39661	-3343.38	-2366.73			13.1385	20.1704	18.6533	9.74657
	3.2587	28.1584	7.95128	26.503	9.23762	24.4892	3.36971	43.9673	8.447	10.013	2.84864	13.8376	395.869	0.165259	0.249536	0.504048	3.39387	-3343.4	-2365.04			13.1228	20.0766	18.5947	8.89975
	3.28678	28.3838	8.63043	25.8543	9.38243	23.5854	3.40148	43.4929	8.64055	8.9126	2.82506	12.1759	376.726	0.164441	0.24921	0.493524	3.36626	-3343.39	-2361.23			13.4337	19.6074	18.5116	7.9712
	3.34538	27.5348	8.98609	24.9267	9.45559	22.3317	3.39793	45.7862	9.06407	8.30058	2.78605	10.7355	356.781	0.164012	0.249814	0.482204	3.35712	-3343.21	-2356.94			13.2887	18.9047	19.4161	7.27405
	3.2949	26.5591	9.24116	24.2178	9.63307	21.7792	3.31403	45.4645	9.08804	7.69747	2.73646	9.86532	334.892	0.163591	0.250415	0.475575	3.34138	-3343.45	-2351.28			13.0317	18.5434	19.2888	6.76642
	3.22835	26.9123	9.49844	23.1788	9.90101	21.5311	3.19203	47.8916	9.07982	7.24017	2.64854	8.68086	321.068	0.163416	0.250552	0.474129	3.33158	-3343.76	-2344.99			13.213	18.2036	20.0545	6.18986
	3.06893	27.6561	9.6672	21.9604	9.82689	20.2169	3.03615	47.6036	9.30018	6.42316	2.57627	7.80105	319.35	0.162992	0.251081	0.483009	3.33183	-3343.74	-2337.81			13.4641	17.3347	19.98	5.60016
	3.07842	27.7943	9.83298	21.0516	9.2749	18.9868	2.8299	47.551	9.43887	6.19808	2.53571	7.56181	322.55	0.163424	0.251304	0.492512	3.33796	-3343.98	-2330.26			13.5686	16.4378	19.9399	5.43187
	3.11504	28.2666	9.85388	20.4803	8.96121	17.1183	2.78885	47.5762	9.61636	5.92621	2.51163	7.4076	325.965	0.163316	0.25057	0.496297	3.33357	-3344.2	-2321.47			13.7452	15.5199	19.9938	5.28181
	3.04196	29.4215	9.73925	20.8235	8.56998	15.1603	2.68357	46.9423	9.47069	5.89131	2.49629	7.38314	329.527	0.16304	0.250213	0.495726	3.33041	-3344.04	-2311.94			14.0676	14.8513	19.6989	5.25691
	3.04985	31.7725	9.52411	21.0065	8.33988	14.2069	2.68882	45.5274	9.22485	5.84577	2.40208	7.64476	329.206	0.163101	0.250421	0.500215	3.33156	-3344.06	-2302.22			14.7822	14.5177	19.147	5.29754
	2.97386	32.5957	9.35101	20.4466	8.05792	12.6432	2.68286	43.9074	9.52826	5.9088	2.36186	8.16369	319.822	0.163216	0.250551	0.514498	3.33125	-3343.98	-2292.12			14.9735	13.7159	18.7062	5.47812
	2.91944	34.5864	9.27906	20.1047	7.45408	11.2817	2.76466	42.7674	9.95728	6.08329	2.36959	8.59792	311.959	0.163282	0.249794	0.527256	3.32755	-3343.35	-2282.26			15.595	12.9468	18.4965	5.6836
	2.94718	35.3526	8.93036	19.198	6.69062	9.15371	2.79459	42.3997	10.5548	6.40002	2.40279	9.27671	303.68	0.163248	0.249565	0.538956	3.31395	-3342.62	-2272.21			15.7434	11.6808	18.583	6.02651
	2.9462	34.5487	8.5823	17.8433	5.90335	7.95382	2.77394	42.1525	10.6403	6.8512	2.44191	10.1176	295.608	0.163562	0.24975	0.544562	3.2989	-3340.95	-2261.33			15.3591	10.5668	18.5223	6.47024
	2.92688	34.525	8.2958	17.1404	5.45538	6.79171	2.81557	42.4881	11.0473	7.74258	2.58716	12.2632	292.433	0.163015	0.249855	0.549223	3.28131	-3336.07	-2249.71			15.2492	9.79582	18.7837	7.53098
	2.92701	34.5875	8.04051	16.4555	4.95951	6.31538	2.7618	42.2819	11.1535	10.236	2.8426	16.0289	290.577	0.163209	0.251226	0.557056	3.26669	-3321.23	-2237.23			15.185	9.24345	18.7324	9.70251
	2.88954	33.8545	7.67013	16.6908	4.32703	5.94605	2.79149	44.5721	11.6833	12.9597	3.385	20.3439	284.676	0.163571	0.252117	0.563468	3.25663	-3293.99	-2224.62			14.8047	8.98794	19.6823	12.2295
	2.88566	33.2834	7.07721	17.2826	3.92885	5.66809	2.74573	47.4713	11.669	17.2833	3.97014	26.7211	273.059	0.164051	0.253151	0.562171	3.25792	-3253.83	-2211.12			14.4154	8.95985	20.6287	15.9915
	3.01237	33.3555	6.6459	18.175	3.42725	5.66551	2.68539	48.6637	11.5073	21.6284	4.81375	31.5712	270.362	0.164414	0.253752	0.560966	3.25844	-3201.76	-2196.93			14.3379	9.08925	20.9522	19.3378

## Sheet: P209 U2
	Ra Li	Oi Li	Oe Li	MF Li	ICO Li	LO Li	Ra Re	Oi Re	Oe Re	MF Re	ICO Re	LO Re	EKG	Kippwinkel	Rotwinkel	Kraft x	Kraft y	Druck li	Druck re			Bauch links	Rücken links	Bauch rechts	Rücken rechts
	1.2592	21.7296	2.49273	17.7593	6.75914	8.389	1.38766	12.1937	2.41645	20.9768	2.35267	14.1429	380.232	0.0983316	0.347329	0.638432	2.11669	40	-3320.91			8.49385	10.9692	5.33259	12.4908
	1.2888	21.0436	2.5244	18.86	6.36764	7.92611	1.40849	12.0544	2.41407	26.3849	2.62253	16.9119	384.46	0.0984351	0.346786	0.633807	2.11738	37	-3320.55			8.2856	11.0513	5.29232	15.3064
	1.33638	20.9165	2.44193	19.4574	5.77911	7.60164	1.45494	12.279	2.4184	31.8814	3.00368	19.1728	373.608	0.0984736	0.346502	0.63645	2.114	1.44263	-3320.15			8.23159	10.946	5.3841	18.0193
	1.37843	19.6121	2.3845	19.3738	5.26801	7.23276	1.47869	11.9766	2.44957	37.6172	3.37434	21.2461	367.448	0.0992552	0.34619	0.63644	2.10776	11	-3319.7			7.79169	10.6249	5.30161	20.7459
	1.43493	18.5994	2.51523	19.284	4.99024	6.84485	1.55797	12.6418	2.45763	42.7069	3.87692	22.4847	364.461	0.0998247	0.345561	0.635029	2.10625	-89.7209	L			7.51652	10.373	5.55246	23.0228
	1.50856	18.3637	2.59587	19.6579	4.81059	6.60312	1.64746	12.5893	2.47697	45.6323	4.3456	23.9061	382.455	0.100661	0.344542	0.637488	2.10618	62.3662	-3318.62			7.48937	10.3572	5.57126	24.628
	1.64496	17.9255	2.61357	19.5641	4.51616	6.36707	1.74834	12.2789	2.54518	47.6645	5.04335	24.996	403.283	0.100732	0.34409	0.636429	2.08918	49.4683	-3318.14			7.39466	10.1491	5.52412	25.9013
	1.71735	17.0922	2.66964	19.1706	4.21409	6.14901	1.83505	11.489	2.49063	49.3665	5.35614	25.4403	424.549	0.101003	0.344887	0.632237	2.07792	-66.1376	-3317.5			7.15974	9.84456	5.27157	26.721
	1.91479	16.5226	2.80235	18.7277	4.23753	5.98774	2.01833	10.8072	2.44187	50.246	5.63875	25.1572	443.042	0.100622	0.345542	0.633011	2.06622	-267.248	-3316.75			7.0799	9.651	5.08912	27.014
	1.99998	15.2746	2.93759	18.0055	4.30653	5.78119	2.10297	10.1216	2.36814	49.0961	5.76287	24.7662	463.854	0.100062	0.346492	0.632492	2.05593	-530.615	-3315.88			6.73738	9.3644	4.86425	26.5417
	2.15105	14.266	3.13051	17.4246	4.55952	5.5944	2.25212	10.1437	2.35487	46.8964	6.17424	23.9196	486.875	0.0997736	0.346701	0.628034	2.05003	-839.232	-3314.95			6.51584	9.19284	4.91689	25.6634
	2.34447	13.4422	3.25339	16.621	4.97531	5.46699	2.42431	10.6095	2.38761	44.5751	6.12951	23.0888	498.043	0.099474	0.347188	0.629369	2.03993	-1160.95	-3313.92			6.34668	9.02112	5.14047	24.5978
	2.56081	12.0949	3.41643	14.7664	5.42376	5.45189	2.62151	11.1425	2.3629	41.9172	6.11636	21.3173	482.446	0.098699	0.347851	0.632994	2.03642	-1479.05	-3312.7			6.02405	8.54737	5.37563	23.117
	2.78627	11.6622	3.65486	13.6184	5.67562	5.26306	2.91523	12.1986	2.29141	40.1369	5.82317	19.4529	470.364	0.0982082	0.348554	0.630831	2.02908	-1771.15	-3311.47			6.03445	8.18569	5.80176	21.8043
	2.93573	11.7538	3.85896	12.5107	5.83034	5.37067	3.06911	13.1302	2.25154	36.8668	5.70436	17.9672	457.55	0.0978518	0.347732	0.637539	2.03762	-2032.06	-3310.18			6.18283	7.90389	6.1503	20.1794
	2.99903	12.0695	3.90576	11.5744	5.82935	5.3853	3.10986	13.411	2.2444	33.6098	5.69863	16.2604	424.517	0.0977384	0.34808	0.639105	2.0449	-2255.47	-3308.94			6.32477	7.59636	6.2551	18.523
	3.04135	12.3506	3.89773	10.9317	5.87324	5.45079	3.18666	13.5513	2.31429	31.6602	5.67869	14.5017	385.563	0.0975112	0.347644	0.638494	2.03496	-2428.86	-3307.75			6.42989	7.41857	6.35076	17.2802
	3.04442	13.0806	3.79829	10.3824	5.69314	5.44046	3.18494	13.1256	2.30298	30.1611	5.35511	12.2452	362.329	0.0972796	0.347112	0.636309	2.03004	-2545.76	-3306.51			6.64111	7.172	6.20451	15.9205
	2.994	14.3719	3.66697	9.96594	5.37123	5.59675	3.14215	11.8021	2.26962	28.6437	5.17905	10.8098	337.169	0.0968828	0.34684	0.634287	2.03221	-2618	-3305.53			7.01094	6.97797	5.73795	14.8775
	2.8621	16.1278	3.49158	9.94398	4.93305	5.61555	3.01924	10.5276	2.30656	27.4898	5.10246	10.0026	311.576	0.0964635	0.347454	0.625571	2.02868	-2660.91	-3304.74			7.49382	6.83086	5.28446	14.1983
	2.69166	17.6042	3.28864	9.38514	4.67705	5.82058	2.82591	9.08706	2.44641	25.4003	5.18671	9.38635	305.785	0.0958163	0.346682	0.626288	2.03455	-2683.38	-3304.08			7.8615	6.62759	4.78646	13.3245
	2.53338	18.9275	3.01473	8.61532	4.50611	5.64299	2.658	7.74682	2.52319	23.3332	5.08452	8.78596	308.358	0.0948571	0.34671	0.627671	2.02128	-2692.82	-3303.98			8.15855	6.25481	4.30933	12.4012
	2.40713	20.6739	2.85584	8.12173	4.39695	5.81726	2.50901	6.93507	2.70342	21.5991	4.92187	7.91537	305.923	0.0946544	0.346952	0.630326	2.01574	-2690.64	-3304.12			8.64563	6.11198	4.04917	11.4788
	2.34773	22.0348	2.83485	7.3233	4.26267	6.24985	2.42716	6.3135	2.81867	19.3323	4.77879	7.1881	296.186	0.094411	0.346928	0.627881	2.02225	-2684.67	-3304.58			9.07245	5.94527	3.85311	10.4331
	2.25963	22.7433	2.75355	7.41024	4.24125	6.69789	2.34131	6.13333	2.92153	17.7412	4.6346	6.60501	286.826	0.0939289	0.346393	0.627477	2.02309	-2676.03	-3305.67			9.25216	6.11646	3.79872	9.66026
	2.19969	22.9817	2.74658	7.23122	4.26193	6.92978	2.23822	6.08227	3.13572	16.5761	4.49741	6.02774	282.173	0.0930063	0.346348	0.626754	2.01333	-2665.79	-3306.83			9.30932	6.14098	3.81874	9.03374
	2.12965	22.9858	2.71566	7.00887	4.16827	7.27227	2.13388	6.20675	3.26854	15.3579	4.27985	5.70479	275.473	0.0931148	0.346194	0.62283	2.01326	-2657.91	-3308.39			9.27703	6.1498	3.86972	8.44752
	2.09031	22.4184	2.68806	7.0888	4.09357	7.69523	2.06698	6.17666	3.27082	14.866	3.8859	5.51789	263.868	0.0935762	0.347304	0.622088	2.01061	-2650.54	-3310.27			9.06561	6.29254	3.83815	8.08992
	1.99151	21.6416	2.63043	7.24872	3.93385	8.05548	2.00127	6.47112	3.23979	14.2727	3.60362	5.45131	258.215	0.093712	0.347607	0.617121	2.00808	-2643.02	-3311.99			8.75453	6.41268	3.90406	7.77589
	1.93831	20.686	2.58844	7.47215	3.88502	8.39922	1.9398	6.41961	3.05278	13.5207	3.29857	5.3891	258.395	0.0942591	0.346984	0.6181	2.00468	-2637.28	-3313.95			8.40426	6.58546	3.80407	7.40279
	1.88641	19.3688	2.47717	8.66176	3.82232	9.1852	1.90991	6.68054	3.00015	14.024	3.07484	5.44251	272.206	0.0942868	0.347439	0.624571	2.00558	-2631.38	-3315.78			7.91081	7.22309	3.86354	7.51379
	1.87319	18.2623	2.43845	9.2932	3.72137	9.88283	1.87991	6.78574	2.88997	14.0057	2.91339	5.5892	303.039	0.0944836	0.348295	0.637861	2.00068	-2626.81	-3317.11			7.52466	7.63247	3.85187	7.50276
	1.87016	17.0356	2.30488	9.93785	3.63823	10.3971	1.86278	7.206	2.62994	14.0941	2.78012	5.78834	335.578	0.0949314	0.349635	0.642084	1.9968	-2625.18	-3318.57			7.07022	7.99107	3.89957	7.55418
	1.84339	15.9971	2.25407	10.5187	3.74057	10.6069	1.85866	7.69861	2.48446	14.2805	2.57897	5.86957	357.601	0.0951311	0.350839	0.654874	1.99232	-2622.73	-3319.58			6.69818	8.28872	4.01391	7.57635
	1.83682	15.597	2.20272	11.0349	3.7732	10.9919	1.85294	7.97825	2.3646	14.2118	2.63022	5.9359	364.268	0.0952896	0.351798	0.661344	1.98213	-2621.84	-3320.24			6.5455	8.60001	4.06526	7.59265
	1.86854	14.9501	2.16855	11.4705	3.66546	11.439	1.85929	8.17786	2.32825	14.4205	2.63127	6.08785	371.563	0.0952363	0.352705	0.671131	1.97866	-2623.59	-3320.94			6.32906	8.85831	4.1218	7.71321
	1.89261	13.7634	2.08942	11.4836	3.67487	11.5616	1.88359	8.45686	2.29818	14.4587	2.65051	6.15242	382.941	0.0955335	0.353137	0.687542	1.96978	-2626.51	-3321.12			5.91516	8.90667	4.21287	7.75388
	1.88494	13.1258	2.11756	11.0909	3.76494	11.2017	1.88837	8.79824	2.14127	14.4774	2.72682	6.31628	387.944	0.0961865	0.353399	0.691536	1.95771	-2630.93	-3321.29			5.70945	8.68586	4.27596	7.84016
	1.89446	12.3774	2.15091	10.3662	3.73626	10.6356	1.89717	9.18133	2.07887	14.3875	2.77319	6.46081	371.173	0.0962665	0.353636	0.688037	1.96477	-2636.06	-3321.58			5.47426	8.24601	4.38579	7.87383
	1.89963	12.4094	2.1118	9.76067	3.68608	9.99053	1.90594	9.18051	2.02712	14.5505	2.80738	6.59071	341.532	0.0963265	0.353655	0.688626	1.96899	-2641.13	-3321.51			5.47362	7.81243	4.37119	7.98286
	1.88039	12.0338	2.10656	9.47319	3.49128	9.53887	1.89318	9.34731	1.94715	14.6268	2.85651	6.86285	309.528	0.0959008	0.352455	0.693489	1.97489	-2648.44	-3321.63			5.34024	7.50112	4.39588	8.11539
	1.87755	11.5877	2.10081	8.78502	3.42011	9.0908	1.89479	9.30434	1.84944	15.0741	2.96208	7.11955	291.855	0.0953906	0.350629	0.701876	1.99047	-2656.03	-3321.76			5.1887	7.09864	4.34952	8.38526
	1.84775	11.5676	2.12381	8.38004	3.33724	8.28599	1.89963	9.29431	1.81748	15.0738	3.00196	7.25215	289.373	0.0959557	0.349936	0.709461	2.00045	-2662.76	-3321.64			5.17972	6.66776	4.33714	8.44264
	1.79649	11.8969	2.1401	8.22975	3.3104	7.82879	1.8637	9.33743	1.84249	15.1038	3.08774	7.41644	278.003	0.0961324	0.349511	0.704801	2.024	-2670.58	-3321.76			5.27783	6.45631	4.34787	8.53601
	1.79632	12.2632	2.11777	7.88858	3.26122	7.67709	1.84709	9.43328	1.92411	15.4489	3.25634	7.54433	255.512	0.0952148	0.34913	0.705612	2.0373	-2679.41	-3321.79			5.39243	6.27563	4.4015	8.74985
	1.79643	12.6865	2.10756	8.03573	3.31548	7.51612	1.84713	9.22385	1.95309	15.807	3.43928	7.7513	242.575	0.0950511	0.349047	0.704996	2.04513	-2689.79	-3321.7			5.53016	6.28911	4.34135	8.99921
	1.8179	12.7868	2.14856	8.20665	3.38977	7.47429	1.8601	9.13055	1.99871	16.4622	3.65812	7.9678	245.995	0.0948375	0.348833	0.705653	2.05088	-2699.89	-3321.83			5.58442	6.3569	4.32979	9.36271
	1.80526	13.0541	2.14126	8.11162	3.41812	7.51439	1.83103	8.81801	2.08376	16.9765	3.83246	8.00983	251.463	0.0949146	0.348587	0.70104	2.0606	-2710.44	-3321.85			5.66686	6.34804	4.24426	9.60626
	1.81184	13.2138	2.13541	8.01538	3.40354	7.19301	1.82824	8.72513	2.16244	16.808	3.90262	8.02811	247.003	0.094182	0.349886	0.691936	2.05917	-2722	-3321.8			5.72036	6.20397	4.2386	9.57959
	1.82466	13.2583	2.12601	7.7282	3.39974	7.27653	1.83202	8.44322	2.19153	17.4853	4.06366	7.98636	237.316	0.0930963	0.350054	0.681378	2.07462	-2734.6	-3321.94			5.73631	6.13482	4.15559	9.84509
	1.80966	13.2494	2.11914	7.47906	3.35998	7.3019	1.83064	8.29991	2.23664	17.9595	4.22478	7.89446	228.624	0.0916161	0.350177	0.683088	2.08377	-2745.03	-3321.93			5.72606	6.04698	4.1224	10.0262
	1.84041	13.1464	2.10758	7.03377	3.38714	7.04626	1.85984	7.74172	2.27842	17.6465	4.38684	7.87641	223.596	0.0904703	0.349889	0.687995	2.09023	-2754.17	-3321.91			5.69814	5.82239	3.95999	9.96993
	1.81687	12.9476	2.13935	6.49239	3.33055	6.64961	1.90037	7.43452	2.31369	17.2332	4.52894	7.73814	220.086	0.0896432	0.349744	0.704886	2.10056	-2762.24	-3322.03			5.63462	5.49085	3.88286	9.83342
	1.77315	12.5931	2.12517	6.14264	3.19654	6.0241	1.86333	7.20721	2.31077	16.6798	4.74893	7.82586	211.691	0.0891035	0.3494	0.717342	2.11879	-2770.33	-3321.98			5.49713	5.12109	3.79377	9.75151
	1.78351	12.7558	2.11476	6.02975	3.17418	5.57709	1.88918	6.85806	2.31873	16.4081	4.85382	7.81036	195.898	0.0885934	0.349443	0.72523	2.13023	-2777.81	-3321.97			5.55137	4.92701	3.68866	9.69077
	1.82964	12.8963	2.15698	5.98575	3.24741	5.71223	1.92022	6.51651	2.41618	16.3282	5.09378	8.01643	189.236	0.0881742	0.348772	0.729351	2.14046	-2784.05	-3322.1			5.62764	4.9818	3.61764	9.81279
	1.89022	13.2411	2.19533	5.79503	3.28643	5.63396	1.95127	6.28347	2.53391	15.8096	5.28628	8.17798	199.998	0.0885512	0.347524	0.742736	2.14777	-2787.86	-3322.03			5.77553	4.90514	3.58955	9.75795
	1.95819	13.4183	2.23166	5.62028	3.33961	5.53168	1.99053	5.99011	2.64051	15.3648	5.43644	8.50835	212.864	0.0888783	0.347084	0.738992	2.14637	-2791.74	-3322.05			5.86937	4.83052	3.54038	9.76987
	1.95553	13.6463	2.26291	5.64858	3.22403	5.5528	1.96023	5.74436	2.68897	15.3193	5.5597	8.77909	215.388	0.088916	0.347263	0.731804	2.14901	-2793.74	-3322.17			5.95492	4.80847	3.46452	9.88603
	1.95602	13.9955	2.24819	5.60533	3.15425	5.61977	1.90629	5.51174	2.76317	15.4843	5.61223	9.18422	213.264	0.0889617	0.347225	0.717923	2.1375	-2795.26	-3322.09			6.06658	4.79312	3.39373	10.0936
	1.94864	14.4688	2.30464	5.55635	3.21273	5.85166	1.86303	5.40763	2.79662	15.8251	5.51715	9.44071	213.58	0.0890289	0.346821	0.712573	2.12944	-2795.58	-3322.16			6.24068	4.87358	3.35576	10.261
	1.94759	14.6907	2.33787	5.55367	3.22486	6.01415	1.85146	5.28672	2.80559	16.2262	5.61157	9.93313	214.211	0.0893759	0.346305	0.718299	2.11972	-2794.42	-3322.24			6.3254	4.93089	3.31459	10.5903
	1.90204	14.6135	2.39076	5.862	3.11112	5.9402	1.85041	5.26784	2.75859	16.8687	5.55189	10.1696	216.741	0.0895616	0.345787	0.724616	2.10877	-2792.58	-3322.11			6.3021	4.97111	3.29228	10.8634
	1.80938	14.5091	2.37744	6.10395	3.13638	6.26371	1.82695	5.25542	2.62244	17.227	5.5348	10.78	224.29	0.0896695	0.346289	0.723671	2.10062	-2789.76	-3322.18			6.23198	5.16801	3.23494	11.1806
	1.73233	14.8786	2.36908	6.51666	3.08402	6.6651	1.79836	5.3506	2.5601	17.415	5.46607	11.2519	235.622	0.0901147	0.346607	0.728162	2.09847	-2786.56	-3322.17			6.32665	5.42193	3.23635	11.3776
	1.71597	15.0314	2.36268	6.91516	3.08139	6.96964	1.83827	5.66522	2.53209	17.7145	5.29711	11.6696	251.055	0.0911058	0.34752	0.736799	2.09401	-2783.52	-3322			6.37003	5.6554	3.34519	11.5604
	1.70178	14.6281	2.32649	7.20881	3.16113	7.17675	1.80124	6.21367	2.43265	17.8785	5.15284	12.1318	268.599	0.0918693	0.348885	0.733866	2.09098	-2779.62	-3322.07			6.2188	5.8489	3.48252	11.7211
	1.73607	14.1244	2.30439	7.48976	3.19918	7.4159	1.84747	6.59887	2.38771	18.141	5.04122	12.3624	286.215	0.0919085	0.349882	0.733813	2.07536	-2774.85	-3321.99			6.05495	6.03495	3.61135	11.8482
	1.74846	13.9392	2.31105	7.51081	3.29261	7.71866	1.86702	6.93603	2.36614	18.6861	4.99608	12.7873	304.386	0.0916863	0.350352	0.733755	2.06416	-2770.85	-3321.85			5.99958	6.17403	3.72307	12.1565
	1.75096	14.0798	2.28369	7.3804	3.34983	7.99119	1.83877	7.17687	2.35154	18.9085	4.93303	13.8115	323.506	0.0917589	0.35181	0.736403	2.06054	-2766.52	-3321.89			6.03814	6.24047	3.78906	12.551
	1.80302	14.0123	2.47717	7.38178	3.26879	7.89504	1.8587	7.5421	2.3645	19.4946	5.06848	14.4736	342.685	0.0916159	0.353002	0.734002	2.04827	-2762.05	-3321.72			6.09749	6.18187	3.92177	13.0122
	1.78842	13.9058	2.51923	7.22023	3.25327	7.80061	1.84813	8.26661	2.33606	19.6965	4.99384	15.0581	358.207	0.0912384	0.353349	0.726888	2.02289	-2756.92	-3321.59			6.07114	6.09137	4.15027	13.2495
	1.75952	13.754	2.61883	7.01505	3.30497	7.54437	1.81235	8.70458	2.34908	20.1635	5.12034	15.5485	370.216	0.0908068	0.353656	0.719454	1.99544	-2751.61	-3321.57			6.04412	5.9548	4.28867	13.6108
	1.75145	13.5879	2.62804	7.24415	3.28469	7.51973	1.84795	8.94128	2.34806	20.7516	5.22878	16.5003	383.228	0.0909919	0.35406	0.727856	1.97481	-2746.67	-3321.28			5.98915	6.01619	4.3791	14.1602
	1.74388	13.5706	2.68424	7.6871	3.30926	7.38565	1.87469	8.9805	2.36925	21.8581	5.3593	18.1135	394.054	0.0914441	0.35489	0.733089	1.96709	-2741.56	-3321.07			5.99958	6.12734	4.40815	15.1103
	1.7277	13.5164	2.70715	8.00283	3.30876	7.40041	1.86277	9.07059	2.44657	22.5076	5.40411	18.843	404.646	0.0919889	0.355641	0.729624	1.95973	-2735.77	-3320.91			5.98375	6.23734	4.45998	15.5849
	1.70379	13.5981	2.74391	8.21622	3.33643	7.73777	1.86677	9.2933	2.51953	22.7382	5.48029	18.9668	418.79	0.0919232	0.355199	0.713063	1.94417	-2729.97	-3320.54			6.01528	6.43014	4.55987	15.7284
	1.65907	13.3319	2.64606	8.59392	3.4478	8.01284	1.87179	9.12221	2.5318	23.0618	5.40784	19.2902	448.944	0.0918431	0.354229	0.705111	1.92526	-2724.09	-3320.29			5.87899	6.68486	4.5086	15.9199
	1.67351	12.7853	2.65136	9.06262	3.52774	8.19949	1.86952	8.75092	2.58686	23.4227	5.57911	19.4467	466.456	0.0911728	0.354825	0.707508	1.91654	-2718.95	-3320.01			5.70338	6.92995	4.40244	16.1495
	1.69142	12.5956	2.58175	9.4168	3.51703	8.13581	1.89079	8.41435	2.59812	23.5661	5.80654	19.2194	470.825	0.0902799	0.355094	0.710886	1.92812	-2714.61	-3319.62			5.62292	7.02321	4.30109	16.1973
	1.68427	12.829	2.59118	9.2895	3.49556	7.83783	1.90476	8.2313	2.59544	23.3698	5.80179	18.5263	468.222	0.0892444	0.354686	0.712055	1.94694	-2710.46	-3319.39			5.7015	6.8743	4.24383	15.8993
	1.68064	13.2075	2.5627	8.94814	3.50572	7.59219	1.90254	8.4328	2.64564	22.8318	5.98936	17.3469	455.301	0.0888601	0.355564	0.720871	1.95019	-2707.24	-3319.13			5.81695	6.68202	4.327	15.3894
	1.69417	13.2748	2.53319	8.59868	3.47711	7.47277	1.92384	8.66689	2.66883	21.7777	6.095	16.7191	449.267	0.088524	0.356173	0.731239	1.95639	-2704.27	-3318.78			5.83406	6.51619	4.41986	14.8639
	1.74211	12.7053	2.54587	8.09666	3.37803	7.12915	1.92868	9.11699	2.64112	20.6094	6.21937	16.0888	454.627	0.0880992	0.357008	0.739451	1.96665	-2701.66	-3318.64			5.66443	6.20128	4.56226	14.3059
	1.81923	12.8405	2.48074	7.60929	3.36151	6.81591	1.96708	9.35203	2.69978	19.4592	6.37444	14.8002	434.516	0.0878622	0.357455	0.74285	1.98169	-2699.89	-3318.42			5.71348	5.9289	4.67296	13.5446
	1.8397	12.9315	2.43203	6.94938	3.38191	6.28355	1.96819	9.48529	2.69496	18.1534	6.2912	13.7397	395.141	0.087993	0.357006	0.747845	1.99563	-2698.2	-3318.2			5.7344	5.53828	4.71614	12.7281
	1.83056	12.7633	2.53515	6.25041	3.34697	6.25088	1.95709	9.53101	2.74764	16.5319	6.18423	13.0226	372.183	0.0878541	0.355796	0.746783	1.99814	-2696.46	-3318.2			5.70966	5.28276	4.74525	11.9129
	1.84113	12.4102	2.57857	5.72613	3.40812	6.45873	1.94056	10.3314	2.78072	15.1874	6.31723	12.4415	351.495	0.0880949	0.354969	0.7432	1.99373	-2695.47	-3318.16			5.60996	5.19766	5.01757	11.3154
	1.83193	12.1631	2.55972	5.33431	3.38965	6.61636	1.98333	10.8747	2.74802	13.9697	6.52829	11.6394	335.304	0.0879939	0.353308	0.735999	1.99399	-2694.53	-3318.12			5.51826	5.11344	5.20202	10.7125
	1.7947	12.0092	2.64223	5.46303	3.37985	6.67	1.97983	10.6354	2.7598	13.629	6.59228	10.4701	326.135	0.088417	0.351479	0.72707	1.99096	-2693.74	-3318.25			5.48205	5.17096	5.12503	10.2305
	1.72794	12.1446	2.67224	5.63894	3.2751	6.65632	1.94665	10.4045	2.77812	14.1158	6.78138	9.7993	320.788	0.0893435	0.350177	0.726445	1.98881	-2693.05	-3318.3			5.51494	5.19012	5.04309	10.2322
	1.63389	12.3399	2.60926	5.51099	3.23188	6.65628	1.9743	10.1904	2.72986	14.1367	6.9176	9.3036	315.129	0.0896372	0.349157	0.724623	1.99026	-2692.07	-3318.38			5.52769	5.13305	4.96485	10.1193
	1.55666	12.161	2.58764	5.72537	3.10367	6.9338	2.00507	10.2834	2.80392	14.2997	6.97957	9.13838	316.151	0.0902687	0.348617	0.719192	1.99401	-2691.79	-3318.07			5.43509	5.25428	5.03079	10.1392
	1.53279	11.9164	2.4925	5.89723	3.06736	7.42776	1.9631	10.2898	2.70776	14.9813	6.92847	8.90095	320.043	0.0911769	0.348975	0.720664	2.00966	-2691.74	-3316.92			5.3139	5.46411	4.98689	10.2703
	1.46523	12.0466	2.38421	6.45425	3.02285	7.93441	1.87625	10.0631	2.65985	16.2758	6.71533	8.6082	323.634	0.0918547	0.349007	0.732751	2.024	-2691.25	-3313.54			5.29867	5.80384	4.86639	10.5331
	1.38211	12.2516	2.32396	7.17534	3.24845	8.91927	1.76337	9.76144	2.54511	17.5406	6.30227	8.41005	324.743	0.0917469	0.348717	0.736737	2.03989	-2690.73	-3306.7			5.31921	6.44769	4.68997	10.751
	1.32126	12.3889	2.19539	8.42874	3.87838	11.1363	1.67934	9.96931	2.41463	18.7011	6.04467	8.45745	333.739	0.0919084	0.34926	0.743329	2.04949	-2690.31	-3291.32			5.30186	7.81448	4.68776	11.0677
	1.29496	12.7092	2.1466	9.88062	5.15575	13.7048	1.62537	9.97161	2.33904	20.854	5.52625	8.62782	337.988	0.0914879	0.348862	0.745533	2.05224	-2689.85	-3263.12			5.38357	9.58038	4.64534	11.6694
	1.2696	12.5216	2.11715	12.4268	7.11356	16.1732	1.56428	9.89807	2.31499	23.9371	5.11446	8.98416	340.36	0.091163	0.349048	0.748307	2.06058	-2689.86	-3216.98			5.30277	11.9045	4.59244	12.6786
	1.29524	12.7469	2.1446	15.0813	9.19576	19.4419	1.45163	9.4228	2.19867	25.962	4.81444	8.68462	351.384	0.0904077	0.348938	0.747643	2.05703	-2689.75	-3152.56			5.39558	14.573	4.3577	13.1537
	1.2931	12.9041	2.13412	18.0072	11.0527	22.0738	1.51252	9.33217	2.1221	29.7842	4.57872	8.59072	353.434	0.0897898	0.347699	0.74694	2.0537	-2689.95	-3069.07			5.44377	17.0446	4.32226	14.3179
	1.29392	13.3204	2.26426	19.9488	12.904	23.9797	1.57909	8.99382	2.11587	32.1959	4.55014	8.55087	353.321	0.0897981	0.346777	0.742957	2.04346	-2690.84	-2975.12			5.6262	18.9442	4.22959	15.099
	1.42076	13.4686	2.29625	21.9489	14.6087	25.4443	1.69074	8.87377	2.12795	34.3632	4.62636	8.4913	364.927	0.0898076	0.346363	0.738405	2.04035	-2692.31	-2875.28			5.72853	20.6673	4.23082	15.827
	1.54217	13.9624	2.41285	24.5277	15.7543	26.2634	1.83273	8.88138	2.14197	36.8723	4.79672	8.42126	388.349	0.08952	0.345608	0.733134	2.04332	-2694.47	-2783.73			5.97247	22.1818	4.28536	16.6968
	1.64301	14.0735	2.37918	26.639	16.851	26.7579	1.94921	8.66462	2.14282	38.4371	5.00462	8.49175	432.368	0.0898431	0.345495	0.735392	2.04569	-2697.76	-2711.2			6.0319	23.416	4.25222	17.3112
	1.81121	14.328	2.4192	27.4785	17.4971	27.2726	2.10419	8.82923	2.12008	38.7352	5.32392	8.2923	474.878	0.0913425	0.344898	0.733973	2.04044	-2701.83	-2668.72			6.18613	24.0828	4.35117	17.4505
	1.96409	14.1112	2.42927	28.5891	17.3845	26.7921	2.27938	9.01481	2.1445	39.6524	5.96172	8.40241	492.764	0.0923283	0.344855	0.729518	2.04014	-2706.44	-2657.25			6.1682	24.2552	4.47956	18.0055
	2.15206	14.0312	2.43076	28.656	17.0742	26.0558	2.48199	8.79374	2.22521	39.1524	6.61733	8.90278	494.571	0.0931816	0.344835	0.727739	2.03388	-2711.35	-2675.85			6.20468	23.9287	4.50031	18.2242
	2.31912	13.4546	2.33097	28.7082	16.6407	25.2102	2.6855	8.67837	2.31507	38.3215	7.13811	9.12051	492.374	0.0931741	0.345372	0.725197	2.03241	-2716.26	-2720.68			6.03491	23.5197	4.55965	18.1934
	2.49436	12.7752	2.34842	27.7061	16.1233	24.3256	2.9179	8.46709	2.38066	36.8213	7.62734	9.20133	492.752	0.0935661	0.345369	0.721167	2.02582	-2721.49	-2785.65			5.87266	22.7184	4.58855	17.8833
	2.6332	11.8958	2.25762	25.8464	15.1917	22.7408	3.05416	7.86498	2.42288	33.9806	7.94582	9.15738	481.469	0.0944181	0.345489	0.716562	2.02936	-2726.99	-2861.59			5.59553	21.2596	4.44734	17.0279
	2.81351	11.0821	2.24681	23.6675	14.1263	21.0281	3.26153	7.8649	2.46224	31.5296	8.29482	9.05481	446.978	0.0953937	0.345706	0.702413	2.0422	-2732.22	-2938.68			5.3808	19.6073	4.52956	16.2931
	2.87427	10.5446	2.25158	22.0844	12.9472	18.9579	3.30726	7.56623	2.48946	28.8951	8.50654	8.82619	398.997	0.0948929	0.346661	0.699814	2.04444	-2736.85	-3011.01			5.22348	17.9965	4.45432	15.4093
	2.94758	10.2311	2.25363	19.2924	12.2003	16.8042	3.35161	7.35085	2.49862	25.2256	8.38711	8.50173	359.607	0.095332	0.347202	0.69284	2.04237	-2741	-3076.49			5.14411	16.099	4.40036	14.0381
	2.96164	9.87441	2.20893	17.0761	11.8043	15.3936	3.35565	7.52123	2.48761	20.8686	8.38238	7.85116	343.285	0.0961018	0.347477	0.692443	2.05268	-2744.41	-3131.84			5.01499	14.758	4.45483	12.3674
	3.03509	9.40176	2.25655	15.8622	11.3859	13.9139	3.36895	7.62225	2.51569	17.534	8.32703	7.41094	339.733	0.0970323	0.347607	0.678846	2.05649	-2747.59	-3177.95			4.8978	13.7207	4.5023	11.0906
	2.9727	9.03094	2.27371	15.0643	11.2752	12.3067	3.23174	7.75634	2.50315	14.7407	8.03558	7.17993	336.562	0.097595	0.348787	0.668478	2.07109	-2749.85	-3214.06			4.75912	12.8821	4.49708	9.98539
	2.89866	8.42188	2.3891	14.3037	11.4545	11.0397	3.17966	8.061	2.54596	12.3154	7.94345	6.68633	331.487	0.097691	0.349001	0.663508	2.08429	-2750.34	-3240.96			4.56988	12.266	4.59554	8.98172
	2.81251	7.56508	2.46918	13.9551	11.4294	9.8246	3.06943	8.64264	2.62703	10.252	7.61492	6.40645	331.477	0.0980561	0.349748	0.664723	2.09131	-2749.87	-3259.98			4.28226	11.7364	4.7797	8.09113
	2.76014	6.61407	2.51139	13.3815	11.5102	9.14118	2.98972	8.95172	2.64784	8.69906	7.34106	6.50896	331.793	0.0980941	0.35065	0.66075	2.10355	-2748.75	-3273.29			3.96187	11.3443	4.86309	7.51636
	2.66431	5.78711	2.59027	13.0516	11.3854	8.55632	2.88586	9.68927	2.72023	7.68003	7.10188	6.57898	326.931	0.0969577	0.351684	0.653692	2.10287	-2747.6	-3282.31			3.68057	10.9978	5.09845	7.1203
	2.58547	5.4432	2.72047	12.7274	10.953	7.93484	2.81789	10.3516	2.6959	7.09778	6.65782	7.14494	317.396	0.0955855	0.352085	0.63701	2.10258	-2746.75	-3288.54			3.58305	10.5384	5.28848	6.96685
	2.46453	5.07658	2.76722	12.0134	10.2727	7.45188	2.73623	11.3833	2.62416	6.41215	6.25517	7.59725	301.737	0.0939625	0.351282	0.632881	2.09684	-2745.2	-3292.38			3.43611	9.91268	5.58123	6.75485
	2.35559	5.26463	2.84518	11.6124	9.49455	6.89837	2.66928	12.3888	2.56402	6.00361	5.88524	7.93906	283.437	0.0927523	0.350443	0.630077	2.07914	-2743.46	-3294.71			3.48846	9.3351	5.87402	6.60931
	2.26886	5.46423	2.78273	10.7926	8.94469	6.88628	2.50869	12.9973	2.48586	5.43424	5.45288	8.52713	281.856	0.0915619	0.349807	0.628648	2.05476	-2741.89	-3296.1			3.50527	8.87451	5.99727	6.47142
	2.1637	5.83399	2.80811	10.2899	8.48963	7.0008	2.40042	13.7942	2.31482	5.21831	5.18762	9.00834	293.628	0.0901992	0.348515	0.626749	2.0364	-2739.3	-3296.98			3.60193	8.59344	6.16983	6.47142
	2.04103	6.59182	2.92854	10.0544	7.86847	7.00976	2.29404	14.7186	2.22775	4.80318	4.89529	9.37296	306.678	0.0889967	0.347839	0.617072	2.02378	-2735.8	-3297.99			3.8538	8.31088	6.41347	6.35715
	1.93307	7.25971	2.9384	9.62682	7.14695	7.02606	2.20791	14.8678	2.17636	4.66394	4.65917	9.739	321.255	0.0886764	0.347546	0.615871	2.01602	-2731.81	-3299.01			4.04373	7.93328	6.41737	6.35404
	1.76183	7.8636	2.85293	9.21431	6.45977	7.11992	2.03224	14.7388	2.1463	4.67346	4.34943	10.0522	328.616	0.0888245	0.347668	0.624706	2.01124	-2726.78	-3300.11			4.15945	7.598	6.30578	6.35837
	1.63154	8.42021	2.74695	9.16721	5.63405	7.24287	1.8705	14.6196	2.1058	4.72357	4.11423	10.3342	337.709	0.088966	0.348478	0.633201	2.00852	-2722.53	-3301.45			4.26623	7.34804	6.19863	6.39067
	1.52238	8.70403	2.62874	9.45135	4.91637	7.62961	1.77773	14.109	2.10815	5.02968	3.96142	10.7662	350.245	0.0888085	0.348502	0.640089	2.00968	-2720.2	-3302.47			4.28505	7.33244	5.9983	6.58575
	1.48448	9.02325	2.488	9.64804	4.34325	7.68717	1.74915	13.276	2.11831	5.04571	3.86736	10.941	359.645	0.0886722	0.348582	0.640001	2.00779	-2720.19	-3303.57			4.33191	7.22615	5.7145	6.61802
	1.44395	9.32416	2.34709	9.77982	3.6687	7.90348	1.7617	12.4773	2.11431	5.20232	3.77725	10.8484	354.489	0.0887336	0.348733	0.641588	1.99954	-2723.76	-3304.64			4.37174	7.11734	5.45109	6.60933
	1.44042	9.2841	2.12766	9.61834	3.43665	8.1947	1.74204	11.1419	2.08336	5.88089	3.69725	11.1884	334.923	0.089479	0.347955	0.647003	1.98906	-2730.79	-3305.49			4.28406	7.08323	4.98911	6.92217
	1.4328	9.41886	1.9266	10.0738	3.51268	8.2231	1.75066	10.0963	2.05185	6.47637	3.62178	11.7095	318.967	0.0897658	0.346652	0.649807	1.99078	-2739.34	-3306.35			4.25942	7.26984	4.63295	7.2692
	1.42805	9.39006	1.84719	10.313	3.64708	8.11877	1.75253	9.58203	2.04685	6.74391	3.55245	11.7604	317.598	0.0894645	0.345968	0.658169	1.98244	-2748.86	-3307.1			4.22177	7.35963	4.46047	7.35227
	1.45808	9.38282	1.81083	10.0096	3.88838	7.94632	1.75586	8.66941	2.01821	7.01218	3.40508	11.5723	334.887	0.0894552	0.34479	0.663204	1.97294	-2758.11	-3307.61			4.21724	7.28144	4.14782	7.32986
	1.48782	9.4277	1.78656	9.75178	4.04094	7.76577	1.77658	7.96352	2.04116	6.95185	3.37916	11.3465	351.291	0.0902078	0.343895	0.678653	1.96966	-2766.14	-3308.29			4.23402	7.18617	3.92709	7.22585
	1.50088	9.70378	1.77284	9.50983	4.2145	7.63668	1.82474	7.76537	2.03777	7.08897	3.3422	11.142	351.31	0.0911352	0.343089	0.693468	1.96489	-2772.95	-3308.75			4.32583	7.12034	3.87596	7.19107
	1.55615	10.2122	1.77804	9.49997	4.70367	7.33806	1.84718	7.5647	2.08026	7.10658	3.3616	11.1547	343.988	0.0912016	0.342789	0.703557	1.96021	-2777	-3309.31			4.51547	7.18057	3.83071	7.20762
	1.57317	10.8925	1.78331	9.74288	4.96099	7.18682	1.8686	7.48713	2.11273	7.09903	3.39893	10.9102	349.274	0.0913439	0.342585	0.71586	1.95782	-2778.77	-3309.86			4.74965	7.2969	3.82282	7.13605
	1.62494	11.4506	1.87319	9.69678	5.11168	7.34367	1.89444	7.71689	2.12502	6.96436	3.42215	10.2028	359.938	0.0911051	0.341584	0.72326	1.95443	-2779.57	-3310.28			4.9829	7.38405	3.91212	6.86309
	1.67003	11.8385	1.89076	10.0879	5.44422	7.88821	1.97304	7.85233	2.13774	6.81926	3.45971	9.74966	361.424	0.0916095	0.341043	0.725687	1.95602	-2780.21	-3310.87			5.13311	7.80678	3.9877	6.67621
	1.6868	12.3984	1.87669	10.8116	5.59094	8.60005	2.01281	8.20217	2.18558	6.83376	3.53377	9.51382	340.931	0.0918255	0.340292	0.733549	1.9691	-2780.82	-3311.64			5.32062	8.33418	4.13352	6.62712
	1.69502	12.8203	1.85913	11.2612	6.16962	9.04175	2.02644	8.27225	2.19258	7.07338	3.54329	9.04223	306.458	0.091678	0.339284	0.737641	1.97711	-2780.9	-3312.46			5.45814	8.82421	4.16376	6.55297
	1.69203	12.6865	1.82712	11.6771	6.84189	9.52981	1.99988	8.30944	2.15045	7.12045	3.5077	9.06713	276.682	0.0912768	0.338743	0.743337	1.98219	-2780.77	-3313.5			5.40189	9.3496	4.15326	6.5651
	1.69343	12.2548	1.84414	11.9671	7.03718	10.1002	1.98146	8.27481	2.12648	7.06004	3.50179	8.98751	255.751	0.0916565	0.338648	0.752227	1.97969	-2780.73	-3314.51			5.26411	9.70147	4.12758	6.51645
	1.68627	11.5433	1.88344	12.2841	7.35779	10.314	1.98745	8.14542	2.09192	6.80016	3.51499	9.06345	242.31	0.0910315	0.338989	0.762707	1.98815	-2780.59	-3315.52			5.03768	9.98529	4.07493	6.45953
	1.67664	10.9472	1.88691	12.5347	7.89459	10.1497	1.99952	7.82599	2.11302	6.79341	3.49135	9.27445	222.474	0.0906412	0.339225	0.767654	1.99304	-2780.53	-3316.58			4.83692	10.193	3.97951	6.51973
	1.66583	10.4365	1.91783	12.0366	8.1284	9.72287	1.94783	7.813	2.10522	6.46173	3.45585	9.22044	195.915	0.090171	0.33959	0.780781	1.99199	-2780.21	-3317.34			4.67339	9.96261	3.95535	6.37934
	1.65723	9.47227	1.94242	11.6592	8.39354	9.41887	1.92301	7.60914	2.07101	5.93902	3.41434	9.19434	180.14	0.0902335	0.340735	0.784656	1.99176	-2779.87	-3318.03			4.35731	9.82388	3.86772	6.18257
	1.63552	9.123	1.96807	11.1813	8.36312	9.32617	1.91183	7.58845	2.12013	5.50725	3.42357	9.27063	179.142	0.0899591	0.341756	0.777556	1.99037	-2779.75	-3318.6			4.2422	9.62352	3.87347	6.06715
	1.63773	8.6958	2.02739	10.5693	8.62205	9.21683	1.90474	7.56503	2.15514	5.09559	3.3827	9.46867	181.488	0.089096	0.343022	0.774773	1.99462	-2779.54	-3319.07			4.12031	9.46938	3.87497	5.98232
	1.57696	8.60316	2.08831	10.0392	9.013	8.81143	1.87829	7.55458	2.17085	4.71211	3.34163	9.3249	182.624	0.0885758	0.343664	0.776707	2.00633	-2779.52	-3319.44			4.08948	9.28787	3.8679	5.79288
	1.5709	8.68883	2.0899	9.30899	8.96856	8.80043	1.86408	7.66602	2.18295	4.48108	3.27083	8.72276	181.227	0.0887116	0.34413	0.782374	2.00699	-2779.54	-3319.79			4.11654	9.02599	3.90435	5.49156
	1.52973	8.43902	2.08964	8.90106	8.88622	9.12843	1.79732	7.86944	2.15786	4.02104	3.20991	8.13885	183.976	0.088675	0.344261	0.78701	1.99772	-2779.22	-3320.1			4.01946	8.9719	3.94154	5.12326
	1.48241	8.291	2.1108	8.92203	8.85331	9.59412	1.77553	8.00948	2.17487	3.72661	3.12644	8.08208	192.975	0.0882907	0.345006	0.79334	1.99503	-2779.14	-3320.45			3.9614	9.12315	3.98663	4.97838
	1.46024	8.26668	2.11699	9.07788	9.01177	10.1852	1.72992	8.30659	2.17647	3.64816	3.07365	8.07558	206.797	0.0879246	0.345286	0.799754	1.98236	-2779.03	-3320.72			3.94797	9.42496	4.07099	4.93246
	1.44786	8.1791	2.19398	9.51817	9.07179	10.7436	1.71092	8.46227	2.1282	3.60645	3.04132	7.92218	222.155	0.087744	0.344794	0.812679	1.9693	-2778.63	-3320.95			3.94031	9.77785	4.10046	4.85665
	1.42645	8.03675	2.20412	9.78222	8.94915	11.4295	1.67478	8.57334	2.10206	3.48705	3.01838	7.29749	236.923	0.0882377	0.344454	0.809223	1.96126	-2778.68	-3321.11			3.88911	10.0536	4.11673	4.60097
	1.43671	7.70898	2.24872	10.2248	8.76323	11.8223	1.6845	8.73185	2.10843	3.55328	3.02434	7.18002	247.752	0.0877757	0.344266	0.802306	1.94891	-2778.45	-3321.25			3.79814	10.2701	4.17493	4.58588
	1.44411	7.55278	2.28394	10.7055	8.65708	12.2561	1.69244	8.77028	2.13562	3.64551	3.00636	7.18899	251.146	0.0872358	0.344575	0.795698	1.93935	-2777.99	-3321.38			3.76028	10.5396	4.19945	4.61362
	1.48166	7.60888	2.35009	11.0707	8.64452	13.0633	1.75237	8.679	2.09043	3.65617	3.01487	7.56866	251.878	0.0865128	0.345822	0.788193	1.92399	-2778.03	-3321.42			3.81354	10.9262	4.17393	4.74657
	1.50323	7.8332	2.388	11.5269	8.59292	13.8518	1.78983	8.27474	2.03617	3.72206	2.99355	7.65632	253.374	0.0868212	0.345786	0.778102	1.91579	-2777.64	-3321.47			3.90815	11.3239	4.03358	4.79064
	1.56086	8.47937	2.47569	12.048	8.61182	15.0469	1.85429	8.17679	2.07395	3.91177	2.97503	7.74886	254.082	0.0867301	0.345563	0.767539	1.91263	-2777.07	-3321.48			4.17197	11.9022	4.03501	4.87856
	1.5741	8.73651	2.46122	12.1744	8.74921	15.671	1.84382	8.12184	2.10067	3.95192	2.97583	7.964	255.962	0.0868415	0.345962	0.747869	1.90861	-2777.26	-3321.43			4.25728	12.1982	4.02211	4.96392
	1.59184	9.3367	2.53459	12.6416	8.97093	16.1729	1.86683	8.13556	2.14716	4.01185	2.91886	8.18772	263.783	0.0868715	0.347159	0.735381	1.90587	-2776.78	-3321.47			4.48771	12.5951	4.04985	5.03947
	1.60292	10.085	2.51162	13.2922	9.19972	16.9244	1.89252	8.19967	2.16582	4.19988	2.89669	8.15747	268.261	0.0877492	0.347924	0.719574	1.90116	-2776.47	-3321.47			4.73317	13.1387	4.086	5.08468
	1.60369	10.7402	2.53458	13.8455	9.46896	17.1246	1.86039	8.36307	2.19552	4.31306	2.9053	8.37687	275.207	0.0882884	0.348058	0.702606	1.90041	-2777.04	-3321.44			4.95948	13.4797	4.13966	5.19841
	1.59285	11.494	2.4985	14.3054	9.65032	17.9014	1.85472	8.55611	2.2713	4.61404	2.87718	8.323	282.773	0.0892339	0.347487	0.681381	1.90737	-2776.69	-3321.51			5.19513	13.9524	4.22738	5.27141
	1.59253	12.0823	2.45052	14.7546	9.84213	18.5452	1.81602	9.01978	2.37214	5.38789	2.93583	8.3627	290.431	0.0893639	0.34735	0.660882	1.90499	-2776.8	-3321.49			5.37513	14.3807	4.40265	5.56214
	1.55829	11.8712	2.37405	15.3349	9.71953	18.1547	1.8461	9.3704	2.37866	5.73926	2.93464	8.33729	310.429	0.089455	0.347613	0.646319	1.90592	-2777.49	-3321.52			5.26785	14.403	4.53172	5.6704
	1.56843	12.2025	2.30912	15.9882	9.60845	18.2272	1.85823	9.6214	2.35028	5.95307	2.938	8.01315	341.496	0.0893513	0.348075	0.629328	1.89664	-2776.76	-3321.6			5.36003	14.6079	4.60997	5.63474
	1.55889	12.7178	2.23705	16.6111	9.5481	18.5604	1.88606	9.68101	2.39143	6.2941	2.93784	7.90067	368.997	0.0891819	0.347452	0.619329	1.89452	-2777.17	-3321.57			5.50458	14.9065	4.65283	5.71087
	1.56422	13.0015	2.20435	16.6359	9.28814	18.9788	1.88088	9.78619	2.41939	6.47364	2.94322	7.86073	382.998	0.0886	0.34697	0.616267	1.8952	-2777.56	-3321.6			5.59002	14.9676	4.69549	5.7592
	1.63152	13.0748	2.14526	17.4097	9.12512	19.5876	1.89754	9.42365	2.39453	6.7961	2.92307	7.74171	404.93	0.0891948	0.346643	0.606067	1.90609	-2776.42	-3321.65			5.61721	15.3741	4.57191	5.82029
	1.6532	13.3593	2.13899	17.5133	8.93089	19.1987	1.91298	9.49098	2.38805	7.17985	2.95062	7.66224	449.337	0.0888052	0.34712	0.601222	1.91272	-2777.05	-3321.61			5.71715	15.2143	4.59734	5.93091
	1.6912	13.8202	2.16339	17.6542	8.85123	18.5614	1.978	9.39066	2.32898	7.2368	2.96703	7.38285	494.112	0.0885025	0.347302	0.60294	1.91083	-2776.83	-3321.68			5.8916	15.0223	4.56588	5.86222
	1.68925	15.0468	2.23519	17.5686	8.71632	18.3926	1.9236	9.47765	2.36265	7.35029	2.95834	6.96021	499.629	0.0882448	0.347852	0.605315	1.923	-2775.58	-3321.7			6.32375	14.8925	4.58797	5.75628
	1.69244	16.0959	2.3012	16.8618	8.709	18.2992	1.95945	9.37187	2.38271	7.55256	2.93239	6.67735	501.191	0.0882559	0.347831	0.602188	1.94251	-2776.66	-3321.69			6.69652	14.6233	4.57134	5.72077
	1.71875	16.7575	2.39374	16.1216	8.6775	17.6369	1.96439	9.69228	2.37047	7.69559	3.01261	6.39576	515.031	0.0888649	0.348049	0.608658	1.96821	-2775.83	-3321.78			6.95668	14.1454	4.67571	5.70132
	1.73245	17.2982	2.43854	15.5656	8.7734	17.2242	1.94607	10.5636	2.39209	7.82132	3.01849	6.27171	521.972	0.0895293	0.347729	0.611142	1.98395	-2774.98	-3321.79			7.15639	13.8544	4.96725	5.70384
	1.6912	18.4882	2.53641	14.6897	8.67537	16.7985	1.97547	11.0989	2.47472	7.75914	3.21762	6.01021	510.558	0.0893493	0.347786	0.612545	1.97913	-2776.37	-3321.79			7.57192	13.3878	5.18304	5.66233
	1.68659	19.0314	2.70179	14.3938	8.74494	16.2079	1.96593	11.5653	2.50117	7.64332	3.2925	5.78088	481.649	0.0899672	0.347219	0.615761	1.9787	-2775.03	-3321.85			7.80659	13.1155	5.34413	5.57223
	1.73066	19.3422	2.73011	14.0457	8.869	15.6095	1.95632	11.9531	2.53574	7.58191	3.2837	5.58921	427.52	0.0904629	0.346529	0.615502	1.99196	-2775.08	-3321.83			7.93432	12.8414	5.48172	5.48494
	1.6807	19.1927	2.71657	13.721	8.80882	15.4265	1.94763	12.2378	2.55801	7.29768	3.26944	5.51513	379.037	0.0909193	0.345859	0.61621	1.99384	-2776.45	-3321.89			7.86333	12.6521	5.58114	5.36075
	1.65361	18.9951	2.73785	13.6795	8.80274	15.4418	1.89308	13.1609	2.56737	7.29669	3.23211	5.43468	371.42	0.0918399	0.345386	0.613966	1.98303	-2774.43	-3321.9			7.79552	12.6414	5.87379	5.32116
	1.61868	18.9633	2.75021	13.874	9.25793	15.2554	1.85442	13.8614	2.59653	7.26816	3.16842	5.27719	356.038	0.0924023	0.344871	0.610547	1.96794	-2774.96	-3321.88			7.77738	12.7958	6.10413	5.23792
	1.60729	18.8535	2.79634	13.6772	9.25881	14.6826	1.84994	13.6763	2.60098	7.12353	3.10777	5.29944	307.791	0.092489	0.345049	0.613705	1.96679	-2774.84	-3321.91			7.75237	12.5395	6.04241	5.17691
	1.59838	18.7256	2.82742	13.3702	9.31358	14.0845	1.7906	14.245	2.58562	7.05809	2.96914	5.28157	276.712	0.0928462	0.345172	0.613646	1.99023	-2771.38	-3321.88			7.71713	12.2561	6.20709	5.10293
	1.54194	18.2539	2.81813	12.7392	9.33358	13.7452	1.74419	14.9109	2.5645	6.86779	2.84539	5.21486	273.518	0.0928659	0.344792	0.613493	2.01041	-2770.35	-3321.88			7.538	11.9393	6.40654	4.97602
	1.44559	17.6154	2.94975	12.5127	9.29548	13.2192	1.63766	15.1489	2.52118	6.72267	2.70304	5.2213	270.422	0.0930909	0.345727	0.612429	2.02157	-2766.12	-3321.9			7.33691	11.6758	6.43591	4.88234
	1.41054	16.7681	3.09699	12.0298	9.63175	12.6036	1.60851	15.3059	2.43049	6.70924	2.57337	5.29001	267.64	0.0940119	0.346196	0.61321	2.02739	-2760.74	-3321.85			7.09189	11.4217	6.44831	4.85754
	1.37484	16.5564	3.12286	12.0871	9.62338	11.5201	1.55335	15.1506	2.41031	6.49774	2.48129	5.43203	268.598	0.094353	0.34603	0.615568	2.03572	-2758.34	-3321.81			7.01803	11.0769	6.37143	4.80369
	1.32778	17.1123	3.02614	11.9836	9.3288	10.9182	1.49534	14.9228	2.37538	6.24186	2.38596	5.65442	285.731	0.0945172	0.346379	0.611419	2.05338	-2753.3	-3321.75			7.15542	10.7436	6.26449	4.76075
	1.26012	18.0829	3.03383	12.4394	9.00313	10.3802	1.39815	14.7288	2.35582	6.47118	2.25508	6.17004	322.501	0.0948265	0.346145	0.607901	2.07897	-2749.71	-3321.71			7.45894	10.6076	6.16093	4.96543
	1.21353	19.0227	3.0029	13.3244	8.76947	10.248	1.36676	14.4551	2.34002	6.96794	2.08328	7.19314	363.188	0.0947471	0.346047	0.609157	2.09225	-2735.27	-3321.71			7.74638	10.7806	6.05397	5.41479
	1.23687	19.9745	2.93416	14.2435	8.41549	9.81448	1.34206	13.7236	2.37045	8.24802	2.01603	8.87666	390.57	0.095185	0.346187	0.614565	2.10586	-2672.47	-3321.62			8.0485	10.8245	5.81203	6.38024
	1.25384	20.8297	2.75477	15.1806	7.78014	9.38502	1.38279	13.0693	2.3651	10.6797	2.0674	10.3921	404.583	0.095398	0.346297	0.617126	2.11325	-2469.73	-3321.49			8.27945	10.7819	5.60572	7.71308
	1.25624	21.5171	2.64796	16.4027	7.3187	8.91802	1.39121	12.7161	2.37486	14.4564	2.19587	11.9717	415.915	0.0954598	0.346323	0.619116	2.13733	-2139.44	-3321.22			8.47377	10.8798	5.49405	9.54131
	1.29735	21.7321	2.54032	17.6975	6.80154	8.58903	1.43274	12.4501	2.39446	20.4918	2.37511	13.8784	437.14	0.0955221	0.346133	0.621755	2.15433	-1740.02	-3320.91			8.52327	11.0294	5.42576	12.2484

## Sheet: P210 U2
	Ra Li	Oi Li	Oe Li	MF Li	ICO Li	LO Li	Ra Re	Oi Re	Oe Re	MF Re	ICO Re	LO Re	EKG	Kippwinkel	Rotwinkel	Kraft x	Kraft y	Druck li	Druck re			Bauch links	Rücken links	Bauch rechts	Rücken rechts
	1.8505	19.9334	9.19533	42.3724	4.61114	8.64701	1.99851	11.2628	3.63991	34.4377	4.06932	24.7588	190.447	0.123593	0.362783	0.56682	2.61213	41	-3288.01			10.3264	18.5435	5.63373	21.0886
	1.78928	20.1389	9.05238	41.1355	4.49258	7.97687	1.95428	10.9375	3.66121	37.3874	4.40553	25.8394	185.924	0.123564	0.363129	0.574137	2.63216	37	-3287.94			10.3268	17.8683	5.51765	22.5441
	1.82111	20.5575	9.04228	40.6129	4.38106	7.58282	1.96354	10.768	3.81194	41.7796	4.82847	26.9726	186.148	0.123631	0.362728	0.584772	2.64539	1.29053	-3287.64			10.4736	17.5256	5.5145	24.5269
	1.90279	20.6324	8.70757	40.5884	4.46201	6.89129	2.00623	10.7096	3.98227	47.6846	5.09843	28.7317	188.265	0.123564	0.362265	0.591504	2.66517	11	-3287.36			10.4143	17.3139	5.56604	27.1716
	1.95054	20.4796	8.32368	41.1755	4.52915	6.45815	2.06271	10.9186	4.16654	52.7986	5.47829	29.8777	193.055	0.123693	0.36229	0.596719	2.67649	638.122	L			10.2513	17.3876	5.71594	29.3848
	1.98984	20.0596	8.21298	41.3804	4.72394	5.95573	2.13119	11.1163	4.31762	56.0802	5.98495	30.9538	201.262	0.124238	0.362096	0.5968	2.68271	875.12	-3286.64			10.0875	17.3534	5.85503	31.0063
	2.04089	19.2071	8.30786	42.4703	4.83098	5.97639	2.2248	10.9006	4.38448	60.7492	6.23601	32.0443	208.223	0.124794	0.361863	0.593961	2.68921	955.137	-3286.33			9.85197	17.7592	5.83664	33.0098
	2.08747	18.5677	8.26975	43.3048	5.01332	5.88119	2.25815	10.5938	4.53507	62.991	6.65134	33.4768	225.917	0.124672	0.361467	0.586917	2.69232	990.882	-3286.07			9.64164	18.0665	5.79569	34.373
	2.14211	17.9043	8.25503	44.3513	5.21775	5.84138	2.31846	10.3018	4.65433	62.6855	6.69559	34.7009	247.477	0.124386	0.360695	0.57607	2.68919	1015.48	-3285.59			9.4338	18.4701	5.7582	34.694
	2.2062	17.3241	8.38726	45.2834	5.28418	5.73595	2.37037	10.1873	4.68799	61.8759	6.76952	35.4018	263.627	0.124321	0.360094	0.569411	2.6913	1034.09	-3285.18			9.30585	18.7678	5.74855	34.6824
	2.21122	16.7779	8.21171	44.2451	5.19879	5.63992	2.36419	9.81188	4.76295	60.9422	6.69537	34.6707	272.418	0.124708	0.359501	0.56061	2.69367	1036.83	-3284.85			9.06695	18.3613	5.64634	34.1028
	2.16828	17.2681	8.13919	41.6407	4.98461	5.49005	2.41032	8.87235	4.75395	55.9354	6.70014	32.6278	273.346	0.125024	0.358784	0.550747	2.68869	1035.61	-3284.35			9.19185	17.3718	5.34554	31.7544
	2.11968	17.2484	8.38995	39.2595	4.54826	5.20295	2.38579	7.87529	4.76235	50.893	6.56838	31.0542	272.439	0.124801	0.359014	0.542284	2.67853	1035.55	-3283.82			9.25267	16.3369	5.00781	29.5052
	2.07358	17.1429	8.38461	36.1609	4.33125	5.13973	2.31278	7.63919	4.76016	45.9346	6.37262	28.7675	266.545	0.123902	0.358988	0.544382	2.67647	1022.24	-3283.46			9.20036	15.2106	4.90404	27.0249
	2.05324	16.8056	8.31141	32.2379	4.19795	5.65402	2.29728	7.89284	4.80599	40.1758	6.50414	25.5116	258.059	0.124364	0.358711	0.546475	2.66863	1004.2	-3283.02			9.05675	14.03	4.9987	24.0639
	2.02995	16.6723	8.01835	29.139	4.08361	6.53818	2.29497	8.1042	4.74952	34.9893	6.45388	20.9783	244.85	0.12471	0.359255	0.557833	2.65877	989.986	-3282.6			8.90685	13.2536	5.04956	20.8072
	1.9886	16.2551	8.02424	27.2005	3.97166	7.37654	2.27084	8.08602	4.67654	32.1007	6.64382	18.153	235.057	0.125381	0.359751	0.567772	2.64408	966.543	-3282.35			8.75599	12.8496	5.01114	18.9658
	2.02554	15.8742	7.99344	24.791	4.024	8.13965	2.32736	8.03254	4.68806	29.7014	6.82993	14.8519	230.761	0.125704	0.360155	0.576644	2.63088	940.069	-3282.06			8.63108	12.3182	5.01598	17.1278
	2.08189	15.5229	8.33932	24.076	4.1826	8.68565	2.34775	7.97497	4.56203	27.663	7.11393	14.0515	222.398	0.125792	0.360516	0.581137	2.61299	921.459	-3281.72			8.64803	12.3147	4.96158	16.2761
	2.10785	14.4312	8.37681	24.4845	4.37936	9.23783	2.32494	7.9729	4.47557	27.9309	7.41678	13.3147	211.267	0.125928	0.360371	0.583742	2.60012	898.708	-3281.51			8.30528	12.7006	4.92447	16.2208
	2.16983	14.3705	8.23276	24.5883	4.51083	9.6892	2.32144	8.23929	4.43703	28.4238	7.66566	13.2984	199.564	0.125964	0.359772	0.581963	2.58609	874.537	-3281.27			8.2577	12.9295	4.99925	16.4626
	2.20452	14.9582	8.60037	24.4702	4.50526	9.93927	2.31602	8.03508	4.38686	29.1848	7.7691	13.3563	186.847	0.12585	0.358969	0.577304	2.57267	859.617	-3280.92			8.58769	12.9716	4.91265	16.7701
	2.23793	15.9395	8.9388	23.6653	4.44662	9.66778	2.30019	7.76954	4.36559	29.0789	7.58846	13.1318	184.673	0.125694	0.358577	0.584693	2.55913	843.048	-3280.65			9.03873	12.5932	4.81177	16.5997
	2.22761	16.4347	9.10412	22.3278	4.25332	9.11134	2.29882	7.59886	4.41465	27.6714	7.67979	12.9038	186.99	0.125824	0.358079	0.586291	2.54295	825.366	-3280.45			9.25548	11.8975	4.77078	16.085
	2.19621	16.9179	9.12362	19.9678	4.04525	8.76095	2.25711	7.37748	4.51366	25.4951	7.68337	12.4729	191.316	0.125894	0.358474	0.587146	2.52988	816.855	-3280.14			9.41258	10.9247	4.71608	15.2171
	2.10464	18.0456	9.13859	18.0961	3.86481	8.40692	2.18231	7.33736	4.7096	24.0791	7.66276	12.1358	193.871	0.125971	0.358257	0.582787	2.52158	808.582	-3279.96			9.76293	10.1226	4.74309	14.6259
	2.03496	18.4404	9.13022	16.5813	3.70693	8.41808	2.18404	7.48219	5.0532	23.4311	7.69748	11.6273	195.032	0.12593	0.358015	0.578662	2.51232	797.491	-3279.85			9.86852	9.56877	4.90648	14.252
	1.98537	18.8851	9.10882	15.7302	3.51931	8.57199	2.18587	7.45829	5.35237	22.6891	7.57028	11.2588	196.081	0.126613	0.357665	0.582098	2.51056	793.666	-3279.75			9.9931	9.27383	4.99884	13.8394
	1.91292	19.4189	9.26768	15.3457	3.48398	8.65176	2.225	7.11627	5.67708	22.3876	7.79625	10.3	193.697	0.127303	0.357798	0.591834	2.50892	790.258	-3279.81			10.1998	9.16048	5.00611	13.4946
	1.88055	19.3744	9.28393	14.7701	3.3586	8.7169	2.24837	7.09106	5.89544	21.946	7.83233	10.0848	190.443	0.128303	0.358654	0.593736	2.50823	783.031	-3279.99			10.1796	8.94854	5.07829	13.2877
	1.83219	19.7462	9.43601	14.1865	3.30917	8.67901	2.29866	7.15332	6.02887	21.9565	8.40403	10.3372	190.579	0.128788	0.359461	0.594062	2.50924	781.209	-3280.23			10.3381	8.72489	5.16028	13.5659
	1.88327	20.0969	9.54439	14.3056	3.2769	8.62131	2.373	7.30501	6.19816	23.0425	8.36833	10.7668	192.481	0.129164	0.359445	0.594457	2.50967	780.044	-3280.5			10.5082	8.73459	5.29206	14.0592
	1.88031	19.8857	9.7897	14.5406	3.24754	8.58822	2.42294	7.39857	6.3144	23.918	8.35367	10.9316	191.476	0.129109	0.35968	0.59375	2.51391	773.867	-3280.9			10.5186	8.7921	5.37864	14.4011
	1.95082	19.1917	9.64692	14.4262	3.23937	8.88513	2.49683	7.65563	6.13944	24.7953	8.06521	11.0695	187.465	0.129562	0.36027	0.594028	2.52094	771.276	-3281.24			10.2631	8.85022	5.43063	14.6433
	1.93823	18.7858	9.34974	14.7513	3.1106	9.03629	2.45044	7.87302	5.98125	25.4059	7.90214	11.0679	181.939	0.129437	0.360925	0.593492	2.52802	769.735	-3281.59			10.0246	8.96606	5.4349	14.792
	1.97495	17.8844	9.29271	15.3188	3.08518	8.71911	2.43442	8.24092	5.83642	26.2788	7.83175	11.7763	169.565	0.129808	0.361231	0.588314	2.53516	763.521	-3281.96			9.71736	9.04102	5.50392	15.2956
	2.00549	17.25	8.89523	15.5566	3.08173	8.60663	2.44894	8.47372	5.66193	26.7177	7.85729	12.1875	160.822	0.130125	0.361339	0.585107	2.54379	759.523	-3282.24			9.38357	9.08165	5.5282	15.5875
	2.01516	16.8924	8.59771	16.376	3.06437	8.68486	2.43836	8.73231	5.48821	26.8121	7.66608	12.6069	164.15	0.130407	0.360683	0.587169	2.55079	757.278	-3282.44			9.16842	9.37507	5.55296	15.695
	1.99972	16.1852	8.29353	17.8294	3.17831	9.19748	2.4151	8.86992	5.37803	26.8691	7.35404	12.8983	183.895	0.130462	0.35976	0.584023	2.56751	750.928	-3282.62			8.82614	10.0684	5.55435	15.7072
	2.00347	15.232	8.0491	18.6598	3.25657	9.25469	2.38376	8.95783	5.35621	26.2216	7.01844	12.9091	216.102	0.130924	0.358679	0.578898	2.58496	745.929	-3282.76			8.42817	10.3904	5.56593	15.383
	2.04687	14.8253	7.58757	19.5584	3.36554	9.50431	2.34262	9.08658	5.23206	25.8233	6.63331	13.235	240.773	0.131585	0.357211	0.583798	2.58754	743.23	-3282.81			8.15326	10.8094	5.55375	15.2305
	2.04575	14.3943	7.58599	20.9394	3.42614	9.30323	2.321	9.11214	5.16354	25.3556	6.58644	13.3733	241.89	0.132571	0.356733	0.587386	2.59558	737.152	-3282.9			8.00869	11.2229	5.53223	15.1051
	2.07865	13.9118	7.25166	23.5954	3.50052	9.22026	2.39063	9.06999	5.15287	25.4188	6.46305	14.2453	236.069	0.133581	0.355856	0.58871	2.61194	731.441	-3282.96			7.74736	12.1054	5.53783	15.3757
	2.07908	13.5954	7.08452	24.2566	3.56497	9.22146	2.44592	8.93083	5.16782	25.2826	6.58523	14.9464	230.723	0.134178	0.355517	0.589483	2.62883	727.89	-3282.97			7.58634	12.3477	5.51486	15.6048
	2.10962	13.604	7.09261	24.4666	3.62389	9.63725	2.45045	9.01571	5.15307	25.8229	6.48466	15.77	236.013	0.134555	0.355281	0.586819	2.64491	721.596	-3283			7.60207	12.5759	5.53974	16.0258
	2.16482	13.1444	7.11617	24.3891	3.63353	9.74395	2.49044	8.83042	5.20312	26.7568	6.66403	15.7884	245.242	0.134475	0.355391	0.579462	2.65966	714.694	-3283.11			7.47514	12.5888	5.50799	16.4031
	2.21018	12.714	7.21255	24.247	3.66909	9.22694	2.56638	8.60045	4.98199	27.5677	6.81955	15.8875	243.99	0.135197	0.35571	0.576544	2.66819	709.386	-3283.19			7.37891	12.381	5.38294	16.7582
	2.20124	12.5858	7.30976	23.921	3.70919	9.28395	2.55306	8.50189	4.93487	29.04	6.8015	15.4657	220.114	0.135892	0.356228	0.571926	2.68324	701.636	-3283.28			7.36561	12.3047	5.32994	17.1024
	2.23812	13.057	7.35318	23.2963	3.75096	8.977	2.55819	8.50346	4.82316	30.6654	6.91295	15.6948	184.38	0.1367	0.357201	0.568783	2.69647	692.583	-3283.49			7.54942	12.0081	5.29494	17.7577
	2.26009	12.9717	7.18765	21.8752	3.71556	8.9093	2.55442	8.33348	4.7029	30.7917	6.83269	15.8658	172.865	0.136689	0.357574	0.564862	2.70967	684.882	-3283.68			7.47314	11.5	5.19693	17.83
	2.27198	13.0038	7.27299	19.866	3.75027	8.79849	2.51513	8.33822	4.68898	30.7513	7.02096	15.0573	188.275	0.13657	0.35812	0.555615	2.71484	675.303	-3283.84			7.51625	10.8049	5.18077	17.6099
	2.22897	12.7969	7.28007	19.1698	3.79015	8.39439	2.45361	8.06905	4.59889	30.4348	7.04708	14.3299	208.953	0.136468	0.358782	0.555424	2.71966	664.443	-3284.11			7.4353	10.4514	5.04051	17.2706
	2.22202	13.2425	7.29298	18.5774	3.83368	7.91373	2.42513	7.71433	4.60978	30.6832	7.11027	14.3029	217.862	0.136313	0.35897	0.559173	2.7244	654.777	-3284.33			7.58583	10.1083	4.91641	17.3654
	2.1704	13.5944	7.18063	17.8044	3.84338	7.52211	2.43001	7.72257	4.67807	30.4157	7.08675	14.7278	214.328	0.136594	0.35939	0.569133	2.723	644.223	-3284.42			7.64849	9.72329	4.94355	17.4101
	2.11871	14.3362	7.05293	16.6815	3.79137	7.214	2.39818	7.86815	4.9159	30.3157	7.07459	14.8831	211.004	0.136106	0.359962	0.576416	2.71446	632.526	-3284.58			7.83596	9.22896	5.06074	17.4245
	2.07561	14.1895	6.88415	16.1717	3.6887	6.70571	2.38107	7.86737	4.98291	29.7962	7.34629	15.607	221.557	0.13567	0.36021	0.582557	2.7067	622.044	-3284.7			7.71643	8.85535	5.07712	17.5831
	2.03719	14.1566	6.92315	15.9714	3.61257	6.21954	2.32199	7.65076	5.41858	29.668	7.61254	15.7165	236.221	0.134937	0.359947	0.593834	2.70244	611.569	-3284.68			7.70565	8.60118	5.13045	17.6657
	2.00913	14.9842	7.13673	15.2341	3.65629	5.74758	2.32376	7.52798	5.60828	30.2194	7.9201	16.1861	242.977	0.135048	0.359424	0.605347	2.68744	599.414	-3284.71			8.04336	8.21267	5.15334	18.1085
	2.02441	15.7907	7.28014	14.0969	3.65917	5.46812	2.3401	7.43326	5.80169	30.2181	8.14477	16.6971	246.341	0.135276	0.359322	0.619679	2.66316	587.604	-3284.75			8.36509	7.7414	5.19168	18.3533
	2.02098	15.8597	7.41894	13.4159	3.65667	5.35724	2.31917	7.44151	5.90537	29.7774	8.33092	17.2569	236.974	0.135923	0.35979	0.627659	2.65085	575.367	-3284.61			8.43322	7.47659	5.22202	18.4551
	2.02972	15.8614	7.41635	12.7823	3.54396	5.26011	2.33158	7.43032	5.96316	29.6868	8.50331	17.1447	224.113	0.137081	0.359875	0.639026	2.6541	561.823	-3284.55			8.43583	7.19546	5.24169	18.4449
	2.04682	16.0183	7.41005	12.181	3.45202	5.13554	2.26576	7.344	5.88747	28.6884	8.57658	17.1549	226.078	0.137316	0.359772	0.645233	2.65279	547.555	-3284.53			8.49174	6.92286	5.16575	18.14
	2.05044	15.9247	7.40096	12.0725	3.40058	5.0301	2.21425	7.12252	5.81322	27.271	8.4427	16.9287	228.592	0.138066	0.359081	0.648853	2.6618	532.698	-3284.34			8.4587	6.8344	5.05	17.5475
	2.03652	16.0166	7.33287	12.9295	3.3577	4.86548	2.18812	6.94591	5.58385	26.6607	8.21592	16.9491	225.889	0.138439	0.358992	0.649121	2.66025	515.88	-3284.23			8.462	7.05091	4.90596	17.2753
	2.04129	16.1937	7.29587	12.876	3.29883	4.7896	2.19432	6.87082	5.20217	26.5507	7.90541	17.2427	226.869	0.138345	0.359429	0.649703	2.66701	497.034	-3284.19			8.5103	6.98814	4.75577	17.2329
	2.02421	15.1883	7.18257	13.3629	3.23725	4.85231	2.16203	6.88433	5.01852	26.2151	7.44999	17.4242	238.995	0.138028	0.359379	0.640251	2.68124	476.47	-3283.97			8.13168	7.15082	4.68829	17.0297
	1.98841	15.1527	7.15596	14.003	3.10852	4.92716	2.14209	6.88124	4.7636	25.979	7.02574	17.3945	245.387	0.13747	0.358987	0.633247	2.70192	452.496	-3283.85			8.09902	7.34622	4.59564	16.7998
	2.02281	15.5192	7.06582	14.0922	2.93933	4.84217	2.12827	7.06672	4.51865	26.4028	6.4024	17.5327	255.136	0.136982	0.35892	0.645691	2.71857	425.629	-3283.91			8.20261	7.29124	4.57121	16.7793
	2.01106	15.1279	6.92996	14.3066	2.88562	4.68317	2.12073	7.26043	4.19	26.695	6.00945	17.845	263.123	0.135654	0.358251	0.649515	2.7285	395.231	-3283.83			8.02297	7.2918	4.52372	16.8498
	1.96952	14.9182	6.8286	14.8115	2.83102	4.60253	2.14241	7.35154	4.07452	27.0907	5.65861	17.7222	262.954	0.135073	0.358404	0.651595	2.73286	360.02	-3283.8			7.90545	7.41502	4.52283	16.8238
	1.93495	14.7086	6.80072	15.8927	2.8165	4.72937	2.11148	7.63057	3.87148	27.7469	5.33749	17.7677	263.152	0.134148	0.358945	0.652785	2.73871	319.025	-3283.95			7.81476	7.81287	4.53784	16.9507
	1.92826	14.6525	6.73201	15.9867	2.75884	4.88786	2.1176	7.89506	3.80995	28.193	5.17614	17.6593	263.456	0.133497	0.359205	0.652874	2.74529	272.858	-3283.91			7.77091	7.8778	4.60754	17.0095
	1.88008	14.2796	6.68517	16.5605	2.70756	5.08382	2.08449	8.16304	3.71465	28.9696	5.22946	17.5462	257.974	0.132862	0.359654	0.650782	2.73761	220.741	-3283.81			7.61496	8.11731	4.65406	17.2484
	1.83646	14.3441	6.56843	16.1401	2.57511	5.25401	2.03351	8.45608	3.67959	29.4977	5.21168	18.3852	261.929	0.132308	0.36044	0.655624	2.72812	161.095	-3283.86			7.58299	7.98974	4.72306	17.6982
	1.84913	14.6268	6.63604	16.0288	2.54767	6.10923	2.01214	8.57116	3.71443	31.5529	5.33429	19.3907	267.991	0.132178	0.360561	0.662102	2.72531	94.8202	-3283.69			7.70398	8.22855	4.76591	18.7593
	1.84667	14.8267	6.62847	16.511	2.53564	6.69428	1.99513	8.56177	3.83092	33.6602	5.55457	19.979	260.867	0.131848	0.360949	0.656077	2.71336	19.0829	-3283.35			7.76729	8.58031	4.79594	19.7313
	1.83919	14.9342	6.88663	16.9128	2.54187	7.14811	1.98731	8.30081	3.87108	34.8942	5.75667	20.3881	250.579	0.131962	0.361477	0.65209	2.70655	-65.8524	-3283.19			7.88667	8.8676	4.71973	20.3463
	1.83756	15.3178	7.14792	17.2449	2.53952	7.75478	1.95878	8.27714	3.85869	35.785	5.84486	20.2199	248.791	0.132214	0.361933	0.650564	2.69968	-158.743	-3282.88			8.1011	9.17974	4.6982	20.6166
	1.85455	15.4606	7.2148	16.8239	2.55415	8.35891	1.94452	8.04551	3.86666	35.4142	5.92256	19.8857	245.582	0.131948	0.362634	0.654673	2.69697	-261.764	-3282.44			8.17665	9.24566	4.6189	20.4075
	1.8327	15.6886	7.51459	16.1458	2.56534	8.87832	1.94268	8.1408	3.86116	35.1784	5.9964	19.8575	246.544	0.132114	0.362595	0.652702	2.69694	-371.337	-3282.26			8.3453	9.19649	4.64821	20.3441
	1.80328	16.2374	7.53169	15.8127	2.56508	9.34653	1.92757	8.09862	3.84768	34.8288	5.8667	19.6137	244.76	0.132547	0.363019	0.653587	2.71208	-492.012	-3282.08			8.52412	9.24145	4.62462	20.1031
	1.81802	16.3721	7.65958	16.5037	2.59187	9.88897	1.97137	7.91005	3.97748	34.0878	5.95597	18.8609	236.883	0.132732	0.362454	0.655977	2.73105	-622.928	-3281.9			8.61656	9.66152	4.61963	19.6349
	1.77821	16.0325	7.79978	16.2521	2.69611	10.221	1.96454	8.09164	3.93073	34.4317	5.90811	18.1536	219.977	0.13218	0.362296	0.651601	2.73545	-760.822	-3282.01			8.53684	9.72307	4.6623	19.4978
	1.73736	15.5609	7.81607	16.0826	2.67411	10.6956	1.97015	8.31322	3.9085	33.8003	5.81026	17.3022	199.71	0.132405	0.361573	0.644806	2.73973	-904.288	-3282.22			8.37146	9.81744	4.73062	18.9709
	1.70383	16.0401	7.81407	17.1617	2.74601	11.6883	1.99695	8.74651	3.87445	33.2398	5.69955	16.5473	198.699	0.132388	0.360683	0.639885	2.73543	-1051.71	-3282.23			8.51933	10.532	4.87264	18.4955
	1.69933	16.0302	7.78678	18.5087	2.78712	12.5247	2.03379	9.24898	3.87413	32.9077	5.77988	16.3642	201.396	0.132423	0.358996	0.636282	2.74109	-1201.82	-3282.41			8.50543	11.2735	5.0523	18.3506
	1.68205	16.7844	8.04821	19.2199	2.82013	13.2477	2.07558	9.53814	3.99129	33.0189	5.70906	16.2582	197.659	0.13253	0.357699	0.635174	2.7398	-1350.03	-3282.67			8.8382	11.7626	5.20167	18.3287
	1.68485	17.8243	8.24905	20.3224	2.90199	14.3663	2.08211	9.57134	4.18304	32.5469	5.65524	16.1894	188.966	0.13221	0.357133	0.636378	2.73374	-1494.33	-3282.81			9.25273	12.5302	5.27883	18.1305
	1.74154	18.3939	8.2334	21.9105	2.9834	14.8574	2.11997	10.0309	4.16971	32.3553	5.68149	16.494	194.491	0.132407	0.356136	0.632004	2.71979	-1628.91	-3283.02			9.45627	13.2505	5.44019	18.177
	1.74284	18.8621	8.19695	22.8589	3.01218	14.8414	2.0972	10.1363	4.08463	32.7064	5.67756	16.0293	211.306	0.132421	0.35604	0.62265	2.7014	-1750.29	-3283.19			9.60062	13.5708	5.43937	18.1378
	1.79111	19.3799	8.19517	23.7031	2.96368	14.711	2.08999	10.2042	4.20231	31.8027	5.84114	15.4979	229.931	0.13307	0.35549	0.615783	2.70101	-1856.13	-3283.14			9.78873	13.7926	5.49883	17.7139
	1.83913	20.2689	8.28761	24.0309	3.00888	14.6889	2.11305	10.2125	4.30433	31.7824	6.15903	15.4882	239.303	0.133349	0.355338	0.611056	2.70985	-1943.48	-3283.02			10.1319	13.9096	5.5433	17.8099
	1.84099	21.4542	8.39195	24.0906	3.08251	14.6048	2.09521	10.0122	4.52593	33.9709	6.39502	15.3035	239.893	0.133159	0.355254	0.604608	2.72485	-2010.19	-3282.8			10.5624	13.926	5.54443	18.5564
	1.85606	22.9365	8.30119	23.6463	3.07252	14.5829	2.06962	9.50798	4.63034	36.8316	6.61185	14.8668	233.242	0.133534	0.35554	0.600668	2.72724	-2057.55	-3282.17			11.0312	13.7672	5.40265	19.4368
	1.86553	22.2565	8.24346	23.1804	3.15754	14.4942	2.0886	9.37435	4.60737	38.9556	7.1526	14.6961	222.267	0.133908	0.354793	0.590986	2.72599	-2086.27	-3280.05			10.7885	13.6107	5.35678	20.2681
	1.91625	21.7628	8.20038	22.5996	3.15277	14.1032	2.14151	9.11952	4.57993	40.3971	7.29223	13.9665	219.961	0.134371	0.354785	0.578361	2.72719	-2100.93	-3273.93			10.6265	13.2852	5.28032	20.552
	1.90916	22.0448	8.31321	21.4	3.21083	14.2602	2.11606	8.83542	4.8551	41.7222	7.61081	12.8573	224	0.134463	0.354162	0.563674	2.72037	-2106.36	-3260.66			10.7557	12.957	5.26886	20.7301
	1.96639	22.032	8.53802	21.2308	3.23834	14.5107	2.13923	8.73858	4.94212	42.1923	7.66996	12.404	224.488	0.13474	0.354289	0.558789	2.72471	-2102.95	-3237.58			10.8455	12.9933	5.27331	20.7554
	1.92292	22.3126	8.63311	21.6897	3.32061	14.9059	2.18724	8.71328	4.96404	42.8835	7.56748	11.994	214.371	0.134608	0.354522	0.557222	2.7208	-2092.53	-3197.03			10.9562	13.3054	5.28819	20.815
	1.93354	22.724	9.04071	22.6483	3.4808	15.2984	2.18323	8.914	4.9839	42.86	7.34847	11.6069	214.315	0.134923	0.354662	0.558638	2.71427	-2080.3	-3136.58			11.2327	13.8091	5.36038	20.6051
	1.95871	23.1473	9.44519	23.767	3.61082	16.1037	2.21171	9.01466	4.80945	41.5299	7.0691	10.9749	222.341	0.134905	0.355026	0.557978	2.70664	-2069.22	-3050.95			11.5171	14.4938	5.34527	19.858
	2.01563	23.9575	9.57917	26.8726	3.85823	16.4653	2.22728	9.1328	4.88794	39.9058	6.78721	10.5037	226.343	0.134616	0.354834	0.54986	2.70611	-2059.42	-2948.61			11.8508	15.732	5.41601	19.0656
	2.06739	25.1997	9.77989	30.4053	4.14923	17.4637	2.27222	8.96613	4.82651	38.4716	6.21703	10.4245	225.416	0.134025	0.354363	0.544939	2.71188	-2049.92	-2834.41			12.349	17.3394	5.35495	18.371
	2.0795	25.7657	10.1236	33.4028	4.63427	18.7867	2.3257	8.93796	4.84811	39.0326	6.12885	11.0845	229.498	0.134166	0.353529	0.548578	2.72041	-2042.09	-2715.17			12.6563	18.9412	5.37059	18.7487
	2.10766	25.822	10.2705	37.2178	5.05294	20.0431	2.41029	8.66345	4.67962	39.567	5.8476	11.4488	242.164	0.133879	0.35328	0.568638	2.74572	-2035	-2594.69			12.7334	20.7713	5.25112	18.9545
	2.10836	26.4966	10.3834	39.5412	5.51848	21.8005	2.45064	8.48565	4.72262	41.7948	6.02297	11.7901	256.776	0.133806	0.352703	0.584251	2.76725	-2027.67	-2470.17			12.9961	22.2867	5.21964	19.8693
	2.18112	26.8087	10.1988	42.0761	5.93648	23.2191	2.47144	8.29928	4.8164	44.3284	6.1064	12.3894	265.457	0.13345	0.352275	0.589079	2.7871	-2021.57	-2346.53			13.0629	23.7439	5.19571	20.9414
	2.20438	25.8223	9.88614	42.449	6.17952	24.0232	2.49438	7.97095	4.81869	46.1862	6.40214	12.5747	265.168	0.132927	0.351428	0.588575	2.80009	-2016.84	-2226.99			12.6376	24.2172	5.09467	21.721
	2.20001	24.4923	9.4608	41.9523	6.55087	24.3171	2.51574	7.71161	4.86263	47.5029	6.78912	12.8471	252.916	0.132828	0.350743	0.58882	2.80871	-2013.39	-2117.69			12.051	24.2734	5.02999	22.3797
	2.14558	22.4296	9.4989	40.4357	6.52531	24.5486	2.49206	7.55549	4.73558	48.5287	6.9734	12.8864	245.817	0.132988	0.350411	0.58953	2.82502	-2012.69	-2022.04			11.358	23.8366	4.92771	22.7962
	2.1075	20.715	9.08657	37.1929	6.38544	23.4477	2.4506	7.54609	4.78169	47.4553	7.02249	12.4859	251.692	0.132759	0.350672	0.589208	2.83342	-2014.52	-1940.04			10.6364	22.342	4.92612	22.3212
	2.0663	19.9883	8.53559	34.2538	6.09346	22.4247	2.41537	7.74198	4.78879	45.4812	7.11862	11.6316	260.747	0.132182	0.351112	0.586123	2.84798	-2018.66	-1873			10.1967	20.924	4.98205	21.4105
	2.02791	19.3624	8.18049	29.8104	5.81561	20.8575	2.35039	7.98942	4.66162	42.9136	7.2927	11.1763	268.474	0.131189	0.350289	0.581194	2.85461	-2024.58	-1825.75			9.85695	18.8278	5.00048	20.4609
	2.014	17.8715	7.73636	25.9287	5.34971	18.8683	2.30145	8.45448	4.56148	38.3089	7.38792	10.5098	268.916	0.130841	0.349499	0.576473	2.85957	-2032.1	-1806.34			9.20727	16.7156	5.1058	18.7356
	1.95487	16.7699	7.57074	22.3642	5.01621	16.9492	2.23281	8.66098	4.37324	33.0437	7.29268	9.33459	261.381	0.130411	0.349006	0.573839	2.86614	-2041.8	-1816.68			8.76519	14.7765	5.08901	16.557
	1.93369	16.6869	7.48908	20.1943	4.63483	14.8174	2.20661	8.74104	4.22802	26.9776	7.15704	8.48092	251.104	0.130283	0.348662	0.573287	2.87684	-2053.07	-1854.76			8.70323	13.2155	5.05856	14.2052
	1.92716	17.2529	7.42039	18.1849	4.21947	13.9478	2.23654	8.79727	4.25033	22.4367	7.00395	7.46471	248.77	0.129973	0.349191	0.577664	2.87997	-2065.75	-1912.17			8.86683	12.1174	5.09472	12.3018
	1.97963	17.3308	7.19253	17.4647	4.09573	12.7294	2.27476	8.84102	4.35574	18.7155	7.02299	7.26643	248.986	0.12955	0.349331	0.580884	2.86729	-2077.84	-1979.47			8.83433	11.4299	5.15717	11.0016
	1.9837	16.9752	7.56138	17.969	4.05605	11.9476	2.28679	9.02891	4.36979	16.3399	7.02208	7.31115	248.229	0.129599	0.348983	0.586042	2.85839	-2088.17	-2049.06			8.84009	11.3242	5.22849	10.2244
	2.03551	16.9088	7.81683	18.6757	4.06175	11.2432	2.26039	8.52153	4.33149	15.76	7.0422	7.6034	248.148	0.129561	0.349171	0.589189	2.84439	-2096.8	-2114.45			8.92038	11.3269	5.0378	10.1352
	2.06587	16.6573	8.15913	19.7413	3.9871	10.747	2.41228	8.29702	4.52659	15.6979	7.16222	8.15803	242.785	0.129466	0.349605	0.59082	2.82648	-2103.68	-2172.77			8.96077	11.4918	5.07863	10.3394
	2.04378	16.9686	8.32375	19.4618	3.88626	10.0382	2.5021	8.12383	4.73573	15.7242	7.22639	8.98944	232.922	0.12919	0.350395	0.591776	2.80323	-2108.05	-2220.82			9.11206	11.1287	5.12056	10.6467
	2.06484	16.7024	8.33137	19.0967	3.77018	9.59306	2.54415	7.97526	4.82977	16.7273	7.42981	9.53374	224.56	0.128599	0.350945	0.585481	2.76831	-2109.18	-2258.4			9.03288	10.82	5.11639	11.2303
	2.04007	15.9559	8.31825	18.6242	3.7012	9.19307	2.50236	7.94202	4.89595	17.8833	7.48903	10.9514	210.399	0.128102	0.350786	0.586798	2.73301	-2106.41	-2286.31			8.77141	10.5062	5.11344	12.1079
	2.03306	15.1156	8.20614	17.5191	3.50099	8.76971	2.48874	8.1046	4.93245	18.239	7.71247	12.1554	197.34	0.127653	0.350855	0.588222	2.70278	-2100.12	-2306.44			8.4516	9.92995	5.17527	12.7023
	2.05957	15.1639	8.04519	16.2612	3.37718	8.01147	2.55301	8.24319	4.99745	19.2946	8.07545	12.885	192.449	0.127597	0.351862	0.582586	2.67726	-2092.49	-2321.51			8.42289	9.21662	5.26455	13.4184
	2.0918	15.2685	7.81442	14.9944	3.1664	7.38277	2.56624	8.43464	5.13479	19.9022	8.24958	13.7966	187.545	0.127915	0.352677	0.581491	2.654	-2084.13	-2332.93			8.39158	8.51451	5.37856	13.9828
	2.09427	15.3781	7.77884	13.0086	2.96985	6.62036	2.61828	8.50957	5.19361	20.3844	8.37134	14.1195	178.698	0.12834	0.353029	0.574038	2.62319	-2075.43	-2341.27			8.41708	7.53295	5.44049	14.2918
	2.0486	15.2008	7.16752	10.7588	2.79475	5.62732	2.54114	8.56928	5.11944	19.8921	8.24764	14.2835	171.28	0.128401	0.352503	0.564789	2.5914	-2067.64	-2346.33			8.13898	6.39361	5.40995	14.1411
	2.08289	15.0574	6.89016	9.95525	2.76136	5.1326	2.50004	8.63449	4.97833	18.8364	8.00936	13.866	173.837	0.128433	0.352651	0.557491	2.56721	-2061.66	-2349.05			8.01015	5.94974	5.37095	13.5706
	2.04425	15.3034	6.66646	8.71358	2.7465	4.85176	2.44711	8.92321	4.80272	17.5545	7.65701	13.3077	180.259	0.128941	0.35293	0.565708	2.54767	-2057.1	-2350.44			8.00471	5.43728	5.39101	12.8397
	2.09827	15.541	6.59173	7.78461	2.68977	4.51435	2.46809	9.37316	4.59338	15.0898	7.31573	12.0358	190.19	0.129426	0.352168	0.560167	2.53512	-2054.19	-2350.34			8.077	4.99625	5.47821	11.4804
	2.08124	15.7827	6.65009	7.48061	2.64036	4.32194	2.48254	9.35687	4.41283	13.7758	6.8226	11.0159	209.67	0.130172	0.351372	0.559945	2.52279	-2052.87	-2349.26			8.17135	4.8143	5.41741	10.5381
	2.074	15.7169	6.80952	7.03072	2.73219	4.20938	2.40985	9.09773	4.18806	12.2215	6.30191	10.3504	236.283	0.130629	0.350385	0.556516	2.50395	-2052.18	-2348.01			8.20013	4.65743	5.23188	9.6246
	2.06635	15.5605	6.7683	7.16726	2.79117	4.13333	2.35059	9.59645	3.96637	11.0529	5.80018	9.50084	256.928	0.130825	0.350131	0.559511	2.49158	-2052.01	-2347.1			8.1317	4.69725	5.30447	8.78463
	2.0619	15.4844	6.67724	7.36668	2.88576	4.19006	2.32398	9.6755	3.70493	10.0364	5.32474	8.51689	273.449	0.13153	0.350504	0.558031	2.48823	-2053.13	-2347.07			8.07451	4.81417	5.2348	7.95936
	2.09641	15.753	6.65873	8.13227	2.98106	4.41277	2.30727	9.65751	3.67352	10.1787	5.16733	7.76744	286.629	0.132201	0.351037	0.556709	2.48747	-2054.41	-2348.39			8.16938	5.17536	5.21277	7.7045
	2.14568	15.6955	6.68678	8.465	3.10137	4.39538	2.30596	9.54361	3.58457	10.3496	5.01466	7.54671	289.139	0.133105	0.35091	0.554166	2.48962	-2055.26	-2351.01			8.17597	5.32058	5.14471	7.63698
	2.25534	15.5927	6.86894	9.0583	3.23372	4.47994	2.36311	9.25178	3.65118	11.3716	5.01658	7.7997	279.149	0.133307	0.350692	0.54547	2.49787	-2056.8	-2355.03			8.23898	5.59066	5.08869	8.06263
	2.30198	15.5087	6.96699	9.93555	3.31689	4.64143	2.3926	8.96387	3.73356	12.1237	5.07086	8.19837	260.832	0.133421	0.351618	0.542221	2.50315	-2059.2	-2360.94			8.25922	5.96462	5.03001	8.46432
	2.34254	15.6958	7.00367	11.1168	3.44376	4.76035	2.42957	8.76164	3.74272	13.1126	5.24366	9.24724	240.864	0.133138	0.352401	0.536339	2.51529	-2061.08	-2368.46			8.34734	6.44031	4.97798	9.20115
	2.39892	15.7537	6.95643	12.5668	3.50473	4.86131	2.47229	8.44725	3.86118	14.399	5.49496	10.1881	218.858	0.132579	0.352577	0.539494	2.52491	-2063.22	-2376.35			8.36967	6.97762	4.92691	10.0273
	2.45954	15.9256	7.09314	13.541	3.58086	5.11496	2.5743	7.81832	4.01926	15.7145	5.86582	11.0671	204.179	0.131841	0.352783	0.538445	2.53412	-2065.98	-2384.9			8.49277	7.41228	4.80396	10.8825
	2.56938	15.3498	7.29595	14.3776	3.63392	5.61993	2.6354	7.28693	4.09681	16.8161	5.96227	11.8941	193.513	0.130858	0.352448	0.534904	2.54703	-2067.71	-2393.75			8.40504	7.87716	4.67305	11.5575
	2.65872	14.5052	7.60432	15.0737	3.70165	6.01	2.72672	7.22258	4.29462	17.8755	6.20337	12.7246	187.15	0.130466	0.352103	0.535506	2.56023	-2069.26	-2402.69			8.25608	8.26179	4.74797	12.2678
	2.75464	14.1345	7.5629	15.4001	3.69517	6.33419	2.76146	7.00045	4.41135	18.1824	6.27936	13.2592	191.738	0.12967	0.352221	0.532404	2.57019	-2072.2	-2411.41			8.15068	8.47647	4.72442	12.5736
	2.83589	14.0697	7.46009	15.5405	3.7035	6.53821	2.84657	7.13391	4.55217	18.1448	6.45185	13.6814	213.307	0.129396	0.352033	0.543554	2.57352	-2074.28	-2419.75			8.1219	8.59407	4.84421	12.7594
	2.86399	13.7351	7.42718	15.3672	3.74469	6.82555	2.86506	7.16067	4.6287	18.3098	6.62365	13.7192	236.351	0.129086	0.351746	0.547015	2.5652	-2075.72	-2427.58			8.00877	8.6458	4.88481	12.8842
	2.88061	13.6076	7.48128	14.7447	3.66891	6.97558	2.93761	7.26377	4.77146	18.8593	6.78253	13.5876	259.594	0.129326	0.351357	0.546731	2.56288	-2078.73	-2435.47			7.98982	8.46305	4.99095	13.0765
	2.86536	13.5848	7.33074	14.0406	3.61085	7.18874	2.94724	7.42256	4.76523	19.0711	6.72047	13.1387	267.734	0.129657	0.351187	0.546573	2.56891	-2081.13	-2443.81			7.92695	8.28008	5.04501	12.9768
	2.8565	13.7195	7.29264	13.4943	3.58923	7.51763	2.94258	7.4601	4.75234	18.385	6.58881	12.9068	261.211	0.129481	0.350807	0.54498	2.57096	-2082.53	-2452.39			7.9562	8.20038	5.05167	12.6269
	2.75245	13.6911	7.05385	12.5166	3.52081	7.23273	2.93259	7.68025	4.67705	17.7859	6.56975	12.8241	257.784	0.129859	0.351019	0.545529	2.57121	-2086.09	-2461.54			7.83246	7.7567	5.09663	12.3932
	2.67268	14.0253	7.00989	11.6003	3.44895	6.87709	2.91014	7.80238	4.64706	17.3534	6.53299	12.68	258.678	0.13051	0.351411	0.53958	2.56482	-2089.5	-2471.95			7.90263	7.3088	5.11986	12.1888
	2.57328	13.9672	7.03901	11.1686	3.33641	6.85002	2.8766	7.98027	4.61367	17.2098	6.51896	12.7981	254.696	0.131036	0.351191	0.534228	2.56196	-2091.19	-2483.27			7.85985	7.11834	5.15685	12.1756
	2.41683	13.9064	6.94098	10.5638	3.25202	7.0313	2.77154	8.02019	4.44983	17.2414	6.37214	12.8634	241.835	0.130924	0.351989	0.529475	2.57431	-2094.84	-2495.43			7.75473	6.94905	5.08052	12.159
	2.36663	13.6914	6.90737	10.1857	3.21753	7.19752	2.71519	7.99165	4.37784	17.4382	6.3445	12.6977	221.982	0.130881	0.352358	0.525257	2.60427	-2098.31	-2508.15			7.65514	6.86693	5.02823	12.1601
	2.30673	13.4881	6.85432	9.88345	3.15766	7.63183	2.63377	8.16529	4.25834	16.4601	6.10029	12.2631	199.66	0.130621	0.353094	0.52634	2.6283	-2099.09	-2520.72			7.54971	6.89098	5.01913	11.6078
	2.18698	13.2713	7.1268	9.78245	3.19077	8.37381	2.54496	8.27105	4.24163	15.5266	6.02438	12.0122	196.375	0.130693	0.353953	0.53261	2.64614	-2101.7	-2533.83			7.52836	7.11568	5.01921	11.1877
	2.12933	13.0531	7.21745	9.86778	3.16568	9.03371	2.46931	8.38809	4.25952	15.2151	6.05089	11.4089	209.832	0.130668	0.354486	0.534028	2.66553	-2105.44	-2547.56			7.46664	7.35572	5.03897	10.8916
	2.04078	13.2198	7.24568	9.77178	3.17806	9.95005	2.36885	8.50734	4.2334	14.3056	5.94604	10.8233	217.741	0.130342	0.35494	0.535181	2.69345	-2105.88	-2561.24			7.5021	7.63329	5.03653	10.3583
	2.02187	13.0725	7.21248	9.85043	3.25888	10.8789	2.35812	8.49963	4.23928	13.5874	5.90053	10.3671	223.867	0.129888	0.355366	0.54301	2.72784	-2107.52	-2574.73			7.43563	7.99607	5.03234	9.9517
	1.95424	12.9644	7.27865	10.2397	3.28286	11.6928	2.36241	8.63029	4.1227	13.2643	5.82897	9.74406	230.072	0.12986	0.356115	0.549973	2.75198	-2111.17	-2588.52			7.39909	8.4051	5.03847	9.61246
	1.94485	13.433	7.41354	10.7026	3.35737	12.1317	2.31017	8.70133	4.16029	13.5467	5.80549	9.25349	239.227	0.130425	0.356102	0.556311	2.76499	-2111.35	-2603.19			7.59711	8.73055	5.05726	9.53523
	1.93626	13.5157	7.3961	11.4104	3.46391	12.5789	2.28369	8.64359	4.12022	13.2531	5.68591	9.0957	249.536	0.131021	0.356413	0.555321	2.75962	-2113.06	-2618.53			7.61602	9.15107	5.01583	9.34489
	1.9687	14.0698	7.43424	12.074	3.5684	12.678	2.28621	8.57053	4.18808	13.5421	5.64612	9.06597	249.442	0.131363	0.356293	0.554703	2.75913	-2117.82	-2634.83			7.82426	9.44014	5.01494	9.41806
	1.98598	14.1951	7.39492	12.5616	3.57807	12.4165	2.31703	8.57966	4.06469	13.6925	5.36873	9.38769	238.666	0.131557	0.355939	0.551971	2.75648	-2118.76	-2651.73			7.85865	9.51871	4.98713	9.48296
	1.93356	14.3754	7.16845	13.0493	3.60887	12.2646	2.27827	8.65205	3.98864	13.5121	5.11356	10.119	222.884	0.132078	0.355663	0.554636	2.75089	-2119.65	-2669.59			7.82579	9.64093	4.97299	9.58158
	1.91523	14.2563	7.13835	13.8186	3.64468	12.1248	2.24237	8.72395	3.93793	14.0755	4.91712	11.161	211.89	0.132433	0.35595	0.560011	2.74093	-2124.43	-2688.77			7.76996	9.86269	4.96808	10.0512
	1.86142	14.7511	7.197	14.4294	3.56565	11.7136	2.19022	8.58658	3.79074	14.6703	4.62822	12.1295	207.716	0.13284	0.355948	0.562909	2.72516	-2125.34	-2709.12			7.9365	9.90289	4.85585	10.476
	1.81594	15.2577	7.23854	15.5578	3.50766	11.1295	2.11049	8.45195	3.71409	15.3994	4.45414	13.0952	211.663	0.133199	0.356061	0.564658	2.71338	-2125.16	-2730.78			8.10407	10.065	4.75884	10.9829
	1.79544	15.4019	7.43725	16.1537	3.40127	10.7367	2.10027	8.52811	3.66849	15.6562	4.29534	13.2136	213.105	0.133547	0.356394	0.563335	2.70487	-2130.08	-2753.72			8.21152	10.0972	4.76562	11.055
	1.68652	15.5148	7.59457	16.3118	3.35023	10.2976	2.06654	8.66159	3.67204	16.156	4.13707	13.7642	207.632	0.133158	0.356989	0.56651	2.70885	-2131.23	-2778.67			8.26531	9.98655	4.80005	11.3524
	1.61661	15.5912	7.68183	16.4745	3.20083	9.89945	2.03871	8.78171	3.75474	17.2325	4.05626	14.0718	207.127	0.132822	0.357223	0.567044	2.70677	-2130.15	-2804.58			8.29654	9.85827	4.85839	11.7868
	1.6153	16.6527	7.8152	16.6487	3.10774	9.96413	1.99587	9.04074	3.8456	18.4379	4.08296	14.793	212.076	0.132396	0.357192	0.562674	2.71002	-2134.88	-2831.94			8.69439	9.90685	4.96074	12.4379
	1.61472	16.7831	7.99948	17.3198	2.99104	9.62418	2.00727	8.95355	3.95667	20.0827	4.04113	14.8806	211.553	0.13221	0.3576	0.553155	2.70719	-2136.45	-2860.29			8.79911	9.97835	4.9725	13.0015
	1.59251	17.0044	7.97144	17.606	2.82346	8.96104	1.99713	8.95614	4.04458	20.797	4.06735	14.5972	208.802	0.13203	0.35764	0.548852	2.69701	-2134.68	-2889.17			8.8561	9.79682	4.99928	13.1539
	1.56749	17.4517	7.92453	17.6097	2.73911	8.53869	1.96119	8.96651	4.18742	20.9814	4.15364	14.2706	203.861	0.131341	0.357743	0.537673	2.68532	-2139.18	-2918.51			8.98125	9.62918	5.03837	13.1352
	1.53081	17.4196	7.82268	17.3447	2.70204	8.25522	1.93738	8.89514	4.29578	21.2848	4.1875	14.1712	192.614	0.130285	0.358161	0.529373	2.68115	-2141.52	-2948.74			8.92435	9.434	5.04277	13.2145
	1.50854	17.6859	7.77625	17.1016	2.63422	7.95702	1.90365	8.81976	4.44883	21.3633	4.27097	14.4278	174.864	0.129873	0.358308	0.525337	2.68293	-2139.32	-2978.32			8.99023	9.23095	5.05741	13.354
	1.52516	17.9347	7.82297	16.842	2.51397	7.51003	1.9115	9.01528	4.41933	21.1807	4.40868	14.2037	166.096	0.129173	0.358196	0.514546	2.67752	-2143.55	-3007.14			9.09427	8.95532	5.11537	13.2644
	1.51036	17.9731	7.6998	16.4991	2.44538	7.17618	1.91213	9.05467	4.41109	20.6136	4.40187	13.7353	167.129	0.128094	0.35859	0.504576	2.65848	-2146.79	-3036.32			9.0611	8.70688	5.12596	12.9169
	1.4582	17.8974	7.53616	16.1236	2.37374	6.6591	1.8631	8.61259	4.47872	19.894	4.47459	13.5553	160.754	0.127125	0.358676	0.500719	2.64122	-2144.58	-3064.57			8.96391	8.3855	4.9848	12.6413
	1.45232	18.4029	7.73589	15.604	2.35252	6.26481	1.86976	8.71292	4.55338	18.9628	4.53083	13.6383	159.419	0.126376	0.358752	0.500428	2.64003	-2149.73	-3092.51			9.19705	8.07378	5.04535	12.3773
	1.46229	19.324	7.94034	15.1226	2.3114	6.09465	1.86214	8.94367	4.61849	18.1373	4.59918	13.8985	164.532	0.126541	0.359093	0.500021	2.64797	-2155.41	-3119.6			9.57554	7.84288	5.14143	12.2116
	1.4847	19.5246	8.02826	15.2213	2.24613	5.75708	1.8732	9.05753	4.66651	17.606	4.55951	14.0667	170.839	0.1266	0.360126	0.511082	2.65322	-2154.14	-3145.26			9.67919	7.74149	5.19908	12.0774
	1.5085	20.0085	8.20059	15.3677	2.18321	5.43595	1.89517	9.1825	4.7761	16.779	4.64961	14.0421	175.617	0.126349	0.35963	0.519652	2.64628	-2158.83	-3168.8			9.90588	7.6623	5.28459	11.8236
	1.52796	20.5341	8.2461	16.1262	2.18726	5.49166	1.94785	9.2834	4.78271	16.7346	4.60733	13.8026	178.075	0.125962	0.359748	0.522136	2.63937	-2165.24	-3191.09			10.1027	7.93505	5.33798	11.7149
	1.54855	20.8993	8.59497	17.6262	2.29514	5.51264	1.93678	9.24015	4.89142	17.229	4.47779	14.0115	180.137	0.12573	0.360134	0.519832	2.64443	-2163.55	-3211.77			10.3476	8.47799	5.35612	11.9061
	1.57	21.6801	9.00215	19.2077	2.46082	5.74755	1.94159	9.63611	4.9808	18.2841	4.43496	14.085	180.034	0.126193	0.359948	0.527578	2.66453	-2166.83	-3229.51			10.7508	9.13869	5.5195	12.268
	1.59127	21.5304	9.37887	21.8815	2.58797	6.08858	1.95951	10.0753	4.89545	19.3587	4.26985	14.4847	180.314	0.126304	0.359842	0.536032	2.67577	-2173.28	-3244.91			10.8335	10.186	5.64341	12.7044
	1.58414	20.9824	9.2804	25.822	2.75643	6.4746	1.95596	10.2985	4.79645	20.2974	4.12601	14.6846	180.768	0.12621	0.36004	0.543457	2.68441	-2170.74	-3257.53			10.6156	11.6844	5.68363	13.036
	1.59968	20.0239	9.24181	28.8347	2.98693	7.55024	1.96225	10.6539	4.67194	20.4449	3.95217	14.4525	186.58	0.125072	0.360672	0.547256	2.68584	-2172.3	-3267.2			10.2885	13.124	5.76271	12.9499
	1.63365	19.7709	9.46282	31.82	3.33789	8.24356	1.98083	11.104	4.59074	21.0713	3.89631	14.2846	192.539	0.124525	0.360447	0.548963	2.68722	-2179.2	-3274.89			10.2891	14.4671	5.89184	13.0841
	1.70872	19.6746	9.65593	35.5037	3.70547	9.0667	2.01871	11.5811	4.44278	21.6002	3.75333	15.0564	198.089	0.123736	0.360851	0.547716	2.68445	-2178.07	-3280.34			10.3464	16.0919	6.0142	13.47
	1.70253	19.5915	9.67265	37.8353	4.01604	9.37648	1.98981	11.6975	4.27345	21.8878	3.55889	16.2961	211.371	0.123003	0.36146	0.5503	2.67686	-2180.55	-3283.96			10.3222	17.0759	5.98692	13.9142
	1.71985	19.1763	9.54513	40.54	4.18432	9.78583	1.98658	11.9435	4.14365	22.484	3.41368	17.5317	216.669	0.122368	0.362504	0.552719	2.66594	-2189.21	-3286.36			10.1471	18.1701	6.02458	14.4765
	1.74242	18.8657	9.584	42.0864	4.37455	9.99005	1.99058	12.2714	3.92809	22.4011	3.40689	18.7389	213.117	0.121962	0.363648	0.556946	2.66398	-2200.97	-3287.73			10.064	18.817	6.06336	14.849
	1.77504	19.0599	9.22202	42.5362	4.64365	10.0364	2.02097	12.1674	3.82374	23.5082	3.40013	20.2992	215.977	0.121723	0.364633	0.554989	2.66844	-2086.54	-3288.43			10.019	19.0721	6.00404	15.7359
	1.81124	19.8625	9.16818	43.3149	4.80522	9.78601	1.98363	11.9434	3.72905	25.3696	3.59029	21.725	221.592	0.121225	0.36456	0.55303	2.67038	-1775.68	-3288.77			10.2806	19.302	5.88535	16.895
	1.81733	20.3955	9.17445	43.4812	4.79648	9.20207	1.97481	11.6231	3.68662	28.6948	3.74995	24.4137	216.017	0.121247	0.36431	0.552396	2.67692	-1399.59	-3288.7			10.4624	19.1599	5.7615	18.9528
	1.83229	20.5425	9.05274	43.2422	4.65275	8.6674	1.95721	11.3456	3.6819	33.6121	4.05595	25.832	202.892	0.120604	0.36449	0.556161	2.6971	-1012.61	-3288.51			10.4759	18.8541	5.66158	21.1667

## Sheet: P211 U2
	Ra Li	Oi Li	Oe Li	MF Li	ICO Li	LO Li	Ra Re	Oi Re	Oe Re	MF Re	ICO Re	LO Re	EKG	Kippwinkel	Rotwinkel	Kraft x	Kraft y	Druck li	Druck re			Bauch links	Rücken links	Bauch rechts	Rücken rechts
	2.5259	30.0236	9.18054	63.0272	8.70914	7.47511	1.9644	8.98582	3.2911	28.759	6.47936	35.6863	231.816	5.6658	4.24089	1.26677	237.509	38	-564.409			13.91	26.4038	4.74711	23.6416
	2.61943	30.881	9.28466	67.4491	10.1161	8.06999	2.02825	8.94959	3.43352	32.4129	7.14634	37.2926	242.835	5.6693	4.2438	1.30246	237.565	32	-533.042			14.2617	28.5451	4.80379	25.6173
	2.78928	30.2905	9.39179	68.6216	11.3346	8.69078	2.11958	8.94677	3.61165	34.9562	7.84665	39.4991	258.078	5.67346	4.24825	1.35644	237.641	1.40527	-494.806			14.1572	29.549	4.89267	27.434
	2.97161	29.8868	9.46815	69.0584	13.0569	9.35227	2.2276	9.07621	3.73095	37.1871	8.2404	41.5121	280.926	5.67729	4.25348	1.40917	237.712	12	-454.308			14.1088	30.4892	5.01159	28.9799
	3.11475	28.3271	9.47308	68.15	13.4986	9.92812	2.33827	9.1282	3.80835	38.1928	8.37413	42.5051	304.271	5.68232	4.25876	1.43944	237.796	-3030.76	R			13.6383	30.5256	5.09161	29.6907
	3.24429	26.535	9.29987	69.1821	13.9643	10.2324	2.44492	8.93657	3.91966	37.9568	8.34569	44.6802	333.282	5.68612	4.26305	1.48348	237.856	-3020.16	-374.063			13.0264	31.1263	5.10038	30.3276
	3.39293	24.8591	9.23169	65.3469	14.1439	10.1229	2.58521	8.73912	3.95707	36.7641	8.10671	44.6362	354.837	5.68842	4.26596	1.51533	237.889	-3018.09	-330.538			12.4946	29.8713	5.0938	29.8357
	3.52977	21.4014	9.27299	63.6367	13.8942	9.91328	2.66535	8.61407	3.95209	35.3641	7.85772	44.3152	372.254	5.6904	4.26739	1.53731	237.91	-3022.74	-289.003			11.4014	29.148	5.07717	29.179
	3.78128	17.8816	9.38329	58.6533	13.3561	9.43779	2.79358	8.66364	3.96462	32.6517	7.64146	42.9278	381.362	5.69094	4.26804	1.54049	237.911	-3032.52	-245.981			10.3487	27.1491	5.14061	27.7403
	3.90507	17.5395	9.53569	53.3627	12.6668	8.88749	2.88554	8.86683	3.89496	30.5738	7.3017	40.5239	391.287	5.69	4.26674	1.52555	237.876	-3046.32	-207.802			10.3268	24.9723	5.21577	26.1332
	3.92056	17.6775	9.48313	47.9384	11.2556	8.23494	2.95332	8.91527	4.16464	27.8366	6.96079	37.2142	394.575	5.68867	4.26455	1.50337	237.846	-3061.65	-173.084			10.3604	22.4763	5.34441	24.0039
	3.78095	17.6149	9.36173	43.1685	10.3597	7.37737	2.92615	8.92348	4.28487	25.123	6.59912	35.4238	391.505	5.68622	4.26188	1.47231	237.806	-3077.86	-138.997			10.2525	20.3018	5.37817	22.382
	3.67863	17.9566	9.17768	36.5271	9.58667	6.79641	2.89524	8.91289	4.43404	24.1263	6.39159	30.0027	379.831	5.68385	4.25886	1.43848	237.759	-3094.69	-107.608			10.271	17.6367	5.41406	20.1735
	3.5864	17.718	8.91844	31.8548	9.30318	6.34644	2.79243	8.6698	4.6268	23.3149	6.15545	27.1465	365.804	5.68239	4.25628	1.41091	237.729	-3111.18	-81.8702			10.0743	15.8348	5.36301	18.8723
	3.44367	17.8927	8.44848	26.9995	9.08676	5.62079	2.73048	8.3529	4.97058	22.324	6.11619	22.6848	349.125	5.68074	4.25402	1.39062	237.7	-3126.95	-61.5431			9.92827	13.9023	5.35132	17.0417
	3.11102	18.1989	8.07593	22.4671	8.52849	5.09852	2.57186	7.88807	5.18635	21.252	5.96105	19.5526	332.359	5.68002	4.25268	1.3844	237.687	-3141.61	-45.6475			9.79528	12.0314	5.21543	15.5886
	2.9585	18.1037	7.52552	18.4905	8.28637	4.69394	2.47379	7.09005	5.70126	19.5109	5.90956	17.483	319.18	5.67892	4.25177	1.44534	237.686	-3154.24	-32.3525			9.52922	10.4903	5.08836	14.3011
	2.89329	17.9958	7.28278	17.1311	7.93544	4.35526	2.3757	6.27815	5.95972	18.3142	6.01813	16.4624	310	5.68007	4.25365	1.46891	237.717	-3164.72	-23.5181			9.39064	9.80726	4.87119	13.5982
	2.99793	18.7383	7.15076	14.5233	7.75609	4.19439	2.30515	5.60638	6.41327	17.177	6.40136	15.3272	300.663	5.68335	4.25694	1.51199	237.769	-3173.06	-22.6963			9.62899	8.82458	4.77493	12.9685
	3.23575	19.149	7.14873	12.3845	7.55079	4.12684	2.28508	4.9032	6.90362	15.5033	6.55204	14.3751	296.298	5.68815	4.26226	1.56992	237.847	-3179.24	-33.9337			9.84448	8.02071	4.6973	12.1435
	3.24199	20.6966	6.92477	9.92918	7.40369	4.03616	2.2597	4.66753	7.09183	13.9602	6.6866	13.1476	303.364	5.69322	4.26835	1.63647	237.93	-3183.88	-57.231			10.2878	7.12301	4.67302	11.2648
	3.25473	22.0299	6.7518	8.73761	7.1024	3.97304	2.22543	4.77662	7.36312	11.979	6.80887	11.7097	318.389	5.69881	4.27546	1.7001	238.021	-3187.44	-84.1498			10.6788	6.60435	4.78839	10.1659
	3.27978	24.4934	6.52087	8.157	7.50049	3.97985	2.18012	4.81948	7.53201	10.7445	6.74985	10.9207	331.711	5.70427	4.28215	1.76802	238.105	-3189.97	-119.619			11.4313	6.54578	4.84387	9.47167
	3.30109	25.9603	6.62104	8.10462	7.30941	4.05377	2.18587	4.98093	7.63427	9.58252	6.68618	10.1176	339.276	5.71037	4.28871	1.76899	238.183	-3191.91	-163.376			11.9608	6.48926	4.93369	8.79545
	3.21324	26.7212	6.61074	8.08002	7.02721	4.14357	2.20397	5.29395	7.68434	8.80481	6.49339	9.09113	349.832	5.71391	4.29199	1.80401	238.218	-3193.56	-210.495			12.1817	6.41693	5.06075	8.12978
	3.08605	26.727	6.46795	8.03624	7.14599	4.07231	2.15848	5.5306	7.36047	8.14653	6.05983	7.99989	361.401	5.71575	4.29371	1.81524	238.231	-3194.67	-256.689			12.0937	6.41818	5.01652	7.40208
	2.91176	26.7486	6.68252	7.97388	7.23583	4.11575	2.13334	5.86982	7.03629	7.27829	5.79396	7.19753	371.823	5.71558	4.29246	1.79893	238.199	-3195.88	-294.95			12.1143	6.44182	5.01315	6.75659
	2.8626	26.8754	6.76686	8.0296	7.33818	4.19459	2.13282	6.22902	6.84686	6.58146	5.5358	6.52664	381.156	5.71409	4.28999	1.7623	238.149	-3197.44	-325.191			12.1683	6.52079	5.06956	6.21463
	2.7794	27.3859	6.80261	7.96815	7.42847	4.26332	2.13885	6.51224	6.28204	6.51297	5.0345	6.11503	385.141	5.71031	4.28463	1.70598	238.059	-3199.04	-346.848			12.3226	6.55332	4.97771	5.8875
	2.65245	25.9989	6.79352	8.10168	7.2925	4.25257	2.21978	7.2943	6.12106	6.83517	4.65885	5.8001	385.824	5.70594	4.27911	1.63944	237.969	-3201.19	-361.586			11.8149	6.54892	5.21171	5.76471
	2.58459	24.8018	6.67374	7.93746	7.55176	4.11349	2.17892	7.86115	5.6581	6.90774	4.33043	5.76153	385.767	5.70102	4.27358	1.57732	237.887	-3203.74	-368.905			11.3534	6.53424	5.23272	5.66657
	2.60864	24.3357	6.7768	7.88047	7.48258	3.96579	2.20679	8.15909	5.41577	6.52775	4.18055	5.97252	379.709	5.69625	4.26852	1.51672	237.812	-3206.33	-372.515			11.2404	6.44295	5.26055	5.56027
	2.60513	24.018	6.68217	8.16454	7.33637	3.97641	2.24661	8.47979	5.3366	6.56407	3.96549	5.94256	368.532	5.69291	4.26473	1.47058	237.755	-3209.36	-373.801			11.1018	6.49244	5.35433	5.49071
	2.56515	24.1555	6.41449	8.3712	7.22377	3.9399	2.23823	8.74664	5.25084	6.91856	3.58262	6.04468	357.958	5.69047	4.2631	1.45087	237.737	-3212.45	-374.017			11.0451	6.51162	5.4119	5.51529
	2.55136	23.0244	6.2211	8.62913	6.94274	3.78008	2.1725	9.12162	5.05586	7.03671	3.45206	6.34959	355.283	5.6893	4.26207	1.45387	237.735	-3215.41	-373.772			10.599	6.45065	5.44999	5.61279
	2.52745	21.8934	6.09028	9.0086	6.72182	3.66461	2.17396	9.20546	4.93335	7.14591	3.366	6.65144	349.713	5.689	4.26332	1.46176	237.76	-3218.45	-373.619			10.1704	6.46501	5.43759	5.72111
	2.54128	20.9688	6.09204	9.58514	6.49122	3.73212	2.17656	9.03579	4.95715	6.91012	3.45208	6.98181	339.561	5.6892	4.26397	1.46883	237.779	-3221.3	-372.59			9.86738	6.60283	5.38983	5.78134
	2.54881	20.059	5.98231	10.4304	6.5822	3.75178	2.26098	8.75662	4.99956	6.90553	3.39022	7.64519	331.933	5.68993	4.26537	1.48171	237.808	-3224.12	-372.507			9.53005	6.92148	5.33905	5.98031
	2.5296	19.7779	5.81858	10.7132	6.35439	3.791	2.28793	8.61444	4.96269	6.82805	3.53583	8.29796	327.555	5.69094	4.26674	1.49711	237.838	-3227.11	-371.714			9.37538	6.95287	5.28836	6.22061
	2.46973	19.4877	5.72102	10.7799	6.82262	3.74542	2.19933	8.59061	4.88031	6.67519	3.66788	9.25926	322.351	5.69147	4.26773	1.5124	237.855	-3230.08	-369.93			9.22616	7.11597	5.22341	6.53411
	2.47291	19.7504	5.97556	11.0719	7.45419	3.72063	2.2205	8.48936	4.8317	6.55307	3.76755	9.94406	314.776	5.69183	4.26737	1.52125	237.859	-3232.89	-366.953			9.39961	7.41559	5.18052	6.75489
	2.41236	20.7066	6.07301	11.1707	7.55317	3.82682	2.26416	8.30752	4.99348	6.44447	3.7988	10.2751	302.178	5.69084	4.26663	1.53325	237.845	-3235.68	-361.543			9.73066	7.51691	5.18839	6.83946
	2.38736	20.4856	6.0589	12.0277	7.50706	3.79523	2.30798	8.01481	4.91644	6.52966	3.93076	10.3817	293.8	5.69081	4.26605	1.52611	237.84	-3238.32	-356.24			9.64396	7.77666	5.07974	6.94738
	2.43447	20.8063	6.1835	11.9711	7.27922	3.8128	2.31238	7.73433	4.86222	6.66232	4.15977	10.316	293.835	5.6908	4.26542	1.52581	237.838	-3240.85	-349.835			9.8081	7.68772	4.96965	7.04603
	2.41755	21.0254	6.2955	11.8391	6.86793	3.95348	2.30989	7.30267	4.9422	6.77166	4.44099	10.1344	295.651	5.68874	4.26279	1.62373	237.791	-3243.15	-339.786			9.91282	7.5535	4.85158	7.11567
	2.34523	21.2943	6.41403	11.818	6.49008	4.03612	2.31493	7.06352	5.09766	6.75084	4.49344	9.71897	291.937	5.68784	4.2616	1.6177	237.775	-3245.08	-328.441			10.0178	7.44808	4.82537	6.98775
	2.36845	20.3501	6.59497	11.9128	6.02024	4.06436	2.2977	6.85877	5.37598	6.77292	4.59852	8.99103	289.915	5.68727	4.26125	1.60885	237.777	-3246.81	-315.724			9.77118	7.33245	4.84415	6.78749
	2.35703	19.9065	6.36936	11.7616	5.03611	4.07855	2.3537	6.60127	5.57176	6.92075	4.7872	8.543	295.973	5.68646	4.26137	1.59544	237.773	-3248.37	-300.254			9.5443	6.95875	4.84224	6.75032
	2.357	18.6926	6.27808	11.8238	4.56399	4.08749	2.36264	6.44692	5.72788	7.16404	5.15622	8.34139	301.403	5.68638	4.26155	1.57774	237.771	-3249.62	-286.372			9.10923	6.82509	4.84582	6.88722
	2.35785	19.1242	6.30267	11.6416	4.40779	4.12745	2.34266	6.11718	6.06143	7.37081	5.47205	8.24066	300.724	5.6842	4.25876	1.65327	237.731	-3250.67	-273.541			9.26157	6.72563	4.84042	7.02784
	2.32403	19.5815	6.37864	11.5262	4.44054	4.04658	2.30509	5.89604	6.19901	7.42566	5.64028	7.93377	292.32	5.68375	4.25873	1.65179	237.728	-3251.57	-260.503			9.42807	6.67112	4.80005	6.99991
	2.35689	20.4953	6.39656	11.5225	4.39933	3.86737	2.25532	5.7575	6.18012	7.26278	5.85285	7.80464	286.815	5.68473	4.26002	1.5711	237.761	-3252.35	-251.473			9.74958	6.59639	4.73098	6.97342
	2.32862	21.5987	6.26289	11.5374	4.87518	3.70789	2.19154	5.70403	6.10193	7.77659	5.8599	8.02631	287.864	5.68588	4.26158	1.55889	237.786	-3253.07	-244.289			10.0634	6.70684	4.66583	7.22093
	2.3427	21.9054	6.1244	11.4215	5.11473	3.64529	2.20011	5.62826	6.19864	8.23959	5.99055	8.3117	292.249	5.68626	4.26215	1.56631	237.794	-3253.59	-236.449			10.1242	6.72716	4.67567	7.51395
	2.33804	21.6562	6.042	11.5473	5.15007	3.66528	2.15426	5.60333	6.2001	8.46824	6.10119	8.33949	287.215	5.68713	4.2624	1.57015	237.81	-3254.08	-235.258			10.0121	6.78756	4.65256	7.63631
	2.37798	21.1343	5.97499	11.1356	4.97805	3.60136	2.17805	5.45109	6.27093	9.06068	6.17113	8.35904	277.826	5.68797	4.26324	1.57854	237.816	-3254.64	-233.506			9.82907	6.57167	4.63336	7.86361
	2.36566	20.5475	5.96344	10.7639	4.86341	3.49699	2.18571	5.3216	5.86507	9.14091	5.94374	8.52219	276.749	5.69047	4.26707	1.50113	237.876	-3255.18	-229.853			9.62554	6.37476	4.45746	7.86895
	2.40032	21.0959	5.96422	10.8069	4.95982	3.48193	2.22687	5.22007	5.78256	9.23715	5.98924	8.9351	285.954	5.69131	4.26759	1.50962	237.891	-3255.68	-231.469			9.82015	6.41623	4.40983	8.05383
	2.34929	21.6178	5.84868	10.7864	5.0005	3.5492	2.21382	5.21212	5.86187	9.96312	5.89326	9.45017	296.737	5.69195	4.26864	1.51262	237.897	-3256.16	-229.926			9.9386	6.44538	4.42927	8.43552
	2.4192	20.8104	5.86636	10.9448	4.67243	3.54609	2.17358	5.04058	5.99129	9.56612	6.18769	9.72422	314.171	5.69171	4.26894	1.5052	237.902	-3256.46	-226.792			9.69867	6.38776	4.40182	8.49268
	2.37508	20.6668	5.85822	10.5086	4.5079	3.45937	2.11817	4.98838	6.15068	9.72072	6.54523	9.97022	342.273	5.69168	4.2686	1.50394	237.898	-3256.83	-230.025			9.63338	6.15861	4.41908	8.74539
	2.364	20.6291	5.83368	9.94593	4.43284	3.32087	2.12983	4.95562	6.12428	9.94989	6.60028	10.2456	368.629	5.69181	4.26839	1.50409	237.891	-3257.03	-226.024			9.60893	5.89988	4.40325	8.93192
	2.3287	21.1163	5.74637	9.63789	4.3059	3.29312	2.14458	4.92814	6.19923	9.93388	6.71579	10.6603	387.253	5.69129	4.26747	1.49632	237.886	-3257.04	-223.169			9.73047	5.74564	4.42398	9.10331
	2.33567	22.0235	5.60507	9.65576	4.35429	3.21467	2.14838	5.09782	6.25682	9.88505	6.82132	11.3217	405.714	5.69187	4.26674	1.49786	237.883	-3257.13	-227.1			9.98809	5.74157	4.50101	9.34269
	2.34374	21.7931	5.474	9.81056	4.19079	3.13421	2.10242	5.08067	6.3425	9.86776	6.82842	11.8114	425.868	5.69164	4.26703	1.49791	237.879	-3257.09	-221.847			9.87028	5.71186	4.50853	9.50252
	2.37665	21.1397	5.47446	10.0137	4.02928	3.05138	2.09314	5.00422	6.42999	9.24858	6.78778	11.8492	441.4	5.69132	4.26676	1.50452	237.879	-3256.98	-220.976			9.66362	5.69812	4.50912	9.29518
	2.32608	22.1494	5.3402	9.60582	3.9796	3.06233	2.08628	5.07039	6.51019	9.13155	6.69764	12.1198	451.278	5.69175	4.26658	1.50895	237.874	-3257.05	-224.259			9.93856	5.54925	4.55562	9.31633
	2.32563	22.3016	5.2473	9.05804	3.84409	3.00154	2.11051	5.02566	6.43635	8.59343	6.60456	12.0707	455.171	5.69193	4.26668	1.51396	237.873	-3257	-215.962			9.95819	5.30123	4.52417	9.08957
	2.28419	22.7207	5.3401	8.96086	3.82302	3.02335	2.13437	5.1424	6.66692	7.74319	6.43531	11.7075	452.256	5.69019	4.26493	1.54091	237.84	-3257.01	-216.159			10.115	5.26908	4.6479	8.62866
	2.2751	22.7247	5.25919	8.89208	3.88358	2.93441	2.08246	5.35056	6.78501	7.47695	6.17851	11.6618	449.428	5.68965	4.26436	1.53517	237.833	-3257.2	-218.001			10.0863	5.23669	4.73934	8.43908
	2.17268	21.9707	5.21941	8.87962	3.81771	2.88426	2.07873	5.5356	7.05444	7.09837	6.22687	11.5698	439.766	5.68878	4.26397	1.52813	237.827	-3257.21	-207.452			9.78761	5.19386	4.88959	8.29835
	2.17212	21.1767	5.24489	8.58168	3.9338	2.82856	2.09533	5.52547	7.34504	6.88927	6.26743	11.3734	423.009	5.68814	4.26283	1.52069	237.815	-3257.34	-209.442			9.53122	5.11468	4.98861	8.17671
	2.15781	20.5726	5.15015	8.27189	4.00696	2.73165	2.07414	5.59738	7.84637	6.9045	6.30107	11.8183	396.781	5.68815	4.26279	1.51093	237.812	-3257.53	-207.381			9.29353	5.0035	5.17263	8.34129
	2.16686	19.7863	5.22242	8.32911	3.94718	2.59948	2.06988	5.75463	8.31907	7.06526	6.33084	12.5869	373.289	5.68804	4.26271	1.5067	237.81	-3257.49	-195.56			9.05854	4.95859	5.38119	8.66101
	2.10399	19.6857	5.44297	8.56199	3.98397	2.59639	2.04409	5.93358	8.77242	7.55942	6.38269	13.0746	353.216	5.68782	4.26218	1.50206	237.802	-3257.63	-200.421			9.07757	5.04745	5.58336	9.00558
	2.09101	19.3887	5.47248	8.90312	3.96224	2.52405	2.00818	6.04158	9.06945	7.99015	6.52099	14.1759	332.193	5.68879	4.26335	1.47059	237.822	-3257.8	-196.681			8.98406	5.1298	5.7064	9.56234
	2.07091	19.8177	5.55627	9.08528	4.03482	2.51802	1.95793	6.1612	9.18506	8.2323	6.38418	15.249	315.301	5.68745	4.26209	1.48206	237.803	-3257.73	-188.18			9.14828	5.2127	5.76806	9.95517
	2.03546	20.5043	5.77091	9.54295	4.1155	2.52953	1.90162	6.07456	9.32739	8.75848	6.34334	15.6434	301.754	5.68664	4.26181	1.47191	237.785	-3257.92	-197.058			9.4369	5.396	5.76785	10.2484
	1.94753	21.0594	5.66063	10.4148	4.22081	2.51051	1.87262	6.28709	9.52356	8.99699	6.32052	15.8552	285.178	5.68483	4.26023	1.48908	237.755	-3258	-190.637			9.55584	5.71538	5.89442	10.3909
	1.92239	21.6862	5.60831	10.6336	4.2801	2.50574	1.90942	6.35737	9.73282	9.73409	6.65597	15.9123	267.451	5.68295	4.25836	1.4782	237.729	-3257.95	-184.093			9.73897	5.80648	5.99987	10.7675
	1.87736	22.5709	5.52056	10.5523	4.32268	2.45848	1.98255	6.41401	9.71551	10.1957	6.72676	15.6414	248.513	5.6813	4.25623	1.46071	237.707	-3258.16	-194.209			9.9896	5.77783	6.03736	10.8546
	1.86139	23.452	5.31065	10.5161	4.3024	2.37074	1.99079	6.34052	9.7207	10.0573	7.07092	15.5043	231.676	5.68001	4.25525	1.45107	237.698	-3258.22	-185.441			10.208	5.72975	6.01734	10.8775
	1.84614	24.8031	5.22441	10.2854	4.31789	2.31585	1.95135	6.2237	9.47471	9.91569	7.11857	15.5002	224.197	5.6794	4.25505	1.45239	237.704	-3258.19	-183.11			10.6245	5.6397	5.88326	10.8448
	1.85332	26.8404	5.13819	9.79343	4.45592	2.27244	1.99558	6.27821	9.55154	10.0321	7.33607	15.0795	224.349	5.68107	4.25738	1.45792	237.743	-3258.45	-191.886			11.2773	5.50726	5.94178	10.8159
	1.88512	27.7989	4.79206	9.4816	4.71329	2.19953	2.00071	6.40997	9.80174	10.2134	7.6973	14.4499	236.06	5.68211	4.25835	1.523	237.765	-3258.44	-179.187			11.492	5.46481	6.07081	10.7869
	1.9415	28.242	4.622	8.33339	4.72206	2.13734	2.01513	6.42226	9.92248	10.5195	7.88776	14.4077	265.412	5.68529	4.26206	1.53239	237.829	-3258.5	-182.069			11.6018	5.06426	6.11996	10.9383
	1.94601	27.6651	4.47843	7.70379	4.69357	2.06133	2.05605	6.48549	10.0944	9.98383	8.29232	14.2658	305.28	5.68884	4.26606	1.57268	237.885	-3258.75	-189.865			11.3632	4.81956	6.21197	10.8473
	1.93627	27.0681	4.24813	6.98247	4.7909	2.03575	2.08733	6.41042	10.2339	9.41414	8.54332	14.072	338.716	5.69148	4.26906	1.62319	237.925	-3258.72	-177.52			11.0842	4.60304	6.24388	10.6765
	1.94754	26.6457	4.0647	6.81302	4.95788	2.05572	2.05031	6.38343	10.572	9.32725	8.84529	13.3828	369.648	5.69431	4.27302	1.66213	237.961	-3258.79	-183.957			10.886	4.60887	6.33525	10.5184
	1.99779	26.0999	3.82424	6.52389	5.38377	2.00395	2.08811	6.28405	10.7745	9.20257	9.13294	12.4088	400.659	5.69681	4.27529	1.68598	237.982	-3259.02	-188.176			10.6406	4.6372	6.38222	10.2481
	2.01635	24.7155	3.63252	6.3701	5.56989	1.94331	2.11032	6.182	11.0264	9.525	9.26694	11.5499	427.147	5.698	4.27617	1.68988	237.99	-3258.97	-174.591			10.1215	4.62777	6.43958	10.1139
	1.98869	24.3968	3.5662	6.36318	6.07972	1.94265	2.11945	5.95751	11.2294	10.1211	9.74128	11.0921	449.052	5.69838	4.27714	1.65136	237.994	-3259.09	-184.68			9.98388	4.79518	6.43545	10.3181
	1.95201	25.8388	3.49957	6.60309	7.6325	1.95164	2.14674	5.83671	11.3276	11.6476	9.87502	10.5019	459.168	5.6969	4.27496	1.63083	237.952	-3259.27	-181.448			10.4301	5.39574	6.43702	10.6749
	1.9494	27.428	3.42738	7.08341	9.27275	2.16514	2.15823	5.79071	11.0947	13.1785	9.61634	9.43435	455.885	5.69365	4.27093	1.5896	237.889	-3259.17	-167.074			10.9349	6.17377	6.34788	10.7431
	1.93263	28.8742	3.34519	7.65218	11.4756	2.45583	2.11009	5.83092	10.6733	14.5286	9.35364	8.87224	447.076	5.69003	4.26687	1.53328	237.822	-3259.31	-174.27			11.384	7.19453	6.20478	10.9182
	1.9128	30.5941	3.22517	8.9554	15.3039	2.77974	2.08706	5.9426	10.1687	16.807	8.95986	8.77643	433.916	5.68625	4.26152	1.47905	237.75	-3259.44	-176.037			11.9107	9.01301	6.06612	11.5144
	1.95365	31.2262	3.40095	11.3162	20.1134	3.23838	2.14297	6.25112	9.81012	19.4701	8.50233	8.77065	411.487	5.68386	4.25845	1.45195	237.718	-3259.07	20.4183			12.1936	11.556	6.06807	12.2477
	1.9232	32.6845	3.56269	14.3926	25.4719	3.93809	2.08829	6.42268	9.39844	22.8329	8.16917	8.86648	382.107	5.68065	4.25497	1.42434	237.666	-3257.75	705.608			12.7235	14.6008	5.9698	13.2895
	1.95351	33.8819	3.66223	17.2511	29.8652	4.4332	2.11124	6.54806	8.55708	25.7152	7.79999	9.34204	353.685	5.67872	4.25198	1.40309	237.631	-3255.45	1442.54			13.1659	17.1832	5.73879	14.2858
	2.02365	33.9656	3.84814	19.9664	34.8065	5.29518	2.0472	6.69001	7.9788	28.573	7.47717	10.2897	331.509	5.67689	4.24949	1.40633	237.606	-3252.43	2154.51			13.2791	20.0227	5.572	15.4466
	2.00765	32.5718	3.9705	20.135	33.9755	5.16913	2.08078	7.27889	8.34298	26.9401	7.56563	10.7461	321.23	5.68008	4.24866	1.40948	237.628	-3252.35	2172.02			12.85	19.7599	5.90088	15.084
	2.06628	32.5618	4.33917	23.2853	38.2827	5.71093	2.06081	7.51767	7.77809	30.3892	7.19033	12.0817	308.047	5.68022	4.2495	1.42763	237.645	-3249.39	2866			12.9891	22.4263	5.78552	16.5537
	2.23415	32.893	4.57468	26.2806	42.2824	6.31518	2.13189	7.93224	7.47852	33.9621	7.34407	13.5124	308.99	5.68268	4.25258	1.4592	237.704	-3246.06	3598.9			13.234	24.9594	5.84755	18.2728
	2.39634	33.1612	5.00844	29.6162	44.8737	6.97637	2.19518	7.91395	7.22501	37.361	7.72777	14.7035	320.318	5.68573	4.25699	1.5079	237.773	-3242.65	4320.18			13.522	27.1554	5.77805	19.9307
	2.41463	34.2275	5.16479	33.4385	46.2174	7.38705	2.19912	8.01494	7.35358	39.9862	8.11317	15.7366	330.754	5.688	4.26007	1.54242	237.807	-3239.84	4909.85			13.9356	29.0143	5.85588	21.2787
	2.52459	34.1879	5.34539	35.6679	47.5414	7.70008	2.25273	8.35779	7.15999	42.2786	8.66112	17.1665	336.81	5.69086	4.26402	1.57897	237.868	-3238	4957.27			14.0193	30.3031	5.9235	22.7021
	2.60139	34.1379	5.27564	37.6	47.7977	8.27281	2.23775	8.39374	7.03077	44.0806	9.03635	18.3249	344.891	5.69333	4.26729	1.60264	237.906	-3237.18	4950			14.005	31.2235	5.88742	23.814
	2.70351	33.5305	5.2373	37.5972	46.9721	8.71753	2.34095	8.22208	6.95874	44.5331	9.06693	18.8402	350.569	5.69533	4.27017	1.62698	237.935	-3237.37	4945.19			13.8238	31.0956	5.84059	24.1468
	2.85662	33.7239	5.16388	37.0535	45.4312	9.18234	2.38066	7.98822	7.09363	43.2804	9.19669	18.8092	361.438	5.69604	4.27134	1.63202	237.952	-3237.57	4958.8			13.9148	30.5557	5.82084	23.7621
	2.94237	34.865	5.03673	36.55	42.0414	9.30088	2.39338	7.45426	7.0854	41.1731	9.18202	18.5242	373.741	5.69524	4.27067	1.65791	237.931	-3238.13	4948.39			14.2814	29.2974	5.64435	22.9598
	3.04005	34.8765	4.92658	34.9802	38.8139	8.97356	2.51711	7.07409	7.35321	37.8301	9.09823	18.2868	385.526	5.69417	4.2692	1.63926	237.899	-3238.99	4948.35			14.281	27.5892	5.64814	21.7384
	3.11024	33.9839	4.80407	30.6641	33.8379	8.61181	2.60777	6.99159	7.35286	34.9696	8.97044	17.9557	396.664	5.69194	4.26704	1.60622	237.877	-3239.52	4959.56			13.9661	24.3713	5.65074	20.6319
	3.10485	33.6024	4.58345	27.5385	29.359	8.24184	2.64425	6.78717	7.44695	31.2101	8.49955	17.5121	398.019	5.68939	4.26414	1.57202	237.826	-3240.39	4947.56			13.7636	21.7131	5.62612	19.0739
	3.13922	33.4848	4.57949	24.6817	25.1736	7.45425	2.74807	6.77559	7.49885	26.9735	8.14625	16.9877	387.499	5.68709	4.26141	1.54644	237.786	-3241.35	4952.26			13.7345	19.1032	5.67417	17.3691
	3.08325	33.9284	4.70388	23.6826	20.9009	6.67457	2.7228	6.91993	7.6268	22.5878	7.81702	16.2027	381.055	5.68519	4.2594	1.54734	237.766	-3242.06	4959.74			13.9052	17.086	5.75651	15.5358
	3.06455	32.8994	4.61947	22.9574	16.9355	5.63734	2.73429	6.90122	7.5535	18.8508	7.40414	15.7834	377.089	5.68454	4.25858	1.53323	237.748	-3243.19	4948.28			13.5278	15.1768	5.72967	14.0128
	2.93847	30.7759	4.66121	22.2712	14.4446	4.60848	2.66124	6.93047	7.35501	17.008	7.01932	16.1733	368.467	5.68473	4.25864	1.53405	237.758	-3244.25	4956.12			12.7919	13.7748	5.64891	13.4002
	2.79444	28.2331	4.65958	21.6481	12.9345	4.24855	2.53466	6.77167	7.01325	14.82	6.42995	15.9739	353.25	5.68632	4.2606	1.50568	237.803	-3245.14	4950.14			11.8957	12.9437	5.43986	12.4079
	2.73953	25.6366	4.71182	21.0171	11.714	3.8426	2.39337	6.57838	6.76548	12.947	6.11077	15.8808	331.942	5.68902	4.26278	1.53488	237.828	-3246.37	4920.02			11.0293	12.1912	5.24575	11.6462
	2.74123	23.7518	4.50228	21.1046	11.0232	3.58771	2.33002	6.47334	6.59755	11.629	5.94754	15.414	320.794	5.69189	4.2661	1.57464	237.886	-3247.3	4903.2			10.3318	11.9052	5.13364	10.9969
	2.6747	22.1906	4.62171	20.3224	10.7694	3.48566	2.23682	6.37806	6.66005	10.4836	5.71992	15.1739	315.843	5.69507	4.2705	1.62763	237.955	-3248.05	4861.95			9.82902	11.5258	5.09164	10.4591
	2.67554	19.3192	4.60735	19.7528	10.8435	3.41607	2.22361	6.55125	6.46173	9.93422	5.762	14.443	304.935	5.69961	4.27547	1.63791	238.023	-3249.01	4802.12			8.86737	11.3374	5.07886	10.0464
	2.59849	18.0204	4.81018	18.2312	10.3771	3.49528	2.18619	6.83714	6.36687	8.81264	5.66774	13.4759	286.053	5.70383	4.27973	1.67602	238.095	-3249.58	4752.94			8.47634	10.7012	5.13007	9.31877
	2.56753	17.6767	5.11767	16.4707	9.83481	3.39196	2.15194	7.28131	6.39226	8.29965	5.62627	12.7815	267.492	5.70715	4.28336	1.71546	238.146	-3250.08	4684.35			8.45397	9.89915	5.27517	8.90247
	2.52703	18.0318	5.28234	14.9069	9.37966	3.4149	2.15629	7.69073	6.4536	7.65564	5.61641	12.2114	254.323	5.71089	4.28579	1.75136	238.17	-3250.73	4608.13			8.61374	9.23382	5.43354	8.49448
	2.45093	17.8062	5.52568	13.8429	8.97359	3.40316	2.20922	8.31955	6.59792	7.04685	5.41541	11.3772	253.746	5.71257	4.28733	1.77773	238.198	-3251.07	4530.32			8.59428	8.73987	5.70889	7.94648
	2.36199	17.541	5.91062	12.6025	8.48363	3.597	2.21249	8.63113	6.64917	6.6216	5.33743	10.763	257.674	5.71343	4.28841	1.78125	238.194	-3251.46	4424.31			8.60453	8.2277	5.83093	7.57402
	2.44974	17.663	6.07771	11.4667	8.22326	3.72846	2.217	8.88046	6.72784	6.43565	5.38765	10.7322	262.961	5.71357	4.2875	1.767	238.159	-3251.97	4314.24			8.73015	7.80613	5.94177	7.51851
	2.59968	17.9216	6.22957	10.4655	7.3527	3.69875	2.21926	9.1622	6.76887	6.28947	5.29178	11.2015	271.449	5.71215	4.28482	1.74047	238.119	-3252.22	4201.97			8.91696	7.17231	6.05011	7.59427
	2.6808	18.39	6.21915	9.39191	6.72933	3.79699	2.23355	9.25454	6.90315	6.50344	5.44437	11.8964	285.282	5.70926	4.28153	1.71382	238.051	-3252.6	4061.23			9.09665	6.63941	6.13041	7.94808
	2.69832	19.4604	6.20608	9.22222	7.11321	3.93814	2.29866	8.86137	6.85489	6.77821	5.5253	12.1745	296.813	5.70734	4.27803	1.68333	237.993	-3253.05	3901.64			9.45492	6.75786	6.00497	8.15933
	2.75834	20.1355	6.18166	9.74711	7.41082	3.95678	2.3728	8.78084	6.71376	7.06064	5.50144	12.9616	308.542	5.70541	4.27639	1.66349	237.975	-3253.29	3722.16			9.69184	7.03824	5.9558	8.50791
	2.84528	22.8577	5.87612	10.0798	7.37494	3.90775	2.30007	8.26284	6.31589	7.55416	5.45294	13.7468	321.794	5.70462	4.27544	1.64843	237.95	-3253.72	3505.75			10.5264	7.12083	5.62627	8.91796
	2.87688	25.2796	5.72159	10.4433	7.64336	3.79043	2.25318	7.39349	6.0181	7.58594	5.36425	14.0033	326.768	5.70421	4.27481	1.64535	237.936	-3254.14	3275.64			11.2927	7.29235	5.22159	8.98449
	2.88574	26.29	5.56148	11.0363	7.91505	3.73368	2.20723	7.10251	5.57731	7.64162	5.08225	14.1591	327.332	5.70451	4.27518	1.64759	237.948	-3254.45	3022.58			11.5791	7.56168	4.96235	8.96099
	2.81021	27.1622	5.39786	10.5593	8.0585	3.72694	2.13442	6.68826	5.2821	8.03074	4.98293	14.0799	333.978	5.70487	4.27633	1.66068	237.949	-3254.96	2730.34			11.7901	7.44823	4.7016	9.03118
	2.72111	29.6956	5.44484	10.3858	8.06198	3.72861	2.09458	6.39752	4.99687	7.95177	4.88727	13.3609	337.271	5.70612	4.27753	1.67174	237.964	-3255.43	2415.07			12.6205	7.39213	4.49632	8.73331
	2.706	31.2473	5.50027	10.2854	8.34646	3.79451	2.07507	6.37693	5.11585	8.28029	4.93403	13.1606	332.534	5.70532	4.27771	1.69705	237.962	-3255.81	2091.51			13.1512	7.47546	4.52262	8.79163
	2.67362	32.9975	5.65751	10.0462	9.00423	3.98507	2.04707	6.13256	5.28995	8.5012	4.91997	12.5666	319.564	5.70422	4.27635	1.69618	237.92	-3256.34	1769.54			13.7762	7.67849	4.48986	8.66258
	2.56211	33.0588	5.87118	9.71789	9.13135	4.14722	2.03539	6.22551	5.49406	8.75527	4.97192	12.0056	313.419	5.70291	4.27463	1.67715	237.897	-3256.77	1460.96			13.8307	7.66549	4.58499	8.57759
	2.49769	32.1659	6.11788	9.64216	9.48896	4.12302	2.10012	6.23964	5.6573	9.13993	4.9371	11.4298	318.047	5.70044	4.2717	1.66333	237.863	-3257.12	1164.56			13.5938	7.75138	4.66568	8.50227
	2.37469	31.7512	6.46889	9.10838	9.81912	4.28441	2.08924	6.17407	5.61767	9.11436	4.9073	10.7734	324.476	5.69855	4.26929	1.64425	237.821	-3257.55	889.527			13.5316	7.7373	4.62699	8.26502
	2.31984	31.2739	6.57054	9.44259	9.99849	4.32551	2.10322	6.00434	5.67242	8.86611	4.76998	9.4277	322.922	5.69775	4.26789	1.6321	237.815	-3257.83	660.133			13.3881	7.9222	4.59333	7.68793
	2.32083	29.5971	6.69829	9.5116	9.88541	4.36355	2.11607	6.14676	5.65118	8.87062	4.76173	9.08962	323.485	5.6957	4.26574	1.63132	237.798	-3258.04	468.185			12.8721	7.92019	4.638	7.57399
	2.32975	27.7327	6.70697	9.90347	10.0198	4.34985	2.1452	6.55624	5.60768	8.85222	4.82009	8.67907	337.23	5.69545	4.26531	1.6036	237.791	-3258.3	311.295			12.2565	8.09105	4.76971	7.45046
	2.33162	25.4299	6.69387	9.50808	9.46464	4.31836	2.10626	6.94944	5.44218	8.22379	4.75422	8.2515	368.108	5.69522	4.26551	1.583	237.814	-3258.41	187.353			11.4851	7.76369	4.83263	7.0765
	2.36465	24.1132	6.61447	9.03016	9.30046	4.29128	2.01992	7.17731	5.25351	7.37547	4.65528	7.96561	397.073	5.69405	4.2649	1.58674	237.815	-3258.48	100.459			11.0308	7.54064	4.81692	6.66545
	2.45949	23.2743	6.47642	8.82889	9.67444	4.60998	2.10138	7.31485	5.23589	6.75905	4.72141	7.65402	410.386	5.69417	4.26509	1.58146	237.819	-3258.55	47.946			10.7367	7.70444	4.88404	6.37816
	2.51664	22.5178	6.14301	9.38005	10.021	4.73434	2.1674	7.46676	5.25262	7.14574	4.87724	7.52413	416.24	5.69381	4.26485	1.58555	237.834	-3258.5	18.133			10.3925	8.04515	4.96226	6.5157
	2.58751	21.5699	6.10185	9.75491	10.132	5.05124	2.21699	7.76305	5.1985	7.36888	4.91235	7.36864	428.976	5.69272	4.26427	1.58262	237.829	-3258.46	-3.21559			10.0864	8.3127	5.05951	6.54996
	2.63826	20.9842	6.0676	9.91905	10.3481	5.28577	2.23169	7.86074	5.3094	7.51316	4.90075	7.21285	447.983	5.69268	4.2649	1.56744	237.842	-3258.45	-15.2759			9.89668	8.51766	5.13395	6.54226
	2.5467	20.6867	6.07172	9.88795	10.4028	5.45226	2.20224	7.9039	5.28316	7.41691	4.58324	6.95155	454.275	5.6931	4.26511	1.57085	237.857	-3258.36	-19.2182			9.76837	8.58099	5.12977	6.31724
	2.52363	20.2968	6.15785	10.4056	11.1146	5.55579	2.2295	7.95307	5.30739	7.33944	4.57878	6.77023	444.588	5.69259	4.26501	1.57306	237.845	-3258.32	-33.949			9.65941	9.02534	5.16332	6.22948
	2.50424	20.2573	6.45902	10.5662	11.653	5.61715	2.32041	8.46572	5.27819	7.31038	4.63367	6.78486	426.923	5.69228	4.26419	1.56563	237.842	-3258.31	-55.2323			9.74018	9.27876	5.35477	6.24297
	2.49359	19.3678	6.49411	11.1355	11.2289	5.56929	2.2752	8.82341	5.22404	7.31832	4.4719	6.91287	414.975	5.69167	4.26364	1.56374	237.844	-3258.28	-87.4639			9.45182	9.31121	5.44088	6.23436
	2.44515	18.966	6.53367	10.8962	10.7199	5.46676	2.20549	9.30312	5.21742	6.83675	4.21421	7.21669	400.678	5.69141	4.26379	1.56248	237.836	-3258.3	-123.31			9.31495	9.02763	5.57534	6.08921
	2.35914	19.3332	6.4573	10.7529	10.5325	5.31315	2.2053	9.74609	5.24285	6.41284	4.18295	7.47282	383.415	5.68954	4.26191	1.62661	237.797	-3258.29	-155.076			9.38323	8.8662	5.73142	6.02287
	2.2649	20.1208	6.40344	10.7418	10.4678	4.96231	2.14193	10.4027	5.13035	6.03435	4.04538	7.41448	365.599	5.68824	4.26024	1.6638	237.78	-3258.25	-188.226			9.59639	8.72397	5.89168	5.8314
	2.28194	20.8299	6.43178	10.7691	10.3434	4.90147	2.11715	10.7257	5.06412	5.27412	4.04707	7.35242	341.738	5.68761	4.25989	1.65995	237.768	-3258.25	-229.632			9.84786	8.67134	5.96899	5.55787
	2.28084	20.9487	6.45336	10.3366	10.056	4.90841	2.07692	10.6913	5.01509	4.88745	3.83735	7.27592	317.49	5.68761	4.26	1.65272	237.78	-3258.22	-265.041			9.89429	8.43365	5.92778	5.33357
	2.21687	21.0503	6.29519	10.4181	9.46352	5.11284	2.10756	11.0834	5.06507	4.70705	3.71455	6.85987	301.114	5.68752	4.26088	1.65863	237.786	-3258.17	-298.571			9.85411	8.33149	6.08535	5.09382
	2.12941	21.1974	6.52309	10.4971	9.60206	5.29337	1.98492	10.8947	5.00893	4.53845	3.73029	6.22794	288.159	5.68774	4.26164	1.6602	237.785	-3258.14	-330.829			9.94996	8.46419	5.96284	4.83223
	2.11604	20.7952	6.42724	10.4123	10.0245	5.41967	1.94055	11.183	5.02383	4.42862	3.70443	5.79573	281.958	5.68817	4.26162	1.65747	237.8	-3258.11	-362.55			9.77948	8.61882	6.04912	4.64293
	2.19066	20.474	6.5446	10.2289	10.7798	5.51212	1.92125	11.7096	5.04775	4.38034	3.71397	5.23212	279.345	5.68915	4.26232	1.60778	237.82	-3258.09	-401.469			9.73643	8.84028	6.2262	4.44214
	2.16152	19.5388	6.53138	10.0204	11.5336	5.35931	1.88378	11.6685	5.08874	4.366	3.64447	4.81342	276.216	5.69034	4.26345	1.52432	237.834	-3258.09	-446.581			9.41055	8.97111	6.21368	4.27463
	2.077	18.9305	6.6559	9.82527	12.1151	5.37408	1.90395	11.2106	5.08327	4.40494	3.65165	4.56041	268.874	5.68956	4.26345	1.51893	237.836	-3258.06	-493.553			9.22113	9.10481	6.06596	4.20566
	2.08396	18.6031	6.64783	10.0611	12.956	5.36502	1.91521	11.7077	5.0413	4.4862	3.61135	4.38867	271.449	5.68882	4.26223	1.50712	237.817	-3258.03	-548.61			9.11163	9.46069	6.22141	4.16207
	2.12567	19.1156	6.66864	10.2089	13.6094	5.34155	1.88802	11.8678	5.12014	4.52741	3.60707	4.34791	282.417	5.68836	4.26077	1.48992	237.793	-3257.95	-606.822			9.30332	9.71993	6.29199	4.16079
	2.11564	19.4222	6.45499	10.0257	14.5087	5.11918	1.88266	12.2244	5.18807	4.42257	3.43104	4.3548	293.859	5.68692	4.25901	1.48055	237.777	-3257.82	-663.1			9.33094	9.88455	6.43171	4.06947
	2.17174	20.1172	6.6659	10.3966	14.9902	5.07956	1.90129	12.328	5.23941	4.3274	3.3823	4.2735	304.54	5.68615	4.25811	1.46622	237.757	-3257.63	-715.268			9.65161	10.1555	6.48957	3.9944
	2.1906	20.578	6.56169	10.2317	15.0257	4.85668	1.92534	12.3457	5.26903	4.29455	3.27797	4.18219	312.613	5.68581	4.25797	1.46196	237.75	-3257.36	-766.69			9.77677	10.038	6.51335	3.91824
	2.23343	20.7399	6.82226	10.55	15.0176	5.06511	2.00398	12.1343	5.2918	4.43233	3.28856	4.18404	322.381	5.68596	4.25764	1.45531	237.757	-3257.04	-815.032			9.93186	10.2109	6.47668	3.96831
	2.24149	20.7855	6.91764	10.769	15.2678	5.1198	2.05342	12.3133	5.38717	4.59314	3.34656	4.19117	334.462	5.685	4.25558	1.4638	237.72	-3256.61	-861.341			9.98156	10.3855	6.58463	4.04362
	2.24551	21.4065	7.15028	10.7083	15.2426	5.08156	2.03854	12.0762	5.41174	4.70192	3.36316	4.19323	354.19	5.68415	4.25485	1.46035	237.709	-3256.05	-900.447			10.2674	10.3442	6.50883	4.08611
	2.22893	21.3693	7.15263	10.653	15.6716	4.86507	1.97201	11.544	5.41176	4.80903	3.33232	4.25178	376.33	5.68317	4.25367	1.44809	237.701	-3255.48	-934.448			10.2503	10.3966	6.30925	4.13104
	2.22399	21.0382	7.29324	10.6791	15.5589	4.86682	2.00988	11.4328	5.35781	4.92219	3.35554	4.21612	392.306	5.68263	4.25277	1.43017	237.687	-3254.82	-971.427			10.1852	10.3683	6.26683	4.16462
	2.20386	20.9923	7.21009	10.6916	16.024	4.68587	2.0131	11.3895	5.03098	5.11988	3.33352	4.26873	400.795	5.68111	4.25134	1.41571	237.677	-3254.17	-1013.27			10.1354	10.4671	6.14454	4.24071
	2.22292	20.9802	7.36679	11.2642	16.2355	4.65347	2.03097	11.3366	5.03588	5.52942	3.34274	4.51429	406.183	5.67958	4.24935	1.39939	237.659	-3253.66	-1050.84			10.19	10.7177	6.13449	4.46215
	2.20924	21.1265	7.34104	11.2933	16.5016	4.59782	2.03822	11.3015	5.20712	5.73686	3.27544	4.58882	409.585	5.67891	4.24878	1.39176	237.646	-3253.26	-1082.87			10.2256	10.7976	6.18228	4.5337
	2.23983	21.2351	7.20341	11.2531	15.899	4.55983	2.00431	11.2486	5.15726	5.62918	3.17353	4.59323	411.062	5.67946	4.24976	1.38024	237.669	-3253.13	-1101.41			10.2261	10.5707	6.13672	4.46531
	2.21196	21.3533	6.92187	11.6629	15.4527	4.60977	1.99687	11.7602	5.16076	5.59268	3.11221	4.6895	406.644	5.68022	4.25056	1.39506	237.686	-3253.3	-1114.04			10.1624	10.5751	6.30595	4.46479
	2.15821	21.4416	6.87586	12.0617	14.7617	4.94601	2.07268	12.5303	5.13396	5.59513	2.99748	4.86087	394.455	5.68235	4.25321	1.42463	237.72	-3253.65	-1121.22			10.1586	10.5898	6.57897	4.48449
	2.17923	21.4973	7.08698	12.5304	14.5982	5.37957	2.02611	12.6427	5.13053	5.59747	2.86479	5.03996	379.831	5.68492	4.2561	1.46096	237.774	-3254.35	-1119.99			10.2545	10.8361	6.59978	4.50074
	2.1857	21.7051	7.28831	12.7217	14.0194	5.9709	2.0185	12.8033	5.23631	5.46627	2.78509	5.52222	367.917	5.68868	4.25983	1.50369	237.826	-3255.17	-1104.57			10.393	10.904	6.68604	4.5912
	2.11197	22.2618	7.69504	14.4526	12.9347	6.58699	2.00703	12.8045	5.26919	5.40942	2.66427	5.67522	366.581	5.69091	4.26234	1.59396	237.855	-3255.87	-1075.87			10.6896	11.3247	6.69356	4.58297
	2.15048	22.6508	7.95045	15.5721	11.9621	6.71065	1.9524	12.5871	5.05975	5.21602	2.60704	5.89401	374.553	5.69374	4.26575	1.63107	237.908	-3256.67	-1043.31			10.9172	11.415	6.53309	4.57236
	2.22726	22.7619	8.26093	16.6506	11.525	7.43547	1.88283	12.6691	4.92882	5.29606	2.46495	6.20309	386.449	5.69596	4.26904	1.66311	237.946	-3257.29	-1013.21			11.0834	11.8704	6.49359	4.6547
	2.25179	21.8901	8.62475	16.918	10.7621	7.97582	1.85471	12.1118	4.94429	5.35446	2.3583	6.50975	393.321	5.69785	4.27157	1.67233	237.974	-3257.6	-982.038			10.9222	11.8853	6.30358	4.74084
	2.22028	20.9408	8.91092	17.3268	10.4125	8.307	1.80522	11.0844	4.89451	5.45419	2.42851	6.77806	395.387	5.69774	4.27209	1.67586	237.972	-3257.8	-947.817			10.6907	12.0154	5.92805	4.88692
	2.20804	20.2748	9.34557	17.6022	9.48488	8.81739	1.82009	10.6201	4.91329	5.53399	2.48814	7.06826	399.526	5.69688	4.27147	1.66803	237.948	-3257.59	-912.03			10.6095	11.9682	5.78448	5.03013
	2.20901	20.1518	9.77579	19.1631	8.24231	9.37042	1.79271	10.0487	4.70211	5.65458	2.43577	7.06581	408.744	5.69507	4.26978	1.64756	237.913	-3257.1	-876.303			10.7122	12.2586	5.51452	5.05205
	2.19315	20.1816	10.0606	19.8211	7.76158	9.43409	1.77349	9.6649	4.56753	5.9163	2.45282	7.33507	415.116	5.69333	4.26735	1.57285	237.873	-3256.6	-849.047			10.8118	12.3389	5.33531	5.23473
	2.14565	20.1901	10.0269	20.7689	7.28323	9.37644	1.72249	9.60774	4.43531	6.48429	2.55893	8.36151	412.468	5.6906	4.26426	1.53242	237.817	-3255.72	-825.747			10.7876	12.4762	5.25518	5.80158
	2.1352	20.2734	10.2647	21.9163	6.65046	9.11118	1.76524	9.71154	4.31832	7.15484	2.65517	9.91638	401.064	5.68711	4.25932	1.47934	237.747	-3254.61	-799.913			10.8911	12.5593	5.26503	6.57546
	2.1104	21.0437	10.2353	25.0565	6.42101	8.72395	1.75032	9.92423	4.13959	8.14487	2.8788	11.2387	382.969	5.68274	4.25407	1.43037	237.668	-3252.99	-771.6			11.1298	13.4005	5.27138	7.42079
	2.19782	21.9124	10.2331	29.271	6.1528	8.49916	1.78459	10.2325	3.94618	10.1026	3.07545	15.1704	361.538	5.67826	4.24945	1.37828	237.601	-3249.84	-743.7			11.4478	14.641	5.32108	9.4495
	2.18577	22.7883	9.65184	36.2316	5.74422	8.01531	1.72767	10.3258	3.54447	12.5449	3.32124	18.84	337.878	5.67369	4.24496	1.32298	237.538	-3244.63	-716.908			11.542	16.6637	5.19931	11.5687
	2.21816	23.6505	9.5645	42.0505	5.84146	7.43678	1.73905	10.2351	3.30886	14.8981	3.83567	22.7223	307.539	5.67	4.24138	1.28052	237.487	-3235.92	-692.156			11.811	18.4429	5.09434	13.8187
	2.27597	24.5444	9.21531	47.9589	6.35958	6.89507	1.79084	10.0914	3.21068	18.2387	4.49834	25.7593	274.789	5.66666	4.23937	1.26144	237.46	-3221.53	-661.864			12.0119	20.4045	5.03099	16.1654
	2.35134	25.7822	9.45446	52.9975	6.81867	6.85238	1.85268	10.0111	3.22572	21.8345	5.18661	28.8493	247.091	5.66493	4.23799	1.24927	237.446	-3200.28	-629.507			12.5293	22.2228	5.02984	18.6235
	2.42408	26.851	9.32047	60.0178	7.64757	6.9316	1.86862	9.59201	3.23856	25.4077	5.93703	31.9356	233.251	5.66464	4.23875	1.25862	237.464	-3172.4	-596.704			12.8652	24.8657	4.89973	21.0934

[truncated: 25 more sheets: P212 U2, P213 U2, P214 U2, P215 U2, P216 U2, P217 U2, P218 U2, P219 U2, P220 U2, P221 U2, P222 U2, P223 U2, P224 U2, P225 U2, P226 U2, P227 U2, P228 U2, P229 U2, P230 U2, P231 U2 …]
