# Supplementary material for: Influence of elastic lumbar support belts on trunk muscle function in patients with non-specific acute lumbar back pain
Source: PLoS One. 2019 Jan 24;14(1):e0211042. doi: 10.1371/journal.pone.0211042 (PMC6345453; doi:10.1371/journal.pone.0211042)
Supplement: S1 Dataset — (ZIP) [file pone.0211042.s001.zip › U2_Dynamik_4km_h.xlsm]

## Sheet: P201 U2
	Ra Li	Oi Li	Oe Li	MF Li	ICO Li	LO Li	Ra Re	Oi Re	Oe Re	MF Re	ICO Re	LO Re	EKG	Kippwinkel	Rotwinkel	Kraft x	Kraft y	Druck li	Druck re			Bauch links	Rücken links	Bauch rechts	Rücken rechts
	3.00793	93.9292	4.27075	37.551	5.47983	10.1183	2.45437	54.4941	7.01653	60.0901	8.30694	29.8868	14.1868	0.0447278	0.402254	0.642872	2.70877	41	-660.271			33.736	17.7164	21.3217	32.7613
	2.91387	93.562	4.70448	38.8025	5.69943	10.3083	2.4454	49.5483	6.89922	64.8615	8.97066	31.4478	13.1036	0.0454338	0.401827	0.630154	2.69917	32	-687.005			33.7268	18.2701	19.631	35.0933
	2.80665	90.8444	5.22713	39.367	5.97598	10.2471	2.38627	44.6651	6.75733	66.3886	9.52793	32.2079	12.3571	0.0455353	0.401827	0.619716	2.6995	1.30908	-714.623			32.9594	18.53	17.9362	36.0415
	2.72004	84.7955	5.65573	39.1073	6.23907	10.1051	2.37275	40.2914	6.55313	67.5841	10.156	32.793	11.8356	0.0459651	0.401589	0.616971	2.70205	12	-741.137			31.0571	18.4838	16.4058	36.8444
	2.60986	77.8606	6.23817	36.8919	6.52497	9.75581	2.30899	36.0839	6.08722	65.9806	10.3198	32.408	11.4508	0.0461478	0.401421	0.610542	2.70489	4925.95	R			28.9029	17.7242	14.8267	36.2362
	2.53059	70.7333	6.65582	35.6749	6.48629	9.47443	2.26104	32.2646	5.66203	61.9088	10.4343	31.1135	11.3083	0.0459505	0.40117	0.598214	2.70937	4959.5	-792.567			26.6399	17.2119	13.3959	34.4855
	2.50994	64.132	7.01422	33.9084	6.60129	9.14044	2.30998	28.1496	5.4344	57.614	10.4504	29.8771	11.3763	0.0460111	0.400803	0.588789	2.70935	4963.04	-813.708			24.5521	16.5501	11.9647	32.6471
	2.53331	55.9597	7.76787	31.4897	6.71559	8.61385	2.59021	25.5313	5.79899	53.0012	10.2665	27.6003	11.5182	0.0458219	0.400027	0.588074	2.71216	4961.89	-832.704			22.0869	15.6064	11.3068	30.2893
	2.49928	50.877	8.33183	28.171	6.58563	8.56752	2.80322	23.3918	5.99675	46.7081	10.3021	25.8689	11.6471	0.0455881	0.400053	0.581812	2.71778	4961.78	-847.296			20.5694	14.4414	10.7306	27.6264
	2.46553	46.4257	8.79325	25.7805	6.49516	8.41276	2.85287	21.2697	6.68822	38.8342	9.88621	24.0883	11.7226	0.0453298	0.399883	0.571839	2.72516	4963.32	-856.824			19.2281	13.5628	10.2703	24.2696
	2.40857	45.1687	9.05153	22.3179	6.33569	8.35401	2.89104	20.1968	7.17583	31.2379	9.25937	21.551	11.8009	0.0451249	0.400484	0.557176	2.73204	4962.8	-864.201			18.8763	12.3359	10.0879	20.6828
	2.33869	44.9673	8.9788	19.7454	5.97892	8.71266	2.7991	17.5291	7.72385	24.7708	8.67751	18.6258	11.9387	0.0447662	0.400591	0.545768	2.73406	4962.88	-868.933			18.7616	11.479	9.35068	17.358
	2.3076	46.3927	9.09029	16.3699	5.85547	9.24527	2.77296	15.6892	8.29524	18.0832	8.5218	16.3625	12.1071	0.0444023	0.401114	0.532939	2.73204	4964.01	-870.995			19.2635	10.4902	8.91914	14.3225
	2.3134	47.2329	9.16849	13.5826	5.86169	9.95818	2.79098	14.5776	8.76957	14.027	8.02848	13.3139	12.2427	0.0438907	0.402421	0.523602	2.7416	4963.6	-870.576			19.5716	9.80084	8.71272	11.7898
	2.27467	51.3264	9.06306	11.0376	5.69783	11.3106	2.75624	15.089	9.64459	12.115	7.31697	11.3725	12.3222	0.0435635	0.403562	0.512714	2.75939	4963.8	-868.816			20.888	9.34866	9.16329	10.2681
	2.1374	52.5894	8.52557	9.37048	5.65764	13.2545	2.58381	16.2023	9.99393	10.3296	6.89524	9.41462	12.3937	0.0430358	0.405233	0.504661	2.76391	4964.57	-865.656			21.0841	9.42755	9.59335	8.87982
	2.02218	52.9113	7.64613	8.28525	5.7083	15.0631	2.3059	17.5196	10.5795	8.91188	6.32285	8.18004	12.4771	0.0429652	0.405584	0.51461	2.76166	4964.4	-860.872			20.8599	9.68554	10.135	7.80492
	2.01593	53.3659	7.15192	7.20081	5.72805	17.712	2.21878	20.3375	11.04	7.55631	5.8975	6.93064	12.5583	0.0430644	0.405783	0.520389	2.75662	4964.5	-855.772			20.8446	10.2136	11.1988	6.79482
	2.04497	52.6513	6.74905	6.26078	6.02489	19.3446	2.22275	22.3967	11.5028	6.90236	5.63793	5.56851	12.5834	0.0434876	0.405596	0.526632	2.76109	4964.93	-848.937			20.4818	10.5434	12.0407	6.03627
	2.02913	50.7281	6.41016	5.88272	6.28256	21.4957	2.23412	24.7579	11.7155	6.7699	5.30682	4.50602	12.5276	0.0436529	0.405779	0.526792	2.76295	4964.78	-842.041			19.7225	11.2203	12.9025	5.52758
	1.97476	49.0675	5.7179	5.56742	6.32872	22.8858	2.17366	27.5352	12.1083	6.36209	4.77963	3.8996	12.4055	0.043842	0.405192	0.520378	2.75418	4964.91	-835.063			18.92	11.594	13.9391	5.01377
	1.87784	48.2803	5.03673	5.17444	6.32526	23.6453	2.07428	30.0253	12.3734	6.12771	4.50774	3.66819	12.2991	0.0440603	0.404075	0.527244	2.74479	4965.2	-827.903			18.3983	11.715	14.8243	4.76788
	1.76798	45.3938	4.41082	4.88078	6.30544	24.3926	2.01304	32.4481	12.1048	5.70512	4.23828	3.49869	12.2334	0.0440483	0.402821	0.537348	2.73232	4964.78	-820.806			17.1909	11.8596	15.522	4.4807
	1.71067	44.8092	4.10141	4.63469	6.22979	24.9605	1.90285	35.2556	12.1869	5.36941	3.92781	3.50309	12.1495	0.0442154	0.402222	0.543954	2.73503	4964.88	-815.058			16.8738	11.9417	16.4484	4.26677
	1.66782	42.7088	3.86604	4.49823	6.11536	25.8922	1.89725	36.9507	12.1993	4.92345	3.73582	3.45897	12.0299	0.0446325	0.402734	0.547686	2.7372	4965.2	-809.448			16.0809	12.1686	17.0157	4.03941
	1.54952	40.6281	3.44702	4.22233	5.9216	26.1366	1.84282	38.0235	12.1419	4.88301	3.5406	3.46341	11.94	0.044819	0.402284	0.549547	2.74418	4964.59	-804.252			15.2082	12.0935	17.3361	3.96234
	1.44113	39.4425	3.12632	4.31242	5.65943	25.8571	1.79211	38.4339	11.7222	4.90084	3.41287	3.6153	11.8952	0.0440581	0.402463	0.548899	2.74175	4964.59	-800.546			14.67	11.943	17.3161	3.97634
	1.36752	37.2821	2.91169	4.19145	5.49101	26.2402	1.99519	37.8551	11.842	4.80548	3.47616	3.72264	11.8974	0.0442747	0.402804	0.563465	2.75046	4965.03	-796.894			13.8538	11.9742	17.2307	4.00143
	1.37007	35.0342	2.88349	4.16438	5.33476	26.7148	2.05023	36.9928	11.4625	4.92343	3.54725	3.76765	11.9441	0.0439587	0.403683	0.575736	2.7675	4964.69	-794.142			13.0959	12.0713	16.8352	4.07944
	1.3724	31.3021	2.85527	4.16071	5.26094	27.4169	2.16773	35.8528	11.0476	4.8135	3.7309	3.69412	12.0253	0.0440551	0.404002	0.595283	2.78425	4964.57	-791.634			11.8432	12.2795	16.3561	4.07951
	1.40353	28.5167	2.8574	4.23041	5.12101	27.0714	2.18442	35.2103	11.2114	4.74204	3.91489	3.57655	12.0974	0.0440496	0.40477	0.602636	2.78744	4964.99	-789.11			10.9259	12.1409	16.2021	4.07783
	1.40431	24.6771	2.85592	4.42765	4.81234	26.2918	2.3024	33.0733	11.092	4.86201	4.20549	3.54179	12.1346	0.0440298	0.404808	0.604948	2.79045	4964.9	-787.378			9.64577	11.8439	15.4892	4.2031
	1.44357	21.785	2.84306	4.50641	4.59447	24.2689	2.46126	29.7239	11.2051	4.70672	4.30371	3.51044	12.1711	0.0441082	0.40452	0.60813	2.80161	4964.5	-787.442			8.69055	11.1233	14.4634	4.17362
	1.68587	20.1313	2.83468	4.45205	4.53468	22.3712	2.83709	27.5465	11.6407	4.57458	4.49479	3.45203	12.2626	0.0440618	0.40453	0.612427	2.81584	4964.92	-788.631			8.21727	10.4527	14.0081	4.1738
	1.85115	17.7353	2.84453	4.4527	4.24643	19.8495	3.05464	26.0735	11.6879	4.51491	4.54481	3.25237	12.4211	0.0443789	0.404291	0.616004	2.8323	4965.17	-790.961			7.477	9.51623	13.6054	4.10403
	1.9151	16.4329	2.99822	4.35358	4.00729	17.6997	3.1563	25.619	11.283	4.25476	4.68514	3.07683	12.5446	0.0448867	0.403226	0.614566	2.83431	4964.63	-794.525			7.11539	8.68687	13.3528	4.00558
	1.97998	15.6339	3.15062	4.20841	3.73785	15.3364	3.30136	24.4088	11.4561	4.19547	4.75624	2.94675	12.6039	0.0452165	0.402394	0.613782	2.83193	4964.97	-798.315			6.92149	7.76088	13.0554	3.96615
	2.05902	16.2478	3.42674	4.13944	3.58275	13.13	3.5826	22.7236	11.3562	4.26804	4.73259	2.84527	12.6475	0.0457004	0.402103	0.611348	2.82746	4965.66	-802.181			7.24453	6.95073	12.5541	3.94863
	2.15835	16.7782	3.5685	4.07663	3.51736	10.9511	3.78865	20.6474	11.2645	4.06156	4.62016	2.841	12.7321	0.0459204	0.40172	0.612802	2.8282	4965.01	-806.685			7.50169	6.18169	11.9002	3.84091
	2.30317	18.4936	3.7633	3.92306	3.55308	8.94321	3.90686	20.2094	11.0204	3.87272	4.49806	2.84558	12.8759	0.0466515	0.402007	0.611725	2.83011	4964.98	-812.259			8.18669	5.47312	11.7122	3.73879
	2.41544	19.9817	3.98484	3.91046	3.57225	8.39383	3.90424	20.6559	10.5304	3.76421	4.42098	2.746	13.0041	0.0471751	0.402726	0.618112	2.82109	4966.05	-817.233			8.794	5.29218	11.6969	3.64373
	2.42338	21.2247	4.15844	3.70687	3.54318	8.42296	3.7779	21.6778	10.3042	3.67197	4.3636	2.7567	13.0942	0.0474139	0.403301	0.618648	2.80108	4965.54	-822.566			9.26884	5.22434	11.92	3.59742
	2.46824	23.8166	4.34857	3.62693	3.50408	8.12303	3.76408	21.769	10.2685	3.67765	4.2638	2.72749	13.1651	0.0475159	0.403868	0.620251	2.7858	4965.05	-827.263			10.2111	5.08468	11.9338	3.55632
	2.59232	24.9317	4.45758	3.40921	3.42608	7.89609	4.04597	21.5113	10.1881	3.52632	4.26333	2.72402	13.2669	0.0480356	0.403762	0.612592	2.78286	4966.28	-831.917			10.6605	4.91046	11.9151	3.50456
	2.73434	24.9948	4.40343	3.45183	3.35054	7.67678	4.24442	21.6087	10.4291	3.5654	4.37962	2.85385	13.3637	0.0486584	0.404732	0.606947	2.77543	4966.05	-836.87			10.7108	4.82638	12.0941	3.59962
	2.99135	25.2521	4.4097	3.2985	3.2445	7.45531	4.61195	22.0692	10.9503	3.56435	4.51425	2.88577	13.4435	0.0486496	0.405262	0.609626	2.76743	4965.24	-842.065			10.8844	4.6661	12.5438	3.65479
	3.07058	25.5985	4.38949	3.37197	3.16608	7.07969	4.78635	21.8181	11.263	3.50723	4.61691	3.17626	13.5036	0.0487328	0.405277	0.604293	2.76562	4966.56	-846.954			11.0195	4.53925	12.6225	3.7668
	3.09706	25.6353	4.32228	3.25033	3.03271	6.59739	4.88851	22.7769	11.9677	3.40634	4.87494	3.37553	13.565	0.0487568	0.405138	0.60449	2.7601	4966.56	-851.709			11.0182	4.29348	13.211	3.8856
	3.0351	25.5766	4.16824	3.30964	2.99689	6.41063	5.04368	21.3949	12.4697	3.44846	5.01168	3.45073	13.6543	0.048974	0.404216	0.593597	2.75453	4965.48	-856.567			10.9266	4.23905	12.9694	3.97029
	2.9493	25.3342	4.17011	3.3204	2.90784	6.08643	5.08372	20.226	12.6002	3.46193	5.22842	3.67812	13.767	0.0493609	0.403953	0.586919	2.75872	4966.71	-859.834			10.8179	4.10489	12.6366	4.12282
	2.89723	24.5544	4.0373	3.29211	2.86105	5.69038	5.11841	20.7257	13.1018	3.46407	5.32659	3.8634	13.8802	0.049925	0.40399	0.585258	2.75171	4967	-862.801			10.4963	3.94785	12.982	4.21802
	2.81939	24.2297	4.02177	3.38347	2.79219	5.58975	4.97342	20.8596	13.2354	3.47443	5.53641	4.25084	13.962	0.0500505	0.404022	0.580657	2.75448	4965.8	-865.68			10.357	3.9218	13.0228	4.42056
	2.73441	24.5086	4.0274	3.37655	2.72406	5.61829	4.83402	21.3587	13.5791	3.51137	5.82537	4.4306	14.021	0.0499836	0.404375	0.570929	2.75897	4966.83	-867.845			10.4235	3.9063	13.2573	4.58911
	2.52245	24.8819	4.00205	3.53506	2.68022	5.69497	4.63825	22.2365	13.4081	3.63479	6.12558	4.49214	14.122	0.0504221	0.404511	0.558735	2.76474	4967.39	-870.612			10.4688	3.97008	13.4276	4.75083
	2.46835	25.3333	4.07482	3.52505	2.6609	5.80242	4.61899	22.5265	13.776	3.79136	6.39243	4.31557	14.3011	0.0508431	0.404624	0.555596	2.77313	4966.2	-872.702			10.6255	3.99612	13.6405	4.83312
	2.52831	27.2195	4.15087	3.52639	2.66125	5.77945	4.89069	22.0804	14.1716	3.71158	6.62584	4.39084	14.4854	0.0509913	0.404708	0.547114	2.78344	4966.96	-873.065			11.2996	3.98903	13.7142	4.90942
	2.60747	27.6822	4.28512	3.47453	2.70495	5.85544	5.05458	22.5392	14.0073	3.81419	6.84594	4.40292	14.5597	0.0512881	0.405323	0.540762	2.78857	4967.73	-873.905			11.5249	4.01164	13.867	5.02101
	2.63846	29.0034	4.3325	3.53379	2.6835	6.09785	5.2962	23.1745	14.6374	3.83198	6.91118	4.36994	14.5543	0.050849	0.405621	0.531585	2.8009	4966.79	-875.489			11.9915	4.10505	14.3694	5.0377
	2.71914	30.3498	4.36795	3.54674	2.65458	6.22996	5.35326	24.2067	14.4471	3.89481	7.03677	4.46092	14.6764	0.0515613	0.405976	0.517366	2.81482	4966.81	-876.09			12.479	4.14376	14.669	5.13083
	2.77591	31.1457	4.39519	3.53885	2.69676	6.2342	5.45422	27.6255	14.5147	3.86305	7.11275	4.42801	14.9587	0.0521786	0.40642	0.507413	2.81562	4966.66	-877.397			12.7723	4.1566	15.8648	5.1346
	2.76396	31.412	4.37231	3.53146	2.75718	6.45717	5.5436	30.273	14.2668	3.80487	7.0757	4.50787	15.2259	0.052806	0.40696	0.497254	2.81155	4963.42	-878.942			12.8494	4.24861	16.6945	5.12948
	2.72306	31.2984	4.37931	3.57227	2.79862	6.58644	5.45313	33.783	14.4094	3.68843	6.97073	4.91268	15.3317	0.0528241	0.406217	0.483902	2.79968	4956.96	-878.999			12.8003	4.31911	17.8818	5.19062
	2.71461	32.137	4.32387	3.50274	2.74176	6.63153	5.37517	35.9635	14.2306	3.68285	6.7404	5.30778	15.3561	0.0526249	0.405813	0.463901	2.79409	4943.88	-880.145			13.0585	4.29201	18.5231	5.24368
	2.69517	31.9398	4.36467	3.52673	2.81041	6.98556	5.30126	42.5177	14.0948	3.73019	6.59271	5.81417	15.4912	0.0521658	0.405281	0.460764	2.79352	4924.51	-883.294			12.9999	4.4409	20.6379	5.37902
	2.53594	31.164	4.34629	3.56017	2.82967	7.42257	5.13028	47.0342	13.6119	3.66598	6.35812	6.2167	15.7896	0.0523271	0.404801	0.467734	2.78382	4893.85	-885.243			12.6821	4.60414	21.9255	5.4136
	2.50072	31.2316	4.27698	3.59685	2.83903	7.51579	4.89323	47.9722	13.0904	3.74467	6.02878	6.56905	16.1079	0.0521001	0.404241	0.464325	2.77008	4856.01	-888.03			12.6698	4.65056	21.9853	5.4475
	2.38526	31.7329	4.2277	3.6525	2.81603	7.69482	4.65947	49.6342	12.9471	3.81104	5.62168	7.04596	16.3593	0.0514838	0.403898	0.471369	2.76363	4806.05	-893.09			12.7819	4.72111	22.4136	5.49289
	2.33694	31.7077	4.17423	3.72166	2.75134	7.66285	4.59672	50.0538	12.979	3.9019	5.34547	7.4027	16.6175	0.0507284	0.403475	0.475072	2.76332	4748.45	-896.736			12.7396	4.71195	22.5431	5.55002
	2.31036	32.2807	4.2427	3.73788	2.76019	7.79345	4.78608	51.1198	13.2207	3.96041	5.24615	7.79643	17.0404	0.0503819	0.403249	0.476996	2.77024	4682.74	-900.378			12.9446	4.76384	23.0422	5.66766
	2.37149	32.4288	4.17195	3.66304	2.66139	7.99992	4.98269	50.8791	13.3459	3.99307	5.17995	7.83882	17.5619	0.0505679	0.404352	0.482368	2.77002	4609.24	-906.286			12.9907	4.77479	23.0692	5.67062
	2.31435	34.3797	4.19499	3.67716	2.60309	8.47769	4.95244	52.5401	13.1849	4.25769	5.12271	7.72429	18.0839	0.05014	0.404796	0.486008	2.7607	4528.48	-910.414			13.6297	4.91931	23.5592	5.70156
	2.27709	35.4876	4.15344	3.6834	2.46836	8.72996	4.67805	50.6612	12.9477	4.37764	4.96317	7.86073	18.6272	0.0496161	0.40437	0.487161	2.75433	4422.14	-912.684			13.9727	4.96057	22.7623	5.73385
	2.2436	36.8155	3.93509	3.67882	2.33811	9.04142	4.29733	50.9347	13.0926	4.48732	5.00747	7.88704	19.1912	0.0492	0.404853	0.484698	2.74639	4304.91	-917.316			14.3314	5.01945	22.7749	5.79395
	2.21076	38.2669	3.84873	3.76541	2.33762	9.82247	4.19967	54.3346	12.5935	4.63074	5.16215	8.0619	19.7136	0.0489879	0.405822	0.487534	2.739	4174.2	-919.908			14.7755	5.3085	23.7092	5.9516
	2.21916	39.2681	3.79358	3.79919	2.38264	11.1813	4.11024	56.33	11.8787	4.82888	5.26712	8.75203	20.1437	0.0486163	0.406307	0.482166	2.72818	4040.6	-919.999			15.0936	5.7877	24.1063	6.28268
	2.15334	40.4028	3.56968	3.88799	2.3754	13.0553	3.82691	58.7539	11.2072	4.97106	5.36015	9.49601	20.4822	0.0484045	0.406026	0.483003	2.70545	3886.57	-923.533			15.3753	6.43956	24.596	6.60907
	2.06938	43.7785	3.44631	4.01395	2.31329	15.5177	3.31191	60.1995	10.2463	5.2972	5.29201	10.2193	20.7361	0.0479317	0.405642	0.486349	2.68776	3702.32	-926.79			16.4314	7.28166	24.5859	6.93617
	1.97164	48.0042	3.21934	4.19099	2.28845	16.7326	3.13363	63.8881	9.90314	5.61368	5.34585	10.965	20.8988	0.0477376	0.40503	0.488712	2.67439	3497.07	-926.784			17.7317	7.73735	25.6416	7.30819
	1.92788	48.5783	3.12262	4.32275	2.28375	19.2393	2.91624	66.2752	9.51315	6.00748	5.67792	11.584	20.9714	0.0479966	0.4051	0.493226	2.66405	3276.66	-930.464			17.8763	8.61527	26.2349	7.75646
	1.87302	50.9824	3.05972	4.3955	2.27317	20.445	2.77274	68.133	8.8723	6.4085	5.61867	12.348	20.9747	0.0483565	0.404873	0.495981	2.65706	3044.25	-934.298			18.6384	9.0379	26.5927	8.12505
	1.86493	55.2587	3.07828	4.49439	2.31427	22.6457	2.65416	69.726	8.53649	6.73287	5.60883	13.456	20.9555	0.0482464	0.404468	0.497013	2.66458	2810.62	-933.369			20.0673	9.81813	26.9722	8.59923
	1.80454	56.6719	3.01651	4.59588	2.22397	24.0273	2.54632	70.5444	8.30519	6.95981	5.83632	14.6125	21.002	0.0495561	0.404011	0.507578	2.66771	2566.48	-937.215			20.4977	10.2824	27.132	9.13619
	1.77719	58.4851	2.95882	4.61412	2.16605	23.7787	2.43821	73.9496	8.44412	7.12037	6.01297	15.4541	21.0367	0.0499035	0.404703	0.516443	2.67257	2324.37	-941.817			21.0737	10.1863	28.2773	9.52914
	1.7529	60.6857	2.80696	4.68713	2.10714	24.6367	2.41435	75.0926	8.70918	7.20146	6.38706	15.6056	21.0102	0.0501515	0.405134	0.532117	2.68588	2114.07	-939.955			21.7485	10.477	28.7387	9.73136
	1.74957	59.4358	2.80032	4.70484	2.1102	23.386	2.33773	75.9735	9.34411	7.31382	6.88253	15.7174	20.9652	0.0502635	0.404571	0.548319	2.69029	1926.91	-942.332			21.3285	10.067	29.2184	9.97124
	1.72895	59.312	2.71811	4.86981	2.17483	23.9974	2.30118	74.3062	9.58131	8.03632	7.58242	15.8152	20.9409	0.0501693	0.404797	0.555063	2.69623	1787.56	-946.875			21.253	10.3473	28.7296	10.478
	1.72779	61.8435	2.64698	4.94069	2.20949	22.8169	2.24374	74.5351	10.2104	8.38923	7.97387	15.7196	20.9523	0.0501739	0.405141	0.563489	2.69407	1681.96	-943.948			22.0728	9.98902	28.9964	10.6942
	1.71955	61.6586	2.58953	5.32695	2.23124	22.5479	2.23129	75.1647	10.651	9.29766	8.60627	15.6344	20.983	0.0499566	0.405978	0.569016	2.70106	1608.23	-946.054			21.9892	10.0354	29.349	11.1795
	1.70888	60.9941	2.53177	5.50972	2.20401	21.8157	2.24024	75.8472	11.0475	10.9226	8.83639	15.0236	20.9677	0.0498392	0.406021	0.578871	2.69998	1550.75	-952.057			21.7449	9.84316	29.7116	11.5942
	1.66204	60.7463	2.43929	5.7677	2.24156	21.1764	2.27482	73.3828	11.2018	11.6951	8.94722	13.9767	20.8758	0.0493394	0.40603	0.581567	2.70301	1527.96	-948.902			21.6159	9.72855	28.9531	11.5397
	1.58465	59.0338	2.3916	6.03123	2.29383	20.7198	2.19576	70.951	11.327	12.7091	9.15673	12.9755	20.7879	0.0497474	0.405522	0.587636	2.7113	1521.39	-950.112			21.0034	9.68162	28.1579	11.6138
	1.57523	58.0804	2.38821	6.374	2.42586	21.3426	2.18042	72.1281	11.4588	15.7159	8.97337	12.4283	20.7393	0.0500126	0.405075	0.588936	2.71865	1527.9	-956.012			20.6813	10.0475	28.5891	12.3725
	1.57562	60.4881	2.32575	6.9064	2.66598	22.4746	2.16466	70.393	10.9345	18.2638	8.93391	11.2887	20.727	0.0502139	0.405231	0.588591	2.72801	1538.7	-951.763			21.4632	10.6823	27.8307	12.8288
	1.6074	59.4227	2.31374	7.52684	3.09732	23.6172	2.1669	71.2211	10.742	20.7582	8.50154	10.4845	20.7519	0.0502102	0.404138	0.594735	2.74162	1548.25	-951.24			21.1146	11.4138	28.0434	13.2481
	1.63706	59.2924	2.29718	8.62204	3.60845	25.9968	2.1406	71.3052	10.0229	22.9856	7.98125	9.62156	20.7811	0.0503542	0.403653	0.601103	2.75268	1569.03	-956.646			21.0756	12.7424	27.8229	13.5295
	1.67818	60.2287	2.2577	10.3629	4.36976	30.0363	2.14342	75.7312	9.40848	26.3701	7.53536	9.2565	20.7937	0.0506478	0.403835	0.610414	2.75687	1586.45	-950.811			21.3882	14.923	29.0944	14.3873
	1.7374	59.3117	2.2757	13.7887	5.35245	33.3052	2.06037	78.8077	9.02608	29.5615	7.28784	9.65389	20.7101	0.0508652	0.403149	0.630849	2.76321	1600.98	-725.856			21.1083	17.4821	29.9647	15.5011
	1.80915	59.5554	2.28008	18.3046	6.46842	38.4569	2.06338	79.2944	8.44559	34.3878	7.15157	10.8274	20.5248	0.0504871	0.40235	0.640072	2.75985	1596.91	-247.036			21.2149	21.0766	29.9345	17.4556
	1.86298	60.6398	2.29715	24.169	7.95603	42.1699	2.07963	79.2553	8.36976	39.3255	6.84301	11.9504	20.2824	0.0501239	0.401692	0.644742	2.75837	1572.92	329.727			21.6	24.765	29.9016	19.373
	1.92915	58.857	2.33726	28.9487	8.9421	44.7842	2.11563	81.7889	7.76793	41.699	6.40391	12.5741	20.0027	0.0498884	0.402918	0.643957	2.74918	1528.98	927.053			21.0411	27.5583	30.5575	20.2257
	1.98339	62.3072	2.47575	29.4801	8.98505	44.5453	2.17935	85.8815	7.84333	39.0884	6.16523	12.7088	20.3601	0.0493821	0.402501	0.576473	2.78066	1503.14	939.644			22.2554	27.6701	31.968	19.3208
	2.04569	63.0104	2.59336	36.1012	10.1747	46.2355	2.28245	91.9943	7.74889	42.4082	6.13582	13.3676	20.0981	0.0490057	0.403292	0.578922	2.77072	1453.54	1542.1			22.5498	30.8372	34.0085	20.6372
	2.11409	61.9437	2.70637	40.9743	11.7084	47.7218	2.40177	98.9039	7.74418	45.726	6.14432	13.8942	19.7983	0.0489302	0.403428	0.576011	2.75634	1379.47	2169.55			22.2547	33.4682	36.35	21.9215
	2.17842	59.9103	2.77112	45.926	12.9411	48.585	2.57717	104.08	7.6721	49.0955	6.05059	14.3848	19.4938	0.0486105	0.403445	0.567832	2.74941	1280.27	2800.68			21.62	35.8174	38.1099	23.177
	2.29307	59.4246	2.77156	49.5318	13.744	48.8631	2.6891	104.943	7.44424	49.8798	5.96845	14.4086	19.1859	0.047983	0.403323	0.555641	2.73906	1158.61	3411.49			21.4964	37.3796	38.3587	23.419
	2.36639	62.247	2.73735	51.2152	14.71	48.9629	2.81239	102.194	7.24888	51.0394	5.93871	14.3781	18.9989	0.0476648	0.403648	0.547269	2.74041	1008.85	3696.47			22.4502	38.296	37.4184	23.7854
	2.4983	62.8813	2.77076	53.7015	16.2346	47.8776	2.92029	100.667	7.37057	51.6703	6.19436	13.6622	18.9303	0.047979	0.404223	0.537974	2.74444	843.412	3809.45			22.7168	39.2713	36.9861	23.8423
	2.60541	57.799	2.81942	54.0989	17.33	47.4111	3.0553	97.2332	7.48177	50.6722	6.43852	13.1587	18.9749	0.0479239	0.404447	0.521066	2.74816	658.863	3853.15			21.0746	39.6133	35.9234	23.4231
	2.82145	53.6494	2.85699	53.7188	18.348	46.4595	3.28884	93.0182	7.80132	49.7666	6.78161	12.664	19.1319	0.0484099	0.403712	0.509751	2.74924	473.482	3878.99			19.776	39.5087	34.7028	23.0707
	2.94261	48.0797	2.87119	51.7709	18.6452	44.8331	3.48668	89.1476	7.96909	46.9251	7.05066	11.5564	19.4077	0.0487512	0.402642	0.49538	2.74572	275.036	3890.98			17.9645	38.4164	33.5344	21.844
	3.00614	45.7663	2.88055	47.5351	18.3291	42.4365	3.55259	84.0082	8.07902	43.4494	7.39083	10.7929	19.7708	0.0491753	0.402077	0.488612	2.73564	80.0062	3884.22			17.2177	36.1002	31.8799	20.5444
	3.03946	42.7357	2.91375	43.9796	17.7931	39.546	3.68872	73.8006	8.14374	37.8101	7.70186	9.71769	20.1497	0.05016	0.401693	0.487163	2.73994	-103.573	3874.91			16.2296	33.7729	28.5443	18.4099
	3.1068	37.009	2.96033	40.5377	17.0599	35.7926	3.82827	69.9278	8.23882	32.3991	7.90374	8.73045	20.4979	0.0505036	0.400604	0.488615	2.73653	-267.445	3859.23			14.3587	31.1301	27.3316	16.3444
	3.14089	29.6543	3.09797	36.1777	15.5201	30.6851	3.90575	66.9444	8.3268	26.6357	7.77677	7.27583	20.7694	0.0507885	0.399104	0.488643	2.73749	-398.118	3831.55			11.9644	27.461	26.3923	13.8961
	3.28536	22.66	3.28784	30.6067	13.6588	25.8265	4.18449	66.0115	8.43485	21.2887	7.79867	6.38871	20.9102	0.0511876	0.398643	0.489267	2.73115	-489.622	3807.24			9.74439	23.364	26.2103	11.8254
	3.28307	21.0934	3.45927	23.5516	11.0481	20.9885	4.40632	64.8765	8.3904	16.111	7.72136	5.52266	20.9514	0.0512825	0.398126	0.490419	2.73325	-539.832	3784.55			9.27858	18.5294	25.8911	9.78501
	3.34242	21.3769	3.83423	17.6267	8.25045	16.195	4.33465	63.3146	8.07235	11.2041	7.26795	5.23095	20.8986	0.051053	0.397814	0.4943	2.73603	-549.053	3755.53			9.51784	14.024	25.2405	7.90099
	3.32757	21.1298	4.10654	13.4455	6.56413	12.1865	4.28334	57.3353	7.81723	7.97851	7.08375	5.22894	20.7394	0.0505193	0.39789	0.497501	2.74882	-515.221	3732.63			9.52131	10.7321	23.1453	6.76373
	3.38194	18.0354	4.52731	10.4689	5.03788	9.83273	4.24701	54.1822	7.63109	6.62916	6.63567	5.32415	20.5046	0.0498698	0.398159	0.499957	2.75858	-431.56	3715.09			8.64821	8.44649	22.0201	6.19633
	3.50739	17.178	5.25003	8.6857	4.50448	8.08341	4.23562	53.2904	7.63247	5.89012	6.14443	5.66629	20.238	0.0495298	0.398184	0.500432	2.76976	-317.705	3695.04			8.64513	7.0912	21.7195	5.90028
	3.71153	18.0571	5.76299	7.33865	4.19016	6.84299	4.32842	51.4867	7.62442	5.52384	5.73722	6.05171	19.9671	0.0496392	0.399117	0.508181	2.77943	-183.619	3680.54			9.1772	6.12393	21.1465	5.77092
	3.83002	19.184	6.73029	6.54081	3.93934	5.70973	4.36784	49.3873	7.56841	5.29504	5.56133	6.7539	19.7168	0.0492131	0.399789	0.509999	2.78976	-37.4623	3672.11			9.91479	5.39663	20.4412	5.87009
	3.73365	20.8747	7.11183	6.46577	3.88099	5.46981	4.15858	49.8201	7.20178	4.92887	5.06196	7.9256	19.5145	0.0485183	0.400189	0.514417	2.80031	115.279	3662.31			10.5734	5.27219	20.3935	5.97214
	3.62537	21.854	7.43158	6.05813	3.7251	5.48465	3.93966	49.0977	6.91758	4.74744	4.82515	9.1646	19.3809	0.0480935	0.400233	0.522464	2.79453	262.59	3656.94			10.9703	5.08929	19.985	6.24573
	3.54569	22.1393	7.62828	5.81814	3.47911	5.53276	3.72594	47.1489	6.72753	4.63085	4.47776	9.88795	19.2713	0.0480572	0.400585	0.529963	2.78693	400.644	3656.9			11.1044	4.94334	19.2008	6.33219
	3.50327	21.4246	7.53869	5.55619	3.32757	5.68874	3.66222	45.6456	6.52136	4.38474	4.10289	10.4352	19.1855	0.0480218	0.399832	0.533912	2.78576	517.184	3655.8			10.8222	4.8575	18.6097	6.30761
	3.39931	21.9869	7.50512	5.358	3.13841	5.82368	3.58441	44.4703	6.15262	4.20993	3.93695	10.917	19.171	0.0473825	0.400907	0.544802	2.78225	608.227	3656.89			10.9638	4.77336	18.0691	6.35463
	3.09315	22.0188	7.01735	5.10885	2.83269	5.86918	3.62629	42.601	5.82718	4.03779	3.67377	11.2949	19.2937	0.0466051	0.401867	0.558117	2.7728	686.098	3661.6			10.7098	4.60357	17.3515	6.3355
	2.90632	22.0306	6.72081	5.10027	2.63252	5.83924	3.6175	41.9546	5.37698	3.93314	3.44256	11.2524	19.5305	0.045843	0.401742	0.559043	2.76895	747.728	3664.86			10.5526	4.52401	16.983	6.20938
	2.76116	22.1626	6.10146	4.87723	2.4891	5.79671	3.74449	40.8538	5.37742	3.79107	3.14739	11.3619	19.8104	0.0457543	0.401727	0.558337	2.76175	792.679	3667.46			10.3418	4.38768	16.6586	6.10013
	2.80928	21.6734	6.28109	4.84164	2.50723	5.56653	3.81395	38.4801	5.46473	3.68732	2.93496	10.5391	20.0556	0.0459049	0.401372	0.559465	2.75487	819.572	3670.96			10.2546	4.30513	15.9196	5.72045
	3.02683	20.721	6.22871	4.7567	2.58292	5.43453	4.31986	35.4315	5.60479	3.59211	2.81164	9.51384	20.2447	0.0452988	0.401946	0.552824	2.75334	837.521	3671.61			9.99217	4.25805	15.1187	5.30586
	3.07481	19.7441	6.39591	4.7132	2.80153	5.19332	4.7931	32.0455	5.88737	3.50539	2.82454	8.47825	20.4088	0.0446235	0.401787	0.546187	2.7422	851.595	3669.88			9.73828	4.23602	14.242	4.93606
	3.21962	19.5071	6.46305	4.75307	2.93761	4.87105	5.16306	28.7741	6.09225	3.41073	2.79114	7.54891	20.5173	0.0448044	0.40191	0.541322	2.72745	863.07	3667.58			9.72993	4.18725	13.3431	4.58359
	3.54448	19.6867	6.47856	4.76534	3.03967	4.61149	5.45584	24.498	6.20055	3.29875	2.71966	6.69139	20.5471	0.0454878	0.401803	0.534623	2.71633	871.775	3662.84			9.90324	4.13883	12.0515	4.2366
	3.93218	20.2827	6.75159	4.84144	3.18887	4.37827	5.58241	20.3211	6.3224	3.31005	2.69879	5.75626	20.5153	0.0462861	0.401458	0.527786	2.70692	876.936	3655.3			10.3222	4.13619	10.742	3.9217
	4.31864	19.1773	7.02926	4.90253	3.5057	4.11176	5.41702	15.7914	6.5163	3.33082	2.81244	4.87847	20.4144	0.0467875	0.402176	0.520828	2.69385	881.567	3647.53			10.1751	4.17333	9.24157	3.67391
	4.33006	18.4046	7.24082	4.87919	3.70668	4.26152	5.52097	14.8482	6.65234	3.35045	2.90283	3.98045	20.2637	0.0470343	0.403148	0.519525	2.69894	885.361	3638.05			9.99183	4.28246	9.00715	3.41124
	4.57652	18.675	7.27397	4.81711	3.80024	4.29236	5.40877	14.6239	6.77317	3.35633	2.87955	3.39717	20.0706	0.0471549	0.403353	0.510422	2.70032	888.713	3625.53			10.1752	4.30324	8.93526	3.21102
	4.7882	18.6024	7.40802	4.72152	4.05105	4.359	5.10257	14.5462	6.98509	3.33823	2.91477	3.15934	19.8678	0.0474798	0.404038	0.509923	2.71332	888.207	3612.55			10.2662	4.37719	8.87794	3.13745
	5.10552	18.424	7.61778	4.60086	4.2521	4.54678	4.83384	14.9689	6.93661	3.30502	2.97191	2.97447	19.6727	0.0477956	0.404472	0.509148	2.7315	886.278	3597.67			10.3824	4.46658	8.91311	3.0838
	5.70731	18.2976	8.19563	4.43836	4.56892	4.65338	4.73082	15.5679	6.84759	3.29863	3.02678	2.83573	19.525	0.0476663	0.404675	0.505844	2.74091	882.885	3579.48			10.7335	4.55355	9.04877	3.05371
	6.04219	18.4643	8.53078	4.41966	4.86313	4.80213	4.61015	16.185	6.90118	3.37487	3.1327	2.61686	19.4506	0.0471215	0.404845	0.501452	2.74727	876.646	3558.92			11.0124	4.69497	9.23212	3.04147
	6.07235	18.8138	9.02469	4.23799	4.93707	4.96843	4.49528	18.3281	6.95942	3.30864	3.1327	2.7124	19.4273	0.0464559	0.404986	0.49896	2.75877	867.703	3535.02			11.3036	4.7145	9.92758	3.05124
	6.01104	18.5305	9.22262	4.11972	4.94939	4.90528	4.39391	18.7794	7.30726	3.25442	3.05089	2.77819	19.4858	0.0461574	0.404309	0.501913	2.77605	857.851	3505.85			11.2547	4.65813	10.1602	3.02784
	6.13343	19.2796	9.31899	3.92458	4.98837	4.8899	4.27519	19.0842	7.57593	3.25522	3.0615	2.93024	19.6209	0.0457754	0.404277	0.503827	2.78723	845.739	3472.52			11.5773	4.60095	10.3118	3.08232
	5.89901	19.2931	9.25832	3.96867	5.06623	5.07112	4.20493	20.6285	7.85159	3.24003	3.13451	3.21276	19.8396	0.0454324	0.404898	0.503467	2.79812	835.267	3432.98			11.4835	4.70201	10.895	3.19577
	5.51161	20.2966	9.24187	3.98136	5.02784	5.34675	4.08375	21.8303	8.17407	3.25207	3.24856	3.45831	20.089	0.0449489	0.405289	0.517529	2.81096	827.622	3383.5			11.6833	4.78532	11.3627	3.31965
	5.21697	21.1422	9.30708	4.01862	4.88056	5.62066	3.96439	22.8299	8.40443	3.30384	3.46268	3.74648	20.3513	0.044495	0.406785	0.52381	2.81961	823.89	3328.1			11.8888	4.83994	11.7329	3.50433
	4.63357	22.3642	8.98133	4.04033	4.64443	5.77407	3.74479	23.2889	8.83349	3.27458	3.51612	4.01438	20.5778	0.0442176	0.407588	0.535885	2.83787	823.581	3266.14			11.993	4.81961	11.9557	3.60169
	3.9213	22.772	9.07942	3.9583	4.37002	6.0914	3.50202	23.9953	9.13675	3.30849	3.57494	4.40241	20.7635	0.0438765	0.407847	0.542435	2.8554	827.552	3194.31			11.9242	4.80657	12.2114	3.76195
	3.51686	23.1558	8.93545	3.89666	4.41138	6.43799	3.33626	24.2222	9.27057	3.37255	3.63186	4.78358	20.8916	0.0439775	0.407353	0.548771	2.86736	834.392	3116.75			11.8694	4.91534	12.2763	3.92933
	3.53319	23.8521	9.15908	3.85258	4.37162	6.73231	3.25704	24.6845	9.24932	3.40599	3.66739	5.21685	20.944	0.043913	0.406674	0.548992	2.87983	844.321	3025.99			12.1815	4.9855	12.3969	4.09674
	3.27931	23.6137	9.30223	3.85692	4.44003	6.93516	3.16245	24.9127	9.39436	3.43023	3.7472	5.35408	20.9281	0.043788	0.405921	0.548453	2.89492	854.983	2929.23			12.0651	5.07737	12.4898	4.17717
	3.31744	24.4471	9.72756	3.84762	4.47186	6.91107	3.11422	24.001	9.35851	3.51071	3.73807	5.33772	20.8494	0.0438781	0.404922	0.556681	2.89536	865.491	2829.6			12.4974	5.07685	12.1579	4.1955
	3.3998	24.9783	9.76877	3.89631	4.45174	6.94298	3.13561	23.8738	9.27668	3.58803	3.61125	5.33837	20.6524	0.0442851	0.403774	0.559467	2.89482	875.871	2726.59			12.7156	5.09701	12.0954	4.17922
	3.53555	24.6377	10.299	3.90511	4.56951	7.09977	3.17285	23.1729	9.16638	3.72065	3.46178	5.29664	20.3706	0.044741	0.40239	0.5599	2.89385	884.636	2620.47			12.8241	5.19146	11.8374	4.15969
	3.64648	23.5448	10.6407	3.87767	4.69002	7.32393	3.15363	23.6313	9.3457	3.73887	3.40352	5.29234	20.0974	0.0448721	0.401839	0.566062	2.8864	893.902	2510.9			12.6107	5.2972	12.0435	4.14491
	3.8891	23.8429	10.6276	3.98147	4.81456	7.43143	3.23969	24.5555	9.47491	3.74145	3.35033	5.10825	19.9867	0.0452933	0.401525	0.573287	2.8656	903.964	2392.37			12.7866	5.40915	12.4234	4.06668
	3.9099	23.6939	10.6052	4.05809	5.03453	7.53718	3.20546	24.4173	9.64942	3.82084	3.41478	4.78907	20.0557	0.0454212	0.401863	0.586151	2.8452	911.604	2274.24			12.7363	5.54327	12.424	4.00823
	3.98493	24.2397	10.3562	4.16513	5.0962	7.89132	3.20494	23.9411	9.75672	3.81829	3.3323	4.70426	20.1904	0.0456696	0.402626	0.594655	2.82383	919.27	2152.08			12.8602	5.71755	12.3009	3.95162
	4.07299	23.7652	10.4212	4.22748	5.12479	8.57263	3.27608	24.401	9.7691	3.85303	3.30271	4.48265	20.3585	0.046101	0.403111	0.604585	2.79492	928.714	2027.42			12.7531	5.97497	12.4821	3.87946
	4.17524	23.4843	10.2525	4.11819	5.1635	8.95469	3.33078	24.6157	9.84198	3.79454	3.30306	4.4206	20.572	0.0464482	0.404224	0.602912	2.7757	938.944	1898.11			12.6374	6.07879	12.5962	3.8394
	4.27215	22.8096	10.4093	4.19258	5.15395	9.73459	3.28115	25.1426	9.8585	3.85523	3.30795	4.4004	20.8485	0.0462739	0.405022	0.61075	2.74907	950.231	1763.61			12.497	6.36037	12.7607	3.85453
	4.29684	22.4941	10.1749	4.27598	5.22948	11.3881	3.28767	25.6252	9.89399	3.74715	3.23862	4.46355	21.0956	0.0463531	0.404967	0.612998	2.72555	963.001	1623.11			12.322	6.96451	12.9356	3.81644
	4.3326	22.8081	9.89901	4.33925	5.22144	12.5024	3.29172	26.7543	9.50962	3.80089	3.17755	4.48948	21.2138	0.0463779	0.404497	0.612027	2.71256	971.774	1478.53			12.3466	7.35435	13.1852	3.82264
	4.1471	23.1104	9.8068	4.39352	5.3165	14.1998	3.23971	28.4683	9.12604	3.82898	3.07576	4.55022	21.2527	0.0463847	0.404824	0.607533	2.69808	978.334	1331.14			12.3548	7.96994	13.6113	3.81832
	3.96222	24.5471	9.23867	4.4288	5.321	15.3999	3.27401	29.1398	8.96154	3.83772	3.01787	4.59818	21.2986	0.0461072	0.404785	0.602111	2.68775	987.244	1178.87			12.5827	8.38322	13.7918	3.81792
	3.8557	26.8194	8.93996	4.44786	5.32138	17.471	3.22386	30.6113	8.67094	3.93214	2.97593	4.64402	21.4595	0.0458452	0.404068	0.59751	2.67658	993.04	1019.79			13.205	9.08008	14.1687	3.85069
	3.60905	29.3742	8.36	5.20867	5.13032	19.2729	3.16906	32.6141	8.54939	3.94103	2.99026	4.8485	21.728	0.0452112	0.403922	0.591381	2.66747	996.313	854.591			13.7811	9.87063	14.7775	3.9266
	3.3866	32.2009	7.92665	5.37102	5.08575	21.0895	3.06756	34.0721	8.44142	3.90035	2.92054	5.09983	22.1267	0.0449004	0.403149	0.583691	2.66902	998.772	690.437			14.5047	10.5154	15.1937	3.97357
	3.21038	33.9017	7.65835	5.50424	4.95636	23.5086	2.96805	34.3258	8.29193	3.88433	2.86746	5.29178	22.6023	0.0443145	0.402352	0.569812	2.66649	996.874	524.732			14.9235	11.3231	15.1953	4.01452
	3.05789	37.3561	7.53126	5.71793	4.93826	24.7712	2.90777	34.7	8.15623	3.8802	2.87475	5.33421	23.1106	0.0442195	0.402079	0.557298	2.66514	994.292	354.882			15.9817	11.8091	15.2547	4.02972
	2.90151	39.8672	7.44218	5.78221	4.86829	26.2717	2.83042	34.9956	7.82811	3.96541	2.78126	5.4442	23.5145	0.0438764	0.402208	0.556868	2.6679	995.777	189.604			16.737	12.3074	15.218	4.06362
	2.78807	41.4323	7.36042	6.01478	4.75734	27.8248	2.70231	34.4112	7.93384	4.07574	2.70828	5.53761	23.7442	0.0434984	0.401991	0.553977	2.67541	993.597	34.5672			17.1936	12.8656	15.0158	4.10721
	2.61018	41.9113	7.34627	6.25396	4.67693	29.3211	2.57921	35.1957	7.72282	4.17858	2.61127	5.60766	23.7971	0.0439106	0.401779	0.555014	2.68445	990.285	-103.659			17.2893	13.4173	15.1659	4.1325
	2.4911	41.9706	7.11902	6.49554	4.58128	29.8869	2.41668	34.9625	7.60958	4.2098	2.56051	5.88771	23.7165	0.0438481	0.401878	0.551996	2.70031	993.303	-224.444			17.1936	13.6546	14.9963	4.21934
	2.42528	43.2619	7.04939	6.27705	4.67199	30.6365	2.24289	34.067	7.41412	4.31248	2.42731	6.61004	23.5546	0.0439156	0.402921	0.554031	2.7095	993.903	-325.275			17.5788	13.8618	14.5747	4.44995
	2.3084	42.292	6.922	6.31237	4.70104	31.0789	2.15305	32.4307	7.19448	4.47435	2.39332	6.82954	23.3443	0.0441018	0.403196	0.562022	2.71612	992.256	-410.764			17.1741	14.0308	13.9261	4.56574
	2.1926	44.3692	6.31823	6.34174	4.63105	33.0285	2.05583	32.2374	7.04252	4.6209	2.24204	7.28427	23.027	0.0440767	0.403328	0.572103	2.735	995.845	-475.232			17.6267	14.6671	13.7786	4.71573
	2.15664	44.5091	6.31121	6.47978	4.5607	36.2745	1.95171	32.5775	6.99236	4.69728	2.08646	7.69754	22.637	0.04401	0.403468	0.577093	2.73448	993.093	-520.182			17.659	15.7717	13.8405	4.82709
	2.0531	42.7076	6.3869	6.63074	4.50944	39.6022	1.8774	32.4112	6.77823	4.82142	2.02098	8.61295	22.2751	0.0444801	0.403267	0.58522	2.74172	985.991	-547.93			17.0492	16.9141	13.6889	5.15178
	2.01295	41.5266	6.85132	6.51473	4.53756	41.6567	1.83068	33.7213	6.42871	4.9969	1.9962	9.33125	21.9783	0.0451208	0.403412	0.589985	2.76149	984.821	-561.714			16.797	17.5697	13.9936	5.44145
	1.98768	42.0992	6.96051	6.7773	4.654	43.8602	1.85844	34.8288	6.12392	5.26389	1.96289	10.7487	21.7314	0.0451722	0.403284	0.60513	2.76892	980.698	-568.586			17.0158	18.4305	14.2704	5.99184
	1.97962	41.4111	7.10227	6.91515	4.79658	44.6798	1.83258	38.9348	5.98877	5.47741	1.98261	11.2304	21.495	0.0452319	0.402987	0.611304	2.77235	971.838	-571.263			16.831	18.7972	15.5854	6.23013
	1.95088	40.7217	7.04964	7.2522	4.70896	45.506	1.79387	41.1091	5.78779	5.61109	1.967	12.2418	21.3028	0.0454112	0.402953	0.624175	2.78052	969.268	-572.717			16.5741	19.1557	16.2303	6.60664
	1.91179	41.184	7.0335	7.40603	4.69608	44.7556	1.74411	43.3721	5.56527	5.74014	1.98793	12.9892	21.2057	0.045187	0.403424	0.630032	2.78325	963.642	-572.406			16.7098	18.9526	16.8938	6.90574
	1.8666	40.0757	6.95977	7.55493	4.61297	42.5436	1.67916	45.4111	5.42469	6.06319	2.04087	13.5235	21.1812	0.0454268	0.40342	0.642126	2.79274	953.766	-570.636			16.3007	18.2372	17.505	7.20919
	1.82088	40.6582	6.79073	7.70315	4.55134	38.6776	1.6693	47.991	5.25888	6.7408	2.05412	14.0983	21.138	0.0454789	0.402979	0.651129	2.79252	953.354	-569.271			16.4233	16.9774	18.3064	7.63106
	1.7885	41.645	6.53176	7.96381	4.42512	33.3638	1.66503	49.2224	5.14891	7.20286	2.10794	14.1137	21.0717	0.045478	0.402761	0.658442	2.7883	951.84	-568.264			16.6551	15.2509	18.6788	7.80817
	1.77878	44.4044	6.09567	8.1224	4.27817	28.6737	1.62478	51.4272	5.0944	7.45994	2.14857	13.8582	21.0427	0.0446489	0.403131	0.664782	2.77885	945.398	-567.667			17.4263	13.6914	19.3821	7.82224
	1.79434	46.1445	5.58959	8.65399	3.96073	22.386	1.58604	53.8193	5.33322	8.37408	2.21974	13.4532	21.0301	0.0444837	0.40358	0.665584	2.77504	945.654	-567.008			17.8428	11.6669	20.2462	8.01567
	1.81801	50.5394	5.17218	9.63266	3.74803	19.5336	1.62577	54.4842	5.65011	10.5217	2.42406	13.7369	21.0234	0.0441057	0.40375	0.666399	2.7695	934.686	-566.884			19.1765	10.9714	20.5867	8.89421
	1.82076	55.2239	4.86005	11.1765	3.71367	15.7027	1.75468	56.6803	5.76632	13.6229	2.78079	13.4828	20.8996	0.0437816	0.403971	0.673041	2.76359	941.436	-567.411			20.6349	10.1976	21.4004	9.96217
	2.02134	58.7495	4.7172	13.1724	3.66494	13.1791	1.90221	58.4394	5.98053	18.348	3.22392	14.4427	20.6498	0.0438153	0.403775	0.672037	2.75652	980.539	-569.15			21.8294	10.0055	22.1074	12.0049
	2.28981	65.5544	4.48237	16.502	3.77398	11.8786	2.04298	60.603	6.16229	23.8426	3.73698	15.4163	20.1988	0.0434847	0.403975	0.673806	2.7491	1155.8	-572.395			24.1089	10.7182	22.9361	14.3319
	2.42704	71.6434	4.1943	21.2894	4.12102	10.3257	2.16924	61.278	6.28344	29.5075	4.26581	16.8789	19.5631	0.0433302	0.404098	0.671239	2.74649	1480.12	-577.473			26.0882	11.912	23.2436	16.8841
	2.65121	79.7676	3.98839	25.2474	4.30767	9.80565	2.32468	62.5342	6.47777	36.9623	5.15103	19.2088	18.8189	0.043002	0.404089	0.668187	2.73906	1885.83	-587.038			28.8024	13.1202	23.7789	20.4407
	2.78621	84.1178	3.91581	29.4627	4.55246	9.80465	2.41617	61.867	6.85573	44.2585	5.85407	22.0731	17.895	0.0431733	0.40371	0.667437	2.73272	2361.4	-600.097			30.2733	14.6066	23.713	24.0619
	2.89659	88.5921	3.84173	32.4441	4.83388	9.82573	2.50073	59.0884	6.98962	50.9133	6.77004	25.1114	16.7359	0.0435308	0.403391	0.661422	2.71992	2871.4	-617.561			31.7768	15.7012	22.8596	27.5982
	2.94134	92.2714	4.02563	35.0252	5.09243	10.1481	2.4483	56.943	6.97522	55.9544	7.74648	28.2188	15.3894	0.0442253	0.403135	0.653359	2.71479	3416.62	-637.515			33.0795	16.7552	22.1222	30.6399

## Sheet: P202 U2
	Ra Li	Oi Li	Oe Li	MF Li	ICO Li	LO Li	Ra Re	Oi Re	Oe Re	MF Re	ICO Re	LO Re	EKG	Kippwinkel	Rotwinkel	Kraft x	Kraft y	Druck li	Druck re			Bauch links	Rücken links	Bauch rechts	Rücken rechts
	3.61422	6.21724	4.81831	13.8242	5.77337	5.75134	3.84783	16.9084	6.87758	13.4131	11.6628	16.7361	21.6698	0.0476868	0.118041	0.55416	2.83108	42	-976.165			4.88326	8.44965	9.21128	13.9373
	3.24612	5.99771	4.51372	15.371	5.49679	6.92611	3.64567	17.105	6.68386	17.0631	13.0965	20.3692	21.6083	0.0473685	0.118137	0.555982	2.81328	31	-959.318			4.58585	9.26464	9.14483	16.8429
	3.04903	5.94135	4.45596	20.2285	5.46048	8.13207	3.64312	17.6325	6.57963	24.151	14.4789	24.5422	21.5147	0.0467644	0.118422	0.556893	2.79874	1.20435	-942.957			4.48211	11.2737	9.28508	21.0574
	2.9039	5.805	4.39012	27.0833	5.98171	9.6975	3.48589	18.2052	6.41861	34.8739	15.6673	27.9575	21.384	0.047134	0.118628	0.550218	2.78266	11	-937.192			4.36634	14.2542	9.36989	26.1662
	2.79702	5.88389	4.41065	33.3497	6.4154	11.406	3.467	18.0682	5.94748	44.4684	17.3523	33.1503	21.2293	0.0472433	0.118953	0.542278	2.76627	2731.03	L			4.36385	17.057	9.16088	31.657
	2.78403	5.87516	4.43873	41.4502	6.84932	12.6731	3.41648	17.9372	5.87373	54.8343	19.5856	37.2066	21.079	0.0475251	0.118264	0.535715	2.74409	3168.3	-950.502			4.36597	20.3242	9.07581	37.2088
	2.86478	5.80935	4.42806	50.1629	7.50747	14.8856	3.36173	17.5457	5.7878	62.4932	21.2308	41.0072	20.9454	0.048025	0.116651	0.525178	2.73724	3458.9	-968.23			4.36739	24.1853	8.89839	41.5771
	2.91132	5.72484	4.43495	58.8745	8.21399	17.0431	3.23233	16.8949	5.41404	69.7797	22.7716	43.064	20.8532	0.0486238	0.115872	0.513787	2.7436	3663.15	-989.499			4.35704	28.0439	8.51375	45.2051
	3.01738	5.67574	4.35057	66.6137	9.12267	18.6369	3.23136	16.0644	5.27721	75.8796	24.0258	44.4488	20.8294	0.0488615	0.114467	0.513002	2.76214	3790.67	-1012.41			4.3479	31.4578	8.191	48.1181
	3.10625	5.51767	4.36437	70.3296	9.72638	19.679	3.2336	15.1511	5.1846	80.0294	24.9243	44.6104	20.7489	0.0494995	0.11396	0.51238	2.78811	3861.58	-1038.16			4.32943	33.245	7.85643	49.8547
	3.1268	5.52574	4.42159	73.424	10.2178	20.6952	3.20826	13.9483	5.10672	82.8567	25.0604	43.8923	20.607	0.0500042	0.113147	0.513104	2.80501	3897.77	-1066.53			4.35804	34.779	7.42108	50.6031
	3.12252	5.59926	4.46193	73.4337	10.6312	21.2166	3.14249	12.9756	4.92709	82.1419	25.2938	42.0607	20.4892	0.049871	0.112776	0.523714	2.82425	3915.46	-1091.37			4.39457	35.0938	7.01504	49.8321
	3.08987	5.3948	4.55234	71.1781	10.6868	21.8616	2.98031	11.7081	4.72684	77.0943	24.5597	38.9962	20.4023	0.0500413	0.112383	0.548209	2.84906	3926.58	-1111.57			4.34567	34.5755	6.47176	46.8834
	3.15465	5.09636	4.67295	67.7649	10.6352	22.5885	2.81883	10.2561	4.42533	71.5944	23.4751	35.069	20.317	0.0500096	0.111572	0.564073	2.86528	3930.02	-1129.46			4.30799	33.6629	5.83341	43.3795
	3.10837	4.77628	4.83181	61.0834	10.5022	23.1202	2.69541	9.94375	4.17903	64.6803	21.4635	30.4595	20.2855	0.0503182	0.111781	0.582459	2.88854	3920.21	-1144.69			4.23882	31.5686	5.60606	38.8677
	3.10039	4.57723	4.90339	52.9812	10.0959	22.7097	2.63413	10.1124	4.16677	56.6312	19.9455	25.2697	20.3553	0.0505365	0.112136	0.599096	2.9133	3906.85	-1158.85			4.19367	28.5956	5.63777	33.9488
	3.03864	4.45094	5.10389	42.2204	9.66517	21.7406	2.54512	9.94336	4.32692	49.2741	17.2917	21.156	20.449	0.0504635	0.113241	0.603361	2.93253	3893.71	-1172.48			4.19782	24.5421	5.60514	29.2406
	3.00498	4.35597	5.28736	33.888	8.94629	21.1101	2.48281	9.60286	4.51296	42.4626	14.9527	17.5469	20.5592	0.0502146	0.114801	0.607135	2.94174	3876.14	-1185.04			4.2161	21.3148	5.53288	24.9874
	3.09946	4.08826	5.51187	27.822	8.42267	20.2501	2.52417	9.26331	4.95484	32.9591	13.4852	14.262	20.6656	0.0504095	0.115056	0.599467	2.94798	3858.11	-1193.81			4.2332	18.8316	5.58077	20.2354
	3.26082	3.87371	5.57749	20.422	8.0895	19.0967	2.65683	8.80935	5.75655	26.3802	12.6217	12.1311	20.8069	0.0505215	0.115753	0.599184	2.95339	3844.63	-1205.05			4.23734	15.8694	5.74091	17.0443
	3.33024	3.86892	5.74117	17.069	7.85743	17.8731	2.74213	8.04174	6.83416	20.9034	12.0202	10.3758	20.9104	0.0502582	0.115234	0.590428	2.94896	3831.07	-1213.43			4.31344	14.2665	5.87268	14.4331
	3.22903	4.10783	5.69789	14.0014	7.59762	16.7689	2.91076	7.34941	7.9685	18.9746	12.0445	8.98789	20.9798	0.0497992	0.115784	0.581666	2.9456	3816.99	-1221.01			4.34492	12.7893	6.07623	13.3357
	3.15959	4.65146	5.63625	12.5269	7.25596	14.9662	3.07201	6.92732	8.36028	17.7743	11.7849	8.57448	21.0209	0.0494314	0.116319	0.573097	2.94873	3807.66	-1228.48			4.48244	11.583	6.11987	12.7112
	3.11461	5.13644	5.49364	11.7008	6.95751	12.8563	3.3374	6.60444	9.36213	16.8093	12.0936	8.87605	20.9964	0.0492683	0.117525	0.569671	2.94002	3800.12	-1234.44			4.58156	10.5049	6.43466	12.593
	3.06322	5.47601	5.42182	11.0397	6.70879	12.2217	3.52966	6.47785	9.80078	17.4522	12.6841	9.22188	20.942	0.048813	0.118031	0.576644	2.92555	3790.9	-1239.56			4.65369	9.99007	6.60276	13.1194
	3.03606	5.82132	5.47409	11.0635	6.52844	11.9292	3.61601	6.49021	10.4128	16.4555	13.2748	9.94796	20.8576	0.048894	0.117001	0.585994	2.92153	3784.47	-1241.69			4.77716	9.84037	6.83967	13.2261
	3.07143	6.23004	5.41161	10.7383	6.43932	11.4768	3.63071	6.47021	10.639	15.8956	13.1858	10.752	20.7709	0.0483323	0.117165	0.601093	2.91417	3780.64	-1242.31			4.90436	9.55146	6.9133	13.2778
	2.84628	6.45412	5.18289	10.6935	6.20396	12.0207	3.56685	6.5708	10.2118	16.5997	13.062	11.7825	20.6663	0.0481629	0.116787	0.623092	2.90711	3774.06	-1241.93			4.82776	9.63937	6.78316	13.8148
	2.76094	6.76071	5.08297	10.1419	5.94991	12.8683	3.42599	6.66296	9.75582	16.7872	12.9471	12.4079	20.5603	0.0483294	0.117179	0.63656	2.90411	3767.4	-1245.6			4.86821	9.65336	6.61492	14.0474
	2.61238	6.70236	5.03377	9.78267	5.83812	13.8564	3.31472	6.66181	8.80594	16.2212	12.6612	12.9335	20.4415	0.0484722	0.11693	0.647166	2.897	3762.58	-1249.12			4.78284	9.82572	6.26082	13.9386
	2.66375	6.72279	5.03419	9.65831	5.832	14.8865	3.09278	6.57844	8.27219	16.5447	12.572	13.4259	20.2838	0.0489195	0.116248	0.657019	2.89379	3755.42	-1250.76			4.80691	10.1256	5.98114	14.1809
	2.66947	6.47985	5.05824	9.55074	5.9102	15.8851	2.92929	6.6183	7.44691	16.8065	12.7575	13.0204	20.1347	0.0497218	0.114913	0.657383	2.89185	3746.35	-1252.38			4.73585	10.4487	5.66483	14.1948
	2.70829	6.33082	5.13711	9.58576	6.105	17.1615	2.79129	6.39224	6.77068	16.3355	12.5757	12.4876	20.0333	0.0501261	0.11417	0.658411	2.89814	3738.73	-1256.58			4.72541	10.9508	5.31807	13.7996
	2.72844	6.06999	5.09089	9.81793	6.27352	17.7738	2.59578	6.53317	5.85826	15.6094	12.1766	12.1219	19.9411	0.0502883	0.114307	0.656678	2.89658	3729.71	-1263.42			4.62977	11.2884	4.99574	13.3026
	2.74343	5.72322	4.95164	10.0529	6.40304	18.4774	2.45536	6.63268	5.23828	16.4786	12.1603	11.4942	19.8991	0.0505995	0.114162	0.656351	2.8825	3717.16	-1270.68			4.47277	11.6444	4.77544	13.3777
	2.7041	5.30083	4.77034	10.6321	6.41377	18.5344	2.34852	7.01907	4.87005	18.0562	12.2741	10.0926	19.9752	0.050996	0.113099	0.6566	2.86694	3704.23	-1279.12			4.25842	11.8601	4.74588	13.4743
	2.62169	4.89503	4.59719	11.1029	6.40641	18.3765	2.36082	7.28565	4.67175	18.7113	12.3446	9.76177	20.1051	0.0515028	0.11156	0.649149	2.84757	3690.05	-1287.2			4.03797	11.9619	4.77274	13.6059
	2.66245	4.55365	4.16206	11.4702	6.31295	17.1786	2.4525	7.52595	4.72095	19.4343	12.3965	9.10512	20.2824	0.0516404	0.111488	0.639644	2.83913	3670.56	-1295.68			3.79272	11.6539	4.8998	13.6453
	2.61355	4.24502	3.92489	11.792	6.22499	15.9106	2.48574	7.84508	4.79079	21.8676	13.0676	8.55329	20.4916	0.0511331	0.111677	0.63593	2.83808	3649.48	-1305.41			3.59448	11.3092	5.04053	14.4962
	2.6211	3.93377	3.73663	11.7755	6.03746	15.0335	2.52415	8.0357	4.98464	23.9792	13.4636	8.11307	20.7044	0.0512045	0.112086	0.634755	2.82796	3626.2	-1315.28			3.4305	10.9488	5.1815	15.1853
	2.62252	3.8685	3.5756	11.7006	5.78837	13.8487	2.5847	8.25319	5.28883	25.0573	13.9941	8.49415	20.8606	0.0511707	0.112281	0.628956	2.81793	3597.67	-1325.3			3.35554	10.4459	5.37557	15.8485
	2.55475	3.74509	3.33564	11.7302	5.6527	12.7445	2.79993	8.36376	5.46975	26.8323	14.2498	8.75464	20.9731	0.0509259	0.111899	0.630524	2.81821	3564.72	-1332.54			3.21183	10.0425	5.54448	16.6122
	2.49184	3.57814	3.2022	11.4316	5.43232	11.8077	2.89676	8.51512	5.62696	27.872	14.5582	8.69681	21.0371	0.0510682	0.112109	0.634018	2.82236	3530.02	-1338.22			3.09073	9.55721	5.67962	17.0423
	2.42695	3.53524	3.09646	11.0743	5.33602	10.6576	2.90992	8.41163	5.94877	27.8132	14.839	9.29318	21.0326	0.05088	0.112742	0.629997	2.82339	3491.67	-1343.8			3.01955	9.02261	5.75677	17.3151
	2.28423	3.59091	3.11568	10.7303	5.1692	10.1263	2.99016	8.4575	6.17335	26.6659	15.0029	9.62419	20.968	0.0508056	0.114135	0.630551	2.82797	3447.6	-1347.77			2.99694	8.67527	5.87367	17.0977
	2.26146	3.67628	3.11205	10.3368	5.03837	9.54375	3.05253	8.2133	6.47406	26.1306	15.0428	10.2364	20.8974	0.0509971	0.114724	0.632182	2.83398	3402.2	-1349.99			3.0166	8.3063	5.9133	17.1366
	2.14245	3.72144	3.08295	9.92304	4.79916	9.19885	3.06951	8.01693	6.48083	25.8041	14.7649	10.5742	20.9004	0.0517716	0.116216	0.627957	2.84456	3354.66	-1351.82			2.98228	7.97368	5.85576	17.0478
	2.05856	3.90757	3.1418	9.43168	4.58474	9.05301	3.0389	8.00839	6.57842	23.8347	13.9193	10.8814	20.9628	0.0516978	0.11711	0.628108	2.85891	3300.42	-1351.26			3.03598	7.68981	5.87524	16.2118
	1.97392	3.95077	3.13165	9.02956	4.48284	8.73936	2.93967	8.4517	6.35814	22.1344	13.1395	10.6451	21.0354	0.0512798	0.118189	0.616742	2.86815	3243.72	-1349.82			3.01878	7.41725	5.9165	15.3063
	1.92572	4.10237	3.29228	8.50816	4.26572	8.27551	2.8081	8.72989	6.30607	20.2985	12.3597	10.3804	21.1126	0.051339	0.119177	0.609623	2.87259	3183.14	-1349.16			3.10679	7.01646	5.94802	14.3462
	1.87556	4.25937	3.4014	8.35928	4.25366	7.83043	2.56447	8.82551	6.30672	17.9184	11.553	10.502	21.1808	0.0510845	0.119284	0.598131	2.87662	3116.02	-1349.75			3.17878	6.81446	5.8989	13.3245
	1.92766	4.36303	3.4326	8.19237	4.06962	8.14556	2.48149	8.9792	6.15377	16.505	10.4994	10.2438	21.234	0.0510449	0.118658	0.582264	2.88799	3043.43	-1349.31			3.24109	6.80252	5.87148	12.416
	1.9751	4.43322	3.49655	7.86636	4.06118	8.112	2.4079	9.21971	6.09478	15.2356	9.60933	9.8059	21.2904	0.0508191	0.118228	0.575054	2.89006	2965.77	-1348.96			3.30162	6.67985	5.90746	11.5503
	1.96157	4.47114	3.57928	7.53354	3.99989	8.03653	2.27934	9.66875	5.68337	13.727	8.37389	9.46845	21.3446	0.0503167	0.118369	0.574505	2.89434	2883.33	-1351.31			3.33733	6.52332	5.87715	10.5231
	2.01464	4.56795	3.60925	7.52336	4.14341	8.15645	2.25231	10.6609	5.52526	12.0622	7.80661	8.71733	21.3974	0.0492762	0.118219	0.578288	2.89547	2792.9	-1352.77			3.39728	6.60774	6.14616	9.52873
	2.06601	4.53182	3.76736	7.43042	4.11396	8.5803	2.28573	11.4306	5.26495	10.7243	7.17927	8.0292	21.4403	0.0486145	0.117855	0.576732	2.88509	2697.18	-1354.98			3.45506	6.70823	6.32708	8.64427
	2.08724	4.54523	3.81374	7.24405	4.1679	9.47857	2.29784	11.8648	5.32844	11.0049	6.95389	7.84483	21.5044	0.0486164	0.116941	0.575353	2.88035	2598.8	-1360.07			3.48207	6.96351	6.49704	8.60122
	2.08687	4.52162	3.9362	7.4252	4.26698	9.89408	2.324	12.2451	5.16563	10.6607	6.77507	7.55411	21.5607	0.0481597	0.116224	0.571603	2.87694	2493.79	-1364.76			3.5149	7.19542	6.57823	8.32997
	2.12734	4.47193	3.97801	7.32505	4.30644	10.1122	2.33469	13.2218	5.07804	11.1033	6.54418	7.25773	21.6152	0.0474962	0.116772	0.573834	2.86475	2386.66	-1365.35			3.52576	7.24789	6.87818	8.30172
	2.12716	4.51914	4.06143	7.16813	4.30161	10.1725	2.35578	14.0159	4.92415	11.7492	6.62938	7.32973	21.696	0.0470215	0.116993	0.567463	2.85224	2278.9	-1366.99			3.56924	7.21406	7.09862	8.56945
	2.10118	4.72036	4.03068	7.08285	4.37978	10.4209	2.41265	14.4033	4.81397	12.0029	7.01424	7.82683	21.7986	0.0459654	0.117536	0.559501	2.84842	2167.1	-1369.22			3.61741	7.2945	7.20998	8.94798
	2.17499	4.73686	3.99274	7.0711	4.38983	10.4155	2.44493	14.6539	4.75373	12.7687	7.37752	8.26403	21.9171	0.0458019	0.117389	0.546727	2.83861	2054.27	-1366.92			3.63486	7.29215	7.2842	9.47008
	2.16676	4.71129	3.99831	7.24004	4.50749	10.5358	2.44491	14.4417	4.77197	13.1078	7.65932	8.5693	22.0182	0.045877	0.117592	0.533975	2.81719	1937.61	-1365.48			3.62545	7.42776	7.21953	9.7788
	2.24796	4.67287	3.99907	7.10355	4.5467	10.4082	2.41519	14.5358	4.87411	12.8916	8.52948	9.21895	22.0531	0.0457274	0.117031	0.522295	2.81626	1817.15	-1367.36			3.63997	7.35282	7.27504	10.2133
	2.22215	4.78922	3.97265	6.9645	4.68346	9.89749	2.37314	14.4661	4.6621	12.1915	9.30629	9.73571	22.0624	0.0458188	0.116274	0.517167	2.81746	1691.4	-1367.18			3.66134	7.18182	7.16712	10.4112
	2.24728	5.05237	3.92962	6.71703	4.84909	9.27855	2.30834	14.7001	4.72448	11.7282	9.82856	10.0961	22.1079	0.0455735	0.116359	0.509377	2.81218	1561.75	-1366.21			3.74309	6.94822	7.24429	10.551
	2.25399	5.17507	3.80602	6.4803	4.8243	8.64024	2.33865	14.4977	4.5768	11.3404	10.8375	10.7859	22.1737	0.0457496	0.115315	0.495746	2.8043	1428.74	-1371.11			3.74503	6.64828	7.1377	10.9879
	2.25779	5.20113	3.80007	6.25404	4.96778	8.28694	2.30808	14.1883	4.62782	10.5386	11.221	11.0965	22.2135	0.0466955	0.114833	0.484765	2.79688	1293.53	-1376.45			3.75299	6.50292	7.04139	10.9521
	2.21985	5.07235	3.7739	6.31253	4.85498	7.73482	2.27561	14.0366	4.63188	9.84977	11.6536	11.2157	22.2078	0.047173	0.114591	0.47897	2.78616	1154.88	-1378.93			3.6887	6.30077	6.98135	10.9064
	2.20385	5.11162	3.82604	6.11535	4.76689	7.21936	2.22487	14.1892	4.68148	8.67471	12.2466	11.0784	22.2057	0.0474766	0.114009	0.48176	2.78415	1012.08	-1384.29			3.71384	6.03387	7.03183	10.6666
	2.1377	5.11283	3.83018	5.99512	4.57667	6.54809	2.157	14.089	4.64672	8.29173	12.5568	11.4202	22.1877	0.0476684	0.113118	0.483809	2.79258	863.148	-1388.54			3.69357	5.70663	6.96425	10.7562
	2.09707	5.06795	3.7258	5.86308	4.47059	6.18487	2.07693	13.8593	4.55934	8.23582	12.6158	11.6512	22.1826	0.0478784	0.11308	0.485069	2.78817	711.127	-1386.25			3.63027	5.50618	6.83185	10.8343
	2.05637	5.05421	3.77423	5.75907	4.35653	5.87266	2.07253	13.6718	4.75845	8.40366	12.3809	12.0677	22.22	0.0484399	0.112669	0.489946	2.77854	558.768	-1383.71			3.62827	5.32942	6.83426	10.9507
	2.07208	4.88167	3.85341	5.64344	4.23657	6.02621	2.13977	14.3304	4.72884	8.33727	12.1279	12.5529	22.2942	0.0491213	0.112909	0.490568	2.76125	407.739	-1384.11			3.60239	5.30208	7.06632	11.006
	2.14256	4.65439	4.02367	5.59138	4.10095	6.39872	2.12057	14.443	4.81216	8.29468	11.7625	12.2843	22.3717	0.0495922	0.113065	0.485841	2.7407	256.566	-1379.85			3.60688	5.36368	7.12525	10.7805
	2.26689	4.56646	4.51818	5.62815	3.92896	6.73145	2.10281	14.6007	4.85012	8.8484	11.6098	12.2855	22.5333	0.0496786	0.112695	0.482199	2.72751	104.755	-1374.29			3.78384	5.42952	7.18454	10.9146
	2.32003	4.46853	4.84556	5.77064	4.15221	7.55974	2.14335	15.7526	4.78646	9.13234	11.2326	12.5063	22.7119	0.0497465	0.112559	0.483821	2.71799	-37.1519	-1374.45			3.87804	5.82753	7.56081	10.9571
	2.41364	4.39232	5.05281	6.03651	4.22993	8.42166	2.18264	16.2616	4.67523	9.49432	10.7671	12.5922	22.8732	0.0502283	0.113256	0.488537	2.70856	-172.354	-1373.36			3.95292	6.22936	7.70649	10.9512
	2.45077	4.34495	5.11957	6.33917	4.28946	9.36038	2.25035	16.6895	4.75686	9.54957	10.2872	13.5517	23.0187	0.0509267	0.114056	0.484769	2.68736	-297.28	-1371.44			3.97176	6.66301	7.89891	11.1295
	2.41848	4.3092	5.20392	6.85434	4.32715	11.1301	2.39244	17.1523	4.62587	10.1469	9.51542	13.6102	23.1122	0.0514077	0.114784	0.48047	2.67693	-414.642	-1376.05			3.9772	7.4372	8.05688	11.0908
	2.37888	4.29627	5.6589	7.12854	4.44296	12.3488	2.39007	17.739	4.47014	10.3406	9.41569	14.254	23.1141	0.0515564	0.115027	0.487414	2.68	-515.775	-1384.88			4.11135	7.97344	8.19974	11.3368
	2.38471	4.36411	5.83669	7.47059	4.65487	13.3998	2.39496	19.4261	4.34631	10.6775	9.63223	14.5786	23.0117	0.0514834	0.115172	0.497973	2.70308	-601.496	-1387.35			4.19517	8.50841	8.72245	11.6295
	2.33328	4.34233	6.1171	7.71369	4.84467	14.2425	2.4368	21.1303	4.17922	11.0998	9.52773	14.8565	22.8356	0.0516049	0.115868	0.513051	2.73065	-669.179	-1389.88			4.26424	8.93361	9.24876	11.828
	2.24358	4.34458	5.97111	7.79046	4.86321	14.6898	2.44465	21.9319	4.1348	11.3325	9.3472	15.1254	22.662	0.0517146	0.116174	0.531312	2.76086	-722.345	-1398.86			4.18642	9.11448	9.50378	11.935
	2.19091	4.32595	5.89569	7.87897	4.81034	15.1833	2.47373	22.2258	4.09148	11.6292	9.20044	15.0109	22.5731	0.0519144	0.11666	0.547945	2.78328	-760.869	-1405.14			4.13752	9.29088	9.59702	11.9468
	2.1027	4.34831	5.98201	7.97272	4.71215	15.3624	2.49299	22.2782	4.06829	12.0408	9.40066	15.1959	22.4973	0.0520586	0.116768	0.56909	2.80978	-789.388	-1406.7			4.14434	9.34908	9.61316	12.2124
	1.99799	4.35193	6.02278	7.83899	4.6396	15.8823	2.46449	22.4825	4.02565	12.3559	9.43709	14.5685	22.4596	0.0515081	0.117376	0.58845	2.84137	-805.464	-1412.36			4.12423	9.45364	9.65755	12.1205
	1.98532	4.42911	6.03243	7.66873	4.69058	15.6732	2.38743	23.0607	4.32387	11.5515	9.61488	13.71	22.5134	0.0510764	0.117709	0.609645	2.87636	-804.346	-1413.92			4.14895	9.34416	9.924	11.6255
	1.98433	4.60769	5.83424	7.50182	4.57521	14.6396	2.33354	23.0687	4.42721	11.6902	9.85566	13.289	22.6143	0.0508867	0.117921	0.625229	2.9178	-793.777	-1408.43			4.14208	8.90555	9.94315	11.6116
	1.97577	4.57397	5.58569	7.57439	4.42501	13.7241	2.26792	22.6576	4.57058	11.7629	10.1725	12.5933	22.7388	0.0512795	0.117668	0.630724	2.95195	-778.488	-1407.56			4.04514	8.57449	9.83204	11.5095
	1.98139	4.62996	5.26362	7.45248	4.3416	12.5111	2.30367	20.9084	4.71281	12.2456	10.2271	11.5979	22.8946	0.0516614	0.117451	0.634465	2.97083	-759.058	-1412.59			3.95833	8.10174	9.3083	11.3569
	2.00278	4.72153	5.13245	7.43838	4.21558	12.3082	2.2873	19.4462	4.80903	12.7851	10.645	11.297	23.0212	0.0520053	0.117618	0.639754	2.98334	-740.036	-1412.23			3.95225	7.98739	8.84753	11.5757
	2.01873	4.73727	5.06796	7.471	4.18405	11.7159	2.28529	18.6012	4.98975	13.0269	11.1886	11.1764	23.0381	0.051846	0.117574	0.641178	3.00104	-720.673	-1409.04			3.94132	7.79032	8.62542	11.7973
	2.05164	4.72711	5.02828	7.5048	4.1889	11.1846	2.24314	18.3122	5.39375	12.3605	11.4726	10.3962	22.9699	0.0515911	0.117733	0.63983	3.00891	-700.912	-1415.87			3.93568	7.62609	8.64969	11.4098
	2.07452	4.79807	4.74516	7.53094	4.24657	10.874	2.28041	17.8296	5.55976	12.5061	11.5893	9.49264	22.9372	0.0512906	0.117234	0.643268	3.01005	-682.617	-1426.71			3.87258	7.55052	8.5566	11.196
	2.11563	4.85038	4.66295	7.49455	4.2677	10.6033	2.29195	18.1451	5.81191	12.7341	11.9776	9.30972	22.9135	0.0510402	0.116748	0.649543	3.00877	-668.294	-1434.94			3.87632	7.45519	8.74966	11.3405
	2.20221	4.73296	4.71608	7.71561	4.45156	11.6266	2.29334	17.9062	5.82199	12.8443	12.2475	8.50518	22.9105	0.0507409	0.116623	0.658619	2.99951	-656.356	-1447.07			3.88375	7.93127	8.67384	11.199
	2.26708	4.79132	4.9448	8.04109	4.93244	13.3534	2.40259	17.8395	5.89293	12.7145	12.0873	8.06973	22.9454	0.0504349	0.117754	0.66349	2.98758	-646.238	-1457.51			4.00107	8.77563	8.71166	10.9572
	2.31781	4.75753	5.35902	8.77963	5.83298	16.0444	2.44087	17.4959	5.90106	12.5808	11.7518	7.85226	22.9322	0.049769	0.118574	0.673342	2.97931	-636.742	-1440.19			4.14479	10.219	8.61261	10.7283
	2.39711	4.59623	5.51575	9.96215	7.15642	20.1636	2.52574	17.7056	5.85469	12.8694	11.5655	7.96815	22.7658	0.0497902	0.118584	0.68672	2.98278	-629.221	-1288.63			4.1697	12.4274	8.69535	10.801
	2.42604	4.66146	5.63889	12.9508	8.50746	23.8811	2.57442	18.1206	5.74843	13.4737	10.9459	7.84317	22.4215	0.049154	0.119119	0.68985	2.97638	-623.15	-949.488			4.24213	15.1131	8.8145	10.7543
	2.62032	4.79721	5.86456	17.1817	10.6091	30.4124	2.69682	17.9079	5.56756	15.222	10.7654	7.92822	21.9115	0.0489709	0.118301	0.695167	2.96926	-618.639	-489.835			4.42736	19.4011	8.7241	11.3052
	2.705	4.92355	6.23442	22.5334	13.7255	35.6627	2.75338	17.5521	5.41932	18.1936	10.765	8.26495	21.1882	0.0485496	0.118348	0.695546	2.97119	-615.211	92.9812			4.62099	23.9739	8.57494	12.4078
	2.77181	5.02531	6.58151	31.9592	16.4446	40.3429	2.80578	18.3565	4.98538	23.0136	10.4787	8.58382	20.2933	0.0488202	0.117919	0.697892	2.98279	-612.998	817.145			4.79287	29.5822	8.71587	14.0254
	2.87329	5.08486	6.79256	42.7093	19.6492	43.3847	2.8832	19.336	4.8162	26.9095	10.3711	9.36356	19.2713	0.0494878	0.117755	0.692946	2.99024	-611.277	1583.09			4.9169	35.2477	9.01179	15.5481
	2.96778	5.33632	7.00116	51.8837	22.384	45.4427	2.92344	19.6246	4.73679	29.7751	10.6217	9.90581	18.0215	0.0493064	0.117022	0.685792	2.99657	-609.606	2358.93			5.10176	39.9035	9.09495	16.7675
	3.06073	5.54299	7.06199	60.4704	24.859	48.1137	3.04138	20.4979	4.74158	32.9137	11.3946	10.4776	16.6746	0.0491914	0.116698	0.679639	2.9955	-609.431	3123.82			5.2219	44.481	9.42696	18.262
	3.07478	5.97185	7.01336	67.8233	27.4505	49.3517	2.96587	20.3961	4.83664	35.3106	12.1013	11.3533	15.4405	0.0489233	0.115989	0.667709	2.98661	-609.861	3784.1			5.35333	48.2085	9.39952	19.5884
	3.12216	6.23678	7.11157	75.042	28.768	49.9312	2.96766	19.825	4.78514	38.5791	13.4665	12.0974	14.3171	0.0492463	0.115923	0.656431	2.97169	-610.802	4272.33			5.49017	51.2471	9.19261	21.381
	3.17822	6.49979	7.01591	79.8251	30.4874	47.7655	2.91332	18.8961	4.72289	41.1763	14.3521	12.3409	13.3554	0.0500894	0.11612	0.644535	2.95353	-612.66	4612.1			5.56464	52.6927	8.8441	22.6231
	3.19929	6.54026	6.90359	81.3655	30.7338	45.6856	2.84897	18.0015	4.73869	41.2457	15.3841	12.5057	12.6688	0.0508432	0.116773	0.626422	2.93095	-615.565	4831.2			5.54771	52.5949	8.52974	23.0452
	3.2208	6.45411	6.89933	81.614	30.1494	41.4568	2.77196	16.9708	4.80018	39.4675	17.1597	12.8992	12.1801	0.0510443	0.117347	0.605811	2.89746	-618.208	4934.05			5.52475	51.0734	8.18099	23.1755
	3.15312	6.48252	6.61013	78.5577	28.4964	38.5367	2.73228	13.9138	4.83798	37.7044	18.3771	13.2964	11.7829	0.0501558	0.117597	0.591137	2.85706	-621.255	4950.35			5.41526	48.5302	7.16135	23.126
	3.22532	6.34635	6.41256	71.9889	26.6867	35.1622	2.67634	12.5374	4.85229	35.6893	20.4267	13.26	11.5112	0.0495893	0.117972	0.570493	2.81688	-624.678	4946.54			5.32808	44.6126	6.68869	23.1253
	3.27106	6.28054	6.31695	65.7997	24.4279	31.02	2.61503	10.6977	4.87159	33.3072	21.7117	13.3478	11.3857	0.0491554	0.117881	0.545328	2.77637	-628.07	4944.13			5.28952	40.4159	6.06144	22.7889
	3.31045	6.14217	6.23686	57.7116	21.5917	26.3089	2.61747	8.50091	4.86316	29.9454	22.2228	13.0934	11.271	0.0487747	0.117812	0.529314	2.74908	-631.287	4948.96			5.22983	35.2041	5.32718	21.7538
	3.31644	5.9361	6.38461	50.2133	18.69	21.3052	2.61147	7.68749	5.03033	26.7456	22.807	12.77	11.1679	0.0481819	0.118263	0.517403	2.7324	-633.776	4948.34			5.21238	30.0695	5.10977	20.7742
	3.22896	5.76819	6.916	40.8266	16.2409	18.3987	2.59033	7.36633	4.99643	22.3547	23.3099	12.7799	11.1693	0.047369	0.118559	0.518829	2.7294	-635.494	4944.08			5.30438	25.1554	4.98436	19.4815
	3.1385	5.49025	7.04433	35.1867	13.7044	15.6843	2.60364	7.03111	5.06261	18.0237	24.0509	12.832	11.2137	0.0463051	0.118385	0.522357	2.73568	-636.032	4947.46			5.22436	21.5251	4.89912	18.3022
	3.06982	5.28617	7.36858	28.8694	11.9876	13.4681	2.59893	6.60707	5.0867	16.5989	23.8253	12.7173	11.2121	0.0449275	0.117497	0.522098	2.74831	-635.723	4949.74			5.24152	18.1084	4.76423	17.7138
	3.21428	5.24907	7.81666	24.759	10.3647	12.6014	2.64523	6.39959	5.21882	15.2026	23.5437	12.396	11.1478	0.0441565	0.11692	0.52736	2.76527	-634.822	4945.28			5.42667	15.9084	4.75455	17.0474
	3.16533	5.15045	8.49249	24.358	9.88136	12.3263	2.56685	6.40902	5.30273	13.3061	22.6927	12.6118	11.045	0.0441521	0.116152	0.530883	2.77934	-632.355	4945.83			5.60276	15.5219	4.75953	16.2036
	3.10081	5.06087	9.04887	25.5275	9.70552	12.7602	2.60706	6.26584	5.37338	12.8471	21.4365	12.6326	11.0029	0.044536	0.115657	0.536386	2.7907	-627.453	4949.98			5.73685	15.9977	4.74876	15.6387
	2.92131	4.9923	9.61685	27.32	9.42435	13.3644	2.57328	6.58896	5.24787	12.8636	19.9917	12.8501	11.0211	0.0446055	0.115452	0.53854	2.80609	-621.788	4947.06			5.84349	16.7029	4.80337	15.2351
	2.8501	4.69933	10.5408	31.8505	9.88263	14.2784	2.58127	7.27393	5.18319	12.7589	18.8907	13.311	10.985	0.0445352	0.115113	0.541315	2.81849	-615.066	4944.71			6.03008	18.6705	5.0128	14.9868
	2.7998	4.50908	10.8409	35.5248	10.5505	14.7846	2.58461	8.40206	5.15694	12.5911	17.9179	14.0478	10.8834	0.0441519	0.114874	0.533662	2.8315	-607.426	4949.01			6.04991	20.2866	5.3812	14.8523
	2.82929	4.36639	11.1327	37.2728	10.8486	14.3526	2.55054	10.0945	5.05138	12.8324	17.1289	14.5077	10.8669	0.0439419	0.114653	0.528953	2.83506	-599.057	4948.66			6.10947	20.8247	5.89879	14.823
	2.84396	4.3106	11.3502	39.6385	10.7845	14.4699	2.54699	11.4971	4.97226	12.6677	17.4777	15.1066	10.9357	0.0445881	0.114673	0.528991	2.83525	-590.816	4944.76			6.16824	21.631	6.33879	15.084
	2.78597	4.29665	11.4596	39.9803	10.7402	14.3165	2.52714	13.3999	4.9427	12.3487	17.0621	15.4698	11.0329	0.0451603	0.114954	0.535337	2.84248	-583.06	4947.45			6.18074	21.679	6.95659	14.9602
	2.69069	4.28887	11.4225	39.8044	10.6608	13.9017	2.5582	15.2239	4.97077	12.0177	16.647	15.9839	11.1127	0.0451723	0.115648	0.543609	2.84358	-575.355	4949.51			6.13401	21.4557	7.5843	14.8829
	2.73008	4.31154	11.4794	38.4288	10.489	13.5937	2.5046	16.379	5.00372	11.6744	16.6449	16.4615	11.1404	0.0446858	0.116391	0.541958	2.8533	-570.024	4945.94			6.17368	20.8371	7.96243	14.9269
	2.7745	4.20389	10.9587	36.4157	10.1331	13.1531	2.45248	17.2062	5.04581	11.7601	16.9093	17.6851	11.1208	0.0449106	0.116916	0.546077	2.85539	-565.897	4945.97			5.97902	19.9006	8.23482	15.4515
	2.77815	4.23201	10.1901	34.3565	9.61384	12.4111	2.47103	17.4731	5.07876	11.3841	17.3595	17.9699	11.1319	0.0450147	0.117029	0.548692	2.85547	-562.023	4949.56			5.73342	18.7938	8.34096	15.5712
	2.78155	4.33188	9.24594	31.6292	8.42247	11.774	2.51219	17.4043	5.10861	11.2116	17.7763	17.4304	11.1858	0.0454213	0.116942	0.552521	2.85472	-559.298	4947.38			5.45312	17.2752	8.34169	15.4728
	2.78259	4.35541	8.4946	29.8958	7.84849	10.8293	2.62911	16.7477	5.1427	10.9381	18.2498	17.3285	11.1604	0.0459234	0.116407	0.565039	2.86499	-558.201	4945.49			5.21087	16.1912	8.17318	15.5054
	2.85758	4.46962	7.84241	26.8479	7.1545	10.1205	2.83185	15.5963	5.37418	10.487	17.4963	16.5562	11.0594	0.0461626	0.116072	0.568946	2.87541	-557.463	4948.7			5.05654	14.7076	7.9341	14.8465
	2.93383	4.47444	7.25932	23.3077	6.70259	9.45827	3.17844	14.2576	5.49659	10.302	17.2059	16.1752	10.9428	0.0459784	0.114783	0.571038	2.89618	-556.106	4948.91			4.8892	13.1562	7.64421	14.561
	3.03863	4.51103	6.74948	21.1716	6.58073	8.83927	3.30392	12.3501	5.47231	10.0907	16.7546	15.0954	10.8877	0.0461525	0.11396	0.575419	2.90869	-555.309	4945.79			4.76638	12.1972	7.0421	13.9802
	3.12344	4.5283	6.21922	19.6108	6.79308	9.27798	3.37314	11.0849	5.4258	10.1453	17.3042	14.2723	10.933	0.0462655	0.112443	0.583241	2.91369	-555.175	4947.52			4.62365	11.8939	6.62795	13.9073
	3.21029	4.72847	6.03188	19.4963	6.99154	9.75651	3.43439	10.1352	5.39627	10.0126	17.127	12.4233	10.9818	0.0466213	0.112166	0.596707	2.92158	-554.195	4949.6			4.65688	12.0814	6.32197	13.1876
	3.3157	4.85937	5.99382	20.0582	7.56768	9.94169	3.51534	9.04149	5.35345	9.76274	16.9687	11.1256	10.9983	0.0466694	0.111951	0.60627	2.92717	-552.763	4946.88			4.72296	12.5225	5.97009	12.619
	3.46209	4.92511	5.93504	19.0408	8.17733	10.2078	3.47051	7.90308	5.48167	9.64108	17.0321	9.96448	11.057	0.0466807	0.111799	0.611529	2.93226	-552.223	4946.65			4.77408	12.4753	5.61842	12.2126
	3.67476	5.07745	6.07869	17.4334	9.00258	11.1683	3.41258	7.3379	5.43289	9.74956	16.5557	9.43901	11.1926	0.0458549	0.111466	0.610409	2.94138	-550.979	4949.56			4.94363	12.5348	5.39446	11.9148
	3.83601	5.2345	6.25351	17.1477	10.0471	12.8614	3.46065	6.74627	5.5052	9.91962	16.2585	8.64658	11.3515	0.0455859	0.111589	0.613665	2.94509	-549.063	4948.55			5.10801	13.3521	5.23737	11.6082
	3.86187	5.31449	6.60148	18.0623	10.8736	15.0915	3.17215	6.36469	5.32275	9.88392	15.6922	7.81491	11.5444	0.0456972	0.111744	0.611864	2.94015	-548.425	4946.52			5.25928	14.6758	4.9532	11.1303
	3.88336	5.65864	7.21684	18.691	11.6912	17.0176	2.95095	6.04878	5.30751	9.86414	15.4659	7.29038	11.7737	0.0458121	0.112646	0.606578	2.94138	-547.702	4949.16			5.58628	15.7999	4.76908	10.8735
	3.8878	5.89501	7.7434	18.5463	12.177	18.7173	2.91936	5.859	5.12113	9.89094	14.832	6.79617	11.9465	0.0456996	0.113331	0.595991	2.95127	-545.9	4949.94			5.84207	16.4802	4.63317	10.5064
	3.93	6.08712	7.98978	18.5622	12.9174	19.5109	2.87018	5.73746	4.93881	9.79065	13.7644	5.9652	12.1089	0.0453649	0.114022	0.585995	2.9609	-544.903	4947.37			6.0023	16.9968	4.51548	9.84007
	3.75616	6.05673	8.31267	17.4039	12.884	20.0555	2.83279	6.00082	4.89292	9.55059	12.7306	5.44643	12.351	0.0451181	0.113629	0.582269	2.9667	-545.173	4948.43			6.04185	16.7811	4.57551	9.24254
	3.74965	6.20846	8.48863	16.8171	12.9459	20.4866	2.76226	6.38536	4.83783	9.3065	11.0871	5.2239	12.6304	0.0445175	0.113684	0.578621	2.9677	-544.157	4950.93			6.14891	16.7498	4.66182	8.53917
	3.7545	6.32197	8.49798	16.1222	12.2264	20.3623	2.70955	6.62788	4.90266	8.96063	10.2079	5.20441	12.8194	0.044645	0.114019	0.580338	2.96835	-543.27	4948.96			6.19149	16.237	4.7467	8.12431
	3.52249	6.35546	8.28772	15.9245	11.6096	19.6231	2.61546	7.00668	4.98518	8.74452	10.0191	5.23983	12.9796	0.0448457	0.113836	0.583085	2.96774	-543.879	4948.36			6.05522	15.7191	4.86911	8.00114
	3.40455	6.26903	8.1801	15.4935	10.7448	18.2664	2.55029	7.91058	5.02282	8.65377	9.49805	5.211	13.2032	0.0446406	0.113734	0.581255	2.96446	-543.375	4951.45			5.95122	14.8349	5.16123	7.78761
	3.33962	6.09882	7.61419	14.6033	9.91159	16.3328	2.46623	8.7861	5.03875	8.35373	9.15122	5.23443	13.4371	0.0447149	0.113462	0.581998	2.9635	-542.212	4950.98			5.68421	13.6159	5.43036	7.57979
	3.14309	5.80252	6.92531	13.7863	9.18205	14.4596	2.41307	9.44075	4.89079	8.08572	9.4649	5.3574	13.6834	0.0448486	0.11313	0.581654	2.96309	-542.728	4949.03			5.29031	12.476	5.58154	7.636
	2.95204	5.55266	6.51121	12.8098	7.94282	12.7503	2.43234	9.994	4.79891	7.81663	9.4315	5.89154	13.9265	0.0447983	0.113275	0.577895	2.96174	-543.039	4951.37			5.00531	11.1676	5.74175	7.71322
	2.94637	5.13772	5.91868	12.2502	7.19883	11.1758	2.40492	10.7171	4.8942	7.74568	9.60065	6.63349	14.122	0.0449521	0.113365	0.57493	2.96619	-541.651	4952.64			4.66759	10.2083	6.0054	7.99327
	2.94572	4.79817	5.36044	11.5445	6.28595	9.49067	2.43768	11.1023	4.94811	7.47333	9.71294	7.35836	14.3398	0.0451278	0.113777	0.568672	2.97378	-541.777	4948.67			4.36811	9.10703	6.16269	8.18154
	2.85721	4.44788	4.82776	11.2394	5.6219	8.96139	2.53223	11.6638	5.16132	7.4047	9.67282	8.20136	14.5971	0.045197	0.113907	0.561925	2.97555	-543.192	4942.76			4.04428	8.60756	6.45244	8.42629
	2.80419	4.15906	4.69446	11.6917	5.05807	8.36679	2.64182	12.1341	5.17588	7.25048	9.43783	8.86338	14.9022	0.0447308	0.113688	0.549518	2.97177	-542.587	4928.41			3.88591	8.37219	6.65059	8.51723
	2.73424	3.98319	4.42736	10.8073	4.64597	7.85935	2.59989	12.375	5.49632	6.9979	9.30536	9.75256	15.1727	0.0449041	0.113658	0.548672	2.96798	-542.379	4899.17			3.71493	7.77088	6.82375	8.68527
	2.64152	3.91255	4.32802	9.94533	4.09841	7.60097	2.65758	12.3257	5.48767	7.16555	9.10934	10.4612	15.4191	0.0449296	0.113894	0.549001	2.96148	-544.365	4857.13			3.62736	7.2149	6.82366	8.91204
	2.64552	3.77597	4.16969	10.6264	3.89282	7.91287	2.69285	12.7626	5.46597	7.12984	8.74102	11.4665	15.7545	0.0447563	0.114425	0.555523	2.94598	-544.908	4798.6			3.53039	7.47737	6.9738	9.11247
	2.57063	3.69947	4.03709	10.3991	3.84636	8.47683	2.64537	13.2558	5.6271	7.15423	8.38873	11.7109	16.1866	0.0447076	0.114083	0.558302	2.93578	-544.264	4733.39			3.43573	7.57409	7.1761	9.08462
	2.51225	3.78155	3.98702	10.4007	3.89945	8.94959	2.62937	12.9299	5.57598	7.11436	8.15961	11.7433	16.6448	0.0447617	0.11451	0.553287	2.92378	-546.172	4633.04			3.42694	7.74991	7.0451	9.00575
	2.53767	3.82289	3.99297	10.6534	3.91088	9.68805	2.72008	12.6636	5.5065	7.33188	8.04655	11.6567	17.0205	0.0452069	0.114467	0.550976	2.89238	-547.643	4499.23			3.45118	8.08409	6.96338	9.01172
	2.50103	3.82771	3.99279	10.6717	4.09904	10.5078	2.75212	12.6354	5.47747	7.15659	7.81945	11.3199	17.3952	0.0452135	0.114376	0.556438	2.85807	-546.507	4328.21			3.44051	8.42619	6.955	8.76533
	2.40703	3.93021	4.18082	10.597	4.22866	11.4689	2.75641	12.778	5.4084	7.16093	7.56351	10.7225	17.7767	0.0451783	0.113889	0.568083	2.83262	-547.14	4136.28			3.50602	8.76484	6.98095	8.48232
	2.43244	3.94878	4.19139	10.4685	4.68812	12.7187	2.82766	13.389	5.14103	7.14063	7.47792	10.2939	18.1392	0.0450086	0.11404	0.568928	2.808	-549.117	3915.88			3.5242	9.29179	7.11923	8.30413
	2.46482	4.03777	4.37757	11.1722	5.21089	14.1513	2.88102	14.4582	4.76211	6.93595	7.48993	9.78418	18.4798	0.0450324	0.114278	0.570899	2.79278	-547.78	3651.94			3.62672	10.1781	7.36712	8.07002
	2.46752	4.2691	4.6095	11.3074	5.66278	15.6971	2.93026	14.2093	4.60926	7.00798	7.4774	8.89497	18.8693	0.0452298	0.114351	0.56272	2.7889	-546.359	3346.55			3.78204	10.8891	7.24962	7.79345
	2.5207	4.35976	4.79312	11.6762	6.40121	17.9195	2.9512	14.5615	4.41698	6.91114	7.29124	8.16694	19.3035	0.0455053	0.11482	0.557386	2.7825	-547.841	3001.26			3.89119	11.999	7.30989	7.45644
	2.58444	4.46224	4.90728	11.8323	7.0762	20.613	3.01376	15.1568	4.26379	6.87744	6.88827	7.51255	19.7097	0.0458113	0.114684	0.554983	2.77981	-546.892	2636.34			3.98465	13.1739	7.47813	7.09275
	2.53646	4.47597	5.08184	12.3623	7.69106	22.2538	3.02641	15.9924	4.26297	6.7009	6.54234	7.29211	20.0598	0.0453856	0.115584	0.553842	2.78031	-543.83	2269.62			4.03142	14.1024	7.76061	6.84512
	2.56383	4.54513	5.35916	12.1972	8.31862	23.8052	3.03178	16.4328	4.23171	6.95234	6.20815	6.69582	20.3779	0.0458803	0.116602	0.566364	2.79111	-544.129	1888.02			4.15604	14.7737	7.89877	6.61877
	2.56654	4.53081	5.53972	12.8673	8.9372	25.031	2.95621	16.6089	4.20622	7.02833	5.99157	6.37668	20.6075	0.0467835	0.117795	0.567673	2.80418	-544.243	1494.01			4.21236	15.6118	7.92378	6.46553
	2.64931	4.51331	5.67392	13.3127	9.41444	25.7567	2.88519	17.0538	4.12101	7.02626	5.64604	6.25174	20.8176	0.0475014	0.118684	0.57233	2.80587	-540.861	1077.8			4.27885	16.1613	8.01999	6.30802
	2.73326	4.52662	5.87308	14.1418	9.80193	26.3286	2.84818	16.996	4.22668	7.03289	5.3047	6.03803	21.0998	0.0476152	0.118533	0.576084	2.80859	-540.387	694.693			4.37766	16.7575	8.02361	6.12521
	2.67159	4.43421	5.8849	14.185	10.0667	26.7644	2.76895	17.6768	4.27657	6.86399	4.95259	5.70357	21.3134	0.047706	0.11792	0.583535	2.80772	-542.683	338.861			4.33023	17.0054	8.24076	5.84005
	2.61994	4.49451	6.03797	14.3972	10.0229	26.5212	2.73235	17.8345	4.21596	6.81202	4.71751	5.45542	21.4085	0.0484311	0.117197	0.589152	2.80449	-541.534	12.6813			4.38414	16.9804	8.26095	5.66165
	2.58497	4.56494	6.17072	14.2189	10.0016	25.11	2.64893	17.8729	4.20452	6.79935	4.76477	5.3847	21.5066	0.0488365	0.116527	0.592718	2.79966	-541.958	-289.76			4.44021	16.4435	8.24212	5.6496
	2.58419	4.85797	6.26282	14.9343	9.70749	24.0364	2.67292	17.7792	4.13631	6.71786	4.79005	5.32434	21.6862	0.04901	0.115512	0.59498	2.78842	-546.977	-590.929			4.56833	16.226	8.19613	5.61075
	2.44342	4.95528	6.62354	15.0091	9.70967	22.1026	2.60122	18.1443	4.09096	6.56493	4.76614	5.63498	21.9006	0.049057	0.114339	0.595835	2.79976	-549.338	-848.576			4.67408	15.6071	8.27884	5.65535
	2.39478	5.25183	6.51151	14.9852	9.40744	19.567	2.61344	17.9073	4.2324	6.33757	5.18201	5.84926	22.1567	0.049412	0.113413	0.591111	2.82129	-548.559	-1051.96			4.71937	14.6532	8.25106	5.78961
	2.39742	5.41024	6.58649	14.6789	9.03337	17.9106	2.64142	17.4512	4.42227	6.16821	5.2794	6.19318	22.4173	0.049175	0.112477	0.589218	2.84027	-552.515	-1200.11			4.79805	13.8743	8.17163	5.88026
	2.35774	5.49781	6.51741	13.6386	8.58818	16.4176	2.62764	17.2239	4.51779	6.07095	5.30605	6.51775	22.6112	0.049451	0.112012	0.593898	2.8574	-556.003	-1315.97			4.79099	12.8815	8.12312	5.96492
	2.40399	5.59356	6.56585	12.7052	8.10563	14.404	2.65302	16.7428	4.69461	6.07076	5.47838	6.88129	22.7478	0.0498912	0.111955	0.591703	2.86668	-554.419	-1399.16			4.85447	11.7383	8.03014	6.14348
	2.41593	5.71841	6.52195	11.8842	7.9684	12.7842	2.73305	17.1022	5.01567	6.07963	6.06061	7.14993	22.8474	0.0495749	0.111992	0.594557	2.86889	-555.747	-1463.85			4.88543	10.8789	8.28363	6.43006
	2.50915	5.69894	6.59285	12.0884	7.51565	10.7948	2.85802	17.2393	5.37613	6.15549	6.27864	7.8514	22.9183	0.0493154	0.112559	0.593537	2.88037	-559.093	-1490.95			4.93365	10.133	8.49115	6.76184
	2.52924	5.6076	6.65498	11.3927	7.51483	9.32958	2.9002	17.2362	5.68127	6.18462	6.50451	8.37304	22.9357	0.0494541	0.111734	0.594665	2.89122	-556.329	-1479.17			4.93061	9.41236	8.60588	7.02073
	2.56113	5.46694	6.8389	10.7199	7.39656	8.55877	2.93463	16.4385	5.89789	6.28212	6.77351	9.26644	22.8863	0.0496398	0.112109	0.58889	2.9084	-553.701	-1444.55			4.95566	8.89174	8.42367	7.44069
	2.71891	5.23002	6.73114	10.2265	7.29944	7.69993	2.94247	16.12	6.03557	6.35879	6.52464	9.53246	22.7389	0.0489335	0.112347	0.579958	2.91662	-556.501	-1407.6			4.89335	8.40863	8.366	7.47196
	2.77058	5.26718	6.61665	9.5743	7.2435	6.94827	2.98336	16.4461	5.99928	6.41863	7.16994	9.98701	22.5388	0.0486345	0.112971	0.574108	2.92239	-555.025	-1367.89			4.88481	7.92202	8.47624	7.85853
	2.8149	5.24255	6.54547	9.75104	7.15886	6.63899	3.09481	16.6551	6.07823	6.54642	7.52324	10.8198	22.373	0.0484937	0.114004	0.566548	2.92414	-549.998	-1319.36			4.86764	7.84963	8.6094	8.29649
	2.87977	5.40066	6.43766	9.80184	6.99856	6.47628	3.2168	16.7024	6.08216	6.77864	7.89595	11.3668	22.2507	0.0479871	0.114463	0.563468	2.9246	-549.729	-1273.58			4.90603	7.75889	8.66713	8.68045
	2.87282	5.38223	6.27353	9.82323	6.75423	6.19074	3.2847	16.7248	5.94729	6.96858	8.31388	12.3528	22.1844	0.0478874	0.115202	0.559501	2.92732	-541.846	-1231.38			4.84286	7.5894	8.65228	9.21174
	2.84896	5.33986	6.02887	9.96908	6.61297	5.80588	3.23477	17.294	5.8554	7.30634	8.85555	13.3845	22.2151	0.0474706	0.115316	0.560148	2.93022	-526.272	-1193.37			4.73923	7.46264	8.79471	9.84879
	2.8755	5.39268	5.72912	10.3042	6.32836	5.53926	3.25107	17.1422	5.96654	7.9567	10.2275	14.3674	22.2053	0.0468526	0.116552	0.549901	2.94104	-362.032	-1160.74			4.66577	7.39059	8.7866	10.8505
	2.91772	5.50924	5.39395	11.4047	6.13127	5.44107	3.17104	17.2139	5.81555	9.18211	11.3636	15.6662	22.1177	0.0464793	0.117046	0.546155	2.95291	-62.2131	-1134.83			4.60697	7.65902	8.73349	12.0706
	2.76922	5.61805	4.94093	12.6732	5.76663	5.59746	3.25054	17.5348	5.60535	11.4925	12.5704	17.9436	22.0054	0.0466234	0.117021	0.548255	2.95711	322.755	-1114.68			4.44273	8.01243	8.79691	14.0022
	2.75023	5.61289	4.72249	15.2063	5.65157	5.88349	3.20929	17.8295	5.5112	15.69	13.8239	21.2749	21.8907	0.0467918	0.116132	0.548376	2.95728	763.721	-1096.56			4.36187	8.9138	8.85	16.9296

## Sheet: P203 U2
	Ra Li	Oi Li	Oe Li	MF Li	ICO Li	LO Li	Ra Re	Oi Re	Oe Re	MF Re	ICO Re	LO Re	EKG	Kippwinkel	Rotwinkel	Kraft x	Kraft y	Druck li	Druck re			Bauch links	Rücken links	Bauch rechts	Rücken rechts
	1.58049	18.7302	7.78662	24.3475	5.94304	5.16888	2.96648	7.55659	7.24788	9.90726	4.60262	8.70463	21.3617	0.0620352	0.244965	2.04342	3.26125	41	-1970.8			9.36577	11.8198	5.92365	7.73817
	1.59065	18.1738	7.45134	26.4111	5.66181	5.3289	2.9785	7.7348	6.90306	11.2058	4.7755	9.68154	21.0865	0.061299	0.244607	2.02156	3.25494	35	-1977.79			9.07193	12.4673	5.87212	8.55427
	1.57256	16.9686	7.08031	28.8853	5.34385	5.54421	3.03063	7.94316	6.57951	13.4181	5.10229	11.0961	20.8156	0.0606389	0.244404	2.00777	3.24698	1.20654	-1984.23			8.54049	13.2578	5.8511	9.87215
	1.54971	16.0629	6.77943	30.1003	5.29529	5.85712	2.98583	8.63168	6.48188	14.8979	5.47184	12.6076	20.5543	0.0599498	0.243861	2.00118	3.23471	11	-1990.48			8.13067	13.7509	6.03313	10.9924
	1.60877	15.4603	6.52115	30.8147	5.22491	6.17217	2.90946	9.6749	6.40149	16.4815	5.69461	14.0382	20.3008	0.0596062	0.243456	1.99101	3.21859	3427.29	L			7.86342	14.0706	6.32861	12.0714
	1.62897	15.3379	6.25322	31.4616	5.13968	6.33305	2.8664	10.5271	6.54631	18.7357	6.02585	14.878	20.1668	0.0595347	0.242886	1.97754	3.20186	3717.39	-2000.93			7.74002	14.3114	6.6466	13.2132
	1.6573	14.9243	6.11937	30.8604	5.40255	6.53507	2.81511	11.4675	6.72945	20.574	6.33584	16.2999	20.1161	0.0594778	0.243169	1.95871	3.18487	3804.19	-2004.61			7.56699	14.266	7.00402	14.4032
	1.6678	14.7088	5.74883	29.9582	5.77258	6.65136	2.76026	12.3237	6.80506	22.7836	6.66537	16.978	20.0921	0.0592388	0.242759	1.94659	3.17582	3815.75	-2008.82			7.37516	14.1274	7.29633	15.4757
	1.68414	14.0564	5.69865	29.2949	6.27461	6.869	2.63183	13.0255	6.83791	24.4169	7.00038	17.9627	20.0711	0.0591671	0.242277	1.93008	3.16305	3793.65	-2012.28			7.14639	14.1462	7.4984	16.46
	1.71439	12.9996	5.5848	27.7413	6.94271	6.99335	2.53402	13.1108	6.71967	25.2879	7.215	18.1518	20.0657	0.0590536	0.24217	1.91697	3.16017	3753.4	-2015.14			6.76626	13.8925	7.45482	16.8849
	1.76416	12.615	5.57049	25.0562	7.91959	7.02006	2.44869	13.1715	6.72506	25.1428	7.3028	17.8159	20.0991	0.0585271	0.241793	1.90746	3.1537	3680.83	-2018.3			6.64988	13.3319	7.4484	16.7538
	1.84084	12.2576	5.68355	23.3055	9.02593	6.97243	2.38777	12.677	6.5836	24.9668	7.27497	17.0491	20.1842	0.0583695	0.24237	1.8861	3.15063	3575.42	-2021.01			6.59401	13.1013	7.21613	16.4303
	1.85229	12.0344	5.83343	21.4669	9.79363	7.02538	2.53385	12.2413	6.6195	24.2439	7.23493	16.1272	20.31	0.0580984	0.242604	1.88171	3.15196	3447.5	-2022.22			6.57338	12.762	7.13155	15.8687
	1.89183	11.8545	6.29575	19.6514	10.6446	7.02352	2.59878	11.4944	6.45038	22.7216	7.10193	15.1057	20.4566	0.0581583	0.242204	1.85968	3.15072	3279.4	-2023.12			6.68069	12.4398	6.84785	14.9764
	1.96816	11.4332	6.92259	17.2386	11.1001	7.00372	2.81694	10.3699	6.32191	20.9479	6.81247	13.8591	20.6129	0.0582285	0.241511	1.84204	3.13958	3064.47	-2024.32			6.77466	11.7808	6.5029	13.8732
	2.02452	11.022	7.52648	15.2519	11.3808	7.00746	2.91791	9.1832	6.06753	18.2642	6.46786	12.5834	20.7724	0.0584668	0.241562	1.8314	3.12096	2827.16	-2024.21			6.85768	11.2134	6.05621	12.4385
	2.0913	11.0386	7.87547	12.3606	11.3867	7.02395	3.13459	7.99122	6.07011	15.2841	5.98554	10.7068	20.9231	0.0588343	0.241963	1.82636	3.09814	2559.37	-2023.73			7.00179	10.2571	5.73197	10.6588
	2.1624	11.0305	8.32321	10.7139	11.361	7.19159	3.32537	7.05464	5.98142	12.675	5.50582	9.64085	21.0633	0.0590791	0.242298	1.8108	3.07371	2258.6	-2023.3			7.17205	9.7555	5.45381	9.27388
	2.11644	11.0858	8.65012	9.35657	11.0779	7.35256	3.46093	6.34412	6.25128	10.8742	5.28399	8.49047	21.2008	0.0594955	0.242567	1.78972	3.04714	1944.78	-2021.4			7.28412	9.26233	5.35211	8.21622
	2.07149	10.9733	8.93666	8.18264	10.3943	7.32146	3.60624	6.02351	6.63552	9.18874	5.19911	7.28703	21.3314	0.0595248	0.243274	1.78162	3.0227	1643.11	-2018.25			7.32714	8.63282	5.42176	7.22496
	2.06499	10.9753	9.0329	7.06311	9.85885	7.3208	3.59987	5.56135	7.02289	7.58304	5.02589	6.56376	21.4725	0.0594621	0.244468	1.78058	2.99844	1347.04	-2015.26			7.35774	8.08092	5.3947	6.3909
	2.01271	10.9979	8.86873	6.39578	9.20214	7.33588	3.63617	5.20838	7.52736	6.34765	5.1414	5.98619	21.6122	0.0591691	0.244713	1.78157	2.98295	1076.12	-2011.73			7.29311	7.6446	5.4573	5.82508
	1.97152	11.1081	8.62354	5.40303	8.60555	7.32235	3.6806	4.93084	8.01449	5.7877	5.29165	5.55724	21.7315	0.0587396	0.244471	1.78972	2.98408	847.617	-2006.73			7.23439	7.11031	5.54198	5.54553
	1.92123	11.3692	8.10508	5.08321	8.29467	7.22815	3.65859	4.98593	8.3622	5.62093	5.55697	5.24072	21.823	0.0582593	0.244153	1.79019	2.98687	652.701	-2001.54			7.13184	6.86868	5.66891	5.47287
	1.87604	12.2871	7.79696	4.97308	8.32037	6.81511	3.64719	5.07541	8.84818	5.63015	5.73393	5.16204	21.8902	0.0579519	0.243985	1.80554	2.98735	493.622	-1995.51			7.32005	6.70285	5.85693	5.50871
	1.75434	13.411	7.46209	4.82073	8.36088	6.49264	3.54363	5.15958	9.48339	5.75845	6.00083	5.25835	21.9337	0.0570589	0.244421	1.82525	2.99068	376.762	-1987.64			7.54247	6.55808	6.0622	5.67254
	1.72534	14.5111	7.37795	4.70056	8.24275	6.11959	3.44126	5.30814	9.92675	6.03899	6.06084	5.27665	21.9423	0.0570879	0.244396	1.8489	2.99615	295.807	-1980.37			7.87148	6.3543	6.22538	5.79216
	1.71211	15.6328	7.24138	4.52058	8.16731	5.91057	3.31888	5.6179	10.1176	6.33448	5.9223	5.43538	21.9443	0.0573617	0.243122	1.87054	3.00101	228.481	-1973.41			8.19543	6.19949	6.35145	5.89739
	1.68891	16.2721	7.11366	4.47151	8.04177	5.68194	3.23738	5.90628	10.2624	6.53568	5.86351	5.50397	21.9329	0.0581381	0.242162	1.88928	3.0024	183.373	-1964.93			8.35823	6.06507	6.46869	5.96772
	1.65796	17.3637	7.23868	4.29636	7.85983	5.46884	3.14382	6.16412	10.3693	7.28392	5.78655	5.57192	21.9132	0.058659	0.241709	1.90576	3.00211	151.675	-1955.34			8.75343	5.87501	6.55907	6.21413
	1.64641	18.1434	7.11208	4.33094	7.74325	5.35381	2.90282	6.36803	10.1945	7.99052	5.62022	5.55532	21.8952	0.0592056	0.242014	1.92721	2.99568	123.315	-1944.98			8.96729	5.80933	6.48846	6.38869
	1.59079	18.7047	7.18	4.23589	7.34289	5.49083	2.75619	6.56595	10.0274	8.51916	5.31179	5.62207	21.8818	0.0600325	0.24246	1.94731	2.9858	96.3281	-1935.76			9.15849	5.68987	6.44984	6.48434
	1.61279	19.435	7.4098	4.22803	7.21089	5.82414	2.58552	6.77439	9.7177	9.03386	5.18555	5.51795	21.8747	0.0606464	0.242378	1.95642	2.97841	74.6597	-1928.67			9.48588	5.75435	6.3592	6.57912
	1.6466	19.0412	7.34517	4.46739	6.85247	6.53021	2.31947	7.11024	9.24573	9.89054	4.93854	5.34822	21.8856	0.0614029	0.242092	1.9532	2.97792	52.1699	-1924.48			9.34432	5.95002	6.22515	6.72577
	1.63676	18.2026	7.1811	4.5611	6.53675	7.16336	2.2079	7.26272	8.64327	10.3492	4.82124	5.20208	21.9312	0.0617934	0.241884	1.95585	2.97989	28.0235	-1921.01			9.00682	6.08707	6.03796	6.79083
	1.60969	17.3644	7.1267	4.9433	6.30816	7.79052	2.16675	7.38252	8.08133	10.9023	4.76493	5.12452	21.985	0.0621545	0.242462	1.95386	2.98004	5.46166	-1917.64			8.70028	6.34732	5.87687	6.93057
	1.62968	17.2541	6.99417	5.43645	6.22683	8.43738	1.99881	7.59087	7.57741	11.637	4.65943	5.02506	22.0387	0.0618829	0.2432	1.94451	2.98096	-14.6848	-1916			8.62597	6.70022	5.72236	7.10717
	1.62675	16.5938	6.8506	5.9511	6.15257	8.87365	1.97201	7.79841	6.87427	12.0392	4.61345	4.7584	22.0864	0.0617276	0.243815	1.93622	2.98794	-38.2343	-1916.11			8.35706	6.99244	5.54823	7.137
	1.60181	15.8229	6.76209	6.49482	6.06146	9.11966	1.88954	8.52072	6.59403	12.2989	4.63033	4.69964	22.1495	0.0617799	0.244337	1.92662	2.99897	-58.522	-1917.52			8.06227	7.22531	5.6681	7.20963
	1.64306	15.075	6.5813	6.75002	6.14634	9.42323	1.91424	9.30573	6.31893	12.2863	4.65857	4.65599	22.2369	0.0615062	0.244672	1.92638	3.02245	-77.9355	-1919.46			7.76645	7.43986	5.8463	7.20028
	1.64557	14.2133	6.33864	7.14474	6.22956	9.82417	1.92354	10.0828	6.18033	12.4366	4.77531	4.65503	22.319	0.0610776	0.245355	1.91995	3.04836	-98.869	-1919.41			7.39918	7.73282	6.06222	7.28899
	1.56817	13.2261	6.11419	7.49912	6.30676	9.87128	2.00921	10.7714	6.22525	12.7258	4.84519	4.82728	22.3808	0.0607616	0.246453	1.91651	3.07954	-118.129	-1918.47			6.96949	7.89239	6.3353	7.46609
	1.49948	12.947	6.01305	8.17146	6.3747	9.9114	2.031	11.2246	6.13316	13.5876	4.85202	5.03946	22.4168	0.0602151	0.247426	1.90212	3.10872	-134.607	-1917.59			6.81986	8.15252	6.46291	7.82635
	1.48466	13.1679	5.93086	8.75387	6.82943	9.7465	1.96529	12.583	5.99728	14.162	4.99264	5.0666	22.4417	0.0598995	0.248274	1.88246	3.1358	-151.532	-1916.89			6.86114	8.44326	6.84851	8.07374
	1.47353	13.1635	5.84662	9.51482	6.87313	9.9403	1.9648	13.4742	6.17851	14.4594	4.9557	5.19823	22.4544	0.059752	0.249132	1.8684	3.15634	-169.334	-1916.25			6.82789	8.77608	7.20583	8.20444
	1.4591	13.1202	5.66878	10.272	6.95029	9.90994	1.92148	14.4341	6.0285	14.8173	4.99802	5.39342	22.4493	0.0596761	0.248873	1.8516	3.16855	-183.635	-1915.74			6.74938	9.04409	7.46135	8.40291
	1.46607	12.9723	5.5694	10.6971	7.06125	9.90954	1.92561	15.5225	6.01633	14.8166	4.87457	5.56887	22.4287	0.059375	0.248847	1.84217	3.18218	-197.408	-1915.4			6.66927	9.22262	7.82147	8.42
	1.39992	12.8147	5.46039	11.128	7.18708	9.94723	1.89918	15.8748	5.91439	14.8074	4.81836	5.55556	22.3864	0.0592914	0.249201	1.83916	3.19717	-211.11	-1915.6			6.55832	9.42076	7.89611	8.39378
	1.36767	12.5845	5.37708	11.6348	7.39294	9.93826	1.82919	16.4796	5.83028	14.9343	4.69261	5.68434	22.346	0.0593158	0.249069	1.84864	3.21268	-222.211	-1917.06			6.44307	9.65535	8.04637	8.4371
	1.36917	12.6599	5.45658	11.8425	7.37383	9.99431	1.77699	16.531	5.67642	15.0905	4.67572	5.77043	22.3134	0.0590674	0.248298	1.85926	3.22616	-232.478	-1918.41			6.49521	9.73687	7.99479	8.51222
	1.36366	12.7674	5.46524	12.1567	7.49751	9.83925	1.68801	16.5261	5.48615	14.7379	4.53678	5.79547	22.3001	0.0589456	0.247651	1.86819	3.23126	-243.868	-1919.17			6.5321	9.83117	7.90007	8.35671
	1.36973	12.7044	5.65146	12.9727	7.36655	9.73992	1.6742	16.2867	5.49563	14.8779	4.43821	5.79175	22.3053	0.0589004	0.247517	1.8835	3.23724	-253.384	-1920.74			6.5752	10.0264	7.81886	8.36928
	1.3613	12.3855	5.78573	13.5463	7.35126	9.42015	1.62412	15.4904	5.37842	15.0717	4.40778	5.88129	22.3288	0.0588818	0.246419	1.88737	3.24394	-260.565	-1922.7			6.51083	10.1059	7.49765	8.45358
	1.36419	12.2501	5.84933	13.4711	7.25123	9.20297	1.58542	14.9805	5.36691	15.1768	4.367	5.87035	22.3536	0.0589238	0.24601	1.89521	3.25811	-267.894	-1924.21			6.48787	9.97511	7.31093	8.47138
	1.32917	11.9329	5.85847	13.5448	7.16881	8.97091	1.56995	14.0242	5.3197	15.2528	4.45941	5.87516	22.3837	0.058845	0.24571	1.90155	3.26205	-274.566	-1926.12			6.37353	9.89483	6.97128	8.52911
	1.34036	11.5313	5.90385	13.5648	6.95659	8.54265	1.52911	13.4257	5.26877	15.2894	4.55996	6.00387	22.4172	0.05899	0.245814	1.89685	3.26389	-278.68	-1928.8			6.25851	9.68803	6.7412	8.61773
	1.35068	11.834	6.01287	13.2984	6.82348	8.1418	1.52626	12.5589	5.20718	15.5375	4.76789	6.06573	22.4397	0.0590239	0.245464	1.88497	3.25876	-283.751	-1930.73			6.39917	9.42122	6.43077	8.79038
	1.3412	11.7417	6.10578	13.1698	6.41425	7.64107	1.45974	12.2252	5.36891	15.5244	4.78115	6.08611	22.4564	0.0592073	0.245335	1.86534	3.25748	-288.901	-1933.12			6.39624	9.07504	6.35128	8.79722
	1.32841	11.6917	6.13722	13.2538	6.16012	7.39754	1.4706	12.5231	5.28944	15.8356	4.84858	6.14296	22.4697	0.0591992	0.245391	1.86113	3.23761	-293.046	-1937.52			6.38577	8.93716	6.42771	8.94237
	1.31531	11.4325	6.04777	12.838	5.92742	7.11271	1.49443	12.4231	5.36128	15.5609	4.89176	6.14407	22.4605	0.059155	0.244885	1.85025	3.22021	-296.53	-1941.19			6.26519	8.62605	6.42626	8.86557
	1.29968	11.4481	5.99263	12.1509	5.70669	6.83034	1.47899	12.687	5.42894	15.131	4.95839	6.1292	22.4417	0.0592866	0.244423	1.8423	3.19916	-300.155	-1943.73			6.24682	8.22932	6.53165	8.73954
	1.29939	11.8818	5.93085	11.7211	5.40601	6.51496	1.47709	13.2577	5.57207	15.1219	4.99578	6.04538	22.4306	0.0590325	0.244757	1.84993	3.18572	-303.562	-1947.28			6.37069	7.88067	6.76894	8.72103
	1.28168	12.1475	6.22365	11.4923	5.14806	6.33393	1.47614	13.2645	5.94381	14.5536	4.96869	6.08581	22.4339	0.0593765	0.24497	1.84944	3.16238	-306.558	-1950.63			6.55095	7.6581	6.89483	8.53602
	1.26925	12.7102	6.35297	11.4926	5.03817	6.18401	1.48687	13.0228	6.06743	14.2889	4.80306	6.01241	22.4405	0.0597365	0.244558	1.84573	3.13972	-309.444	-1952			6.77748	7.57161	6.85903	8.36814
	1.26288	12.7697	6.41083	11.7208	4.85376	6.17305	1.47281	12.7635	6.30967	14.1001	4.66579	6.04962	22.4459	0.0595843	0.243966	1.86584	3.11458	-310.776	-1954.13			6.81447	7.58253	6.84865	8.27185
	1.25329	13.2413	6.54738	12.2777	4.74571	6.1782	1.47149	12.4425	6.22052	13.7838	4.55131	6.01296	22.4548	0.0596485	0.243642	1.90354	3.08278	-310.359	-1956.68			7.01399	7.73387	6.71152	8.11601
	1.27061	14.2674	6.70856	12.6533	4.66273	6.20348	1.48395	11.3584	6.21548	13.6348	4.469	5.98309	22.4719	0.0594795	0.242836	1.9338	3.0659	-308.972	-1956.75			7.41554	7.83983	6.35261	8.02897
	1.2763	15.4624	7.12463	13.0464	4.54375	6.07008	1.50902	10.6588	6.35144	13.2347	4.31214	6.18763	22.4939	0.0597994	0.24269	1.96127	3.06024	-307.244	-1956.64			7.95445	7.88675	6.17309	7.91151
	1.27356	16.2823	7.32512	13.5473	4.46788	6.02494	1.50554	9.89903	6.21079	13.1548	4.16547	6.41821	22.5235	0.0596509	0.242605	1.97808	3.05271	-305.607	-1957.85			8.29366	8.01338	5.87179	7.91284
	1.26459	16.199	7.49216	13.6246	4.38827	5.95253	1.50785	9.20278	6.21368	12.6321	3.9962	6.52503	22.5429	0.0597651	0.243112	1.98739	3.04383	-303.539	-1957.66			8.3186	7.98847	5.64144	7.71777
	1.26145	16.8346	7.50376	13.74	4.27709	5.78047	1.48496	8.4802	6.05415	12.3389	3.84845	6.59269	22.5597	0.060086	0.243191	1.99223	3.03578	-301.209	-1956.45			8.53326	7.93251	5.33977	7.59334
	1.27086	17.2182	7.54007	14.0811	4.12826	5.71677	1.49789	8.29898	5.92606	12.1393	3.8545	6.5265	22.5705	0.059899	0.243221	1.99812	3.02971	-299.461	-1957.63			8.67639	7.97539	5.24098	7.50676
	1.26816	18.2874	7.63711	13.904	4.02015	5.74501	1.47393	8.05868	5.74782	11.9105	3.89437	6.56876	22.5842	0.0601745	0.243459	2.00578	3.03063	-298.064	-1958.49			9.06424	7.88972	5.09347	7.45788
	1.26399	18.5937	7.77785	13.4933	4.12311	5.56434	1.49478	7.9389	5.6405	11.5386	3.82629	6.54424	22.5933	0.0600812	0.244018	2.00763	3.03242	-296.332	-1957.21			9.21184	7.72692	5.02473	7.30305
	1.27307	19.6239	7.82333	12.9873	4.32955	5.43612	1.48493	8.12739	5.71665	11.3106	3.72906	6.5955	22.5954	0.0601554	0.244172	2.00098	3.04084	-294.517	-1957.99			9.57344	7.58432	5.10966	7.21172
	1.26426	19.7764	7.57104	12.429	4.38182	5.20856	1.48062	8.3642	5.47183	10.7693	3.69523	6.38418	22.5817	0.0601015	0.24353	1.99183	3.04422	-292.305	-1959.8			9.53723	7.33978	5.10555	6.94955
	1.28708	20.0934	7.53365	12.0618	4.5241	5.09204	1.48428	8.67319	5.45359	10.3651	3.67168	6.15385	22.5509	0.0595961	0.243304	1.99099	3.04647	-289.249	-1959.73			9.63805	7.22598	5.20369	6.73022
	1.29676	20.7823	7.55392	11.9871	4.43498	4.87902	1.50769	8.87257	5.28607	10.1391	3.69944	5.98855	22.5011	0.0596243	0.242675	2.00854	3.05712	-286.683	-1960.85			9.87767	7.10038	5.22211	6.60904
	1.30909	20.9317	7.70987	11.3726	4.38965	4.69893	1.55371	9.02537	5.3443	9.8092	3.65817	5.85184	22.4516	0.0595338	0.241742	2.02444	3.07662	-284.123	-1964.29			9.98356	6.82041	5.30779	6.43974
	1.29508	21.0302	7.79779	10.9487	4.34385	4.50391	1.57472	8.80662	5.26518	9.61885	3.64831	5.86857	22.4004	0.0591882	0.241282	2.04699	3.10333	-280.914	-1965.08			10.041	6.59883	5.21551	6.37858
	1.31953	20.6476	8.03634	10.4875	4.4855	4.33955	1.66251	8.82993	5.3046	9.3596	3.58675	5.78594	22.3646	0.0586333	0.24077	2.05797	3.13307	-276.947	-1964.78			10.0011	6.43752	5.26568	6.2441
	1.32634	20.4103	8.20952	10.5855	4.52558	4.10532	1.71469	9.15974	5.42156	9.23028	3.51301	5.73396	22.3562	0.0580415	0.240137	2.07475	3.15856	-274.224	-1966.95			9.98204	6.40548	5.432	6.15908
	1.32369	19.8263	8.08925	10.7114	4.35972	4.02269	1.76987	9.28879	5.45731	9.50328	3.50263	5.68272	22.3659	0.0575629	0.24015	2.07868	3.17757	-273.423	-1967.2			9.74642	6.3646	5.50532	6.22954
	1.32287	18.7966	8.04547	10.8733	4.17661	3.93887	1.78822	9.16113	5.45311	10.3566	3.56099	5.75885	22.3815	0.0574894	0.240619	2.08672	3.19863	-272.786	-1964.86			9.38832	6.32958	5.46748	6.5588
	1.32627	18.7452	7.94571	10.5157	3.96539	4.0551	1.8165	9.01871	5.53971	11.3284	3.60184	5.87298	22.4067	0.0578405	0.241437	2.0886	3.21333	-273.862	-1964.94			9.33907	6.17873	5.45831	6.93441
	1.31154	18.2672	7.62022	10.2756	3.82835	4.08092	1.8588	9.02085	5.62762	12.108	3.73922	6.22704	22.4386	0.0581191	0.242982	2.09091	3.22624	-276.547	-1964.72			9.06631	6.06163	5.50242	7.3581
	1.31368	18.3012	7.50791	10.5425	3.82943	4.23091	1.90832	9.15061	5.67047	12.8789	3.87271	6.45898	22.4622	0.0587418	0.244	2.0945	3.23666	-279.548	-1961.11			9.04095	6.20094	5.57647	7.73687
	1.33309	18.5455	7.3438	10.6036	3.66954	4.27609	1.91306	9.40828	5.78045	13.4619	3.93689	6.72114	22.4725	0.0593128	0.24488	2.09654	3.25105	-283.438	-1958.75			9.07414	6.18306	5.70059	8.03997
	1.30077	19.8402	7.06634	10.8796	3.47268	4.37749	1.87202	9.50815	5.86361	14.2251	3.99849	6.96682	22.4672	0.0606474	0.245532	2.10698	3.25552	-288.742	-1959.01			9.40242	6.24327	5.74793	8.39679
	1.31638	20.407	6.87936	10.5975	3.34273	4.46046	1.82916	9.38578	5.90935	14.8354	4.05956	7.06056	22.4518	0.0613056	0.246929	2.10536	3.25225	-294.892	-1956.34			9.53425	6.13356	5.7081	8.65184
	1.31965	20.6261	6.59038	10.4386	3.23045	4.7562	1.75681	9.35306	5.89902	15.3774	4.05936	7.06208	22.4308	0.0616605	0.247786	2.10493	3.24722	-301.235	-1953.85			9.51203	6.14176	5.66963	8.83295
	1.36532	20.7974	6.74657	10.0079	3.22652	4.96083	1.75095	9.55785	5.94663	15.5536	4.08041	7.05638	22.4138	0.0616756	0.248008	2.09795	3.24861	-308.384	-1937.62			9.63643	6.06507	5.75181	8.89678
	1.38807	21.3735	6.82963	10.3234	3.27148	5.3585	1.78541	9.92323	5.86614	15.7545	4.11216	7.06417	22.3749	0.0613362	0.248093	2.08846	3.24204	-316.92	-1880.05			9.86373	6.31778	5.85826	8.97694
	1.43752	21.9815	7.05057	10.6577	3.42696	5.80967	1.78162	9.75368	5.76048	16.0479	4.10937	7.04516	22.3081	0.0612023	0.24745	2.06984	3.23557	-325.297	-1773.03			10.1565	6.63143	5.76526	9.06746
	1.45681	22.772	7.29081	11.4438	3.63303	6.2097	1.74225	9.65217	5.75018	16.6918	4.08008	7.02393	22.1795	0.0608295	0.24742	2.05048	3.2223	-334.774	-1565.16			10.5065	7.09552	5.71487	9.26528
	1.49135	23.9573	7.46059	12.8	3.79163	6.78311	1.728	9.50464	5.6162	17.4925	4.1494	6.79641	21.9557	0.0605509	0.24678	2.02988	3.20543	-345.872	-1224.34			10.9697	7.79157	5.61628	9.47943
	1.52786	24.8254	7.55622	13.1813	3.94293	7.60704	1.73651	9.19166	5.69098	17.9667	4.17317	6.59923	21.5995	0.0597708	0.246233	2.00934	3.18704	-357.493	-759.255			11.3032	8.24376	5.53972	9.57969
	1.55063	25.4752	7.70015	14.4655	4.05557	8.33491	1.76296	9.0986	5.59961	17.9955	4.14124	6.58098	21.0464	0.0593364	0.245772	1.98824	3.1792	-369.677	-127.859			11.5753	8.95198	5.48706	9.57257
	1.60018	27.0213	7.95421	15.2568	4.135	9.27574	1.8008	8.90549	5.49491	18.2662	4.14278	6.61749	20.2896	0.0589937	0.245175	1.96647	3.174	-382.371	599.153			12.1919	9.55585	5.4004	9.6755
	1.61845	28.0327	8.0205	16.7342	4.27033	10.5473	1.81727	8.39242	5.62799	18.8186	4.19351	6.65563	19.3752	0.0592272	0.244939	1.94113	3.15964	-395.764	1341.86			12.5572	10.5173	5.27922	9.88926
	1.63228	29.0201	8.13477	18.6185	4.52449	11.2726	1.8501	7.29833	5.72154	19.7906	4.20632	6.6991	18.2764	0.0595257	0.245643	1.91353	3.15121	-410.367	2109.88			12.9291	11.4719	4.95666	10.232
	1.68241	30.4306	8.32486	20.8885	4.7612	11.7668	1.87295	6.95933	5.98788	20.2059	4.27157	6.71	17.1085	0.0592516	0.24613	1.90633	3.14499	-424.601	2817.47			13.4793	12.4721	4.94005	10.3958
	1.72053	32.392	8.55731	22.7673	4.94276	12.3255	1.9557	6.51706	6.10648	20.5758	4.21643	6.641	15.8586	0.0591612	0.246094	1.90313	3.13872	-439.643	3459.32			14.2233	13.3452	4.85975	10.4777
	1.72419	34.5153	8.98613	24.8845	5.19744	12.8384	1.98133	6.21405	6.25469	20.557	4.08535	6.80099	14.6381	0.0588939	0.246413	1.89906	3.13499	-454.715	3976.93			15.0752	14.3068	4.81669	10.4811
	1.7218	35.6074	9.27188	27.2877	5.29208	13.2606	1.9894	6.22937	6.3363	20.8949	4.03662	7.0196	13.48	0.0584896	0.247411	1.89112	3.13435	-470.435	4383.48			15.5337	15.2802	4.85169	10.6504
	1.74108	36.0903	9.41195	28.7265	5.56978	13.97	1.96818	6.18922	6.40885	21.0914	3.98386	7.04042	12.5543	0.0581428	0.248336	1.8818	3.13942	-486.925	4616.43			15.7478	16.0888	4.85542	10.7052
	1.74707	35.9009	9.47353	30.2755	5.79959	14.5872	1.9987	6.06125	6.53379	21.3428	3.98274	7.31924	11.8985	0.0578887	0.248779	1.87685	3.1414	-506.297	4740.93			15.7072	16.8874	4.86458	10.8816
	1.73915	36.7433	9.40272	31.4768	5.93967	14.3961	2.04183	6.08728	6.66202	21.1333	4.18362	7.38721	11.5036	0.0579911	0.249201	1.87235	3.15634	-527.505	4823.51			15.9617	17.2708	4.93037	10.9014
	1.76866	38.3279	9.60906	32.4699	6.15115	14.5172	2.0553	6.36582	6.73666	20.6184	4.2078	7.61791	11.3215	0.0579371	0.249131	1.86563	3.17769	-550.121	4870.42			16.5685	17.7127	5.05259	10.8147
	1.80923	39.1206	9.70293	32.7501	6.18176	14.363	2.09596	6.39779	6.68657	19.6283	4.23401	7.60387	11.3471	0.058049	0.248812	1.85984	3.18958	-574.069	4900.27			16.8776	17.765	5.06011	10.4887
	1.81743	38.1939	9.55702	32.5554	6.40471	14.2311	2.06621	6.67963	6.6927	18.8498	4.32818	7.57544	11.5426	0.0581715	0.248988	1.85917	3.20707	-597.343	4922.08			16.5228	17.7304	5.14618	10.2511
	1.8182	35.9493	9.36416	31.7937	6.48377	13.9839	2.11963	6.84512	6.80593	17.6747	4.55818	7.43271	11.8606	0.0583788	0.248555	1.84704	3.22971	-619.728	4941.67			15.7106	17.4205	5.25689	9.88852
	1.87491	34.4602	9.03074	30.8539	6.50178	13.7458	2.2508	7.08798	7.06183	16.5365	4.7381	7.3745	12.3169	0.058422	0.248131	1.84017	3.25237	-641.73	4947.54			15.1219	17.0338	5.46687	9.5497
	1.89901	32.1044	8.80905	29.5368	6.40352	12.9443	2.39429	7.45521	7.17959	15.6357	5.07074	7.29182	12.8738	0.0588819	0.247338	1.82475	3.26986	-662.521	4944.29			14.2708	16.2949	5.67636	9.33274
	1.93563	31.5507	8.6164	27.7963	6.2975	12.259	2.52157	7.62854	7.59202	14.2028	5.32964	7.3012	13.5003	0.0595896	0.247559	1.80866	3.28227	-680.02	4931.44			14.0343	15.4509	5.91404	8.94456
	1.95383	30.2172	8.60605	26.0676	6.27009	10.8714	2.6006	7.92704	7.7	13.3144	5.42072	7.27916	14.1665	0.0599933	0.247608	1.80086	3.28762	-692.902	4913.8			13.5924	14.4031	6.07588	8.67142
	1.95424	27.2442	8.52673	23.5579	6.16088	9.72151	2.80738	8.20551	8.20265	12.3349	5.47846	7.21372	14.8616	0.0606739	0.247648	1.7994	3.29178	-700.846	4890.93			12.5751	13.1468	6.40518	8.34237
	1.89142	23.2599	8.14142	20.4458	6.14226	9.00009	3.11372	8.54691	8.77221	11.4297	5.57515	7.22871	15.5503	0.0612747	0.247682	1.80221	3.29725	-702.882	4859.91			11.0976	11.8627	6.81095	8.07784
	1.86539	20.2858	7.79995	17.4804	6.38108	8.19018	3.39887	8.78799	9.25357	10.2828	5.68567	7.12612	16.2386	0.0615363	0.247424	1.79884	3.30385	-701.033	4826.83			9.9837	10.6839	7.14681	7.69821
	1.85187	17.9543	7.46804	15.5158	6.39635	7.28676	3.68447	8.95622	9.88621	9.5129	5.70682	7.2508	16.8722	0.0612777	0.247384	1.80579	3.29948	-694.395	4789.85			9.0914	9.73298	7.50897	7.49017
	1.83946	16.4404	7.40218	13.6244	6.68849	6.14831	4.00124	9.29743	10.1555	8.7884	5.71045	7.20008	17.4476	0.0611875	0.247195	1.81009	3.28455	-682.199	4742.08			8.56068	8.82041	7.81806	7.23298
	1.84671	15.4356	7.56675	10.66	7.27635	5.36907	4.18228	9.47226	10.7887	7.75924	5.63431	7.26489	17.9312	0.0611478	0.246674	1.81003	3.2696	-666.033	4689.73			8.28303	7.76848	8.14773	6.88615
	1.83891	14.2737	7.89176	9.00626	7.93205	4.66046	4.42152	9.86406	11.0341	7.22	5.48571	7.08321	18.3326	0.0608853	0.245985	1.82264	3.25666	-646.615	4639.66			8.00144	7.19959	8.43989	6.59631
	1.84372	12.7542	8.31164	7.61074	8.84264	4.27912	4.52685	10.1235	11.4323	6.54737	5.42348	6.83444	18.668	0.0601289	0.245385	1.83223	3.24513	-625.749	4582.91			7.63653	6.91083	8.6942	6.26843
	1.84671	11.5425	8.55366	7.03598	9.31393	3.83569	4.54969	10.2008	11.3728	6.35284	5.4068	6.76297	18.9488	0.0592399	0.244724	1.8353	3.22792	-603.71	4518.08			7.31429	6.72854	8.70778	6.1742
	1.8541	11.0273	9.03135	6.53496	9.95205	3.654	4.43772	10.3066	11.1547	6.17778	5.41083	6.61938	19.1376	0.0580337	0.244125	1.84124	3.21666	-581.907	4438.81			7.30426	6.71367	8.633	6.06933
	1.87024	10.8145	9.24105	6.33837	10.3265	3.62211	4.35411	10.6777	10.9635	6.23079	5.3925	6.7262	19.2471	0.0572928	0.2433	1.85532	3.19465	-558.713	4343.8			7.30859	6.76234	8.66511	6.1165
	1.88444	10.9467	9.38381	6.01238	10.5178	3.51472	4.08167	10.9618	10.4291	6.21136	5.24172	6.85574	19.2903	0.0573332	0.241819	1.87078	3.1697	-535.622	4236.21			7.405	6.68162	8.49084	6.10294
	1.89099	10.6312	9.39836	5.84144	10.6238	3.49025	3.75889	11.4752	10.0508	6.18927	5.21788	6.90336	19.2809	0.0573782	0.241308	1.88938	3.14567	-512.821	4119.91			7.30685	6.65182	8.4283	6.1035
	1.86893	10.3281	9.41862	5.48679	10.1833	3.36013	3.47556	12.6009	9.23136	6.18009	5.22311	7.06107	19.2658	0.0581125	0.241515	1.90965	3.12332	-490.517	3984.22			7.2052	6.34341	8.43594	6.15476
	1.8647	9.76065	9.25918	5.51454	9.73512	3.34358	3.20387	13.3556	8.86071	6.23693	5.24258	7.36022	19.2684	0.05733	0.241803	1.93054	3.09882	-469.855	3827.51			6.96151	6.19775	8.47338	6.27991
	1.82931	9.15389	9.13957	5.69354	8.96641	3.38502	2.95956	14.5596	8.02755	6.37144	5.57332	7.72855	19.2867	0.0567991	0.242385	1.95109	3.08682	-450.095	3640.94			6.70759	6.01499	8.51558	6.55777
	1.81621	8.84609	8.794	5.94804	8.63202	3.44484	2.93019	15.2527	7.88121	6.34256	5.66603	7.8878	19.335	0.0564969	0.242811	1.97217	3.07869	-431.777	3437.69			6.48544	6.0083	8.68804	6.63213
	1.76996	8.58434	8.25494	6.39383	8.05922	3.49731	2.72782	15.9638	7.66362	6.331	5.59028	8.10473	19.4122	0.0568291	0.242604	1.99314	3.07876	-416.166	3214.65			6.20308	5.98345	8.7851	6.67533
	1.7209	8.42494	7.96715	6.73678	7.6463	3.47544	2.63988	16.5823	7.20501	6.43293	5.69571	8.26063	19.5384	0.0571942	0.242394	2.02177	3.07902	-405.093	2976.19			6.03767	5.95284	8.80908	6.79642
	1.68891	8.31749	8.06467	7.29267	7.54509	3.52469	2.5181	16.6507	7.14246	6.41471	5.72303	8.38972	19.714	0.0573781	0.24319	2.05832	3.07928	-396.476	2724.81			6.02369	6.12082	8.77041	6.84249
	1.6494	8.43962	8.2711	7.69395	7.66726	3.64848	2.47897	16.4892	7.1826	6.44463	5.79921	8.23034	19.9359	0.0573219	0.243143	2.08448	3.07995	-390.862	2462.16			6.12004	6.33656	8.71693	6.82473
	1.62011	8.2277	8.41241	8.24258	7.73348	3.77398	2.39601	15.8046	7.23264	6.48776	5.65332	8.0792	20.175	0.0567896	0.242955	2.1091	3.07929	-388.389	2187.58			6.08674	6.58335	8.47777	6.74009
	1.57211	8.4533	8.48716	8.71448	8.05713	3.86119	2.34592	15.2723	7.53143	6.31843	5.54427	7.90453	20.4041	0.0569636	0.241998	2.12714	3.08023	-387.414	1915.6			6.17086	6.8776	8.38323	6.58908
	1.57394	8.37849	8.46936	8.97758	8.14758	3.86954	2.32124	14.2969	7.75452	6.18343	5.17543	7.60394	20.6012	0.0576166	0.241183	2.14287	3.08476	-387.082	1652.91			6.1406	6.99823	8.12421	6.32093
	1.53158	8.55565	8.43913	9.45599	8.1614	3.95209	2.2597	13.7371	7.96296	6.01459	4.82504	7.42697	20.7706	0.0582153	0.240755	2.16385	3.08075	-387.5	1403.92			6.17546	7.18983	7.98659	6.08887
	1.52995	8.73358	8.39729	10.1577	8.21387	3.99719	2.08706	13.1253	7.83797	5.98071	4.63964	7.22503	20.9205	0.058577	0.240237	2.17585	3.07882	-387.5	1159.28			6.22027	7.45626	7.68346	5.94846
	1.54955	8.72711	8.36397	10.9935	8.22201	4.07215	2.03586	12.6945	7.92769	5.992	4.52506	7.11647	21.0578	0.0589767	0.24025	2.17456	3.086	-385.901	926.157			6.21354	7.76256	7.5527	5.87785
	1.5898	8.83894	8.36255	11.2395	8.02276	4.11501	2.02957	12.8074	7.72554	5.7313	4.37304	6.7083	21.1701	0.0595418	0.23976	2.16089	3.0959	-384.141	701.44			6.26377	7.79241	7.52085	5.60421
	1.62805	8.57512	8.19504	11.313	7.81099	4.182	2.03267	12.8696	7.5137	5.59584	4.35163	6.57164	21.2605	0.0602279	0.239951	2.13687	3.11424	-382.637	483.529			6.13274	7.76868	7.47198	5.50637
	1.62081	8.60481	7.93938	11.8358	7.59244	4.20236	2.01674	13.5233	7.31994	5.60908	4.3261	6.2659	21.3329	0.060779	0.240484	2.11235	3.13205	-380.826	269.741			6.055	7.87687	7.62001	5.40036
	1.61214	8.60082	7.6249	11.8593	7.18036	4.26894	1.94422	14.2646	7.21247	5.69316	4.28851	6.02239	21.4056	0.0611531	0.2408	2.09686	3.14617	-378.538	61.538			5.94595	7.76954	7.80711	5.33469
	1.63063	8.50825	7.29977	12.1645	6.89165	4.33487	1.91204	14.9074	6.85525	5.84196	4.25952	6.09833	21.4856	0.0614715	0.241828	2.08404	3.15334	-377.118	-143.122			5.81288	7.797	7.89157	5.39994
	1.63202	8.27257	7.00554	12.2188	6.54704	4.38674	1.90059	15.4422	6.5747	5.83555	4.24199	6.04931	21.5806	0.0617747	0.241759	2.07327	3.15862	-376.506	-336.652			5.63671	7.71751	7.97251	5.37562
	1.62565	8.0822	6.67629	12.5566	6.23583	4.59784	1.91114	16.0205	6.59761	5.87582	4.24751	6.11731	21.7062	0.0617644	0.242687	2.06232	3.16118	-375.06	-522.876			5.46138	7.79674	8.1764	5.41354
	1.62082	7.90633	6.47588	12.7131	5.98655	4.89422	1.89804	16.2287	6.63573	6.10192	4.26803	6.20291	21.8393	0.0621843	0.243467	2.07068	3.15648	-373.843	-690.497			5.33434	7.86461	8.25415	5.52429
	1.58302	7.76841	6.22653	12.7113	5.54852	5.25031	1.89385	16.2575	6.77436	6.16163	4.2609	6.03537	21.9646	0.0623827	0.244528	2.08808	3.15435	-373.844	-841.079			5.19265	7.8367	8.30857	5.48597
	1.4845	7.81934	6.01133	13.1411	5.31029	5.51314	1.85208	15.9811	7.08458	6.28059	4.20807	6.08685	22.0655	0.0627618	0.245777	2.10206	3.14665	-373.592	-974.913			5.10506	7.98817	8.30593	5.52517
	1.43336	7.79503	5.95933	13.389	4.99344	5.73769	1.84046	15.6656	7.20672	6.38572	4.11082	6.09519	22.1552	0.0627799	0.246054	2.11726	3.13962	-372.82	-1092.26			5.06257	8.04005	8.23761	5.53058
	1.41389	7.74947	5.78641	14.1327	4.83816	5.96837	1.8342	14.9364	7.44579	6.43196	4.1124	6.07012	22.2419	0.0623943	0.246477	2.1316	3.12939	-373.559	-1190.96			4.98326	8.31309	8.07213	5.53816
	1.37211	8.00187	5.91212	14.6268	4.8278	6.07727	1.85363	14.2494	7.38782	6.57527	4.08492	5.98078	22.3062	0.0625544	0.246387	2.13352	3.12211	-374.479	-1277.83			5.09537	8.51061	7.83027	5.54699
	1.33315	8.37312	6.00586	14.9849	4.93311	6.30523	1.82418	13.3095	7.35736	6.66474	4.08008	5.8882	22.3408	0.0624682	0.246925	2.13712	3.12139	-373.617	-1355.37			5.23738	8.74109	7.497	5.54434
	1.33006	8.81846	5.99143	15.2101	5.00159	6.3248	1.79225	12.3262	7.2878	6.81914	4.07825	5.69989	22.3562	0.0626523	0.247369	2.14379	3.12358	-373.829	-1422.98			5.37998	8.84551	7.13542	5.53243
	1.31984	9.14773	6.02133	15.6008	5.09518	6.25171	1.77728	11.7568	7.43337	6.84023	4.043	5.57252	22.3587	0.0628706	0.247128	2.14227	3.13616	-375.446	-1484			5.4963	8.98255	6.98914	5.48525
	1.2995	9.55156	5.95715	16.1302	5.19648	6.2957	1.73835	10.9283	7.57838	7.06127	4.02629	5.60743	22.3739	0.0630685	0.246621	2.1253	3.14289	-374.952	-1541.45			5.60274	9.20745	6.74834	5.565
	1.31609	10.0543	6.20593	16.4237	5.48544	6.51566	1.706	10.4802	7.60321	7.17891	3.85742	5.5162	22.4053	0.0628019	0.246156	2.11191	3.14319	-374.422	-1591.89			5.85876	9.47493	6.59647	5.51751
	1.3692	10.3722	6.40732	16.8434	5.86865	6.59508	1.6857	10.0927	7.757	7.20531	3.91157	5.53631	22.4414	0.0623072	0.245805	2.10076	3.14439	-376.664	-1637.86			6.04958	9.76904	6.5118	5.55106
	1.38778	10.6636	6.50477	16.9119	5.98138	6.62563	1.65738	9.72866	7.63084	7.30915	3.89633	5.39533	22.472	0.062489	0.245088	2.09293	3.14418	-377.456	-1680.64			6.18538	9.83963	6.33896	5.5336
	1.35733	10.8791	6.60903	17.7987	6.36958	6.77114	1.63429	9.5508	7.65955	7.43973	3.88256	5.44947	22.5073	0.0622585	0.245024	2.08924	3.13975	-376.718	-1714.57			6.28181	10.3131	6.28154	5.59059
	1.33276	10.7289	6.64122	18.3758	6.61018	7.12697	1.57904	9.3421	7.56859	7.57688	3.74954	5.43141	22.5507	0.0623236	0.244268	2.07872	3.13526	-379.238	-1740.44			6.2343	10.7043	6.16324	5.58594
	1.33552	10.564	6.7104	18.6783	6.86132	7.40773	1.57175	9.08703	7.51766	7.69693	3.72965	5.36374	22.5925	0.0620618	0.243314	2.06077	3.12588	-381.95	-1759.79			6.2033	10.9824	6.05881	5.59677
	1.32666	10.6142	6.85012	18.828	7.11999	7.77164	1.57774	9.06514	7.43898	7.90765	3.66831	5.36989	22.6199	0.061679	0.243237	2.04691	3.12091	-381.278	-1775.82			6.26366	11.2399	6.02729	5.64861
	1.39275	11.0137	7.19806	19.1335	7.19142	8.06621	1.59389	8.78809	7.19751	7.96509	3.51156	5.29465	22.63	0.0614256	0.243173	2.05232	3.11502	-383.241	-1788.9			6.53484	11.4637	5.85983	5.59043
	1.43743	11.8559	7.30687	19.173	7.33608	8.13594	1.55812	9.04013	7.17849	7.99406	3.48983	5.22209	22.629	0.0607989	0.243781	2.05229	3.10681	-387.51	-1801.28			6.86674	11.5483	5.92558	5.56866
	1.44708	12.924	7.58187	19.6832	7.17283	8.46022	1.54647	9.10022	7.09644	8.16665	3.36361	5.12863	22.616	0.0605769	0.243336	2.04093	3.10655	-387.282	-1809.35			7.31765	11.7721	5.91438	5.55296
	1.45271	13.6745	7.59436	20.0808	7.14605	8.78348	1.60023	9.31712	7.00964	8.43167	3.35574	5.05518	22.5856	0.0603633	0.243591	2.0217	3.11505	-387.664	-1815.17			7.57384	12.0035	5.97566	5.61419
	1.47029	14.4277	7.87429	19.8178	6.87829	8.97361	1.60639	9.40639	7.13657	8.49088	3.2629	5.05115	22.5494	0.0601497	0.243623	1.99414	3.12783	-392.772	-1822.33			7.92409	11.8899	6.04978	5.60165
	1.47102	15.6181	8.20453	19.869	6.76019	9.16373	1.63675	9.43374	7.32823	8.51656	3.25175	4.99914	22.4988	0.0600642	0.243141	1.96589	3.14318	-394.345	-1829.71			8.43121	11.931	6.1329	5.58915
	1.47421	16.5075	8.47991	20.0316	6.61002	9.22327	1.63775	9.51617	7.52277	8.49288	3.20234	5.01214	22.4548	0.0603711	0.243575	1.94779	3.16003	-393.338	-1836.24			8.82054	11.955	6.22556	5.56912
	1.48923	17.6248	8.77982	19.9896	6.32075	9.0832	1.64033	9.50693	7.58455	8.52188	3.20409	5.05789	22.4247	0.0601876	0.243489	1.94586	3.16637	-398.403	-1844.58			9.29794	11.7978	6.24394	5.59462
	1.47019	18.1953	8.81305	19.9908	6.2449	8.8784	1.61188	9.41663	7.64681	8.44837	3.17023	4.97806	22.4125	0.0601271	0.243351	1.93965	3.17038	-402.678	-1852.2			9.49283	11.7047	6.22511	5.53222
	1.45875	18.6539	8.91528	19.7686	6.01979	9.0538	1.61133	9.35568	7.86865	8.34405	3.14411	5.03781	22.4209	0.0605063	0.243722	1.92694	3.17517	-401.401	-1858.56			9.67598	11.614	6.27855	5.50865
	1.40676	19.3909	8.93827	19.7269	5.79738	9.18493	1.59423	9.41769	7.93429	8.31787	3.20319	4.98029	22.4545	0.0605597	0.244543	1.91681	3.17667	-405.413	-1864.94			9.91199	11.5697	6.3154	5.50045
	1.38902	19.7189	9.12025	19.3162	5.62628	8.83489	1.57033	9.01145	8.24554	8.09494	3.12235	4.93831	22.4992	0.0606229	0.245166	1.91421	3.17687	-412.24	-1871.58			10.0761	11.2591	6.27577	5.3852
	1.40479	21.0697	9.28657	19.2072	5.55528	8.40048	1.54727	9.01799	8.43854	8.15246	3.1977	4.89539	22.5383	0.060761	0.246121	1.92138	3.17406	-411.392	-1876.8			10.587	11.0543	6.3346	5.41518
	1.42731	22.2198	9.42998	18.6299	5.59755	8.05974	1.52405	8.92308	8.44867	8.0685	3.2334	4.83546	22.564	0.0614406	0.247294	1.95165	3.17469	-412.456	-1881.59			11.0257	10.7624	6.2986	5.37912
	1.45076	23.0748	9.56137	18.4516	5.5833	7.75499	1.52682	8.96161	8.65865	8.02934	3.24691	4.7122	22.5818	0.0620143	0.248198	1.97583	3.16728	-420.09	-1885.96			11.3623	10.5966	6.38236	5.32948
	1.43661	23.962	9.59672	18.6512	5.67616	7.64638	1.5706	8.9398	8.85708	8.17296	3.20901	4.56332	22.5753	0.0625399	0.249089	1.99015	3.15752	-421.005	-1888.49			11.6651	10.6579	6.45582	5.3151
	1.42517	24.1924	9.67042	18.4092	5.88207	7.49135	1.6023	8.80723	8.98971	8.17341	3.22828	4.47528	22.5594	0.0627933	0.249664	1.99721	3.15111	-418.957	-1891.17			11.7627	10.5942	6.46641	5.29232
	1.43479	25.0865	9.92497	18.3704	6.05871	7.19386	1.63752	8.77286	9.08716	8.16354	3.17819	4.29848	22.5388	0.0626484	0.249359	2.00217	3.14462	-425.597	-1895			12.1488	10.541	6.49918	5.2134
	1.44491	25.1178	10.0442	18.3258	6.25444	6.64149	1.68861	8.38634	9.15541	8.10259	3.15543	4.17196	22.5127	0.0627872	0.249157	2.01837	3.13845	-428.976	-1899.83			12.2023	10.4072	6.41012	5.14333
	1.45819	25.0628	10.0857	17.8173	6.75487	6.27923	1.75144	8.22239	9.38471	7.96996	3.16135	4.1271	22.4837	0.0632881	0.249297	2.03525	3.12013	-425.185	-1904.49			12.2022	10.2838	6.45285	5.08614
	1.43648	24.0432	10.0963	17.2036	7.05041	6.24509	1.85504	8.02389	9.22372	7.6873	3.07839	4.05509	22.4797	0.0628894	0.249865	2.04491	3.10676	-429.424	-1910.06			11.8587	10.1664	6.36755	4.94026
	1.43717	23.462	10.261	16.9869	7.33478	6.11881	1.93304	7.69562	9.27624	7.29689	3.01403	4.02863	22.4953	0.0624915	0.24995	2.05345	3.09772	-435.949	-1915.71			11.7201	10.1468	6.30163	4.77985
	1.42708	22.549	10.1614	16.8973	7.5464	5.97491	2.05743	7.77182	9.32587	7.07782	3.02447	4.03812	22.514	0.0618638	0.249498	2.0535	3.09891	-432.247	-1921.66			11.3792	10.1395	6.38504	4.71347
	1.43817	22.3275	10.2524	16.1943	7.7168	5.52611	2.16797	7.43909	9.35015	6.66033	3.02341	4.05892	22.531	0.0612585	0.249338	2.05505	3.1075	-432.327	-1928.42			11.3393	9.81239	6.31907	4.58089
	1.46678	21.7705	10.2789	15.9572	7.91573	5.35532	2.278	7.51834	9.51102	6.45079	3.13022	4.06998	22.5516	0.0607706	0.249442	2.0616	3.11824	-439.554	-1935.05			11.1721	9.74274	6.43579	4.55033
	1.47901	20.9399	10.2446	15.3809	7.9645	5.16187	2.32716	7.62406	9.4718	6.09957	3.2262	4.22268	22.5653	0.0603888	0.250218	2.06939	3.12795	-436.409	-1940.87			10.8878	9.50241	6.47434	4.51615
	1.48029	20.4909	10.0697	14.8086	7.91964	4.89849	2.45883	7.60608	9.59614	5.80969	3.32576	4.45298	22.5602	0.0608786	0.249982	2.07679	3.14176	-431.128	-1947.02			10.6803	9.2089	6.55368	4.52947
	1.51558	20.7205	9.82369	15.1137	7.87998	4.86646	2.63706	7.70767	9.31832	5.80107	3.47476	4.77054	22.5396	0.0613686	0.249312	2.09054	3.16025	-434.967	-1953.47			10.6866	9.2867	6.55435	4.68212
	1.55347	21.425	9.6117	15.4025	7.66514	4.64432	2.80663	7.43595	9.07549	6.09076	3.5517	5.08362	22.489	0.0616531	0.248305	2.09352	3.17333	-433.184	-1959.06			10.8634	9.23732	6.43936	4.90869
	1.53839	21.3316	9.36127	16.2475	7.31922	4.64218	2.86556	7.29667	8.98457	6.59049	3.69917	5.56074	22.4072	0.0620577	0.247565	2.08643	3.18051	-409.618	-1965.4			10.7438	9.40295	6.38227	5.28347
	1.59867	20.8201	8.89346	17.7021	7.15978	4.6717	2.89696	7.278	8.76651	7.02046	3.91097	6.16928	22.1663	0.0618047	0.247863	2.08366	3.17982	-76.2963	-1971.93			10.4374	9.84453	6.31383	5.70024
	1.59547	19.9421	8.40432	19.4138	6.78105	4.82683	2.88544	7.32301	8.31148	7.54835	4.13267	6.84573	21.8839	0.0618359	0.247749	2.08433	3.17875	369.097	-1976.79			9.98064	10.3406	6.17331	6.17558
	1.59356	19.5403	8.11263	21.8857	6.36933	5.04884	2.9714	7.42574	7.81144	8.77569	4.23148	7.50136	21.5974	0.0617769	0.24743	2.0751	3.17939	862.778	-1981.79			9.74883	11.1013	6.06953	6.83618
	1.59625	19.0532	7.72263	23.6397	6.06683	5.12676	3.03045	7.40173	7.51332	9.89414	4.35307	8.20782	21.3209	0.0619333	0.246447	2.06111	3.17335	1367.89	-1987.36			9.45737	11.6111	5.98183	7.48501

## Sheet: P204 U2
	Ra Li	Oi Li	Oe Li	MF Li	ICO Li	LO Li	Ra Re	Oi Re	Oe Re	MF Re	ICO Re	LO Re	EKG	Kippwinkel	Rotwinkel	Kraft x	Kraft y	Druck li	Druck re			Bauch links	Rücken links	Bauch rechts	Rücken rechts
	3.68033	6.39765	10.2061	50.0777	10.0393	9.5028	4.34088	17.4867	7.07461	36.6636	14.4991	34.1571	328.242	0.0714068	0.264409	1.71382	4.33343	41	-455.12			6.76135	23.2066	9.63405	28.4399
	3.87359	6.44077	9.86425	55.6199	9.61121	10.6634	4.19465	17.5774	7.14597	48.6585	16.2345	39.596	350.247	0.0711829	0.265112	1.72759	4.33032	35	-466.464			6.72621	25.2982	9.63934	34.8297
	4.02895	6.73257	9.31064	61.9795	9.2124	12.1709	4.30701	17.038	7.11154	63.5301	17.8639	45.5038	358.346	0.0713873	0.266086	1.73402	4.32763	1.13477	-481.766			6.69072	27.7876	9.48552	42.2993
	4.1834	6.72542	8.70909	66.8652	8.92447	13.113	4.35809	16.2004	6.91077	77.287	19.0686	51.8262	353.231	0.071954	0.26718	1.73871	4.3305	11	-498.18			6.5393	29.6342	9.15641	49.394
	4.26062	6.93528	8.14058	71.4107	8.94033	14.5045	4.39342	15.0983	6.83835	84.3784	20.1668	56.7617	348.744	0.0724688	0.26837	1.7461	4.33818	4389.32	L			6.4455	31.6185	8.77669	53.769
	4.10464	7.16109	7.89312	74.6645	8.98595	16.169	4.34829	13.792	6.66303	90.0712	21.0454	60.9635	354.522	0.0727157	0.269321	1.74773	4.34808	4953	-532.783			6.38628	33.2731	8.26779	57.3601
	3.98721	7.2682	7.67288	77.4408	9.39367	17.0745	4.34472	13.1522	6.68232	95.4201	21.1256	63.6791	362.637	0.0729082	0.270279	1.75366	4.35632	4968.69	-552.767			6.30943	34.6363	8.05975	60.075
	3.94835	7.62815	7.60237	80.3625	9.90696	18.2777	4.33092	12.3144	6.74323	98.4792	20.9057	64.535	365.186	0.0727764	0.270976	1.75635	4.36372	4961.21	-572.352			6.39296	36.1824	7.79617	61.3066
	4.00915	7.95074	7.41397	81.1999	10.2229	19.3634	4.36361	11.2252	6.92345	99.2788	20.2303	62.7743	360.877	0.0727129	0.270699	1.75345	4.37303	4943.29	-592.047			6.45795	36.9287	7.50409	60.7611
	4.07517	8.09908	7.38891	79.8694	10.5909	19.5887	4.34917	10.2918	6.85364	97.4654	18.9479	61.3732	351.657	0.0725535	0.27102	1.7504	4.38569	4959.58	-614.394			6.52105	36.683	7.16486	59.2622
	4.06104	8.08817	7.41961	77.4916	10.9704	19.6719	4.27912	9.01567	6.79129	91.5967	17.7151	59.3311	340.337	0.0728004	0.270718	1.74616	4.39658	4972.79	-634.631			6.52294	36.0446	6.69536	56.2143
	3.95493	8.01442	7.64884	73.7713	11.0547	19.2324	4.20504	8.18568	7.03191	81.1106	16.1434	55.1553	335.696	0.0721715	0.270017	1.74998	4.39922	4954.8	-650.279			6.5394	34.6861	6.47421	50.8031
	3.90292	8.38386	7.77505	68.2342	11.0049	19.3347	4.15929	7.97345	8.35337	68.8868	14.4422	48.9253	327.539	0.0718306	0.269389	1.74543	4.40099	4951.09	-662.49			6.68727	32.858	6.8287	44.0847
	3.91174	8.59412	8.4305	62.4605	11.1684	18.8182	4.05925	7.7098	8.99737	61.2107	13.1082	43.9435	317.638	0.0715557	0.268775	1.73981	4.40146	4969.47	-672.116			6.97878	30.8157	6.92214	39.4208
	4.15688	9.16798	9.29567	55.8309	11.2222	17.883	4.05326	7.24125	10.158	52.3377	11.6668	37.9396	308.534	0.0712237	0.267833	1.74166	4.39766	4953.19	-675.687			7.54018	28.3121	7.15082	33.9814
	4.51689	9.40717	10.0706	46.9842	11.0635	16.7288	4.22562	6.72331	12.2597	42.036	10.6335	30.6406	300.945	0.0712344	0.266937	1.74513	4.39415	4892	-675.457			7.99823	24.9255	7.73622	27.7701
	5.13561	9.52352	10.3983	37.1546	10.8717	15.8242	4.43254	6.43513	13.3662	32.1178	10.0358	24.8053	297.026	0.0712932	0.266023	1.74412	4.39285	4816.52	-666.882			8.35249	21.2835	8.07796	22.3196
	5.67645	9.80132	10.7769	29.1871	11.0517	15.5511	4.62544	6.47689	14.5688	23.0951	9.65815	21.2637	295.623	0.0712369	0.265231	1.74533	4.38719	4695.93	-648.346			8.75155	18.5966	8.55704	18.0057
	5.93613	10.1202	11.0403	23.0082	11.643	16.3444	4.61862	6.48244	15.8859	17.4015	9.30928	18.8261	289.381	0.0709291	0.264194	1.74131	4.37861	4505.33	-623.297			9.03221	16.9986	8.99567	15.1789
	5.88979	10.306	11.4759	18.8862	12.0357	18.5985	4.67709	6.46172	16.7023	13.677	9.04101	17.4342	285.029	0.0705521	0.263833	1.73968	4.3759	4263.25	-592.871			9.2239	16.5068	9.28038	13.3841
	5.88149	10.6731	11.4559	15.1065	12.8804	21.373	4.695	6.45353	17.1994	11.8051	9.07404	15.9188	281.798	0.0704979	0.263298	1.73562	4.3787	4031.38	-561.162			9.33683	16.4533	9.44932	12.266
	5.84369	10.9545	11.3949	14.361	13.5478	22.7749	4.70263	6.41995	16.9594	10.7028	8.94558	15.8034	284.229	0.0702231	0.262873	1.73702	4.38076	3770.76	-529.931			9.39768	16.8946	9.36067	11.8173
	5.7983	11.2736	10.8498	13.9381	13.8983	24.6252	4.68362	6.55778	16.852	10.4131	9.01255	16.1846	284.825	0.0698353	0.263254	1.74087	4.38357	3495.8	-500.212			9.30722	17.4872	9.36446	11.8701
	5.65182	11.0527	10.0281	13.6846	14.243	25.9814	4.5456	6.70728	16.5281	10.8366	8.92513	16.7699	277.417	0.069701	0.262737	1.73978	4.38797	3263.2	-472.103			8.91087	17.9697	9.26034	12.1772
	5.2856	11.0413	9.07534	13.9139	14.5744	27.8589	4.34969	7.03551	15.3946	11.8348	8.71301	16.9034	278.236	0.0692432	0.262497	1.7338	4.38635	3069.82	-447.072			8.46741	18.7824	8.9266	12.4837
	4.58684	10.9471	8.43979	14.2373	14.7332	30.2765	3.96021	7.56126	14.3602	13.4025	8.93681	18.1823	297.238	0.0688927	0.262331	1.72591	4.38686	2887.75	-427.11			7.99125	19.749	8.62722	13.5072
	3.80149	10.5525	8.04093	14.721	15.0821	31.1914	3.73862	7.90534	13.5876	14.508	9.39126	18.7615	319.757	0.0686622	0.262709	1.72186	4.3874	2745.09	-412.586			7.46498	20.3315	8.41054	14.2203
	3.44429	10.2625	7.52958	15.1016	14.9809	31.732	3.64534	8.56262	12.5873	14.7966	9.93336	18.7368	336.778	0.0691476	0.263166	1.72237	4.39075	2647.51	-400.961			7.0788	20.6048	8.2651	14.4889
	3.40629	10.0201	7.13217	15.3943	15.1608	31.4863	3.57573	9.05299	11.7827	15.8799	10.9562	18.0675	347.254	0.0693883	0.26385	1.72028	4.39039	2571.3	-393.949			6.85286	20.6805	8.13714	14.9679
	3.38031	9.49525	7.13631	15.4077	15.0496	30.6723	3.60743	9.83	11.1441	16.4546	11.3376	17.048	354.565	0.0696147	0.264004	1.72216	4.39456	2472.99	-388.97			6.67062	20.3765	8.19385	14.9467
	3.38581	8.92669	7.22854	14.8992	14.7531	30.3084	3.6107	10.4502	10.8026	16.8248	12.5141	15.6032	358.226	0.0699692	0.263894	1.72062	4.40019	2363.12	-384.89			6.51368	19.9869	8.28783	14.9807
	3.48008	8.20492	7.82199	14.507	14.5155	29.0596	3.77151	11.2227	10.7708	16.9965	13.2396	14.5203	352.659	0.0700442	0.263074	1.717	4.40334	2223.38	-382.849			6.50233	19.3607	8.58834	14.9188
	3.58342	7.54795	8.13495	14.0537	14.51	29.3691	3.86393	11.5901	10.64	16.9235	14.0047	13.405	354.603	0.0701334	0.262841	1.71056	4.40125	2027.54	-382.329			6.42211	19.3109	8.69799	14.7777
	3.65325	6.91218	8.35077	13.8035	14.4876	28.5294	3.94237	12.0237	10.5509	15.7524	14.9447	12.2863	359.685	0.0701622	0.262586	1.70976	4.40513	1793.68	-383.328			6.3054	18.9402	8.83896	14.3278
	3.70681	6.56849	8.59907	13.4638	14.7337	26.3038	4.01706	12.4545	10.5035	15.2076	15.9004	10.8368	352.902	0.0707405	0.262731	1.70853	4.40738	1523.69	-384.94			6.29146	18.1671	8.99168	13.9816
	3.62767	6.24681	8.64041	13.1478	14.5853	25.3555	4.12681	12.7361	10.6385	14.5849	16.7145	8.93264	332.736	0.0708755	0.262535	1.70259	4.4134	1194.08	-388.149			6.17163	17.6962	9.16715	13.4107
	3.65547	6.01505	8.59848	12.8866	14.3644	25.5356	4.17668	12.5755	10.8578	14.4685	17.2947	8.30704	315.267	0.0708245	0.262564	1.69862	4.41715	825.371	-391.912			6.08967	17.5956	9.20333	13.3567
	3.67456	6.02643	8.54221	12.6481	14.5447	24.7942	4.35029	12.4933	11.3672	12.7437	17.8048	7.65784	306.825	0.0710914	0.261811	1.70065	4.41367	442.385	-395.724			6.08107	17.329	9.4036	12.7354
	3.69923	5.94063	8.38911	12.4615	14.53	24.1014	4.46754	12.1092	12.2293	12.4869	18.1463	7.1094	298.871	0.0706826	0.261132	1.69839	4.41171	69.1899	-399.651			6.00965	17.031	9.60199	12.5808
	3.9478	5.70828	8.37538	12.167	14.8678	22.9901	4.53129	11.7178	13.0127	11.8757	18.1708	6.92104	281.707	0.0702236	0.260901	1.69398	4.40612	-318.338	-402.798			6.01049	16.675	9.75393	12.3225
	4.02321	5.82671	7.93485	12.0147	14.7964	22.0046	4.57959	11.0721	13.7756	11.3	18.6089	6.89916	272.707	0.0700434	0.261107	1.69609	4.40858	-690.939	-404.716			5.92826	16.2719	9.80908	12.2693
	4.28251	6.06609	7.73025	11.7073	14.5796	20.4794	4.76134	10.7929	14.695	10.8346	18.8823	6.74861	268.325	0.0701918	0.261288	1.69665	4.41442	-1050.53	-405.566			6.02629	15.5888	10.0831	12.1552
	4.23834	6.18168	7.58346	11.5492	14.2533	20.1638	4.87809	10.6379	15.6748	10.8973	18.9613	6.70621	267.184	0.0702845	0.260799	1.69482	4.42147	-1398.32	-406.44			6.00116	15.3221	10.3969	12.1883
	4.29123	6.21907	7.06254	11.0445	13.7696	19.8869	5.07056	9.81046	16.8696	10.5722	19.2236	6.67677	269.079	0.0705695	0.260131	1.69394	4.42815	-1709.26	-407.912			5.85762	14.9004	10.5835	12.1575
	4.32273	6.45027	6.88923	10.7776	13.3061	19.1541	5.22852	9.27673	18.0801	10.2829	19.6726	6.8696	270.314	0.0709153	0.259489	1.69636	4.42611	-1975.25	-408.825			5.88741	14.4126	10.8618	12.2751
	4.34829	6.75046	6.81989	10.4852	12.8303	17.5463	5.44033	8.82163	18.6815	9.60703	20.2608	7.11178	267.038	0.0714291	0.258589	1.70442	4.4242	-2205.2	-408.933			5.97288	13.6206	10.9812	12.3265
	4.38163	7.05625	6.66798	10.3032	12.0218	16.6364	5.45228	8.56216	20.024	9.42048	20.8878	7.20454	254.169	0.0717806	0.258477	1.7047	4.43433	-2407.03	-409.152			6.03529	12.9871	11.3462	12.5043
	4.38541	7.2657	6.83148	10.1987	11.4231	16.1025	5.53758	8.53286	21.2413	8.61702	21.4051	7.91757	242.144	0.0722169	0.257931	1.70357	4.43785	-2591.8	-409.806			6.16086	12.5748	11.7706	12.6466
	4.38156	7.38537	6.99845	10.0769	10.595	16.3767	5.66861	8.40359	22.0159	8.418	21.6799	8.33593	236.606	0.0723115	0.25727	1.7042	4.44474	-2755.53	-409.693			6.25513	12.3496	12.0294	12.8113
	4.30707	7.40224	7.14784	9.97003	10.1079	16.2796	5.54627	8.22666	22.7533	8.45013	21.6793	9.03784	232.118	0.0722998	0.256472	1.70755	4.43839	-2899.01	-409.729			6.28572	12.1192	12.1754	13.0557
	4.01708	7.65249	7.24937	10.1237	9.803	16.6848	5.61261	8.04394	23.1737	8.44414	21.7605	9.51261	228.187	0.0722402	0.256098	1.70797	4.42665	-3021.81	-410.833			6.30631	12.2038	12.2768	13.2391
	3.99228	8.00711	7.25391	10.1641	9.42456	16.757	5.55405	7.73834	23.5878	8.44009	21.8038	10.344	220.593	0.0722593	0.25617	1.71048	4.4129	-3119	-411.046			6.41777	12.1152	12.2934	13.5293
	3.89447	8.31869	7.33827	10.1972	9.1369	16.2602	5.48426	7.54448	23.5548	8.74035	21.5575	10.7077	209.656	0.0721007	0.255657	1.71523	4.40179	-3195.09	-410.973			6.51714	11.8648	12.1945	13.6685
	3.95949	8.45384	7.75038	10.1726	8.9484	16.9048	5.45919	7.51877	23.2473	8.97041	20.8584	11.1718	203.109	0.0714223	0.255962	1.71342	4.39994	-3255.85	-412.34			6.72124	12.0086	12.0751	13.6669
	3.96397	8.6315	7.95689	10.1671	8.79065	17.698	5.37479	7.48908	23.1189	9.14076	20.655	11.3403	205.507	0.0703209	0.255736	1.70527	4.40286	-3299.89	-414.341			6.85079	12.2186	11.9943	13.712
	4.02496	8.94923	8.11266	10.0949	8.59684	19.5667	5.17587	7.38319	22.1668	9.12879	19.3346	11.4392	207.59	0.0701739	0.255406	1.70528	4.39843	-3332.95	-415.693			7.02895	12.7528	11.5753	13.3009
	4.05209	9.17476	8.28042	10.014	8.42542	21.2162	5.02144	7.13902	20.9009	9.21551	18.4914	11.1942	202.571	0.0694441	0.255187	1.70478	4.39821	-3356.2	-417.187			7.16909	13.2185	11.0204	12.967
	4.02576	9.61548	8.56598	10.0828	8.37964	21.446	4.7889	7.13379	19.9392	9.23307	17.579	11.0673	198.74	0.0692216	0.25481	1.70075	4.39564	-3369.86	-420.64			7.40241	13.3028	10.6206	12.6265
	4.06733	9.83945	8.75816	9.97771	8.12	21.1646	4.71336	7.24002	19.0223	9.33785	16.4639	10.9157	203.752	0.0687985	0.254677	1.69304	4.39846	-3375.09	-423.574			7.55498	13.0874	10.3252	12.2392
	4.15521	10.3159	8.9321	9.74222	7.85695	21.5918	4.48136	7.0997	18.1384	9.14965	15.6816	10.673	209.799	0.0682793	0.254671	1.68552	4.40661	-3376.18	-425.515			7.80107	13.0636	9.90648	11.8347
	4.64257	10.6434	9.00435	9.55209	7.79751	22.0415	4.31502	7.10132	17.2219	9.00314	14.5072	10.4396	215.597	0.0678912	0.254586	1.68284	4.41683	-3375.96	-428.896			8.09677	13.1304	9.54607	11.3166
	5.04518	11.322	9.2912	9.47715	8.07205	22.2565	4.18105	7.00233	16.6395	8.81324	13.9003	10.12	229.845	0.0673212	0.254963	1.67817	4.41912	-3377.23	-433.401			8.55281	13.2686	9.27428	10.9445
	5.14751	12.3611	9.8774	9.26898	8.08967	21.9162	4.12707	6.9331	16.3633	8.51819	13.0991	10.065	249.743	0.0671189	0.255205	1.67959	4.41748	-3377.19	-436.599			9.12867	13.0916	9.14116	10.5608
	5.41092	13.5016	9.94715	9.34565	8.00374	21.3227	4.39269	7.12141	16.3788	8.49065	11.9189	9.90451	257.499	0.0670944	0.255298	1.684	4.41368	-3376.18	-439.944			9.61988	12.8907	9.29763	10.1047
	5.92873	14.7869	10.0011	9.37752	7.74066	19.5809	4.52771	7.24555	16.7095	8.54555	11.4205	9.93454	256.203	0.0668476	0.255885	1.68408	4.4158	-3376.34	-444.546			10.2389	12.233	9.49424	9.96687
	6.45768	16.2677	10.1778	9.28185	7.70579	17.7793	4.83179	7.5323	16.7437	8.50761	11.4501	10.3138	260.142	0.0670798	0.256844	1.69166	4.41035	-3377.29	-447.972			10.9677	11.589	9.70261	10.0905
	6.78777	17.1024	10.0188	8.97915	7.49009	17.3859	5.05804	7.57197	16.9352	8.55848	11.6147	11.2017	268.933	0.0673264	0.258181	1.70364	4.40581	-3376.81	-448.851			11.303	11.285	9.85508	10.4583
	7.03993	18.0719	10.0311	9.12807	7.58783	17.7777	5.4025	7.6004	17.1683	8.25401	11.8694	11.9691	276.353	0.0681117	0.258972	1.71075	4.39968	-3376.37	-451.077			11.7143	11.4979	10.0571	10.6975
	7.18835	18.3306	10.1733	9.25851	7.36884	16.932	5.49379	7.64033	16.9973	8.54318	12.061	12.6105	276.324	0.0684976	0.259152	1.71693	4.39743	-3376.95	-454.405			11.8974	11.1864	10.0438	11.0715
	7.05308	18.5026	10.1428	9.35573	7.06545	16.0384	5.49873	7.83041	16.7815	8.65208	12.0064	14.0238	271.592	0.0688267	0.259352	1.71239	4.39486	-3377.38	-455.401			11.8995	10.8199	10.0369	11.5608
	6.83614	18.9574	9.94419	9.51443	6.79311	16.2888	5.48849	8.14225	15.7643	8.92629	11.9862	15.4236	264.345	0.0692729	0.259725	1.71611	4.39319	-3376.8	-455.17			11.9126	10.8655	9.79835	12.112
	6.74118	19.0222	9.38626	9.77563	6.56623	16.5643	5.39793	8.29433	14.7576	8.91573	12.1809	17.9023	250.811	0.0698476	0.259929	1.71031	4.39603	-3376.73	-456.982			11.7165	10.9687	9.48329	12.9996
	6.36527	18.723	9.21642	9.89153	6.48785	18.0503	5.25587	8.11761	13.7215	9.31062	12.4407	19.9887	246.638	0.0699336	0.260217	1.70831	4.39616	-3377.56	-458.18			11.4349	11.4765	9.03167	13.9134
	5.8146	18.2971	9.27207	10.2214	6.48568	20.452	5.03917	8.1274	12.8694	9.52583	12.6312	21.5544	252.756	0.0703267	0.260305	1.70448	4.39469	-3377.46	-457.402			11.1279	12.3864	8.67867	14.5705
	5.55709	17.6003	9.08969	10.4027	6.42293	22.7551	4.67768	7.89295	12.3212	9.75122	12.3881	23.9288	254.454	0.0704745	0.260039	1.69833	4.4013	-3377.12	-458.789			10.749	13.1936	8.29727	15.3561
	5.13106	17.0312	8.86919	10.8541	6.38699	23.5949	4.45955	8.16155	11.7207	10.1282	11.8062	25.9213	258.758	0.0705611	0.259724	1.6908	4.40885	-3377.68	-461.962			10.3438	13.612	8.11393	15.9519
	4.8059	16.5493	8.68631	11.0345	6.26251	24.2059	3.82085	8.2873	10.7328	10.8587	11.3705	27.4708	261.18	0.070013	0.259597	1.68936	4.4126	-3378.07	-463.227			10.0138	13.8343	7.61365	16.5667
	4.6459	16.7448	8.66588	11.1894	6.3273	25.4029	3.67985	8.71866	10.4484	11.4633	11.4691	27.7722	258.06	0.06953	0.260153	1.68639	4.4126	-3377.74	-464.595			10.0188	14.3065	7.61565	16.9015
	4.3395	16.7558	8.99683	11.4085	6.36166	26.3693	3.64629	8.85028	10.1292	12.1939	11.5839	28.0866	255.629	0.0695556	0.26026	1.69012	4.41411	-3377.91	-469.889			10.0307	14.7132	7.54192	17.2881
	4.14156	16.1235	9.75543	11.4546	6.16143	26.6317	3.61984	8.7799	10.1717	12.2886	11.6535	27.988	253.228	0.0697552	0.25957	1.69251	4.41439	-3378.44	-475.998			10.0068	14.7493	7.52381	17.31
	4.00767	15.1604	10.3299	11.1871	5.91346	26.491	3.74928	9.10409	10.6526	12.7945	11.9994	26.4847	249.528	0.0699367	0.259069	1.69302	4.40986	-3378.44	-480.069			9.83266	14.5305	7.83534	17.0929
	3.93422	14.5978	10.9032	10.8801	5.69811	25.4104	4.35412	9.40891	11.2244	12.9669	12.4014	24.1522	242.662	0.0704255	0.259158	1.69355	4.40664	-3378.55	-486.231			9.81173	13.9962	8.32916	16.5068
	4.04272	13.5259	11.315	10.3419	5.48011	23.6373	4.60126	9.57654	11.3809	13.2815	12.7706	22.1036	230.956	0.0707761	0.259439	1.69363	4.41036	-3379.08	-494.7			9.62785	13.1531	8.51958	16.0519
	3.99948	13.1239	11.8523	10.0499	5.46032	21.3475	4.84126	9.71965	11.6075	13.2462	12.7437	18.658	226.38	0.0717064	0.259458	1.69385	4.40715	-3379.05	-501.128			9.65856	12.2859	8.72281	14.8826
	3.89598	12.9614	12.6033	9.71916	5.43211	19.4299	4.96529	9.9388	11.884	13.4749	13.2717	15.6192	229.326	0.0721581	0.25878	1.69151	4.40602	-3379	-506.929			9.82025	11.5271	8.92936	14.122
	3.98623	12.4148	13.667	9.44937	5.43985	18.9367	5.11423	10.0319	12.1538	13.8906	13.9221	12.6352	227.674	0.0726751	0.258502	1.69027	4.40042	-3379.67	-515.591			10.0227	11.2753	9.09999	13.4827
	4.1419	11.3878	14.5441	9.10927	5.51429	18.1179	5.33447	10.0112	12.5132	13.8322	13.8869	11.2304	225.242	0.0727721	0.25828	1.6892	4.3982	-3379.79	-523.186			10.0246	10.9138	9.2863	12.9831
	4.30938	10.6457	14.862	8.898	5.67246	16.9425	5.70623	10.1659	12.8502	13.3212	14.2399	9.00394	231.721	0.0733171	0.258215	1.69024	4.3972	-3379.28	-527.053			9.93901	10.5043	9.5741	12.1883
	5.12543	10.178	14.8397	8.66992	5.97739	16.5575	5.85351	10.3957	12.7376	14.4791	14.9375	7.3903	235.077	0.073401	0.258786	1.68905	4.40268	-3379.68	-531.217			10.0477	10.4016	9.66227	12.2689
	5.61918	9.89125	14.8262	8.93712	6.43419	16.4749	5.83601	10.0707	12.4452	17.2603	15.4864	6.51763	235.744	0.0738207	0.259095	1.68691	4.40457	-3380.24	-536.752			10.1122	10.6154	9.45064	13.0881
	5.92852	9.87095	14.4455	9.13379	7.06048	16.7087	5.67872	9.84782	12.4166	19.432	16.2532	6.39629	241.106	0.0739429	0.258976	1.68201	4.41454	-3379.53	-538.411			10.0817	10.9676	9.31437	14.0271
	6.28692	10.0103	13.7533	9.48105	7.49222	18.0335	5.48348	9.79796	12.2806	20.2629	16.8652	6.09163	254.132	0.0737681	0.258853	1.67834	4.41721	-3379.3	-538.797			10.0168	11.6689	9.18735	14.4066
	6.39878	9.66051	13.4496	10.4355	8.81925	20.6212	5.28902	9.69336	12.0821	21.8276	17.8601	6.11873	269.055	0.0733053	0.259112	1.67774	4.41534	-3380.15	-537.031			9.83629	13.292	9.0215	15.2688
	6.3904	9.36635	12.5484	11.4928	9.51771	23.054	5.2101	9.596	11.7969	27.4696	18.6694	6.40688	280.373	0.0730672	0.259657	1.67695	4.41415	-3379.72	-519.543			9.43505	14.6882	8.86767	17.5153
	6.20104	9.72235	11.576	13.9039	10.6258	26.1111	5.03777	9.46129	12.013	35.4834	19.0205	6.96464	286.753	0.0726625	0.259951	1.67383	4.41756	-3378.69	-464.662			9.16647	16.8803	8.83737	20.4895
	6.17926	10.3347	10.289	18.7534	12.409	32.6757	4.87355	9.50239	12.0036	42.9224	19.4555	8.63119	288.605	0.0729808	0.260039	1.67766	4.41898	-3379.14	-337.171			8.93431	21.2794	8.79317	23.6697
	5.90309	11.2773	9.26876	23.476	15.1419	39.9689	4.49166	9.47899	11.6418	51.8276	19.8558	9.57985	281.908	0.0724629	0.260714	1.67714	4.41636	-3379.44	-114.086			8.81638	26.1956	8.53748	27.0877
	5.26361	12.5218	8.49982	29.1051	17.1129	43.4081	4.24565	9.35211	11.8239	60.8831	19.6525	11.7095	281.866	0.0718531	0.260722	1.67762	4.41397	-3378	173.386			8.76175	29.8754	8.47388	30.7484
	4.51191	13.6064	7.92146	37.0709	19.2237	49.9666	4.02168	9.30184	11.6366	70.3512	19.1023	14.1263	299.023	0.0713113	0.261686	1.67903	4.41615	-3377.27	509.718			8.67994	35.4204	8.32004	34.5266
	4.44007	14.7507	7.33664	43.1588	21.3144	55.7941	3.78576	9.30285	11.5758	77.7994	19.1002	17.1506	313.998	0.0703113	0.261626	1.6879	4.40607	-3377.98	907.482			8.84247	40.0891	8.22148	38.0167
	4.24526	16.0111	7.20176	53.2263	23.5155	58.9351	3.66165	9.19997	12.1008	93.422	18.5905	20.0272	315.943	0.0696747	0.262177	1.69255	4.40274	-3377.14	1347.24			9.15271	45.2256	8.3208	44.0132
	3.94902	17.1673	6.67673	59.6064	24.9718	62.3042	3.67457	9.13565	12.137	107.564	18.1102	23.5206	315.776	0.0691958	0.262216	1.69015	4.40487	-3375.59	1793.99			9.26435	48.9608	8.31574	49.7314
	4.00737	18.2585	6.63385	67.9144	26.7522	65.9056	3.75136	8.99931	12.5081	120.832	17.9885	28.5255	316.65	0.0690305	0.262666	1.68887	4.40457	-3375.86	2253.56			9.63322	53.5241	8.41958	55.7821
	4.1105	18.7403	6.31548	75.3374	28.304	69.0215	3.82571	8.71323	13.0652	133.138	18.0709	32.0988	310.598	0.0688207	0.263001	1.69503	4.40446	-3376.09	2680.6			9.72211	57.5543	8.53473	61.1026
	4.19972	19.1156	6.28388	79.3828	29.0452	69.0622	3.95855	8.43643	13.8656	142.107	18.1867	34.2637	309.503	0.0683606	0.262841	1.69132	4.4007	-3374.62	3034.01			9.86641	59.1634	8.75351	64.8524
	4.21206	19.6728	6.20508	84.1105	29.3229	67.7591	4.07631	7.98466	14.6064	147.635	17.9391	37.3552	311.979	0.0683937	0.261994	1.68986	4.40125	-3374.1	3302.99			10.03	60.3975	8.88911	67.643
	4.25339	19.7141	6.15545	86.745	29.2312	67.6471	4.23551	7.65581	15.0492	150.3	18.3585	38.4874	317.65	0.0683389	0.261293	1.68693	4.40244	-3375.03	3504.7			10.041	61.2078	8.98017	69.0487
	4.41075	19.6111	6.19615	87.3909	28.7555	65.3462	4.47431	7.42927	15.4052	152.094	18.8469	39.9032	321.826	0.0681098	0.261245	1.6868	4.39263	-3374.61	3652.23			10.0727	60.4975	9.10293	70.2814
	4.51859	18.7167	6.12193	85.9178	27.5342	62.5761	4.70452	7.27819	15.7643	150.723	19.0023	40.4267	324.569	0.0682982	0.26089	1.67897	4.39094	-3373.58	3736.92			9.78573	58.676	9.24902	70.0508
	4.71334	17.7407	6.19085	81.4952	26.2313	60.7417	4.945	7.10751	15.6706	143.292	18.9409	40.4338	326.382	0.0682915	0.260362	1.67741	4.38697	-3374.2	3779			9.54829	56.1561	9.24103	67.5557
	4.92294	16.9056	6.37477	79.0084	24.8129	57.323	5.06584	6.9425	15.5579	133.396	18.9271	39.2898	324.877	0.0686383	0.259772	1.67255	4.38389	-3374.84	3789.48			9.40109	53.7148	9.18874	63.8711
	5.11587	15.6647	6.41202	73.3044	22.6781	53.154	5.12516	7.05298	14.9565	120.571	18.3276	36.2499	318.464	0.0682088	0.258862	1.67803	4.38504	-3374.09	3774.49			9.06421	49.7122	9.04489	58.3829
	5.18264	14.6204	7.07745	65.6394	20.3788	47.1889	5.14659	7.169	14.4769	102.052	17.5318	32.1929	313.384	0.0687406	0.258604	1.6734	4.38551	-3373.97	3738.46			8.96015	44.4024	8.93082	50.5921
	5.97045	13.2096	7.49661	59.0455	18.3355	42.2094	5.15416	7.85472	13.3934	86.9313	17.0992	29.8901	309.373	0.0689147	0.258072	1.67525	4.38781	-3374.87	3684.11			8.89222	39.8635	8.80075	44.6402
	6.48463	11.6518	8.21192	49.8787	15.716	36.9688	5.23807	8.27245	13.0916	71.4234	17.4424	26.4492	306.715	0.0691139	0.258403	1.67996	4.3881	-3374.85	3615.65			8.78277	34.1878	8.86738	38.4383
	6.74742	9.89129	9.14539	41.0571	13.4806	32.5125	5.378	9.03724	13.2395	60.9926	17.1226	23.8388	304.446	0.0690343	0.258299	1.68034	4.38535	-3374.41	3531.9			8.5947	29.0167	9.21825	33.9847
	7.03644	8.81728	10.4973	33.7732	11.8816	28.583	5.34615	9.90636	13.3841	49.9412	17.1659	21.5107	291.162	0.0688352	0.257793	1.68179	4.38346	-3374.89	3435.43			8.78366	24.7459	9.54554	29.5393
	7.54804	8.26894	12.2721	27.9873	10.278	24.7867	5.62011	10.6235	13.0412	40.5101	16.7445	18.3974	274.421	0.068586	0.257822	1.68533	4.38913	-3375.43	3322			9.36302	21.0173	9.76161	25.2173
	7.63793	8.01768	13.5516	22.0338	8.78216	20.1893	5.55977	11.1459	12.456	33.1814	16.3149	15.8337	268.311	0.0691059	0.257801	1.68928	4.38916	-3375.29	3194.26			9.73574	17.0017	9.72054	21.7767
	7.74828	7.68163	14.3792	17.772	7.86406	16.8399	5.82861	11.4134	12.425	26.3704	16.3456	14.7344	265.326	0.0693786	0.258089	1.69727	4.38661	-3375.44	3060.54			9.93638	14.1587	9.889	19.1501
	7.98615	7.67022	15.5321	14.6532	6.83275	14.862	5.95237	11.5621	12.6175	23.1393	16.8627	14.1191	267.75	0.0691399	0.258532	1.70126	4.38606	-3375.92	2921.9			10.3961	12.116	10.044	18.0404
	7.93728	7.67309	16.092	12.3054	6.06082	11.9537	5.93593	12.0935	12.3323	21.8761	16.8513	14.4774	276.458	0.0684396	0.25827	1.71076	4.38614	-3376.12	2785.55			10.5675	10.1066	10.1206	17.7349
	7.1827	7.58997	16.6944	10.5833	5.4528	10.7222	5.85465	12.4082	12.2417	20.9458	16.8595	14.9994	290.775	0.0683091	0.25876	1.71318	4.38563	-3376.37	2653.9			10.489	8.91945	10.1682	17.6015
	6.64915	7.53983	16.7585	9.68943	5.13062	10.2206	5.78657	12.8135	11.3916	20.0559	16.523	15.9728	301.243	0.0679565	0.259042	1.71283	4.37849	-3376.69	2536.08			10.3158	8.34687	9.99722	17.5173
	6.55268	7.6364	17.0277	9.28758	5.02827	10.2352	5.65904	13.0565	10.3597	18.9117	16.0704	16.8373	305.246	0.0679854	0.259277	1.71571	4.37815	-3376.81	2431.4			10.4056	8.18369	9.69175	17.2731
	6.17261	7.73907	17.1477	8.93313	4.93847	10.4708	5.59738	13.5884	9.3225	16.9714	15.6318	18.2307	310.242	0.0677046	0.259286	1.71818	4.36935	-3377.13	2345.28			10.3531	8.11414	9.50275	16.9446
	6.18239	7.65821	16.5936	8.76167	5.07731	10.5429	5.32706	13.7672	8.86524	16.2053	15.3222	18.3324	314.505	0.0677516	0.259278	1.7221	4.36114	-3377.52	2277.29			10.1447	8.1273	9.31982	16.62
	6.04783	7.63916	16.3418	8.76064	5.26702	10.5202	5.11467	14.033	8.74638	15.2354	15.1699	18.2454	319.779	0.0673036	0.259376	1.72235	4.35776	-3377.25	2226.93			10.0096	8.18263	9.29801	16.2169
	6.44236	8.08009	16.5572	8.72212	5.66296	10.3761	4.85822	13.7935	8.3506	14.4093	14.4065	17.7356	323.966	0.0669196	0.259543	1.71987	4.35799	-3377.17	2187.87			10.3599	8.25374	9.00078	15.5171
	6.92337	8.17886	16.646	8.6815	6.14628	10.1738	4.92555	13.7386	8.19098	13.4072	13.4854	16.7142	336.072	0.0673999	0.259542	1.71732	4.34975	-3377.68	2158.01			10.5828	8.33384	8.95173	14.5356
	7.61816	8.67216	16.9641	8.4854	6.60481	9.80201	5.18343	13.3042	8.41393	12.8295	12.7509	15.5957	338.295	0.0677885	0.259543	1.71169	4.34545	-3377.67	2131.83			11.0848	8.2974	8.9672	13.7254
	8.31887	9.15499	17.648	8.43023	6.87315	8.97191	5.53494	12.8041	8.68594	11.6948	12.3384	14.8505	322.226	0.0676087	0.259328	1.7048	4.34565	-3377.1	2106.95			11.7073	8.09177	9.00832	12.9612
	9.35072	9.47805	17.8073	8.42366	7.27817	8.22225	5.64468	12.2247	9.1067	11.3053	12.014	13.7839	304.775	0.0670871	0.259548	1.70046	4.34675	-3377.5	2077.14			12.212	7.97469	8.99204	12.3677
	10.2226	10.0065	17.5948	8.37157	7.63496	7.5394	5.94327	11.3762	9.35789	10.9747	11.6665	12.4008	297.823	0.0668105	0.259963	1.69572	4.34401	-3378.13	2042.44			12.608	7.84864	8.89246	11.6807
	11.0277	10.1849	17.2576	8.34766	7.98057	7.05939	6.22614	10.1271	9.92126	10.1721	11.2806	10.6771	292.594	0.0669487	0.259874	1.6953	4.34517	-3377.77	2000.56			12.8234	7.79587	8.75818	10.7099
	11.9661	10.3023	17.0523	8.4179	8.14082	6.60676	6.25176	9.54393	10.0914	9.93845	10.8765	9.71718	283.582	0.0672198	0.259714	1.69975	4.34329	-3377.45	1950.92			13.1069	7.72183	8.62904	10.1774
	12.4639	10.4267	17.0734	8.43706	8.38299	6.08272	6.31696	8.9204	10.2144	10.0212	10.9815	9.07197	271.035	0.0674895	0.259103	1.70069	4.34184	-3378.4	1894.83			13.3213	7.63426	8.48393	10.0249
	12.6493	10.0637	16.5899	8.28847	8.56716	5.72368	6.30695	8.85049	10.2485	10.0723	11.4397	8.70455	257.29	0.0678866	0.258359	1.70431	4.33706	-3378.74	1829.02			13.101	7.52644	8.46865	10.0722
	12.5714	9.97946	16.8175	8.32921	8.5378	5.43527	6.14438	8.7042	10.163	9.95175	11.8046	8.52789	242.142	0.068004	0.258394	1.70754	4.33947	-3377.88	1752.2			13.1228	7.43409	8.3372	10.0948
	12.5981	9.84972	16.6258	8.3003	8.74928	5.46868	5.80451	8.5037	10.1965	9.97138	12.1232	8.44862	228.055	0.0679773	0.258499	1.71248	4.3305	-3377.95	1662.35			13.0245	7.50609	8.16824	10.1811
	12.1273	9.54018	16.3609	8.32089	9.04825	5.54028	5.62426	8.25215	10.0253	10.2066	12.3169	8.33612	225.049	0.0681328	0.2578	1.71818	4.3175	-3378.94	1559.68			12.6761	7.63647	7.96722	10.2865
	11.9386	9.25041	17.0834	8.23739	9.31871	5.81686	5.56811	8.1824	9.81304	10.1747	12.5585	8.37796	226.998	0.0685589	0.257581	1.72263	4.30642	-3378.75	1446.73			12.7575	7.79099	7.85452	10.3704
	11.5306	8.97596	17.8275	8.23366	9.4483	5.87778	5.27309	8.25053	9.84234	10.5305	12.9168	8.28933	218.152	0.069509	0.257249	1.72938	4.30259	-3377.78	1326.07			12.778	7.85325	7.78865	10.5789
	10.9583	8.89022	18.6068	8.19686	9.55729	6.09625	4.9976	8.34718	9.21618	10.7573	13.0027	8.21075	204.679	0.0705002	0.257517	1.72767	4.30202	-3378.32	1196.27			12.8184	7.95013	7.52032	10.6569
	10.0877	8.87926	19.1191	8.25599	9.87573	6.24744	4.87327	8.28357	9.61167	10.8066	13.0275	8.17102	198.875	0.0714346	0.257699	1.7285	4.30337	-3379.37	1063.2			12.6953	8.12639	7.5895	10.6684
	9.72224	8.62469	19.8851	8.35969	10.1936	6.75334	4.81362	8.22964	9.83373	10.701	13.1867	8.18114	199.7	0.0720473	0.258265	1.73537	4.30539	-3378.7	925.891			12.744	8.43555	7.62566	10.6896
	9.20841	8.44464	20.9186	8.32922	10.1897	7.20387	4.83021	8.15606	10.1683	10.6606	12.5585	8.27836	196.967	0.072958	0.258117	1.7325	4.30558	-3377.83	782.178			12.8572	8.57425	7.7182	10.4992
	8.95798	8.15935	21.3225	8.32884	10.4335	7.6208	4.82542	8.22809	10.2824	10.6563	12.518	8.53458	199.706	0.0735203	0.258157	1.72552	4.30779	-3379.21	640.114			12.8133	8.79437	7.77864	10.5696
	8.60613	8.23123	21.8095	8.40612	10.395	7.92926	4.86207	8.29531	10.5021	10.5736	12.5073	8.65256	207.153	0.0745658	0.257932	1.72653	4.31131	-3380.34	499.351			12.8823	8.91013	7.8865	10.5778
	8.64357	8.25078	22.5728	8.49203	10.2794	8.25788	4.97969	8.66468	11.0376	10.6194	12.563	8.69417	214.355	0.0755405	0.258591	1.72927	4.32129	-3378.74	363.042			13.1557	9.00978	8.22732	10.6255
	8.25839	8.41057	23.1056	8.43786	10.2753	8.62024	5.06424	9.06671	11.666	10.507	12.4376	8.56103	214.029	0.0760806	0.259001	1.73112	4.33325	-3378.29	230.512			13.2582	9.11112	8.599	10.5019
	8.05867	8.47177	23.7726	8.44805	10.3655	9.62143	5.30295	9.47563	11.8857	10.2605	12.1658	8.6622	215.809	0.0759071	0.259022	1.72886	4.34278	-3380.82	106.137			13.4344	9.47833	8.88809	10.3628
	7.63083	8.44364	23.601	8.54298	10.4207	10.3566	5.51188	9.95217	12.3437	9.96379	12.1439	9.51623	225.249	0.0758095	0.259046	1.7266	4.34842	-3380.82	-11.7838			13.2252	9.77342	9.26924	10.5413
	7.25607	8.24	23.4797	8.52347	10.2578	11.2774	5.53019	10.1638	12.2651	9.89396	11.8922	10.5473	238.301	0.0757006	0.258946	1.72011	4.35046	-3378.07	-121.399			12.9919	10.0196	9.31972	10.7778
	6.66461	8.01105	23.5556	8.45972	9.75082	11.7158	5.56959	10.6585	12.3509	9.81307	11.4221	11.5642	249.231	0.0756619	0.258924	1.71057	4.35037	-3379.31	-225.501			12.7438	9.97543	9.52632	10.9331
	6.43475	7.86704	23.0977	8.37892	9.57681	12.395	5.54833	10.9123	12.4595	9.70595	11.2899	12.1022	250.737	0.0754355	0.259485	1.71071	4.35189	-3382.34	-312.414			12.4665	10.1169	9.64004	11.0327
	5.82596	7.88374	22.6365	8.23696	9.24482	13.0718	5.65031	11.2846	12.9692	9.76146	10.9985	12.0954	253.277	0.0753266	0.258671	1.71186	4.35181	-3379.76	-388.354			12.1154	10.1845	9.96803	10.9518
	5.48872	7.55957	22.1522	8.05984	8.9785	14.0079	5.70482	11.5376	13.171	9.44574	10.6669	12.7385	259.592	0.0750706	0.25902	1.71299	4.35136	-3377.25	-453.212			11.7335	10.3488	10.1378	10.9504
	5.11941	7.42442	21.3963	7.83687	8.65014	14.7833	5.63659	11.7347	13.1449	8.90336	10.4066	12.8914	261.909	0.0746683	0.258796	1.70899	4.35458	-3381.36	-507.932			11.3134	10.4234	10.1721	10.7338
	4.6374	7.21422	20.6503	7.8095	8.21323	15.3303	5.70709	12.0549	13.0742	8.8164	10.3785	13.3289	258.667	0.0746626	0.257933	1.70655	4.34634	-3382.89	-554.708			10.834	10.451	10.2787	10.8413
	4.57388	6.87489	19.8041	7.79497	7.81919	15.5348	5.8023	12.3262	13.5652	8.66077	10.2494	13.6603	258.1	0.074989	0.257806	1.70035	4.3441	-3377.52	-589.623			10.4176	10.383	10.5646	10.8568
	4.58054	6.93974	20.2102	7.55631	7.22062	15.2249	5.78926	12.7531	13.8933	8.60103	10.2978	13.5505	255.43	0.0750479	0.257015	1.70218	4.34461	-3377.81	-615.454			10.5768	10.0006	10.8119	10.8164
	4.74678	7.0461	20.1767	7.30543	6.86334	14.9057	6.18298	13.6734	14.4485	8.50153	10.4155	13.079	250.564	0.0751425	0.256364	1.70061	4.34667	-3383.71	-634.107			10.6565	9.69149	11.435	10.6653
	5.08204	7.15773	19.4654	7.13042	6.70577	14.5996	6.38552	13.9439	14.8124	8.22892	10.3945	12.5945	247.373	0.0752177	0.256163	1.70294	4.34631	-3380.61	-640.872			10.5684	9.4786	11.7139	10.406
	5.38527	7.35744	18.7871	6.91874	6.45469	13.9852	6.53258	14.4552	14.9275	8.05064	10.1838	12.4589	254.028	0.0751502	0.256274	1.70962	4.34454	-3374.96	-637.246			10.5099	9.11954	11.9717	10.2311
	5.50525	7.69824	19.0197	6.66333	6.35695	13.3817	6.61349	15.0855	15.5801	7.80595	10.0536	12.287	260.822	0.0750725	0.256303	1.71108	4.34253	-3380.85	-630.808			10.741	8.80066	12.4264	10.0488
	5.69637	8.07977	19.039	6.48771	6.14069	12.8549	6.82271	15.5056	16.0581	7.73256	9.92435	11.8198	263.197	0.0748271	0.256054	1.71077	4.33984	-3384.72	-616.92			10.9384	8.49443	12.7955	9.82556
	5.93048	8.11092	19.416	6.40913	6.07023	12.4852	6.89136	16.3766	16.8891	7.66677	9.99192	11.6255	263.473	0.0751178	0.255723	1.71709	4.3328	-3376.34	-602.494			11.1525	8.32151	13.3857	9.76139
	6.40794	8.24237	19.8695	6.24045	6.11879	12.0405	6.96624	17.3893	16.6209	7.60976	9.725	11.7102	271.365	0.0755919	0.256341	1.71494	4.33563	-3375.46	-583.434			11.5066	8.13325	13.6588	9.68165
	6.74126	8.57335	19.786	6.16253	6.231	12.3331	6.82478	17.9493	16.24	7.30042	9.6536	11.5171	284.835	0.0761557	0.256461	1.71678	4.32939	-3384.8	-559.144			11.7002	8.24221	13.6714	9.49036
	6.77807	8.93496	19.2046	6.15304	6.25568	13.2894	6.5424	18.591	16.0161	7.10158	9.4606	11.9232	298.92	0.0760556	0.257111	1.71821	4.32321	-3381.42	-532.492			11.6392	8.56604	13.7165	9.49513
	6.59422	8.83345	18.3933	6.19793	6.27874	14.7428	6.15015	18.5085	15.5552	6.8304	9.22821	12.2949	304.971	0.0760836	0.257633	1.72156	4.31516	-3372.08	-504.433			11.2737	9.07315	13.4046	9.45117
	6.50651	8.97714	18.0825	6.31201	6.37892	16.1001	5.79158	18.9579	15.2353	6.65933	9.38279	12.9171	302.508	0.0762802	0.257625	1.72582	4.30933	-3379.4	-482.2			11.1887	9.59702	13.3282	9.65307
	6.2385	8.7979	17.5267	6.48513	6.56631	18.4869	5.6395	19.1537	14.5705	6.74575	9.27513	13.5246	295.175	0.0767397	0.25817	1.72444	4.30549	-3385.91	-465.632			10.8544	10.5128	13.1212	9.8485
	6.00559	8.73055	16.516	6.57108	6.5913	21.3633	5.45032	19.6446	13.6248	6.82074	9.0838	14.4944	289.346	0.0770064	0.259019	1.72489	4.30567	-3374.39	-451.206			10.4174	11.5085	12.9066	10.133
	5.73312	8.5198	15.0972	6.66818	6.75802	24.0256	5.09818	19.9228	12.693	6.8778	8.96005	15.6062	287.426	0.0775521	0.259039	1.72036	4.30878	-3371.64	-435.128			9.78338	12.4839	12.5713	10.4814
	5.31668	8.36843	13.8364	6.80804	6.80897	27.9229	4.70763	19.8822	11.4363	6.9865	8.74973	16.816	280.076	0.0775313	0.259793	1.71568	4.3105	-3384.32	-419.388			9.17383	13.8466	12.0087	10.8508
	4.63238	8.21192	12.4108	7.12878	6.78968	30.4643	4.26807	19.5593	10.7871	6.98317	8.79411	17.8705	271.34	0.0774639	0.259751	1.7196	4.31858	-3380.73	-407.29			8.41837	14.7942	11.5382	11.2159
	3.77963	8.1761	11.2524	7.35826	6.6534	32.5695	4.04132	19.9505	10.244	7.06598	8.72772	18.761	265.898	0.0769663	0.259863	1.72743	4.32355	-3366.86	-397.65			7.73604	15.527	11.4119	11.5182
	3.32265	8.18806	10.3126	7.67383	6.57198	33.7858	3.7381	19.7007	9.3847	7.02887	8.63066	19.1565	260.327	0.076847	0.260085	1.72606	4.33488	-3374.96	-391.499			7.27445	16.0105	10.9412	11.6053
	3.11181	8.63671	9.27447	8.00074	6.50918	34.3439	3.59785	19.9791	8.95941	7.11477	8.3697	19.4237	258.84	0.0765727	0.260663	1.72337	4.34284	-3384.48	-387.425			7.00766	16.2846	10.8455	11.6361
	2.90368	8.61939	8.25737	8.03784	6.398	34.7584	3.52859	20.0035	8.69532	7.0843	8.11399	19.0689	263.213	0.076246	0.260918	1.72196	4.34832	-3370.36	-382.957			6.59348	16.3981	10.7425	11.4224
	2.66434	8.76894	7.80703	8.07724	6.09364	34.2475	3.38299	19.4789	8.65361	6.88936	7.92713	18.6834	271.454	0.0751353	0.2603	1.7196	4.34904	-3364.86	-377.408			6.41343	16.1395	10.5052	11.1666
	2.56232	8.86646	7.43437	8.22464	6.00747	32.1909	3.31743	18.8861	8.22376	6.73715	7.74821	17.8464	286.592	0.0749297	0.260067	1.71709	4.35916	-3380.6	-373.048			6.28772	15.4743	10.1424	10.7772
	2.4946	8.9777	7.42957	8.2289	6.05648	29.8381	3.34909	18.4507	8.22867	6.6505	7.57416	16.8055	308.512	0.0750215	0.25998	1.72197	4.36829	-3377.78	-371.528			6.30063	14.7078	10.0095	10.3434
	2.44263	9.05374	7.42244	8.18392	6.09823	25.1135	3.28368	17.9524	8.52363	6.64947	7.54603	15.5636	324.372	0.0749374	0.259845	1.724	4.37614	-3361.46	-370.983			6.30627	13.1319	9.91992	9.91971
	2.43197	9.0604	7.43333	8.03355	6.1255	21.9938	3.50788	17.2296	8.78293	6.75074	7.32059	14.2372	330.828	0.0747896	0.259964	1.72361	4.37321	-3371.78	-371.691			6.30857	12.0509	9.84014	9.43616
	2.43977	8.81407	7.47888	7.94715	6.2226	19.2697	3.63748	16.0335	8.81512	6.80746	7.24442	13.1569	339.851	0.0748486	0.260041	1.71495	4.37239	-3386.11	-373.965			6.24424	11.1465	9.49538	9.06958
	2.43012	8.73333	7.83769	7.56276	6.28065	16.412	3.89722	15.6185	8.98807	6.97805	7.18592	12.5845	352.059	0.0750595	0.259869	1.70998	4.37349	-3371.14	-377.402			6.33372	10.0851	9.50126	8.91617
	2.45075	8.47076	8.29274	7.33811	6.4595	13.9093	3.94487	15.2286	9.16886	7.23846	7.16362	11.8739	369.389	0.0752902	0.259529	1.71008	4.37808	-3363.66	-380.266			6.40475	9.23565	9.44746	8.75868
	2.45259	8.2488	8.63908	7.42258	7.05417	11.3915	3.95336	14.6229	9.08074	7.51276	7.12368	11.3509	381.633	0.0756703	0.259883	1.71013	4.38216	-3380.93	-383.912			6.44682	8.62276	9.21901	8.66245
	2.49491	8.13951	8.98976	8.34697	7.34824	9.45887	4.27981	14.3881	8.92218	7.9691	7.45774	11.4843	383.242	0.0763205	0.260146	1.70629	4.38557	-3380.23	-388.362			6.5414	8.38469	9.19669	8.97038
	2.47037	7.81546	9.20509	9.53197	8.01954	8.89427	4.39237	14.8218	8.82615	8.4091	7.58121	12.0709	378.572	0.0762752	0.259768	1.70198	4.37696	-3362.95	-394.343			6.49697	8.81526	9.34679	9.35373
	2.52163	7.46791	9.99517	10.9593	8.87705	8.73811	4.38892	15.0709	8.3923	9.14213	7.75442	12.873	362.484	0.0756382	0.259517	1.69734	4.37261	-3373.13	-400.286			6.66157	9.52482	9.28405	9.92319
	2.53419	7.32638	10.3897	14.2305	9.41781	8.9191	4.3764	15.6761	8.18692	10.3481	8.34217	13.4675	347.935	0.0748555	0.25943	1.69568	4.36511	-3391.19	-406.235			6.75009	10.8558	9.41313	10.7193
	2.57305	7.40041	10.6909	18.2256	9.76184	8.6221	4.22841	16.3933	7.9093	11.5868	8.80493	15.2162	345.628	0.0744537	0.259504	1.69128	4.35758	-3367.45	-411.918			6.88814	12.2032	9.51032	11.8693
	2.98822	7.34393	10.8019	25.2932	10.1722	8.00073	4.35178	17.2465	7.84458	14.7265	9.44973	18.3711	341.307	0.0740435	0.259501	1.69338	4.34792	-3106.35	-418.713			7.04468	14.4887	9.8143	14.1825
	3.32769	7.12336	10.8568	34.2577	10.1938	8.20221	4.35987	17.352	7.67083	18.08	10.543	21.6419	324.677	0.0737493	0.25977	1.69538	4.34052	-2191.08	-424.631			7.1026	17.5513	9.79422	16.755
	3.49358	6.92752	10.5356	41.3641	10.2868	8.82383	4.45879	17.5389	7.20811	22.958	11.9152	25.6088	306.681	0.0732555	0.259829	1.69935	4.33974	-1255.09	-432.058			6.98557	20.1582	9.73527	20.1607
	3.61373	6.81268	10.19	48.4476	10.0998	9.16415	4.47965	17.8102	7.15153	31.0527	13.5767	31.3229	301.175	0.0725397	0.259974	1.70963	4.33728	-294.071	-442.027			6.87213	22.5705	9.81378	25.3174
	3.73927	6.73484	9.87263	54.8471	9.99926	10.168	4.33686	17.9214	7.29474	39.4221	14.9085	35.6599	308.361	0.0720108	0.260253	1.72409	4.33365	641.404	-452.788			6.78225	25.0048	9.85102	29.9968

## Sheet: P205 U2
	Ra Li	Oi Li	Oe Li	MF Li	ICO Li	LO Li	Ra Re	Oi Re	Oe Re	MF Re	ICO Re	LO Re	EKG	Kippwinkel	Rotwinkel	Kraft x	Kraft y	Druck li	Druck re			Bauch links	Rücken links	Bauch rechts	Rücken rechts
	2.6314	18.0901	7.62674	19.817	4.52036	6.61871	6.62207	14.4755	5.88647	39.474	11.8889	56.1549	219.271	0.0543725	0.435319	0.680338	2.66395	50	-2874.03			9.44942	10.3187	8.99467	35.8393
	2.67802	19.3362	7.94288	19.0008	4.57206	6.63402	6.66091	14.0901	5.73801	40.6345	12.0547	55.8252	221.842	0.054552	0.434892	0.681749	2.67271	40	-2876.81			9.98571	10.069	8.82966	36.1715
	2.7898	20.5892	8.69197	18.1006	4.6074	6.58041	6.71086	14.1172	5.6237	40.3492	12.2151	55.1207	224.798	0.0548844	0.433949	0.687282	2.68333	1.05347	-2883.06			10.6903	9.76281	8.81725	35.895
	2.9555	22.7981	9.43474	17.2165	4.80357	6.58641	7.0354	14.6163	5.61068	39.223	12.1359	53.7883	224.433	0.0549436	0.433679	0.690516	2.68898	11	-2893.34			11.7294	9.53548	9.08747	35.0491
	3.10222	25.6213	10.2522	15.9797	5.0981	6.28935	7.13022	15.0623	5.68301	37.0101	11.9119	52.2433	220.107	0.0548944	0.433171	0.699178	2.70154	-2874.65	L			12.9919	9.12238	9.29183	33.7218
	3.29708	26.7941	11.0429	15.015	5.4998	6.02747	7.2593	15.5013	5.69054	34.6386	11.4343	49.4421	217.193	0.0553384	0.432567	0.699248	2.71487	-2830.02	-2923.71			13.7114	8.84741	9.48371	31.8383
	3.48308	27.0814	11.6331	13.7434	5.75235	5.78409	7.38202	15.2506	5.67879	32.0319	10.8401	45.897	221.428	0.0553566	0.431906	0.698913	2.72092	-2797.02	-2941.89			14.0659	8.42662	9.43715	29.5897
	3.67544	27.2695	12.1428	12.4774	6.03967	5.40236	7.59744	15.8305	5.98002	29.1131	10.1143	41.007	227.401	0.0549146	0.431197	0.694772	2.72552	-2777.86	-2962.84			14.3626	7.97316	9.80266	26.7448
	3.86589	26.5864	12.5818	11.5952	6.39983	5.1231	7.83535	15.6124	5.91012	26.109	9.29739	37.5444	219.472	0.0550448	0.430756	0.688818	2.7212	-2773.8	-2985.1			14.3447	7.70604	9.78596	24.3169
	3.9857	25.6658	13.099	11.1319	6.65942	4.9778	8.09137	15.1522	6.00385	24.1662	8.69589	33.1181	203.415	0.0552	0.430187	0.681914	2.73013	-2785.37	-3007.95			14.2502	7.58972	9.74913	21.9934
	4.04955	23.8523	13.4609	10.4802	6.74567	4.98339	8.5874	14.5341	5.92777	21.4923	7.89649	29.2281	193.839	0.0556708	0.430097	0.677048	2.74333	-2811.24	-3030.91			13.7876	7.40309	9.68309	19.539
	4.07571	22.2979	13.4453	9.72786	6.79632	5.12304	9.38256	13.9009	5.79966	18.6808	7.30285	26.2659	189.776	0.0562317	0.430593	0.663947	2.75356	-2846.18	-3052.42			13.273	7.21574	9.69436	17.4165
	4.03802	20.2539	13.0859	9.17263	6.69121	5.24215	9.82185	12.5436	5.60631	16.5066	6.79527	23.689	186.348	0.0558732	0.431194	0.662229	2.75661	-2885.91	-3071.54			12.4593	7.03533	9.32391	15.6636
	3.98608	17.1641	12.4562	8.7123	6.59539	5.48531	10.3264	11.3551	5.32997	14.6616	6.18876	21.2845	181.274	0.0554617	0.431546	0.655102	2.76672	-2926.91	-3087.02			11.2021	6.931	9.00381	14.0449
	3.94844	13.6491	11.9532	8.21875	6.31054	6.24525	10.8081	10.0988	5.04608	13.0664	5.65354	18.998	178.924	0.0554302	0.431658	0.657385	2.77344	-2967.27	-3099.32			9.85023	6.92485	8.65099	12.5727
	3.90213	11.7497	11.4032	7.64289	6.04693	7.12465	11.1244	8.90897	4.74655	11.8359	4.94597	16.095	177.083	0.0551693	0.432699	0.657534	2.76904	-3005.76	-3109.27			9.01834	6.93815	8.25996	10.959
	3.96249	10.4676	10.8194	7.35657	5.7641	7.85214	11.3906	7.40301	4.44001	10.7662	4.24305	13.6454	174.022	0.0558929	0.433397	0.659585	2.76641	-3041.81	-3116.07			8.41647	6.99094	7.74454	9.55156
	4.05255	9.25289	10.4831	7.1486	5.52245	8.98818	11.5374	6.00048	4.00944	9.2194	3.79529	11.9844	169.669	0.0559924	0.433758	0.666429	2.75932	-3074.67	-3119.78			7.92951	7.21974	7.18245	8.33303
	4.17947	8.48258	10.1107	6.8909	5.30097	9.89536	11.7331	5.65479	3.64884	8.34425	3.37169	10.4361	183.079	0.0552488	0.433632	0.677828	2.7535	-3103.34	-3120.59			7.59093	7.36241	7.01223	7.384
	4.16461	8.08419	9.24851	6.57345	5.09804	11.1974	11.7441	5.38165	3.36835	7.43717	2.99415	9.35441	200.863	0.0548971	0.433846	0.688829	2.74499	-3127.37	-3119.5			7.16577	7.62296	6.83137	6.59524
	4.25599	7.53223	9.04115	6.44379	4.93225	12.0446	11.5517	5.073	3.2283	6.6488	2.80997	8.34068	210.571	0.0543428	0.433507	0.700411	2.73782	-3147.65	-3117.08			6.94312	7.80688	6.61767	5.93315
	4.32505	7.23641	8.67797	6.38337	4.92788	13.0233	11.1979	4.82448	3.19961	6.16406	2.82538	7.47309	217.144	0.0537857	0.433457	0.708113	2.73928	-3163.71	-3113.64			6.74648	8.11151	6.40732	5.48751
	4.34825	7.21382	8.57278	6.27034	4.86353	13.9115	10.7934	4.72007	3.0136	5.88988	2.78714	6.87146	226.997	0.0540391	0.432928	0.706455	2.74338	-3177.21	-3109.93			6.71162	8.34846	6.17568	5.18283
	4.279	7.15932	8.49352	6.13857	4.77491	14.8058	10.3708	4.73359	3.0238	5.53582	2.81175	6.23319	235.889	0.0542397	0.433159	0.707002	2.74286	-3188.89	-3106.75			6.64395	8.57309	6.04274	4.86025
	4.24653	7.14666	8.35007	6.16565	4.73798	15.609	10.2259	4.83395	3.08671	5.20905	2.79009	5.56627	234.969	0.0543499	0.432589	0.709533	2.738	-3199.5	-3102.89			6.58109	8.83756	6.04887	4.5218
	4.0077	7.13189	7.86461	6.17385	4.61763	16.4806	10.3103	4.70388	3.0345	4.9814	2.81373	5.23715	227.334	0.0546908	0.432062	0.712276	2.73629	-3209.45	-3098.4			6.33473	9.09068	6.01622	4.34409
	3.74572	7.17354	7.61759	5.94581	4.3993	16.9492	10.2515	4.84973	3.05848	4.95204	2.8031	4.98466	223.384	0.0546245	0.43142	0.713823	2.74028	-3218.52	-3092.83			6.17895	9.09811	6.05323	4.2466
	3.39386	7.04047	7.09669	5.61405	4.15934	17.4499	10.1717	4.81191	3.18831	4.88677	2.77949	4.77539	218.914	0.0550008	0.431698	0.721175	2.75397	-3227.54	-3087.19			5.84367	9.07444	6.0573	4.14722
	3.16017	7.00349	6.91246	5.44252	3.90979	17.6856	10.6071	5.05514	3.28811	4.78705	2.85387	4.70604	211.589	0.0550247	0.432017	0.726597	2.75944	-3236.06	-3081.56			5.69204	9.01265	6.31677	4.11565
	2.94609	7.39404	6.41428	5.31022	3.77732	17.4215	11.1093	5.3513	3.49347	4.76147	2.85455	4.77048	208.846	0.0550483	0.432388	0.72966	2.76175	-3244.22	-3075.09			5.58481	8.83634	6.65134	4.12884
	2.72852	7.59745	6.37456	5.33002	3.8366	17.0065	11.2758	5.62867	3.74723	4.75079	2.96107	4.80346	215.129	0.0554999	0.432601	0.731607	2.76416	-3252.02	-3069.25			5.56684	8.72436	6.88391	4.17177
	2.55716	7.71268	6.37066	5.52862	3.85386	16.5937	11.7184	5.78689	3.8954	4.78985	3.0456	4.90006	220.355	0.0557924	0.432625	0.739526	2.76189	-3259.78	-3064.53			5.54683	8.65872	7.13355	4.24517
	2.47383	7.767	6.37796	5.71054	3.89167	16.3999	11.8301	5.96914	4.04119	5.04183	3.16494	4.98384	210.69	0.0560076	0.43261	0.755224	2.75801	-3266.9	-3059.86			5.53959	8.66737	7.28014	4.39687
	2.42408	7.90392	6.30024	5.81605	3.89533	16.345	11.899	6.00618	4.06351	5.38018	3.28839	5.05266	201.336	0.0563012	0.432208	0.76639	2.75446	-3273.66	-3054.74			5.54275	8.68547	7.32288	4.57374
	2.35553	8.04559	6.37676	5.92766	3.91592	15.984	11.6934	6.199	4.23446	5.62683	3.3821	5.10655	202.533	0.0566898	0.431854	0.777666	2.74837	-3280.1	-3050.53			5.59263	8.6092	7.37561	4.70516
	2.36563	8.0046	6.39298	5.92734	4.02703	15.2987	11.638	6.33363	4.33919	6.08993	3.47764	5.14895	205.167	0.0567063	0.432073	0.785623	2.73915	-3285.98	-3048.47			5.58774	8.4177	7.43694	4.90551
	2.39885	7.98315	6.4265	6.11719	4.06667	14.8178	11.7053	6.41669	4.38604	6.63094	3.61115	5.17739	207.761	0.0564184	0.431999	0.788221	2.7283	-3291.18	-3047.24			5.60284	8.33387	7.50267	5.13983
	2.38014	8.25279	6.4679	6.34058	4.20694	14.6141	11.5402	6.2666	4.46839	7.55548	3.71937	5.20538	210.548	0.0563755	0.43203	0.781163	2.72871	-3295.91	-3045.46			5.70028	8.38722	7.42505	5.49341
	2.3412	8.06934	6.36724	6.65539	4.35598	13.6472	10.846	6.17157	4.60464	8.37527	3.77299	5.1817	213.839	0.0565476	0.432132	0.770988	2.73377	-3300.27	-3044.88			5.59259	8.21953	7.20741	5.77665
	2.33846	7.90594	6.48062	6.86032	4.51059	13.4671	10.5448	6.03115	4.53855	8.77604	3.79774	5.11805	217.316	0.0567697	0.432006	0.757948	2.7353	-3304.12	-3045.28			5.57501	8.27935	7.03816	5.89728
	2.32944	7.93458	6.43113	7.01062	4.41254	13.406	9.7745	5.88956	4.47904	9.35773	3.8462	5.06145	212.072	0.0569797	0.432126	0.746017	2.73377	-3307.49	-3044.58			5.56505	8.2764	6.71436	6.08846
	2.33738	8.21303	6.50189	7.17177	4.37104	13.5183	9.19084	5.7696	4.47091	9.86392	3.86902	5.03231	205.461	0.0573256	0.432518	0.738841	2.72664	-3310.52	-3043.15			5.6841	8.35372	6.47712	6.25508
	2.30515	8.38615	6.58483	7.24216	4.35299	13.0004	8.81111	5.56543	4.48731	10.3354	3.95674	5.08209	206.257	0.0577991	0.432943	0.732535	2.72346	-3313.32	-3042.71			5.75871	8.19851	6.28795	6.45809
	2.33461	8.55816	6.60013	7.3438	4.26642	12.2703	8.32004	5.49785	4.36893	10.7222	3.92889	5.1055	209.883	0.0575337	0.433372	0.730938	2.72336	-3315.56	-3042.91			5.83097	7.96017	6.06227	6.58554
	2.32013	8.89337	6.72123	7.37141	4.26347	11.8771	7.68323	5.26138	4.19782	11.0246	3.96174	5.33477	211.774	0.0573899	0.434229	0.727609	2.72471	-3317.46	-3042.04			5.97824	7.83731	5.71415	6.77372
	2.32527	9.29007	6.83703	7.23821	4.3227	11.5908	7.19505	5.24748	4.21994	11.2126	3.96655	5.46865	210.881	0.0576565	0.434575	0.720902	2.72259	-3319.22	-3040.23			6.15079	7.71722	5.55416	6.88259
	2.33105	9.55637	7.02008	7.29589	4.29919	11.1202	6.84339	5.30714	4.20846	11.203	3.94292	5.59174	205.992	0.0577209	0.43469	0.719377	2.71885	-3320.77	-3039.78			6.3025	7.57176	5.453	6.91256
	2.39711	9.89962	7.19103	7.34986	4.19202	10.835	6.94401	5.36457	4.11828	10.9749	3.95584	5.71792	200.333	0.0580425	0.434681	0.72616	2.72194	-3321.97	-3040.2			6.49592	7.45895	5.47562	6.88288
	2.48735	10.0501	7.27914	7.25845	4.03313	10.8832	7.41711	5.26723	3.99466	10.7416	3.98474	5.81235	198.58	0.0581885	0.434644	0.733605	2.72138	-3323.04	-3039.23			6.60551	7.3916	5.55966	6.84622
	2.51786	10.2131	7.23094	7.20729	3.98051	10.829	8.23639	5.32917	4.13297	10.7271	3.95001	6.01159	194.926	0.0583164	0.434433	0.740498	2.72019	-3324.06	-3037.77			6.65397	7.33894	5.89951	6.89625
	2.56363	10.2203	7.34839	7.06303	3.95555	10.6402	9.04823	5.37558	4.12923	10.8234	4.02252	6.22484	189.115	0.0580627	0.434079	0.747553	2.71383	-3324.95	-3037.93			6.71079	7.2196	6.18434	7.02358
	2.59303	9.98308	7.30471	6.82398	3.84288	10.6619	9.9731	5.57528	4.18236	10.678	3.902	6.52237	184.401	0.0577044	0.433711	0.748863	2.70757	-3325.58	-3038.12			6.62694	7.10958	6.57691	7.03413
	2.62623	9.99819	7.37777	6.5815	3.85915	10.7886	11.3297	5.67183	4.31802	10.6177	3.82868	6.82522	179.207	0.0573468	0.433485	0.743144	2.6952	-3326.22	-3036.72			6.6674	7.07643	7.10651	7.09052
	2.6413	9.95035	7.42535	6.74148	3.86167	10.8279	12.0115	5.69089	4.41873	10.6897	3.80255	6.9615	173.336	0.0573633	0.433205	0.735116	2.68518	-3326.91	-3035.43			6.67233	7.14369	7.37371	7.15126
	2.69745	9.79686	7.47096	6.95613	3.77766	10.5053	12.7521	5.76464	4.54254	10.835	3.8094	6.82371	166.776	0.0567585	0.432979	0.732216	2.67263	-3327.4	-3035.96			6.65509	7.07969	7.68641	7.15605
	2.7019	9.57873	7.48749	6.95057	3.70207	10.2967	13.1767	5.68858	4.53788	10.7639	3.74451	6.88756	159.229	0.0565537	0.432949	0.72759	2.66504	-3327.71	-3036.48			6.58937	6.98311	7.80106	7.132
	2.67536	9.34393	7.42025	6.99382	3.70199	9.81662	13.7455	5.44331	4.59602	10.45	3.87535	6.91884	155.616	0.0562021	0.432971	0.732497	2.65635	-3327.95	-3035.26			6.47985	6.83748	7.92828	7.0814
	2.66701	9.2218	7.51369	6.98884	3.7372	9.57776	13.9333	5.32985	4.69558	10.792	3.99167	7.18046	154.908	0.0559851	0.432687	0.742465	2.64285	-3328.11	-3034.43			6.4675	6.76793	7.98623	7.32138
	2.63172	9.10297	7.56892	7.10075	3.73484	9.34175	13.7932	5.24712	4.75587	11.3252	4.15817	7.36598	155.306	0.0558072	0.432971	0.752626	2.64441	-3328.05	-3035.11			6.43453	6.72578	7.93206	7.61644
	2.62806	9.08778	7.57431	7.17563	3.60353	8.97902	13.1536	5.25452	4.71719	12.4986	4.48668	7.74712	162.353	0.0558235	0.432907	0.760062	2.66145	-3327.82	-3034.99			6.43005	6.58606	7.70845	8.24415
	2.6171	9.10863	7.5306	7.29885	3.60371	8.59896	12.6792	5.1747	4.71062	13.1384	4.77417	8.21031	177.34	0.0553608	0.433125	0.760439	2.67821	-3327.65	-3033.19			6.41878	6.50051	7.52152	8.70763
	2.5829	9.21939	7.52546	7.49421	3.59883	8.40267	11.5864	5.0272	4.58969	14.1066	4.99624	8.55811	189.892	0.0556651	0.433241	0.766532	2.69675	-3327.47	-3032.66			6.44258	6.49857	7.06775	9.22033
	2.60177	9.25367	7.52641	7.69038	3.54796	8.06306	10.6466	4.88643	4.53585	15.0128	5.15593	8.77374	193.395	0.0559022	0.433353	0.774214	2.71701	-3327.13	-3033.62			6.46062	6.4338	6.68961	9.64748
	2.57516	9.25098	7.5289	7.72288	3.4949	8.03315	9.88814	4.67309	4.51071	16.0046	5.34169	9.07563	195.065	0.0565326	0.433071	0.79595	2.7407	-3326.76	-3033.05			6.45168	6.41697	6.35731	10.1406
	2.5568	9.39568	7.60866	7.61299	3.55843	7.82872	8.83249	4.50322	4.46852	16.5117	5.62601	9.56047	206.693	0.056915	0.43234	0.816016	2.76211	-3326.44	-3030.88			6.52038	6.33338	5.93474	10.5661
	2.60595	9.5569	7.57779	7.76216	3.55881	7.80166	7.92871	4.45012	4.42791	17.7181	5.85455	10.3128	228.574	0.0575371	0.432232	0.84035	2.78167	-3326.15	-3030.44			6.58021	6.37421	5.60225	11.2951
	2.59211	9.76125	7.52619	7.87486	3.5182	7.81987	7.24847	4.53555	4.46146	18.7668	6.06667	11.1599	251.612	0.0580336	0.432369	0.855777	2.79577	-3325.86	-3031.01			6.62651	6.40431	5.41516	11.9978
	2.57828	9.85692	7.19049	7.90502	3.43627	8.00988	6.79144	4.61806	4.32211	19.1745	6.32113	12.3903	265.692	0.0579574	0.432389	0.8665	2.80829	-3325.65	-3029.77			6.5419	6.45039	5.24387	12.6286
	2.52862	10.0143	7.14368	7.97529	3.37342	8.19405	6.50481	4.65338	4.37532	19.9731	6.41984	13.3281	271.823	0.0582822	0.432317	0.884207	2.80784	-3325.61	-3028.05			6.56221	6.51425	5.17783	13.2404
	2.49045	10.0495	6.98442	8.06954	3.3202	8.17044	6.68727	4.56409	4.43424	20.3864	6.45019	13.716	268.829	0.0583735	0.432165	0.894954	2.80571	-3325.6	-3028.43			6.50811	6.52006	5.22853	13.5175
	2.44645	10.4825	6.76669	8.30608	3.28556	8.22598	6.65513	4.48689	4.51006	21.0034	6.4626	14.2642	262.561	0.0583503	0.43151	0.909002	2.80638	-3325.53	-3029.13			6.56521	6.60587	5.21736	13.9101
	2.39169	10.894	6.5658	8.39331	3.23436	8.41094	6.69799	4.71931	4.67258	21.187	6.4447	14.6278	264.709	0.0582126	0.430674	0.918687	2.80063	-3325.44	-3027.69			6.61717	6.67954	5.36329	14.0865
	2.34962	10.8926	6.17204	8.45549	3.1787	8.54391	6.61808	4.92161	4.71631	20.9451	6.49455	15.3086	277.364	0.0582933	0.430601	0.927536	2.79796	-3325.38	-3026.46			6.47141	6.72603	5.41867	14.2494
	2.3137	11.0787	5.78344	8.45446	3.0595	8.62101	6.50663	5.14225	4.74312	21.2934	6.5701	16.0275	282.318	0.0586425	0.430452	0.92754	2.80072	-3325.32	-3027.49			6.39195	6.71165	5.464	14.6304
	2.17354	11.1601	5.53547	8.61388	2.98212	9.00852	6.46219	5.35368	4.84771	21.7442	6.54175	16.5562	271.174	0.0587824	0.431016	0.920988	2.80637	-3325.3	-3028.15			6.28972	6.86817	5.55453	14.9474
	2.11132	11.2289	5.25073	8.6931	2.86225	10.0431	6.37012	5.55213	4.8365	21.5417	6.60232	17.7615	251.957	0.0587173	0.430348	0.908894	2.81358	-3325.29	-3026.53			6.19697	7.19947	5.58625	15.3019
	2.09723	11.4838	5.03331	8.77723	2.81413	10.3384	6.21648	5.72508	4.85977	22.1916	6.54489	18.5365	234.372	0.0585699	0.429871	0.903661	2.81913	-3325.34	-3026.12			6.20479	7.30991	5.60044	15.7577
	2.09094	11.644	4.80804	9.17831	2.82681	10.3049	6.1734	6.02829	4.96372	23.0809	6.42568	19.1437	224.078	0.0585993	0.429225	0.894658	2.82453	-3325.31	-3027.55			6.18098	7.43669	5.72181	16.2168
	2.04889	11.7812	4.56959	9.3798	2.79599	10.5094	5.90233	6.27694	4.94279	23.4843	6.32097	19.7328	222.053	0.0587664	0.428421	0.879129	2.82537	-3325.21	-3027.53			6.13323	7.56173	5.70736	16.5127
	2.03469	11.9313	4.44485	9.65188	2.82796	11.1366	5.65343	6.44731	4.93113	24.0025	6.17641	20.0865	223.414	0.0586598	0.427934	0.87278	2.83436	-3325.19	-3025.9			6.13694	7.87216	5.67729	16.7551
	2.00151	11.7396	4.18828	9.71449	2.80211	11.865	5.42876	6.49743	4.93724	24.2605	6.04049	20.5264	224.72	0.0587315	0.427599	0.859928	2.83955	-3325.25	-3026			5.97648	8.1272	5.62114	16.9425
	2.04608	11.5436	4.07845	9.8979	2.78574	12.4696	5.39566	6.76188	4.93853	24.7892	6.10253	21.1081	226.901	0.0591031	0.427132	0.856395	2.83688	-3325.33	-3027.49			5.88939	8.3844	5.69869	17.3333
	2.00902	11.7061	4.01909	9.93532	2.82054	13.267	5.42537	7.10696	4.96648	24.868	6.01715	21.5295	229.002	0.0588569	0.426595	0.853376	2.82849	-3325.39	-3027.18			5.91142	8.67428	5.83294	17.4715
	2.00919	11.8458	3.93568	10.0503	2.81591	13.877	5.63287	7.31647	5.02946	25.0249	5.95536	22.0889	232.384	0.0583618	0.426213	0.852	2.81511	-3325.51	-3026.05			5.93021	8.91438	5.99294	17.6897
	2.01068	11.813	3.83182	10.1814	2.78862	14.1466	6.12711	7.50123	5.00164	25.4183	5.87666	21.4413	239.356	0.058535	0.425684	0.854791	2.8062	-3325.67	-3027.28			5.88517	9.03887	6.20999	17.5788
	1.97297	11.4506	3.80719	10.4794	2.83029	14.6438	6.51996	7.7618	5.09747	25.3326	5.67323	20.8909	246.336	0.05863	0.425345	0.857542	2.79306	-3325.8	-3028.8			5.7436	9.31782	6.45974	17.2989
	1.979	11.3636	3.83405	10.6723	2.80388	15.3236	6.80861	7.78021	5.08391	24.8524	5.36844	19.1487	250.795	0.0586189	0.425092	0.866552	2.78057	-3325.97	-3027.61			5.72556	9.59991	6.55758	16.4565
	1.96223	11.281	3.88974	10.8962	2.84381	16.237	7.40976	7.88553	5.08548	24.0577	5.16343	18.1313	253.972	0.0592034	0.425321	0.865247	2.76774	-3326.27	-3024.7			5.71097	9.99233	6.79359	15.7841
	1.99546	11.1217	3.88006	11.0983	2.9268	16.6322	7.91265	7.97933	5.16453	23.753	4.99692	17.2461	251.317	0.0593397	0.424839	0.853777	2.75874	-3326.6	-3009.73			5.66575	10.2191	7.01884	15.332
	2.0487	11.234	3.99188	11.6619	3.20532	16.8106	8.4729	8.36263	5.21878	23.6454	4.91538	16.2246	245.792	0.0592808	0.424448	0.846958	2.7371	-3326.91	-2973.4			5.75819	10.5593	7.35144	14.9285
	2.08956	11.6155	4.02755	12.2892	3.48478	17.355	9.23874	8.35184	5.17753	23.0783	4.7752	14.9261	239.343	0.0593378	0.424387	0.837016	2.72692	-3327.21	-2904.23			5.91088	11.043	7.58937	14.2599
	2.0664	11.8518	4.09847	12.9237	4.01593	18.5088	10.1329	8.38361	5.24305	22.8139	4.72346	13.5821	233.849	0.0592582	0.424416	0.826052	2.71905	-3327.61	-2775.15			6.00557	11.8161	7.91987	13.7065
	2.10954	11.6563	4.09649	14.1993	4.43805	19.081	10.8852	8.53355	5.44325	22.9656	4.55657	12.0616	226.381	0.0591922	0.424356	0.81263	2.71096	-3328.03	-2548.85			5.95409	12.5728	8.28733	13.1946
	2.14271	11.8438	4.21565	16.2866	5.368	20.235	11.6212	8.73723	5.71239	22.488	4.44694	10.5484	217.572	0.0596602	0.424565	0.794386	2.71437	-3328.38	-2262.73			6.06738	13.9632	8.69027	12.4944
	2.22222	12.123	4.29718	18.5333	6.01466	21.9023	11.9139	8.71697	5.7786	22.6483	4.35801	9.51837	209.275	0.0599608	0.424841	0.782115	2.70402	-3328.72	-1927.07			6.21414	15.4834	8.80315	12.1749
	2.28414	12.1863	4.36647	20.7243	6.90219	23.6818	12.2402	9.23863	5.82184	22.7337	4.38078	8.81708	197.469	0.0603299	0.424972	0.759498	2.70441	-3329.15	-1552.72			6.27896	17.1028	9.10022	11.9772
	2.31248	12.3768	4.44924	24.1429	8.25169	25.4907	12.5349	9.7184	5.99105	22.8613	4.53478	8.62734	184.466	0.0606343	0.42525	0.745716	2.70577	-3329.6	-1157			6.37949	19.2951	9.41477	12.0078
	2.3657	12.4008	4.56071	26.922	9.47026	27.5787	12.5028	10.0059	5.991	23.1407	4.66969	8.72574	172.497	0.0604849	0.425442	0.742284	2.71325	-3329.97	-755.975			6.44241	21.3237	9.49989	12.1787
	2.40746	12.3274	4.67879	30.781	10.8879	29.7017	12.688	10.2163	6.14158	23.1403	4.91476	9.03776	162.924	0.0608866	0.426425	0.745089	2.7243	-3330.37	-358.771			6.47122	23.7902	9.68196	12.3643
	2.52688	12.3121	4.79977	33.5556	12.6345	31.1597	12.4943	10.7289	6.52432	23.4436	5.21833	9.23936	157.767	0.0613312	0.427102	0.748979	2.72908	-3330.86	9.12412			6.54624	25.7833	9.91586	12.6338
	2.58136	13.1261	5.03373	37.109	14.0417	32.4511	12.4323	11.2308	7.0564	23.4745	5.4486	9.86723	162.1	0.0614275	0.426895	0.750533	2.73538	-3331.34	348.058			6.91373	27.8673	10.2398	12.9301
	2.59677	13.5107	5.25946	39.293	15.1332	33.3729	12.3699	11.8173	7.26574	23.3165	5.60825	10.5082	171.504	0.061607	0.427643	0.753114	2.73695	-3331.67	588.086			7.12233	29.2664	10.4843	13.1443
	2.6307	14.2052	5.39059	40.6073	16.0257	33.7541	12.2332	12.468	7.63019	23.1091	5.81978	11.0894	177.894	0.0611794	0.428378	0.754369	2.73604	-3332.03	754.347			7.40883	30.129	10.7771	13.3394
	2.65325	14.769	5.70118	40.9914	16.5746	33.6403	12.5808	13.4174	8.35971	22.7183	6.05735	11.4289	181.781	0.060532	0.42884	0.754382	2.7321	-3332.59	867.869			7.7078	30.4021	11.4526	13.4015
	2.74294	15.5522	5.96234	40.9978	17.0984	33.6649	12.7154	14.5424	9.12007	22.4634	6.30182	12.0397	189.584	0.0602416	0.429308	0.751554	2.73563	-3333.23	928.201			8.08584	30.587	12.1259	13.6016
	2.82746	15.3597	6.00101	40.4429	17.1992	33.0583	12.9742	15.4483	9.88516	21.7278	6.62355	12.5444	200.544	0.05964	0.429852	0.749308	2.73658	-3333.8	954.192			8.06271	30.2335	12.7692	13.6319
	2.86542	15.1815	6.11129	39.437	16.7482	32.0329	13.4063	15.8879	10.383	21.0103	6.73483	13.2408	215.824	0.0593934	0.429887	0.740014	2.73722	-3334.44	955.879			8.05275	29.406	13.2257	13.662
	2.96802	14.9005	6.25223	37.7451	16.2323	30.0263	13.4825	15.9631	10.7677	20.1709	6.82915	13.6557	230.615	0.059421	0.429815	0.736177	2.73435	-3335.25	936.28			8.04025	28.0012	13.4044	13.5519
	2.96366	14.648	6.16842	34.4802	15.4245	27.732	13.863	15.7878	11.08	19.1636	6.87869	14.0816	244.367	0.059452	0.429656	0.731108	2.73851	-3336.08	896.928			7.92668	25.8789	13.5769	13.3746
	2.9864	13.8883	6.0912	30.6744	14.1526	25.6392	14.2203	15.659	11.2078	17.8561	6.84507	14.6386	255.599	0.0599009	0.429696	0.733604	2.74431	-3336.78	838.093			7.65529	23.4887	13.6957	13.1133
	3.02403	12.684	5.97266	27.031	12.6861	22.8065	14.5094	15.1827	11.2871	18.3874	6.88425	14.8684	264.09	0.0600431	0.429726	0.728478	2.75812	-3337.54	752.713			7.2269	20.8412	13.6597	13.38
	3.00379	11.1801	5.74426	24.1463	11.3882	21.0044	14.8894	14.61	11.2031	18.6576	7.01177	15.6664	267.767	0.0598156	0.429564	0.727762	2.77568	-3338.37	636.519			6.64272	18.8463	13.5675	13.7786
	2.99662	9.96205	5.54355	21.0592	9.82696	18.5193	15.2861	14.0364	10.8281	18.7431	7.10604	16.703	272.842	0.0599272	0.429804	0.728821	2.78999	-3339.04	487.967			6.16741	16.4685	13.3835	14.184
	2.92072	8.17132	5.30029	18.3466	8.46874	16.3193	15.8809	12.777	10.1678	18.4359	7.06349	18.0495	283.658	0.0596897	0.429723	0.734622	2.79945	-3339.46	305.851			5.46411	14.3782	12.9419	14.5163
	2.7948	6.81043	5.06897	15.7728	7.10111	13.1955	16.1408	11.0219	9.47817	18.0992	6.99842	19.1418	290.923	0.0591259	0.430405	0.744841	2.79811	-3339.7	92.4619			4.8914	12.0231	12.2136	14.7465
	2.70391	6.10961	4.92631	12.9831	5.81903	10.8147	16.1214	9.52965	8.87273	17.931	7.04088	20.2132	291.666	0.0586922	0.431363	0.753027	2.81098	-3339.89	-146.5			4.57994	9.87229	11.5079	15.0617
	2.65	5.42817	4.7351	10.9289	4.96873	8.57023	16.0266	8.76777	8.44383	17.4806	7.04307	21.0826	286.065	0.0579916	0.432358	0.760423	2.81222	-3339.82	-401.521			4.27109	8.15595	11.0794	15.2021
	2.60157	4.98378	4.64549	9.12155	3.93292	6.63839	16.0378	8.07719	8.21415	17.0677	7.0185	21.4195	284.495	0.0574827	0.432946	0.76585	2.81572	-3339.54	-661.001			4.07695	6.56429	10.7764	15.1686
	2.5695	4.82205	4.66265	7.86617	3.20536	5.63152	15.6397	7.60938	7.69011	16.4598	6.92131	21.4705	283.973	0.0564829	0.43371	0.770959	2.81769	-3339.23	-926.291			4.01807	5.56768	10.3131	14.9505
	2.5349	4.80659	4.55744	7.21605	2.82393	5.02964	15.257	7.19706	7.50786	15.4092	6.79901	21.5541	281.729	0.0557241	0.434341	0.775397	2.81315	-3338.88	-1181.15			3.96631	5.02321	9.98732	14.5874
	2.45646	4.89237	4.6225	6.64879	2.47389	4.57388	14.4908	7.19199	7.19161	13.4464	6.61891	21.718	271.483	0.0552221	0.434728	0.774777	2.81731	-3338.35	-1417.01			3.99044	4.56552	9.6248	13.9278
	2.44068	5.06397	4.74347	6.29897	2.39006	4.16067	13.5681	7.31316	7.13117	11.6363	6.28529	21.5475	260.983	0.0548759	0.435077	0.774798	2.81797	-3337.71	-1626.3			4.08271	4.28323	9.33747	13.1564
	2.42213	5.14107	4.7866	6.10627	2.31861	3.96073	12.298	7.36512	7.12727	9.65648	5.99816	20.9665	248.302	0.0544542	0.435662	0.76982	2.82054	-3337.13	-1811.48			4.1166	4.12853	8.93013	12.207
	2.37761	5.20573	4.8199	6.04867	2.24293	3.71783	11.1828	7.4859	7.07904	8.62244	5.66202	20.1593	234.5	0.0546635	0.435845	0.770902	2.82564	-3336.67	-1963.7			4.13442	4.00314	8.58258	11.4813
	2.37446	5.29199	4.95696	6.11512	2.23415	3.66449	9.6926	7.64603	6.94637	7.84215	5.25577	19.6344	225.127	0.0550899	0.435547	0.763828	2.82968	-3336.18	-2091.06			4.2078	4.00459	8.095	10.9108
	2.30394	5.30031	4.99907	6.03974	2.22205	3.44066	9.15181	7.76058	6.93418	6.86096	4.80142	19.394	221.429	0.0553225	0.434925	0.765651	2.82336	-3335.72	-2197.56			4.20111	3.90082	7.94886	10.3521
	2.24844	5.37698	4.98645	5.97233	2.19785	3.12818	8.37595	7.85108	6.72913	6.27237	4.47618	19.1239	221.292	0.055629	0.434682	0.764508	2.81986	-3335.43	-2286.31			4.20396	3.76612	7.65205	9.95748
	2.17895	5.60572	4.96749	5.95398	2.15467	3.11736	7.9378	7.86576	6.71821	6.08976	4.13814	19.6353	224.299	0.0557015	0.434643	0.758766	2.8247	-3335.26	-2367.07			4.25072	3.74201	7.50726	9.95439
	2.10626	5.83161	4.90406	5.96629	2.12043	3.17276	7.84145	7.82392	6.73381	6.08029	3.9142	19.7035	223.293	0.0563423	0.43477	0.750617	2.82765	-3335.05	-2438.45			4.28064	3.75316	7.46639	9.89934
	2.07933	5.97174	4.92612	5.88887	2.13113	3.19277	7.85153	7.51994	6.81945	6.30199	3.70474	19.9246	221.945	0.0564904	0.435095	0.750421	2.83383	-3334.88	-2505.12			4.32573	3.73759	7.39697	9.97711
	2.10416	6.18593	4.81158	5.76136	2.08375	3.2366	7.75756	7.12214	6.92082	6.36543	3.63806	19.76	221.566	0.0567099	0.435473	0.748271	2.82568	-3334.87	-2563.97			4.36722	3.6939	7.26684	9.92116
	2.09542	6.43258	4.83014	5.58472	2.06901	3.17439	7.71079	6.97732	6.98195	6.71211	3.77163	19.4712	228.208	0.0570499	0.435551	0.741861	2.82128	-3334.94	-2617.16			4.45271	3.60937	7.22335	9.98497
	2.13721	6.72757	4.78141	5.50345	2.06111	3.11208	7.77975	6.92098	7.00086	6.99554	3.80643	19.2649	238.036	0.0574101	0.435062	0.734323	2.81244	-3334.96	-2663.74			4.54873	3.55888	7.23386	10.0223
	2.17207	6.99074	4.8158	5.2037	2.10926	3.04339	7.90726	6.78002	7.03591	7.25521	3.92111	19.0197	246.424	0.0571198	0.434853	0.725929	2.79931	-3334.96	-2705.07			4.65954	3.45212	7.24106	10.0653
	2.21248	7.14394	4.67519	5.03718	2.09342	2.97244	7.70843	6.50728	7.03077	7.54373	3.93692	19.0811	249.748	0.0570453	0.434639	0.717124	2.78898	-3335.07	-2742.35			4.6772	3.36768	7.08216	10.1872
	2.30785	7.44628	4.72185	4.96319	2.11511	2.96491	7.639	6.47299	7.20363	7.92943	4.06375	19.1709	249.868	0.0570664	0.434351	0.708867	2.79436	-3335.16	-2773.25			4.82533	3.34774	7.1052	10.388
	2.35355	7.58389	4.84861	5.01615	2.14112	3.05053	7.65134	6.4522	7.3028	8.36021	4.18575	18.4651	243.091	0.0570216	0.434508	0.70113	2.8058	-3335.12	-2799.62			4.92868	3.4026	7.13545	10.337
	2.40714	7.91106	4.90998	5.15858	2.19857	3.0453	7.53082	6.42316	7.39833	8.66513	4.27059	18.412	232.488	0.0566937	0.434497	0.693986	2.81431	-3335.07	-2822.01			5.07606	3.46748	7.11744	10.4492
	2.45061	8.09956	4.93906	5.13371	2.22017	3.05731	7.33088	6.48296	7.31442	8.83117	4.34177	18.3316	222.238	0.0563109	0.433918	0.686392	2.82295	-3335.14	-2840.73			5.16308	3.4704	7.04275	10.5015
	2.45995	8.22455	4.90321	5.20452	2.21758	3.15022	7.21079	6.82047	7.46051	9.18823	4.51008	18.515	217.738	0.0557677	0.433717	0.67796	2.83341	-3335.19	-2857.56			5.1959	3.52411	7.16392	10.7378
	2.49244	8.43622	4.84576	5.27102	2.26563	3.05353	7.1636	6.86534	7.46371	9.44531	4.49048	18.5265	214.285	0.0555386	0.433719	0.671602	2.84497	-3335.15	-2872.09			5.25814	3.53006	7.16422	10.8208
	2.50928	8.43029	4.81036	5.26106	2.25784	3.05762	7.13767	6.96818	7.44118	9.3382	4.57194	18.1878	208.918	0.0554528	0.433409	0.667499	2.86683	-3335.13	-2886.15			5.24997	3.52551	7.18234	10.6993
	2.5064	8.51335	4.74775	5.36668	2.22137	3.06745	7.34083	7.1719	7.64639	9.53427	4.60674	18.0436	202.603	0.055341	0.433123	0.665763	2.88717	-3335.22	-2901.77			5.25583	3.55183	7.38637	10.7282
	2.5151	8.77676	4.83021	5.63896	2.23757	3.0945	7.41057	7.44114	7.67027	9.57621	4.62007	17.2181	195.4	0.0555995	0.433376	0.66268	2.90767	-3335.26	-2917.09			5.37402	3.65701	7.50733	10.4714
	2.55027	9.00941	4.85435	5.90832	2.26019	3.05467	8.04414	7.90675	7.80036	9.49163	4.70303	16.3522	183.463	0.0557012	0.433879	0.650749	2.92323	-3335.2	-2930.8			5.47134	3.74106	7.91708	10.1823
	2.4816	9.32464	4.89536	6.12814	2.24746	3.06707	8.62136	8.1731	7.85743	9.35271	4.6841	15.4954	175.392	0.0557305	0.434129	0.646918	2.93954	-3335.21	-2945.4			5.5672	3.81422	8.2173	9.84406
	2.40893	9.41391	4.81843	6.16874	2.24997	3.00024	9.09625	8.42765	7.90006	9.13812	4.60415	14.1423	175.845	0.0556936	0.433853	0.646603	2.94618	-3335.29	-2958.64			5.54709	3.80632	8.47465	9.29486
	2.36152	9.50636	4.83078	6.21149	2.25021	3.01524	9.93789	8.73416	8.06715	8.6307	4.55824	13.2797	181.094	0.055641	0.433738	0.642193	2.94214	-3335.26	-2971.05			5.56622	3.82565	8.91306	8.82289
	2.337	9.44044	4.8324	6.59224	2.30274	2.97447	11.119	9.02987	8.28522	8.41267	4.4406	11.6045	186.092	0.0558093	0.433726	0.636161	2.93394	-3335.14	-2983.46			5.53661	3.95648	9.47804	8.1526
	2.29748	9.36655	4.91502	6.75383	2.34896	2.96495	12.0966	9.35782	8.36774	7.90049	4.38602	9.9313	182.967	0.0563138	0.43383	0.632813	2.92581	-3335.12	-2994.02			5.52635	4.02258	9.94073	7.40594
	2.26498	9.41848	5.02625	7.03347	2.45473	3.08704	13.1835	9.74736	8.57547	7.72547	4.30473	9.32874	180.266	0.0572816	0.433415	0.636994	2.91832	-3335.15	-3005.3			5.5699	4.19175	10.5021	7.11965
	2.22661	9.27685	5.43874	7.32233	2.58997	3.33657	14.2733	10.08	8.56821	7.56865	4.22011	8.81113	180.133	0.0570331	0.433071	0.637428	2.91009	-3335.02	-3016.05			5.6474	4.41629	10.9738	6.86663
	2.21037	9.15736	5.66826	7.64318	2.7222	3.46696	15.2054	10.4194	8.52664	7.3599	4.16276	8.37677	178.921	0.0568925	0.432398	0.651074	2.90894	-3334.85	-3024.63			5.67866	4.61078	11.3838	6.63314
	2.17272	8.82707	5.91439	7.88649	2.85286	3.92181	15.6729	10.7725	8.47106	7.27069	4.1257	8.05091	181.88	0.0566524	0.431422	0.660135	2.91773	-3334.84	-3033.44			5.63806	4.88705	11.6388	6.48243
	2.16235	8.54757	6.20666	8.25085	3.10411	4.23463	15.8394	10.9854	8.5799	7.45785	4.05552	7.70008	187.993	0.0564698	0.430561	0.671978	2.93026	-3334.84	-3041.55			5.63886	5.19653	11.8016	6.40448
	2.1729	7.97671	6.37885	8.63905	3.30516	4.51761	15.9561	11.1825	8.50048	7.49392	4.03036	7.42881	194.368	0.0562113	0.429917	0.680638	2.93822	-3334.65	-3048.04			5.50949	5.48727	11.8797	6.3177
	2.19587	7.62557	6.64476	8.91993	3.56636	4.74683	15.9683	11.5229	8.49169	7.77606	3.98596	7.38933	198.816	0.0563177	0.429685	0.690135	2.94947	-3334.46	-3052.41			5.48873	5.74437	11.9943	6.38378
	2.20945	7.09319	6.92126	9.46227	3.90533	5.13392	15.5319	11.8559	8.40473	7.92544	4.07353	7.43352	200.803	0.0570092	0.429483	0.698943	2.9682	-3334.42	-3056.55			5.40797	6.16717	11.9308	6.4775
	2.28117	6.89063	7.14518	9.85441	4.24287	5.38556	14.7384	12.2163	8.23741	7.79079	4.04679	7.57033	204.328	0.0569607	0.428791	0.703678	2.97501	-3334.32	-3059.1			5.439	6.49428	11.7307	6.4693
	2.32998	6.50049	7.31421	10.5317	4.44132	5.67624	13.8329	12.399	8.15017	8.13678	4.01042	7.54064	211.703	0.0564761	0.42805	0.715525	2.98394	-3334.03	-3061.97			5.38156	6.88308	11.4607	6.56261
	2.35326	6.2233	7.21157	11.0537	4.61081	5.91487	12.7007	12.5323	8.04689	8.18811	3.93593	7.56167	213.883	0.0566221	0.42758	0.729009	2.9905	-3333.84	-3063.95			5.26271	7.19312	11.0933	6.5619
	2.44066	6.01387	7.21506	11.5304	4.82483	6.24012	11.8277	12.6089	7.99214	8.22881	3.95666	7.38488	210.326	0.0563709	0.427634	0.739372	2.99228	-3333.81	-3066.48			5.2232	7.53178	10.8096	6.52345
	2.47394	5.71234	7.17294	12.2505	5.11187	6.65921	10.8364	12.4657	8.03884	8.52217	3.98271	7.27868	205.1	0.0562505	0.427695	0.753828	2.98287	-3333.71	-3068.19			5.11974	8.00718	10.447	6.59452
	2.46345	5.46459	6.94664	12.7638	5.44334	7.04631	10.2795	12.1501	7.89763	8.55613	3.98424	7.24439	201.516	0.0565504	0.427375	0.768177	2.96177	-3333.47	-3070.27			4.95823	8.4178	10.1091	6.59492
	2.47133	5.4892	6.88673	13.5696	5.67035	7.69867	9.80436	12.2493	7.8385	9.16503	3.9608	7.1876	199.526	0.057002	0.427231	0.779524	2.93432	-3333.37	-3071.29			4.94909	8.97953	9.96406	6.77114
	2.46115	5.5236	6.8201	14.5385	5.86642	8.11563	9.32117	12.4942	7.79648	9.39144	3.94025	7.49711	195.413	0.0580629	0.426636	0.800412	2.90956	-3333.43	-3072.34			4.93495	9.50684	9.87062	6.94293
	2.44213	5.84505	6.70978	15.4688	5.99447	8.7233	8.69884	12.2247	7.77156	9.62343	3.93753	7.66925	187.158	0.0584268	0.42652	0.816252	2.88495	-3333.37	-3073.35			4.99899	10.0622	9.56504	7.07674
	2.37203	5.91854	6.58663	16.4617	6.45839	9.49081	8.10714	11.825	7.57182	9.98581	3.76287	7.76539	178.269	0.0585637	0.426101	0.82382	2.86164	-3333.22	-3073.66			4.95907	10.8036	9.16798	7.17135
	2.32727	6.28216	6.33248	17.4652	6.69672	10.0431	7.65766	11.5347	7.38719	10.3928	3.74266	8.0181	173.915	0.0590522	0.425971	0.829987	2.83125	-3333.22	-3073.53			4.98064	11.4017	8.85984	7.38452
	2.27264	6.81721	6.24509	18.5769	7.17535	11.1052	7.33598	11.2997	7.31654	10.8965	3.69379	8.39753	173.89	0.0588364	0.426058	0.831353	2.79932	-3333.3	-3072.46			5.11165	12.2858	8.65076	7.66262
	2.23619	7.20766	6.38844	19.6528	7.63608	12.1429	6.88662	11.0421	7.08834	11.2777	3.66598	8.56738	174.235	0.0588769	0.425909	0.82572	2.76478	-3333.19	-3071.46			5.27743	13.1439	8.33903	7.83703
	2.06334	7.60219	6.28523	21.1302	8.3989	12.8908	6.36852	11.0077	6.898	11.5136	3.57672	8.79603	171.217	0.05952	0.425652	0.816566	2.7359	-3333.01	-3071.08			5.31692	14.14	8.09139	7.96213
	2.0205	8.06388	6.35741	22.3138	8.66514	13.659	6.17158	10.9456	6.66078	11.7108	3.49536	8.69221	176.524	0.0599606	0.426279	0.805328	2.71445	-3332.91	-3071.45			5.4806	14.8793	7.92597	7.96611
	1.96932	8.55268	6.46796	23.4359	8.90147	14.2521	5.76845	11.0373	6.53764	11.68	3.42324	8.83806	181.996	0.0603526	0.426577	0.800291	2.69611	-3332.8	-3071.08			5.66332	15.5298	7.78114	7.98044
	1.89355	9.10803	6.39653	23.7617	9.14119	14.6257	5.3642	10.8209	6.23912	11.7303	3.34508	9.18514	184.051	0.0603502	0.426936	0.785726	2.68268	-3332.5	-3071.24			5.79937	15.8429	7.47475	8.08684
	1.88802	9.48206	6.54917	24.5357	9.39913	14.7902	5.25504	10.5418	5.85425	11.611	3.2194	9.2403	186.792	0.0601125	0.427428	0.766261	2.67157	-3332.13	-3072.41			5.97308	16.2417	7.21702	8.02356
	1.86056	9.83716	6.49812	24.958	9.49946	14.957	5.00284	10.3591	5.54378	11.437	3.1755	9.54873	193.245	0.0602175	0.427862	0.761655	2.67222	-3331.82	-3072.6			6.06528	16.4715	6.96859	8.05376
	1.86189	10.0453	6.65258	25.6557	9.6942	15.1201	4.92745	10.429	5.24825	11.2819	3.12036	9.85485	197.499	0.0600958	0.428096	0.755691	2.67491	-3331.48	-3072.16			6.18659	16.8233	6.86823	8.08571
	1.88968	10.09	6.9398	26.3957	9.8763	15.1532	4.8366	10.3633	4.96323	11.2189	3.03743	10.4673	201.369	0.0599024	0.428435	0.748289	2.68688	-3330.99	-3072.02			6.3065	17.1417	6.72106	8.24124
	1.85437	10.0555	6.9834	26.711	10	14.6775	4.79462	10.4742	4.64834	10.8919	2.95142	11.1171	207.421	0.0598263	0.428892	0.746602	2.68476	-3330.43	-3071.67			6.29775	17.1295	6.63906	8.32014
	1.86543	10.1218	7.11989	26.6287	9.99339	14.1165	4.90898	10.2539	4.40009	10.6949	2.92914	11.6671	220.856	0.0594431	0.429223	0.745089	2.68963	-3329.87	-3070.19			6.36904	16.9129	6.52098	8.43038
	1.91541	10.2216	7.24937	26.5045	9.51355	13.3593	5.04323	10.306	4.20989	10.2368	2.84926	12.5373	234.169	0.0587936	0.429532	0.747972	2.68677	-3329.3	-3066.9			6.46214	16.4591	6.51972	8.54111
	1.9284	10.5478	7.35969	25.6495	9.28594	12.736	5.33056	10.3562	4.06488	10.2808	2.84627	13.3855	234.923	0.0580634	0.429359	0.753925	2.68716	-3328.68	-3061.91			6.61196	15.8905	6.58387	8.83753
	1.93946	10.7161	7.61188	24.8171	9.03636	11.9217	5.70687	10.6203	3.92644	9.93402	2.83695	14.5008	225.352	0.057843	0.429681	0.751867	2.68466	-3328.02	-3056.07			6.7558	15.2584	6.7512	9.09058
	1.96707	10.4331	7.89345	24.4813	8.88845	11.0096	5.95608	10.6735	3.90704	9.85822	2.89994	16.3767	223.961	0.0574265	0.429628	0.747822	2.67221	-3327.43	-3048.46			6.76455	14.7931	6.84555	9.71161
	2.01846	10.5858	7.86888	24.1362	8.57294	10.152	6.39607	11.1957	3.87887	9.85085	2.96128	18.4675	226.077	0.0572332	0.430116	0.738941	2.664	-3326.89	-3039.39			6.82439	14.2871	7.15687	10.4266
	2.07405	11.1937	7.92855	24.4632	8.11497	9.46244	6.5721	11.7308	3.8429	9.98701	3.05425	20.757	226.413	0.0568055	0.430799	0.729784	2.64812	-3326.3	-3029.61			7.06544	14.0135	7.38192	11.2661
	2.07239	11.7997	7.84706	23.4342	7.606	8.5705	6.66504	12.2777	3.84099	10.4129	3.17877	23.5237	221.355	0.0567574	0.431071	0.720013	2.63295	-3325.61	-3018.75			7.23971	13.2036	7.59458	12.3718
	2.10602	12.2102	7.67978	22.4647	6.9275	7.81864	6.80424	12.7295	3.99022	10.8624	3.329	25.617	218.86	0.0567256	0.431481	0.711067	2.63374	-3324.95	-3005.66			7.332	12.4036	7.84133	13.2695
	2.17619	12.8389	7.64208	21.5676	6.22517	7.10598	7.16428	13.4389	4.15523	11.5882	3.61014	28.6119	223.436	0.0561347	0.431337	0.708753	2.64628	-3324.12	-2991.21			7.55238	11.6329	8.25279	14.6034
	2.19728	13.351	7.36208	20.7085	5.67111	6.58425	7.33242	13.7627	4.45312	12.2835	4.01281	31.043	226.896	0.0562867	0.431056	0.711618	2.65645	-3322.76	-2975.54			7.63679	10.9879	8.51608	15.7798
	2.22776	13.6685	7.03563	20.3449	5.41458	6.17008	7.24317	13.9524	4.66609	14.7363	4.64632	34.2709	225.767	0.0561434	0.431313	0.700591	2.6555	-3320.32	-2959.96			7.64397	10.6432	8.62056	17.8845
	2.29777	13.9843	6.92752	20.778	5.14252	5.83779	7.09684	14.1076	4.84119	17.6012	5.47334	37.8966	224.362	0.0562347	0.432071	0.688038	2.65256	-3316.5	-2944.73			7.73653	10.5861	8.68189	20.3237
	2.31071	14.3773	6.61123	20.8367	4.77484	5.68365	7.00534	14.001	5.07808	21.7715	6.41019	41.0797	224.679	0.0559026	0.432752	0.680569	2.65678	-3310.38	-2930.29			7.7664	10.4317	8.6948	23.0872
	2.33667	14.8148	6.53836	21.0032	4.4433	5.65993	6.7243	13.9084	5.26388	25.3196	7.34192	43.5913	221.022	0.0560162	0.43306	0.675417	2.66066	-3301.53	-2916.72			7.8966	10.3688	8.63218	25.4176
	2.33207	15.3101	6.46016	20.8591	4.25231	5.85203	6.6362	13.6993	5.41221	29.3257	8.59768	46.6246	215.416	0.0559583	0.433372	0.669207	2.66647	-3289.9	-2905.31			8.03412	10.3211	8.58257	28.1826
	2.37307	15.3383	6.48374	19.9789	4.1877	6.10662	6.77594	13.7554	5.54504	32.2869	9.72935	49.1494	211.322	0.0554014	0.433129	0.67155	2.68992	-3272.6	-2895.42			8.06503	10.0911	8.69211	30.3885
	2.44595	15.4905	6.77513	19.7818	4.18531	6.31998	6.89128	13.5716	5.67981	35.0836	10.4864	52.2344	212.794	0.0558565	0.43276	0.668588	2.71031	-3247.49	-2887.33			8.23718	10.0957	8.71421	32.6015
	2.47032	16.0616	6.93316	20.1343	4.24867	6.52769	6.94654	13.0576	5.77123	37.2566	11.3092	54.3166	216.762	0.0565066	0.432833	0.668319	2.71885	-3212.99	-2882.68			8.48835	10.3036	8.59178	34.2941
	2.49598	16.707	7.28515	19.9978	4.33211	6.69926	6.78032	13.0599	5.78727	38.4744	11.8835	55.488	218.96	0.056603	0.433234	0.663508	2.73194	-3168.64	-2880.53			8.82936	10.3431	8.54251	35.282
	2.53685	18.3966	7.79316	19.6371	4.44862	6.7614	6.7492	13.1898	5.79145	39.7709	12.3489	55.9135	213.518	0.0565328	0.433243	0.663989	2.74742	-3114.41	-2880.52			9.57553	10.2824	8.57682	36.0111

## Sheet: P206 U2
	Ra Li	Oi Li	Oe Li	MF Li	ICO Li	LO Li	Ra Re	Oi Re	Oe Re	MF Re	ICO Re	LO Re	EKG	Kippwinkel	Rotwinkel	Kraft x	Kraft y	Druck li	Druck re			Bauch links	Rücken links	Bauch rechts	Rücken rechts
	3.2241	8.10326	5.69518	42.6198	7.61957	14.2725	2.60828	9.80152	5.53688	46.0717	11.8257	31.1178	338.287	0.122249	0.400998	0.87672	1.95674	42	-3225.73			5.67418	21.504	5.98223	29.6717
	3.35921	8.61028	5.9278	41.9994	7.57623	14.2292	2.65797	9.77472	5.61172	46.6193	12.2316	32.1034	391.35	0.122261	0.401323	0.879316	1.94951	39	-3222.4			5.96576	21.2683	6.0148	30.3181
	3.48707	9.12366	6.19871	41.1262	7.29571	13.7961	2.6796	9.79964	5.65292	46.1072	12.3481	31.809	438.698	0.122208	0.40138	0.88535	1.95225	1.16992	-3219.03			6.26982	20.7394	6.04405	30.0881
	3.57444	9.51078	6.31391	38.8517	6.93049	13.0175	2.74295	9.99799	5.57223	43.9175	12.1212	30.9476	481.278	0.122092	0.401329	0.883474	1.96082	11	-3215.69			6.46638	19.5999	6.10439	28.9954
	3.61618	9.75085	6.52241	35.3159	6.75966	12.0022	2.65584	10.2822	5.38974	40.4879	11.7202	29.869	525.602	0.122109	0.401127	0.890017	1.96418	4518.95	L			6.62981	18.0259	6.10925	27.359
	3.52527	10.0444	6.79468	31.0143	6.50172	10.3657	2.5516	10.2459	5.1565	35.8645	11.0036	28.0413	571.555	0.122394	0.40087	0.894398	1.96762	4953.29	-3210.18			6.78813	15.9606	5.98467	24.9698
	3.48964	10.1893	6.96225	25.3429	6.40341	8.62748	2.48105	10.241	5.02507	30.9126	10.1894	26.2934	623.077	0.12226	0.400769	0.900883	1.96962	4972.55	-3209.5			6.88041	13.4579	5.91572	22.4651
	3.57777	10.3309	7.2224	22.4567	6.51046	7.66822	2.51911	10.1829	4.7946	27.8093	8.95529	23.6063	670.38	0.122232	0.400773	0.90997	1.97636	4960.36	-3209.49			7.04369	12.2118	5.83219	20.1236
	3.57781	10.4057	7.4863	19.6507	6.80944	6.91488	2.51402	10.1032	4.60739	21.9604	7.76449	20.3533	706.278	0.121866	0.401144	0.921276	1.97868	4945.32	-3209.85			7.1566	11.125	5.74152	16.6927
	3.51734	9.97723	7.50637	16.7713	6.93137	6.22217	2.45945	9.88996	4.32256	17.5038	6.51414	17.0146	729.92	0.121048	0.401591	0.932178	1.97758	4962.33	-3210.24			7.00031	9.97494	5.55732	13.6775
	3.48678	9.71346	7.68012	14.9858	6.95075	5.7958	2.40114	9.58341	4.32705	14.3567	5.74025	14.8798	745.732	0.120226	0.401116	0.940921	1.97547	4966.57	-3210.68			6.96012	9.24411	5.4372	11.6589
	3.39388	9.44389	7.50495	12.6344	7.09177	5.7217	2.36888	9.07751	4.26147	13.2932	5.49255	14.1824	757.303	0.119807	0.40059	0.94235	1.96896	4950.87	-3211.3			6.78091	8.48261	5.23595	10.9894
	3.22884	9.35284	7.40025	12.0962	7.19239	5.44625	2.29774	8.3183	4.27504	12.8476	5.89883	13.4338	770.669	0.119129	0.399948	0.944833	1.95872	4957.62	-3211.92			6.66064	8.24495	4.96369	10.7268
	3.13065	9.25306	7.27674	12.0462	7.08784	5.28422	2.24194	7.57455	4.38503	13.4089	6.07044	13.2575	790.545	0.118853	0.400075	0.944436	1.95335	4975.61	-3212.44			6.55348	8.13942	4.73384	10.9123
	3.09338	9.06276	7.04587	11.8507	6.82858	5.23023	2.18838	7.04896	4.65116	13.6472	6.24387	12.8785	812.442	0.118226	0.400262	0.950308	1.94262	4961.74	-3213.12			6.40067	7.96984	4.6295	10.9232
	2.9557	9.01991	6.89227	11.2856	6.52058	5.06727	2.09122	6.43987	4.75305	13.6591	6.32383	12.4697	828.575	0.11758	0.40017	0.943284	1.93325	4954.01	-3213.87			6.28929	7.62448	4.42805	10.8175
	2.77926	9.09047	6.7151	10.3841	6.02157	5.07536	1.94205	6.01296	4.85491	13.6819	6.38539	12.238	828.445	0.117014	0.400013	0.933213	1.9194	4970.83	-3214.53			6.19494	7.16035	4.26997	10.7684
	2.61805	9.09129	6.5213	9.53008	5.65937	5.08146	1.80488	5.42104	4.88645	13.9877	6.49258	11.9562	815.8	0.116959	0.399055	0.917675	1.91541	4969.67	-3215.31			6.07688	6.75697	4.03746	10.8121
	2.56574	9.35933	6.33901	8.77601	5.40937	5.02132	1.73163	5.13963	4.90356	13.3237	6.45273	11.3324	791.02	0.117333	0.399109	0.900332	1.91183	4955.18	-3216.26			6.08803	6.40223	3.92494	10.3696
	2.46264	9.69319	6.14657	8.40939	5.19567	4.80563	1.6781	4.90876	4.95452	12.9927	6.36779	10.7819	751.657	0.117877	0.399014	0.882202	1.90189	4966.22	-3217.13			6.1008	6.1369	3.84712	10.0475
	2.42683	9.97331	6.04325	8.00071	5.09488	4.77399	1.6362	4.68462	4.94349	12.7001	6.0356	9.54652	697.249	0.118323	0.398961	0.867463	1.89566	4977.06	-3217.96			6.14779	5.95653	3.75477	9.42742
	2.40811	10.0232	6.05002	7.73717	4.91272	5.001	1.61483	4.49228	5.09099	12.3345	5.80275	8.66698	634.67	0.118633	0.399033	0.863764	1.89015	4963.46	-3218.88			6.16045	5.88363	3.7327	8.93473
	2.47068	10.0611	6.04008	7.19892	5.00224	5.21227	1.63122	4.27223	5.32034	11.8967	5.44935	8.00813	568.964	0.1188	0.39886	0.859081	1.88754	4961.95	-3219.73			6.19062	5.80448	3.74126	8.4514
	2.41062	10.3201	5.98845	7.01349	5.09901	5.45468	1.59907	4.07075	5.33518	11.8434	5.3332	7.38617	503.23	0.118815	0.398605	0.861097	1.88425	4977.26	-3220.38			6.23971	5.85573	3.66833	8.18758
	2.43836	10.5323	5.85779	7.22539	5.16826	5.58902	1.63705	3.86262	5.52992	11.8518	5.36618	6.9619	433.368	0.118886	0.398056	0.876175	1.8808	4970.32	-3221.04			6.27615	5.99422	3.67653	8.05995
	2.51304	10.7269	5.75631	7.24239	5.22464	5.58731	1.71598	3.85463	5.5853	11.6072	5.3296	6.7915	364.863	0.118565	0.398051	0.885562	1.8754	4955.57	-3221.67			6.33209	6.01812	3.71864	7.90944
	2.54786	11.0285	5.70414	7.13774	5.18483	5.48086	1.78953	3.98449	5.68459	11.2077	5.5412	6.72909	311.094	0.118152	0.397773	0.898602	1.87287	4962.63	-3222.05			6.42682	5.93448	3.81954	7.826
	2.5709	10.9564	5.6102	7.21189	5.15963	5.51679	1.84583	4.05531	5.70942	11.0378	5.71604	6.82987	269.522	0.117681	0.397349	0.911908	1.87253	4962.23	-3222.37			6.37918	5.96277	3.87019	7.86125
	2.60496	10.7586	5.63504	7.14644	5.1868	5.426	1.88382	4.0598	5.78406	10.4082	5.93317	6.77774	238.437	0.116661	0.398026	0.925056	1.86623	4944.12	-3222.74			6.33286	5.91975	3.90922	7.70637
	2.68778	10.7099	5.63053	6.97183	5.15059	5.35154	1.89043	4.19465	5.77406	9.75956	6.09826	6.62682	213.676	0.116099	0.397796	0.934063	1.86504	4935.59	-3223.03			6.34273	5.82465	3.95305	7.49488
	2.68195	10.7566	5.52947	6.84386	5.10995	5.28474	1.91778	4.54441	5.58069	9.19925	6.53245	6.41094	195.845	0.115299	0.39753	0.940811	1.86382	4927.75	-3223.2			6.32269	5.74618	4.01429	7.38088
	2.70602	10.7538	5.37818	6.77467	5.0162	5.31693	1.97439	4.84931	5.44263	8.49656	6.75277	6.529	186.954	0.114816	0.39745	0.94536	1.86882	4896.14	-3223.49			6.27934	5.7026	4.08878	7.25944
	2.72401	10.6101	5.37011	6.70644	5.12882	5.05418	2.00796	4.99274	5.38268	7.83187	6.94842	6.63649	182.566	0.114613	0.397081	0.956124	1.88188	4851.09	-3223.81			6.23475	5.62981	4.12779	7.13893
	2.69352	10.6263	5.4158	6.70352	5.16592	5.05081	1.99638	5.21991	5.34837	7.50505	7.1176	6.75436	187.999	0.114859	0.396366	0.973951	1.89084	4798.14	-3224.02			6.24521	5.64008	4.18822	7.12567
	2.70933	10.6704	5.3839	7.16706	5.34799	5.13129	1.96317	5.41693	5.3149	7.65516	7.1995	6.70856	207.215	0.115254	0.396874	0.986381	1.89384	4711.85	-3224.32			6.25453	5.88212	4.23167	7.18774
	2.74548	10.7768	5.37952	7.25404	5.5021	5.18087	1.964	5.62917	5.36339	7.67924	7.21048	6.66648	235.907	0.115123	0.397869	0.997801	1.89458	4601.24	-3224.74			6.30059	5.979	4.31885	7.1854
	2.81533	11.1681	5.31615	7.33804	5.6447	5.22044	2.0047	6.16129	5.43163	8.04936	7.1401	6.70664	268.174	0.114955	0.397808	1.01361	1.90604	4485.75	-3225.1			6.43321	6.06773	4.53254	7.2987
	2.91452	11.6537	5.30341	7.62587	5.75789	5.24065	2.12632	6.45719	5.52984	8.40172	7.17116	6.76187	293.856	0.115185	0.397701	1.03323	1.92689	4348.44	-3225.45			6.62389	6.20814	4.70445	7.44492
	2.98129	11.9533	5.26046	8.00333	5.89487	5.1893	2.17772	6.47892	5.61755	8.78801	7.31661	6.90375	309.695	0.115001	0.398173	1.04407	1.95887	4170.24	-3225.98			6.73169	6.3625	4.75806	7.66946
	3.01284	12.1159	5.29143	8.40826	5.81288	5.14442	2.19132	6.48906	5.67823	9.24126	7.31972	7.06505	325.107	0.114837	0.398812	1.04764	1.98524	3955.53	-3226.5			6.80673	6.45519	4.7862	7.87535
	3.06441	12.471	5.26229	8.64341	5.79962	4.99077	2.21876	6.55638	5.95318	9.75454	7.36977	7.21655	348.869	0.114988	0.399883	1.05972	2.01075	3714.22	-3226.93			6.93256	6.47794	4.90944	8.11362
	3.18574	12.8497	5.2277	8.60148	5.76081	4.68274	2.27721	6.70971	6.04032	10.0086	7.61235	7.32657	373.513	0.114776	0.401071	1.0633	2.02743	3440.6	-3227.5			7.08772	6.34834	5.00908	8.31583
	3.24206	12.792	5.15968	8.55532	5.86484	4.46839	2.33556	6.77862	6.23042	10.3265	7.53657	7.31333	385.987	0.11473	0.401706	1.0591	2.04217	3162.32	-3228.12			7.06458	6.29618	5.11486	8.39213
	3.23617	12.8807	5.17183	8.66118	5.75535	4.22523	2.37373	6.82842	6.29789	10.3971	7.59718	7.48844	380.918	0.11458	0.401723	1.05476	2.04817	2873.36	-3228.62			7.09624	6.21392	5.16668	8.49423
	3.19768	13.3068	5.33211	8.75411	5.66079	4.11048	2.42174	6.70681	6.23723	10.5158	7.88277	7.4727	366.774	0.115078	0.401106	1.05448	2.05655	2534.06	-3229.21			7.27886	6.17513	5.12193	8.62377
	3.181	13.8835	5.34134	8.8849	5.56834	4.13504	2.40781	6.51564	6.13591	10.4566	7.90885	7.67044	358.257	0.115831	0.400945	1.06247	2.06761	2142.57	-3229.94			7.46862	6.19609	5.01978	8.67861
	3.17251	13.9415	5.39647	8.55498	5.40602	4.15266	2.40387	6.52377	6.0866	10.3548	8.12414	7.94406	359.45	0.116441	0.401026	1.06737	2.06905	1738.22	-3230.57			7.50349	6.03789	5.00475	8.80767
	3.19175	13.9636	5.33112	8.67757	5.2929	4.15433	2.37715	6.63034	6.21093	10.0367	7.98749	8.14291	363.5	0.116717	0.400963	1.07308	2.06046	1344.35	-3231.11			7.49551	6.0416	5.0728	8.72238
	3.15969	14.1953	5.4221	8.87243	5.25022	4.11054	2.38848	6.7136	6.19361	9.756	8.03291	8.26452	370.378	0.116835	0.400608	1.07809	2.04662	945.531	-3231.78			7.59237	6.07773	5.09856	8.68448
	3.11437	14.7872	5.5496	8.90787	5.11962	4.04012	2.33947	6.66651	6.17863	9.61787	7.73567	8.26487	369.078	0.117131	0.400183	1.08007	2.02394	543.134	-3232.39			7.81705	6.02254	5.06154	8.53947
	3.07726	14.8809	5.53794	8.90711	4.92796	3.99741	2.33304	6.72397	6.23816	9.13041	7.47761	8.31729	359.226	0.117155	0.398584	1.08269	2.01179	174.326	-3232.8			7.83205	5.94416	5.09839	8.30844
	3.09437	15.5372	5.6093	8.81345	4.84474	3.93071	2.3356	6.82146	6.15341	8.80953	7.47767	8.40654	348.876	0.117348	0.398609	1.09118	2.00623	-195.382	-3233.28			8.08028	5.86297	5.10349	8.23125
	3.16152	16.3623	5.68756	8.56658	4.81032	3.88034	2.33708	6.86827	6.33689	8.54241	7.20025	8.36225	342.938	0.117795	0.398559	1.09869	2.00302	-562.303	-3233.77			8.40378	5.75241	5.18075	8.03497
	3.18972	16.3977	5.66732	8.38576	4.7195	3.81455	2.2675	6.92821	6.37641	8.27318	7.04533	8.37173	336.625	0.1182	0.398807	1.0999	1.99372	-876.056	-3234.02			8.41825	5.63994	5.19071	7.89675
	3.16191	16.3341	5.58076	8.05394	4.6784	3.71872	2.28629	6.88615	6.61169	8.03149	6.77008	8.22839	325.125	0.118215	0.398598	1.09716	1.97183	-1160.75	-3234.25			8.35893	5.48369	5.26138	7.67665
	3.10844	17.3168	5.87126	7.86125	4.55981	3.62566	2.28012	7.0173	6.7658	7.65445	6.70037	7.91859	310.302	0.118464	0.3988	1.09569	1.9559	-1426.93	-3234.59			8.76551	5.34891	5.35441	7.42447
	3.08309	17.6563	5.98027	7.33866	4.50143	3.47678	2.30044	7.19846	6.77592	7.314	6.52601	7.73174	295.332	0.11885	0.398873	1.08593	1.9385	-1662.77	-3234.75			8.90655	5.10562	5.42494	7.19058
	3.09819	17.901	6.0364	6.90143	4.52915	3.45405	2.31168	7.39381	6.98711	6.95964	6.51039	7.62315	279.916	0.119001	0.399011	1.07581	1.92359	-1862.07	-3234.81			9.01185	4.96154	5.5642	7.03106
	3.16076	18.2064	6.10833	6.70716	4.58073	3.43629	2.32775	7.59609	7.08354	6.69921	6.59457	7.61652	262.511	0.119483	0.399825	1.06892	1.91591	-2046.06	-3235			9.1585	4.90806	5.66913	6.9701
	3.16306	18.685	6.07039	6.62182	4.54136	3.44015	2.29495	7.58363	6.97426	6.5726	6.45182	7.6824	245.532	0.119438	0.400308	1.04348	1.90536	-2229.27	-3235.15			9.30615	4.86778	5.61761	6.90227
	3.09729	18.5236	5.93765	6.58173	4.509	3.41497	2.27576	7.67213	7.10238	6.46058	6.48278	7.65495	235.613	0.119422	0.400157	1.04061	1.89513	-2376.08	-3235.12			9.18619	4.83523	5.68342	6.8661
	3.05025	18.2458	5.84574	6.4611	4.42439	3.37482	2.23181	7.97517	7.00475	6.41165	6.52691	7.81518	228.576	0.118978	0.400322	1.02301	1.88778	-2487.17	-3235.18			9.04725	4.75344	5.73724	6.91791
	3.0481	18.4006	5.87353	6.3606	4.39556	3.42819	2.25084	8.33897	7.09751	6.17269	6.51288	8.13977	220.963	0.11839	0.400599	1.02277	1.88352	-2578.5	-3235.28			9.10742	4.72812	5.89577	6.94178
	3.03688	18.0604	5.73293	6.21434	4.40124	3.52055	2.25348	8.74763	7.00585	6.00334	6.5323	8.24551	214.874	0.117543	0.400585	1.01821	1.88128	-2649.87	-3235.2			8.94339	4.71205	6.00232	6.92705
	3.09067	17.6065	5.62266	6.13394	4.44437	3.5674	2.24757	8.97565	6.94173	5.88663	6.54056	8.18216	217.894	0.1167	0.400843	1.00607	1.88493	-2705.11	-3235.14			8.77328	4.71524	6.05498	6.86978
	3.03506	17.2117	5.38715	6.05626	4.38269	3.62258	2.22062	9.20222	6.77393	5.8218	6.57169	8.15388	228.916	0.115361	0.400837	1.00646	1.88475	-2752.19	-3235.2			8.54465	4.68718	6.06559	6.84912
	3.03999	16.7951	5.38272	6.02067	4.4242	3.70205	2.2727	9.69731	6.61167	5.7666	6.58381	8.17854	240.3	0.114559	0.40042	0.999893	1.89092	-2787.7	-3235.09			8.40594	4.71564	6.19389	6.84298
	2.9776	16.0338	5.31425	6.0859	4.43892	3.78503	2.30751	9.87335	6.45719	5.78285	6.7252	8.23724	249.376	0.114119	0.400583	0.990372	1.89139	-2799.4	-3234.9			8.10856	4.76995	6.21268	6.9151
	2.98633	15.1045	5.31977	6.05564	4.41521	3.90288	2.36284	10.4198	6.31996	5.95032	6.91403	8.23279	261.175	0.113451	0.401263	0.985247	1.89238	-2801.77	-3234.84			7.80354	4.79124	6.36754	7.03238
	2.97853	14.4977	5.26903	6.12571	4.4103	3.89327	2.39696	10.7602	6.21422	5.97935	7.08372	8.15522	276.72	0.112885	0.401712	0.979504	1.89194	-2806.64	-3234.74			7.58175	4.80976	6.45712	7.07276
	2.99166	13.8419	5.19652	6.14675	4.40786	3.86184	2.38186	10.8987	6.06105	5.96789	7.31594	7.7449	292.886	0.112113	0.402657	0.981269	1.89331	-2797.23	-3234.46			7.34336	4.80548	6.4472	7.00958
	2.94254	13.4618	5.15397	6.21403	4.42929	3.87867	2.37145	11.3993	5.99426	5.94185	7.56065	7.6	308.232	0.111362	0.40408	0.974039	1.89661	-2778.8	-3234.27			7.18612	4.84066	6.58835	7.03417
	2.94282	12.8955	5.02986	6.23077	4.46712	3.8556	2.36438	11.8276	6.03159	6.28829	7.76891	7.7042	321.347	0.111677	0.404626	0.966674	1.89773	-2751.79	-3234.05			6.95607	4.85116	6.74119	7.2538
	2.94576	12.2288	4.93823	6.30452	4.52442	3.981	2.41627	12.0017	6.22775	6.49143	7.97093	7.84698	331.631	0.112434	0.405173	0.95772	1.90224	-2712.79	-3233.58			6.70425	4.93665	6.8819	7.43644
	2.90194	11.5686	4.86925	6.15946	4.51296	3.97834	2.4001	12.2881	6.36813	6.63345	8.30478	8.09004	337.948	0.113105	0.40581	0.944066	1.90539	-2661.74	-3233.02			6.44661	4.88359	7.01878	7.67609
	2.8749	10.749	4.6853	6.18957	4.48775	4.07613	2.44412	12.8744	6.6034	7.07139	8.65438	7.98193	341.311	0.112723	0.406314	0.941665	1.90497	-2608.41	-3232.4			6.10308	4.91781	7.30732	7.90257
	2.8594	9.9647	4.73983	6.44773	4.50633	4.20715	2.45243	13.3093	6.78862	7.16321	8.92121	7.80821	346.952	0.112745	0.407114	0.937554	1.90332	-2555.67	-3231.43			5.85464	5.05374	7.51677	7.96421
	2.86352	9.40119	4.73978	6.48504	4.56919	4.32418	2.48892	13.5218	7.01097	7.36528	9.13897	7.81514	349.041	0.112761	0.407672	0.922543	1.91047	-2493.66	-3230.1			5.66816	5.12614	7.67388	8.10646
	2.84253	8.88217	4.89081	6.5633	4.52411	4.49489	2.47497	13.6807	7.2927	7.7708	9.40512	7.7838	343.325	0.113371	0.407771	0.910888	1.92699	-2433.61	-3228.58			5.5385	5.1941	7.81611	8.31991
	2.82685	8.34643	4.8722	6.67898	4.50949	4.66291	2.518	13.8703	7.49788	8.06963	9.45252	7.70566	338.737	0.113612	0.406774	0.907958	1.94311	-2388.68	-3226.85			5.34849	5.28379	7.96204	8.40927
	2.8224	7.81302	4.93544	6.80691	4.38648	4.87782	2.46129	13.9982	7.55953	8.26124	9.58652	7.47304	342.027	0.114027	0.406256	0.909948	1.9544	-2352.7	-3225.3			5.19029	5.35707	8.00635	8.44027
	2.7535	7.46703	5.1732	6.85861	4.26265	5.09883	2.39506	14.0588	7.44593	8.13469	9.82979	7.14704	347.575	0.114327	0.406296	0.90484	1.96746	-2329.82	-3223.96			5.13125	5.4067	7.96661	8.37051
	2.70919	7.21521	5.23684	6.85731	4.19861	5.2511	2.32147	14.1723	7.33966	8.18987	10.2045	6.87034	356.272	0.114664	0.405866	0.898302	1.98011	-2319.61	-3223.16			5.05375	5.43567	7.94447	8.42158
	2.66355	6.99309	5.28194	6.89813	4.07489	5.40793	2.2688	13.8482	7.2272	8.10325	10.2532	6.43898	357.747	0.115133	0.406164	0.90123	1.98907	-2325.11	-3222.77			4.97953	5.46032	7.78142	8.26513
	2.57267	6.80769	5.50302	6.81617	4.02378	5.52501	2.18767	13.4085	7.16026	8.05224	10.4975	6.28128	348.695	0.115328	0.405299	0.894989	2.00144	-2338.29	-3223.08			4.96112	5.45499	7.58547	8.277
	2.51983	6.60769	5.52916	6.75736	3.8714	5.66695	2.16663	13.2765	7.12445	8.16404	10.7429	6.22428	334.494	0.115427	0.404481	0.902137	2.00944	-2361.54	-3224.09			4.88556	5.4319	7.52254	8.37707
	2.42783	6.47157	5.45852	6.8317	3.77629	5.87695	2.08512	13.0696	6.80592	8.5323	10.94	6.19935	323.419	0.115789	0.404063	0.910201	2.01676	-2398.61	-3225.49			4.78597	5.49498	7.32022	8.55722
	2.40518	6.46452	5.43061	7.14581	3.80708	6.30132	2.02147	12.9152	6.85883	9.08479	11.3693	6.07909	319.484	0.116069	0.403782	0.925853	2.01613	-2439.54	-3227.27			4.76677	5.7514	7.26517	8.84438
	2.37291	6.42016	5.41736	7.4362	3.88829	6.80644	1.98525	12.9087	6.75521	10.2065	11.8369	6.23786	316.555	0.11615	0.403902	0.942693	2.01943	-2481.74	-3229.13			4.73681	6.04364	7.21638	9.42711
	2.33661	6.47935	5.38773	8.14294	3.99009	7.45513	1.96028	12.4415	6.83625	11.7707	12.4101	6.68687	303.135	0.11588	0.402882	0.951724	2.01868	-2526.46	-3230.71			4.73456	6.52939	7.07933	10.2893
	2.31232	6.47536	5.2604	9.71026	4.35084	8.90609	1.93609	12.1251	6.96438	14.0164	12.8102	7.16788	284.817	0.115755	0.40211	0.963696	2.01586	-2570.3	-3231.91			4.68269	7.65573	7.00852	11.3315
	2.35167	6.41918	5.20478	11.8541	4.93026	11.2574	1.90716	11.5846	7.13395	15.9872	13.0896	7.63521	265.414	0.115525	0.401245	0.976624	2.01498	-2616.2	-3232.62			4.65854	9.34724	6.87523	12.2373
	2.3514	6.60094	4.96251	14.429	6.21086	14.7851	1.86765	11.3304	7.03751	17.8521	13.3906	8.46478	246.24	0.115638	0.40096	0.981592	2.02095	-2665.18	-3232.82			4.63828	11.8083	6.74519	13.2358
	2.37095	7.08121	4.75338	20.915	7.55573	18.3579	1.8193	10.6962	6.89277	20.4131	13.3086	8.91246	233.769	0.115706	0.400942	0.979951	2.02304	-2723.14	-3232.21			4.73518	15.6095	6.46941	14.2114
	2.34496	7.3403	4.63894	26.5655	9.92205	24.4044	1.79785	9.98995	6.80778	23.3125	12.9788	10.112	236.91	0.115478	0.400735	0.977381	2.02423	-2788.85	-3230.96			4.77473	20.2973	6.19853	15.4678
	2.38538	7.31061	4.68167	33.1369	12.8852	30.4145	1.82996	9.53329	6.74499	26.8024	12.7315	11.3633	242.682	0.11527	0.400211	0.969955	2.01771	-2859.11	-3229.04			4.79255	25.4789	6.03608	16.9657
	2.48452	7.35814	4.66008	39.8101	17.2335	38.1164	1.88528	8.7577	6.41921	28.9888	12.1318	12.7578	247.669	0.115319	0.400345	0.960608	2.01336	-2928.01	-3225.8			4.83424	31.72	5.6874	17.9594
	2.64138	7.38533	4.70597	48.1393	20.9224	45.471	1.891	8.07234	6.05577	31.0331	11.3689	13.9086	245.365	0.115492	0.401012	0.947527	2.0132	-2998.47	-3220.64			4.91089	38.1776	5.3397	18.7702
	2.71214	7.52802	4.85412	53.1084	23.8754	51.4915	1.93656	7.82817	5.87502	32.8221	10.6767	14.8548	235.364	0.11602	0.40197	0.943697	2.01506	-3065.68	-3212.62			5.03143	42.8251	5.21325	19.4512
	2.72274	7.51313	4.92538	57.9902	25.7148	56.1251	2.01769	7.78647	5.45983	33.7038	10.0048	16.0585	223.219	0.116004	0.402591	0.94154	2.01232	-3128.74	-3200.23			5.05375	46.61	5.08799	19.9224
	2.78473	7.51244	5.00414	62.8688	27.1175	59.0854	2.11335	8.11247	5.30451	35.1615	9.37604	16.6358	216.601	0.116429	0.403331	0.941111	2.00701	-3187.48	-3182.03			5.10043	49.6906	5.17678	20.3911
	2.91948	7.4262	5.19174	66.3161	28.4376	61.0175	2.17798	8.3753	5.27187	36.5292	8.68848	17.3952	211.977	0.116838	0.403327	0.94373	2.01109	-3238.19	-3160.03			5.17914	51.9237	5.27505	20.871
	3.01454	7.40231	5.29889	67.453	29.1014	61.6056	2.24072	8.87259	5.32142	36.4605	8.17541	17.7074	203.598	0.117355	0.403269	0.94859	2.00728	-3280.05	-3134.8			5.23858	52.72	5.47824	20.7811
	3.08975	7.41204	5.41846	66.6347	28.9909	59.4711	2.2544	9.24835	5.39831	34.7854	7.79009	17.4689	188.914	0.117575	0.402949	0.95309	2.00804	-3304.08	-3108.95			5.30675	51.6989	5.63369	20.0148
	3.10019	7.92202	5.50312	64.2176	27.635	57.7657	2.26375	9.5965	5.37357	32.7214	7.47103	17.1501	174.804	0.117609	0.402167	0.960391	2.0074	-3322.18	-3084.28			5.50844	49.8728	5.74461	19.1142
	3.07648	8.32409	5.60074	60.8002	25.2899	55.1145	2.26536	9.80589	5.42488	30.7582	7.40203	16.8781	169.871	0.117907	0.401809	0.966651	2.00413	-3333.98	-3062.69			5.66711	47.0682	5.83204	18.3461
	3.06399	8.5642	5.71135	55.1723	22.8369	48.8967	2.2859	9.84467	5.47503	27.9771	7.41329	16.3495	174.253	0.118226	0.401354	0.972258	1.99649	-3341.8	-3045.35			5.77984	42.302	5.86853	17.2466
	3.03809	8.85904	5.59488	50.0996	20.0633	42.5253	2.26786	9.85081	5.69202	24.7757	7.46307	15.7984	179.334	0.118141	0.400937	0.961374	1.98952	-3347.77	-3032.86			5.83067	37.5628	5.93689	16.0124
	3.06571	9.19606	5.54576	43.5599	18.0489	36.2294	2.23946	9.88778	5.79248	22.7935	7.82875	14.797	189.756	0.117954	0.40138	0.948936	1.98806	-3352.51	-3026.86			5.93584	32.6127	5.97324	15.1398
	3.02748	9.31616	5.39423	36.9931	15.1216	30.3037	2.15556	9.65801	6.13934	20.0363	7.93322	13.9996	202.809	0.117757	0.401072	0.938961	1.98019	-3355.15	-3027.26			5.91262	27.4728	5.98431	13.9897
	2.9157	9.03322	5.12608	29.6582	12.1735	23.5359	2.1303	9.48955	6.18362	17.2274	8.23562	13.5315	218.255	0.117849	0.40082	0.924798	1.9809	-3354.98	-3033.13			5.69167	21.7892	5.93449	12.9982
	2.85438	8.82294	4.91585	22.8978	9.47062	18.8297	2.168	9.17732	6.31513	14.4918	8.46846	13.6718	236.594	0.117884	0.400877	0.911642	1.98087	-3355.17	-3042.75			5.53106	17.066	5.88681	12.2107
	2.83449	8.33011	4.62972	18.0533	7.41037	14.8482	2.15998	9.25655	6.40174	13.2053	8.90617	13.6285	256.669	0.117792	0.401268	0.896927	1.9797	-3355.93	-3054.43			5.26477	13.4373	5.93942	11.9133
	2.82946	7.84945	4.37142	16.5644	6.65624	12.6066	2.16692	9.13154	6.49958	12.8341	9.09062	13.4171	275.869	0.118131	0.401496	0.880249	1.99956	-3355.32	-3066.36			5.01677	11.9424	5.93268	11.7806
	2.79266	7.30636	4.14718	15.3025	6.01326	10.0206	2.15938	8.91385	6.54023	12.8609	9.29956	13.0174	288.081	0.117915	0.401635	0.868977	2.01079	-3354.75	-3077.79			4.74874	10.4454	5.87115	11.7259
	2.76105	6.95447	3.8492	14.2124	5.69036	9.3201	2.13385	8.7233	6.58629	12.6575	9.68124	12.5182	296.973	0.117985	0.401633	0.875513	2.01794	-3355.4	-3088.9			4.52157	9.74094	5.81448	11.619
	2.71818	6.56261	3.80023	13.9805	4.96531	8.31247	2.10987	8.59558	6.47683	12.5657	9.59702	12.0605	308.07	0.118254	0.401092	0.878014	2.01809	-3355.05	-3099.78			4.36034	9.08609	5.72743	11.4077
	2.66924	6.17942	3.80766	14.0703	4.81872	8.02442	2.09196	8.39862	6.26837	11.8939	9.46486	11.7049	324.913	0.117997	0.400255	0.878149	2.01978	-3352.72	-3110.58			4.21877	8.97115	5.58632	11.0212
	2.64675	5.98294	3.91801	13.7557	4.71879	7.58628	2.02999	8.38378	5.92156	11.1583	9.29288	11.3925	335.374	0.11783	0.399934	0.876944	2.02233	-3350.65	-3121.36			4.18257	8.68693	5.44511	10.6146
	2.5974	5.88734	4.0227	13.2334	4.53965	7.28828	1.986	8.39436	5.71339	10.4756	9.20809	10.464	341.297	0.117595	0.40047	0.87654	2.02247	-3346.36	-3131.62			4.16915	8.35377	5.36458	10.0492
	2.49255	5.87105	4.17185	13.6257	4.46851	7.01254	1.82669	8.54823	5.39688	10.175	9.01584	9.90606	347.858	0.11765	0.40046	0.874557	2.02172	-3336.57	-3141.15			4.17848	8.36893	5.25726	9.69898
	2.47392	5.87444	4.34467	13.525	4.60613	6.92079	1.78671	8.53102	5.20463	9.65266	8.65753	8.97289	363.533	0.117088	0.400008	0.874806	2.01458	-3324.99	-3149.76			4.23101	8.35063	5.17412	9.09436
	2.34759	5.99078	4.54846	12.8935	4.70328	6.75112	1.70302	8.6339	5.12925	8.87049	8.49139	8.56343	381.019	0.117157	0.399568	0.868669	2.00213	-3311.95	-3157.67			4.29561	8.11597	5.15539	8.64177
	2.35447	6.23739	4.83879	12.1765	4.8709	6.67792	1.67732	8.6746	4.9591	8.05154	8.1591	8.06796	400.223	0.116766	0.399518	0.863845	1.99334	-3296.27	-3164.55			4.47688	7.90845	5.10367	8.09287
	2.31995	6.34526	5.12647	11.5895	4.87119	6.45416	1.65196	8.71784	4.85011	7.5424	7.44414	7.54672	413.083	0.116154	0.399656	0.848152	1.99227	-3279.6	-3170.31			4.59723	7.63829	5.07331	7.51109
	2.33625	6.32671	5.40293	10.9438	4.93523	6.04956	1.61958	8.90074	4.77403	6.78532	7.22105	7.33658	418.466	0.115787	0.399532	0.838271	1.98721	-3266.88	-3175.29			4.68863	7.30954	5.09812	7.11432
	2.36632	6.46347	5.55378	10.5124	5.15275	5.752	1.59849	8.94975	4.67904	6.34388	6.77096	6.86457	418.132	0.11546	0.399859	0.831062	1.98171	-3255.8	-3179.18			4.79452	7.13905	5.07576	6.6598
	2.44498	6.55998	5.81826	10.1763	5.3281	5.56656	1.61905	8.87117	4.54935	6.23871	6.40719	6.76703	417.175	0.115462	0.399519	0.827271	1.98095	-3245.78	-3182.16			4.94107	7.02364	5.01319	6.47098
	2.54222	6.71515	5.90551	9.95689	5.59103	5.59852	1.65716	8.672	4.3741	6.33876	5.98656	6.81909	414.892	0.11504	0.399532	0.834814	1.9765	-3242.45	-3184.47			5.05429	7.04881	4.90109	6.38147
	2.64277	7.02792	5.97212	9.34843	5.8771	5.52383	1.68501	8.25711	4.37218	6.28596	5.66163	6.63096	409.176	0.114856	0.399712	0.842779	1.972	-3244.7	-3186.38			5.21427	6.91645	4.77144	6.19285
	2.75827	7.23617	5.98988	9.11643	5.95488	5.30839	1.70976	8.17178	4.20198	6.18733	5.35703	6.43937	393.697	0.114649	0.399612	0.844704	1.96891	-3245.32	-3187.88			5.32811	6.79323	4.69451	5.99458
	2.8268	7.47649	6.11059	8.64349	5.96755	5.06432	1.72165	8.29775	3.98632	6.08678	5.02973	6.25422	367.177	0.114541	0.399476	0.856749	1.9671	-3247.37	-3189.12			5.47129	6.55845	4.66858	5.79024
	2.84419	7.59895	6.10256	8.27753	6.10321	4.77942	1.73103	8.47499	3.97877	6.06451	4.92701	6.25552	331.038	0.114573	0.399184	0.868982	1.9634	-3253.59	-3190.36			5.51524	6.38672	4.72826	5.74901
	2.93006	8.06164	6.12145	8.21979	6.25762	4.72735	1.72202	8.57778	3.99525	6.18289	4.77503	6.36806	299.465	0.11486	0.39856	0.88466	1.95975	-3259.77	-3191.54			5.70438	6.40159	4.76502	5.77533
	2.96055	8.47455	6.14215	8.32164	6.33312	4.72232	1.74724	8.49032	4.04231	6.23348	4.64095	6.49296	270.486	0.115159	0.398632	0.899908	1.95811	-3261.09	-3192.62			5.85908	6.45902	4.75996	5.78913
	2.98798	8.70938	6.21903	8.53642	6.39069	4.75424	1.77998	8.52623	4.08409	6.27882	4.61186	6.66179	244.11	0.115363	0.397882	0.917934	1.95591	-3263.89	-3193.82			5.97213	6.56045	4.79677	5.85082
	3.00902	8.91529	6.27052	8.51895	6.4788	4.87767	1.78708	8.49471	4.17158	6.57568	4.66827	6.67701	222.777	0.115274	0.396661	0.930395	1.94988	-3266.59	-3195.12			6.06495	6.62514	4.81779	5.97366
	3.02955	8.95748	6.29086	9.11639	6.54787	4.79949	1.82314	8.39507	4.27607	6.82174	4.65553	6.92223	206.86	0.115248	0.39615	0.931407	1.94818	-3263.02	-3196.39			6.09263	6.82125	4.83143	6.13317
	2.94006	8.98364	6.54004	9.98081	6.43697	4.97762	1.82541	8.49409	4.28158	7.04705	4.72363	7.07777	190.474	0.115138	0.394906	0.930392	1.94264	-3259.84	-3197.73			6.15458	7.1318	4.86702	6.28282
	2.9516	8.88505	6.57057	10.3789	6.4431	5.16605	1.84348	8.44878	4.30938	7.30226	4.83039	7.44365	180.02	0.115339	0.394849	0.931905	1.94379	-3263.51	-3199.22			6.13574	7.32933	4.86722	6.52544
	2.95733	8.7851	6.71843	11.2858	6.45669	5.56259	1.85537	8.51753	4.39693	7.58475	4.89035	7.63912	186.154	0.11582	0.394808	0.925349	1.94821	-3264.26	-3200.7			6.15362	7.76836	4.92328	6.70474
	2.9561	8.45668	6.77076	12.152	6.67533	5.8432	1.85685	8.43681	4.38078	7.77253	4.92942	7.53866	207.272	0.11628	0.394318	0.922062	1.95854	-3257.95	-3202.13			6.06118	8.22349	4.89148	6.74687
	2.9175	8.08023	6.94974	12.7732	6.7176	6.19663	1.89431	8.76518	4.39074	7.9298	4.9512	7.43113	236.547	0.11607	0.39411	0.915591	1.96749	-3256.35	-3203.56			5.98249	8.56248	5.01674	6.77071
	2.91255	7.77925	7.05367	13.2131	6.80946	6.32489	1.89852	8.87072	4.38492	8.17131	5.06836	7.24005	261.528	0.115987	0.394141	0.906492	1.97088	-3258.79	-3204.98			5.91515	8.78248	5.05139	6.82657
	2.94125	7.74399	7.12777	13.5363	6.93076	6.47381	1.92083	8.97425	4.42514	8.32423	5.17689	7.08309	275.417	0.115328	0.394553	0.887288	1.98049	-3252.77	-3206.26			5.93767	8.9803	5.10674	6.8614
	2.96817	7.60063	7.1698	13.729	6.96834	6.52038	1.91302	8.963	4.38559	8.16057	5.28986	6.93173	280.456	0.114961	0.395346	0.881869	1.99138	-3245.98	-3207.47			5.91287	9.07256	5.0872	6.79406
	3.02231	7.70349	7.12067	13.5343	7.15385	6.75558	1.90284	8.97225	4.36592	8.07014	5.41901	6.57077	283.824	0.114964	0.395864	0.88452	2.00284	-3247.55	-3208.62			5.94882	9.14793	5.08034	6.68664
	2.99676	7.51427	7.07251	13.335	7.33663	7.04985	1.92154	9.07194	4.33508	8.12663	5.52374	6.30859	292.175	0.115259	0.396563	0.887695	2.01313	-3242.87	-3209.66			5.86118	9.24048	5.10952	6.65299
	2.94558	7.67276	6.99813	13.0506	7.42809	7.43096	1.91824	9.30732	4.37273	8.10454	5.51263	5.91983	299.137	0.115569	0.396672	0.89394	2.01385	-3232.1	-3210.56			5.87216	9.30322	5.19943	6.51233
	2.99392	7.75576	6.94566	12.1122	7.34422	7.936	1.93053	9.29745	4.30067	7.928	5.55114	5.53747	296.141	0.114972	0.397442	0.900519	2.01243	-3232.36	-3211.41			5.89845	9.13081	5.17622	6.33887
	2.95289	7.99559	6.86539	11.5007	7.2413	8.14488	1.91346	9.5082	4.27735	7.67657	5.61377	5.46493	280.945	0.11491	0.398012	0.90355	2.01011	-3234.3	-3212.26			5.93796	8.9623	5.23301	6.25175
	2.97175	8.09566	6.75684	10.7235	7.07156	8.60655	1.92173	9.69134	4.23356	7.62813	5.80322	5.37134	254.606	0.115272	0.398826	0.907458	2.00751	-3224.26	-3213.06			5.94142	8.80054	5.28221	6.26756
	2.96623	8.28011	6.68953	10.4959	7.05294	9.06323	1.91026	9.72283	4.2548	7.54318	6.01366	5.32373	225.496	0.115981	0.399967	0.904741	1.99759	-3219.38	-3213.86			5.97863	8.8707	5.29596	6.29352
	2.96385	8.28734	6.68389	9.92827	7.0366	9.5321	1.91429	9.98642	4.16828	7.52639	5.85238	5.18611	211.378	0.116563	0.400314	0.904249	1.99477	-3225.21	-3214.65			5.97836	8.83232	5.35633	6.18829
	2.92498	8.41592	6.82942	9.64315	6.85875	10.2583	1.90583	10.1987	4.11832	7.4318	5.86124	5.07058	222.687	0.117285	0.400811	0.905167	1.98381	-3221.19	-3215.45			6.05677	8.92008	5.4076	6.12121
	2.94045	8.65794	6.84501	9.33846	6.77984	11.066	1.87464	10.4377	4.07411	7.33424	5.88141	4.96582	240.108	0.117694	0.401549	0.909681	1.97799	-3213.13	-3216.21			6.1478	9.06145	5.46216	6.06049
	2.93213	8.64666	7.03014	9.16288	6.71685	11.5258	1.86415	10.4046	3.9874	7.0817	5.83263	4.8507	242.556	0.117472	0.402361	0.914709	1.97623	-3220.02	-3216.94			6.20298	9.13516	5.41871	5.92168
	2.9651	8.72008	7.12886	9.11002	6.74163	11.9876	1.85546	10.3759	3.90965	7.03235	5.75279	4.88966	237.628	0.117481	0.402886	0.915515	1.98242	-3223.94	-3217.72			6.27135	9.27973	5.38032	5.8916
	2.95536	8.80439	7.25807	8.99691	6.84838	12.3716	1.8422	10.7133	3.88836	6.98687	5.77336	4.6797	240.325	0.118246	0.40303	0.913276	1.98097	-3213.31	-3218.59			6.33927	9.40562	5.48129	5.81331
	2.99721	8.75389	7.34182	8.97899	6.91471	12.9004	1.82413	10.9562	3.85004	6.93032	5.75697	4.42649	252.534	0.11837	0.40254	0.911616	1.98357	-3214.01	-3219.32			6.36431	9.59804	5.54345	5.70459
	2.93815	8.99754	7.54218	8.93168	6.84022	13.3134	1.78535	10.9745	3.72816	6.71117	5.53577	4.11829	263.64	0.118956	0.402185	0.910423	1.98673	-3224.2	-3220.11			6.49263	9.69511	5.49601	5.45508
	2.95561	9.11218	7.44967	9.20042	6.74888	13.8936	1.76426	11.0386	3.63073	6.54134	5.33668	4.00094	268.495	0.11924	0.401559	0.922684	1.99568	-3217.89	-3220.86			6.50582	9.94765	5.47785	5.29299
	2.91066	9.21878	7.4027	9.24699	6.84695	14.0381	1.76721	11.0365	3.57648	6.43285	5.2519	3.96503	266.295	0.119704	0.401272	0.920885	1.99527	-3211.83	-3221.51			6.51071	10.044	5.46006	5.21659
	2.85456	9.37962	7.11103	9.26443	6.95008	14.3718	1.76225	10.9841	3.42191	6.27295	4.94482	3.86214	254.325	0.120014	0.401051	0.92507	1.98911	-3223.62	-3222.2			6.4484	10.1954	5.38941	5.02664
	2.80277	9.64644	6.92619	9.28169	6.97106	14.854	1.73492	11.0493	3.46277	6.1814	4.76898	3.86644	235.091	0.120423	0.400515	0.920995	1.98977	-3226.09	-3223			6.45847	10.3689	5.41565	4.93894
	2.77172	9.56738	6.82398	9.49789	6.99839	15.4381	1.75267	11.2056	3.50114	6.27109	4.60512	3.81809	220.596	0.121129	0.400084	0.917923	1.97905	-3214.42	-3223.81			6.38769	10.6448	5.48646	4.8981
	2.7894	9.48192	6.81533	9.76586	7.07101	16.0051	1.73383	11.1971	3.54351	6.17341	4.50935	3.77593	221.25	0.122476	0.400263	0.925617	1.97816	-3219.7	-3224.58			6.36222	10.9473	5.49147	4.81957
	2.72853	9.59209	6.85243	10.1747	7.18357	16.8073	1.75932	11.2323	3.63409	6.28349	4.22041	3.78535	221.768	0.123391	0.400551	0.929329	1.97776	-3230.69	-3225.49			6.39102	11.3885	5.54189	4.76308
	2.74203	9.71574	6.90187	10.838	7.22264	17.4861	1.79305	11.0999	3.78219	6.44412	4.18561	3.89248	212.646	0.124215	0.400694	0.930686	1.98165	-3220.58	-3226.43			6.45322	11.8489	5.55837	4.84074
	2.75902	10.0594	6.85851	11.2106	7.35529	18.1381	1.81808	11.1963	3.96153	6.54779	4.00743	4.00469	198.661	0.125088	0.400879	0.928985	1.98159	-3217.18	-3227.29			6.55898	12.2347	5.65863	4.8533
	2.70574	10.3249	7.02761	11.7704	7.6978	18.5581	1.82871	11.0675	4.26017	6.58131	3.96468	4.06616	189.12	0.125918	0.401423	0.919552	1.97666	-3232.34	-3228.2			6.68608	12.6754	5.71879	4.87072
	2.72591	10.7778	7.1983	12.4874	7.89249	19.1196	1.83073	10.8856	4.47808	6.70248	3.85795	4.1251	189.208	0.126818	0.401399	0.924042	1.98065	-3230.99	-3229.22			6.90066	13.1665	5.73147	4.89518
	2.77537	11.3458	7.40644	13.4743	8.18306	19.2427	1.82145	10.5259	4.7617	6.87015	3.76959	4.27564	195.336	0.127275	0.400896	0.92964	1.99502	-3218.05	-3230.1			7.17587	13.6333	5.70303	4.97179
	2.8227	11.4653	7.60876	13.994	8.30913	19.1051	1.85542	10.1796	4.99265	7.06674	3.67951	4.30434	200.941	0.127824	0.400429	0.933358	2.01191	-3229.16	-3230.92			7.29893	13.8028	5.67588	5.01686
	2.82473	11.8606	7.47745	14.3988	8.27813	18.4978	1.81297	9.74754	5.22237	7.11895	3.5986	4.39266	201.193	0.127617	0.399834	0.931944	2.02578	-3240.32	-3231.78			7.3876	13.7249	5.59429	5.03674
	2.8433	12.5002	7.54765	14.9	8.28161	17.8111	1.8301	9.20286	5.49872	7.182	3.55519	4.51122	194.754	0.127644	0.399214	0.925522	2.03293	-3228.14	-3232.45			7.63038	13.6643	5.51056	5.0828
	2.85262	13.3768	7.55418	15.1527	8.48703	17.0764	1.84818	8.7357	5.66552	7.18293	3.51961	4.63448	187.977	0.127391	0.399097	0.92661	2.04164	-3229.27	-3232.97			7.92786	13.572	5.41647	5.11234
	2.84105	14.162	7.72129	15.5247	8.35794	16.0135	1.83267	8.33177	5.73715	7.12937	3.39617	4.74483	186.48	0.126887	0.398925	0.926258	2.04127	-3247.54	-3233.55			8.24145	13.2987	5.30053	5.09012
	2.83744	14.756	7.81938	15.8685	8.27317	14.9042	1.8183	7.78927	5.90242	7.06465	3.37583	4.76305	190.307	0.126414	0.398301	0.932766	2.04544	-3241.87	-3234.13			8.47095	13.0153	5.17	5.06784
	2.82595	15.4893	8.00553	15.6858	7.96337	14.0421	1.8012	7.34824	5.98598	7.0668	3.29651	4.78951	196.998	0.126288	0.397188	0.934596	2.04324	-3229.66	-3234.53			8.77359	12.5638	5.04514	5.05094
	2.79463	15.7035	7.97826	15.4818	7.53375	13.3927	1.80193	6.96833	6.04172	6.95865	3.26096	4.75999	208.971	0.125778	0.397185	0.923257	2.03573	-3244.71	-3234.91			8.82546	12.1361	4.93732	4.9932
	2.71635	15.545	7.9762	15.2252	7.17921	12.4704	1.77433	6.73445	6.07421	7.01216	3.19752	4.89839	219.242	0.125337	0.397519	0.918744	2.01389	-3250.67	-3235.34			8.74584	11.6249	4.86099	5.03602
	2.65889	15.5455	7.80999	15.5415	6.93108	12.1756	1.73233	6.62022	6.08131	7.17219	3.18339	5.22344	228.547	0.124984	0.398109	0.916635	1.9957	-3234.81	-3235.63			8.67145	11.5494	4.81129	5.19301
	2.60881	15.4326	7.67856	15.8378	6.86141	11.8629	1.72199	6.29649	5.98705	7.29046	3.16864	5.50949	236.414	0.124584	0.398034	0.91492	1.97771	-3219.87	-3235.89			8.57334	11.5207	4.66851	5.32286
	2.61595	15.1111	7.41972	16.0649	6.59417	11.4457	1.6994	6.02089	6.00401	7.40137	3.04829	6.10228	244.066	0.123775	0.397636	0.916727	1.96095	-3154.21	-3236.23			8.38226	11.3683	4.57477	5.51731
	2.5593	14.4246	7.12401	16.0657	6.41648	10.9908	1.63712	5.73809	6.1241	7.43278	3.01082	6.88313	250.119	0.123591	0.397862	0.912613	1.94728	-3061.98	-3236.47			8.03596	11.1577	4.49977	5.77558
	2.51787	13.9471	6.88753	15.8827	6.32375	10.4471	1.61163	5.59191	6.05408	7.62154	3.02362	7.53809	254.523	0.123343	0.397794	0.902146	1.93932	-2994.17	-3236.6			7.78417	10.8845	4.41921	6.06108
	2.48711	13.0572	6.66722	15.9342	6.17052	9.94444	1.616	5.51594	5.92182	7.77736	3.10636	8.38558	255.789	0.122908	0.398053	0.890882	1.94146	-2958.18	-3236.84			7.40386	10.683	4.35125	6.4231
	2.47037	12.367	6.79192	16.7876	6.48452	9.57643	1.61105	5.56526	5.71091	8.26069	3.14268	9.50607	253.471	0.122932	0.398123	0.881394	1.94396	-2903.06	-3237.13			7.20977	10.9495	4.29574	6.96981
	2.48133	11.6867	6.75249	18.0285	6.99898	9.18011	1.6137	5.75122	5.4614	8.79907	3.32058	10.6218	244.643	0.122985	0.398178	0.876644	1.9508	-2844.38	-3237.27			6.97351	11.4025	4.27544	7.58049
	2.44661	11.217	6.65324	19.649	7.35259	8.90076	1.64031	6.16413	5.30271	9.46755	3.59199	11.4326	230.735	0.123066	0.397853	0.87356	1.9623	-2849.89	-3237.42			6.77227	11.9674	4.36905	8.16404
	2.40514	10.6988	6.57933	20.9382	7.64097	8.68796	1.62312	6.47635	5.14092	10.8772	3.76379	12.5107	219.695	0.12329	0.397896	0.872373	1.96993	-2861.52	-3237.61			6.56108	12.4224	4.41346	9.05054
	2.40792	10.107	6.49832	23.1487	7.69887	8.46571	1.6421	7.0336	5.06725	14.1079	4.27311	14.1186	219.28	0.123572	0.398647	0.876364	1.98065	-2888.97	-3237.64			6.33774	13.1044	4.58099	10.8332
	2.38248	9.54317	6.44107	26.0012	7.93242	8.76984	1.69736	7.69148	4.8598	17.8685	4.90488	15.7332	221.041	0.123807	0.399083	0.872891	1.98586	-2970.84	-3237.62			6.12224	14.2345	4.74955	12.8355
	2.41175	9.06655	6.32662	29.1872	8.17563	9.47328	1.77198	8.31543	4.74836	22.9442	5.69729	17.7374	219.429	0.123939	0.399397	0.876281	1.98275	-3059.62	-3237.68			5.93497	15.612	4.94526	15.4596
	2.51466	8.54685	6.16431	32.813	8.31177	10.6301	1.8406	8.76848	4.75361	28.3096	6.61044	20.8145	220.398	0.124203	0.399692	0.875747	1.97619	-3099.67	-3237.62			5.74194	17.2516	5.1209	18.5782
	2.75705	8.13343	5.82843	35.8456	8.634	11.7592	2.1774	9.28765	4.94869	33.5472	7.77124	23.1319	221.606	0.123958	0.400478	0.877824	1.96783	-3028.63	-3237.31			5.57297	18.7463	5.47125	21.4835
	2.84911	7.75922	5.4961	38.7325	8.6117	13.0341	2.33923	9.64187	5.0326	38.2713	8.67725	25.041	225.086	0.123634	0.401338	0.882803	1.95827	-2145.97	-3235.19			5.36814	20.1261	5.67123	23.9965
	2.97078	7.48133	5.42153	41.2306	8.29493	13.7598	2.44959	9.91455	5.18855	41.5513	9.96225	27.2853	239.75	0.124127	0.401635	0.891139	1.94865	-1226.85	-3232.29			5.29121	21.0951	5.8509	26.2663
	3.09921	7.51108	5.52162	41.8939	8.10104	13.9248	2.56651	10.0163	5.36161	44.4459	11.0958	30.469	275.671	0.124171	0.401936	0.889443	1.94227	-258.13	-3228.94			5.3773	21.3066	5.98147	28.6703
	3.19784	7.79829	5.67975	42.1382	7.72631	14.0038	2.65421	10.1472	5.49319	46.3761	12.0597	32.0903	326.803	0.124508	0.401671	0.889883	1.93316	696.318	-3225.53			5.55863	21.2894	6.09821	30.1754

## Sheet: P208 U2
	Ra Li	Oi Li	Oe Li	MF Li	ICO Li	LO Li	Ra Re	Oi Re	Oe Re	MF Re	ICO Re	LO Re	EKG	Kippwinkel	Rotwinkel	Kraft x	Kraft y	Druck li	Druck re			Bauch links	Rücken links	Bauch rechts	Rücken rechts
	3.51349	34.7802	9.06405	26.3462	5.2514	6.09323	3.3104	72.1778	12.5086	53.0513	10.1409	50.8653	316.834	0.165795	0.262796	0.729326	3.65871	40	-2082.98			15.7859	12.5636	29.3323	38.0191
	3.52184	34.1209	8.68286	27.2706	4.87139	6.50256	3.3689	72.0461	12.3032	60.3147	11.5373	55.0718	322.505	0.165797	0.262411	0.722196	3.64156	33	-2069.85			15.4419	12.8815	29.2394	42.3079
	3.65247	33.9298	8.15475	29.0044	4.51215	6.82233	3.41017	71.9739	12.1612	66.5133	12.5449	58.4958	328.583	0.165224	0.262135	0.721421	3.63648	1.14307	-2057.52			15.2457	13.4463	29.1817	45.8513
	3.67537	32.9329	8.093	29.9382	4.25158	7.33291	3.45239	72.532	11.6388	71.8428	13.1152	61.914	330.821	0.165229	0.262139	0.727492	3.63581	11	-2046.74			14.9004	13.8409	29.2077	48.9573
	3.64703	31.3283	7.50577	30.1682	4.16108	7.54596	3.49271	71.6109	11.5694	74.5021	13.7098	63.4988	332.95	0.164956	0.261149	0.735717	3.63833	-2869.33	L			14.1604	13.9584	28.891	50.5702
	3.80724	30.9268	7.28426	29.2478	4.11153	7.71205	3.50814	69.7118	11.1434	76.0713	14.1402	64.9824	339.165	0.164954	0.260659	0.738132	3.63878	-2854.16	-2027.76			14.0061	13.6905	28.1211	51.7313
	3.98993	30.2456	7.39171	28.5226	4.10147	8.05654	3.58477	68.1774	10.9718	75.1256	14.4354	65.468	345.177	0.164652	0.260601	0.743006	3.65275	-2865.29	-2020.34			13.8758	13.5602	27.578	51.6763
	4.11159	29.9163	7.41153	27.1716	4.33542	8.30206	3.72905	65.7702	10.8536	72.2672	14.4768	64.1509	348.018	0.164424	0.260409	0.74183	3.66931	-2899.15	-2014.17			13.8131	13.2697	26.7843	50.2983
	4.2895	28.6402	7.68523	24.383	4.52439	8.57734	3.8378	64.4618	10.8791	70.0789	14.3696	61.6315	358.672	0.164203	0.259711	0.735836	3.67763	-2953.7	-2009.18			13.5383	12.4949	26.3929	48.6933
	4.44569	27.9568	7.90822	22.1635	4.67089	8.85718	3.95498	62.4095	11.0408	66.8874	14.3825	60.3234	371.044	0.164198	0.259693	0.737822	3.69205	-3024.95	-2004.78			13.4369	11.8972	25.8018	47.1978
	4.47041	28.0331	7.98324	20.5611	4.76195	9.3353	3.94144	60.1012	10.972	62.2459	13.7149	58.1399	382.001	0.164464	0.260049	0.738672	3.7059	-3103.48	-2001.18			13.4956	11.5528	25.0049	44.7002
	4.50502	28.643	8.01117	18.2123	4.86477	10.2448	3.97013	56.7795	10.9158	56.5193	12.986	55.0943	388.165	0.164602	0.25969	0.739845	3.72083	-3177.73	-1998.95			13.7197	11.1073	23.8885	41.5332
	4.57336	28.3758	8.00479	15.5056	4.98533	10.8683	3.94909	52.7085	10.9398	49.4569	12.3726	50.6669	388.738	0.164435	0.25947	0.74677	3.73529	-3235.83	-1997.79			13.6513	10.4531	22.5324	37.4988
	4.64422	28.3131	8.17241	13.7098	5.35504	11.4829	3.96982	47.2864	10.7643	44.975	11.5929	46.9819	393.026	0.164389	0.259874	0.745659	3.75317	-3274.12	-1997.88			13.7099	10.1826	20.6735	34.5166
	4.59424	28.1263	8.2291	12.6447	5.60908	12.0873	3.98677	43.2626	10.6595	39.1244	10.9055	41.8181	393.361	0.164205	0.259935	0.745137	3.77378	-3298.25	-1999.67			13.6499	10.1137	19.303	30.616
	4.53184	28.5488	8.2156	11.6076	5.82944	12.4674	3.91989	37.9391	10.7018	34.9922	10.0646	36.077	389.85	0.16363	0.259906	0.741256	3.78611	-3311.27	-2003.88			13.7654	9.96816	17.5203	27.0446
	4.45646	28.7028	8.27803	10.2328	6.03383	12.9168	3.82944	33.1055	10.7031	29.2947	9.34919	31.4994	390.13	0.163321	0.260415	0.739507	3.80407	-3318.35	-2010.65			13.8124	9.72781	15.8793	23.3811
	4.3286	29.1586	8.1477	9.10532	6.17904	13.2944	3.69178	30.1563	10.6654	24.6328	8.35658	27.2031	386.762	0.16274	0.260799	0.740674	3.82869	-3323.2	-2021.41			13.8783	9.52627	14.8378	20.0642
	4.15243	29.4438	8.21516	8.30737	6.40682	13.4024	3.63338	28.6984	10.5509	20.0884	7.04734	22.475	375.608	0.162419	0.260781	0.738539	3.84637	-3326.8	-2035.93			13.9371	9.3722	14.2943	16.5369
	4.22857	30.1806	8.25145	7.50332	6.62382	13.5008	3.65319	26.3241	10.8209	17.0013	6.36533	18.3755	353.898	0.16195	0.26099	0.735844	3.86132	-3329.32	-2055.21			14.2202	9.20932	13.5994	13.914
	4.1845	32.1278	8.26439	7.14396	6.81327	13.0446	3.64422	25.7914	10.9105	14.4391	5.93544	16.2226	332.704	0.161263	0.261409	0.732911	3.86664	-3330.87	-2076.9			14.8589	9.00062	13.4487	12.199
	4.06511	33.8096	8.20166	6.75976	6.92555	12.7552	3.6086	27.5974	11.3278	13.0232	5.89035	13.6924	318.526	0.160601	0.261685	0.72854	3.86414	-3332.08	-2101.89			15.3588	8.8135	14.1779	10.8686
	3.94308	35.1997	8.04169	6.49513	6.89726	12.4095	3.53032	28.3025	11.8684	12.2658	5.82559	12.1673	303.743	0.159997	0.262227	0.721126	3.85567	-3332.95	-2129.04			15.7282	8.60064	14.5671	10.0862
	3.92179	37.323	7.91689	6.35352	7.03127	12.2226	3.46419	29.7098	12.5467	12.1448	5.94369	11.3414	284.747	0.159876	0.262644	0.714911	3.8472	-3333.51	-2157.54			16.3872	8.53579	15.2402	9.80997
	3.77755	38.8223	7.85092	6.11097	7.09131	12.6289	3.49769	29.8353	13.0369	11.9283	6.07879	10.7061	266.606	0.159557	0.262529	0.713466	3.84082	-3334.12	-2187.75			16.8169	8.61041	15.4566	9.57103
	3.62336	39.7709	7.62693	5.84809	7.1341	13.2161	3.44601	29.7592	13.2868	11.3373	6.06316	10.4349	246.812	0.159247	0.262626	0.70957	3.82769	-3334.85	-2218.95			17.0071	8.73278	15.4973	9.27845
	3.52506	42.0984	7.59334	5.63677	7.00417	14.193	3.35167	30.4482	13.2758	11.0461	6.00145	10.8746	225.657	0.159463	0.263135	0.709586	3.81355	-3335.4	-2248.28			17.7389	8.94464	15.6919	9.30741
	3.48358	42.8447	7.37811	5.56652	6.90718	15.8316	3.30325	32.4973	13.2701	10.7678	5.99889	11.5815	217.222	0.158725	0.262655	0.7071	3.79484	-3335.94	-2276.66			17.9021	9.43511	16.3569	9.44941
	3.43559	42.1868	7.22638	5.88226	6.81809	17.3771	3.28562	34.8403	13.0549	11.1387	5.8704	12.5054	231.67	0.158548	0.263169	0.710024	3.76759	-3336.65	-2300.9			17.6163	10.0258	17.0603	9.83818
	3.38744	40.2472	7.00153	6.24191	6.69392	18.4087	3.24729	34.9506	12.9235	11.0153	5.66472	13.345	267.74	0.158413	0.2636	0.706356	3.73999	-3337.35	-2322.5			16.8787	10.4482	17.0405	10.0083
	3.41451	39.1153	6.73376	6.5594	6.8246	19.397	3.22676	36.199	12.8199	11.1693	5.33854	14.2358	318.473	0.158201	0.263812	0.694948	3.70796	-3337.89	-2340.14			16.4212	10.927	17.4152	10.2479
	3.45914	37.6522	6.55104	7.36801	6.90501	20.4592	3.28654	36.7032	12.2443	11.8777	4.96656	15.2267	351.83	0.158197	0.26426	0.693838	3.68537	-3338.44	-2354.53			15.8874	11.5774	17.4114	10.6903
	3.41122	36.5302	6.41265	7.75933	6.93819	21.2384	3.27299	36.7421	11.4928	12.6035	4.53285	16.213	364.103	0.158514	0.264119	0.681877	3.6616	-3339.13	-2366.14			15.4514	11.9786	17.1693	11.1165
	3.43535	35.3564	6.25088	8.18642	7.01941	22.322	3.19133	37.1396	10.7802	13.1502	4.18065	16.6711	382.755	0.158861	0.2638	0.673901	3.63725	-3339.69	-2374.17			15.0142	12.5093	17.0371	11.334
	3.45603	33.9835	6.19404	8.72874	7.0559	22.6797	3.15451	37.2076	10.3258	14.0486	4.05797	17.4013	416.561	0.158329	0.263297	0.682218	3.60161	-3340.09	-2379.25			14.5445	12.8214	16.896	11.836
	3.43752	31.4205	6.02979	9.15218	7.09843	22.5094	3.13416	37.4902	9.95755	14.3601	4.04146	18.3804	455.248	0.158177	0.263051	0.686462	3.56005	-3340.58	-2382.28			13.6293	12.92	16.8606	12.2607
	3.37136	30.9908	5.95105	9.16408	7.26322	21.562	3.10904	36.415	9.27216	15.0534	4.14173	19.4333	483.323	0.158506	0.263496	0.694406	3.52187	-3341.03	-2383.28			13.4377	12.6631	16.2654	12.8761
	3.23978	30.9194	5.7769	8.79326	7.26682	20.5886	2.9924	34.3874	8.92747	15.3325	4.28341	19.9009	496.439	0.158504	0.263408	0.69913	3.49554	-3341.3	-2383.14			13.312	12.2162	15.4358	13.1723
	3.21485	30.9057	5.65074	8.82261	7.18319	19.4354	2.9339	33.1147	8.79312	15.812	4.42649	20.119	497.377	0.158633	0.263311	0.712551	3.47564	-3341.56	-2382.29			13.2571	11.8137	14.9472	13.4525
	3.15312	30.8166	5.58056	8.52536	6.87718	18.9544	2.86697	31.1145	8.51191	16.153	4.54218	20.498	481.722	0.158647	0.263566	0.723468	3.452	-3341.9	-2380.92			13.1834	11.4523	14.1645	13.731
	3.16338	30.2188	5.65509	7.97787	6.61092	17.9627	2.75787	29.527	8.53738	16.2067	4.65642	20.4634	471.584	0.158647	0.263182	0.73152	3.426	-3342.21	-2379.09			13.0124	10.8505	13.6074	13.7755
	3.14774	29.0566	5.61124	7.57987	6.17891	16.9524	2.80158	27.9769	8.4899	16.402	4.86021	20.4894	483.227	0.158192	0.263495	0.739914	3.40469	-3342.39	-2376.62			12.6052	10.2371	13.0895	13.9172
	3.16487	27.7815	5.59096	7.25437	5.96324	15.7455	2.7733	27.6043	8.50039	16.4466	5.02134	20.9848	489.734	0.158292	0.263559	0.741233	3.38694	-3342.65	-2373.4			12.1791	9.65435	12.9593	14.1509
	3.13287	27.3744	5.57907	6.79545	5.82779	14.4613	2.75037	27.5111	8.4654	15.9804	5.09877	20.9795	475.013	0.158481	0.263466	0.741912	3.36378	-3342.99	-2369.31			12.0288	9.02819	12.909	14.0195
	3.1956	27.111	5.5339	6.48164	5.6445	13.6842	2.73051	26.4095	8.55254	15.7946	5.06464	20.8909	448.232	0.159008	0.262768	0.741238	3.35577	-3343.22	-2364.56			11.9468	8.60343	12.5642	13.9167
	3.21526	26.3497	5.51577	6.53745	5.49496	13.6074	2.72422	26.3447	8.68136	15.6928	5.06462	19.9205	422.123	0.159748	0.261822	0.737452	3.35859	-3343.42	-2359.3			11.6936	8.54659	12.5834	13.5593
	3.31123	26.1519	5.6231	6.36665	5.53528	13.3202	2.76161	26.3198	8.78753	15.27	4.9744	19.0085	407.236	0.159854	0.261287	0.728446	3.36219	-3343.72	-2353.96			11.6954	8.40736	12.623	13.0843
	3.37419	26.2856	5.80948	6.26515	5.61275	13.3152	2.78552	26.5242	8.66636	14.9346	4.85615	18.4177	387.142	0.160701	0.261135	0.714644	3.38004	-3344.03	-2348.37			11.8231	8.39771	12.6587	12.7362
	3.38884	26.6832	5.88433	6.25841	5.77554	13.4117	2.79904	25.929	8.33471	14.7963	4.89514	17.3142	361.792	0.160886	0.261191	0.7123	3.40376	-3344.19	-2343.04			11.9855	8.48187	12.3542	12.3352
	3.33213	27.2627	5.81381	6.18163	6.05389	13.6693	2.78234	25.3629	8.00144	14.4094	4.83471	16.8145	341.004	0.160944	0.261397	0.712798	3.43571	-3344.38	-2337.7			12.1362	8.63494	12.0489	12.0195
	3.34473	27.5338	5.74773	6.33527	6.24463	14.078	2.75689	24.719	7.7856	13.5681	4.80806	16.1622	318.348	0.160475	0.262082	0.710632	3.45643	-3344.66	-2332.08			12.2088	8.88598	11.7538	11.5128
	3.32753	29.1725	5.7744	6.4166	6.15571	14.2005	2.67513	24.2161	7.78138	12.9494	4.59069	15.3372	305.565	0.160272	0.262196	0.720457	3.47567	-3344.85	-2326.64			12.7581	8.92426	11.5575	10.9591
	3.35517	30.7646	5.77507	6.3658	5.9934	14.3951	2.7449	23.0656	7.81444	12.5553	4.53306	14.9871	305.086	0.160408	0.262409	0.724488	3.49693	-3344.89	-2321.35			13.2983	8.91808	11.2083	10.6918
	3.36098	31.2069	5.86229	6.13067	5.85966	14.2154	2.78322	22.7318	7.75399	12.1023	4.43991	14.0125	309.59	0.159887	0.263237	0.729384	3.51487	-3345.06	-2316.05			13.4767	8.73525	11.0897	10.1849
	3.40619	32.8731	6.06031	5.85694	5.65096	13.7034	2.80041	21.8128	7.7298	11.5584	4.25979	13.3748	325.48	0.159525	0.263785	0.733275	3.52515	-3345.26	-2311.29			14.1132	8.40377	10.781	9.73101
	3.40869	32.7227	6.2103	5.65961	5.50259	13.3165	2.77372	21.5529	7.71541	10.5826	4.09428	12.9292	357.3	0.159963	0.263507	0.735933	3.52451	-3345.27	-2306.94			14.1139	8.15957	10.6807	9.20203
	3.38302	33.088	6.22415	5.35353	5.29525	12.7555	2.79771	21.4921	7.79855	10.3282	3.9383	13.0429	387.792	0.159598	0.262786	0.743262	3.51785	-3345.26	-2302.77			14.2317	7.80143	10.6961	9.10313
	3.3983	33.1533	6.23116	5.14069	5.10542	12.1407	2.80994	21.8717	8.12491	9.87306	3.8471	13.6519	408.001	0.15946	0.262525	0.740205	3.51391	-3345.4	-2298.83			14.2609	7.46227	10.9355	9.12403
	3.37893	32.8153	6.29479	5.02058	5.02571	11.7916	2.80312	22.5078	8.20688	9.55316	3.81467	14.2288	424.514	0.159214	0.262556	0.728701	3.49295	-3345.48	-2295.45			14.163	7.27929	11.1726	9.19886
	3.35092	32.435	6.32583	4.83962	4.87444	11.0466	2.83283	22.8093	8.46168	9.50196	3.75448	14.516	442.681	0.159686	0.26228	0.723718	3.49936	-3345.41	-2292.83			14.0373	6.92024	11.3679	9.25749
	3.35602	32.2776	6.41849	4.73383	4.91534	10.6065	2.82148	22.5352	8.55258	10.0397	3.80736	15.6462	465.9	0.159733	0.262794	0.710065	3.50921	-3345.47	-2290.53			14.0174	6.75189	11.3031	9.8311
	3.3293	32.5557	6.36911	4.73144	4.86982	10.3882	2.80548	22.5846	8.62598	10.2096	3.8242	16.2184	485.534	0.158988	0.262522	0.703758	3.51993	-3345.64	-2288.82			14.0847	6.66317	11.3387	10.0841
	3.33382	33.0658	6.30437	4.89347	4.86906	10.324	2.7995	22.8605	8.74699	10.6987	4.01817	17.1251	504.176	0.158808	0.262192	0.694575	3.53053	-3345.62	-2287.76			14.2347	6.69552	11.469	10.614
	3.25596	33.1463	6.15369	4.96883	4.82264	10.0383	2.79372	23.2729	8.77277	11.3727	4.09247	18.9788	516.32	0.158756	0.262514	0.687097	3.53484	-3345.53	-2287			14.1853	6.60992	11.6131	11.4813
	3.22533	33.8741	6.07931	4.95164	4.93481	10.0266	2.82667	22.7566	8.69124	12.077	4.31532	20.3808	503.581	0.158501	0.263214	0.678394	3.54863	-3345.63	-2286.75			14.3929	6.6377	11.4248	12.2577
	3.1968	33.7688	5.9828	5.09917	4.92618	9.78957	2.8058	22.9268	8.89311	12.4082	4.44319	21.8548	481.871	0.158818	0.263706	0.664318	3.56828	-3345.75	-2287.34			14.3161	6.60497	11.5419	12.9021
	3.20284	34.1025	6.04641	5.36577	5.11193	9.71648	2.83561	22.9914	9.00897	12.937	4.5902	23.7084	470.945	0.158879	0.263188	0.658883	3.5787	-3345.66	-2288.52			14.4506	6.73139	11.612	13.7452
	3.19882	34.5498	5.91118	5.41281	5.04469	9.66641	2.85384	22.8286	9.05597	13.4876	4.81486	25.7078	468.095	0.159482	0.263114	0.65844	3.59045	-3345.62	-2289.85			14.5533	6.70797	11.5795	14.6701
	3.24133	36.3538	5.92712	5.48286	5.01272	9.55011	2.89935	22.9732	8.95905	13.9354	5.07975	26.8911	470.906	0.159821	0.264052	0.656696	3.58486	-3345.75	-2291.75			15.1741	6.6819	11.6105	15.3021
	3.20822	37.4738	5.73199	5.4651	5.01799	9.5673	2.98763	23.4517	8.84385	13.6529	5.26963	27.356	464.804	0.160087	0.264448	0.655127	3.58238	-3345.76	-2294.37			15.4713	6.68346	11.7611	15.4262
	3.2149	38.2534	5.66181	5.35976	5.25358	9.39564	2.9368	23.4978	8.8547	13.2992	5.66611	28.2195	446.291	0.161339	0.264541	0.655971	3.57231	-3345.63	-2297.16			15.71	6.66966	11.7631	15.7283
	3.2004	37.4504	5.68733	5.19556	5.15476	9.28398	2.91256	23.8193	8.95842	13.0456	5.90908	28.9583	422.348	0.161617	0.264604	0.65528	3.557	-3345.71	-2299.85			15.446	6.54477	11.8968	15.971
	3.19596	36.3529	5.53727	5.10267	5.16755	9.11231	2.90883	23.2795	9.15995	13.2362	6.25436	29.133	403.962	0.161941	0.264562	0.658513	3.54311	-3345.86	-2303.02			15.0287	6.46084	11.7827	16.2079
	3.14654	36.3757	5.44921	5.11068	5.12536	9.02394	2.91742	24.1451	9.4518	13.5972	6.48824	29.2534	391.505	0.162283	0.264894	0.655379	3.52015	-3345.78	-2306.37			14.9905	6.42	12.1714	16.4463
	3.18823	36.7811	5.37802	4.99654	5.23378	8.80677	3.0259	24.2158	9.47618	13.7459	6.82953	29.3785	382.779	0.163134	0.264923	0.649655	3.49404	-3345.72	-2309.3			15.1158	6.3457	12.2393	16.6513
	3.27956	37.5695	5.27871	4.83872	5.32654	8.45856	3.12854	25.0545	9.76643	13.8953	7.229	29.2514	382.787	0.164036	0.265444	0.644089	3.47993	-3345.86	-2312.07			15.3759	6.20794	12.6498	16.7919
	3.27207	38.0838	5.31204	4.80155	5.52816	8.23855	3.18357	26.9686	10.4058	13.5208	7.27369	28.2522	399.503	0.164476	0.266001	0.643	3.4626	-3345.93	-2315.06			15.556	6.18942	13.5193	16.3489
	3.24626	38.1958	5.31385	4.76889	5.61655	8.07879	3.25023	27.6312	10.7898	14.1731	7.69047	27.3973	427.524	0.164286	0.265254	0.646589	3.47095	-3345.81	-2318.04			15.5853	6.15474	13.8904	16.4203
	3.2606	37.5965	5.42174	4.79574	5.7469	7.93221	3.28825	28.6942	11.0529	15.1907	7.81481	27.2827	445.664	0.164272	0.265043	0.65586	3.47865	-3345.83	-2320.73			15.4263	6.15829	14.3451	16.7627
	3.22606	37.0982	5.51218	4.93104	5.66795	7.85585	3.35821	30.103	11.3304	16.3882	7.8497	27.3813	455.814	0.163953	0.265485	0.659838	3.48286	-3345.98	-2324.45			15.2788	6.15161	14.9305	17.2064
	3.22239	38.0108	5.57582	5.02942	5.75446	7.87768	3.39339	30.8659	11.5373	17.0555	7.93775	27.6707	467.885	0.164059	0.26634	0.666781	3.48533	-3345.91	-2328.52			15.603	6.22052	15.2656	17.5546
	3.243	40.5296	5.67462	5.01587	5.79949	8.0951	3.42248	31.8418	12.1615	17.6811	7.90751	26.9679	486.003	0.163602	0.26651	0.676094	3.48704	-3345.81	-2332.3			16.4824	6.30348	15.8086	17.5188
	3.24755	42.063	5.84072	4.99502	6.1389	8.1961	3.46877	32.8285	12.3046	17.7988	8.00349	26.3222	506.125	0.163604	0.266876	0.690576	3.49788	-3345.91	-2335.31			17.0504	6.44334	16.2006	17.3748
	3.13156	43.1586	5.87181	4.99082	6.32158	8.37781	3.43479	34.5794	12.977	18.3406	8.0259	25.0771	517.438	0.163079	0.267261	0.704572	3.50228	-3345.98	-2337.68			17.3873	6.5634	16.9971	17.1478
	3.08511	43.7533	5.93945	4.99765	6.52651	8.9178	3.50618	35.19	12.8822	18.735	8.06862	25.3224	516.041	0.162652	0.2663	0.706201	3.49597	-3345.84	-2338.91			17.5926	6.81399	17.1928	17.3753
	3.09569	45.2946	6.14422	5.04959	6.65404	9.53854	3.53582	35.1234	12.5978	19.3664	8.29016	24.6939	502.514	0.162188	0.265512	0.710849	3.48429	-3345.81	-2338.4			18.1782	7.08072	17.0857	17.4502
	3.10347	47.5962	6.27794	5.04362	6.87516	10.3411	3.62032	34.8148	12.9238	19.0734	8.31137	24.0671	476.587	0.162221	0.265325	0.713049	3.4642	-3345.96	-2337.15			18.9925	7.41996	17.1196	17.1506
	3.12007	49.705	6.3251	5.02215	7.30027	10.9834	3.6734	33.6039	13.5279	19.1798	8.60908	22.6619	446.774	0.161762	0.264971	0.719361	3.4494	-3345.93	-2335.04			19.7167	7.76862	16.9351	16.817
	3.11138	53.0829	6.34916	5.06348	7.91186	11.5853	3.68353	33.07	13.9214	18.4204	8.88267	20.8212	429.659	0.161808	0.264446	0.727137	3.44138	-3345.75	-2331.43			20.8478	8.18687	16.8917	16.0414
	3.14198	54.6926	6.29068	5.10273	8.64239	12.6555	3.74604	32.44	14.2314	17.8016	9.28516	18.5143	421.472	0.161861	0.263404	0.734853	3.43602	-3345.77	-2326.72			21.3751	8.8002	16.8058	15.2003
	3.09162	54.9603	6.33458	5.27431	9.36125	13.8803	3.71069	31.6447	14.233	16.8391	9.56651	16.5725	411.701	0.162061	0.262987	0.741202	3.429	-3345.82	-2321.39			21.4622	9.5053	16.5295	14.326
	3.00831	56.1544	6.20716	5.34254	9.79013	15.3307	3.7564	30.2923	14.6622	16.2208	9.59138	15.2196	399.525	0.161723	0.262357	0.741035	3.42424	-3345.65	-2316.36			21.79	10.1544	16.237	13.6772
	2.97962	56.7684	6.21708	5.51279	9.98406	16.6927	3.78845	27.7787	14.3347	15.7007	9.95724	13.8774	396.733	0.162197	0.26186	0.744861	3.42456	-3345.51	-2312.1			21.9884	10.7299	15.3006	13.1785
	2.9485	58.7253	6.10579	5.56304	10.2712	18.3518	3.70299	26.01	14.5672	14.7973	9.95538	11.7393	395.832	0.162558	0.26195	0.75046	3.43776	-3345.6	-2308.35			22.5932	11.3953	14.7601	12.164
	2.95086	60.1398	6.13399	6.09095	10.5651	20.8055	3.66602	24.0628	14.3209	15.6844	9.92418	10.1704	386.754	0.163216	0.262398	0.75645	3.45691	-3345.49	-2296.84			23.0749	12.4872	14.0166	11.9263
	2.88852	60.2286	6.09668	7.15492	10.8539	22.4335	3.52674	23.2647	13.9352	17.6294	9.71996	9.30061	370.656	0.164353	0.261893	0.753752	3.46154	-3345.16	-2249.23			23.0713	13.4808	13.5755	12.2167
	2.88359	59.0484	6.17714	7.78049	11.0162	24.5782	3.42517	23.2111	13.4955	19.9852	9.21964	9.20106	358.255	0.164862	0.26173	0.751191	3.47503	-3345.03	-2127.54			22.703	14.4583	13.3773	12.802
	2.95338	59.0355	6.5566	9.68938	11.3803	26.6042	3.37362	22.9823	12.8297	21.8737	8.70966	8.73752	346.257	0.166077	0.261787	0.749227	3.48153	-3344.98	-1917.74			22.8485	15.8913	13.0619	13.107
	3.02399	59.6155	6.85671	12.1848	11.7056	29.0076	3.37853	23.1929	12.5005	24.2501	7.99304	8.31341	333.673	0.166971	0.261581	0.752685	3.49567	-3344.64	-1635.12			23.1654	17.6327	13.024	13.5189
	3.05406	60.1487	7.15324	16.5975	11.7144	31.8071	3.38684	23.157	11.7809	27.5825	7.39442	8.80911	319.136	0.167265	0.26079	0.75459	3.51417	-3344.27	-1317.19			23.452	20.0397	12.7749	14.5953
	3.12253	59.5922	7.47798	25.7862	12.1482	34.4911	3.38602	23.8751	11.1051	29.9082	7.0256	8.85608	300.039	0.167943	0.260361	0.759436	3.52786	-3344.14	-964.103			23.3976	24.1418	12.7887	15.2633
	3.20611	59.0769	7.78896	32.7982	12.2223	36.7878	3.36996	25.4975	10.8273	32.58	6.19779	9.31575	280.609	0.167896	0.260336	0.756867	3.54739	-3343.89	-607.749			23.3573	27.2694	13.2316	16.0312
	3.20823	57.2236	8.33491	40.9657	12.4279	38.7932	3.50754	26.7122	10.228	34.537	5.59186	9.88758	271.096	0.167701	0.26071	0.757407	3.55466	-3343.44	-246.478			22.9222	30.7289	13.4826	16.6722
	3.31615	55.0602	8.59207	47.0603	12.7611	39.3924	3.56734	27.7034	10.1529	35.4459	4.93923	10.3561	271.586	0.167264	0.261263	0.754735	3.55972	-3343.24	112.982			22.3228	33.0713	13.8079	16.9137
	3.42109	53.9128	9.09164	51.543	13.366	40.6575	3.78518	29.3387	10.002	35.5989	4.49322	11.2075	280.332	0.16652	0.261862	0.756499	3.57555	-3343.23	424.014			22.1419	35.1888	14.3753	17.0999
	3.50563	53.3907	9.63574	55.6868	13.8182	41.1401	3.95276	31.4459	10.1749	35.7741	4.45531	12.0739	285.32	0.166699	0.261472	0.765746	3.57711	-3343.01	651.374			22.1773	36.8817	15.1912	17.4345
	3.50792	51.9413	9.78877	58.2359	13.6565	41.9447	4.06938	32.0893	10.3378	35.5803	4.41164	13.1621	289.384	0.165918	0.261408	0.772234	3.57986	-3342.83	779.405			21.746	37.9457	15.4988	17.718
	3.62075	49.7135	10.2436	59.7894	13.8734	42.0505	4.20405	32.3369	10.131	34.8169	4.38522	14.5963	292.52	0.164939	0.261744	0.77503	3.57352	-3342.93	837.007			21.1926	38.5711	15.5573	17.9328
	3.74978	47.7954	11.0658	60.1621	14.0944	40.9904	4.39663	32.5532	10.1167	33.1501	4.31081	15.7401	302.29	0.164213	0.262217	0.772017	3.56792	-3343.01	842.599			20.8703	38.4156	15.6888	17.7337
	3.92044	46.8179	11.5059	56.4587	14.0877	39.4929	4.44625	31.7775	9.88577	31.6694	4.44118	17.2318	319.322	0.162803	0.262247	0.773275	3.57575	-3342.88	817.165			20.7481	36.6798	15.3698	17.7808
	4.05625	44.1573	12.0045	53.9723	14.1595	37.7122	4.48819	30.5539	9.81032	29.034	4.68529	18.3889	338.743	0.16236	0.262187	0.775851	3.57936	-3342.94	769.815			20.0727	35.2814	14.9508	17.3694
	4.27568	41.3549	12.4409	49.215	13.9267	34.7782	4.61374	30.5883	9.65209	26.6828	4.94769	20.2655	353.778	0.161936	0.261887	0.774202	3.59189	-3343.17	707.167			19.3572	32.64	14.9514	17.2987
	4.38265	37.9255	13.1764	44.5095	13.5345	32.8943	4.69277	29.8229	9.47921	24.3933	5.14932	22.2282	359.674	0.161861	0.261321	0.774476	3.60045	-3343.15	634.007			18.4948	30.3128	14.665	17.2569
	4.46527	34.6887	13.8097	40.3976	13.0119	30.502	4.63848	28.2782	9.2624	21.5765	5.18912	23.3887	360.492	0.161867	0.261327	0.771632	3.60777	-3343.11	551.147			17.6545	27.9705	14.0597	16.7181
	4.54934	31.1713	14.2368	35.0852	12.3665	28.0124	4.59185	25.9	8.98012	18.019	5.11379	23.9856	364.367	0.16234	0.261988	0.763033	3.62509	-3343.33	460.316			16.6525	25.1547	13.1573	15.7061
	4.52105	28.43	14.8011	30.9712	11.6652	24.8408	4.5345	24.2462	8.62159	15.7431	5.14183	23.762	363.53	0.162724	0.262492	0.75438	3.64387	-3343.53	365.852			15.9174	22.4924	12.4674	14.8823
	4.51812	25.7488	14.9202	26.9867	10.7354	21.1662	4.38588	22.7736	8.97558	13.4249	5.21184	23.9121	362.133	0.163106	0.26296	0.74451	3.66682	-3343.55	273.107			15.0624	19.6294	12.045	14.183
	4.53644	22.6276	14.7103	22.5908	9.87405	18.1614	4.25179	22.166	9.13518	11.5255	5.20233	24.1452	360.272	0.163663	0.263435	0.736435	3.68202	-3343.7	186.058			13.9581	16.8754	11.851	13.6243
	4.40554	19.2898	14.977	18.914	8.88439	15.3403	4.19034	21.5578	9.32446	10.0716	5.13466	24.2781	358.95	0.164905	0.263902	0.725477	3.69924	-3344	101.455			12.8908	14.3796	11.6909	13.1614
	4.29411	18.4288	15.1301	15.5011	7.90286	12.9609	4.14251	21.5453	9.83956	8.94563	4.953	24.2996	355.564	0.165543	0.26433	0.722501	3.70719	-3344.1	18.9398			12.6177	12.1216	11.8425	12.7327
	4.16307	19.7774	15.1253	12.4866	6.99062	11.5933	4.09705	21.1155	10.4581	7.71342	4.87372	23.5773	345.935	0.166774	0.264979	0.714581	3.72196	-3344.16	-62.7988			13.0219	10.3568	11.8902	12.0548
	4.08207	20.1581	14.9316	9.92347	6.47288	9.85542	3.99541	21.9451	10.688	6.64083	4.68481	22.3957	333.638	0.167296	0.264691	0.711819	3.73794	-3344.43	-143.841			13.0573	8.75059	12.2095	11.2404
	4.0241	21.6353	14.4643	8.73026	5.68672	7.82912	3.91999	23.4609	11.0494	6.29061	4.67029	21.3753	325.27	0.168164	0.264482	0.708785	3.75761	-3344.63	-221.345			13.3746	7.41536	12.8101	10.7787
	3.90331	23.1442	14.1163	7.75338	5.26738	6.87393	3.85017	24.3832	11.3	6.00361	4.54072	21.2615	323.629	0.16823	0.264388	0.705347	3.76271	-3344.63	-293.661			13.7213	6.63156	13.1778	10.6019
	3.88765	24.5445	13.7557	7.19931	5.08683	5.95615	3.83319	25.9182	11.6893	5.7606	4.50501	21.9156	327.439	0.168539	0.26395	0.708202	3.76854	-3344.76	-364.803			14.0626	6.08076	13.8136	10.7271
	3.85059	27.7475	13.4246	6.84535	5.0471	5.40962	3.78701	27.7871	11.6392	5.77505	4.51023	22.4936	332.92	0.168634	0.263489	0.711312	3.77152	-3344.99	-435.47			15.0076	5.76736	14.4045	10.9263
	3.851	30.2662	13.1734	6.56157	4.73705	5.12307	3.80198	28.9433	11.6904	5.80172	4.5106	24.0454	335.002	0.169092	0.262838	0.722869	3.76337	-3345.06	-508.604			15.7635	5.4739	14.8119	11.4526
	3.78202	32.3276	12.4825	6.41852	4.62775	5.06467	3.82869	30.0795	11.4593	5.98528	4.49391	25.3949	336.917	0.16895	0.262335	0.730026	3.75146	-3345.11	-587.123			16.1974	5.37031	15.1225	11.958
	3.78203	34.0667	11.978	6.64598	4.86204	5.10846	3.74168	30.2342	11.1631	6.45263	4.56325	26.6626	341.54	0.169275	0.261182	0.731067	3.73535	-3345.36	-669.823			16.6089	5.53883	15.0463	12.5595
	3.74277	35.4098	10.9486	7.09192	4.76336	5.47962	3.62235	30.4361	10.7114	6.8218	4.63534	28.0455	346.843	0.169244	0.260335	0.731433	3.71762	-3345.57	-755.192			16.7004	5.7783	14.9233	13.1675
	3.72181	37.5648	10.1782	7.32721	4.7013	5.95039	3.5514	29.5926	10.3702	7.38706	4.65697	30.0908	371.848	0.168479	0.260129	0.738201	3.70201	-3345.6	-840.982			17.1549	5.99297	14.5047	14.045
	3.69087	39.411	9.7238	7.7607	4.80874	6.42108	3.56435	28.6882	10.0203	7.62683	4.84289	31.3055	401.916	0.167721	0.259623	0.741869	3.6828	-3345.74	-929.555			17.6086	6.33017	14.091	14.5917
	3.69365	40.1028	9.15791	8.44273	4.77527	6.87358	3.53182	27.4305	9.83361	7.88419	5.13321	32.136	421.213	0.167527	0.259334	0.744272	3.6618	-3345.93	-1016.7			17.6515	6.69719	13.5986	15.0511
	3.69682	39.987	8.65326	8.68526	4.8247	7.38436	3.53282	26.4461	9.62023	8.37539	5.18762	32.9535	426.139	0.167531	0.259612	0.746537	3.63091	-3345.95	-1105.98			17.4457	6.96477	13.1997	15.5055
	3.64404	38.595	8.23492	9.07237	5.15417	7.70846	3.52712	24.9405	9.21135	8.7965	5.21136	33.3098	416.586	0.167701	0.260366	0.749677	3.61182	-3345.94	-1193.67			16.8247	7.31167	12.5596	15.7726
	3.62268	37.2818	8.21099	9.85204	5.57441	8.1149	3.47911	24.5696	8.89292	8.95801	5.1883	33.311	412.762	0.167149	0.260341	0.750577	3.59828	-3346.05	-1282.62			16.3718	7.84712	12.3139	15.8191
	3.60061	37.0047	8.31716	10.5959	5.93883	8.48095	3.39502	25.5391	8.69452	9.5028	5.18289	33.0243	416.623	0.166665	0.260087	0.755211	3.58059	-3346.08	-1370.43			16.3075	8.33856	12.5429	15.9033
	3.57291	36.0469	8.51782	11.097	5.98587	8.78518	3.33985	27.5633	8.59244	9.48111	5.04386	32.3031	423.134	0.165898	0.260479	0.751762	3.57299	-3345.97	-1453.24			16.0459	8.62267	13.1652	15.6094
	3.53198	34.5881	8.96695	10.8169	6.21822	8.76683	3.33049	28.7779	8.66822	9.45721	4.82474	30.7819	433.744	0.165263	0.26106	0.749611	3.5673	-3345.97	-1532.77			15.6957	8.60064	13.5922	15.0213
	3.45734	32.8663	9.34776	10.885	6.31167	8.76381	3.33534	29.5797	8.77303	9.25654	4.73573	28.761	443.857	0.165038	0.261804	0.746134	3.54527	-3346.04	-1607.92			15.2238	8.65348	13.896	14.2511
	3.40093	30.9531	9.61234	10.6418	6.43272	8.58793	3.25915	30.4112	8.81878	9.23447	4.51092	27.269	441.861	0.164543	0.261659	0.740493	3.52916	-3345.99	-1679.78			14.6554	8.55414	14.163	13.6715
	3.3728	29.0548	9.97892	9.98429	6.53936	8.57656	3.28339	32.0029	8.7576	8.96422	4.19779	26.1271	436.499	0.164238	0.261219	0.744321	3.53	-3345.96	-1747.62			14.1355	8.36674	14.6813	13.0964
	3.42289	28.5828	10.1309	9.84046	6.66941	8.57843	3.27318	32.628	8.9299	8.53995	4.0632	24.7441	433.448	0.163735	0.260308	0.746699	3.52926	-3346.07	-1811.49			14.0455	8.36277	14.9437	12.4491
	3.42828	28.1418	10.463	9.73844	6.58144	8.54196	3.26302	34.1436	9.03017	8.13167	3.95026	23.4967	440.035	0.162964	0.260288	0.744928	3.52977	-3346.1	-1871.94			14.011	8.28728	15.4789	11.8595
	3.4371	27.2925	10.5843	9.48518	6.30434	8.34979	3.33071	34.6673	9.06455	7.86596	3.8819	21.519	446.114	0.163136	0.260264	0.739657	3.53182	-3346.08	-1924.05			13.7713	8.04644	15.6875	11.089
	3.41181	24.6702	10.8321	9.01377	6.06895	8.46427	3.3324	34.4917	9.07103	7.39757	3.77841	20.5877	438.988	0.163172	0.260079	0.730829	3.52558	-3346.19	-1970.72			12.9714	7.849	15.6317	10.5879
	3.3407	23.3349	11.144	7.98078	5.86579	8.36658	3.36375	34.2039	9.1557	6.8685	3.69268	19.8169	425.976	0.163423	0.260051	0.747071	3.52736	-3346.3	-2013.44			12.6065	7.40438	15.5745	10.126
	3.33474	22.2865	11.1952	7.74718	5.72174	8.30654	3.38986	34.7661	9.06747	6.53582	3.63456	20.5232	416.632	0.163818	0.260073	0.754813	3.52042	-3346.3	-2052.25			12.2722	7.25849	15.7411	10.2312
	3.39617	21.6252	11.5445	7.27876	5.65184	8.02721	3.41159	37.069	8.88721	6.33239	3.56418	21.0985	406.959	0.16399	0.260167	0.764494	3.51533	-3346.35	-2086.77			12.1886	6.98594	16.4559	10.3317
	3.43185	21.0019	11.8394	7.05793	5.49452	7.79202	3.47065	38.2005	8.85649	6.04613	3.6027	21.1255	398.053	0.164467	0.260279	0.774589	3.51065	-3346.46	-2115.18			12.0911	6.78149	16.8425	10.2581
	3.50504	20.6055	12.311	6.9386	5.52013	7.54794	3.4939	39.4988	8.75882	5.97543	3.57804	21.1984	384.561	0.164873	0.261026	0.784632	3.49463	-3346.46	-2139.89			12.1405	6.66889	17.2505	10.2506
	3.46085	20.0084	12.6079	6.78678	5.35885	7.44452	3.5242	41.5927	8.59988	5.84986	3.49883	20.8027	360.265	0.165226	0.261782	0.791693	3.48552	-3346.45	-2160.72			12.0257	6.53005	17.9056	10.0504
	3.44559	18.4423	12.9252	6.31003	5.22482	7.49264	3.47632	40.8785	8.42664	5.69454	3.46026	20.4928	338.798	0.165773	0.262013	0.796065	3.47729	-3346.55	-2179.97			11.6044	6.3425	17.5938	9.88254
	3.42423	18.4143	13.0866	5.79277	5.1206	7.96879	3.40182	40.8956	8.48245	5.63474	3.33717	20.2842	320.875	0.165813	0.262923	0.800307	3.46688	-3346.58	-2199.21			11.6417	6.29405	17.5933	9.75203
	3.4808	18.8762	13.0487	5.54506	4.98111	8.29523	3.31379	40.9356	8.54044	5.64226	3.32547	20.5662	311.904	0.165778	0.263293	0.79481	3.4718	-3346.52	-2216.01			11.8019	6.2738	17.5966	9.84464
	3.52738	19.5715	13.1039	5.59892	4.95563	8.79638	3.30236	40.6545	8.4672	5.65714	3.34358	21.117	315.303	0.165122	0.263398	0.783119	3.47134	-3346.56	-2231.43			12.0676	6.45031	17.4747	10.0392
	3.57812	19.6727	12.928	5.61929	4.84787	9.60628	3.25607	41.1618	8.44889	5.65657	3.34927	21.4071	326.692	0.16517	0.263341	0.772066	3.47082	-3346.62	-2245.23			12.0596	6.69115	17.6222	10.1377
	3.52475	19.7131	12.4652	5.81792	4.76591	10.7829	3.24986	40.1111	8.52835	5.69266	3.30341	21.3791	339.058	0.165236	0.26342	0.762576	3.46761	-3346.53	-2258			11.901	7.12226	17.2964	10.1251
	3.5582	20.3062	12.0695	6.0168	4.72863	11.6645	3.22608	40.679	8.53818	5.75487	3.21079	21.4347	350.837	0.164833	0.263321	0.759832	3.46683	-3346.49	-2270.22			11.978	7.46997	17.4811	10.1334
	3.57326	20.7266	11.2945	6.25615	4.78786	12.2053	3.20536	40.4491	8.54398	5.93799	3.25086	21.2767	363.713	0.164287	0.262924	0.756041	3.47717	-3346.54	-2281.01			11.8648	7.74978	17.3995	10.1552
	3.61966	20.6078	10.8213	6.7483	4.89814	12.7099	3.22874	38.9352	8.52602	6.3347	3.27517	21.2679	382.141	0.163835	0.262577	0.754769	3.47868	-3346.48	-2290.42			11.6829	8.11877	16.8966	10.2926
	3.59221	20.9234	10.1446	7.05307	5.03538	12.9147	3.22181	39.1614	8.60973	6.60964	3.27544	20.9591	407.252	0.162576	0.262288	0.760385	3.4859	-3346.36	-2298.35			11.5534	8.33438	16.9977	10.2814
	3.56975	20.6954	9.85217	7.17114	5.19688	12.9541	3.24293	39.9336	8.51678	6.49958	3.31167	20.1629	433.887	0.161971	0.262396	0.749199	3.49487	-3346.39	-2305.17			11.3724	8.4407	17.2311	9.99138
	3.55729	20.9737	9.58028	7.27514	5.3458	12.7641	3.32921	39.4932	8.45212	6.5611	3.3394	19.2655	454.231	0.161857	0.262624	0.743904	3.50136	-3346.39	-2312			11.3704	8.46169	17.0915	9.72201
	3.58014	21.5457	9.12745	7.3456	5.60115	12.3638	3.33625	41.9473	8.34294	6.46412	3.28221	18.3672	459.952	0.161544	0.26315	0.748651	3.51064	-3346.23	-2318.23			11.4178	8.43685	17.8755	9.37118
	3.53592	22.1534	8.7874	7.32206	5.79992	12.6449	3.34486	41.752	8.41738	6.37449	3.30912	17.4664	459.001	0.161042	0.262767	0.748778	3.52429	-3346.17	-2325.63			11.4922	8.58895	17.8381	9.05002
	3.5385	22.6503	8.68443	7.57345	6.00863	12.6226	3.28322	40.7525	8.42108	6.59444	3.36253	16.7211	451.073	0.160328	0.262703	0.747183	3.54726	-3346.22	-2331.64			11.6244	8.73488	17.4856	8.89268
	3.47204	22.1879	8.58752	7.75337	6.18805	12.666	3.32658	39.2445	8.55226	6.82403	3.4055	16.5284	443.53	0.159419	0.26267	0.742632	3.56638	-3346.1	-2336.7			11.4158	8.86913	17.0411	8.91932
	3.35812	21.8125	8.53889	7.76522	6.38478	13.7568	3.27786	38.4161	8.595	7.13381	3.3766	16.4728	445.04	0.15905	0.262383	0.745657	3.58557	-3345.93	-2341.4			11.2365	9.30227	16.763	8.9944
	3.34628	22.7919	8.81918	7.84516	6.94844	14.8197	3.22836	39.5599	8.81296	7.51974	3.35365	16.5963	446.568	0.158578	0.262194	0.748515	3.60766	-3345.93	-2344.93			11.6524	9.8711	17.2004	9.15657
	3.3753	23.9493	8.98169	8.60524	7.36553	16.4553	3.21807	40.5891	8.84227	7.83054	3.27208	17.3653	441.209	0.158374	0.262122	0.74651	3.61535	-3345.83	-2348.14			12.1021	10.8087	17.5498	9.4893
	3.3826	25.2664	9.0423	10.0409	7.99517	17.6358	3.20083	41.2299	8.82546	8.5098	3.28359	19.3323	418.458	0.158206	0.262099	0.748924	3.62344	-3345.52	-2350.75			12.5638	11.8906	17.7521	10.3752
	3.46517	25.8959	9.09895	11.6053	8.7946	18.7508	3.23396	41.7018	8.87743	8.83663	3.28586	20.6301	399.017	0.158029	0.262085	0.745037	3.62991	-3345.32	-2352.22			12.82	13.0502	17.9377	10.9175
	3.46926	26.4036	9.01549	14.2234	9.02049	19.9266	3.35301	41.3473	9.13625	9.35973	3.33272	21.159	398.817	0.157829	0.261709	0.740343	3.63378	-3345.18	-2351.7			12.9628	14.3902	17.9455	11.2838
	3.50598	28.0234	9.05428	17.5262	9.56091	20.7006	3.41635	42.7484	9.08583	10.0433	3.32507	21.49	403.83	0.15751	0.262817	0.746821	3.64256	-3344.75	-2348.8			13.5279	15.9292	18.4169	11.6194
	3.58777	30.2381	8.93371	20.0141	9.96343	21.8342	3.48057	44.7989	9.13316	10.3595	3.29746	21.9174	413.437	0.157412	0.26328	0.750715	3.63055	-3344.28	-2344.96			14.2532	17.2706	19.1376	11.8581
	3.64348	31.8394	8.96436	23.9152	10.4289	22.5144	3.49923	45.9049	9.21265	10.8156	3.27079	22.2638	435.438	0.157377	0.263981	0.756709	3.63307	-3344.03	-2341.54			14.8157	18.9528	19.5389	12.1167
	3.73605	33.5831	9.12927	27.071	10.8355	23.1366	3.50532	47.595	9.57944	10.9201	3.25186	22.0803	462.201	0.157166	0.263962	0.754129	3.63881	-3343.68	-2337.28			15.4828	20.3477	20.2266	12.0841
	3.76638	35.1157	9.35175	29.2306	10.9491	23.3559	3.52797	49.3236	10.0172	11.3997	3.30792	21.7687	484.811	0.15776	0.263942	0.751237	3.6348	-3343.21	-2332.04			16.0779	21.1785	20.9563	12.1588
	3.77056	36.4859	9.4347	31.052	11.0228	23.1049	3.58621	49.8079	10.4004	11.3881	3.34237	20.9882	498.288	0.158474	0.264071	0.749772	3.63915	-3343.01	-2325.57			16.5637	21.7266	21.2648	11.9062
	3.84095	37.4344	9.4061	31.5897	10.9601	23.3558	3.61645	50.2462	10.8022	11.3534	3.30178	18.8766	505.718	0.158725	0.264153	0.75479	3.64755	-3342.97	-2317.87			16.8938	21.9686	21.5549	11.1773
	3.78486	39.0575	9.41016	32.4178	10.5224	23.572	3.54352	51.215	10.8574	11.2492	3.26787	17.7628	507.677	0.159193	0.264325	0.751313	3.65734	-3342.86	-2309.79			17.4175	22.1707	21.872	10.7599
	3.81419	41.9355	9.65576	33.8303	10.5771	24.0053	3.55757	53.1435	10.845	11.0775	3.20337	16.8308	502.529	0.1598	0.263711	0.75168	3.65696	-3342.88	-2300.64			18.4685	22.8042	22.5154	10.3706
	3.82461	43.316	9.79633	32.9624	10.3027	23.5997	3.47494	54.001	10.7718	10.75	3.16359	15.5145	499.21	0.160154	0.262886	0.747743	3.66384	-3343.26	-2290.77			18.979	22.2883	22.7493	9.80937
	3.84264	43.4241	10.067	32.673	10.1458	22.5398	3.45485	56.1345	10.7938	10.372	3.14029	14.2378	496.683	0.161137	0.262566	0.740124	3.67014	-3343.56	-2279.89			19.1112	21.7862	23.4611	9.25002
	3.82701	43.393	10.8585	30.4951	10.0162	21.5973	3.41395	57.5549	10.748	9.88719	3.07584	12.9282	491.546	0.161694	0.26254	0.732671	3.68026	-3343.75	-2268.17			19.3595	20.7029	23.9056	8.63041
	3.78335	42.8174	11.2076	28.8157	9.87236	20.3659	3.41875	58.5386	10.502	9.47001	3.01915	12.1483	477.115	0.162502	0.262818	0.738882	3.68528	-3344.14	-2256.52			19.2694	19.6847	24.1531	8.21251
	3.75141	41.5839	11.4676	27.3052	9.53151	19.3183	3.34196	58.5592	10.3399	8.7212	2.90659	11.2278	466.681	0.162225	0.263582	0.738653	3.69332	-3344.56	-2244.8			18.9343	18.7183	24.0804	7.61854
	3.8	41.8668	12.0936	25.6846	9.44167	18.1181	3.3124	62.2637	10.3685	8.30765	2.82073	10.6722	450.282	0.162109	0.26288	0.737859	3.70352	-3344.65	-2234.05			19.2535	17.7481	25.3149	7.26685
	3.71835	42.0289	12.5895	24.6793	9.19385	15.9492	3.31771	63.5791	10.3031	7.81772	2.77759	10.2535	433.426	0.161916	0.262333	0.733646	3.70528	-3344.7	-2223.32			19.4456	16.6074	25.7333	6.9496
	3.7208	40.9828	12.9786	22.8754	8.84918	14.3172	3.25286	64.5821	10.6555	7.58519	2.77083	9.93482	418.132	0.16196	0.262775	0.727604	3.69657	-3344.74	-2212.85			19.2274	15.3473	26.1635	6.76361
	3.64084	39.1787	13.2982	19.5374	8.63583	11.2479	3.18227	63.298	10.9581	7.49082	2.85274	10.3079	402.052	0.162247	0.263347	0.715558	3.69223	-3344.6	-2203.08			18.7059	13.1404	25.8128	6.8838
	3.635	38.0587	13.5028	17.6931	8.38849	9.67527	3.15469	64.4584	11.178	7.7136	2.9526	10.7935	383.554	0.16261	0.26285	0.712906	3.68549	-3344.17	-2193.89			18.3988	11.919	26.2637	7.15322
	3.56793	36.7102	13.2945	16.48	8.12764	8.19784	3.08577	64.6938	11.4423	7.95349	3.06855	12.113	361.374	0.16271	0.262952	0.712747	3.68241	-3343.84	-2184.12			17.8575	10.9352	26.4073	7.71169
	3.49398	36.4863	12.7495	16.6844	7.70239	7.13383	3.14014	65.1951	11.8679	9.27643	3.67164	14.3529	340.147	0.163192	0.262436	0.706477	3.67196	-3343.16	-2173.89			17.5766	10.5069	26.7344	9.10031
	3.46844	37.0226	12.3979	16.3865	7.19339	5.96383	3.12833	65.2328	12.1355	11.9258	4.28895	18.3721	328.517	0.162799	0.262424	0.693841	3.66357	-3340.33	-2163.14			17.6296	9.84789	26.8322	11.529
	3.46719	36.9501	11.8045	16.6821	6.90773	5.24337	3.20948	65.5795	12.0711	16.2578	5.06844	23.6203	318.777	0.163096	0.262066	0.688951	3.65387	-3330.67	-2151.76			17.4073	9.61106	26.9534	14.9822
	3.36904	36.1438	10.877	17.4198	6.43155	4.63398	3.22063	65.9294	12.1641	23.8066	6.067	30.8679	310.176	0.163707	0.262311	0.682218	3.6467	-3306.12	-2138.06			16.7966	9.4951	27.1047	20.2472
	3.35387	35.063	10.3154	20.3018	5.88179	4.94046	3.12154	68.8289	11.9698	33.2074	7.0766	39.2321	304.468	0.164156	0.262031	0.6778	3.64405	-3264.63	-2123.75			16.2441	10.3747	27.9734	26.5053
	3.38258	34.5564	9.49848	23.6948	5.55323	5.35513	3.19262	70.189	11.7309	42.9012	8.75261	47.4183	298.779	0.164365	0.261559	0.688797	3.65422	-3206.84	-2109.24			15.8125	11.5344	28.3709	33.024
	3.44854	34.0114	8.80545	26.3029	5.03164	5.67932	3.21525	73.4635	11.5662	51.7551	9.68888	52.6268	291.465	0.163956	0.261912	0.689703	3.65181	-3129.55	-2093.96			15.4218	12.338	29.415	38.0236

## Sheet: P209 U2
	Ra Li	Oi Li	Oe Li	MF Li	ICO Li	LO Li	Ra Re	Oi Re	Oe Re	MF Re	ICO Re	LO Re	EKG	Kippwinkel	Rotwinkel	Kraft x	Kraft y	Druck li	Druck re			Bauch links	Rücken links	Bauch rechts	Rücken rechts
	1.42291	12.3937	2.94142	14.8256	6.96799	5.25364	1.71068	24.4553	2.18063	34.2325	4.5253	23.54	287.686	0.126137	0.336982	0.641162	1.32224	43	-3303.72			5.58601	9.01576	9.44886	20.7659
	1.48749	12.6338	2.85624	15.1162	6.15777	5.07915	1.79289	23.1333	2.19189	40.0166	5.36945	25.0101	292.585	0.127266	0.337147	0.647262	1.3188	38	-3302.86			5.65918	8.78436	9.03937	23.4654
	1.57677	12.4163	2.83284	15.2714	5.50969	4.90717	1.88421	21.0355	2.20638	43.4849	6.25297	26.7717	296.398	0.127688	0.33671	0.644207	1.3171	1.22119	-3301.91			5.60863	8.56276	8.37537	25.5032
	1.72308	12.2182	2.9127	14.9835	4.9366	4.84923	2.02895	19.9315	2.22251	46.4064	7.06056	28.3853	297.343	0.128186	0.336256	0.650855	1.31776	11	-3300.95			5.61799	8.25644	8.06097	27.2841
	1.85802	11.8167	3.08934	14.6761	4.65822	4.73615	2.1748	18.558	2.21416	50.0721	7.89439	29.3358	294.223	0.128764	0.335983	0.657801	1.31709	153.41	L			5.58802	8.02348	7.64897	29.1008
	2.03431	11.3382	3.23718	13.8692	4.52871	4.3605	2.35214	17.3722	2.33045	51.5917	8.93713	29.8651	287.083	0.129548	0.335593	0.670333	1.31877	397.577	-3299.35			5.53656	7.58615	7.35159	30.1313
	2.27622	11.2454	3.43637	12.8785	4.44317	4.32559	2.62398	15.982	2.4769	52.4513	9.75798	30.2011	288.084	0.129921	0.335241	0.687107	1.32001	470.879	-3298.54			5.65266	7.21576	7.02763	30.8035
	2.63259	11.4414	3.79495	11.8695	4.70957	4.2041	2.95504	14.6128	2.63317	51.396	10.448	29.8174	298.626	0.129841	0.334545	0.695413	1.31787	439.793	-3297.94			5.95632	6.92771	6.73366	30.5538
	2.95456	11.4197	4.13181	11.2918	5.07662	4.20268	3.23241	13.273	2.75015	49.6862	11.0665	29.377	328.786	0.129728	0.334514	0.706816	1.33235	338.352	-3297.41			6.16868	6.85704	6.41853	30.0433
	3.1829	10.9773	4.31985	10.4787	5.3392	4.04944	3.44695	11.9467	2.90228	46.68	11.3765	28.2336	371.715	0.129326	0.333748	0.715207	1.34625	184.896	-3296.76			6.16001	6.62244	6.09866	28.7634
	3.3948	10.6661	4.50806	9.52256	5.52418	4.02368	3.68011	10.957	3.04692	44.2006	11.3218	26.3393	404.849	0.129335	0.333914	0.722203	1.35544	-22.8733	-3296.24			6.18964	6.35681	5.89469	27.2873
	3.65383	10.5876	4.69402	9.06846	5.82874	3.97224	3.92044	9.35805	3.21261	40.886	11.3014	24.0426	429.9	0.129083	0.334571	0.721016	1.36147	-274.377	-3295.87			6.3118	6.28982	5.49704	25.41
	3.76695	10.7884	4.70592	8.10643	5.86974	3.84186	4.0243	7.77833	3.39806	36.4343	11.0147	21.9742	451.439	0.12908	0.334644	0.722025	1.37146	-550.301	-3295.41			6.42042	5.93935	5.0669	23.141
	3.85133	11.3875	4.76356	7.29153	5.95234	3.81306	4.07136	6.56528	3.55394	32.0006	10.5091	19.1111	476.606	0.128543	0.335327	0.716722	1.38056	-832.232	-3295.05			6.66748	5.68564	4.73019	20.5403
	3.83521	11.6759	4.70853	6.59959	5.92964	3.81366	4.0159	5.31488	3.64329	25.9567	9.77615	16.0446	500.236	0.1288	0.335615	0.710564	1.39281	-1107.47	-3294.86			6.73986	5.44763	4.32469	17.2592
	3.72437	11.8318	4.58447	6.02508	5.75833	3.99115	3.88296	4.95363	3.74811	21.3438	8.93677	13.1869	504.449	0.128825	0.33666	0.698462	1.39501	-1365.21	-3294.64			6.71354	5.25819	4.1949	14.4892
	3.56088	12.3558	4.39415	5.48898	5.57361	4.5186	3.76393	4.76069	3.77314	17.5088	8.04247	10.479	493.862	0.128696	0.33698	0.685879	1.39008	-1596.78	-3294.53			6.77027	5.19373	4.09925	12.0101
	3.37748	13.0662	4.32428	5.07708	5.42387	5.13039	3.6193	4.69274	3.74692	14.3756	7.43654	8.82896	484.791	0.129001	0.337012	0.675184	1.38399	-1800.01	-3294.78			6.92267	5.21045	4.01965	10.2137
	3.26566	13.7419	4.14315	4.73816	5.29632	5.52968	3.47054	4.71316	3.80374	11.3397	6.87059	7.32033	480.533	0.129014	0.337434	0.66379	1.3801	-1965.63	-3295.15			7.05025	5.18805	3.99581	8.5102
	2.95835	13.9982	3.80653	4.60803	4.94062	5.92824	3.14337	4.55619	3.78005	9.52647	6.28072	6.31789	479.703	0.129321	0.336756	0.658527	1.37899	-2079.03	-3295.54			6.92102	5.15896	3.82654	7.37503
	2.76208	14.305	3.6755	4.48124	4.7918	6.20638	2.98403	4.19659	3.85576	8.37156	5.81612	5.54517	471.825	0.129277	0.336527	0.65548	1.37139	-2152.07	-3296.24			6.91418	5.15981	3.67879	6.57762
	2.54688	14.5328	3.48687	4.34469	4.56314	6.88293	2.73678	3.9	3.8625	7.42153	5.3764	5.04923	455.71	0.129126	0.336135	0.654206	1.36063	-2196.74	-3297.12			6.85552	5.26359	3.49976	5.94905
	2.42418	15.0851	3.37499	4.14631	4.58865	7.29902	2.65053	3.85899	3.90406	7.09094	5.04002	4.83607	425.882	0.128986	0.336179	0.653953	1.3459	-2220.41	-3298			6.96143	5.34466	3.47119	5.65568
	2.311	15.9478	3.2225	4.1121	4.605	7.83952	2.49232	3.77302	3.93602	6.83892	4.75415	4.62686	389.952	0.128927	0.33568	0.653581	1.34315	-2234.54	-3299.04			7.16043	5.51887	3.40045	5.40664
	2.197	16.2622	3.11366	4.26227	4.59763	8.47028	2.35863	3.69299	4.02467	6.78251	4.61465	4.4468	365.605	0.128717	0.335233	0.650662	1.33838	-2247.13	-3300.2			7.19095	5.77673	3.35876	5.28132
	2.10463	16.2923	2.8969	4.49293	4.52285	8.93183	2.15945	3.7479	4.07311	6.81165	4.52583	4.29242	356.101	0.128326	0.335441	0.646858	1.33584	-2253.57	-3301.17			7.09793	5.98253	3.32682	5.20997
	2.05577	16.5363	2.78809	4.63876	4.51824	9.45008	2.05028	3.76724	4.06213	7.02054	4.21802	4.1987	339.088	0.128041	0.33525	0.634815	1.33773	-2257.8	-3302.01			7.12673	6.20236	3.29322	5.14575
	2.01275	16.3589	2.69187	4.84349	4.55055	10.1462	2.02638	3.79857	4.05301	7.19673	4.16744	4.24393	308.252	0.127882	0.334775	0.635757	1.3439	-2265.04	-3302.92			7.02117	6.51342	3.29265	5.2027
	1.92771	16.4186	2.54107	5.00778	4.50794	10.9389	1.9348	3.83612	3.84849	7.3281	4.07653	4.25433	271.244	0.127982	0.334356	0.624963	1.34856	-2275.51	-3303.63			6.96247	6.8182	3.20647	5.21966
	1.9229	15.8661	2.47124	5.16914	4.48547	11.7525	1.95033	3.96981	3.70531	7.33484	3.94337	4.19208	244.644	0.128281	0.334083	0.614613	1.35538	-2286.48	-3304.05			6.75342	7.13571	3.20848	5.15676
	1.9324	15.1955	2.42586	5.37641	4.43967	12.1864	1.9775	4.18069	3.49794	7.81614	3.89486	4.18569	234.58	0.128082	0.334079	0.596352	1.36626	-2299.46	-3304.43			6.51793	7.33415	3.21871	5.2989
	1.91185	14.1526	2.33559	5.51444	4.30721	12.5043	1.97486	4.29024	3.32674	8.19029	3.94652	4.2344	232.337	0.127987	0.333876	0.593188	1.37965	-2315.16	-3304.74			6.13336	7.44199	3.19728	5.45707
	1.86219	13.3349	2.29104	5.61704	4.19414	12.4562	1.96911	4.48564	3.10903	8.55097	3.99335	4.26157	230.314	0.128426	0.334136	0.596536	1.39143	-2333.26	-3304.82			5.82937	7.42246	3.18793	5.60196
	1.82554	12.7118	2.22447	5.59786	4.09444	12.562	1.91573	4.78589	2.97272	8.83886	4.06046	4.29935	225.234	0.128316	0.334277	0.600353	1.40374	-2354.37	-3304.88			5.58726	7.41809	3.22478	5.73289
	1.81945	11.7742	2.20121	5.61953	4.0251	12.2657	1.93693	5.12362	2.88296	8.81295	4.13686	4.33628	220.17	0.128157	0.334084	0.607391	1.41171	-2379.37	-3305			5.26493	7.30344	3.3145	5.76203
	1.84909	11.202	2.14251	5.6029	3.92459	12.0883	1.93004	5.45037	2.78513	8.81356	4.27231	4.40074	223.019	0.128333	0.334698	0.60652	1.41088	-2402.44	-3304.96			5.06455	7.20527	3.38851	5.82887
	1.84958	10.2714	2.15343	5.44218	3.81828	11.714	1.91977	6.02497	2.77828	9.06384	4.47166	4.64551	235.175	0.128053	0.335523	0.607906	1.41733	-2422.55	-3304.9			4.75814	6.9915	3.57434	6.06034
	1.83784	9.57702	2.15322	5.48186	3.79608	11.1208	1.94507	6.57231	2.73795	9.33291	4.68695	4.91484	250.152	0.128275	0.336002	0.604562	1.43274	-2442.18	-3304.97			4.5227	6.7996	3.75178	6.31157
	1.85296	9.21543	2.13217	5.40493	3.81734	10.6985	1.97758	6.94594	2.71859	9.35046	4.93173	5.13226	259.748	0.128143	0.336015	0.606733	1.4521	-2459.37	-3305.03			4.40019	6.64024	3.88071	6.47148
	1.85058	8.84062	2.14884	5.39381	3.74934	10.2937	1.97935	7.2357	2.70209	9.5156	5.12006	5.59865	264.481	0.127884	0.33572	0.600318	1.46489	-2473.8	-3305.03			4.28001	6.47896	3.97238	6.74477
	1.85352	8.80342	2.16594	5.28801	3.75247	10.0326	1.98775	7.9601	2.66504	9.95302	5.24549	6.27807	274.11	0.127145	0.335427	0.591118	1.4716	-2486.13	-3305.12			4.27429	6.3577	4.2043	7.15886
	1.88203	8.71663	2.24058	5.11962	3.75656	9.8548	2.03488	8.62111	2.64364	10.5068	5.44489	6.82988	293.402	0.127109	0.334786	0.581962	1.47981	-2496.09	-3305.23			4.27975	6.24366	4.43321	7.59387
	1.89343	8.98969	2.25008	5.18926	3.87563	9.93568	2.03694	8.94545	2.56803	11.285	5.60999	7.32781	315.194	0.127621	0.335036	0.575399	1.48432	-2502.04	-3305.26			4.37773	6.33352	4.5168	8.07428
	1.88752	8.77715	2.26552	5.19105	3.92578	10.0177	2.04595	9.16938	2.48367	12.0225	5.7203	8.02282	327.445	0.128367	0.334286	0.572025	1.498	-2507.82	-3305.31			4.31007	6.37817	4.56633	8.58855
	1.89217	8.77286	2.31076	5.25952	3.98066	10.1557	2.04213	9.17874	2.41543	13.3788	5.68941	8.70946	324.936	0.129236	0.333476	0.566299	1.50198	-2515.18	-3305.44			4.32526	6.46531	4.54543	9.25924
	1.91298	9.00664	2.29995	5.14418	4.00432	10.3482	2.02212	8.99888	2.40726	14.0924	5.71161	9.29515	318.14	0.129431	0.33354	0.561808	1.49652	-2520.68	-3305.51			4.40652	6.49891	4.47609	9.69973
	1.88047	9.51503	2.31306	5.23787	3.91197	10.4525	2.03841	8.82469	2.40438	15.0642	5.74234	9.68799	311.704	0.129617	0.33324	0.553496	1.48723	-2526.04	-3305.53			4.56952	6.5341	4.42249	10.1648
	1.85353	9.61419	2.31543	5.35062	3.93167	10.2066	2.02904	8.97615	2.38906	15.8914	5.84175	10.1662	312.208	0.129541	0.332673	0.551821	1.48248	-2530.55	-3305.61			4.59438	6.49631	4.46475	10.6331
	1.83285	9.56378	2.26298	5.38074	3.84438	10.243	2.02148	8.93525	2.40927	16.588	6.06032	10.0546	323.899	0.130216	0.331931	0.55301	1.48195	-2533.19	-3305.67			4.55321	6.48936	4.45533	10.901
	1.81651	9.71069	2.20533	5.35644	3.85251	10.1665	1.95671	8.50924	2.50288	16.781	6.13793	10.0908	333.92	0.130559	0.33199	0.569633	1.47586	-2534	-3305.67			4.57751	6.45847	4.32294	11.0033
	1.80861	9.56563	2.17084	5.29196	3.7215	9.95577	1.95722	8.37522	2.56128	16.8422	6.2223	10.193	329.56	0.130451	0.331685	0.582847	1.4623	-2535.25	-3305.67			4.51503	6.32308	4.29791	11.0858
	1.80353	9.4989	2.16489	5.16703	3.65392	9.65596	1.95377	8.19946	2.61388	16.949	6.39096	10.1201	315.381	0.130222	0.332518	0.593783	1.44246	-2535.87	-3305.71			4.48911	6.15897	4.2557	11.1534
	1.76686	9.69933	2.10877	5.03846	3.5749	9.33125	1.96456	7.89791	2.67653	16.8053	6.73528	9.79791	302.642	0.129452	0.333285	0.609042	1.43455	-2535.23	-3305.73			4.52499	5.98154	4.17967	11.1128
	1.70772	9.66593	2.09487	4.88355	3.53678	8.69542	1.94444	7.86855	2.73719	16.3711	7.19444	9.27946	304.509	0.128893	0.333316	0.618818	1.4221	-2534.76	-3305.69			4.48951	5.70525	4.18339	10.9483
	1.68911	9.24266	2.05585	4.67755	3.50244	8.16157	1.9269	8.08701	2.76228	15.9113	7.56159	9.06763	318.645	0.127808	0.333406	0.632929	1.41468	-2534.42	-3305.68			4.32921	5.44719	4.25873	10.8468
	1.67065	9.0928	2.00271	4.58324	3.45758	8.14818	1.90041	7.88496	2.79936	15.5381	7.8543	9.14145	342.903	0.127028	0.334297	0.654312	1.40696	-2533.9	-3305.71			4.25539	5.39634	4.19491	10.8446
	1.7072	9.10797	2.00173	4.30042	3.46445	7.96141	1.89716	7.60743	2.83513	15.369	8.06899	9.07329	373.49	0.126959	0.335407	0.674436	1.39994	-2533.81	-3305.67			4.2723	5.24209	4.11324	10.8371
	1.69446	8.85196	1.97366	4.19921	3.46295	7.74107	1.896	7.30689	2.82803	15.1824	8.37408	9.56508	392.919	0.126498	0.335704	0.690045	1.38579	-2534.46	-3305.62			4.17336	5.13441	4.01031	11.0405
	1.6884	8.76736	1.96677	4.14532	3.42844	7.45605	1.8774	7.30215	2.88207	15.2387	8.52048	10.1102	398.496	0.126211	0.335343	0.701347	1.38512	-2535.37	-3305.65			4.14084	5.00993	4.02054	11.2898
	1.65272	8.77108	1.96303	4.26378	3.35333	7.45318	1.85684	6.88191	2.86138	15.6045	8.60719	10.6057	399.616	0.125392	0.334806	0.709756	1.38664	-2535.21	-3305.66			4.12894	5.02343	3.86671	11.6058
	1.6711	8.96094	2.02204	4.35789	3.33688	7.46469	1.81215	6.57338	2.8336	15.336	8.513	11.4573	405.055	0.125457	0.334098	0.716104	1.38028	-2534.83	-3305.59			4.21803	5.05315	3.73971	11.7688
	1.68049	8.88495	2.0383	4.51559	3.32062	7.3847	1.81027	6.4351	2.80122	15.685	8.28004	12.3587	412.573	0.125488	0.333479	0.726385	1.36914	-2534.28	-3305.57			4.20125	5.07364	3.6822	12.1079
	1.71192	9.10105	2.02405	4.62429	3.28506	7.43862	1.84147	6.2364	2.75171	16.2079	8.06629	13.251	417.682	0.125513	0.333122	0.729865	1.34778	-2533.25	-3305.64			4.27901	5.11599	3.60986	12.5084
	1.72052	9.41139	2.07814	4.70425	3.31123	7.23905	1.84733	5.9465	2.73598	16.5891	7.851	14.0869	409.073	0.125916	0.332347	0.735155	1.3331	-2532.49	-3305.58			4.40335	5.08484	3.50994	12.8423
	1.69697	9.40161	2.10335	4.82328	3.16942	7.27395	1.8484	6.08167	2.71732	16.9107	7.56177	14.6522	388.279	0.125984	0.331647	0.743152	1.31545	-2531.81	-3305.52			4.40064	5.08889	3.54913	13.0416
	1.67717	9.4221	2.14392	4.89866	3.04782	7.34685	1.83002	6.47782	2.70587	17.0608	7.12252	15.0582	362.999	0.125774	0.331403	0.74543	1.30697	-2530.83	-3305.58			4.4144	5.09778	3.67123	13.0805
	1.67526	9.64263	2.18343	5.06804	3.00316	7.42007	1.83398	6.54284	2.64764	17.264	6.93945	15.4078	342.433	0.125863	0.331459	0.741321	1.3032	-2530.19	-3305.57			4.50044	5.16375	3.67482	13.2038
	1.67246	9.52242	2.20794	5.10644	3.01163	7.49956	1.85185	6.70446	2.68987	17.1624	6.83592	15.9141	332.5	0.125813	0.33181	0.744595	1.29327	-2529.91	-3305.43			4.4676	5.20588	3.74873	13.3041
	1.64955	9.35949	2.21824	5.01934	2.97484	7.63518	1.82812	7.03711	2.71818	17.519	6.88244	16.1331	332.095	0.125024	0.33228	0.744225	1.28421	-2529.77	-3305.4			4.4091	5.20978	3.86114	13.5115
	1.64149	9.33226	2.2184	4.94382	2.9917	7.91667	1.80857	7.5254	2.76631	17.8301	7.01429	16.1495	329.596	0.124336	0.332546	0.745838	1.27488	-2530.06	-3305.42			4.39738	5.28407	4.03342	13.6646
	1.67625	9.49895	2.26783	4.99804	3.0706	7.97458	1.82344	8.16423	2.79894	18.5496	7.27351	16.0192	317.303	0.124372	0.332345	0.747293	1.27952	-2530.54	-3305.25			4.48101	5.34774	4.2622	13.9474
	1.68994	9.44117	2.31683	5.10748	3.14356	8.16893	1.84475	8.89024	2.81602	19.2219	7.39816	16.0826	307.005	0.123968	0.332663	0.744997	1.28305	-2531.27	-3305.11			4.48264	5.47332	4.517	14.2342
	1.71595	9.72913	2.37101	5.28747	3.20682	8.10145	1.87151	9.46349	2.91117	19.4456	7.81551	16.3268	301.695	0.12424	0.332429	0.738264	1.28714	-2531.81	-3305.09			4.60536	5.53191	4.74873	14.5293
	1.72548	9.77924	2.4761	5.49411	3.31099	8.22241	1.89563	9.57241	2.9022	20.1241	8.10819	16.5513	293.582	0.123916	0.332693	0.731536	1.29322	-2532.5	-3304.89			4.66027	5.67584	4.79008	14.9279
	1.72208	9.80287	2.50951	5.7522	3.40194	8.4758	1.90166	9.86459	2.93266	20.5786	8.55008	16.8117	279.466	0.123593	0.332881	0.728709	1.298	-2533.57	-3304.62			4.67815	5.87665	4.89964	15.3135
	1.70177	10.098	2.58599	5.89461	3.41658	8.60531	1.90427	10.4836	2.91222	20.8596	8.68364	16.5201	258.14	0.122986	0.332278	0.722137	1.29804	-2534.89	-3304.54			4.79527	5.97217	5.10003	15.3544
	1.73364	10.3254	2.66949	6.08155	3.45053	8.80539	1.93738	11.4181	3.01893	20.6167	8.95558	16.3618	242.902	0.122948	0.332659	0.714417	1.30524	-2536.71	-3304.38			4.90949	6.11249	5.45815	15.3113
	1.75163	10.4455	2.75509	6.0208	3.56694	8.88287	1.99403	11.9457	3.01498	20.0491	9.01367	16.1903	239.313	0.122998	0.332875	0.705801	1.32046	-2538.87	-3304.06			4.98409	6.15687	5.65156	15.0844
	1.73689	10.4208	2.81445	6.06973	3.623	8.95348	2.00394	12.3699	2.98446	18.9639	9.09101	16.0395	247.566	0.12312	0.33323	0.686408	1.33468	-2541.03	-3303.88			4.9907	6.2154	5.78611	14.6981
	1.72096	10.1141	2.92437	5.98692	3.59451	9.1441	2.04173	13.0722	3.05812	18.0689	9.21937	15.6343	249.765	0.123162	0.333857	0.675218	1.34151	-2543.43	-3303.76			4.91982	6.24184	6.05734	14.3075
	1.71566	9.73045	3.06028	5.87336	3.55948	9.17451	2.12382	13.6324	3.1276	17.1796	9.10042	14.6887	239.597	0.123119	0.334578	0.664217	1.34768	-2546.46	-3303.45			4.83546	6.20245	6.29461	13.6562
	1.72393	9.65354	3.29379	5.62107	3.49554	9.20856	2.22769	14.0488	3.14417	16.0156	9.24889	13.7188	229.33	0.122913	0.335259	0.655604	1.35579	-2550.14	-3303.24			4.89042	6.10839	6.47356	12.9944
	1.7139	9.63646	3.49302	5.2261	3.44285	8.89625	2.30429	14.7598	3.2456	14.5468	9.13596	12.4278	226.884	0.123033	0.335559	0.655771	1.35612	-2554.06	-3303.19			4.94779	5.85507	6.76988	12.0369
	1.72897	9.73908	3.71793	4.81083	3.40881	8.56306	2.32717	15.0183	3.30689	13.2823	9.13855	11.3683	233.137	0.123451	0.335439	0.653071	1.3578	-2558.05	-3303.02			5.06199	5.59423	6.88413	11.2631
	1.69426	9.66535	3.78357	4.41365	3.3872	8.50184	2.33897	15.0385	3.47276	12.1648	9.17981	10.37	248.376	0.123992	0.334844	0.657486	1.36116	-2562.05	-3302.8			5.04773	5.43423	6.95006	10.5715
	1.68529	9.89088	3.89715	4.43614	3.34038	8.50488	2.32897	14.7291	3.52344	11.2618	9.54301	9.19873	271.215	0.123938	0.334637	0.652367	1.36365	-2566.03	-3302.82			5.15778	5.42713	6.86051	10.0012
	1.68519	10.2313	4.04424	4.33399	3.32405	8.64802	2.32133	14.8335	3.65745	10.2776	9.72985	8.0922	300.363	0.123461	0.334025	0.66782	1.36562	-2570.58	-3302.77			5.32025	5.43536	6.93743	9.36656
	1.67162	10.7194	4.00589	4.17625	3.40766	8.62771	2.31168	14.486	3.76055	9.3954	9.99422	7.30332	329.423	0.12263	0.334058	0.680344	1.36478	-2575.41	-3302.59			5.46564	5.40387	6.85275	8.89764
	1.71833	11.1552	3.96249	4.05625	3.45107	8.82237	2.2293	14.072	3.78212	8.70334	10.17	6.5691	360.457	0.121855	0.332809	0.695828	1.36364	-2579.84	-3302.64			5.61201	5.44323	6.69446	8.48081
	1.72677	11.6659	3.76598	4.15126	3.47428	9.24783	2.14371	13.8702	3.80888	8.76693	10.1699	6.03949	381.723	0.121265	0.331728	0.704139	1.37339	-2583.83	-3302.71			5.71954	5.62446	6.60761	8.32545
	1.71798	12.6178	3.61705	4.30092	3.5141	9.5026	2.03091	13.6238	3.91906	8.93912	9.99801	5.70266	391.158	0.120651	0.331527	0.715766	1.38887	-2587.19	-3302.59			5.98428	5.77254	6.52457	8.21326
	1.69363	13.3612	3.39891	4.65397	3.71248	10.1076	1.90116	13.0372	3.92605	9.47797	9.89467	5.41974	394.122	0.119537	0.331955	0.726415	1.39629	-2589.83	-3302.46			6.15125	6.15801	6.28815	8.26412
	1.68883	14.0249	3.21553	5.1002	4.37455	10.8262	1.8576	12.096	3.75881	10.3641	9.95423	5.31187	399.76	0.118458	0.332462	0.726208	1.39781	-2591.72	-3302.11			6.30975	6.76699	5.90413	8.54339
	1.69448	14.1961	3.11793	5.95393	5.07531	11.8355	1.83557	11.4361	3.80387	11.8534	9.6419	5.40846	413.439	0.117372	0.332232	0.724164	1.39468	-2593.07	-3300.5			6.33618	7.62159	5.69186	8.96791
	1.7044	14.8483	2.90891	7.89647	6.1411	13.5538	1.85908	10.7727	3.65488	14.1673	9.21154	5.59318	426.008	0.115949	0.332122	0.719149	1.38986	-2593.31	-3295.16			6.4872	9.19714	5.42888	9.65734
	1.69674	15.3533	2.83686	10.3692	8.4102	15.6517	1.80057	9.84102	3.55935	16.2186	8.65899	5.48489	436.259	0.11523	0.33138	0.718904	1.39364	-2592.78	-3282.7			6.62898	11.477	5.06698	10.1208
	1.73178	16.0854	2.77633	13.4541	10.9032	17.4082	1.85125	9.19977	3.36964	17.8964	7.88027	5.4002	436.969	0.114757	0.331726	0.71631	1.39639	-2591.26	-3257.65			6.86451	13.9219	4.80688	10.3923
	1.77565	16.5221	2.76974	16.3943	12.8219	19.0795	1.86474	8.65855	3.28637	19.9148	7.53504	5.49731	424.691	0.114119	0.332329	0.706185	1.39691	-2588.73	-3214.84			7.0225	16.0986	4.60322	10.9824
	1.80427	16.7103	2.73614	18.6559	14.2129	21.6955	1.9118	7.44195	3.07743	21.3426	6.97366	5.37112	417.008	0.113567	0.331964	0.698942	1.38954	-2585.11	-3149.89			7.08357	18.1881	4.14372	11.2291
	1.85427	16.7167	2.79721	21.5361	15.6183	24.1089	1.98288	6.30154	2.96751	23.5064	6.78314	5.5308	417.408	0.113015	0.332065	0.695201	1.38847	-2581.48	-3060.99			7.12274	20.4211	3.75065	11.9401
	1.95816	16.5606	3.04166	23.4962	16.989	25.9249	2.08485	6.11793	2.8857	25.5682	6.47721	5.51401	413.481	0.113504	0.331651	0.692879	1.39079	-2578.07	-2951.86			7.18681	22.1367	3.69616	12.5198
	2.04166	16.9534	3.13211	25.7387	18.5737	27.3093	2.20113	5.8367	2.78999	26.8874	6.42195	5.73674	406.755	0.113679	0.332285	0.686727	1.39265	-2575.05	-2839.48			7.37573	23.8739	3.60927	13.0154
	2.14755	16.9801	3.22589	27.0327	19.8811	27.8666	2.33073	5.55589	2.68729	27.0541	6.37409	6.01861	396.654	0.114248	0.332398	0.68214	1.39895	-2572.79	-2728.06			7.45119	24.9268	3.52464	13.1489
	2.3234	16.6191	3.34007	27.5279	20.6082	28.2532	2.54831	6.31806	2.68095	26.8698	6.8161	6.18378	372.495	0.114712	0.332645	0.674799	1.40212	-2571.63	-2626.87			7.42754	25.4631	3.84911	13.2899
	2.52024	16.0408	3.41543	27.3517	20.4422	28.4022	2.74671	6.91313	2.71224	26.7621	7.51409	6.56162	337.131	0.114861	0.332482	0.663823	1.4054	-2571.19	-2544.49			7.32547	25.3987	4.12403	13.6126
	2.77489	15.4504	3.46721	26.6344	20.1043	28.4328	2.93288	7.39744	2.83364	26.0287	8.09589	6.75479	309.603	0.115117	0.332269	0.657168	1.40504	-2572.28	-2485.57			7.23083	25.0572	4.38798	13.6265
	2.96869	14.6336	3.46305	25.5351	19.9685	27.4281	3.08784	7.40854	2.88457	24.8617	8.54842	7.06606	304.005	0.115668	0.332218	0.653917	1.40454	-2575.6	-2455.3			7.02177	24.3105	4.46032	13.4921
	3.1804	13.5711	3.42236	23.9475	19.7084	25.7086	3.30238	8.2627	2.95353	23.2327	9.045	7.44856	310.402	0.116221	0.331624	0.637496	1.40926	-2579.72	-2457.31			6.72461	23.1215	4.83954	13.2421
	3.40942	12.8571	3.3119	22.4067	18.9173	23.9078	3.5144	9.27882	2.96586	20.9837	9.49487	7.68332	319.695	0.116298	0.331679	0.624755	1.40622	-2584.09	-2488.36			6.52614	21.7439	5.25303	12.7206
	3.5748	11.6351	3.27617	20.2378	17.35	22.1487	3.64635	10.1606	2.96906	18.2016	9.6495	7.72942	322.726	0.11648	0.330813	0.611184	1.40084	-2588.56	-2539.4			6.16201	19.9122	5.59201	11.8602
	3.72454	9.73062	3.32029	18.0702	16.1203	20.6435	3.7467	11.5098	2.9727	16.1765	9.84338	7.5144	320.935	0.116593	0.330433	0.606091	1.39175	-2592.95	-2604.63			5.59182	18.278	6.07641	11.1781
	3.85421	8.48996	3.3486	15.6068	14.2875	18.6304	3.82072	12.3542	2.9571	13.5625	9.77634	7.39177	317.45	0.116764	0.330415	0.602197	1.38016	-2596.64	-2676.66			5.23092	16.1749	6.37734	10.2435
	3.95349	7.57896	3.34024	13.8298	12.7214	16.2404	3.84701	13.1022	2.93028	11.3121	9.60567	7.33055	308.325	0.116555	0.331062	0.599921	1.36597	-2600.09	-2751.01			4.95756	14.2639	6.62649	9.41611
	4.07858	5.87497	3.42855	11.7486	11.3963	13.9863	3.93648	13.6968	2.82383	8.99195	9.43115	7.45413	296.83	0.116586	0.330992	0.597443	1.35277	-2603.15	-2827.3			4.4607	12.3771	6.81902	8.62574
	4.06642	4.98434	3.45874	10.7164	10.1714	11.9969	3.9049	14.37	2.75361	7.29372	9.137	7.31694	290.862	0.116883	0.331472	0.595053	1.33406	-2604.7	-2902.53			4.16983	10.9616	7.00949	7.91589
	4.04504	4.45039	3.66781	9.37409	8.66828	10.7304	3.8755	14.5922	2.71767	6.78465	8.89372	7.13113	279.508	0.117775	0.33213	0.601415	1.31196	-2605.14	-2973.29			4.05441	9.59092	7.06181	7.60317
	3.89642	4.13201	3.73588	8.3292	7.3597	9.77691	3.75177	14.6037	2.73399	6.20825	8.53469	7.06035	257.163	0.118432	0.33254	0.609389	1.29847	-2604.99	-3038.02			3.92144	8.4886	7.02981	7.26776
	3.80732	3.88794	3.71475	7.11258	6.27181	8.72356	3.67793	14.9147	2.71813	6.28134	8.42625	7.30551	234.835	0.119004	0.33291	0.623738	1.29033	-2604.39	-3096.09			3.80334	7.36932	7.10358	7.3377
	3.52831	3.75317	3.61755	6.16643	5.27389	7.94794	3.51783	14.6818	2.7449	6.32398	8.28136	7.58542	221.795	0.11953	0.332946	0.630326	1.28462	-2604.05	-3143.85			3.63301	6.46275	6.98152	7.39692
	3.30425	3.73152	3.53656	5.79241	4.75955	7.5995	3.35696	14.527	2.73518	6.53583	8.01393	8.00134	214.229	0.119794	0.333011	0.642038	1.27283	-2603.99	-3181.64			3.52411	6.05049	6.87306	7.51703
	3.07948	3.83283	3.5306	5.52491	4.28495	7.22798	3.23402	15.57	2.6894	6.5205	7.74502	8.99687	209.147	0.120546	0.333001	0.658697	1.27084	-2604.1	-3209.95			3.48097	5.67928	7.16449	7.75413
	2.8051	3.8905	3.44899	5.37892	3.73493	7.05152	3.00988	16.379	2.72822	6.47466	7.38785	9.94849	214.876	0.12103	0.333048	0.674501	1.26069	-2603.55	-3229.77			3.38153	5.38846	7.37237	7.937
	2.58174	3.81093	3.38377	5.41057	3.36386	7.10492	2.89007	16.8957	2.71312	6.70078	7.22629	10.7646	229.015	0.121594	0.332717	0.689641	1.25665	-2602.67	-3244.14			3.25881	5.29312	7.49963	8.23056
	2.37807	3.64975	3.14468	5.38615	3.1991	6.67637	2.76604	17.8831	2.77293	6.96008	7.15727	12.2542	239.447	0.121443	0.332709	0.696824	1.24763	-2600.22	-3254.67			3.0575	5.08721	7.80736	8.79052
	2.17284	3.64474	3.02018	5.36362	3.21645	6.50109	2.60329	18.2213	2.81527	7.39223	6.93669	13.3334	245.551	0.12152	0.332101	0.705374	1.23038	-2596.51	-3262.7			2.94592	5.02705	7.87994	9.22079
	2.04106	3.68116	2.90448	5.53204	3.19806	6.39905	2.47069	18.0637	2.83748	7.89224	6.7	14.5831	256.443	0.121682	0.331114	0.706524	1.22309	-2590.84	-3268.72			2.87556	5.04305	7.79063	9.72512
	1.92234	3.76137	2.87381	5.70313	3.119	6.39573	2.35778	18.1232	2.81051	8.16441	6.17003	15.5237	289.389	0.121841	0.331436	0.715617	1.21441	-2583.56	-3273.8			2.85251	5.07262	7.76382	9.95271
	1.85584	3.79676	2.83203	6.11608	3.1262	6.71432	2.30373	18.1367	2.79935	8.31136	6.03728	16.1993	343.122	0.122161	0.331648	0.719713	1.20658	-2573.91	-3278.27			2.82821	5.31887	7.74658	10.1826
	1.82382	3.61584	2.71495	6.43263	3.23694	7.00823	2.24666	17.1581	2.7715	8.56785	5.89903	16.8117	405.205	0.121775	0.3316	0.712059	1.19538	-2563.06	-3282.12			2.71821	5.55927	7.39208	10.4262
	1.77372	3.47092	2.58372	6.64088	3.43373	7.12516	2.16595	15.7572	2.7255	8.99219	5.66449	16.9395	445.504	0.121311	0.331171	0.701637	1.18612	-2551.65	-3285.48			2.60945	5.73326	6.8829	10.5321
	1.76682	3.5053	2.48224	6.80866	3.55242	7.38918	2.12206	14.5996	2.66293	9.16361	5.41658	16.7536	462.449	0.121112	0.330638	0.692777	1.17584	-2540.44	-3288.43			2.58479	5.91675	6.46153	10.4446
	1.73241	3.57669	2.44624	6.91455	3.73765	7.74299	2.09322	13.1244	2.53006	8.94403	5.06967	16.5549	471.431	0.120964	0.329938	0.687259	1.17701	-2530.53	-3290.68			2.58511	6.13173	5.91591	10.1895
	1.70488	3.66374	2.43808	6.9514	3.92877	7.649	2.0407	12.1165	2.39802	8.73928	4.79586	16.1595	486.403	0.120422	0.329895	0.67745	1.19015	-2521.67	-3292.56			2.60223	6.17639	5.5184	9.89822
	1.69347	3.7268	2.4607	6.81671	4.0395	7.6392	2.03542	10.8634	2.28179	8.02776	4.57918	15.4887	503.554	0.119612	0.331069	0.678499	1.20705	-2515.02	-3294.47			2.62699	6.16514	5.06021	9.36521
	1.69922	3.90711	2.43287	6.65114	4.20688	7.59921	2.04366	9.81247	2.22332	7.46534	4.44713	14.8355	511.882	0.119226	0.331558	0.676939	1.21928	-2509.78	-3296.09			2.67973	6.15241	4.69315	8.91601
	1.67385	3.98622	2.42162	6.38845	4.89466	7.44781	2.03772	8.87787	2.10874	7.12902	4.29369	13.9917	502.943	0.118634	0.331686	0.672875	1.2327	-2506.42	-3297.53			2.6939	6.24364	4.34144	8.47146
	1.66754	4.17207	2.41896	6.02176	5.32262	7.39275	2.04419	8.35616	2.09768	6.62997	4.15136	12.9769	477.73	0.118647	0.331402	0.66872	1.24961	-2504.15	-3299.16			2.75286	6.24571	4.16601	7.9194
	1.67521	4.53559	2.47926	5.92243	5.69542	7.4936	2.06219	8.14129	2.08308	5.9322	4.16494	12.1483	441.665	0.119333	0.331441	0.661062	1.26494	-2502.59	-3300.74			2.89669	6.37049	4.09552	7.41515
	1.66017	4.86636	2.46505	5.77036	6.25782	7.66769	2.04274	8.0419	2.07217	5.38764	4.17572	11.6997	423.311	0.119268	0.332227	0.654025	1.27101	-2501.65	-3302.02			2.99719	6.56529	4.05227	7.08769
	1.71788	5.23774	2.52975	5.58312	6.84276	7.74053	2.03682	7.77482	2.09282	5.00765	4.21381	11.164	417.111	0.119523	0.333053	0.656836	1.28984	-2501.31	-3303.42			3.16179	6.72214	3.96815	6.79516
	1.71688	5.57588	2.58832	5.42085	7.22711	8.12384	2.0495	7.65841	2.14704	4.7264	4.26597	11.0854	404.728	0.120249	0.333324	0.656272	1.30224	-2500.87	-3304.84			3.29369	6.92393	3.95165	6.69259
	1.72949	5.97616	2.60148	5.42718	7.86876	8.38775	2.03273	7.57204	2.21145	4.57909	4.29231	11.0016	388.271	0.120617	0.333129	0.655629	1.30282	-2500.65	-3305.76			3.43571	7.2279	3.93874	6.62434
	1.7359	6.28714	2.55016	5.83368	8.25955	8.42621	2.01586	7.42361	2.3172	4.59699	4.20749	11.5612	380.174	0.121215	0.332432	0.650497	1.3111	-2500.56	-3306.58			3.5244	7.50648	3.91889	6.78857
	1.76202	6.57162	2.55565	6.18433	8.59008	8.49201	2.04147	7.18549	2.39321	4.62063	4.13266	12.0915	377.591	0.121603	0.332562	0.647454	1.31013	-2499.91	-3307.61			3.62976	7.75547	3.87339	6.94828
	1.75808	6.65318	2.52399	6.47141	8.63689	8.53852	2.03029	7.15778	2.40907	4.5779	4.07006	12.5464	384.014	0.122135	0.332421	0.649736	1.31857	-2499.15	-3308.36			3.64508	7.88228	3.86571	7.0648
	1.73979	6.81101	2.47774	6.56403	8.58216	8.60016	1.95204	6.91417	2.42856	4.75314	4.01802	12.539	388.653	0.122028	0.332826	0.654917	1.3269	-2498.68	-3308.9			3.67618	7.91545	3.76492	7.1034
	1.75611	6.73325	2.45389	6.66112	8.46918	8.3666	1.96306	6.57292	2.45638	4.83574	3.93394	12.6802	377.396	0.122097	0.332536	0.65883	1.33809	-2497.83	-3309.61			3.64775	7.8323	3.66412	7.14997
	1.70368	6.77238	2.41981	6.68452	8.51895	8.25557	1.95134	6.47451	2.46054	4.90905	3.85549	12.799	353.094	0.121938	0.331953	0.648254	1.36598	-2496.84	-3310.18			3.63196	7.81968	3.6288	7.18785
	1.67634	6.89026	2.36006	6.93176	8.34739	7.94616	1.92602	6.25702	2.43264	4.90617	3.62568	12.6062	335.783	0.121135	0.331686	0.638135	1.37626	-2496.33	-3310.51			3.64222	7.74177	3.53856	7.04603
	1.65367	6.99516	2.29424	7.23411	8.44096	7.70662	1.9266	6.15151	2.33433	4.78603	3.64113	12.1567	329.373	0.12089	0.331353	0.636522	1.387	-2495.84	-3311			3.64769	7.7939	3.47081	6.86128
	1.67082	6.85803	2.27233	7.09213	8.47923	7.57119	1.93882	6.07507	2.22466	4.72142	3.67906	11.6128	323.729	0.120516	0.331124	0.631154	1.40206	-2495.1	-3311.48			3.60039	7.71418	3.41285	6.67109
	1.62658	6.86979	2.30451	6.71275	8.25569	7.63838	1.90828	6.14208	2.12417	4.59977	3.67359	10.7524	313.027	0.120574	0.330871	0.631975	1.42367	-2494.9	-3311.75			3.60029	7.53561	3.39151	6.34192
	1.60507	6.95958	2.36938	6.51826	8.29663	7.72214	1.86143	6.11662	2.08874	4.43505	3.7016	10.2486	288.985	0.120739	0.330394	0.632278	1.43771	-2494.91	-3312.13			3.64467	7.51234	3.3556	6.12841
	1.58574	6.93712	2.41735	6.40666	8.53824	7.83618	1.85104	6.11763	2.07162	4.067	3.6345	9.84815	258.069	0.120708	0.330185	0.630119	1.45295	-2494.44	-3312.71			3.64673	7.59369	3.34676	5.84988
	1.56642	7.13532	2.40775	6.26821	8.54775	8.11271	1.83511	5.96831	2.09094	3.91357	3.61501	9.34004	243.453	0.12073	0.329999	0.635239	1.47608	-2494.22	-3313.03			3.70316	7.64289	3.29812	5.62287
	1.55491	7.52182	2.42793	6.16329	8.31713	8.36535	1.78791	5.7165	2.07817	3.6718	3.57354	9.00357	247.493	0.12083	0.33018	0.638576	1.48278	-2494.57	-3313.34			3.83489	7.61526	3.19419	5.4163
	1.51945	7.29595	2.47843	6.26801	8.19068	8.91484	1.74878	5.50673	2.06165	3.55383	3.52723	8.64063	255.367	0.121114	0.330444	0.642444	1.49521	-2494.39	-3313.76			3.76461	7.79118	3.10572	5.24056
	1.4996	6.84124	2.47577	6.24665	8.30226	9.26085	1.71099	5.31806	2.09419	3.35025	3.44984	8.59876	266.766	0.121201	0.330398	0.64539	1.51466	-2494.15	-3314.07			3.60554	7.93658	3.04108	5.13295
	1.48387	6.73887	2.48454	6.24724	8.2331	9.75727	1.69169	5.22566	2.11154	3.24727	3.44663	8.43953	276.741	0.121894	0.330792	0.64303	1.5258	-2494.59	-3314.37			3.56909	8.07921	3.00963	5.04448
	1.49532	6.67617	2.44827	6.43896	8.13445	11.0336	1.68837	5.28947	2.14863	3.18904	3.40873	8.28399	283.083	0.121734	0.331036	0.647353	1.52446	-2494.62	-3314.81			3.53992	8.53567	3.04216	4.96059
	1.51829	6.83865	2.4011	6.68664	8.08505	12.1324	1.68611	5.49965	2.12476	3.15307	3.33636	8.19617	287.878	0.121936	0.331597	0.647251	1.5267	-2494.07	-3315.16			3.58601	8.96802	3.10351	4.8952
	1.50898	6.68434	2.40383	6.96425	8.04576	12.9	1.6855	5.50608	2.12039	3.09051	3.25083	8.14753	289.804	0.122652	0.331627	0.634957	1.52326	-2494.32	-3315.36			3.53239	9.30335	3.10399	4.82962
	1.50263	6.50781	2.44555	7.4011	8.04693	13.5851	1.68441	5.58559	2.07238	3.10708	3.19295	7.94262	290.74	0.123682	0.331266	0.618429	1.52024	-2494.82	-3315.66			3.48533	9.67772	3.11413	4.74755
	1.50503	6.02672	2.45168	7.76709	8.4327	14.4202	1.70782	5.68403	2.07124	3.1251	3.12685	7.62103	288.962	0.124094	0.330554	0.613942	1.51558	-2494.36	-3315.95			3.32781	10.2067	3.15436	4.62433
	1.54453	5.73518	2.45321	8.36838	8.52982	14.9077	1.73705	6.07553	2.08198	3.20215	3.12334	7.365	278.93	0.124549	0.329686	0.616531	1.51802	-2494.41	-3316.12			3.24431	10.602	3.29819	4.5635
	1.57894	5.8097	2.52077	8.56929	8.74823	15.4018	1.77286	6.31521	2.08101	3.26138	3.0667	7.0263	268.403	0.124979	0.32992	0.619983	1.51611	-2495.34	-3316.37			3.30313	10.9065	3.38969	4.45146
	1.56904	5.84251	2.67476	8.85114	8.87476	16.1776	1.77884	6.34835	2.11775	3.25674	2.97963	6.61596	266.566	0.125067	0.329775	0.626179	1.51064	-2495.29	-3316.61			3.3621	11.3012	3.41498	4.28411
	1.53797	6.0633	2.8176	9.72954	9.17642	17.0634	1.77335	6.37155	2.17634	3.22403	2.97172	6.394	273.778	0.124844	0.330158	0.631191	1.50328	-2495.16	-3316.72			3.47295	11.9898	3.44041	4.19658
	1.52219	6.18074	2.90897	10.2053	9.35499	17.4781	1.77179	6.38379	2.22869	3.19524	3.01655	6.21573	281.289	0.125348	0.329764	0.625409	1.4978	-2496.31	-3316.84			3.5373	12.3461	3.46142	4.14251
	1.55538	6.47722	2.92878	10.3196	9.38004	17.7062	1.81391	6.38757	2.26857	3.26645	3.09446	6.07115	287.48	0.124771	0.329616	0.633697	1.48275	-2496.74	-3317.02			3.65379	12.4686	3.49001	4.14402
	1.55411	6.88994	2.87838	10.4294	9.35624	18.2291	1.79567	6.66528	2.27966	3.41695	3.12785	6.11545	298.146	0.123316	0.329407	0.632971	1.46914	-2496.15	-3317.1			3.77414	12.6716	3.5802	4.22008
	1.5535	7.59977	2.90937	10.8677	9.3145	18.6654	1.80694	6.96375	2.34269	3.49861	3.18277	6.08329	311.953	0.122293	0.329844	0.634129	1.45367	-2496.84	-3317.19			4.02088	12.9492	3.70446	4.25489
	1.56889	8.35477	2.89598	10.9423	9.17534	19.1541	1.86475	7.43829	2.41629	3.58789	3.20179	6.26495	325.921	0.121369	0.33038	0.633965	1.43573	-2497.5	-3317.34			4.27321	13.0906	3.90644	4.35154
	1.53628	9.06477	2.89901	11.0641	9.10734	20.1375	1.89277	7.90338	2.53708	3.6203	3.19824	6.33247	342.398	0.12073	0.330713	0.639421	1.40998	-2496.44	-3317.38			4.50002	13.4363	4.11107	4.38367
	1.55391	10.2023	2.82554	11.19	9.07676	21.4468	1.91673	8.33825	2.62531	3.74703	3.29136	6.33557	369.643	0.120461	0.330628	0.641953	1.39971	-2496.33	-3317.38			4.86058	13.9045	4.29343	4.45799
	1.55621	11.3	2.72726	10.851	9.41586	21.6574	1.91651	8.94469	2.64712	3.8908	3.24933	6.20721	413.128	0.120381	0.33022	0.64492	1.38859	-2497.3	-3317.45			5.19449	13.9747	4.50277	4.44911
	1.55655	12.7752	2.7291	10.6255	9.58579	21.8909	1.93033	9.34849	2.72296	4.1649	3.18083	6.24727	450.32	0.120657	0.330506	0.658961	1.38784	-2496.38	-3317.46			5.68694	14.0341	4.66726	4.531
	1.55425	14.238	2.68757	10.8291	9.70448	21.8525	1.87761	9.74799	2.7722	4.43256	3.10296	6.20123	466.75	0.12044	0.330678	0.670245	1.38912	-2495.7	-3317.39			6.15993	14.1287	4.79927	4.57892
	1.54081	15.5911	2.81582	10.9144	9.84801	21.5843	1.87773	10.1064	2.76704	4.47685	3.05885	6.09105	465.167	0.12069	0.331336	0.676797	1.38402	-2497.09	-3317.43			6.64924	14.1155	4.91707	4.54225
	1.53552	16.3715	2.89819	11.0083	9.93709	21.496	1.87245	10.5024	2.81523	4.51903	3.01665	5.92529	458.216	0.121239	0.331263	0.685312	1.37863	-2497.34	-3317.4			6.93506	14.1471	5.06337	4.48699
	1.54402	17.1505	2.99808	10.6609	10.208	20.8536	1.82818	10.4148	2.80654	4.52014	2.93762	5.58485	444.786	0.121376	0.331327	0.692531	1.36987	-2496.73	-3317.26			7.23087	13.9075	5.01649	4.34754
	1.53217	17.7754	3.19386	10.2735	10.2934	19.7349	1.79271	10.7927	2.78397	4.49611	2.86662	5.2941	429.869	0.121809	0.331472	0.692095	1.36627	-2498.5	-3317.17			7.50047	13.4339	5.12313	4.21894
	1.51218	18.2828	3.62499	9.84351	10.4621	18.2175	1.79724	11.7088	2.78116	4.43647	2.79583	5.03388	419.77	0.121531	0.33194	0.688606	1.36639	-2500.08	-3317.03			7.80665	12.841	5.42905	4.08873
	1.50988	18.6392	3.99559	9.64722	11.2626	16.7432	1.77502	12.3091	2.76933	4.40318	2.75445	4.85979	405.469	0.121777	0.331684	0.679884	1.37014	-2499.67	-3316.74			8.04821	12.551	5.61781	4.00581
	1.51564	18.204	4.46971	9.51895	11.9499	15.7027	1.71925	13.4566	2.70943	4.26937	2.6997	4.76827	374.017	0.121354	0.331571	0.669477	1.37056	-2501.12	-3316.42			8.06311	12.3905	5.96176	3.91245
	1.4955	17.2948	4.85031	9.2746	12.7281	14.6241	1.72432	15.3154	2.71431	4.1068	2.72024	4.6028	331.843	0.121107	0.331594	0.653129	1.36507	-2503.62	-3316.11			7.88021	12.2089	6.58467	3.80995
	1.4991	16.5162	5.14626	9.05583	13.5661	14.0784	1.68554	17.4174	2.73455	3.93681	2.71938	4.50803	302.92	0.121588	0.331479	0.64468	1.37396	-2503.5	-3315.63			7.72053	12.2334	7.27915	3.72141
	1.4819	16.0502	5.31723	8.83628	13.8957	13.322	1.64049	19.7856	2.76411	3.91638	2.64303	4.69213	290.813	0.122427	0.331905	0.647975	1.37985	-2503.91	-3315.1			7.61643	12.018	8.06341	3.75051
	1.47425	16.0566	5.51983	9.1596	14.4076	12.9584	1.60821	21.009	2.73745	3.87462	2.63252	4.97687	291.917	0.122703	0.332155	0.646586	1.38296	-2506.86	-3314.56			7.68356	12.1752	8.45156	3.828
	1.45568	15.6027	5.59357	9.51245	14.6273	12.5188	1.56887	22.3352	2.71898	3.94282	2.60437	5.1189	295.915	0.123442	0.33241	0.646653	1.38204	-2507.82	-3313.83			7.55066	12.2195	8.87435	3.8887
	1.45749	15.6912	5.5654	10.2394	14.8772	11.6956	1.54211	23.7725	2.63543	4.14253	2.60694	5.72347	294.399	0.12361	0.332971	0.643679	1.3757	-2507.82	-3313.01			7.57135	12.2707	9.31667	4.15764
	1.42466	15.1795	5.45764	10.8698	14.9194	11.1059	1.50573	24.4372	2.53896	4.30524	2.56793	6.41937	281.808	0.123508	0.333222	0.642803	1.3716	-2510.78	-3312.22			7.35393	12.2984	9.49396	4.43085
	1.38357	14.9066	5.37173	11.3371	14.1591	10.1405	1.50384	24.6123	2.49204	4.49802	2.58679	7.73499	263.237	0.123365	0.333111	0.639527	1.36159	-2512.62	-3311.33			7.22064	11.8789	9.53607	4.93993
	1.34	14.3387	5.05015	11.5326	13.6283	9.41324	1.47645	25.7253	2.42268	4.79359	2.56451	8.9632	244.712	0.122708	0.334181	0.631632	1.35388	-2511.83	-3310.34			6.90962	11.5247	9.87482	5.44044
	1.32526	14.004	4.73591	11.818	12.3884	8.39118	1.46707	26.3385	2.37828	5.42878	2.5477	10.6841	239.067	0.122652	0.33505	0.632875	1.34713	-2511.74	-3309.41			6.68838	10.8659	10.0613	6.22018
	1.30809	13.6791	4.4673	12.4474	11.7183	7.68533	1.49546	26.5649	2.33842	6.33925	2.59155	12.4598	247.6	0.122388	0.335646	0.624517	1.35375	-2508.78	-3308.43			6.48483	10.617	10.1329	7.13021
	1.31757	13.5294	4.2146	13.2328	10.8691	6.91282	1.53534	26.0664	2.29465	10.5369	2.72828	14.6326	265.171	0.122698	0.335922	0.620518	1.35602	-2478.99	-3307.38			6.35384	10.3382	9.96546	9.29925
	1.31081	13.1781	3.96651	14.4681	10.057	6.48458	1.55485	25.8384	2.20788	16.0767	2.99717	17.1002	282.281	0.122487	0.335802	0.609758	1.36065	-2340.63	-3306.37			6.15179	10.3366	9.86704	12.058
	1.31089	12.5482	3.72547	15.1061	9.13916	5.90626	1.57495	25.474	2.1829	22.3019	3.48662	19.395	290.439	0.122641	0.335635	0.606569	1.36336	-2074.38	-3305.43			5.86152	10.0505	9.74395	15.0612
	1.35754	11.8234	3.31588	15.4082	8.14378	5.64276	1.60969	24.7478	2.18001	28.3141	3.99553	22.2335	290.301	0.123885	0.335298	0.608674	1.36684	-1739.6	-3304.39			5.49893	9.73157	9.51249	18.1811
	1.42793	11.7327	2.97363	15.4921	7.09112	5.40527	1.69776	24.4576	2.19937	33.7856	4.44194	24.1265	291.946	0.12504	0.335558	0.604508	1.36703	-1368.92	-3303.41			5.37807	9.32951	9.45159	20.7847

## Sheet: P210 U2
	Ra Li	Oi Li	Oe Li	MF Li	ICO Li	LO Li	Ra Re	Oi Re	Oe Re	MF Re	ICO Re	LO Re	EKG	Kippwinkel	Rotwinkel	Kraft x	Kraft y	Druck li	Druck re			Bauch links	Rücken links	Bauch rechts	Rücken rechts
	2.09006	19.5215	9.93797	51.4867	5.327	6.20633	2.36876	12.5736	4.80725	43.4329	6.09976	33.6571	208.105	0.123193	0.358838	0.644114	2.09953	41	-3303.21			10.5165	21.0067	6.58321	27.7299
	2.17038	19.4365	9.66781	51.6908	5.42547	6.15063	2.38427	12.1256	4.63702	48.047	6.25666	35.4743	211.479	0.123055	0.359261	0.653947	2.11357	39	-3302.49			10.4249	21.089	6.3823	29.926
	2.18806	20.0114	9.5284	52.7252	5.59561	6.27688	2.38672	11.7671	4.63928	52.5201	6.50971	36.9013	214.239	0.122853	0.35969	0.658635	2.12959	1.1792	-3301.72			10.576	21.5326	6.26435	31.9771
	2.22837	21.1315	9.54572	53.0729	5.8575	6.51351	2.4133	11.4736	4.71751	57.4731	6.64596	38.4992	215.882	0.122787	0.35857	0.663637	2.14655	11	-3300.93			10.9685	21.8146	6.20148	34.2061
	2.26332	21.2152	9.40401	53.8885	5.98438	6.7544	2.41275	11.1522	4.76925	62.2392	6.8138	38.9152	214.485	0.122695	0.358034	0.68117	2.15338	523.856	L			10.9608	22.2091	6.11138	35.9894
	2.25463	20.9386	9.23683	54.7303	6.21727	7.1551	2.37878	10.6125	4.74302	64.7276	6.85224	37.8353	211.65	0.12219	0.357375	0.697947	2.16512	840.714	-3299.54			10.81	22.7009	5.91144	36.4717
	2.28203	20.0786	9.48602	55.7886	6.80218	7.4788	2.41889	10.6543	4.82618	65.7349	6.88157	37.4875	209.117	0.121599	0.356029	0.70769	2.18041	952.64	-3298.93			10.6156	23.3565	5.96645	36.7013
	2.28849	19.3965	9.41803	56.5396	7.04885	8.02394	2.42011	10.6684	4.69635	65.6251	6.93185	36.7943	214.238	0.121129	0.35518	0.716901	2.19137	995.162	-3298.42			10.3677	23.8708	5.92828	36.4504
	2.28384	19.1964	9.48665	56.0292	7.32068	8.63619	2.41843	10.2376	4.79022	65.581	6.8299	37.2146	227.819	0.120692	0.353974	0.716559	2.19989	1017.73	-3298.02			10.3223	23.9954	5.8154	36.5418
	2.32867	19.0946	9.60473	56.4915	7.43522	8.77467	2.44738	9.78981	4.93777	64.8292	6.73868	37.3851	248.618	0.120432	0.352601	0.713735	2.20684	1035.42	-3297.61			10.3427	24.2338	5.72499	36.3177
	2.30869	18.6721	9.57125	55.3467	7.53225	9.04071	2.38976	9.55301	4.89235	63.3838	6.53086	36.9863	271.403	0.120515	0.351319	0.706242	2.21405	1044.24	-3297.23			10.184	23.9732	5.61171	35.6337
	2.30167	17.9522	9.50574	53.521	7.45452	9.25812	2.36573	9.08361	4.89511	59.7892	6.06857	35.2329	288.038	0.121261	0.350584	0.699116	2.22493	1037.74	-3296.99			9.91988	23.4112	5.44815	33.6969
	2.27511	16.6414	9.3763	51.1464	7.28767	9.29889	2.33342	9.0954	4.93784	54.9306	5.83106	33.2105	295.503	0.121899	0.350204	0.691839	2.2332	1030.07	-3296.63			9.43094	22.5777	5.45555	31.3241
	2.20395	15.7509	9.29902	48.3585	7.15559	9.32193	2.27802	8.78414	5.09599	49.1422	5.66491	30.7803	296.286	0.122255	0.349719	0.686982	2.25028	1023.1	-3296.24			9.08463	21.612	5.38605	28.5291
	2.18271	15.5742	9.1228	43.5295	6.66412	9.25836	2.24039	8.56885	5.17676	42.0866	5.43782	29.3313	297.683	0.12253	0.350226	0.677357	2.25574	1002.85	-3296.1			8.95991	19.8173	5.32867	25.6186
	2.09436	15.5862	8.88175	39.522	6.21286	9.49224	2.15674	8.4608	5.42582	36.7458	5.31608	26.2368	304.694	0.122751	0.350205	0.670329	2.25078	975.897	-3295.91			8.85411	18.409	5.34779	22.7662
	2.05357	15.139	8.72415	34.255	5.91628	9.87209	2.14185	8.70931	5.59526	30.1515	5.30645	22.9019	310.257	0.122778	0.351157	0.666474	2.24491	953.348	-3295.66			8.63889	16.6811	5.48214	19.4533
	2.02321	14.1255	8.19948	27.8901	5.73242	10.4341	2.11205	8.85496	5.73995	24.097	5.35824	19.4614	311.413	0.122302	0.352171	0.668482	2.23808	925.918	-3295.42			8.11606	14.6855	5.56898	16.3055
	1.94256	13.0868	7.92827	22.685	5.43094	10.9883	2.08259	9.03978	5.97995	19.0525	5.66619	16.2376	306.845	0.12243	0.352725	0.677477	2.22664	891.143	-3295.24			7.65254	13.0347	5.70077	13.6521
	1.93576	12.1256	8.03642	20.0414	5.20754	11.2627	2.10131	9.16614	6.16286	14.5871	6.08853	13.3384	298.103	0.122174	0.353544	0.69242	2.21007	863.141	-3294.98			7.36593	12.1705	5.81011	11.338
	1.93704	11.5605	8.03291	18.0499	5.09487	11.5077	2.07827	9.09857	6.41606	13.173	6.57836	11.7343	282.659	0.121104	0.354697	0.704218	2.19922	838.453	-3294.76			7.17683	11.5508	5.8643	10.4952
	1.9646	11.6418	8.02873	17.1338	5.07575	11.7553	2.08675	9.02268	6.79742	12.5897	7.02597	10.8122	264.375	0.120038	0.355028	0.715057	2.18592	807.413	-3294.75			7.21171	11.3216	5.96895	10.1426
	1.96885	11.8064	8.05419	17.343	4.98031	12.0252	2.14274	8.79533	7.00822	12.8211	7.45173	10.1669	255.649	0.119297	0.355268	0.728965	2.16926	779.666	-3294.7			7.27647	11.4495	5.9821	10.1466
	1.96207	11.8553	8.00787	17.1265	4.87634	12.0259	2.15602	8.40478	6.98205	13.1539	7.93831	9.62485	253.575	0.118409	0.355721	0.740054	2.16291	761.683	-3294.63			7.27508	11.3429	5.84762	10.239
	1.95461	12.5312	7.93112	16.6459	4.74659	11.7954	2.15657	8.13477	6.94755	13.2509	8.06512	9.41168	253.298	0.117732	0.356099	0.73964	2.15115	742.819	-3294.76			7.4723	11.0626	5.7463	10.2426
	1.92567	12.9024	7.97672	15.6026	4.71551	11.3809	2.16729	7.97968	6.76117	13.3149	8.26495	9.01415	248.385	0.117224	0.355533	0.739466	2.1371	723.972	-3294.98			7.60158	10.5663	5.63605	10.198
	1.90747	13.5986	8.15	14.8771	4.55966	11.1434	2.14666	7.79501	6.50532	13.5008	8.19214	8.5146	243.983	0.116933	0.355536	0.735327	2.12105	715.067	-3295.19			7.88536	10.1934	5.48233	10.0692
	1.91561	14.1285	8.19421	14.3266	4.44177	11.1185	2.09698	7.65626	6.28733	13.7779	7.97982	8.29361	233.697	0.116957	0.355394	0.730715	2.10396	708.468	-3295.49			8.07943	9.96227	5.34686	10.0171
	1.8937	14.7936	8.03245	13.9664	4.31011	11.312	2.09258	7.77816	6.13667	13.9416	7.88578	7.72093	217.11	0.116772	0.355399	0.71362	2.08062	698.046	-3295.92			8.23992	9.86285	5.3358	9.84942
	1.85893	15.2862	8.27164	13.5578	4.23981	11.4273	2.0896	8.02906	5.80349	13.9932	7.8187	7.72903	208.862	0.11675	0.355612	0.696745	2.0637	693.122	-3296.28			8.47226	9.74163	5.30739	9.84696
	1.90138	15.2101	8.15982	13.2265	4.08745	11.4767	2.10511	8.1812	5.50897	14.1784	7.65575	7.45307	213.666	0.117436	0.356718	0.688763	2.03732	693.669	-3296.55			8.42376	9.5969	5.2651	9.7624
	1.92294	15.3895	8.21343	13.1825	4.03451	11.5358	2.12731	8.29749	5.17612	14.3439	7.42404	7.23287	225.744	0.11813	0.357286	0.680229	2.02146	689.603	-3296.89			8.50864	9.58427	5.20031	9.66693
	1.90889	15.3995	8.33738	13.3901	3.92563	11.6456	2.11108	8.57407	5.13573	14.5935	7.49185	7.16396	235.713	0.118565	0.357218	0.670148	2.01603	684.68	-3297.17			8.54858	9.65378	5.27363	9.74978
	1.91033	14.8909	8.40566	13.8575	3.73997	11.7095	2.1358	8.56093	4.96517	15.8849	7.47528	7.13206	236.082	0.119209	0.356989	0.67219	2.01658	684.714	-3297.24			8.40228	9.769	5.22063	10.1641
	1.93563	14.7257	8.29013	13.55	3.50183	11.1315	2.1256	8.45815	5.29482	16.1877	7.49976	7.01933	233.855	0.120015	0.357191	0.676774	2.02593	681.43	-3297.33			8.31715	9.39445	5.29286	10.2356
	1.94914	15.3447	8.30805	12.8621	3.2916	10.4879	2.16252	8.57407	5.38331	15.8116	7.7617	7.01445	233.927	0.12037	0.357049	0.675649	2.02814	672.637	-3297.48			8.53398	8.8805	5.3733	10.1959
	1.94669	15.1374	8.23563	12.7527	3.11807	9.72742	2.17645	8.58034	5.4688	15.5985	7.79956	7.02357	238.523	0.120533	0.356666	0.670566	2.03638	665.614	-3297.47			8.4399	8.53272	5.40853	10.1405
	1.98692	14.5908	7.87959	12.5961	3.0583	8.75652	2.20399	8.43962	5.50925	15.619	7.87232	6.89855	251.168	0.121039	0.356338	0.676803	2.0458	657.668	-3297.42			8.15244	8.13699	5.38429	10.13
	1.98342	14.37	7.78177	12.7798	3.01874	7.84539	2.21362	8.30833	5.70483	15.387	7.90287	6.6923	266.34	0.121684	0.355408	0.679439	2.05868	642.512	-3297.46			8.04505	7.88131	5.40893	9.99406
	1.94569	14.1599	7.74218	13.2436	3.06562	7.21681	2.20119	8.11754	6.02409	15.4703	8.01783	6.64904	276.529	0.122035	0.355025	0.683143	2.06634	626.363	-3297.49			7.94926	7.84202	5.44761	10.0457
	1.92852	14.0232	7.59804	13.444	3.00986	6.55041	2.2229	8.11525	6.26244	15.1348	8.00114	6.61109	275.657	0.122364	0.355073	0.681694	2.06983	611.945	-3297.35			7.84991	7.66809	5.53353	9.91567
	1.93291	14.1186	7.40382	12.9915	3.13842	6.23383	2.2019	8.05414	6.23138	14.7119	7.86502	6.60864	270.391	0.122225	0.35547	0.684947	2.06933	592.4	-3297.31			7.81845	7.4546	5.49581	9.72853
	1.93382	14.1202	7.27693	13.5014	3.38465	5.7172	2.19221	7.99254	6.2334	14.1694	7.99958	6.76804	267.144	0.121743	0.355403	0.680705	2.06638	569.516	-3297.43			7.77697	7.53442	5.47272	9.64566
	1.95887	13.5996	7.18971	14.5931	3.61982	5.84361	2.23786	8.0131	6.08865	13.968	7.69744	7.06534	260.286	0.121356	0.355832	0.671	2.07073	549.145	-3297.46			7.58273	8.01883	5.44654	9.57692
	1.98068	12.9511	7.14517	15.0988	3.91546	5.83315	2.29021	7.98308	6.1837	13.9922	7.95085	7.43443	250.486	0.121448	0.356072	0.674608	2.07301	527.507	-3297.49			7.35898	8.28247	5.48566	9.79248
	2.01133	13.0525	7.2405	15.5415	4.18087	5.90918	2.33428	7.90821	6.13619	14.38	8.25708	8.04974	246.43	0.121405	0.356663	0.673146	2.07287	502.359	-3297.67			7.43479	8.54387	5.45956	10.229
	2.02637	13.2777	7.42987	15.9766	4.47703	5.94243	2.37202	7.65494	6.19714	14.5959	8.27581	8.71858	241.527	0.121072	0.357147	0.668441	2.07242	479.221	-3297.81			7.57799	8.79868	5.40803	10.5301
	2.09871	13.4194	7.54701	16.0851	4.6579	6.15785	2.40566	7.4456	6.28355	14.9698	8.60665	9.25217	229.088	0.12105	0.357676	0.663591	2.0788	457.832	-3297.87			7.68837	8.96694	5.37827	10.9429
	2.15007	13.7221	7.4199	15.5116	4.92451	6.20369	2.44638	7.49338	6.17113	15.9791	9.01233	10.035	215.292	0.120722	0.358076	0.65969	2.08892	432.418	-3298.03			7.76402	8.87992	5.3703	11.6755
	2.21101	13.9597	7.44395	15.4452	5.00694	6.18369	2.4608	7.39261	6.15641	17.1872	9.32577	10.6542	207.277	0.121102	0.357244	0.643203	2.09893	405.611	-3298.28			7.87155	8.8786	5.3366	12.3891
	2.2258	14.0994	7.65412	15.4066	5.17118	6.19831	2.46225	7.43516	6.04056	17.8134	9.30593	11.5623	216.055	0.121255	0.35698	0.639288	2.10894	380.175	-3298.38			7.9931	8.92536	5.31266	12.8939
	2.22009	14.1671	7.64474	14.9924	5.31263	6.53779	2.50243	7.38223	6.07061	17.9556	9.6319	12.1821	232.283	0.121862	0.357495	0.644803	2.11577	351.175	-3298.36			8.01064	8.94761	5.31842	13.2565
	2.18449	14.4773	7.62278	14.3086	5.22704	6.80367	2.42552	7.21433	5.97101	18.3198	9.71983	12.6997	244.948	0.122273	0.357264	0.647173	2.11483	318.397	-3298.41			8.09485	8.77978	5.20362	13.5798
	2.14879	14.7938	7.58095	13.2889	5.18075	7.11591	2.37064	7.18066	5.92135	18.4	9.80482	13.0813	246.481	0.122286	0.356893	0.645668	2.12913	285.41	-3298.4			8.17453	8.52853	5.15755	13.762
	2.1143	14.8957	7.6496	12.9986	5.11407	7.53717	2.28895	7.15158	5.8691	18.3224	9.59481	13.1584	239.444	0.121866	0.356935	0.647533	2.13236	250.511	-3298.26			8.21987	8.54995	5.10321	13.6919
	2.0673	14.7745	7.53287	12.3937	5.02282	7.81028	2.24115	7.22376	5.81214	18.5364	9.49119	13.4246	230.351	0.121896	0.357116	0.644953	2.13451	210.188	-3298.19			8.1249	8.40892	5.09235	13.8174
	1.98368	14.435	7.42103	12.1263	4.94888	8.14885	2.15151	7.19226	5.61752	18.1523	9.03614	13.891	220.56	0.121981	0.356792	0.635587	2.13863	169.139	-3298.16			7.94658	8.40802	4.9871	13.6932
	1.88994	14.1863	7.6747	12.0119	4.82126	8.5688	2.07941	7.00659	5.46283	17.808	8.58629	13.9555	216.151	0.121993	0.356859	0.631794	2.13475	127.768	-3297.94			7.917	8.46733	4.84961	13.4499
	1.83118	14.2915	7.58047	11.7873	4.74313	8.70818	2.07269	6.97545	5.21162	16.9494	8.28588	14.2116	211.741	0.121293	0.357116	0.626332	2.13488	83.3332	-3297.69			7.90104	8.41289	4.75325	13.149
	1.81276	13.9141	7.52888	11.381	4.57673	8.69773	2.04381	7.00319	5.03952	16.5222	7.99343	13.8331	205.035	0.121409	0.35752	0.622178	2.13774	37.9485	-3297.65			7.75192	8.21849	4.69551	12.7829
	1.8114	13.9067	7.57162	11.0239	4.46159	8.49987	2.06249	7.21055	5.09886	16.3944	7.39809	14.1114	192.261	0.121082	0.35783	0.611939	2.1369	-6.20357	-3297.56			7.76323	7.99511	4.79063	12.6346
	1.77826	14.0958	7.44624	10.7331	4.27505	8.30411	2.0536	7.20514	4.93551	15.955	6.93199	14.2271	168.824	0.12113	0.357923	0.595384	2.13689	-50.448	-3297.32			7.77343	7.77076	4.73142	12.3714
	1.72897	14.5799	7.33975	10.401	4.15157	7.92279	2.0612	7.37245	4.72774	15.5189	6.42417	14.9477	162.443	0.121233	0.357976	0.581634	2.13182	-95.3099	-3297.24			7.88288	7.49177	4.72046	12.2969
	1.73459	14.9722	7.13105	10.0453	4.01209	7.42522	2.08799	7.52792	4.63976	14.8371	6.13774	15.6353	178.791	0.121592	0.357964	0.573407	2.11802	-138.578	-3297.3			7.94593	7.16086	4.75189	12.2034
	1.71024	14.9708	7.05687	9.84111	3.87893	6.8391	2.10511	7.52923	4.46971	14.3275	5.78253	16.1677	205.125	0.12126	0.358044	0.56701	2.11212	-182.713	-3297.21			7.91265	6.85305	4.70135	12.0926
	1.72433	15.0092	6.80212	9.51215	3.67343	6.19241	2.113	7.62515	4.33899	14.0318	5.71576	16.4766	233.87	0.120952	0.358297	0.55381	2.1011	-230.379	-3297.15			7.84523	6.45933	4.69238	12.0747
	1.733	15.2495	6.81335	9.40991	3.63607	5.77228	2.09915	7.90385	4.1775	13.5192	5.30769	16.7061	258.43	0.121115	0.358719	0.553866	2.10445	-280.672	-3297.36			7.93196	6.27275	4.72683	11.8443
	1.75202	15.1032	6.82158	9.75081	3.57137	5.5904	2.08095	8.16073	4.09823	13.653	4.89276	17.1072	268.517	0.121319	0.358396	0.553662	2.10972	-334.374	-3297.4			7.89227	6.30419	4.77997	11.8843
	1.69891	15.1554	6.90137	9.4581	3.48266	5.40254	2.00363	8.20287	4.01298	13.3309	4.81425	16.9963	268.027	0.120978	0.35752	0.552685	2.12298	-395.802	-3297.28			7.91855	6.11443	4.73983	11.7138
	1.65974	14.9361	6.86476	9.49259	3.41136	5.30868	1.96891	8.22976	3.79176	13.3612	4.6159	17.2397	274.922	0.120517	0.356858	0.558012	2.14154	-463.645	-3297.38			7.82021	6.07088	4.66348	11.7389
	1.65842	14.3338	6.84183	9.25451	3.35454	5.43735	1.96061	8.44678	3.85545	13.6134	4.48528	17.5128	291.91	0.119874	0.356615	0.561105	2.15314	-542.997	-3297.55			7.61136	6.01546	4.75428	11.8705
	1.6531	13.9171	6.78308	9.05176	3.2446	5.62438	1.9337	8.65173	3.80466	13.9817	4.49787	17.5278	307.716	0.119375	0.356591	0.558421	2.16633	-634.326	-3297.37			7.45108	5.97358	4.79669	12.0025
	1.64758	13.7745	6.73961	8.5824	3.11437	5.66757	1.93681	8.79485	3.77078	14.1611	4.69555	17.4304	312.774	0.118932	0.356919	0.557262	2.18085	-735.53	-3297.21			7.38723	5.78811	4.83415	12.0957
	1.68268	13.914	6.81225	8.39877	3.09135	5.9939	1.97993	9.05071	3.82014	14.9493	4.7594	17.1322	302.47	0.119048	0.356418	0.557362	2.19393	-849.894	-3297.22			7.46964	5.82801	4.95026	12.2803
	1.69142	14.1197	6.87277	8.14664	2.9873	6.30751	1.99757	9.23073	3.92472	15.3786	5.08006	17.4893	281.505	0.11901	0.355994	0.558245	2.21007	-975.445	-3296.94			7.56129	5.81382	5.051	12.6493
	1.69423	14.5839	6.81656	7.76233	2.84384	6.65538	2.00383	9.2409	4.05859	15.7563	5.65722	17.7815	250.603	0.119293	0.355568	0.555588	2.21234	-1113.41	-3296.44			7.69823	5.75385	5.10111	13.065
	1.68529	15.1408	6.69244	7.75997	2.66884	7.17731	2.02077	9.4917	4.21536	16.3718	6.14193	18.083	230.856	0.119304	0.355648	0.559093	2.21033	-1258.23	-3296.23			7.8395	5.86871	5.24261	13.5323
	1.70181	15.3717	6.62871	7.49046	2.61876	7.60128	2.05035	9.85398	4.2205	17.654	6.74017	18.9502	230.111	0.119831	0.356434	0.561843	2.20654	-1413.08	-3296			7.90075	5.9035	5.37494	14.4481
	1.704	15.9231	6.67726	7.66776	2.58997	7.96686	2.08357	9.97017	4.35939	18.2421	7.23929	19.306	235.964	0.119825	0.356921	0.563085	2.19984	-1569.42	-3295.45			8.10145	6.07486	5.47104	14.9291
	1.70804	16.7544	6.7311	7.7433	2.59626	8.40237	2.1163	9.97755	4.4614	18.7804	7.65324	19.2504	242.238	0.120001	0.35691	0.563663	2.20303	-1722.09	-3295.13			8.39784	6.24731	5.51842	15.228
	1.73035	17.3705	6.86309	7.86319	2.60067	8.83294	2.14238	10.1913	4.636	19.0767	8.08985	18.8571	245.589	0.11928	0.356175	0.566676	2.20029	-1872.01	-3295.17			8.65464	6.43227	5.65656	15.3412
	1.71153	17.8761	7.03347	8.09403	2.67405	9.5294	2.11386	10.3714	4.75022	19.3356	8.4423	18.7861	247.413	0.11897	0.355981	0.573228	2.19269	-2011.31	-3295.07			8.87371	6.76583	5.74515	15.5213
	1.7099	18.8402	7.16147	8.25324	2.668	10.1776	2.09165	10.5557	5.05386	20.3324	8.90776	17.6848	246.496	0.118298	0.35584	0.571804	2.18668	-2133.92	-3295.08			9.23719	7.03294	5.90039	15.6417
	1.67842	19.1464	7.04126	8.66652	2.7255	11.2779	2.08595	10.8066	5.15162	20.7873	9.07782	16.968	246.727	0.117509	0.355765	0.569577	2.17387	-2241.84	-3295.56			9.28868	7.55663	6.01471	15.611
	1.70069	18.8615	7.1811	9.14034	2.72316	12.4469	2.13005	10.8597	5.21136	21.3024	9.32631	16.3485	252.328	0.116949	0.355255	0.563768	2.17928	-2328.69	-3296			9.24777	8.10347	6.06703	15.6591
	1.72681	19.1387	7.40947	9.3578	2.76378	13.4472	2.12309	10.9352	5.37944	21.5528	9.36619	15.2961	264.829	0.116681	0.354598	0.557856	2.18203	-2394.2	-3296.21			9.425	8.52294	6.1459	15.405
	1.73688	19.8586	7.56569	9.77282	2.76741	14.6459	2.0967	10.9881	5.51123	22.2877	9.49938	14.0366	278.145	0.116941	0.353799	0.546215	2.18215	-2441.36	-3296.63			9.7204	9.06203	6.19868	15.2746
	1.7725	20.7375	7.90266	10.7134	2.80573	15.2721	2.08244	10.9443	5.80174	23.5909	9.75235	12.7009	282.726	0.117389	0.353161	0.542472	2.18332	-2473.73	-3297.19			10.1376	9.59707	6.27615	15.348
	1.75761	21.4226	8.19485	11.4233	2.88058	15.921	2.06861	10.9369	5.85193	25.7453	10.0853	12.1895	270.928	0.117895	0.352886	0.542515	2.18111	-2489.8	-3297.33			10.4584	10.0749	6.28582	16.0067
	1.75438	22.2623	8.53428	12.1681	2.95433	16.3816	2.06074	10.9733	6.18132	27.6814	10.7275	12.2542	249.769	0.118323	0.352877	0.542564	2.19067	-2493.96	-3297.39			10.8503	10.5013	6.40514	16.8877
	1.74179	22.7828	8.85068	13.4439	3.05337	17.1715	2.07224	11.113	6.33538	29.3705	10.9749	12.1819	232.285	0.118733	0.353134	0.54565	2.19659	-2491.32	-3297.56			11.1251	11.2229	6.50688	17.5091
	1.74532	23.2169	9.47397	14.9533	3.1169	17.8041	2.09744	10.9927	6.51195	30.9153	11.4183	12.461	226.224	0.118991	0.353369	0.551868	2.19836	-2483.4	-3297.37			11.4787	11.9581	6.53403	18.2649
	1.75837	25.2041	9.94532	17.1596	3.29307	18.6689	2.09065	10.6493	6.82852	34.3312	11.7685	12.7859	228.316	0.119034	0.353673	0.558048	2.20577	-2471.05	-3296.74			12.3026	13.0405	6.52282	19.6285
	1.76928	26.7362	10.2697	18.7643	3.64214	19.6384	2.08368	10.3686	7.02431	38.6763	11.9385	12.8339	226.01	0.118978	0.353958	0.563135	2.19734	-2456.91	-3296.18			12.9251	14.0149	6.4922	21.1496
	1.80646	28.1384	10.5716	21.3166	4.02981	21.1464	2.10637	9.99207	7.37189	42.0709	12.147	12.6707	221.342	0.11858	0.354352	0.572641	2.1886	-2442.72	-3294.17			13.5055	15.4976	6.49011	22.2962
	1.81398	28.6525	10.676	24.1758	4.4128	22.5352	2.18577	9.96451	7.32418	44.6921	12.0932	13.3012	212.763	0.117714	0.354803	0.576245	2.1772	-2429.52	-3286.61			13.7142	17.0413	6.49149	23.3622
	1.85485	28.4478	10.6883	27.7928	4.81903	24.5847	2.22746	9.85738	7.25377	48.9215	11.8216	13.4741	205.528	0.116957	0.355331	0.575385	2.16823	-2416.6	-3268.39			13.6637	19.0655	6.4462	24.739
	1.90145	28.6644	10.6096	31.2735	5.35197	26.7675	2.32102	9.55273	7.12228	51.147	11.3917	13.3571	207.321	0.116824	0.355979	0.575358	2.16123	-2403.96	-3236.45			13.7252	21.131	6.33201	25.2986
	1.96235	28.7273	10.6784	35.818	5.91483	28.734	2.37738	9.32404	7.08583	54.4977	10.8802	13.4022	209.581	0.116806	0.355466	0.577108	2.15152	-2391.5	-3182.4			13.7894	23.4889	6.26241	26.26
	1.97803	28.6961	10.5812	40.3965	6.52391	31.0353	2.38265	9.00516	7.07985	57.1501	10.3379	13.2419	207.908	0.116815	0.355736	0.573348	2.14578	-2380.06	-3104.66			13.7518	25.9852	6.15589	26.91
	2.03143	28.1692	10.7276	44.3747	7.04679	32.5236	2.42096	9.04659	6.84368	59.105	9.75723	12.9451	205.733	0.116955	0.356018	0.566181	2.14052	-2370.8	-2999.77			13.6427	27.9817	6.10375	27.2691
	2.09444	27.9625	10.5377	48.0969	7.50263	33.2424	2.45331	9.24152	6.76084	58.8829	9.24397	12.6249	213.196	0.117339	0.355604	0.570969	2.13589	-2364.18	-2885.05			13.5316	29.614	6.15189	26.9173
	2.15549	26.671	10.3468	52.1724	8.15629	35.132	2.49323	9.6164	6.38137	57.3254	8.75639	12.4256	234.687	0.117498	0.35582	0.574037	2.13539	-2357.6	-2763.11			13.0577	31.8202	6.16367	26.1692
	2.17604	26.5501	10.5143	55.5588	8.75204	35.4861	2.51094	9.8075	6.16778	58.5456	8.18593	12.2387	255.827	0.118327	0.355586	0.580445	2.14163	-2352.94	-2634.46			13.0801	33.2656	6.16207	26.3234
	2.21012	26.7075	10.5054	57.8049	9.26358	35.927	2.57231	9.88813	6.05635	59.2552	8.27705	12.5887	270.324	0.118896	0.355441	0.5847	2.13803	-2349.62	-2502.1			13.141	34.3318	6.17226	26.707
	2.23349	26.6648	10.8025	58.032	9.87753	36.2278	2.6317	9.72867	6.0949	59.9247	8.25871	12.9403	274.007	0.119666	0.355183	0.589882	2.13707	-2348.88	-2362.61			13.2336	34.7124	6.15176	27.0412
	2.23579	26.2767	10.7728	58.6045	10.3565	36.5064	2.61391	9.51761	5.95699	60.933	8.47386	13.6782	272.711	0.119789	0.354657	0.595471	2.13282	-2350.13	-2224.34			13.0951	35.1558	6.0295	27.695
	2.24131	26.3722	10.557	57.9866	10.6887	37.7232	2.65202	9.3459	5.82112	61.2381	8.79062	14.6858	276.961	0.119944	0.354556	0.595976	2.12114	-2352.94	-2099.07			13.0568	35.4661	5.93968	28.2382
	2.25062	25.7864	10.0917	55.6385	10.7373	36.8974	2.64205	9.2731	5.70702	59.8404	9.1175	14.8322	288.2	0.120234	0.354179	0.601625	2.11187	-2357.25	-1993.42			12.7096	34.4244	5.87406	27.93
	2.19391	24.5699	9.75528	52.1022	10.811	35.7092	2.64245	9.31699	5.54774	57.7168	9.40342	15.1286	301.994	0.120205	0.35338	0.602111	2.10781	-2361.61	-1913.57			12.173	32.8741	5.83573	27.4163
	2.12129	23.2618	9.4064	46.3921	10.4336	34.2124	2.62293	9.24381	5.59491	55.513	9.93316	14.9732	312.02	0.120174	0.352767	0.607598	2.09972	-2367.13	-1853.09			11.5965	30.346	5.82055	26.8064
	2.09049	22.3509	9.05145	40.8472	9.99602	31.8701	2.60919	9.50163	5.56564	52.7267	10.4099	14.7436	310.832	0.120229	0.353053	0.606424	2.08683	-2374.14	-1810.95			11.1643	27.5711	5.89215	25.9601
	2.03865	21.2267	8.58773	34.8178	9.42413	29.8857	2.61195	9.81304	5.57427	47.9068	10.6882	14.3988	302.567	0.120536	0.353428	0.604132	2.08109	-2380.41	-1791.84			10.6177	24.7092	5.99976	24.3313
	1.98724	20.1986	8.16413	30.1425	8.39929	27.0167	2.51791	10.1187	5.62553	43.0579	10.6265	13.7534	289.648	0.120397	0.353279	0.600739	2.07396	-2385.47	-1799.01			10.1167	21.8528	6.08739	22.4793
	1.95478	18.8369	7.60334	25.8312	7.65801	23.7715	2.45482	10.3074	5.73775	36.8368	10.8799	13.1616	279.92	0.120667	0.353111	0.601129	2.06707	-2388.53	-1836.19			9.46501	19.0869	6.16664	20.2928
	1.93049	17.3806	7.48846	20.7336	6.71039	20.0464	2.42472	10.2579	5.79383	30.8544	10.8435	12.2308	279.066	0.121017	0.353089	0.605829	2.05657	-2389.58	-1897.64			8.9332	15.8301	6.1588	17.9762
	1.89927	16.1307	7.62233	17.2602	5.99577	16.0067	2.35229	10.2011	5.91848	23.8834	10.8837	11.3404	280.312	0.121387	0.35299	0.60496	2.04911	-2387.28	-1972.72			8.55075	13.0876	6.15728	15.3692
	1.86451	15.7156	7.64979	16.156	5.37956	13.3647	2.36649	10.0644	5.93685	19.388	10.9909	11.6093	283.195	0.121427	0.353632	0.599928	2.03898	-2382.53	-2053.67			8.40997	11.6334	6.12258	13.9961
	1.87653	15.3155	7.59518	16.2206	5.10968	12.1371	2.34773	10.0127	6.23164	16.5623	11.0322	12.2664	279.568	0.121615	0.353681	0.592012	2.04375	-2376.94	-2132.88			8.2624	11.1558	6.19735	13.287
	1.8606	14.8619	7.58447	16.7319	4.72402	11.0303	2.32435	9.85237	6.34694	14.8838	11.0732	13.0517	266.832	0.12176	0.353299	0.584924	2.05416	-2370.68	-2204.5			8.10232	10.8287	6.17455	13.0029
	1.84262	14.8048	7.68703	16.9883	4.295	9.97225	2.29776	9.36666	6.40195	14.2589	11.0656	13.6818	253.221	0.121493	0.352262	0.578974	2.06956	-2363.89	-2268.13			8.11149	10.4185	6.02212	13.0021
	1.84959	14.7059	7.81934	17.6313	4.12685	8.71919	2.32378	8.98919	6.50485	14.902	11.2161	14.4437	246.036	0.121964	0.351355	0.575785	2.08884	-2357.77	-2322.25			8.12493	10.1591	5.93928	13.5206
	1.84305	14.5978	7.67377	17.4695	3.82811	7.8078	2.31094	8.73713	6.59324	15.7383	11.0359	14.8584	242.904	0.122024	0.350597	0.566341	2.10235	-2352.89	-2366.84			8.03821	9.70181	5.88044	13.8775
	1.80561	14.5312	7.84029	17.1761	3.7091	7.13156	2.2576	8.63188	6.48968	16.0595	10.7229	15.3595	245.653	0.121861	0.350458	0.560401	2.11525	-2349.02	-2402.32			8.05903	9.33894	5.79305	14.0473
	1.793	14.7835	7.62586	16.3286	3.53551	6.52142	2.26858	8.90987	6.37986	16.1129	10.6578	15.7778	255.411	0.121989	0.35033	0.552388	2.12023	-2347.77	-2429.62			8.06745	8.79516	5.85277	14.1828
	1.79568	14.8457	7.4164	14.9318	3.28784	5.98681	2.33576	9.39507	6.34565	16.4119	10.448	15.9442	271.421	0.121591	0.350376	0.552626	2.1339	-2349.85	-2450.15			8.01926	8.06883	6.02549	14.268
	1.81922	14.7421	7.20202	12.982	3.03867	5.27234	2.31721	9.49217	6.11394	16.1447	10.3443	16.2968	279.734	0.122028	0.350978	0.561536	2.13617	-2354.63	-2465.5			7.9211	7.09766	5.97444	14.2619
	1.82736	14.1644	7.00178	11.2478	2.89465	4.7917	2.31607	9.61076	5.80685	16.0785	9.8109	15.8571	275.857	0.122561	0.351617	0.566128	2.13392	-2359.59	-2476.53			7.6645	6.31138	5.91123	13.9155
	1.84668	14.5543	6.73106	10.1024	2.7852	4.36433	2.30717	9.6578	5.64218	15.9433	9.38357	15.8865	267.868	0.123296	0.35212	0.570947	2.131	-2363.86	-2483.28			7.71067	5.75063	5.86905	13.7378
	1.86888	15.2474	6.4572	9.24217	2.65281	4.15752	2.31591	9.76385	5.44899	16.0422	8.74289	15.4818	266.105	0.12381	0.352879	0.575056	2.12577	-2368.05	-2487.18			7.85782	5.35083	5.84292	13.4223
	1.85146	15.3238	6.32235	8.04711	2.65175	4.02035	2.32075	9.90373	5.04991	15.1931	8.20963	14.9906	269.185	0.123591	0.353247	0.577185	2.11948	-2372.92	-2489.45			7.83254	4.9064	5.75813	12.7978
	1.884	15.4465	6.15227	6.99771	2.57818	3.92354	2.35497	9.94909	4.86891	14.2171	7.68702	14.47	277.744	0.123809	0.353433	0.585039	2.11834	-2377.99	-2490.38			7.82759	4.49981	5.72432	12.1247
	1.91511	15.6635	6.02664	6.33782	2.55465	3.71026	2.41504	10.176	4.58023	13.3623	7.13306	13.6856	291.052	0.124307	0.353587	0.58771	2.12299	-2383.74	-2490.78			7.8684	4.20091	5.72377	11.3936
	1.9777	16.018	5.99472	6.16795	2.69508	3.64245	2.45453	10.2668	4.41813	12.9637	6.48382	13.0363	297.933	0.125137	0.353794	0.59378	2.126	-2389.42	-2492.23			7.9968	4.16849	5.71314	10.8279
	1.99867	16.4818	6.05818	6.31686	2.78851	3.53425	2.48308	9.96647	4.19174	12.5596	6.03999	11.9661	286.871	0.125263	0.35323	0.596973	2.12754	-2393.49	-2495.38			8.17956	4.21321	5.5471	10.1886
	2.02546	17.0689	6.1102	6.69841	2.97476	3.67449	2.50029	9.83914	4.10069	12.3883	5.74747	11.5758	260.543	0.125623	0.353177	0.594126	2.13297	-2396.54	-2500.36			8.40151	4.44922	5.48004	9.90385
	2.04763	17.2993	6.16791	7.59435	3.10217	3.70866	2.53226	9.39949	3.95687	12.0512	5.56825	11.4237	246.065	0.125773	0.352943	0.590502	2.1318	-2400.64	-2507.23			8.50496	4.80173	5.29621	9.68106
	2.06938	16.4054	6.29034	8.44679	3.26302	3.78415	2.54561	9.32912	3.84989	11.5668	5.39499	11.1679	245.987	0.125311	0.352838	0.590542	2.12957	-2404.64	-2516.65			8.25505	5.16465	5.24154	9.37655
	2.13206	15.8685	6.45884	9.93533	3.53265	3.91372	2.55681	8.90524	3.82845	11.4957	5.37942	11.2177	249.501	0.125438	0.352875	0.588844	2.12502	-2407.28	-2528.28			8.15314	5.7939	5.09683	9.36424
	2.18127	15.6106	6.73289	10.6936	3.61819	4.09645	2.57456	8.62226	3.72409	11.4341	5.32671	11.1481	250.058	0.125813	0.353393	0.593102	2.12689	-2409.22	-2541.32			8.17491	6.1361	4.97364	9.30297
	2.20907	15.2704	6.7771	11.4426	3.69957	4.22743	2.61143	8.40741	3.7741	11.4338	5.45902	10.9424	244.064	0.126156	0.354008	0.592792	2.13132	-2411.2	-2556.21			8.08552	6.45655	4.93098	9.2784
	2.2366	14.7511	6.8047	11.9101	3.76114	4.4509	2.62183	7.8671	3.71772	11.3266	5.62562	10.9525	233.981	0.126255	0.354699	0.59549	2.13172	-2411.8	-2571.88			7.93081	6.70739	4.73555	9.30156
	2.36939	14.1784	6.8716	12.3841	3.79184	4.69721	2.66358	7.34981	3.86392	11.1561	5.97116	11.0784	221.038	0.12599	0.354656	0.598672	2.13066	-2411.8	-2588.17			7.80645	6.95773	4.62577	9.40188
	2.4229	13.4763	6.90062	13.1401	3.84031	5.18114	2.69863	7.05491	4.00334	11.1068	6.30228	11.3998	218.073	0.125964	0.354772	0.602605	2.12972	-2413.11	-2604.46			7.59994	7.38719	4.58563	9.60298
	2.497	12.5394	7.06861	13.4998	3.85322	5.60758	2.76476	7.07421	4.15755	11.053	6.6716	11.342	237.342	0.125355	0.355052	0.612654	2.11919	-2414.11	-2620.88			7.36834	7.65355	4.66551	9.68885
	2.62533	12.1074	7.43022	13.3565	3.97889	6.2495	2.84339	7.16099	4.25545	11.0488	7.03411	11.1019	259.203	0.125349	0.355165	0.617108	2.11805	-2413.8	-2637.29			7.38765	7.86163	4.75328	9.72827
	2.66687	11.9135	7.54447	12.7744	3.96553	6.83421	2.9274	7.08134	4.42412	11.1043	7.33804	11.0684	270.52	0.125318	0.355099	0.624405	2.11332	-2415.03	-2652.99			7.37494	7.85804	4.81095	9.8369
	2.70896	11.67	7.63505	11.9572	3.87522	7.2954	2.98614	7.04514	4.48893	11.0236	7.64614	10.4791	269.367	0.124822	0.354832	0.628816	2.10533	-2416.85	-2668.34			7.33799	7.70928	4.84007	9.71628
	2.75336	11.6159	7.78034	11.2786	3.85606	7.56433	3.04254	7.15014	4.66115	11.0811	8.04533	10.2307	267.905	0.123493	0.355054	0.637804	2.10533	-2416.63	-2683.55			7.38319	7.56632	4.95128	9.78571
	2.80118	11.1944	7.77563	10.6895	3.85706	7.8518	3.04176	7.2675	4.76559	11.045	8.3619	9.78316	272.121	0.122461	0.355139	0.644013	2.11017	-2416.59	-2698.77			7.25709	7.46613	5.02495	9.73002
	2.73811	11.0714	7.71912	10.3923	3.90312	8.31358	3.03011	7.41746	4.8261	11.0187	8.61452	9.47049	274.385	0.121363	0.355173	0.649433	2.12072	-2418.7	-2713.93			7.17622	7.53634	5.09122	9.70124
	2.65923	10.6539	7.53973	9.74897	3.89191	8.96273	3.00771	7.60055	4.89427	10.8922	8.79283	9.43575	271.078	0.120842	0.354919	0.653868	2.13229	-2419.39	-2728.7			6.95096	7.53454	5.16751	9.70691
	2.67778	10.7065	7.59007	9.11913	3.92122	9.59095	2.98721	7.85191	5.07598	10.6779	9.02193	8.98954	258.991	0.120376	0.354638	0.656324	2.1445	-2418.55	-2743.57			6.99144	7.54377	5.30503	9.56314
	2.59291	11.4134	7.39591	8.20435	3.94827	9.93933	2.92797	8.05573	5.2924	10.867	9.13322	8.55442	246.154	0.120523	0.35437	0.663493	2.15594	-2420.27	-2758.71			7.13406	7.36399	5.42537	9.5182
	2.50418	11.4004	7.37957	7.96814	3.92392	10.0472	2.85534	8.31351	5.54396	11.2459	9.15459	8.47097	239.208	0.12027	0.354604	0.66657	2.17051	-2422.02	-2774.17			7.09471	7.31307	5.57094	9.62383
	2.46208	12.2434	7.32365	7.60472	3.9286	10.233	2.7855	8.57518	5.8866	11.2693	9.33353	8.20147	238.167	0.120092	0.355065	0.664688	2.19549	-2420.77	-2790.51			7.34304	7.25543	5.74909	9.60142
	2.35961	12.3455	7.10324	7.26887	3.8783	10.4092	2.70978	8.53011	6.20362	11.3828	9.24402	8.16358	248.799	0.12068	0.355034	0.662347	2.21356	-2421.02	-2807.23			7.26946	7.18546	5.8145	9.5968
	2.28613	12.0789	7.14549	7.16763	3.87559	10.8094	2.63809	8.55518	6.47809	11.4899	9.18011	8.39156	266.375	0.12153	0.354248	0.661195	2.22359	-2423.62	-2824.52			7.17016	7.28422	5.89045	9.68719
	2.22055	12.1365	7.19407	7.29152	3.86602	11.1441	2.60195	8.65208	6.89777	11.7312	9.20504	8.45345	288.721	0.122515	0.354084	0.658473	2.24021	-2423.1	-2842.25			7.1837	7.43388	6.0506	9.79656
	2.16755	12.2288	7.28718	7.18213	3.83839	11.1934	2.54986	8.70061	7.10919	11.7587	8.98775	8.3689	308.715	0.122973	0.354028	0.657975	2.24872	-2421.69	-2859.58			7.22785	7.40464	6.11989	9.70513
	2.08278	12.6219	7.27555	7.22791	3.85791	11.3851	2.46607	8.65255	7.21538	11.89	8.9838	8.33347	316.287	0.123317	0.35409	0.658891	2.25947	-2424.32	-2877.06			7.32673	7.49031	6.11133	9.73574
	2.02208	12.7526	7.46742	7.16606	3.79468	11.8434	2.43232	8.56309	7.06605	11.9228	8.70264	8.35528	317.614	0.123419	0.353977	0.653338	2.26868	-2425.52	-2894.31			7.41403	7.60138	6.02049	9.66024
	2.00689	12.8541	7.39961	7.29478	3.80373	12.6449	2.39371	8.55757	7.06171	11.541	8.64111	8.22186	319.694	0.123263	0.354069	0.643056	2.28526	-2423.41	-2911.26			7.42019	7.91447	6.00433	9.46797
	1.93716	12.8476	7.26446	7.41181	3.79801	13.441	2.32681	8.52589	6.98585	11.0118	8.53078	8.36784	319.057	0.123405	0.353543	0.637973	2.29367	-2424.48	-2928			7.34975	8.21694	5.94618	9.30348
	1.87426	12.7342	7.2275	7.35758	3.73605	14.5475	2.25538	8.65273	6.60553	10.4901	8.11839	8.28621	312.442	0.123349	0.353315	0.628466	2.29491	-2427.4	-2944.5			7.27866	8.54705	5.83788	8.96489
	1.9083	13.3693	7.19872	7.4445	3.79486	14.9816	2.18241	8.91253	6.30913	10.0133	7.95672	8.35848	302.704	0.123217	0.353285	0.619753	2.29443	-2425.78	-2961.06			7.49211	8.74032	5.80136	8.77617
	1.89444	14.0001	7.37089	7.53683	3.77279	15.5261	2.08938	9.17511	5.84424	10.0836	7.5527	8.23525	289.188	0.122438	0.35339	0.611926	2.29235	-2425.02	-2977.1			7.75514	8.94523	5.70291	8.62386
	1.87844	14.9429	7.40892	7.73649	3.7136	15.889	2.02294	9.47383	5.18214	10.0495	7.07137	8.30227	265.138	0.122164	0.353076	0.603469	2.29008	-2428.9	-2993.49			8.07675	9.11304	5.55964	8.47438
	1.88693	15.2731	7.39846	8.00209	3.66226	16.4149	1.96196	9.45219	4.91419	9.6484	6.69233	8.5815	237.951	0.121796	0.353223	0.591918	2.2794	-2429.33	-3010.69			8.18615	9.35974	5.44278	8.30741
	1.87233	15.6561	7.60319	8.38029	3.58471	16.7666	1.93366	9.87148	4.61778	9.41538	6.1381	8.92611	224.198	0.121657	0.353565	0.583964	2.25832	-2426.86	-3028.22			8.37721	9.57719	5.47431	8.15986
	1.82043	15.6461	7.37242	8.69285	3.53769	16.5942	1.88872	10.3369	4.42307	9.0543	5.7506	9.00318	214.729	0.121063	0.354244	0.581214	2.24021	-2429.75	-3046.23			8.27964	9.60824	5.54957	7.93603
	1.77006	16.2001	7.6386	9.39845	3.41173	16.174	1.86564	10.2879	4.10567	8.60908	5.25072	8.98475	210.853	0.121021	0.354221	0.571212	2.22428	-2432.68	-3064.97			8.53625	9.66139	5.41974	7.61485
	1.76278	16.6594	7.76984	9.73609	3.32609	15.5904	1.84259	10.4822	3.91125	8.585	5.05356	9.11603	214.2	0.120667	0.35449	0.564176	2.211	-2429.78	-3084.18			8.73066	9.55086	5.41203	7.58486
	1.71753	16.7206	7.80931	10.1231	3.19633	14.9003	1.84607	10.4865	3.90247	8.46419	4.84576	9.5249	222.034	0.12028	0.354189	0.557025	2.20477	-2430.39	-3103.44			8.74914	9.40658	5.41167	7.61162
	1.67045	17.0098	7.80497	10.2357	3.03286	14.4066	1.87138	10.5098	3.95468	8.39553	4.67082	9.70965	228.367	0.120209	0.354104	0.554416	2.19286	-2435.19	-3122.87			8.82842	9.22507	5.44529	7.592
	1.61281	16.9617	7.73437	10.4185	2.98761	14.0277	1.84889	10.6044	3.99018	8.34704	4.61709	9.8698	228.888	0.119901	0.354369	0.553294	2.18236	-2434.37	-3142.6			8.76962	9.14461	5.48117	7.61131
	1.54882	16.9292	7.73819	10.6518	2.87531	13.3585	1.82412	10.5345	4.08006	8.39292	4.55836	10.1327	229.584	0.119552	0.354055	0.550869	2.18209	-2432.79	-3161.86			8.73874	8.96188	5.47956	7.69467
	1.52597	17.1883	7.62859	10.9437	2.78571	12.1874	1.78654	10.646	4.08308	8.21114	4.57197	10.2454	237.191	0.119688	0.354005	0.549453	2.1946	-2438.17	-3180.55			8.78095	8.63894	5.5052	7.67617
	1.50595	17.5962	7.8563	11.1921	2.72208	11.2975	1.76879	10.1159	4.15989	8.32768	4.57121	10.1345	249.861	0.120015	0.353839	0.550449	2.21261	-2440.97	-3198.95			8.98614	8.40391	5.34821	7.6778
	1.49884	17.7949	8.0274	11.1895	2.72975	10.7617	1.74268	10.0417	4.26485	8.32725	4.46143	10.5077	258.78	0.120208	0.353276	0.550645	2.21168	-2438.34	-3216.04			9.10704	8.22697	5.34975	7.76547
	1.47913	18.1834	8.25876	11.0242	2.79944	10.0619	1.73841	9.92186	4.38032	8.12079	4.36501	10.9705	253.304	0.12039	0.353146	0.551399	2.20724	-2442.38	-3232.5			9.30711	7.96186	5.34686	7.81876
	1.47344	18.4691	8.50564	11.0569	2.90239	8.93374	1.71179	10.0524	4.51443	8.02034	4.33009	10.8064	234.699	0.120806	0.352832	0.558132	2.20792	-2449.25	-3247.4			9.48273	7.631	5.42621	7.71895
	1.4963	19.1547	8.89713	11.7765	3.01814	8.51695	1.74074	10.5252	4.55446	8.08204	4.32984	10.9381	210.632	0.121156	0.35268	0.573936	2.20753	-2448.74	-3260.8			9.84938	7.77052	5.60678	7.78331
	1.49159	20.25	9.25272	12.9546	3.12671	8.01817	1.7547	10.5248	4.59705	8.18475	4.30124	11.1708	197.984	0.121718	0.352336	0.590109	2.21101	-2450.04	-3272.41			10.3315	8.03315	5.62553	7.8856
	1.52311	21.4658	9.36635	14.6463	3.1913	7.54635	1.79522	10.3926	4.65248	8.09135	4.23085	11.5988	188.594	0.122554	0.352523	0.601136	2.21631	-2457.97	-3282.04			10.7851	8.46133	5.61343	7.97368
	1.54746	22.1221	9.6986	16.0659	3.33593	7.48389	1.83602	10.5786	4.69233	8.26791	4.1889	12.0234	184.642	0.122872	0.352661	0.621858	2.2231	-2459.35	-3289.8			11.1227	8.96192	5.70231	8.16008
	1.55512	22.2445	9.92122	18.0745	3.51925	7.5341	1.84612	10.7554	4.63214	8.61048	4.09034	12.8334	184.368	0.123166	0.352925	0.64041	2.22003	-2456.64	-3295.79			11.2403	9.70928	5.74457	8.51141
	1.53208	22.7707	9.87109	20.5993	3.64918	7.22949	1.84646	11.0443	4.65862	9.22752	4.13519	13.3699	181.975	0.123362	0.353425	0.652544	2.2258	-2461.77	-3300.26			11.3913	10.4926	5.84981	8.91087
	1.54773	23.1324	10.1346	23.6253	3.71821	6.75625	1.86457	11.298	4.67822	9.93832	4.19684	14.4306	179.549	0.123541	0.354529	0.665447	2.24297	-2466.32	-3303.29			11.6049	11.3666	5.94693	9.52192
	1.55117	23.5125	10.2098	26.1233	3.96011	6.5511	1.89512	11.7053	4.67117	10.9635	4.19587	14.9649	192.603	0.123837	0.355414	0.677027	2.24416	-2462.43	-3305.07			11.7578	12.2115	6.09055	10.0414
	1.55771	23.501	10.3565	28.6487	4.15859	6.33893	1.91644	11.9568	4.70501	11.7762	4.24518	15.9301	203.024	0.124119	0.356076	0.687312	2.24651	-2463.27	-3305.98			11.8051	13.0487	6.19276	10.6505
	1.5637	23.0081	10.1274	31.7393	4.29951	6.33923	1.91236	12.063	4.67583	13.1536	4.25611	16.9732	205.05	0.124404	0.356721	0.693134	2.24497	-2468.96	-3306.59			11.5664	14.126	6.21708	11.461
	1.59783	21.5849	10.1126	35.0098	4.60534	6.39052	1.94666	12.4593	4.73964	14.3818	4.42351	17.7024	207.228	0.124284	0.357339	0.693348	2.23627	-2466.12	-3306.76			11.0984	15.3352	6.38187	12.1693
	1.61269	20.7194	10.2421	37.4612	4.77488	6.47252	2.03734	13.0982	4.75402	16.076	4.60897	18.5111	215.052	0.123715	0.357133	0.694242	2.21337	-2462.27	-3306.72			10.8581	16.2362	6.62985	13.0654
	1.61859	20.3686	10.2475	39.9598	4.87592	6.27505	2.07268	13.0831	4.7277	18.4948	4.80828	19.7427	225.236	0.123468	0.357374	0.686959	2.20523	-2467.33	-3306.58			10.7449	17.0369	6.62784	14.3486
	1.67261	20.4058	10.0337	41.7068	4.84223	6.21393	2.11329	13.2627	4.75512	20.2354	4.97174	21.4364	232.881	0.123	0.357677	0.680485	2.20178	-2468.33	-3306.31			10.704	17.5877	6.71038	15.5479
	1.73492	20.0072	10.0757	43.2208	4.97368	6.08243	2.1911	13.4621	4.64533	22.9524	5.13033	24.4861	236.877	0.123293	0.357214	0.673091	2.19607	-2462.45	-3306.03			10.606	18.0923	6.76618	17.5229
	1.82047	19.5372	9.85328	44.4898	5.08372	6.08634	2.25166	13.3839	4.76134	27.2254	5.38898	27.8363	233.581	0.123686	0.35706	0.670943	2.19562	-2220.77	-3305.49			10.4036	18.5533	6.79896	20.1502
	1.89443	19.3779	9.41636	46.7648	5.10622	6.16473	2.27461	12.9404	4.7421	32.664	5.67768	30.3416	217.146	0.12386	0.357134	0.6693	2.2024	-1871.46	-3304.97			10.2296	19.3453	6.65238	22.8944
	2.00611	19.6959	9.55338	48.8816	5.15298	6.02997	2.34396	12.5497	4.80733	39.4984	5.90013	31.8641	203.477	0.123911	0.357087	0.669282	2.20896	-1490.05	-3304.3			10.4185	20.0215	6.567	25.7542
	2.0243	19.7062	9.46725	49.7251	5.15218	6.24184	2.35168	12.3721	4.82275	44.1849	6.19459	33.7891	202.252	0.123468	0.35753	0.679406	2.21509	-1099.51	-3303.47			10.3992	20.373	6.51552	28.0562

## Sheet: P211 U2
	Ra Li	Oi Li	Oe Li	MF Li	ICO Li	LO Li	Ra Re	Oi Re	Oe Re	MF Re	ICO Re	LO Re	EKG	Kippwinkel	Rotwinkel	Kraft x	Kraft y	Druck li	Druck re			Bauch links	Rücken links	Bauch rechts	Rücken rechts
	4.05407	31.9139	9.24608	69.2998	6.72515	7.68845	3.10811	21.3337	5.59237	32.5592	11.4869	52.2677	381.351	5.62302	4.2584	1.26937	237.359	42	-1163.21			15.0713	27.9045	10.0114	32.1046
	4.24005	33.1041	9.37363	69.7286	6.85577	7.6907	3.16978	21.6338	5.71002	33.1296	11.6276	52.6272	375.562	5.6265	4.26249	1.31789	237.421	38	-1152.6			15.5726	28.0917	10.1712	32.4615
	4.31145	35.6789	9.40866	69.2802	7.04426	7.76463	3.23821	21.6734	5.82152	33.2754	11.6529	51.8778	365.066	5.62981	4.26628	1.41512	237.482	1.14502	-1140.45			16.4663	28.0297	10.2444	32.2687
	4.43376	36.1417	9.77386	68.0077	7.45478	7.71699	3.29986	20.9011	5.92627	32.3036	11.2571	49.5787	357.645	5.63418	4.27153	1.47095	237.56	12	-1128.02			16.7831	27.7265	10.0424	31.0465
	4.57659	35.7503	9.81615	65.7883	7.53405	7.77266	3.32956	20.1378	5.97516	31.0293	10.8297	46.6709	351.986	5.63889	4.27617	1.52186	237.634	-3008.76	R			16.7144	27.0317	9.81417	29.51
	4.77849	35.2016	9.81145	63.8791	7.79526	7.68574	3.28743	19.3684	5.88139	29.8174	10.349	44.1517	345.744	5.64404	4.2815	1.57302	237.711	-2988.69	-1099.65			16.5972	26.4534	9.51239	28.106
	5.01397	35.4019	9.80537	60.5077	7.80172	7.76159	3.21283	18.9064	5.8813	27.8302	9.61365	42.6696	340.225	5.64832	4.28567	1.60775	237.773	-2975.96	-1083.26			16.7404	25.357	9.33352	26.7045
	5.14474	33.7083	9.70018	56.2766	7.82228	7.65737	3.1583	17.9604	5.80498	26.3632	8.84888	40.5837	331.161	5.65109	4.28837	1.63233	237.802	-2970.23	-1066.31			16.1844	23.9188	8.97456	25.2652
	5.39758	32.2704	9.65613	48.4866	7.97382	7.39325	3.14985	16.9504	5.79559	24.7477	7.96374	37.4434	324.663	5.65318	4.29139	1.62365	237.831	-2970.47	-1048.66			15.7747	21.2846	8.63194	23.3849
	5.71279	31.0821	9.6945	41.9354	8.44331	7.27071	3.22424	15.5015	5.78085	21.9196	7.16078	33.4896	323.954	5.65443	4.29238	1.62413	237.832	-2975.34	-1032.78			15.4965	19.2165	8.16888	20.8567
	5.86377	30.7543	9.68942	38.006	8.64351	7.28179	3.24231	14.2671	5.7637	19.7917	6.46809	30.5092	328.089	5.65525	4.29251	1.58082	237.83	-2983.22	-1018.46			15.4358	17.9771	7.7577	18.923
	6.0615	28.5425	9.73978	34.7365	8.72906	7.07051	3.24922	12.8055	5.85477	17.9199	5.6752	28.467	332.699	5.65556	4.29227	1.55387	237.814	-2992.88	-1006.86			14.7813	16.8454	7.30315	17.354
	6.09307	27.9494	9.30419	31.016	9.11453	7.00445	3.19165	11.601	6.03759	16.3538	5.36843	25.931	331.869	5.65497	4.29109	1.53338	237.785	-3004.12	-997.625			14.4489	15.7116	6.94343	15.8844
	6.06436	27.8653	8.86996	26.6182	10.3223	6.77165	3.18132	10.5399	6.14259	14.5458	4.99554	23.4721	327.275	5.65409	4.2897	1.514	237.76	-3016.84	-991.546			14.2665	14.5707	6.62126	14.3378
	5.88627	27.9515	8.73485	21.7009	11.3348	6.83575	3.15074	9.50001	6.30383	13.199	4.79642	19.971	331.558	5.65289	4.2883	1.49262	237.734	-3030.28	-989.777			14.1909	13.2905	6.31819	12.6555
	5.77514	27.6311	8.54334	17.8723	12.8343	6.48526	3.06883	8.849	6.48593	11.8949	4.74864	16.1889	342.675	5.65097	4.28589	1.50083	237.697	-3044.23	-992.276			13.9832	12.3973	6.13459	10.9441
	5.54331	27.3546	8.36301	15.1124	13.8294	6.29462	2.97025	8.2783	6.96465	10.0755	4.74626	12.7621	358.238	5.65129	4.28591	1.49663	237.699	-3058.49	-999.283			13.7536	11.7455	6.07107	9.19461
	5.17383	26.5414	7.81372	13.3124	14.3537	6.15388	2.835	7.55293	7.30181	8.68394	4.84172	11.1986	367.597	5.65107	4.28515	1.49469	237.696	-3072.2	-1010.82			13.1763	11.2733	5.89658	8.24141
	4.85018	25.7378	7.33572	11.6596	15.0339	5.96708	2.6971	7.19464	7.57961	7.99865	5.23874	9.81359	371.913	5.64983	4.2843	1.539	237.676	-3085.14	-1025.12			12.6412	10.8869	5.82378	7.68366
	4.61726	24.7819	7.17488	11.0154	16.1533	5.88365	2.60889	6.70389	7.94305	7.32439	5.68008	8.9478	377.181	5.64988	4.28465	1.545	237.684	-3097.1	-1043.07			12.1914	11.0175	5.75194	7.31742
	4.30133	24.9417	7.07892	10.4703	17.089	5.84433	2.5245	6.4534	8.13944	6.6374	5.81331	8.29092	385.925	5.64887	4.28381	1.57405	237.672	-3107.86	-1062.88			12.1073	11.1346	5.70578	6.91388
	4.12115	25.4544	7.04989	10.3485	17.2127	5.84557	2.44668	6.40113	8.36646	6.32036	5.95507	7.78062	403.65	5.64824	4.28334	1.56584	237.666	-3117.21	-1083.21			12.2085	11.1356	5.73809	6.68535
	3.93394	25.6849	7.29435	9.83118	16.8875	5.9098	2.32166	6.20004	8.50959	6.14671	6.00147	7.68942	419.974	5.64718	4.28248	1.55288	237.649	-3125.09	-1102.68			12.3044	10.8762	5.6771	6.61253
	3.85927	25.5111	7.28381	9.57293	16.135	5.87883	2.24341	5.87761	8.47485	5.96596	5.90446	7.39675	424.418	5.64453	4.27963	1.57811	237.6	-3131.86	-1120.59			12.2181	10.5289	5.53196	6.42239
	3.66973	27.0074	7.20084	8.9403	15.31	5.86502	2.22733	5.85968	8.56794	5.67125	5.83898	6.7841	420.653	5.6428	4.27859	1.52886	237.578	-3137.86	-1136.34			12.626	10.0385	5.55165	6.09811
	3.56984	28.1865	7.10374	8.29499	14.2044	5.81775	2.18999	6.17343	8.48321	5.32267	5.76581	6.34956	421.557	5.63976	4.27579	1.48942	237.532	-3143.03	-1148.41			12.9534	9.43904	5.61554	5.81268
	3.52021	30.2959	7.16241	7.78957	13.6322	5.88051	2.15294	6.16553	8.52352	5.13683	5.697	6.01686	424.913	5.63785	4.27385	1.45988	237.497	-3147.64	-1158.46			13.6595	9.10076	5.614	5.6169
	3.4761	31.347	7.19794	7.67871	12.8573	5.81458	2.14124	6.30814	8.28524	4.81432	5.28131	5.60713	429.888	5.63763	4.27392	1.39719	237.498	-3152.05	-1165.64			14.007	8.78352	5.57821	5.23425
	3.32367	30.9096	7.03104	7.48578	11.8933	5.81177	2.07622	6.5838	7.96944	4.71044	4.90772	5.29224	428.678	5.63637	4.27278	1.38795	237.48	-3156.09	-1169.46			13.7548	8.39694	5.54315	4.97014
	3.26817	32.3572	7.1094	7.20936	11.0574	5.78051	1.99835	6.85221	7.55293	4.57683	4.61896	5.06396	420.212	5.63694	4.27382	1.35801	237.502	-3160.09	-1172.34			14.2449	8.01575	5.46783	4.75325
	3.19725	32.2344	7.18946	6.86398	11.0526	5.74229	1.97833	7.10329	7.05415	4.49247	4.41298	4.67588	407.746	5.63737	4.27475	1.36508	237.508	-3164.36	-1174.82			14.207	7.88631	5.37859	4.52711
	3.28188	31.348	7.11184	6.95333	11.1283	5.68462	2.00685	7.29941	6.70097	4.45946	4.45497	4.48372	405.205	5.63832	4.27615	1.37319	237.526	-3168.95	-1176.51			13.9139	7.92208	5.33575	4.46605
	3.20098	30.911	7.17391	7.1349	11.4839	5.7485	2.05944	7.78099	6.58605	4.36526	4.42096	4.27294	403.695	5.64057	4.27849	1.3363	237.575	-3173.78	-1175.6			13.762	8.12245	5.47549	4.35306
	3.09048	30.0864	7.265	7.74251	11.8451	5.70676	2.11752	8.34298	6.34765	4.23646	4.31531	4.36246	400.641	5.64307	4.28098	1.35793	237.613	-3178.95	-1176.72			13.4806	8.43146	5.60272	4.30474
	3.06537	29.1172	7.30028	8.33221	12.1929	5.74955	2.16703	8.51136	6.14323	4.17154	4.32558	4.47082	390.803	5.64575	4.28361	1.38701	237.653	-3184.34	-1178.06			13.161	8.7582	5.60721	4.32264
	3.07662	27.1066	7.14476	8.84503	12.4397	5.69288	2.19373	9.08175	5.57569	4.20952	4.22451	4.79428	386.024	5.64737	4.28555	1.40584	237.686	-3190.03	-1176.04			12.4427	8.99255	5.61706	4.40944
	3.0202	25.2076	6.85901	9.32059	11.9004	5.65804	2.2008	9.34829	5.45062	4.3963	4.15207	5.29146	380.159	5.64831	4.28645	1.41557	237.703	-3195.77	-1174.46			11.6956	8.95966	5.66657	4.61327
	3.08088	24.477	6.64362	9.60092	11.4651	5.62251	2.21999	9.44187	5.30663	4.55933	4.13579	5.83889	377.972	5.64938	4.28795	1.42117	237.723	-3201.63	-1172.63			11.4005	8.89617	5.65616	4.84467
	3.04276	22.3107	6.32896	10.0814	11.1949	5.51427	2.27666	9.40873	5.11888	4.89526	4.2258	6.37631	377.277	5.64979	4.2884	1.43116	237.724	-3207.43	-1168.2			10.5608	8.93019	5.60142	5.16579
	3.03838	20.7871	6.09205	10.3686	10.9437	5.44161	2.31675	9.32082	5.14888	5.35258	4.37364	6.69181	375.15	5.65012	4.28854	1.43552	237.729	-3212.96	-1163.38			9.97251	8.91798	5.59548	5.47268
	2.97757	20.0163	5.97535	11.1369	10.8086	5.44398	2.31889	9.25138	5.19354	5.73618	4.54826	7.17094	367.256	5.65058	4.28925	1.43959	237.732	-3218.19	-1160.33			9.6564	9.1298	5.58794	5.81846
	2.95702	19.1907	5.74545	11.7681	10.2945	5.29575	2.29274	8.99775	5.2451	6.30352	4.78554	8.14525	358.716	5.65162	4.28959	1.44651	237.733	-3223.16	-1156.68			9.29771	9.11944	5.51186	6.41144
	2.99209	17.8863	5.66121	12.5596	9.73542	5.29843	2.31759	8.74538	5.49757	6.75797	5.12033	8.71678	352.994	5.65181	4.28985	1.44878	237.734	-3227.62	-1151.39			8.84652	9.19781	5.52018	6.86502
	2.98688	17.2949	5.45153	13.1225	9.15065	5.22498	2.30388	8.28583	5.65546	7.33618	5.40337	9.45062	348.559	5.65162	4.29011	1.44939	237.735	-3231.7	-1147.67			8.57776	9.16603	5.41506	7.39672
	2.91188	17.0492	5.47529	13.6406	8.37094	5.23527	2.30722	7.81249	6.04411	7.67924	6.05685	10.1385	345.06	5.65176	4.29033	1.45517	237.732	-3235.43	-1145.16			8.47878	9.08226	5.38794	7.9582
	2.91514	16.962	5.67377	14.1631	8.18299	5.23046	2.35872	7.4495	6.55053	8.30506	6.8075	10.9129	337.465	5.65113	4.28938	1.50451	237.706	-3238.65	-1140.71			8.51696	9.19218	5.45292	8.67515
	2.84029	16.8034	5.81599	14.514	7.88533	5.14201	2.35772	7.13408	6.93598	8.83198	7.49204	11.7542	324.172	5.65123	4.28925	1.50516	237.702	-3241.48	-1137.49			8.48657	9.18045	5.47592	9.35941
	2.83826	16.7145	5.96343	14.6887	7.69894	5.09096	2.34232	6.86138	7.4608	9.16756	8.04349	13.0185	310.554	5.65131	4.28896	1.50159	237.699	-3243.98	-1137.46			8.5054	9.15953	5.55483	10.0765
	2.79087	16.7368	6.0618	15.2809	7.27285	5.16191	2.36152	6.59814	7.76559	9.55214	8.51714	14.2673	309.11	5.65126	4.28875	1.50307	237.7	-3246.11	-1136.17			8.52983	9.23857	5.57509	10.7789
	2.76197	17.5477	6.12034	15.3459	6.6082	5.03573	2.38602	6.45539	8.23699	9.71805	9.28305	15.2644	317.305	5.65115	4.28881	1.50739	237.703	-3247.98	-1132.15			8.81	8.99662	5.6928	11.4218
	2.73327	18.298	6.30786	15.1376	6.14612	4.97015	2.35081	6.21965	8.49434	9.8495	9.38274	15.6288	324.19	5.65065	4.28867	1.51081	237.703	-3249.61	-1132.05			9.11304	8.75129	5.68827	11.6203
	2.66874	18.9387	6.35875	14.9484	5.9809	4.8251	2.30695	5.81142	8.65301	10.1094	9.76566	15.9285	326.449	5.65094	4.28884	1.51903	237.699	-3251.07	-1133.3			9.32205	8.58479	5.59046	11.9345
	2.62372	19.7488	6.39638	14.6258	5.77766	4.76722	2.26994	5.43368	8.67048	10.1425	9.97535	15.9443	325.891	5.65155	4.28961	1.52564	237.702	-3252.29	-1130.82			9.58964	8.39024	5.45804	12.0207
	2.61924	19.8302	6.40155	14.1276	5.9076	4.69715	2.24779	5.26659	8.71143	10.031	9.85168	15.7084	335.188	5.65188	4.28976	1.5291	237.705	-3253.32	-1129.74			9.61698	8.24412	5.4086	11.8637
	2.60107	19.2579	6.26224	14.0421	6.11413	4.64829	2.22573	5.20646	8.61938	9.4933	9.75157	15.4485	351.308	5.65316	4.29096	1.48735	237.727	-3254.38	-1133.1			9.37374	8.26818	5.35052	11.5645
	2.58153	19.1591	6.21942	14.0974	6.24442	4.67615	2.22362	5.16761	8.49538	9.20975	9.64234	14.898	368.822	5.65322	4.29084	1.52638	237.717	-3255.28	-1132.63			9.32002	8.33934	5.29554	11.25
	2.5538	19.5776	6.19288	13.8019	6.13998	4.67008	2.21121	5.2751	8.39827	9.05126	9.45099	13.9922	383.612	5.65383	4.29191	1.53409	237.729	-3256.03	-1128.75			9.44144	8.20399	5.29486	10.8315
	2.53351	19.7125	6.04711	13.5822	6.15045	4.52308	2.19429	5.35633	8.17894	8.72916	9.16614	13.7284	390.884	5.65364	4.29123	1.55349	237.716	-3256.66	-1129.87			9.43104	8.08523	5.24319	10.5412
	2.50534	19.3372	5.99215	13.4786	6.01793	4.45338	2.16374	5.51234	7.83295	8.56491	8.62768	13.3335	394.58	5.65374	4.2911	1.55986	237.71	-3257.28	-1132.6			9.27822	7.98332	5.16968	10.1754
	2.51003	18.8208	5.89037	13.359	5.99069	4.47237	2.21712	5.81191	7.51538	8.71493	8.37365	13.3656	399.166	5.65384	4.29151	1.56467	237.715	-3257.73	-1128.2			9.07372	7.94068	5.18147	10.1514
	2.49992	18.5429	5.79531	13.0937	6.10414	4.50017	2.22277	5.97377	7.27235	8.32848	7.81761	13.5964	405.058	5.65451	4.29199	1.57156	237.726	-3258.07	-1125.27			8.94604	7.89933	5.1563	9.91416
	2.47309	18.9361	5.84893	13.221	6.06701	4.46077	2.25057	6.07497	7.15294	8.44438	7.3431	14.2579	414.574	5.65468	4.29205	1.57646	237.734	-3258.41	-1129.08			9.08603	7.91625	5.1595	10.0151
	2.39245	19.7091	5.9302	13.0907	6.0225	4.38084	2.21995	6.15706	7.03155	9.1247	7.02306	14.9773	414.912	5.65538	4.29297	1.58322	237.747	-3258.68	-1128.18			9.34393	7.83134	5.13619	10.375
	2.33872	20.9542	6.02492	13.47	5.80459	4.38268	2.22628	6.26481	6.97146	9.1344	6.39148	15.5386	409.657	5.65606	4.29432	1.59345	237.764	-3258.77	-1122.14			9.77263	7.88575	5.15418	10.3548
	2.29437	21.7339	5.98618	14.0156	5.5706	4.30448	2.19479	6.24942	6.92881	9.24304	6.07623	16.4634	399.935	5.65703	4.29535	1.56254	237.784	-3258.83	-1123.84			10.0048	7.96354	5.12434	10.5942
	2.25468	21.8376	5.96155	13.9546	5.561	4.3185	2.22381	6.50548	6.77376	9.25501	5.72831	17.068	398.555	5.65715	4.29628	1.56256	237.786	-3258.93	-1127.8			10.0179	7.9447	5.16768	10.6838
	2.27231	22.3374	6.25442	13.7105	5.57478	4.38811	2.25804	6.88796	6.87054	9.04507	5.61183	18.2822	401.022	5.65747	4.2973	1.59245	237.793	-3258.97	-1122.77			10.2881	7.89112	5.33885	10.9797
	2.27268	22.8215	6.35069	14.7837	5.57816	4.47588	2.2817	7.17707	6.91043	9.15729	5.50029	18.9843	400.553	5.65795	4.29815	1.58938	237.805	-3258.99	-1119.7			10.4816	8.27924	5.4564	11.214
	2.24228	23.9452	6.50978	14.9236	5.51923	4.45598	2.24482	7.35182	7.06538	8.72289	5.6524	20.1369	396.115	5.65816	4.29825	1.58545	237.802	-3259.1	-1125.28			10.8991	8.2996	5.55401	11.5041
	2.23483	25.2615	6.52055	14.825	5.43244	4.43686	2.20439	7.55144	7.3672	8.6924	5.62872	21.3106	396.82	5.65767	4.29848	1.58399	237.794	-3259.23	-1124.25			11.339	8.23143	5.70767	11.8772
	2.25732	25.8648	6.47696	14.6685	5.48557	4.44182	2.21051	7.78371	7.49434	8.53655	5.82684	21.9916	402.594	5.65759	4.29819	1.57755	237.784	-3259.29	-1116.09			11.533	8.19864	5.82952	12.1183
	2.27081	26.4328	6.41787	14.6807	5.62278	4.46916	2.19867	8.02741	7.66452	7.89789	5.97425	22.3753	406.238	5.65711	4.2971	1.56575	237.768	-3259.36	-1117.01			11.7072	8.25754	5.96353	12.0825
	2.28135	27.3825	6.4027	14.4868	5.80129	4.42777	2.19013	8.3154	7.94507	8.01184	6.26457	22.8846	406.323	5.6564	4.29618	1.55944	237.752	-3259.5	-1119.7			12.0222	8.23861	6.1502	12.387
	2.36811	28.4194	6.40122	14.5508	5.84541	4.36813	2.23135	8.64993	8.47746	7.82807	6.33312	23.6952	411.364	5.65411	4.29391	1.60962	237.716	-3259.53	-1110.74			12.3962	8.25479	6.45292	12.6188
	2.39017	29.1863	6.33715	14.6301	5.72284	4.39189	2.26937	8.76278	9.08297	7.66417	6.64772	24.8062	420.295	5.65163	4.29085	1.66665	237.669	-3259.51	-1104.13			12.6379	8.24828	6.70504	13.0394
	2.37326	29.8408	6.15535	14.4848	5.69126	4.38343	2.23965	9.04081	9.57318	7.57398	6.92352	24.8631	423.897	5.65107	4.29025	1.60885	237.657	-3259.64	-1107.52			12.7898	8.1865	6.95122	13.1202
	2.40269	31.3616	6.14956	13.6332	5.66811	4.37425	2.29369	9.0587	9.96243	7.44102	7.31785	25.1074	420.901	5.64903	4.28786	1.58581	237.627	-3259.74	-1102.55			13.3046	7.89187	7.10494	13.2887
	2.43717	32.0302	6.08016	13.1621	5.69169	4.30801	2.31962	9.21386	10.6945	7.63332	7.9521	25.2673	418.403	5.64664	4.28503	1.56699	237.591	-3259.75	-1090.03			13.5159	7.72061	7.40932	13.6176
	2.45427	32.8713	5.97057	12.7435	5.74171	4.25145	2.36038	9.13305	11.5053	7.71997	8.99617	24.9464	420.74	5.64455	4.28185	1.53711	237.552	-3259.8	-1089.58			13.7654	7.57888	7.66625	13.8875
	2.46824	34.2011	5.90138	12.3786	5.84588	4.1863	2.4072	9.06056	12.149	7.65077	9.76657	24.8253	420.035	5.64137	4.2785	1.50878	237.512	-3259.91	-1092.21			14.1902	7.47025	7.87224	14.0809
	2.48812	34.2763	5.76573	11.704	6.01841	4.17865	2.4688	8.89764	13.1984	7.6291	10.7782	25.1122	415.387	5.63929	4.27603	1.49092	237.486	-3259.97	-1081.68			14.1767	7.30036	8.18828	14.5065
	2.47468	34.6634	5.67689	11.135	5.98766	4.13168	2.48004	8.65684	13.8103	7.7019	11.5117	25.4056	407.144	5.6371	4.27296	1.46306	237.455	-3259.96	-1074.82			14.2717	7.08479	8.31571	14.8731
	2.41289	35.5492	5.48491	10.3778	6.5177	4.15766	2.41339	8.42578	14.656	7.90758	12.5266	24.887	395.122	5.63663	4.27239	1.38202	237.455	-3260.09	-1081.18			14.4823	7.01773	8.4984	15.1071
	2.35597	37.0019	5.43448	9.71953	6.89703	4.12428	2.34955	8.39853	15.5997	8.18308	13.4301	23.3651	379.966	5.63666	4.2723	1.30434	237.47	-3260.21	-1079.3			14.9308	6.91361	8.78258	14.9928
	2.3151	38.3124	5.24789	9.18934	7.83335	4.15945	2.38508	7.89459	15.9005	8.13087	13.7022	22.1852	365.036	5.63631	4.27189	1.30327	237.473	-3260.2	-1069.69			15.2918	7.06071	8.72671	14.6728
	2.2781	39.4644	4.92893	8.7052	9.07206	4.16376	2.36101	7.61684	16.7073	8.32537	14.42	21.1989	352.442	5.63596	4.27174	1.30634	237.475	-3260.23	-1074.39			15.5571	7.31368	8.89504	14.6481
	2.24288	40.5408	4.71476	8.6422	10.7534	4.18723	2.33836	7.31358	17.0375	8.4664	14.8037	19.6256	340.39	5.63652	4.27306	1.3099	237.498	-3260.34	-1082.49			15.8328	7.86093	8.89648	14.2986
	2.18769	41.1852	4.62389	9.07517	12.6048	4.26911	2.37794	7.09295	16.9975	8.90019	14.6827	18.3938	329.32	5.63754	4.27496	1.3297	237.528	-3260.35	-1074.21			15.9989	8.64969	8.8228	13.9922
	2.15413	41.5858	4.55712	9.60755	14.3334	4.57971	2.33292	6.95228	16.9838	9.68273	14.8605	16.9911	324.444	5.63909	4.27657	1.33889	237.54	-3260.33	-1068.9			16.099	9.50688	8.75633	13.8448
	2.12444	43.5527	4.60542	9.90299	17.4671	4.80159	2.27639	6.80459	16.2624	10.931	14.6441	15.241	328.777	5.63897	4.2772	1.34081	237.541	-3260.38	-1077.82			16.7609	10.7239	8.44779	13.6054
	2.17655	44.2079	4.59093	10.9571	19.7874	5.1109	2.3321	6.71768	15.7256	12.0005	14.3426	12.742	335.523	5.63804	4.27673	1.37181	237.527	-3260.41	-1077.52			16.9918	11.9518	8.25846	13.0284
	2.22697	45.3372	4.80455	12.5117	22.1826	5.47383	2.37334	6.57841	15.0023	13.7466	13.6589	11.0643	344.689	5.63722	4.27582	1.366	237.513	-3260.37	-1065.93			17.4562	13.3894	7.9847	12.8233
	2.38887	47.4224	4.89389	14.6342	26.851	6.09351	2.41921	6.5078	14.1104	16.1567	12.9439	10.1813	354.709	5.63517	4.27355	1.34381	237.471	-3260.35	-1061.06			18.2351	15.8596	7.67915	13.094
	2.51842	47.8641	5.23668	17.3812	31.1732	6.36691	2.43757	6.49298	13.5387	19.55	12.6142	9.61694	366.162	5.63203	4.26991	1.30853	237.424	-3260.4	-1046.35			18.5397	18.3071	7.48975	13.9271
	2.61643	48.4954	5.50353	20.1264	37.1596	6.9127	2.5114	6.37328	12.2236	22.9261	11.691	9.44331	383.075	5.62912	4.26638	1.28354	237.378	-3260.29	-954.915			18.8718	21.3996	7.0361	14.6868
	2.78242	49.6606	5.82508	22.9101	43.4045	7.53603	2.63767	6.4189	11.0171	25.7989	11.1021	9.53669	398.859	5.62734	4.26361	1.25908	237.342	-3259.95	-689.996			19.4227	24.6169	6.69122	15.4792
	2.91804	51.787	6.28075	25.2687	49.4632	8.4342	2.61125	6.37798	10.1801	29.323	10.7003	9.63266	409.627	5.62433	4.26087	1.22753	237.307	-3258.79	-27.164			20.3286	27.722	6.38979	16.552
	3.04083	55.0055	6.52536	27.8666	53.2233	9.25595	2.63112	6.33599	9.06242	32.5598	9.72499	9.69567	418.337	5.62128	4.25773	1.23385	237.28	-3256.88	651.966			21.5239	30.1153	6.00984	17.3268
	3.15218	56.3298	6.91823	30.4897	56.5434	9.88837	2.69989	6.50913	8.51826	35.9094	9.19943	10.0293	423.316	5.61937	4.25548	1.24141	237.255	-3254.43	1329.06			22.1334	32.3071	5.90909	18.3794
	3.19699	56.3168	7.08169	31.7955	60.0705	10.5856	2.76602	6.80532	8.05883	37.8283	8.65743	10.2625	426.178	5.62004	4.25651	1.21445	237.275	-3251.73	2018.56			22.1985	34.1505	5.87672	18.9161
	3.18733	57.4231	7.34097	33.0123	60.9147	10.5781	2.78426	6.82223	8.52096	39.4403	8.48281	10.3092	383.232	5.61785	4.25397	1.2175	237.25	-3251.67	2017.22			22.6505	34.835	6.04248	19.4108
	3.19477	58.6088	7.44357	34.5129	62.4727	11.1237	2.79034	7.23561	7.83048	40.6558	8.415	10.3412	383.769	5.6182	4.25465	1.22879	237.268	-3248.87	2698.41			23.0824	36.0364	5.95214	19.804
	3.2185	58.432	7.70362	35.2517	62.5986	11.4451	2.79211	7.67465	7.06219	41.3114	8.09746	10.6587	386.659	5.62064	4.25754	1.26347	237.321	-3246.06	3371.64			23.118	36.4318	5.84298	20.0225
	3.32928	58.0794	7.9763	34.9256	62.2856	11.6349	2.7601	8.10033	6.94044	40.6623	8.08563	10.9353	387.214	5.62371	4.2616	1.36607	237.382	-3243.22	4028.04			23.1283	36.282	5.93362	19.8944
	3.34791	56.8084	8.1304	34.3684	60.3702	11.4654	2.70554	8.72791	6.98424	39.4693	8.25829	10.9887	380.866	5.62747	4.26635	1.4275	237.453	-3240.59	4604.93			22.7622	35.4013	6.13923	19.5721
	3.38308	55.0142	8.08254	33.4038	56.4532	11.1211	2.67381	9.2155	7.11734	37.3361	8.1485	10.732	374.221	5.6312	4.27133	1.47974	237.523	-3238.28	4944.22			22.1599	33.6594	6.33555	18.7388
	3.45554	52.2712	7.78414	32.8009	51.3791	10.4041	2.67472	9.82083	7.34025	34.7633	7.99345	10.661	373.061	5.6359	4.27609	1.54029	237.596	-3236.95	4953.51			21.1703	31.528	6.61193	17.8059
	3.43106	47.7898	7.57709	31.3287	46.7207	9.60253	2.64403	10.1612	7.52758	31.6386	7.92725	10.7664	374.749	5.64074	4.28118	1.55479	237.668	-3236.47	4949.54			19.5993	29.2173	6.77762	16.7774
	3.4225	43.7536	7.16341	29.1541	41.2679	8.89517	2.62551	10.2247	7.57327	28.8159	7.79087	10.7099	379.65	5.64421	4.28468	1.57154	237.724	-3236.56	4940.83			18.1132	26.439	6.80784	15.7722
	3.53234	41.7482	6.92858	28.2956	36.9537	8.09893	2.64639	10.2307	7.7544	25.9998	7.85548	10.8127	392.58	5.64609	4.28679	1.58788	237.755	-3236.8	4949.7			17.403	24.4494	6.87717	14.8893
	3.66833	37.8928	6.6773	25.964	33.346	7.20002	2.75682	10.1776	8.21566	23.0342	7.96717	10.7688	407.419	5.64747	4.28846	1.59987	237.77	-3237.14	4955.74			16.0795	22.17	7.05003	13.9234
	3.68392	34.526	6.20159	24.3175	29.4888	6.39526	2.8403	10.0731	8.50955	20.8073	8.10359	10.8637	422.796	5.6487	4.28927	1.55852	237.781	-3237.67	4946.76			14.8038	20.0672	7.14098	13.2582
	3.72058	31.5199	5.72708	22.7427	24.9019	5.85702	2.93755	9.93544	8.68744	18.7042	7.98468	11.0135	432.988	5.64916	4.28945	1.53387	237.78	-3238.22	4945.87			13.6559	17.8339	7.18681	12.5674
	3.70633	29.5684	5.37927	21.2326	20.292	5.3656	2.9729	9.73228	8.8215	16.3151	7.81421	11.1685	441.377	5.64887	4.2888	1.5198	237.765	-3238.71	4954.98			12.8847	15.6301	7.17556	11.7659
	3.68995	28.6053	5.2036	20.1492	17.2363	5.15394	2.96839	9.70225	8.86712	15.0279	7.754	12.1343	447.753	5.64637	4.28593	1.55937	237.71	-3239.24	4951.9			12.4996	14.1798	7.17925	11.6387
	3.65596	26.1243	5.09646	18.8751	15.353	4.96148	2.97941	9.21168	8.85315	13.3983	7.7683	14.4466	445.558	5.64515	4.28478	1.53613	237.689	-3239.9	4944.76			11.6256	13.0632	7.01475	11.871
	3.63494	25.1669	5.04382	19.1056	13.7441	4.72084	3.00065	8.95763	8.86796	11.9352	7.77634	17.5038	441.508	5.64465	4.2848	1.53637	237.68	-3240.49	4952.29			11.2819	12.5235	6.94208	12.4051
	3.59258	24.6804	5.03041	19.2231	12.1398	4.67512	2.97401	8.88018	8.81812	10.7992	7.68206	20.8524	433.787	5.64521	4.28536	1.53825	237.675	-3241.07	4957.66			11.1011	12.0127	6.89077	13.1112
	3.5007	23.7409	4.97862	18.6445	10.4814	4.57846	2.91084	8.69938	8.49478	10.0942	7.51476	23.9315	422.148	5.64578	4.28582	1.54362	237.681	-3241.84	4949.75			10.7401	11.2348	6.70167	13.8468
	3.32118	22.5458	4.93318	17.3815	9.02571	4.50972	2.78141	8.53056	8.08807	9.78464	7.19407	25.542	411.609	5.64622	4.28633	1.57873	237.692	-3242.68	4949.35			10.2667	10.3056	6.46668	14.1736
	3.22059	21.9368	4.86789	16.8996	8.57345	4.46325	2.62618	8.39743	7.84479	9.57074	6.88399	26.844	401.802	5.6481	4.28856	1.59688	237.719	-3243.43	4958.15			10.0084	9.97878	6.28947	14.4329
	3.09313	21.4147	4.95572	16.489	8.28188	4.4275	2.54898	8.41076	7.71172	9.27235	6.81845	27.4403	394.569	5.64935	4.28981	1.61049	237.733	-3244.26	4955.71			9.82119	9.73278	6.22382	14.5104
	3.10282	20.4296	5.02981	16.2608	7.92562	4.3798	2.47977	8.31369	7.51622	8.97434	6.78858	27.7134	388.652	5.65103	4.29115	1.57594	237.757	-3245.22	4949.52			9.52073	9.52209	6.10323	14.4921
	3.16179	19.5419	5.09038	15.7605	7.96845	4.32854	2.39821	8.18474	7.24431	8.74001	6.65829	27.8355	382.439	5.65202	4.29228	1.57815	237.766	-3246.05	4955.89			9.26468	9.35248	5.94242	14.4113
	3.23994	18.3038	5.25898	14.5146	7.68792	4.293	2.33179	8.36145	7.10538	8.37461	6.53577	27.1614	380	5.65182	4.29191	1.57254	237.754	-3246.77	4960.54			8.93425	8.83183	5.93288	14.0239
	3.23868	17.6258	5.31034	12.985	7.39916	4.27467	2.26275	8.58261	6.89373	7.93712	6.33981	25.4011	377.966	5.65035	4.29026	1.54977	237.728	-3247.59	4952.95			8.72496	8.2196	5.91303	13.226
	3.22386	17.5256	5.38117	11.549	7.07817	4.22608	2.23416	9.03328	6.87369	7.44808	6.47895	22.7165	380.549	5.64786	4.28858	1.52446	237.695	-3248.4	4950.23			8.71019	7.61775	6.04704	12.2145
	3.23584	18.167	5.54396	10.0114	6.72568	4.23835	2.23447	9.52218	6.99488	6.97322	6.37709	21.1068	386.376	5.6446	4.28504	1.56054	237.633	-3248.98	4954.1			8.98226	6.99182	6.25051	11.4857
	3.24649	18.2174	5.73857	8.89524	6.30559	4.28471	2.23966	9.7627	6.94246	6.61625	6.371	21.0243	392.823	5.64385	4.28436	1.52758	237.621	-3249.6	4942.82			9.0675	6.49518	6.31494	11.3372
	3.21554	17.9043	5.78354	8.10512	5.99886	4.27328	2.21648	9.92728	7.0125	6.41215	6.35992	20.1088	394.567	5.64294	4.28369	1.51649	237.619	-3250.35	4917.65			8.96781	6.12575	6.38542	10.9603
	3.15411	17.4283	5.77752	7.79486	5.61579	4.2939	2.1775	9.93845	6.87067	6.09269	6.38917	19.8646	397.382	5.64259	4.28361	1.51134	237.622	-3250.95	4891.32			8.78663	5.90152	6.32887	10.7821
	3.11233	18.0138	5.66556	7.47053	5.3997	4.3502	2.19507	9.85793	6.76106	5.93891	6.36386	19.6127	402.696	5.64264	4.28368	1.49039	237.63	-3251.46	4844.68			8.93057	5.74014	6.27135	10.6385
	3.00751	19.1615	5.42209	7.96832	5.07926	4.3142	2.21057	9.73967	6.76831	5.8782	6.43702	19.206	408.206	5.64254	4.28316	1.49196	237.629	-3252.12	4765.49			9.19705	5.78726	6.23952	10.5071
	2.88403	19.6784	5.19793	8.24044	4.58052	4.41686	2.20896	9.38592	6.67177	5.95076	6.38818	19.2892	408.191	5.64257	4.28333	1.4985	237.634	-3252.8	4655.9			9.25346	5.74594	6.08889	10.5427
	2.81546	20.6453	5.0961	8.03027	4.4725	4.49907	2.17249	8.97803	6.71635	6.15886	6.42439	19.5906	406.852	5.64399	4.28494	1.51772	237.657	-3253.33	4510.18			9.51895	5.66728	5.95562	10.7246
	2.80925	21.6426	4.86918	8.51856	4.4933	4.50762	2.15284	8.48094	6.72463	6.14086	6.19262	20.1522	402.773	5.64659	4.28789	1.48134	237.696	-3253.9	4307.26			9.77369	5.83982	5.78614	10.8286
	2.79378	22.5792	4.71446	9.04221	4.46684	4.45775	2.12889	7.96324	6.67827	6.10053	6.04668	20.0571	401.53	5.6481	4.28963	1.49314	237.718	-3254.63	4057.43			10.0291	5.98893	5.59013	10.7348
	2.74968	23.6947	4.41331	9.21855	4.6219	4.51898	2.09261	7.75551	6.52329	6.10779	5.84754	19.289	405.765	5.64883	4.28974	1.49107	237.718	-3255.23	3772.4			10.2859	6.11981	5.45714	10.4148
	2.70604	24.3697	4.34024	9.37492	4.73043	4.55158	2.04255	7.37791	6.16632	6.13706	5.68013	18.9974	410.018	5.64748	4.28839	1.51724	237.682	-3255.67	3459.79			10.472	6.21898	5.1956	10.2715
	2.65973	24.7271	4.19743	9.48041	4.78033	4.56767	2.02953	7.09329	6.03289	6.06533	5.43638	18.9048	415.092	5.64685	4.28758	1.50753	237.666	-3256.25	3106.41			10.5281	6.27614	5.0519	10.1355
	2.62238	24.6381	4.25502	9.52728	4.94378	4.51708	1.99934	6.83747	5.90708	6.19383	5.2111	18.7555	419.96	5.64648	4.28736	1.49798	237.656	-3256.85	2747.74			10.5052	6.32938	4.91463	10.0535
	2.61411	24.2647	4.4774	9.33005	5.00406	4.58602	2.00938	6.78087	5.89006	6.21413	5.09625	18.693	423.089	5.6468	4.28801	1.49795	237.658	-3257.23	2382.86			10.4521	6.30671	4.89344	10.0011
	2.62349	24.6662	4.51307	9.28943	5.12288	4.63667	2.03712	6.88047	5.74695	6.17414	5.03858	18.4596	428.915	5.64711	4.28825	1.49607	237.657	-3257.59	2028.24			10.6009	6.34966	4.88818	9.89076
	2.56695	25.078	4.6169	9.38202	5.47898	4.6344	2.05902	6.80615	5.59289	5.83818	4.91349	18.4135	434.191	5.64719	4.288	1.49363	237.657	-3258.08	1699.3			10.754	6.49847	4.81935	9.72171
	2.52819	24.9279	4.86053	9.2627	5.83077	4.7324	2.0485	6.80606	5.47015	5.79835	4.83274	17.7244	439.849	5.64746	4.28774	1.49542	237.657	-3258.44	1404.69			10.7722	6.60862	4.7749	9.45183
	2.52354	24.0233	5.0059	8.87672	6.23299	4.7986	2.05147	6.63605	5.31801	5.79928	4.80006	17.1836	447.942	5.64776	4.28826	1.49622	237.663	-3258.61	1146.61			10.5176	6.6361	4.66851	9.26097
	2.54166	23.6208	5.1707	9.04781	6.68775	4.83013	2.06938	6.54869	5.20645	5.74959	4.67301	16.501	454.638	5.64713	4.28742	1.51541	237.647	-3258.87	906.106			10.4444	6.85523	4.60817	8.97454
	2.53218	23.4766	5.36484	8.88633	7.6217	4.94172	2.07239	6.69922	5.21934	5.57471	4.59158	15.7003	455.243	5.6484	4.28845	1.48849	237.662	-3259.21	694.264			10.4579	7.14992	4.66365	8.62221
	2.50092	23.3637	5.76807	8.8591	8.71107	5.17168	2.07272	7.14282	5.22162	5.50755	4.48625	14.8979	446.592	5.64777	4.28803	1.5149	237.646	-3259.33	502.076			10.5442	7.58062	4.81239	8.29722
	2.55893	23.3186	6.01261	9.02365	9.79257	5.6201	2.07306	7.61693	5.12751	5.20949	4.48006	14.2788	435.937	5.64783	4.28784	1.51868	237.647	-3259.41	328.704			10.63	8.14544	4.93916	7.98944
	2.54578	23.1683	6.33691	8.9095	10.7031	6.0861	2.07503	8.00988	5.09135	5.08949	4.2769	12.8553	431.951	5.64729	4.287	1.51336	237.637	-3259.66	161.647			10.6837	8.56623	5.05876	7.40722
	2.50315	21.9723	7.04521	8.98974	11.2305	6.5867	2.08358	8.41581	5.18263	4.96464	4.18527	11.9675	423.937	5.64712	4.28661	1.51205	237.639	-3259.84	6.99			10.5069	8.93564	5.22734	7.03913
	2.51809	20.9068	7.4897	9.01903	11.5916	6.97948	2.05987	9.23823	5.3166	4.88496	4.1348	10.3799	411.903	5.64685	4.28653	1.51091	237.641	-3259.85	-146.027			10.3049	9.19669	5.53823	6.46654
	2.51337	20.7402	7.81937	9.09873	12.2242	7.42833	2.06044	9.85228	5.40663	4.69826	4.03733	8.94836	397.463	5.64635	4.28581	1.50647	237.638	-3259.97	-304.665			10.3576	9.58375	5.77312	5.89465
	2.46134	20.9913	8.21988	9.01306	12.4352	7.67907	2.07224	10.5104	5.50208	4.51172	3.99268	7.88035	385.478	5.64719	4.28625	1.50743	237.651	-3260.21	-454.516			10.5575	9.70913	6.02824	5.46158
	2.51017	20.996	8.55045	9.42482	12.4136	7.82131	2.05425	11.215	5.59052	4.32044	3.98113	7.18957	377.425	5.64847	4.28798	1.50025	237.683	-3260.27	-588.171			10.6855	9.88659	6.28658	5.16371
	2.5402	21.2724	8.75602	9.51683	12.1499	7.90725	2.05621	11.895	5.65011	4.30293	3.87841	6.7003	371.887	5.64933	4.28922	1.51471	237.699	-3260.25	-715.36			10.8562	9.858	6.53378	4.96055
	2.57119	21.1916	8.9611	9.39215	11.5352	7.95938	2.09085	12.5574	5.6863	4.35126	3.90204	6.26372	369.219	5.65153	4.29129	1.50539	237.739	-3260.38	-829.627			10.908	9.6289	6.77818	4.83901
	2.52779	21.3976	9.01574	9.1351	10.8793	7.79396	2.10154	13.1459	5.78364	4.27869	3.81787	5.93207	365.417	5.65299	4.29264	1.52418	237.767	-3260.47	-928.118			10.9804	9.26947	7.01035	4.67621
	2.57794	22.0591	9.06777	8.71587	10.7605	7.55333	2.12333	13.8626	5.75947	4.21725	3.76762	5.69807	357.547	5.65514	4.29484	1.546	237.799	-3260.37	-1009.11			11.2349	9.00991	7.24846	4.56098
	2.68124	22.3697	8.91155	8.48519	11.0934	7.4446	2.16876	14.0599	5.72734	4.0774	3.64332	5.49735	360.356	5.65714	4.29687	1.57175	237.827	-3260.36	-1076.27			11.3208	9.00774	7.31867	4.40602
	2.75464	22.7846	8.9484	8.50485	11.2017	7.45936	2.21177	14.0455	5.6305	3.93423	3.61058	5.40077	368.804	5.65958	4.29937	1.59597	237.86	-3260.51	-1125.09			11.4959	9.05531	7.29594	4.31519
	2.72573	22.6005	9.0534	8.14249	11.2852	7.21508	2.25078	14.5386	5.72518	3.86837	3.60083	5.33101	371.781	5.66231	4.302	1.6194	237.895	-3260.53	-1159.05			11.4599	8.88093	7.50486	4.26674
	2.76296	23.588	8.98031	8.25531	11.655	7.12367	2.34682	14.7545	5.93302	3.81791	3.55114	5.20904	365.252	5.66349	4.30376	1.6345	237.913	-3260.47	-1188			11.7771	9.01133	7.67811	4.1927
	2.726	24.4116	8.87999	7.6429	12.0835	6.95916	2.42275	14.7434	6.10467	3.78697	3.55838	5.1217	358.848	5.66471	4.30467	1.63935	237.927	-3260.57	-1210.19			12.0059	8.89519	7.75694	4.15568
	2.77974	24.6475	8.67873	7.56467	12.7776	6.8702	2.48402	14.9396	6.35003	3.74809	3.553	4.96313	357.673	5.66561	4.30519	1.64542	237.938	-3260.69	-1223.61			12.0353	9.07083	7.92456	4.08808
	2.81647	24.9782	8.62779	7.40924	13.3463	6.68309	2.51183	15.8269	6.36832	3.68756	3.49984	4.86275	361.832	5.66487	4.3043	1.66476	237.917	-3260.62	-1230.64			12.1408	9.14621	8.23568	4.01672
	2.79479	26.0591	8.85706	7.46091	13.9808	6.5956	2.53148	16.0868	6.53187	3.66549	3.50645	4.81243	368.488	5.6653	4.30489	1.65929	237.908	-3260.56	-1237.31			12.5703	9.34575	8.38338	3.99479
	2.88115	26.3454	9.00399	7.75401	14.9105	6.59575	2.61952	16.5169	7.04439	3.69028	3.57576	4.88309	373.466	5.66481	4.30449	1.65183	237.901	-3260.64	-1239.32			12.7435	9.75341	8.72693	4.04971
	2.80977	27.1878	9.08534	7.83336	16.0717	6.37305	2.62565	17.1867	7.29096	3.70402	3.64444	4.9673	371.319	5.66451	4.30375	1.64236	237.893	-3260.55	-1239.74			13.0276	10.0927	9.03444	4.10525
	2.82699	27.4425	8.89677	8.1822	16.7444	6.21594	2.62546	17.534	7.52068	3.75981	3.63762	4.89564	364.605	5.66366	4.30228	1.62999	237.874	-3260.24	-1240.77			13.0554	10.3808	9.22672	4.09769
	2.85891	27.3787	8.5694	8.43432	17.3917	6.04205	2.63841	17.5345	7.54385	3.77691	3.69843	4.83224	361.378	5.66263	4.30122	1.61641	237.855	-3260.06	-1240.63			12.9357	10.6227	9.23893	4.10253
	2.83672	26.837	8.44181	8.71897	18.3801	5.99905	2.57246	18.3155	7.55048	3.84866	3.62591	4.7166	362.236	5.66121	4.29898	1.61165	237.824	-3259.85	-1239.38			12.7052	11.0327	9.47948	4.06372
	2.82046	26.5376	8.43211	9.45025	18.9046	6.11778	2.56182	18.9194	7.49635	3.86499	3.55396	4.71051	359.757	5.65884	4.29625	1.60565	237.781	-3259.4	-1238.42			12.5967	11.4909	9.65919	4.04315
	2.74163	26.5909	8.62216	9.84775	19.2737	6.39992	2.54218	19.208	7.32576	3.93584	3.4532	4.78738	353.491	5.65708	4.29373	1.57905	237.736	-3258.97	-1237.61			12.6516	11.8405	9.69197	4.05881
	2.72475	26.9676	8.61317	10.2879	19.6622	6.60085	2.50665	19.1969	7.27735	4.02505	3.32541	4.79694	344.6	5.65584	4.29169	1.53321	237.714	-3258.67	-1234.05			12.7685	12.1836	9.66029	4.04913
	2.73617	26.3107	8.62501	10.6905	20.0584	6.7454	2.43479	18.8478	7.16454	4.18306	3.19521	4.79234	337.727	5.65323	4.2887	1.50349	237.677	-3258.29	-1230.1			12.5573	12.4981	9.48238	4.05687
	2.64488	25.938	8.38321	11.0983	19.8507	6.81398	2.32198	18.9684	6.87231	4.29607	3.15386	4.83402	335.643	5.65046	4.28559	1.46778	237.624	-3257.75	-1228.33			12.322	12.5877	9.38756	4.09465
	2.62245	26.1775	8.40278	12.0957	19.1649	7.1303	2.26587	19.0096	6.69412	4.6391	3.07998	5.1332	336.953	5.64745	4.28271	1.43749	237.575	-3257.37	-1225.95			12.4009	12.797	9.32318	4.28409
	2.58245	26.4857	8.68552	12.5131	18.4776	7.2337	2.24132	19.4921	6.48094	4.97148	2.99953	5.90532	337.11	5.64447	4.27998	1.41149	237.542	-3257.18	-1224.59			12.5846	12.7415	9.40479	4.62544
	2.57146	26.53	9.02608	13.8235	18.0959	7.60452	2.20193	19.742	6.29125	5.45509	2.92346	7.72749	336.312	5.64188	4.27719	1.38344	237.512	-3256.93	-1223.5			12.7092	13.1746	9.41174	5.36868
	2.61769	27.1284	9.13519	15.9034	16.6674	7.94749	2.16663	19.5999	6.132	6.02886	2.92635	10.3999	338.611	5.64065	4.27633	1.34223	237.507	-3256.77	-1221.38			12.9604	13.5061	9.2995	6.45169
	2.72101	27.7728	9.43107	17.2422	15.9282	8.63456	2.15741	19.6047	5.97972	6.69637	3.03846	12.3374	343.983	5.63815	4.27412	1.40855	237.478	-3256.91	-1218.6			13.3083	13.935	9.24727	7.35741
	2.72265	27.8055	9.58331	19.2566	14.9476	8.92122	2.15209	19.6177	6.00476	7.08139	3.2304	13.9538	347.34	5.63696	4.2739	1.41622	237.493	-3257.12	-1216.28			13.3705	14.3751	9.2582	8.08853
	2.73693	27.0712	9.69744	21.0158	13.9816	9.41191	2.17283	19.3901	5.93637	7.51921	3.50272	15.4782	348.116	5.63577	4.2736	1.45379	237.489	-3257.27	-1216.67			13.1685	14.8031	9.16642	8.83337
	2.8008	26.9932	9.79854	23.5545	13.0048	9.64644	2.1525	19.5203	5.81322	7.74913	3.8355	17.5688	354.517	5.63637	4.27462	1.47116	237.509	-3257.63	-1217.74			13.1975	15.4019	9.16201	9.71782
	2.86099	26.69	10.0522	26.7219	11.5917	10.0478	2.13531	19.7338	5.74834	8.05541	4.22862	19.1471	363.628	5.63652	4.2754	1.49028	237.531	-3258.13	-1218.82			13.2011	16.1204	9.20583	10.4771
	2.90871	26.0721	10.1618	28.4314	10.3177	10.1128	2.1263	19.6282	5.58712	8.31918	4.45425	20.5539	370.608	5.63704	4.27595	1.49684	237.547	-3258.45	-1221.55			13.0475	16.2873	9.11387	11.1091
	2.93614	25.9577	10.1417	30.0669	9.58456	10.1796	2.05415	19.3218	5.42802	8.54684	4.69596	21.9552	376.456	5.63639	4.27532	1.54565	237.529	-3258.57	-1222.53			13.0118	16.6104	8.93464	11.7327
	3.00711	25.4116	10.1577	32.8942	8.39337	10.0389	2.06125	19.2311	5.39658	9.15116	5.10474	22.2452	380.241	5.63548	4.27487	1.54352	237.519	-3258.78	-1222.82			12.8588	17.1088	8.89631	12.167
	2.93213	24.5544	10.1412	34.3539	7.63479	10.0083	2.01529	19.3367	5.27976	9.44155	5.43153	22.3569	387.881	5.63324	4.27249	1.57606	237.48	-3258.8	-1224.6			12.5426	17.3323	8.87726	12.41
	2.96938	24.5852	9.85042	36.1727	6.92358	9.53332	2.0017	19.4017	5.08194	9.83397	5.82161	23.0363	394.707	5.63269	4.27164	1.48054	237.469	-3258.48	-1225.59			12.4683	17.5432	8.82845	12.8973
	2.97362	24.7431	9.65178	38.6325	6.59033	9.16542	1.99168	18.9188	4.98397	10.8943	6.37553	25.9932	400.137	5.63057	4.26868	1.46817	237.419	-3257.9	-1225.25			12.4562	18.1294	8.63147	14.421
	3.02094	24.9934	9.41163	41.3643	6.17442	8.71456	2.02976	19.1994	4.9513	13.1127	7.04393	28.4999	398.935	5.62893	4.26612	1.40946	237.387	-3257.05	-1223.14			12.4753	18.7511	8.72681	16.2188
	3.04431	24.7269	9.10547	43.2122	5.53692	8.31284	2.08855	19.3403	5.03524	15.1831	7.58764	30.9214	395.94	5.6255	4.26207	1.36745	237.331	-3255.04	-1219.78			12.2922	19.0207	8.82137	17.8974
	3.15852	25.4004	8.91672	45.9217	5.39703	7.97041	2.21938	20.0722	4.9698	18.2542	8.23112	35.1068	393.946	5.62284	4.25874	1.33467	237.285	-3251.36	-1213.47			12.4919	19.7631	9.08713	20.5307
	3.26704	26.0976	8.61658	49.953	5.59669	7.67236	2.3047	20.8367	5.1096	21.3737	8.88126	39.8781	393.514	5.6205	4.25591	1.31322	237.254	-3244.67	-1205.01			12.6604	21.074	9.41701	23.3777
	3.38571	26.6923	8.55838	54.2594	5.70454	7.55055	2.4722	21.0017	5.09488	23.8795	9.58079	43.478	394.457	5.61942	4.25478	1.24988	237.25	-3232.85	-1197.94			12.8788	22.5048	9.52291	25.6461
	3.58848	27.2621	8.44428	57.6835	5.89458	7.38068	2.71204	20.8888	5.20425	26.9335	10.2034	46.1753	392.491	5.61932	4.25445	1.20304	237.255	-3215.13	-1190.48			13.0983	23.6529	9.60169	27.7707
	3.76114	28.9539	8.71667	61.4957	6.20683	7.28576	2.87241	20.8417	5.27661	28.9633	10.7631	48.8764	389.212	5.61988	4.25509	1.20956	237.278	-3190.97	-1181.21			13.8106	24.9961	9.66357	29.5342
	3.93941	30.7421	9.07333	66.4294	6.54525	7.57225	3.01019	21.0801	5.42734	30.56	11.3393	50.9049	385.795	5.62058	4.25566	1.25194	237.303	-3161.09	-1172.17			14.5849	26.849	9.8392	30.9348

[truncated: 25 more sheets: P212 U2, P213 U2, P214 U2, P215 U2, P216 U2, P217 U2, P218 U2, P219 U2, P220 U2, P221 U2, P222 U2, P223 U2, P224 U2, P225 U2, P226 U2, P227 U2, P228 U2, P229 U2, P230 U2, P231 U2 …]
