# Supplementary material for: Influence of elastic lumbar support belts on trunk muscle function in patients with non-specific acute lumbar back pain
Source: PLoS One. 2019 Jan 24;14(1):e0211042. doi: 10.1371/journal.pone.0211042 (PMC6345453; doi:10.1371/journal.pone.0211042)
Supplement: S1 Dataset — (ZIP) [file pone.0211042.s001.zip › U2_Dynamik_5km_h.xlsm]

## Sheet: P201 U2
	Ra Li	Oi Li	Oe Li	MF Li	ICO Li	LO Li	Ra Re	Oi Re	Oe Re	MF Re	ICO Re	LO Re	EKG	Kippwinkel	Rotwinkel	Kraft x	Kraft y	Druck li	Druck re			Bauch links	Rücken links	Bauch rechts	Rücken rechts
	3.11766	89.5257	5.44543	36.596	6.09803	10.9675	3.46285	57.5783	9.45675	65.2814	12.7606	35.4778	16.1443	0.0611385	0.423535	0.610622	2.41212	46	-930.911			32.6963	17.8871	23.4993	37.8399
	3.15861	90.6369	5.71249	38.5516	6.52558	10.9708	3.49603	54.2055	9.27747	67.9303	13.6054	37.0096	15.1216	0.0616871	0.423418	0.61315	2.40345	40	-933.907			33.1693	18.6827	22.3263	39.5151
	3.22432	92.0395	6.24277	39.0102	6.81277	11.0313	3.47505	52.0586	8.68209	68.6493	13.9272	37.0871	14.0493	0.0619888	0.423207	0.605902	2.39697	1.08838	-936.936			33.8355	18.9514	21.4052	39.8879
	3.31804	91.1529	6.8331	38.8225	7.08686	10.8412	3.41532	49.4089	8.31803	67.9352	13.95	37.7521	13.0884	0.0624428	0.42276	0.602743	2.39377	12	-939.613			33.768	18.9169	20.3807	39.8791
	3.31386	89.2442	7.26875	37.8519	7.27978	10.3569	3.35762	45.9393	7.89709	66.2519	13.763	36.7276	12.3784	0.0627797	0.422598	0.600861	2.38748	4855.61	R			33.2756	18.4962	19.0647	38.9142
	3.32714	84.4447	7.83754	35.9448	7.31473	9.98115	3.24076	43.2822	7.30341	64.5122	13.6273	35.4392	12.0451	0.0627572	0.42259	0.606059	2.37751	4931.98	-945.298			31.8698	17.7469	17.9421	37.8596
	3.33304	79.027	8.22783	33.6402	7.32411	9.59844	3.13303	37.4527	7.02323	60.577	13.3472	33.276	12.0009	0.063189	0.422663	0.60723	2.3684	4960.96	-948.011			30.1959	16.8543	15.8697	35.7334
	3.32298	75.2658	8.51479	30.6464	7.32326	8.94537	3.1021	32.5716	6.58427	54.1031	12.7769	30.8917	12.0274	0.0631239	0.422974	0.608967	2.36747	4963.64	-950.184			29.0345	15.6384	14.086	32.5906
	3.2442	67.1024	8.84972	27.1306	7.22174	9.10647	3.13316	27.74	6.52107	47.0753	12.3749	27.4293	12.0415	0.0628504	0.422746	0.615751	2.36894	4963.01	-951.667			26.3988	14.4863	12.4647	28.9598
	3.1771	61.2689	9.3142	23.8568	7.19582	9.05403	3.22813	25.404	7.251	39.455	11.7745	25.1256	12.0551	0.0625202	0.422227	0.614902	2.37478	4961.49	-952.851			24.5867	13.3689	11.961	25.4517
	3.07728	56.2815	9.50689	20.7442	7.19598	9.46165	3.35747	22.8364	8.00178	30.6261	11.1377	22.1077	12.1319	0.0621714	0.422674	0.607549	2.37806	4962.77	-953.946			22.9552	12.4673	11.3986	21.2905
	2.97621	47.1968	9.47708	18.2621	7.05928	9.72264	3.73646	20.3383	9.53705	25.3067	10.566	19.7159	12.299	0.0617054	0.422714	0.606699	2.3791	4964.09	-954.767			19.8834	11.6813	11.2039	18.5295
	2.83166	39.6068	9.19252	16.9231	7.18166	10.2543	4.13202	18.7293	11.1906	20.6207	10.352	16.6964	12.5002	0.0614369	0.423337	0.603929	2.37532	4963.55	-955.276			17.2103	11.453	11.3506	15.8897
	2.91828	35.1431	9.01567	15.0884	7.07442	11.141	4.51606	17.3462	12.4324	16.4009	10.0776	14.778	12.6283	0.0609041	0.4242	0.601189	2.37526	4962.83	-955.62			15.6924	11.1013	11.4315	13.7522
	2.98994	36.1767	8.75862	13.3625	7.13671	12.7118	4.64349	16.3518	13.857	12.5915	9.76046	13.349	12.644	0.060698	0.424901	0.596836	2.37407	4964.05	-955.935			15.9751	11.0703	11.6174	11.9003
	2.87027	37.5489	8.38351	12.1207	7.58624	14.2936	4.82222	15.3745	14.4331	9.82664	9.37999	11.8607	12.5761	0.0604039	0.425847	0.588794	2.37873	4964.86	-956.172			16.2676	11.3335	11.5432	10.3558
	2.83638	37.459	8.00649	11.1723	7.64263	16.2021	4.87011	16.1279	15.2271	8.16286	9.04595	10.4165	12.5212	0.0601572	0.426899	0.58508	2.37832	4964.16	-956.42			16.1006	11.6723	12.075	9.20843
	2.79546	38.0972	7.57483	10.0272	8.53481	17.8901	4.82035	17.0334	15.74	7.11811	8.49154	9.08268	12.5512	0.059801	0.427771	0.577201	2.38184	4964.22	-956.699			16.1558	12.1507	12.5313	8.23077
	2.70679	39.8945	6.99429	8.85359	9.22126	20.6403	4.69745	17.7415	15.6461	6.66217	7.94616	8.12226	12.6288	0.0597276	0.428028	0.57801	2.37691	4965.33	-956.506			16.5318	12.9051	12.695	7.57686
	2.64271	40.682	6.44594	7.59899	9.83464	22.3286	4.52031	18.0832	15.6945	6.23183	7.2761	7.08493	12.6847	0.0594114	0.428534	0.575277	2.37266	4965.21	-956.095			16.5902	13.2541	12.766	6.86428
	2.68125	41.8682	6.16925	6.91885	10.5874	24.0603	4.26335	19.3407	14.8577	6.01576	6.62756	6.11467	12.6757	0.0594516	0.428111	0.571238	2.37712	4964.18	-955.568			16.9062	13.8555	12.8206	6.25267
	2.7242	44.85	5.7615	6.35105	11.2822	25.5304	3.86773	20.6138	14.4095	5.85125	6.18245	5.16209	12.6382	0.0589943	0.427878	0.56739	2.37812	4964.46	-954.794			17.7786	14.3879	12.9637	5.73193
	2.65353	47.2489	5.40589	5.91548	11.69	26.7601	3.19958	23.745	13.5753	5.60816	5.75706	4.38368	12.6229	0.0588861	0.427584	0.567509	2.37848	4965.57	-954.022			18.4361	14.7885	13.5066	5.24963
	2.47842	47.3467	4.88289	5.69395	12.3415	27.4566	2.91297	24.6426	12.5721	5.40571	5.28368	4.16488	12.6533	0.0587813	0.427667	0.56645	2.38359	4965.16	-953.335			18.236	15.164	13.3759	4.95142
	2.35563	45.1969	4.38505	5.64993	12.6653	28.8857	2.50936	27.8858	11.9611	5.31285	5.11341	4.01302	12.7006	0.0584159	0.428034	0.566084	2.38468	4964.01	-952.521			17.3125	15.7337	14.1188	4.81309
	2.27434	44.2504	4.07284	5.72892	13.3909	30.0665	2.26974	29.7935	11.4513	5.33575	4.84369	3.93025	12.71	0.0580046	0.428026	0.558629	2.38792	4964.46	-951.603			16.8659	16.3954	14.5048	4.70323
	2.18953	43.3184	3.79228	5.81311	13.7876	30.928	2.31725	33.6948	10.9634	5.22546	4.70269	3.91014	12.6331	0.0578131	0.42787	0.551785	2.39205	4965.31	-950.412			16.4334	16.8429	15.6585	4.61276
	2.14789	43.089	3.39189	5.82211	14.0186	31.4994	2.28622	36.1821	10.6904	5.16541	4.64742	3.86177	12.5006	0.0575227	0.427984	0.548859	2.39851	4964.61	-949.363			16.2096	17.1134	16.3863	4.5582
	2.10742	42.0953	3.21016	5.78168	14.2498	32.0637	2.325	36.7925	10.2705	4.98511	4.50793	3.89133	12.3946	0.0571073	0.428291	0.543725	2.40706	4963.86	-948.421			15.8043	17.3651	16.4627	4.46146
	2.04437	39.1552	3.0217	5.92508	13.9772	32.6897	2.34198	37.3329	9.97912	4.92729	4.36695	3.86291	12.3281	0.056835	0.42863	0.54348	2.41929	4964.58	-947.491			14.7404	17.5307	16.5513	4.38572
	1.95334	35.912	2.90246	5.82337	13.735	32.3439	2.33732	36.464	9.67316	4.81001	4.39016	3.90673	12.2629	0.0561964	0.429074	0.544418	2.42646	4965.27	-947.117			13.5893	17.3008	16.1581	4.36897
	1.86597	30.7068	2.88105	5.68247	13.6913	31.923	2.43363	34.6339	9.40266	4.72394	4.32692	3.91517	12.1779	0.0558968	0.429189	0.544413	2.4349	4964.3	-946.56			11.8179	17.0989	15.4901	4.32201
	1.86217	26.542	2.81789	5.57844	13.4128	31.5531	2.60196	33.7421	9.59912	4.63998	4.37279	3.88527	12.0969	0.0560904	0.428797	0.553084	2.44579	4963.79	-945.67			10.4073	16.8481	15.3144	4.29935
	1.84918	23.8647	2.78503	5.39262	13.2103	30.1479	2.68984	32.1679	9.92422	4.50308	4.44051	3.82922	12.0858	0.0559344	0.428106	0.559226	2.45434	4965.01	-945.295			9.49964	16.2503	14.9273	4.2576
	1.84881	21.9722	2.82333	5.0571	12.7856	28.2479	2.82756	29.7059	10.3646	4.44872	4.46055	3.73715	12.1609	0.0565602	0.427715	0.558206	2.46644	4965.42	-945.517			8.88143	15.3635	14.2994	4.21547
	1.86677	20.4206	2.77654	4.86713	12.0843	25.9626	2.98146	26.5599	10.5125	4.24325	4.63276	3.64213	12.313	0.0576582	0.427701	0.553768	2.47478	4964.23	-945.86			8.35463	14.3047	13.3513	4.17271
	1.94392	18.2181	2.81833	4.75089	11.1801	23.8591	3.08907	22.8303	10.9564	4.22496	4.67712	3.64601	12.4873	0.0583543	0.427724	0.548174	2.48068	4964.25	-946.452			7.66013	13.2634	12.2919	4.1827
	2.05036	16.0133	2.80961	4.6449	10.4292	21.4159	3.1766	20.8242	11.4916	4.18857	4.67638	3.5636	12.6736	0.0586615	0.427316	0.548258	2.48037	4965.68	-948.109			6.95776	12.1634	11.8308	4.14285
	2.10819	14.769	2.81334	4.40559	9.95366	18.5039	3.31551	19.0289	11.7414	4.1498	4.76678	3.44891	12.8844	0.0590054	0.427198	0.554871	2.47673	4965.36	-949.849			6.56352	10.9544	11.3619	4.12183
	2.12897	14.767	2.84581	4.37964	9.24956	16.7432	3.66536	17.477	12.0774	4.09753	4.76979	3.40423	13.1281	0.0596788	0.427628	0.559084	2.47682	4964.33	-950.74			6.58059	10.1242	11.0733	4.09051
	2.24768	15.1789	2.89258	4.29919	8.44798	14.4973	3.91863	17.1222	12.6566	4.07906	4.78945	3.31496	13.3887	0.0601417	0.428104	0.562459	2.47906	4965.35	-952.025			6.77305	9.08148	11.2325	4.06116
	2.34149	15.3831	2.98699	4.12768	7.7748	13.3651	4.10277	16.211	12.8593	4.0864	4.816	3.2729	13.6227	0.0604278	0.428378	0.558331	2.48024	4966.56	-954.303			6.90386	8.42252	11.0577	4.05843
	2.4371	15.3218	3.11587	4.12203	7.27162	12.4308	4.21175	15.8703	12.925	4.16784	4.73404	3.30209	13.808	0.0609177	0.429112	0.559523	2.47314	4965.46	-955.935			6.95826	7.94147	11.0024	4.06799
	2.51673	15.5793	3.22604	4.16591	6.76128	11.77	4.33304	17.6273	12.8203	4.20856	4.6778	3.25411	13.9403	0.0612149	0.429717	0.562434	2.46373	4964.79	-956.432			7.10737	7.56573	11.5936	4.04682
	2.6215	16.1679	3.35998	4.24475	6.3927	11.2468	4.34332	18.101	12.7635	4.22997	4.70844	3.27135	14.0312	0.061088	0.429794	0.568174	2.44995	4966.44	-957.476			7.38314	7.29475	11.7359	4.06992
	2.66086	17.3332	3.41867	4.23886	6.00328	10.5682	4.37286	18.1505	12.6915	4.30819	4.80057	3.22379	14.114	0.0611403	0.429629	0.569969	2.44269	4967.07	-959.12			7.80423	6.93677	11.7383	4.11085
	2.63822	19.1031	3.48178	4.28481	5.61656	10.0728	4.23972	18.3577	12.6424	4.2124	5.01096	3.21592	14.1971	0.0619262	0.429632	0.571392	2.44203	4965.65	-959.056			8.40769	6.65805	11.7466	4.14642
	2.61166	21.1188	3.49401	4.32163	5.27537	9.84682	4.20992	18.9689	13.1375	4.24704	5.12451	3.30846	14.2889	0.0626068	0.429649	0.56791	2.44607	4965.85	-958.352			9.07481	6.48127	12.1054	4.22667
	2.5573	21.9905	3.50918	4.29116	5.05962	9.64108	4.04776	20.684	13.3696	4.19121	5.33603	3.32732	14.3555	0.0627546	0.429065	0.565818	2.45428	4967.6	-959.588			9.35232	6.33062	12.7005	4.28485
	2.47391	22.5018	3.48218	4.2031	4.92567	9.78811	3.88051	21.4448	13.193	4.15657	5.46791	3.34682	14.3738	0.0630789	0.428927	0.562508	2.45435	4967.31	-960.844			9.48595	6.30563	12.8394	4.32377
	2.35241	23.4397	3.48633	4.16995	4.68469	9.87293	3.71196	22.3185	13.4279	4.09826	5.6038	3.49452	14.3889	0.0630774	0.42914	0.561312	2.45318	4966.28	-959.83			9.75947	6.24252	13.1528	4.39886
	2.23089	24.6277	3.43497	4.20262	4.48925	9.89438	3.44166	22.381	13.3595	4.0711	5.86393	3.54633	14.4522	0.0631881	0.428768	0.558386	2.45669	4967.48	-959.28			10.0978	6.19542	13.0607	4.49379
	2.20513	26.1222	3.42124	4.19894	4.29689	9.76064	3.37864	23.0713	13.5585	4.04558	5.98124	3.61641	14.5721	0.063401	0.428045	0.555173	2.46183	4968.68	-961.212			10.5829	6.08549	13.3362	4.54774
	2.10977	27.709	3.3853	4.14236	3.99855	9.47405	3.27686	24.557	13.9629	4.05196	6.15818	3.64943	14.734	0.0635706	0.427606	0.547367	2.46676	4967.67	-961.965			11.068	5.87166	13.9323	4.61985
	2.10901	29.9751	3.37999	4.10102	3.82378	9.5804	3.27624	26.3877	14.5448	3.98901	6.37161	3.75277	14.9315	0.0640059	0.427238	0.545373	2.46358	4966.84	-960.356			11.8214	5.83506	14.7363	4.70446
	2.04703	31.8117	3.39365	4.05734	3.71786	9.45724	3.29208	27.1089	15.4163	3.99397	6.44492	3.88094	15.1771	0.0638635	0.426993	0.541435	2.46196	4965.46	-960.928			12.4175	5.74414	15.2724	4.77328
	2.03777	32.9791	3.4633	3.99242	3.62681	9.43745	3.3168	28.2175	15.7927	3.99	6.52586	3.9748	15.4604	0.0635565	0.426737	0.541183	2.45831	4959.99	-963.453			12.8267	5.68556	15.7757	4.83022
	2.01921	35.3821	3.48952	3.95459	3.45806	9.33589	3.50416	29.1235	16.5906	3.92855	6.64248	4.1469	15.7457	0.0638072	0.426551	0.540189	2.45313	4947.9	-963.101			13.6303	5.58285	16.4061	4.90597
	2.04257	37.9016	3.56568	3.9109	3.27879	9.09406	3.54477	33.5891	17.1015	3.92563	6.62169	4.3551	16.0541	0.0637824	0.425948	0.54225	2.45216	4931.47	-961.325			14.5033	5.42792	18.0784	4.96747
	2.04402	39.4593	3.61708	3.92947	3.09426	9.0512	3.57323	36.1889	17.3483	3.91959	6.60913	4.54202	16.4287	0.0639502	0.425199	0.536202	2.45418	4912.79	-963.154			15.0401	5.35831	19.0368	5.02358
	2.08809	41.3793	3.74542	3.93372	2.99556	9.04289	3.63229	39.0956	17.7541	3.89113	6.41226	5.00389	16.8803	0.0640025	0.424493	0.532875	2.46017	4891.3	-965.476			15.7376	5.32406	20.1607	5.10243
	2.10194	43.6656	3.87326	3.89193	2.91918	8.95052	3.59169	41.7028	17.6104	3.83519	6.30541	5.325	17.3678	0.0640152	0.423864	0.535271	2.45966	4869.34	-963.543			16.5469	5.25388	20.9683	5.1552
	2.10011	45.121	3.92688	3.92223	2.9314	9.32697	3.59224	42.882	17.6056	3.8044	6.15518	5.68764	17.8773	0.0639873	0.42402	0.536599	2.45595	4841.64	-962.195			17.0493	5.39354	21.36	5.21574
	2.06021	46.6378	4.04297	3.92686	2.97238	9.80602	3.59443	44.2831	17.425	3.73358	5.94492	6.20725	18.3638	0.06383	0.424625	0.529085	2.45605	4806.41	-965.343			17.5803	5.56842	21.7675	5.29525
	2.10008	47.786	4.07301	3.91693	2.96879	10.2445	3.51811	48.3519	16.4721	3.7186	5.62753	6.70509	18.7473	0.0639121	0.424421	0.520415	2.45592	4763.54	-966.575			17.9864	5.71008	22.7807	5.35041
	2.15254	49.5464	4.02021	3.94053	2.96844	10.4283	3.48466	49.8677	15.7297	3.71908	5.45893	7.36532	19.0439	0.0639992	0.424578	0.513647	2.45915	4708.3	-963.413			18.573	5.77911	23.0274	5.51444
	2.15388	51.3344	3.91975	3.99	2.95572	10.546	3.32698	53.2706	15.1168	3.74409	5.23414	8.04491	19.285	0.0636734	0.424385	0.51078	2.46028	4641.11	-963.578			19.136	5.83058	23.9048	5.67438
	2.13909	53.0243	3.8118	4.0127	2.91839	10.6481	3.20003	56.0824	14.1056	3.76644	5.41528	9.204	19.5049	0.0636101	0.424196	0.504628	2.46822	4571.16	-967.653			19.6584	5.85972	24.4627	6.12857
	2.09101	54.1503	3.68973	4.11461	2.90333	10.8231	3.17056	58.4539	13.4131	3.92499	5.61507	10.4664	19.6909	0.0639635	0.423932	0.514146	2.47079	4485.76	-967.029			19.977	5.94701	25.0125	6.66883
	2.06438	55.5693	3.60877	4.15759	2.87126	10.9495	3.0266	59.14	12.6632	4.20786	5.8191	11.4347	19.8438	0.0641797	0.423938	0.519105	2.4689	4386.87	-963.568			20.4141	5.99277	24.9433	7.15387
	2.03498	58.614	3.38292	4.25819	2.80616	11.2604	3.02617	62.438	12.1995	4.71482	5.98782	12.8362	19.9986	0.0642574	0.42395	0.518799	2.47292	4274.88	-966.082			21.344	6.10826	25.8879	7.84629
	2.02437	59.48	3.25085	4.34789	2.77257	11.3492	2.92565	65.6311	11.5943	5.20259	6.14566	13.8719	20.1795	0.0642985	0.423694	0.519757	2.4795	4146.73	-969.908			21.5851	6.15655	26.717	8.40671
	1.97797	62.4837	3.04206	4.43647	2.74646	11.7934	2.87234	69.6061	11.2203	5.68047	6.3442	15.2365	20.3834	0.0640662	0.423022	0.529747	2.49493	4021.52	-966.869			22.5012	6.32545	27.8996	9.08706
	1.958	65.6559	2.93286	4.46759	2.72349	12.8868	2.83611	74.569	10.9626	5.99709	6.62131	16.5203	20.6107	0.0642958	0.422654	0.538508	2.5102	3889.77	-964.338			23.5156	6.69264	29.4559	9.71289
	1.93233	70.3827	2.87227	4.56764	2.64385	15.5458	2.78795	81.8046	10.791	6.7191	6.83352	17.8894	20.8198	0.0643471	0.423178	0.548148	2.51744	3761.39	-968.931			25.0624	7.58575	31.7945	10.4807
	1.87838	72.2192	2.79413	4.5934	2.58811	18.3783	2.71145	86.1589	10.4944	7.01185	6.94703	18.9183	20.9922	0.0644121	0.423419	0.556983	2.52416	3644.06	-970.642			25.6306	8.51992	33.1216	10.9591
	1.8466	71.8912	2.70574	4.75951	2.6559	20.2041	2.68006	87.2277	10.3088	7.44444	6.99089	19.6288	21.1058	0.0645012	0.42395	0.566693	2.5294	3538.48	-965.531			25.4812	9.20649	33.4055	11.3547
	1.82383	71.5733	2.65052	4.91066	2.75164	22.2006	2.5754	87.6153	10.1206	8.55105	7.0274	20.0476	21.1902	0.0646175	0.425043	0.574075	2.53521	3446.65	-965.151			25.3492	9.9543	33.4371	11.8753
	1.78072	72.9572	2.60591	5.06174	2.77388	24.8238	2.5293	90.1531	9.75632	9.77596	7.1166	20.1592	21.24	0.0645909	0.425972	0.576991	2.55169	3375.54	-970.655			25.7813	10.8865	34.1462	12.3506
	1.72005	71.4507	2.61434	5.25779	2.84583	28.582	2.44865	90.4697	9.41837	10.8543	7.17691	20.2009	21.2378	0.064691	0.426553	0.584653	2.55629	3322.8	-968.943			25.2617	12.2285	34.1122	12.744
	1.6936	70.7678	2.58355	5.52235	2.90239	30.9774	2.38962	89.0937	9.18942	11.7597	7.20087	20.2002	21.1417	0.064093	0.427448	0.594683	2.55546	3297.01	-962.942			25.015	13.1341	33.5576	13.0536
	1.70736	70.8884	2.58153	5.72298	3.00219	33.8837	2.37019	87.5254	8.96102	12.9257	7.19121	19.7043	20.9917	0.0635247	0.428077	0.597601	2.55281	3279.74	-965.477			25.0591	14.2029	32.9522	13.2737
	1.66391	69.2943	2.52557	5.8109	3.04274	35.3983	2.32965	87.1971	8.71155	13.6908	7.22913	19.2717	20.8323	0.0626517	0.428491	0.598604	2.54879	3281.1	-970.122			24.4946	14.7506	32.7461	13.3972
	1.6048	64.885	2.47191	6.10748	3.18927	36.0653	2.22749	81.8298	8.66992	14.4056	7.15515	18.599	20.7061	0.0621376	0.428787	0.600473	2.54567	3296.28	-965.25			22.9872	15.1207	30.9091	13.3866
	1.57498	61.5374	2.40956	6.37488	3.28532	36.068	2.18527	79.0344	8.75402	15.2593	7.09383	17.6887	20.6297	0.0616032	0.428876	0.603721	2.54333	3329.06	-960.64			21.8406	15.2427	29.9912	13.3473
	1.59877	62.2116	2.43416	6.79272	3.47321	36.3531	2.15904	79.4575	8.63048	16.1015	6.98454	16.8969	20.5871	0.0607519	0.42934	0.606285	2.53587	3370.18	-965.569			22.0815	15.5397	30.0824	13.3276
	1.6122	65.6247	2.47939	7.19404	3.68352	37.4765	2.15349	80.3272	8.64844	17.2456	7.01163	16.6805	20.528	0.0600637	0.429526	0.612606	2.52655	3425.36	-967.25			23.2388	16.118	30.3764	13.6459
	1.70722	69.8587	2.49023	7.85491	3.94531	38.1829	2.1355	80.1013	8.81962	18.2991	7.08118	16.3359	20.4032	0.0593931	0.429518	0.616233	2.50913	3483.17	-960.227			24.6854	16.661	30.3521	13.9054
	1.79191	73.7971	2.52232	9.35442	4.40001	38.2898	2.10022	82.4923	8.84089	19.647	7.09924	15.2085	20.2262	0.0587778	0.429297	0.617454	2.50506	3540.26	-959.767			26.0371	17.3481	31.1445	13.9849
	1.81261	77.5292	2.55818	10.0455	4.91268	39.3336	2.09186	84.5403	8.78375	20.867	6.96284	14.6591	20.0682	0.0583592	0.428899	0.617433	2.50813	3599.2	-966.263			27.3	18.0973	31.8053	14.163
	1.87463	81.6516	2.60043	11.29	5.36235	39.9541	2.06111	89.0539	8.83872	22.4186	6.85171	13.838	19.9896	0.0582353	0.428572	0.618821	2.51765	3660.19	-963.399			28.7089	18.8688	33.3179	14.3694
	1.92924	84.0141	2.65243	12.6079	5.99664	41.5215	2.05007	90.4634	8.84783	24.1848	6.70385	13.6495	19.9906	0.0581825	0.428366	0.617126	2.52371	3716.71	-955.683			29.5319	20.042	33.7871	14.8461
	2.00649	90.097	2.77412	15.1757	7.48821	43.7037	2.12754	92.2608	8.8701	26.3655	6.79234	13.4419	20.0331	0.0583835	0.428214	0.619505	2.53008	3761.7	-959.215			31.6259	22.1225	34.4195	15.5333
	2.13824	95.1444	2.93418	17.9875	9.12471	46.4014	2.21267	94.2352	8.59522	29.075	6.86607	13.317	20.0753	0.0585245	0.42824	0.618661	2.5348	3794.98	-964.42			33.4056	24.5045	35.0144	16.4193
	2.26266	96.7484	3.08234	23.8462	11.4494	50.4702	2.3035	94.2434	8.66098	32.0385	7.04525	13.3044	20.1089	0.0585219	0.428047	0.613042	2.54458	3807.6	-957.495			34.0311	28.5886	35.0693	17.4627
	2.33217	97.412	3.18949	30.5871	12.8689	53.4673	2.43044	94.7558	8.57539	34.8776	7.07791	13.1551	20.1108	0.0587027	0.427293	0.600945	2.55243	3794.9	-832.608			34.3112	32.3078	35.2539	18.3702
	2.35134	95.689	3.30234	38.4026	14.4697	56.7991	2.53644	93.7127	8.42996	37.3154	6.92333	13.2571	20.047	0.0590599	0.426491	0.594952	2.56595	3758.66	-433.796			33.7809	36.5571	34.893	19.1652
	2.3923	94.0629	3.39709	43.9101	16.4833	59.9813	2.6465	93.073	8.29711	38.9778	6.78934	13.5809	20.0165	0.0594625	0.426288	0.597265	2.56785	3690.24	42.4878			33.2841	40.1249	34.6722	19.7827
	2.44596	93.0613	3.53326	48.542	18.2639	60.1304	2.72268	91.9277	8.27025	40.5517	6.68335	13.8389	19.9884	0.0601041	0.425861	0.589417	2.57364	3582.2	560.424			33.0135	42.3121	34.3069	20.358
	2.49904	89.8873	3.6206	53.1958	19.7047	60.3746	2.79007	88.4635	8.09882	42.1682	6.63272	13.844	19.9192	0.0605689	0.425784	0.582591	2.57331	3447.58	1072.24			32.0023	44.425	33.1174	20.8817
	2.60121	91.3348	3.74893	51.8011	20.8484	60.0078	2.89316	91.2901	8.24473	42.8754	6.60338	13.577	20.115	0.0627454	0.427011	0.590911	2.63325	3354.24	1067.67			32.5617	44.2191	34.1427	21.0186
	2.6445	88.1392	3.85967	54.6491	23.0324	61.0742	3.00792	88.2294	8.0137	43.8513	6.57626	13.608	19.9382	0.0629365	0.426648	0.58724	2.62947	3180.15	1578.07			31.5478	46.2519	33.0837	21.3452
	2.65726	84.1779	3.99769	57.2274	24.2873	60.3532	3.09337	85.98	7.77229	44.0482	6.65957	13.4248	19.7042	0.0631283	0.426258	0.577639	2.61956	2969.11	2113.87			30.2776	47.2893	32.2819	21.3775
	2.65095	78.807	4.03266	58.4199	24.5812	59.1373	3.17261	84.6113	7.66982	43.3846	6.44349	12.8484	19.4679	0.0629801	0.425918	0.570228	2.60956	2735.59	2645.87			28.4969	47.3795	31.8179	20.8921
	2.60729	73.3528	3.96287	56.9086	24.5618	55.9607	3.22722	81.9673	7.58008	42.3015	6.37597	12.1936	19.2654	0.0630693	0.425713	0.565027	2.59936	2481.67	3171.43			26.641	45.8104	30.9249	20.2903
	2.58484	68.3171	3.88538	54.7485	24.5046	52.416	3.28045	78.3473	7.47554	39.2428	6.53122	11.6059	19.1292	0.0633323	0.425093	0.56114	2.59361	2217.5	3642.92			24.9291	43.8897	29.7011	19.1267
	2.56566	61.6137	3.82781	50.8911	24.6936	47.7641	3.4703	75.3364	7.72629	35.789	6.78425	10.6104	19.1682	0.063166	0.425751	0.56301	2.58285	1946.96	3809.14			22.6691	41.1163	28.8443	17.7279
	2.64991	54.733	3.77503	47.7528	24.3338	43.5141	3.68286	70.6798	7.93531	33.757	6.77742	9.74298	19.2891	0.0629681	0.425716	0.554971	2.59004	1681.36	3866.66			20.386	38.5336	27.4327	16.7591
	2.73133	50.8147	3.66458	43.5461	23.6846	40.2067	3.94954	65.7107	8.15262	30.387	6.92815	8.82135	19.4573	0.0631023	0.426351	0.557301	2.59177	1436.08	3881.26			19.0702	35.8125	25.9376	15.3788
	2.83211	46.5796	3.69897	39.5314	22.7582	38.2703	4.16514	62.6235	8.95626	26.9523	7.01997	7.722	19.6555	0.0635528	0.426742	0.559393	2.59224	1210.88	3881.81			17.7035	33.52	25.2483	13.8981
	3.03023	43.2144	4.13654	35.6982	21.2747	33.9462	4.3677	60.6769	9.47882	23.6542	7.15129	6.85245	19.8825	0.0639019	0.426842	0.559502	2.58901	1014.34	3879.98			16.7937	30.3064	24.8412	12.5526
	3.2912	38.2994	4.76609	30.3834	19.2033	30.6598	4.67562	58.5248	9.8187	19.7285	7.09767	6.11291	20.0759	0.0634457	0.426522	0.559535	2.58773	872.098	3863.47			15.4522	26.7488	24.3397	10.9797
	3.52458	28.7971	5.52968	26.4902	17.807	27.3216	5.43535	55.6863	10.5935	16.9241	7.20143	5.39471	20.2151	0.0633344	0.426783	0.558817	2.58212	777.95	3832.82			12.6171	23.8729	23.905	9.84009
	3.82833	24.1279	6.154	24.2743	16.8278	24.5091	6.19752	53.7336	10.9041	13.4679	7.14776	4.82115	20.2371	0.0628316	0.42762	0.556866	2.57934	732.001	3806.44			11.3701	21.8704	23.6117	8.47894
	4.12243	20.9812	6.68029	22.4714	15.4921	21.9438	6.95015	53.5627	11.2665	11.3522	6.98393	4.46451	20.1429	0.0620982	0.428709	0.557784	2.57057	739.451	3782.45			10.5946	19.9691	23.9265	7.60021
	4.32273	17.8903	6.94996	20.7897	13.7356	19.3272	7.25091	53.3213	11.521	9.92224	6.9698	4.4253	19.9985	0.0618252	0.428945	0.552165	2.56493	797.728	3747.86			9.72099	17.9508	24.0311	7.10578
	4.38784	16.1103	7.31432	18.9747	12.0653	17.3213	7.62599	53.0461	11.4235	7.62843	6.90735	4.59962	19.8294	0.0612398	0.429273	0.554474	2.55324	905.654	3711.02			9.27081	16.1204	24.0319	6.37847
	4.38409	15.4513	7.87283	17.3626	10.6112	14.9068	7.64752	53.7961	11.364	6.1218	6.77937	5.02337	19.6084	0.060101	0.429596	0.55626	2.54205	1049.76	3685.12			9.23607	14.2936	24.2692	5.97485
	4.38458	15.1971	8.34878	15.518	9.12274	12.6014	7.6412	55.1052	10.7447	5.53717	6.49253	5.48462	19.3501	0.0591869	0.430016	0.56422	2.53636	1226.24	3660.45			9.31017	12.414	24.497	5.83811
	4.39331	15.1556	8.93753	13.3624	7.91958	10.6557	7.73436	56.3099	10.1786	5.14448	6.39158	5.75215	19.0659	0.0582492	0.430582	0.564438	2.52325	1423.46	3629.61			9.49548	10.6459	24.7409	5.76274
	4.21221	15.1975	9.27485	11.9825	7.00065	8.93532	7.62413	56.2896	10.198	4.63881	6.16514	6.29586	18.7739	0.0580739	0.431193	0.567273	2.51508	1626.43	3606.14			9.56152	9.30614	24.7039	5.69994
	4.09157	15.5126	9.41344	11.0107	6.46887	7.92487	7.30654	56.2749	9.47911	4.33235	5.93358	6.91963	18.5113	0.0577821	0.431639	0.568761	2.51077	1829.9	3595.73			9.67254	8.46816	24.3535	5.72852
	3.90038	15.3811	9.59929	9.69258	5.85559	7.03313	6.68249	55.3666	9.13471	4.23794	5.72104	7.87558	18.3237	0.0575325	0.432183	0.57297	2.50739	2021.8	3584.69			9.62694	7.5271	23.7279	5.94485
	3.5733	15.5563	9.49698	8.72967	5.23008	6.69364	5.57053	55.9763	8.69545	4.09923	5.42547	8.4474	18.2431	0.057787	0.432222	0.576837	2.50224	2194.07	3571.61			9.54219	6.88446	23.4141	5.9907
	3.34442	15.8358	9.51941	7.84562	4.84984	6.65153	4.95853	58.3976	8.08107	3.98032	5.05306	9.21318	18.2512	0.0576253	0.432701	0.580334	2.50509	2336.19	3569.25			9.56654	6.449	23.8124	6.08219
	3.178	16.4753	9.41195	6.84836	4.6519	6.69534	4.3488	61.4614	7.77204	3.93051	4.73098	9.73117	18.3187	0.0576789	0.432736	0.583433	2.51199	2453.3	3573.9			9.68843	6.0652	24.5274	6.13089
	3.0357	16.9458	9.05645	5.95471	4.38035	6.91449	3.81029	61.6202	7.62348	3.8823	4.52772	10.2792	18.4443	0.0577705	0.432812	0.581018	2.51884	2545.24	3573.61			9.67931	5.74985	24.3513	6.22974
	2.88621	17.1368	8.69151	5.4433	4.12268	6.88413	3.51975	60.1485	7.39518	3.86431	4.4533	10.7153	18.6105	0.0579427	0.432343	0.574466	2.52416	2617.48	3573.56			9.57152	5.48337	23.6878	6.34429
	2.73137	17.9846	7.86964	5.1275	3.98294	6.82303	3.23821	59.837	7.12623	3.92766	4.42445	12.2417	18.8124	0.0583719	0.431963	0.567981	2.52765	2670.22	3582.32			9.52853	5.31116	23.4005	6.8646
	2.58162	18.6529	7.10834	4.94516	3.74784	6.66078	3.04771	57.0978	6.83456	3.94945	4.32233	13.0935	19.0369	0.059077	0.431535	0.562075	2.53721	2705.97	3590.65			9.44762	5.11792	22.3267	7.12175
	2.55743	18.881	6.63762	5.01985	3.59122	6.47632	3.01664	53.1017	6.48169	3.96096	4.35072	13.5238	19.2417	0.0594945	0.430979	0.558639	2.54007	2729.25	3591.11			9.3587	5.02913	20.8667	7.27848
	2.53324	19.2789	5.95214	5.09024	3.47992	6.44406	2.94967	50.1373	6.29009	3.93245	4.40629	13.4926	19.3984	0.0599088	0.429676	0.555624	2.54098	2740.67	3592.26			9.25475	5.00474	19.7924	7.27712
	2.58879	18.9897	5.81885	5.19982	3.48707	6.36835	3.12243	46.4471	6.19879	3.9327	4.53988	13.3996	19.5248	0.0600081	0.428245	0.556665	2.54663	2745.54	3597.31			9.13246	5.01842	18.5894	7.29072
	2.84255	18.5394	5.94244	5.32742	3.63486	6.2364	3.29653	40.4563	6.14331	3.81673	4.55021	13.1072	19.6355	0.060074	0.426728	0.557277	2.54753	2746.72	3596.33			9.10814	5.06623	16.6321	7.15805
	3.2253	18.164	6.28926	5.40728	3.91776	6.30709	3.48779	34.0371	6.03145	3.76774	4.70007	12.7673	19.7115	0.0598007	0.425859	0.559645	2.53649	2744.14	3588.01			9.22619	5.21071	14.5188	7.07837
	3.51081	17.8266	6.76017	5.44727	4.10232	6.29472	3.73926	29.2455	6.03342	3.66024	4.6547	12.1489	19.7116	0.0604207	0.425039	0.564394	2.52572	2739.4	3581.53			9.36586	5.28144	13.006	6.82129
	3.87962	17.8452	7.27235	5.41699	4.31682	6.19473	3.98692	27.239	5.97366	3.57121	4.62947	11.7122	19.6357	0.0605627	0.424517	0.567644	2.51453	2731.91	3574.68			9.66574	5.30951	12.3999	6.63762
	4.02272	17.8266	7.71046	5.35686	4.49688	6.26429	4.15717	25.2848	6.04151	3.46954	4.57499	10.5249	19.5241	0.0605023	0.424411	0.569635	2.50605	2724.01	3559.63			9.85325	5.37268	11.8278	6.1898
	4.22586	17.4927	8.1268	5.31994	4.65054	6.19716	4.24889	25.1974	6.14466	3.34221	4.48597	8.86598	19.4044	0.0598723	0.424194	0.571964	2.49693	2717.33	3540.12			9.94846	5.38921	11.8636	5.56472
	4.36	17.2827	8.46492	5.23139	4.78103	6.70954	4.33842	24.9604	6.34099	3.27125	4.46951	8.01704	19.2748	0.0592213	0.424478	0.570614	2.49027	2709.66	3521.97			10.0359	5.57399	11.8799	5.2526
	4.59966	16.7155	8.74218	4.97753	4.96998	7.0132	4.40243	24.4697	6.61637	3.21259	4.50227	7.18398	19.1378	0.0587851	0.424932	0.5752	2.48472	2702.32	3500.43			10.0191	5.65357	11.8295	4.96628
	4.80638	17.0716	8.88186	4.86225	4.99826	7.21782	4.5347	25.2041	7.03758	3.09485	4.45262	6.54773	18.9782	0.0589304	0.425872	0.577256	2.4738	2697.81	3470.83			10.2533	5.69277	12.2588	4.6984
	4.88274	17.6786	8.8062	4.64927	5.09769	7.34352	4.57779	27.4471	7.22742	3.10637	4.426	6.25192	18.8317	0.058767	0.426646	0.577856	2.46601	2693.82	3436.76			10.4559	5.69682	13.0841	4.59476
	4.99565	18.6011	8.72633	4.47416	5.06999	7.36955	4.57563	28.2905	7.33016	3.08953	4.35084	6.15415	18.7763	0.0587518	0.427076	0.579293	2.46806	2692.25	3401.8			10.7744	5.6379	13.3988	4.53151
	5.11955	19.0827	8.82719	4.41082	5.11545	7.41634	4.5643	29.4233	7.43343	3.14587	4.31889	6.1727	18.8544	0.05858	0.427365	0.579163	2.46339	2692.72	3358.52			11.0098	5.64754	13.807	4.54582
	5.09658	19.8312	8.90794	4.36921	5.25355	7.62765	4.48057	29.4487	7.79433	3.1974	4.39512	5.96608	19.0386	0.0583427	0.427448	0.583274	2.46565	2695.74	3303.96			11.2786	5.75014	13.9079	4.51953
	5.24097	19.6709	9.41411	4.35732	5.30766	7.8991	4.4398	29.664	8.0153	3.2855	4.3366	5.99494	19.2813	0.0581969	0.426978	0.587176	2.46556	2699.89	3239.78			11.442	5.8547	14.0397	4.53902
	5.38985	19.5506	9.93813	4.349	5.52462	8.17069	4.4148	30.5259	8.5743	3.34888	4.289	5.93517	19.5713	0.0580261	0.426266	0.592222	2.46972	2704.21	3162.06			11.6262	6.01477	14.505	4.52435
	5.52718	20.237	10.1422	4.31386	5.68012	8.15927	4.36418	29.8179	8.71347	3.36262	4.25126	5.7357	19.8461	0.0581084	0.426153	0.595582	2.4705	2709.03	3066.4			11.9688	6.05108	14.2985	4.44986
	5.42397	20.7424	10.5839	4.14551	5.7998	7.86356	4.18812	30.6861	8.80102	3.36392	4.19768	5.68405	20.0805	0.0581643	0.425957	0.600797	2.46319	2715.39	2949.25			12.2501	5.93629	14.5584	4.41522
	5.33952	21.327	10.9974	4.05624	6.04883	7.90058	3.9798	31.709	8.94721	3.42866	4.24333	5.78035	20.2985	0.0582382	0.425558	0.605747	2.46255	2721.78	2812.13			12.5547	6.00189	14.8787	4.48411
	5.16039	22.3076	11.2734	3.98991	6.06441	7.67016	3.77069	32.9804	8.97353	3.46982	4.28695	5.82533	20.4888	0.0584731	0.424971	0.607675	2.45924	2732.1	2652.86			12.9138	5.90816	15.2415	4.52737
	4.81715	21.982	11.2792	3.92637	6.10907	7.7724	3.60756	36.1964	9.00373	3.577	4.24753	5.78638	20.6926	0.0587575	0.424827	0.611343	2.45581	2744.24	2468.12			12.6928	5.93595	16.2692	4.53697
	4.5348	21.9944	11.2624	3.93093	6.18255	8.00786	3.50833	37.0082	9.19134	3.61283	4.35286	5.981	20.8896	0.0589478	0.424573	0.608062	2.45591	2757.06	2260.6			12.5972	6.04045	16.5693	4.6489
	4.27244	22.586	10.9482	3.82092	6.04147	8.00684	3.37637	38.2112	9.21587	3.6235	4.41249	6.35319	21.0517	0.0588685	0.424219	0.603491	2.45285	2770.8	2038.04			12.6022	5.95641	16.9345	4.79639
	4.01025	23.7889	10.9396	3.72188	6.09231	8.14591	3.18103	38.8182	9.27762	3.63681	4.41853	6.60355	21.1771	0.059224	0.424241	0.602092	2.45631	2783.96	1802.85			12.9129	5.9867	17.0923	4.8863
	3.82382	25.6486	10.947	3.62808	5.89161	8.2745	2.99485	38.8703	9.12677	3.59876	4.42148	6.78288	21.2455	0.0593623	0.424975	0.601902	2.45858	2798.4	1556.01			13.4732	5.93139	16.9973	4.93438
	3.66979	26.4535	11.1421	3.63966	5.91407	8.56675	2.92497	40.8415	8.74063	3.69913	4.49957	7.09575	21.2719	0.0595355	0.425513	0.599789	2.46097	2814.55	1311.26			13.7551	6.04016	17.5024	5.09815
	3.68542	27.843	11.2483	3.71046	6.03233	9.25331	2.93162	41.638	8.85999	3.76746	4.51468	7.24803	21.2704	0.0595367	0.425915	0.596516	2.47058	2830.76	1072.22			14.2589	6.33204	17.8099	5.17672
	3.70984	29.9728	11.2605	3.80018	6.00009	9.51846	2.97671	41.6186	8.71364	3.81542	4.56054	7.26671	21.2471	0.0594633	0.426488	0.592507	2.47881	2849.08	838.214			14.981	6.43958	17.7697	5.21422
	3.68003	31.7097	11.1911	3.8251	6.08018	9.91759	2.95443	39.9553	8.69246	3.8852	4.45229	7.2922	21.1782	0.0593086	0.427336	0.59225	2.48856	2868.24	616.329			15.5269	6.60762	17.2007	5.20989
	3.81719	33.6959	11.3581	3.97513	5.99091	10.4574	3.00309	38.4068	9.11123	3.9012	4.45248	7.45392	21.0512	0.0591501	0.42791	0.580956	2.49936	2887.6	414.649			16.2904	6.80783	16.8404	5.2692
	3.84273	35.6043	11.5802	4.07269	6.1781	11.8361	2.97565	38.704	9.09099	3.96867	4.40507	7.5842	20.9312	0.0589843	0.428427	0.571808	2.50895	2907.84	226.105			17.0091	7.36229	16.9235	5.31932
	3.98364	36.8915	11.5796	4.18888	6.19961	12.9677	2.99493	39.6248	9.0858	3.96353	4.30859	7.45319	20.8774	0.0593923	0.428586	0.566108	2.52024	2928.6	57.0986			17.4849	7.78539	17.2352	5.24177
	4.08992	39.9406	11.4914	4.28181	6.13752	15.1934	3.06734	40.6048	9.04545	4.03365	4.14601	7.36365	20.8424	0.0600529	0.430087	0.563257	2.52566	2951.72	-93.5313			18.5073	8.53756	17.5725	5.1811
	4.10417	40.976	11.2802	4.45894	6.14968	16.2666	3.08961	40.2185	8.77421	4.06252	4.02621	7.38709	20.8225	0.060099	0.43053	0.557775	2.529	2974.51	-223.741			18.7868	8.9584	17.3608	5.15861
	4.10913	42.2201	10.852	4.57962	6.06678	17.8508	3.11485	40.3635	8.77023	4.08011	3.86655	7.36976	20.8143	0.0603259	0.430178	0.553099	2.53008	2996.14	-335.982			19.0604	9.49906	17.4162	5.10547
	4.21376	43.7124	10.9445	4.72059	6.04088	19.8097	3.05734	40.2771	8.62774	4.17271	3.7628	7.29725	20.8471	0.0604003	0.429371	0.551931	2.52946	3017.7	-433.549			19.6236	10.1904	17.3207	5.07759
	4.26879	43.0715	10.8533	4.82075	6.04459	22.4259	3.01964	41.4585	8.46215	4.22598	3.52951	7.21843	20.9239	0.0600995	0.428233	0.553919	2.53198	3037.64	-516.121			19.3979	11.0971	17.6467	4.99131
	4.29201	42.7926	11.0413	5.00158	6.00224	25.1747	2.97983	43.1817	8.25663	4.38036	3.38813	7.20577	21.0341	0.0596966	0.427989	0.545526	2.53605	3053.54	-583.707			19.3753	12.0595	18.1394	4.99142
	4.1733	43.1166	11.0805	5.17605	6.18421	27.1294	2.8794	42.8859	7.82189	4.36051	3.23485	7.25552	21.1508	0.0597603	0.427545	0.538091	2.54179	3068.29	-640.578			19.4568	12.8299	17.8624	4.95029
	4.08906	44.1363	10.6757	5.28037	6.15844	28.9692	2.78705	41.8021	7.49442	4.4264	3.19115	7.10963	21.2012	0.0593563	0.427003	0.544097	2.53626	3083.01	-689.792			19.6337	13.4694	17.3612	4.90906
	3.88238	45.4907	10.709	5.52463	6.22647	31.0504	2.65574	40.3443	7.24254	4.53836	3.1374	7.1701	21.234	0.0592792	0.427077	0.544573	2.53431	3094.06	-730.45			20.0274	14.2672	16.7475	4.94862
	3.77581	44.9769	10.7337	5.83084	6.42407	32.8998	2.55912	39.8992	7.10726	4.70817	3.08672	7.43446	21.2752	0.0586779	0.425812	0.550529	2.53106	3101.04	-765.803			19.8288	15.0516	16.5219	5.07645
	3.60409	45.1995	10.2712	6.07619	6.48299	35.1966	2.41435	39.9675	7.07111	4.83662	3.03924	8.14173	21.2946	0.0587362	0.424456	0.553876	2.52862	3103.75	-797.646			19.6916	15.9186	16.4843	5.3392
	3.36206	47.1303	10.1615	6.40053	6.53184	36.536	2.32268	39.8344	6.95353	5.03206	2.90402	8.74087	21.2433	0.0583252	0.423159	0.558873	2.5275	3103.26	-826.968			20.2179	16.4895	16.3702	5.55898
	3.13455	48.7317	9.90768	6.63053	6.43001	37.1274	2.22907	39.7796	6.94297	5.21513	2.82007	9.29932	21.1507	0.058227	0.42302	0.564933	2.53256	3096.17	-853.036			20.5913	16.7293	16.3172	5.77817
	2.76094	52.916	9.51689	6.92873	6.46597	38.224	2.17053	39.2132	6.79205	5.44771	2.71104	10.5076	21.0709	0.0589584	0.423514	0.570214	2.52643	3084.15	-873.735			21.7313	17.2062	16.0586	6.22213
	2.64641	55.126	8.91432	7.20473	6.45204	39.3491	2.10159	37.7916	6.77454	5.66067	2.60835	11.2388	21.0186	0.0592342	0.423702	0.573159	2.51695	3068.37	-891.735			22.2289	17.6686	15.5559	6.50262
	2.39674	57.5227	8.22693	7.50591	6.42054	39.707	2.07774	38.9233	6.59945	5.93279	2.57195	13.0169	20.9952	0.0596407	0.423199	0.577794	2.50931	3046.54	-905.454			22.7154	17.8778	15.8668	7.17387
	2.28588	58.4301	8.11703	8.02107	6.28558	40.2389	2.07562	41.6216	6.6462	6.24936	2.52941	14.4614	20.9856	0.059586	0.423475	0.580133	2.50384	3016.17	-914.947			22.9443	18.1818	16.7811	7.74672
	2.20375	57.9438	7.84754	8.23734	6.05756	40.3595	2.09913	42.5471	6.85037	6.65575	2.48262	16.775	20.9703	0.0595418	0.423765	0.58047	2.4976	2981.65	-922.003			22.665	18.2181	17.1655	8.6378
	2.17652	58.6457	7.63501	8.36183	5.83322	39.3641	2.09521	44.3393	6.96818	7.30111	2.50348	19.0599	20.9426	0.0596681	0.423343	0.581097	2.4951	2943.69	-926.401			22.8191	17.853	17.8009	9.62149
	2.13829	60.0305	7.40695	8.45794	5.4993	38.2605	2.09158	44.2407	7.15193	8.10917	2.52238	20.4807	20.9078	0.0595864	0.423506	0.582992	2.49103	2899.95	-928.688			23.1919	17.4059	17.8281	10.3707
	2.14785	60.7501	7.46503	8.55199	5.2622	37.9305	2.13659	46.2858	7.34724	8.86452	2.63874	22.2206	20.9141	0.0594422	0.424087	0.581311	2.48286	2850.98	-928.387			23.4543	17.2482	18.5899	11.2413
	2.14426	60.3063	7.19251	8.62405	5.17145	37.1684	2.17422	46.775	7.6092	9.34124	2.73203	23.2003	20.9537	0.0594239	0.424353	0.577169	2.47409	2804.53	-926.374			23.2143	16.988	18.8528	11.7578
	2.17743	59.9056	7.05517	8.8136	4.83565	35.458	2.19846	48.0569	7.76381	9.60162	2.84593	23.4625	21.0107	0.0590481	0.424273	0.574198	2.46297	2762.34	-924.764			23.0461	16.3691	19.3397	11.97
	2.17632	59.5462	6.86973	9.21591	4.68396	33.5017	2.26615	50.4859	7.95336	9.98722	2.96945	23.6896	21.0539	0.058747	0.423961	0.569615	2.45787	2723.22	-923.193			22.8641	15.8005	20.2351	12.2154
	2.20554	61.4596	6.80843	9.81832	4.51802	31.7007	2.31107	52.3435	8.14059	10.5496	3.11382	23.6851	21.058	0.0587405	0.42392	0.569434	2.45436	2688.24	-922.351			23.4912	15.3457	20.9317	12.4495
	2.2266	62.6337	6.5123	10.221	4.36557	28.92	2.38403	51.9378	8.15218	11.0826	3.27513	23.3332	21.0331	0.059418	0.423633	0.570701	2.45986	2662.44	-921.721			23.7909	14.5022	20.8247	12.5637
	2.22338	65.0432	6.32232	10.4121	4.16475	26.4061	2.42913	52.8282	8.12096	12.0324	3.51448	22.9996	20.9888	0.0600482	0.423158	0.570532	2.46112	2645.02	-921.04			24.5296	13.661	21.1261	12.8488
	2.23831	68.4309	6.09327	10.9176	4.05075	23.5247	2.45922	54.566	8.15563	14.3619	3.89322	21.6667	20.9661	0.0604981	0.422922	0.574057	2.46055	2634.44	-920.335			25.5875	12.831	21.727	13.3073
	2.2917	70.1855	5.84005	11.4333	3.94919	20.8584	2.52341	56.794	8.33491	17.1988	4.29456	20.9795	20.9592	0.0606078	0.422759	0.571617	2.45658	2624.4	-919.466			26.1057	12.0803	22.5508	14.1576
	2.35183	72.4565	5.45349	12.3933	3.94146	18.2312	2.57785	58.976	8.46183	22.4312	5.01369	20.8733	20.9178	0.0608306	0.422914	0.576585	2.45517	2611.54	-919.006			26.7539	11.522	23.3386	16.1061
	2.47527	75.86	5.2526	14.0082	3.99378	16.218	2.70238	59.1458	8.79419	26.2797	6.12617	21.8393	20.8019	0.0613278	0.423313	0.591392	2.45191	2614.74	-919.449			27.8626	11.4067	23.5475	18.0817
	2.52029	77.2412	5.21144	16.0553	4.13478	13.8648	2.82483	59.8892	8.91315	31.4671	7.19684	22.5697	20.5261	0.0612495	0.42364	0.598355	2.44761	2702.83	-920.483			28.3243	11.3516	23.8757	20.4112
	2.63549	79.6684	5.03912	19.6451	4.32377	12.9021	2.93816	59.5017	9.08187	36.7244	8.10635	24.5305	20.1203	0.061584	0.423139	0.604499	2.44714	2814.08	-921.725			29.1143	12.2903	23.8406	23.1204
	2.70581	82.3327	5.066	23.2449	4.71473	11.593	3.09218	58.5336	9.16559	41.6809	8.96963	26.7046	19.5068	0.0613978	0.423096	0.606477	2.44632	2997.52	-922.297			30.0348	13.1842	23.5971	25.785
	2.77689	84.7148	5.10609	26.8031	5.06993	11.1742	3.20377	60.7063	9.32018	48.617	9.8395	29.5817	18.7426	0.0610928	0.422545	0.609791	2.44056	3236.51	-923.54			30.8659	14.3491	24.4101	29.3461
	2.87391	86.4529	5.24234	30.7357	5.41188	11.0934	3.27511	61.1817	9.53909	56.4981	10.9062	31.7461	17.939	0.0608043	0.422335	0.610822	2.43299	3484.95	-925.13			31.5231	15.747	24.6653	33.0501
	2.99636	89.0194	5.25896	34.1729	5.83819	10.7901	3.39775	60.0341	9.57602	61.5071	11.8343	34.3351	17.0479	0.0607832	0.422573	0.607772	2.42037	3745.65	-927.666			32.4249	16.9337	24.336	35.8922

## Sheet: P202 U2
	Ra Li	Oi Li	Oe Li	MF Li	ICO Li	LO Li	Ra Re	Oi Re	Oe Re	MF Re	ICO Re	LO Re	EKG	Kippwinkel	Rotwinkel	Kraft x	Kraft y	Druck li	Druck re			Bauch links	Rücken links	Bauch rechts	Rücken rechts
	6.86387	10.0403	8.04933	22.2144	9.39014	9.24059	8.04828	16.5438	12.1293	24.0101	30.3016	33.8019	22.8869	0.0395661	0.148441	0.661193	2.2908	45	-3026.19			8.31785	13.615	12.2405	29.3712
	6.39267	10.1402	7.49691	27.3132	9.31505	10.8792	7.38434	17.0391	11.8	32.9155	31.3381	38.5379	22.7353	0.0400014	0.148839	0.657598	2.29478	33	-3025.05			8.00991	15.8358	12.0744	34.2638
	5.78867	10.0661	7.0495	32.5775	9.41249	12.1109	6.72094	17.1523	11.1126	43.058	31.5916	41.5413	22.5276	0.0405208	0.149119	0.659517	2.30216	1.04346	-3025.88			7.63476	18.0336	11.662	38.7303
	5.04272	9.6472	6.157	38.3282	9.5553	13.8869	6.37493	18.929	10.8193	53.1415	32.0285	45.7158	22.3008	0.0407953	0.148998	0.660536	2.30618	11	-3026.36			6.94897	20.5901	12.0411	43.6286
	4.56374	9.37749	5.96344	46.1437	10.3654	15.9703	5.96472	20.9806	10.3268	63.8047	32.8621	48.7052	22.1106	0.0413991	0.149731	0.659417	2.30555	2658.08	L			6.63489	24.1598	12.424	48.4573
	4.42756	9.27063	5.92045	56.3594	10.7264	18.6235	5.66098	22.4741	9.84155	72.9844	33.618	50.177	21.9182	0.0421649	0.150246	0.660101	2.30765	3126.49	-3024.73			6.53955	28.5698	12.6589	52.2598
	4.10153	8.90801	5.95341	62.3362	11.531	21.0488	5.42787	23.2396	9.41766	79.457	34.4884	51.9352	21.8214	0.0427367	0.150437	0.666177	2.31017	3411.7	-3023.82			6.32098	31.6387	12.695	55.2935
	4.00568	8.34861	5.99145	67.9734	12.3036	22.6295	5.07698	23.4035	8.71384	82.9192	34.1761	52.5231	21.791	0.043186	0.1508	0.667951	2.32022	3610.91	-3024.66			6.11524	34.3022	12.3981	56.5395
	4.09559	7.6902	6.10396	72.2219	12.8098	24.238	4.79496	23.1394	8.31827	87.8306	33.9183	52.5504	21.816	0.0436566	0.150842	0.661192	2.32823	3761.14	-3027.51			5.96325	36.4232	12.0842	58.0998
	4.16568	7.2514	6.25404	74.8799	13.6549	25.9939	4.58614	22.6937	7.67624	89.7472	32.9512	52.014	21.8723	0.0438038	0.151081	0.66277	2.33739	3845.19	-3033.02			5.89037	38.1762	11.652	58.2375
	4.34021	6.98303	6.58071	75.4418	14.1591	27.5988	4.20516	22.2044	7.17461	89.5154	32.4557	50.1775	21.9331	0.0439478	0.1515	0.668966	2.34259	3890.96	-3038.1			5.96798	39.0666	11.1947	57.3829
	5.20675	6.78303	7.17757	73.7664	14.8651	28.6806	4.2907	21.9116	6.94172	86.8073	31.6804	47.0852	22.0036	0.0439058	0.152383	0.675429	2.34399	3915.41	-3042.87			6.38911	39.1041	11.048	55.191
	5.60322	6.83959	8.70378	71.3912	15.8509	29.8235	4.2923	21.5866	6.687	81.7067	30.8759	43.6797	22.0722	0.0437348	0.152931	0.687295	2.33517	3923.45	-3047.21			7.04887	39.0219	10.8553	52.0874
	7.61583	7.05342	10.0683	67.343	16.5192	30.6927	4.49275	19.357	6.50792	74.7714	29.8672	38.5851	22.0993	0.0437087	0.153574	0.697117	2.33595	3927.89	-3052.04			8.24583	38.185	10.1192	47.7412
	9.60507	7.20005	11.47	60.8603	17.2674	31.2008	4.68304	16.2592	6.4853	65.8535	27.771	34.2697	22.1017	0.0434143	0.153596	0.705936	2.34842	3930.6	-3058.37			9.42502	36.4429	9.14252	42.6314
	11.855	7.3442	13.0913	52.4104	17.332	31.1306	4.89998	14.6202	6.68682	57.6248	25.5462	30.3449	22.121	0.0431052	0.153976	0.71491	2.35324	3922.02	-3065.99			10.7635	33.6243	8.73566	37.8386
	13.5761	7.95276	14.8232	43.7019	17.3027	30.6721	5.12327	13.8393	7.09941	50.5447	23.345	25.9778	22.1307	0.0431832	0.153808	0.71818	2.35035	3903.63	-3076.2			12.1173	30.5589	8.68731	33.2891
	15.4873	8.42462	15.4717	36.2882	17.4881	30.1089	5.63964	13.7297	7.56786	43.7495	21.2883	21.9999	22.0913	0.0431038	0.153951	0.723121	2.34346	3887.7	-3085.9			13.1279	27.9617	8.97907	29.0125
	16.8949	8.87517	16.1045	27.9727	17.5034	28.9629	6.71292	13.7609	8.74622	32.8126	19.3725	16.3695	22.037	0.0428842	0.154819	0.735968	2.33017	3875.66	-3094.86			13.9582	24.813	9.74001	22.8515
	17.645	9.36247	16.731	20.6268	17.4802	27.3977	7.47008	13.2767	10.159	23.1888	18.4028	11.9915	22.0045	0.0430603	0.155092	0.750374	2.31748	3858.57	-3102.6			14.5795	21.8349	10.3019	17.861
	17.9236	9.93784	17.1225	15.5867	16.9578	26.0119	8.15776	12.876	11.9136	16.7291	16.9516	10.0689	21.9693	0.0431475	0.154752	0.753312	2.30321	3838.6	-3111.84			14.9946	19.5188	10.9824	14.5832
	18.2199	10.2031	17.0074	12.559	16.1537	24.5654	8.61449	12.0769	13.6845	13.1717	16.9942	9.13232	21.9167	0.0435603	0.154374	0.757709	2.29393	3825.27	-3121.08			15.1435	17.7594	11.4586	13.0994
	18.1215	10.4505	16.2349	11.5502	15.2121	22.7916	8.97222	11.3917	14.767	11.6639	16.0649	9.12993	21.879	0.0436169	0.154378	0.762286	2.28596	3816.33	-3129.54			14.9356	16.518	11.7103	12.2862
	17.2589	10.7137	15.4198	10.7101	14.0755	20.678	9.18379	11.5597	16.0391	11.0747	16.4827	9.16216	21.8912	0.0437821	0.154211	0.762548	2.27853	3802.37	-3136.72			14.4641	15.1545	12.2609	12.2399
	15.7864	10.7796	14.1588	10.3008	13.0477	18.6604	9.27793	11.4682	16.7045	10.6	17.4671	9.3778	21.9228	0.0433398	0.153963	0.759625	2.26553	3787.37	-3144.2			13.575	14.003	12.4835	12.4816
	14.242	10.7461	12.2342	10.222	12.5056	16.7124	9.29369	10.9694	17.4195	9.97553	18.6686	9.573	21.9398	0.0433434	0.153954	0.757009	2.26452	3779.82	-3150.29			12.4074	13.1467	12.5609	12.739
	12.1529	10.8023	10.7741	10.0535	11.9429	14.7032	9.17897	10.6042	17.6517	9.23261	19.8482	9.72027	21.9318	0.0435344	0.153999	0.753929	2.26096	3774.68	-3154.58			11.2431	12.2332	12.4783	12.9337
	10.3222	10.8106	9.6866	10.0033	11.3219	13.7507	8.91981	10.379	17.7873	8.96001	20.8265	10.1351	21.9033	0.0436738	0.153662	0.751908	2.25774	3764.38	-3159.9			10.2731	11.692	12.362	13.3072
	8.69568	10.5826	8.87801	10.0739	10.5665	13.1381	8.35376	9.92053	17.7851	9.20013	21.371	10.6647	21.8459	0.0439563	0.153886	0.741936	2.26514	3753.75	-3164.57			9.38544	11.2595	12.0198	13.7453
	7.74259	10.1674	8.16387	10.2412	10.5787	13.3986	7.5927	9.78953	16.7854	9.13118	21.4877	11.6266	21.7727	0.0440509	0.154242	0.729141	2.2604	3748.47	-3167.78			8.69129	11.4062	11.3892	14.0818
	6.75721	9.74071	7.66114	10.4714	10.6713	13.7305	6.90618	9.22837	15.9858	9.02132	21.4389	12.094	21.6909	0.0440212	0.154372	0.724514	2.26162	3741.99	-3170.16			8.05302	11.6244	10.7068	14.1848
	5.74089	9.22941	7.37297	10.7452	10.8581	14.565	6.07236	8.77995	14.7674	8.76225	21.3668	12.0366	21.6412	0.0440761	0.154324	0.711794	2.26524	3728.85	-3172.06			7.44776	12.0561	9.87323	14.0552
	5.11907	8.75132	7.31425	10.9764	11.0474	15.1412	5.52047	8.54411	13.7223	8.679	21.0356	11.8045	21.6164	0.0435114	0.154229	0.695033	2.25807	3716.13	-3174.91			7.06154	12.3883	9.26231	13.8397
	4.31178	8.30291	6.99264	11.5687	11.571	15.8188	5.00309	7.93052	12.4449	8.65172	20.9902	11.4522	21.6272	0.043454	0.154271	0.685949	2.24746	3707.29	-3177.71			6.53578	12.9862	8.45951	13.698
	4.06631	8.04266	6.92239	11.8954	11.877	16.0533	4.69545	7.80124	11.0307	8.95383	20.4375	11.1996	21.6783	0.0435163	0.154065	0.673999	2.23059	3695.23	-3180.81			6.34379	13.2752	7.84246	13.5303
	3.95164	7.36352	6.85443	12.096	12.3468	16.8928	4.33452	7.59761	9.74543	9.55361	19.9241	11.1111	21.7924	0.0433088	0.153627	0.665567	2.22067	3676.54	-3185.58			6.05653	13.7786	7.22586	13.5296
	3.83184	6.61466	6.77728	12.2584	12.6237	17.3546	3.95451	7.65859	9.09912	10.5193	19.3978	10.9259	21.9217	0.0429862	0.153326	0.656073	2.2186	3658	-3191.03			5.74126	14.0789	6.90407	13.6143
	3.6723	6.06428	6.69647	12.7122	12.8576	19.0166	3.83408	7.76559	8.22001	12.6304	19.0953	10.6487	22.0785	0.0425797	0.152399	0.644663	2.21443	3641.24	-3197.11			5.47768	14.8621	6.60656	14.1248
	3.58111	5.80216	6.72014	12.9678	13.0854	19.7291	3.73997	7.9365	7.55762	13.8678	19.1559	9.88863	22.2825	0.0423817	0.151634	0.639365	2.20499	3617.74	-3203.5			5.3678	15.2608	6.41136	14.3041
	3.66424	5.47929	6.57537	13.2383	13.1314	19.6873	3.69326	7.96834	7.11906	15.9788	19.4953	8.788	22.489	0.0418923	0.151641	0.637438	2.18763	3586.91	-3209.66			5.23963	15.3523	6.26022	14.754
	3.68483	5.1716	6.20956	13.4056	13.1799	19.8066	3.69218	8.26462	6.84396	18.2727	19.312	8.39915	22.6463	0.0417536	0.151891	0.636156	2.1563	3553.49	-3216.19			5.022	15.464	6.26692	15.3279
	3.68822	4.91452	5.73002	13.4782	13.087	19.0237	3.76415	8.83085	6.86712	20.3723	19.9611	8.21275	22.7274	0.0415943	0.152116	0.631183	2.1493	3517.42	-3222.87			4.77759	15.1963	6.48737	16.1821
	3.67294	4.77984	5.5417	13.1415	12.6913	18.7464	3.85063	9.20853	6.79537	21.6054	20.4504	8.1291	22.7008	0.0416929	0.152173	0.627438	2.14065	3471.83	-3230.03			4.66483	14.8598	6.61818	16.7283
	3.63411	4.5758	5.31223	12.8787	11.8956	18.508	4.00276	9.42007	7.00825	23.1433	21.1171	8.18166	22.5852	0.0418307	0.152716	0.628497	2.1435	3418.04	-3234.91			4.50738	14.4274	6.81036	17.4807
	3.6459	4.40288	5.17507	12.7647	11.1338	18.0274	4.09139	9.33787	7.17298	23.8276	21.9769	8.7476	22.4346	0.0417589	0.153339	0.633428	2.14553	3359.35	-3238.45			4.40795	13.9753	6.86741	18.184
	3.63337	4.34594	4.99937	12.7961	10.4229	17.1708	4.19807	9.45908	7.3994	24.4866	21.9917	9.65653	22.289	0.041738	0.15448	0.635861	2.14909	3293.46	-3240.65			4.32623	13.4633	7.01885	18.7116
	3.65513	4.33047	4.93567	12.6035	9.9417	16.116	4.47576	9.48083	7.56972	24.881	22.4448	10.7031	22.167	0.0419352	0.15535	0.633883	2.14681	3214.79	-3242.91			4.30709	12.887	7.17544	19.3429
	3.6654	4.37789	4.62145	12.0297	9.36956	14.7227	4.85811	9.40198	7.9983	24.1408	22.4103	11.7648	22.1106	0.0421402	0.155707	0.641784	2.15538	3127.24	-3245.78			4.22158	12.0406	7.41946	19.4386
	3.52928	4.38979	4.42105	11.5483	8.63062	13.8554	4.91957	9.46808	8.71269	23.4994	21.9525	12.6759	22.1327	0.0416671	0.155581	0.649181	2.16374	3031.96	-3249.37			4.11337	11.3447	7.70012	19.3759
	3.40664	4.39436	4.30865	11.0818	7.67593	12.4165	4.985	9.67202	9.06926	21.9327	21.4024	13.8547	22.1554	0.0416061	0.15546	0.653219	2.17908	2930.47	-3253.47			4.03655	10.3914	7.90876	19.0633
	3.29321	4.58128	4.33878	10.7056	7.0814	10.876	4.97024	9.60033	9.39992	19.9112	21.0122	14.9521	22.1019	0.0416679	0.154951	0.657969	2.20334	2818.6	-3256.57			4.07109	9.55435	7.99017	18.6252
	3.23208	4.83901	4.32355	10.3369	6.66001	10.1641	4.93663	9.48697	9.5805	18.5108	19.7944	15.6953	22.0319	0.0425648	0.155181	0.66895	2.20627	2703.83	-3259.12			4.13155	9.05365	8.00137	18.0002
	3.2321	4.9445	4.26928	10.2689	6.50659	9.53384	4.79737	9.99712	9.65499	16.7749	19.3166	15.943	22.0072	0.0426053	0.154947	0.680181	2.2107	2586.65	-3262.61			4.14863	8.76977	8.14983	17.3449
	3.17845	5.20738	4.48105	9.97004	6.47583	9.28109	4.63462	10.6234	9.72497	15.0046	18.2399	16.4135	22.1074	0.0423853	0.155111	0.684425	2.21456	2467.54	-3267.29			4.28896	8.57565	8.32764	16.5527
	3.24978	5.354	4.56296	9.82356	6.33437	9.17101	4.53139	11.0535	9.61707	13.925	16.4786	16.6427	22.3087	0.0425325	0.155028	0.691919	2.2229	2341.77	-3272.44			4.38891	8.44298	8.40064	15.6821
	3.1426	5.69912	4.81452	9.59982	6.30445	9.2925	4.36671	11.1483	9.50988	12.5009	15.7603	16.864	22.5886	0.0424883	0.154626	0.695807	2.22552	2213.97	-3278.5			4.55208	8.39892	8.34163	15.0417
	3.06564	5.99777	5.43023	9.53991	6.26335	9.43446	3.8897	11.3278	9.39737	11.3299	14.639	16.8703	22.9369	0.0427267	0.154368	0.703049	2.22537	2087.32	-3284.68			4.83121	8.41257	8.20494	14.2797
	3.14091	6.26807	5.82384	9.67149	6.44803	9.76288	3.53853	11.9458	8.89392	10.3259	13.6481	15.8499	23.286	0.0431017	0.154208	0.708928	2.21467	1959.11	-3290.33			5.07761	8.62747	8.12609	13.2746
	3.14129	6.44723	6.4851	9.78139	6.74077	10.4371	3.25221	12.984	8.25599	9.92215	12.5862	15.2811	23.6037	0.0435766	0.15408	0.714027	2.21193	1827.61	-3294.98			5.35787	8.98642	8.16408	12.5965
	3.09723	6.47588	6.98233	9.97223	7.31979	11.4445	2.99039	14.1089	7.92357	9.7433	11.8868	14.5687	23.9171	0.0436878	0.15422	0.715394	2.20855	1691.46	-3301.17			5.51848	9.57884	8.34096	12.0663
	3.1027	6.47277	7.41158	10.644	7.79419	12.593	2.85048	14.8636	7.63585	10.1674	11.3728	13.7292	24.2387	0.0434339	0.154108	0.723306	2.21425	1555.56	-3308.28			5.66235	10.3437	8.44998	11.7565
	3.08604	6.40847	8.15825	11.3636	8.51189	13.7641	2.80647	15.4649	7.46994	11.9384	11.146	13.8657	24.5462	0.0430501	0.153913	0.726088	2.22093	1415.05	-3313.98			5.88425	11.2132	8.58043	12.3167
	3.08532	6.39862	8.37645	12.0795	8.86814	14.6588	2.74022	17.1825	7.30051	13.4437	11.2967	13.6197	24.7471	0.04298	0.153758	0.729682	2.22512	1271.91	-3319.06			5.95346	11.8688	9.07442	12.7867
	3.00263	6.30404	8.49428	12.3166	9.23689	15.521	2.69686	18.7596	7.21778	14.3728	11.7062	13.7361	24.7735	0.0428225	0.153421	0.73067	2.2268	1126.75	-3324.99			5.93365	12.3582	9.55807	13.2717
	2.9638	6.31539	8.73069	12.3945	9.46196	15.6953	2.69243	19.7048	6.99279	14.9765	12.2164	13.4794	24.6964	0.0428918	0.153313	0.741899	2.23225	982.31	-3329.69			6.00329	12.5173	9.79666	13.5575
	3.01394	6.12297	8.70515	12.28	9.6454	15.7075	2.68879	20.4973	6.81833	15.8088	12.5857	13.2292	24.515	0.0429025	0.153007	0.756022	2.2324	835.542	-3331.39			5.94735	12.5443	10.0015	13.8746
	2.9769	6.08182	8.65646	12.1126	9.56526	15.7339	2.73627	21.4909	6.69237	16.7399	13.2636	13.4725	24.2614	0.0427543	0.152985	0.764697	2.23915	694.342	-3332.57			5.90506	12.4706	10.3065	14.492
	2.84606	5.91551	8.69159	11.7964	9.47197	15.5144	2.73313	21.8323	6.68501	16.9345	15.0775	13.517	24.0051	0.042555	0.153007	0.772672	2.24123	555.823	-3334.82			5.81772	12.2609	10.4168	15.1763
	2.8179	5.96615	8.46634	11.3448	9.43492	15.0979	2.73791	21.7327	6.79914	16.977	17.6306	13.8215	23.831	0.0425177	0.152516	0.78105	2.23734	420.253	-3336.53			5.75013	11.9592	10.4232	16.143
	2.84831	6.23468	8.59322	11.0746	8.9996	14.3249	2.73006	22.0538	6.76283	16.9485	19.2883	14.4657	23.6793	0.0424931	0.151576	0.784645	2.22443	289.183	-3335.32			5.89207	11.4664	10.5155	16.9008
	2.82273	6.38602	8.08888	10.4791	8.78014	13.4031	2.67834	22.5762	6.75742	16.6511	20.8911	14.9802	23.5256	0.0424713	0.150903	0.788195	2.22698	160.688	-3334.19			5.76588	10.8874	10.6707	17.5075
	2.81963	6.71665	7.93451	9.53268	8.09776	12.2457	2.64897	22.5218	6.6471	15.9417	21.8948	16.0569	23.4378	0.0423557	0.150921	0.78789	2.2378	37.2014	-3335.59			5.8236	9.9587	10.6059	17.9645
	2.82246	6.94732	7.83453	8.64599	7.82043	11.2903	2.6085	21.4727	6.94079	14.3755	22.5323	15.9475	23.419	0.0424385	0.150481	0.788933	2.24451	-78.1033	-3335.9			5.86811	9.25223	10.3407	17.6184
	2.83743	6.96647	7.77324	7.86437	7.40171	10.1178	2.61364	20.3352	7.45943	12.8266	23.3637	15.8274	23.4497	0.0418493	0.150278	0.781475	2.24072	-191.167	-3333.66			5.85905	8.4613	10.1361	17.3392
	2.82064	7.07948	7.50056	7.66216	7.30683	9.32306	2.6443	21.1315	7.96289	11.806	25.0961	16.393	23.4996	0.0414626	0.150027	0.775837	2.2279	-290.402	-3333.12			5.80023	8.09735	10.5796	17.765
	2.74707	7.11419	7.32613	7.36275	7.10791	8.93363	2.63505	21.8634	8.33948	10.7967	25.7561	17.1409	23.5751	0.0408457	0.150107	0.772141	2.20664	-377.957	-3334.68			5.72913	7.80143	10.946	17.8979
	2.70447	7.28645	7.01884	7.16809	7.07924	8.70138	2.60631	21.7537	8.53773	10.6602	25.7885	17.5188	23.6653	0.0404003	0.149749	0.767505	2.17653	-456.832	-3334.31			5.66992	7.64957	10.9659	17.9892
	2.68777	7.43681	6.68772	7.00748	7.08362	8.58627	2.60466	22.2821	9.23166	10.1904	25.146	18.4287	23.6896	0.0403674	0.149778	0.756051	2.1585	-527.381	-3331.62			5.6041	7.55912	11.3728	17.9217
	2.67004	7.41567	6.74624	7.00607	7.05257	8.72238	2.66284	23.1776	9.60415	10.147	24.4208	19.1256	23.6703	0.0399838	0.150372	0.745385	2.14836	-584.059	-3331.47			5.61065	7.59367	11.8149	17.8978
	2.64973	7.4125	6.66245	6.98487	6.92227	8.83069	2.81929	23.2285	9.93855	10.3197	22.8065	19.1654	23.6452	0.0399873	0.150376	0.740255	2.14571	-631.28	-3333.56			5.57489	7.57928	11.9954	17.4306
	2.64256	7.3446	6.83121	7.07194	6.8461	8.95789	2.96025	23.8923	10.2881	10.4677	21.6804	19.0798	23.6611	0.0404289	0.150115	0.738975	2.13271	-668.643	-3333.01			5.60612	7.62531	12.3802	17.076
	2.63062	7.11603	6.97674	7.04923	7.03571	9.44986	2.9384	24.3283	10.4616	11.032	20.8426	18.4609	23.6848	0.0406364	0.149039	0.740422	2.12469	-696.597	-3331.12			5.57446	7.84493	12.5761	16.7785
	2.56239	7.15705	7.11784	7.17583	7.27082	10.2987	2.94002	25.0588	10.2249	12.5929	19.5359	17.9806	23.6852	0.0406389	0.148944	0.743123	2.11751	-715.424	-3332.88			5.61243	8.24844	12.7412	16.7031
	2.4904	7.16607	7.40424	7.46055	7.78878	11.5906	2.87368	25.4705	9.8931	13.5182	18.4437	17.147	23.6674	0.0411894	0.14851	0.748195	2.11434	-726.528	-3335.92			5.6869	8.94664	12.7458	16.3696
	2.48481	7.17214	7.70315	7.53307	8.15369	13.7103	2.79488	24.6659	9.44049	14.2862	16.5002	16.02	23.6411	0.041715	0.148417	0.755111	2.1171	-732.256	-3335.36			5.7867	9.79901	12.3004	15.6021
	2.49236	7.08522	8.09015	7.63918	8.68921	15.5601	2.74886	24.3456	8.89587	14.7503	15.0804	14.307	23.6067	0.042175	0.148411	0.758074	2.12884	-735.079	-3334.07			5.88925	10.6295	11.9968	14.7126
	2.4692	7.11743	8.43422	7.75979	8.92328	17.6463	2.77427	24.5864	8.60703	15.0581	13.759	12.9911	23.5639	0.0423398	0.148101	0.760214	2.1377	-736.154	-3336.84			6.00695	11.4431	11.9892	13.9361
	2.49893	7.09541	8.5242	8.07783	9.36323	20.6434	2.81191	24.6175	8.1263	15.7808	12.5417	11.5063	23.5182	0.0420186	0.148477	0.756738	2.14402	-735.165	-3339.64			6.03952	12.6948	11.8519	13.2763
	2.52723	6.96176	8.69144	8.37227	9.83323	22.6195	2.72347	25.1566	7.47102	16.166	11.2244	10.0174	23.4769	0.0421232	0.149409	0.754339	2.14551	-730.759	-3338.48			6.06014	13.6083	11.7837	12.4693
	2.60293	6.95198	8.70314	8.51152	10.3196	24.1841	2.6249	25.5817	7.02838	16.9688	10.483	8.74709	23.4305	0.0419637	0.149324	0.752161	2.14398	-725.494	-3337.43			6.08602	14.3384	11.745	12.0663
	2.68435	7.02008	8.48049	8.61168	10.8228	25.1406	2.51765	25.0249	6.60382	18.2765	9.95252	7.82944	23.3736	0.0417055	0.149744	0.75288	2.14623	-718.082	-3339.79			6.06164	14.8583	11.3821	12.0195
	2.879	6.82035	8.78921	8.83315	11.4637	26.5764	2.54129	24.9852	6.48975	20.8641	9.58735	7.3105	23.3105	0.0411075	0.150711	0.744967	2.14823	-710.088	-3340.98			6.16285	15.6244	11.3388	12.5873
	2.98321	6.75165	9.05242	9.12197	11.6959	28.2069	2.57254	24.4365	6.36517	21.5523	9.29425	7.14617	23.2833	0.0407306	0.151284	0.745343	2.15764	-702.668	-3338.21			6.26243	16.3416	11.1247	12.6642
	3.00016	6.82784	8.99777	9.28382	11.9207	28.4394	2.65038	24.3103	6.14698	22.415	8.92556	7.02901	23.3091	0.0404567	0.151121	0.733651	2.1668	-697.254	-3337.31			6.27526	16.548	11.0359	12.7898
	3.04499	6.82949	9.05566	9.91744	12.1182	29.2913	2.7269	24.3066	6.11643	23.3093	8.96616	7.04405	23.3658	0.0400099	0.150856	0.720125	2.1777	-692.572	-3338.83			6.31004	17.109	11.05	13.1065
	3.04699	6.77654	8.81574	10.8247	12.5888	29.9891	2.7814	24.3966	6.17177	23.9249	9.34559	7.10335	23.4322	0.039633	0.151032	0.712331	2.18536	-688.255	-3337.26			6.21309	17.8008	11.1166	13.4579
	3.11535	6.76453	8.87933	12.4232	13.7442	30.4518	2.77746	23.8239	6.26669	25.1473	10.1201	7.17416	23.5069	0.0397648	0.150968	0.708034	2.19916	-684.547	-3328.65			6.25307	18.8731	10.956	14.1472
	3.13889	6.73642	8.98445	14.7937	14.6306	31.4822	2.87711	23.4475	6.11176	25.9496	11.0087	7.30563	23.5828	0.0400322	0.150124	0.702126	2.21644	-681.866	-3275.14			6.28659	20.3022	10.8121	14.7546
	3.24359	6.76576	8.87331	17.6498	15.5125	31.901	2.90285	22.1492	6.10804	26.3408	12.1275	7.47179	23.5932	0.039879	0.148916	0.692833	2.23676	-680.552	-3090.07			6.29422	21.6878	10.3867	15.3133
	3.27302	6.58036	9.00212	21.4513	17.1502	33.8783	2.95618	21.3968	6.09553	27.5424	13.3024	7.69572	23.4848	0.039546	0.148474	0.692192	2.25275	-680.452	-2718.45			6.28517	24.16	10.1495	16.1801
	3.24498	6.61496	8.93335	26.6816	18.4717	36.8912	3.07604	20.7294	6.1444	28.4064	14.4333	8.04071	23.2293	0.0396734	0.148081	0.695311	2.26913	-681.355	-2142.19			6.26443	27.3482	9.9833	16.9601
	3.21342	6.69671	8.8127	34.2529	20.8392	38.336	3.14503	20.5728	6.09697	30.0549	15.4255	8.18169	22.7389	0.0401871	0.147001	0.702204	2.28337	-682.242	-1383.21			6.24095	31.1427	9.93826	17.8874
	3.2634	6.60839	8.64635	40.6363	22.914	40.099	3.1818	20.7544	6.09008	31.3754	17.0087	8.75365	21.9797	0.040128	0.146347	0.705287	2.29549	-683.155	-527.416			6.17271	34.5497	10.0088	19.0459
	3.38725	6.88917	8.66266	51.6218	25.4743	41.8722	3.20673	21.1836	6.06351	35.4012	17.8216	9.67563	21.0239	0.0397265	0.146506	0.709154	2.30084	-684.197	336.453			6.31303	39.6561	10.1513	20.9661
	3.44225	7.14634	8.54361	59.8984	27.9924	43.1173	3.14794	21.2527	6.00598	37.9388	19.1575	10.4418	19.9387	0.0392993	0.146335	0.707126	2.30422	-685.642	1198.34			6.3774	43.6693	10.1355	22.5127
	3.48929	7.72837	8.50247	67.1575	30.5429	44.7491	3.15723	22.1606	5.83052	41.2799	20.7851	11.3818	18.7845	0.0390886	0.14619	0.707317	2.29764	-687.037	2053.35			6.57338	47.4832	10.3828	24.4823
	3.55335	8.30739	8.55748	73.5935	32.6128	45.7275	3.14332	22.4264	5.80718	44.0611	22.0149	12.0698	17.5485	0.0388567	0.146069	0.723543	2.3016	-688.444	2901.93			6.80607	50.6446	10.459	26.0486
	3.57023	8.6025	8.63769	78.1506	33.8599	45.4309	3.12685	21.8166	5.83051	46.3397	22.4179	12.8428	16.251	0.0386971	0.146168	0.737979	2.30485	-689.447	3669.68			6.93681	52.4805	10.258	27.2001
	3.69154	8.81871	8.7177	81.7306	35.0785	45.297	3.18111	20.5759	5.88548	48.6465	22.6318	13.694	14.9633	0.0387676	0.146892	0.747867	2.30013	-690.429	4267.15			7.07598	54.0354	9.88083	28.3241
	3.80658	8.99451	8.56738	84.3375	35.6902	43.2707	3.13593	19.6386	5.84919	49.9147	23.6116	14.3804	13.732	0.0387252	0.147054	0.755835	2.29205	-691.227	4692.13			7.12282	54.4328	9.54122	29.3022
	3.91349	9.07228	8.56293	84.9501	36.1034	42.349	3.16503	18.8777	5.84935	50.4896	24.6958	14.9762	12.6926	0.0386344	0.147095	0.757714	2.29267	-691.9	4906.06			7.1829	54.4675	9.29737	30.0539
	3.97262	9.28197	8.57719	83.5336	35.3705	39.5421	3.09838	17.782	5.84648	49.6831	25.2157	15.4623	12.0742	0.0381074	0.147046	0.754292	2.28639	-692.665	4948.98			7.27726	52.8154	8.90896	30.1204
	4.02405	9.3538	8.85429	79.0901	34.3097	37.0851	3.08976	16.3549	5.92377	47.961	26.6494	15.9365	11.7545	0.0385281	0.147152	0.747688	2.27739	-693.954	4949.08			7.41071	50.1616	8.45613	30.1823
	4.01184	9.35133	9.06233	73.6396	32.3402	34.766	3.10671	14.5915	6.11467	44.6332	27.8563	15.8654	11.6074	0.0390072	0.147025	0.752104	2.2669	-694.842	4945.96			7.47516	46.9152	7.93762	29.4516
	4.62182	9.20234	9.33375	66.8803	29.9936	32.1242	3.2957	12.2835	6.94762	42.0577	28.5507	15.9214	11.5276	0.0393307	0.147121	0.764252	2.26103	-695.552	4945.86			7.71931	42.9994	7.50894	28.8432
	5.28646	9.35994	9.46017	59.6841	26.9545	28.7372	3.46032	9.59542	7.95836	37.9721	28.8422	16.0207	11.4397	0.0394515	0.14731	0.764476	2.25533	-696.077	4948.39			8.03552	38.4586	7.0047	27.6116
	6.03874	9.18742	9.75902	52.112	23.6437	25.053	3.97921	8.69007	9.40151	34.561	29.0479	15.8504	11.3529	0.0396792	0.147311	0.760287	2.24052	-696.93	4948.13			8.32839	33.6029	7.35693	26.4864
	7.03446	9.40784	9.98414	44.2982	20.7111	21.2283	4.3751	8.4253	10.5856	30.6515	29.6191	15.406	11.2975	0.0394954	0.147214	0.760321	2.2307	-698.53	4945.35			8.80882	28.7459	7.79533	25.2255
	7.64914	9.73406	10.8708	36.2918	17.9758	18.2369	5.02029	8.27086	11.1962	26.092	30.2429	15.0821	11.2872	0.0394448	0.147284	0.75879	2.24389	-699.555	4946.06			9.41801	24.1682	8.16244	23.8057
	8.19535	9.64433	11.9815	28.0705	15.0555	15.4547	5.49244	8.16798	11.7794	21.8432	29.6909	15.0677	11.2841	0.0395866	0.147819	0.757901	2.25401	-700.229	4948.67			9.94038	19.5269	8.47995	22.2006
	8.39373	9.83072	12.6555	21.7739	12.7415	13.4793	5.69601	8.20107	12.2152	17.9565	29.3529	15.7148	11.2521	0.0396943	0.148781	0.759663	2.2624	-701.217	4947.69			10.2933	15.9982	8.7041	21.0081
	8.61421	9.72865	13.3619	18.2456	10.8997	12.407	5.91586	8.42574	12.64	15.089	28.8301	15.611	11.203	0.039964	0.149658	0.763912	2.27696	-702.458	4945.43			10.5682	13.8507	8.99386	19.8434
	8.76522	9.60283	14.2782	16.4117	10.5089	11.6124	6.09055	8.58135	12.9015	13.6633	28.6977	15.5584	11.1682	0.0397564	0.150199	0.769207	2.28542	-703.321	4946.97			10.8821	12.8444	9.19113	19.3065
	8.82897	9.44575	14.843	14.8778	10.0967	10.8886	6.07014	9.00257	12.8336	12.4583	27.2434	15.3262	11.1598	0.0399678	0.150369	0.770157	2.29891	-704.386	4948.67			11.0393	11.9544	9.30211	18.3427
	8.36668	9.18127	15.7513	14.0558	10.087	10.7973	6.05106	9.91661	12.3382	11.4113	26.9135	15.2952	11.1745	0.0396189	0.150394	0.770819	2.32047	-706.502	4947.29			11.0998	11.6467	9.4353	17.8733
	8.11699	8.72146	16.9021	14.0043	10.4379	10.9507	5.88999	10.9379	11.6286	10.389	26.1978	15.3796	11.2272	0.0392644	0.150588	0.772527	2.34395	-708.922	4945.93			11.2469	11.7976	9.4855	17.3221
	7.22767	8.47547	17.8646	14.8964	10.9328	10.9799	5.61356	12.2808	10.5303	9.54206	25.8606	16.0602	11.2955	0.0390042	0.150703	0.773254	2.36705	-710.876	4947.59			11.1892	12.2697	9.47489	17.1543
	6.45935	8.11925	18.5593	15.3477	11.6089	11.08	5.27334	13.4041	9.69802	9.61537	25.4414	16.7866	11.3239	0.0388717	0.150998	0.778502	2.37557	-712.27	4948.64			11.046	12.6789	9.45849	17.2811
	5.80023	7.59407	18.7115	15.5035	12.1873	11.2184	4.65737	14.383	9.12478	9.76074	25.0055	17.5218	11.3293	0.0386852	0.151274	0.788756	2.377	-713.94	4946.81			10.7019	12.9698	9.38839	17.4293
	4.66399	7.49196	18.892	15.838	12.6539	11.1971	4.03343	15.3103	8.72012	9.59937	25.3919	17.9174	11.4073	0.0387174	0.151285	0.789148	2.3792	-714.71	4946.23			10.3493	13.2297	9.35462	17.6362
	4.32833	7.13133	19.0166	16.4107	12.856	10.6805	3.73547	16.4206	8.18959	9.68343	25.3079	18.0363	11.5567	0.038641	0.150507	0.787137	2.37809	-714.636	4948.12			10.1587	13.3158	9.44856	17.6759
	3.80634	6.88067	18.3791	16.7998	12.8733	10.6032	3.41203	17.2544	7.78819	9.83699	25.4323	19.0417	11.6645	0.0383864	0.150133	0.783578	2.38418	-714.846	4948.33			9.68869	13.4255	9.48487	18.1037
	3.53626	6.72607	17.9076	16.9426	12.5111	10.2017	3.18717	17.304	7.5838	10.0491	25.5009	19.2983	11.6914	0.0380823	0.150141	0.775175	2.38628	-715.909	4946.64			9.38996	13.2185	9.35832	18.2828
	3.37827	6.39729	17.2274	17.6266	12.4343	10.2437	3.19935	17.1683	7.70248	10.2037	26.5786	19.7181	11.7413	0.0381203	0.15042	0.761879	2.39062	-715.813	4946.76			9.00097	13.4349	9.35672	18.8335
	3.29079	6.22493	16.2511	17.5842	12.1363	9.91538	3.17823	16.6515	7.6541	10.5616	27.15	19.5228	11.8377	0.0380996	0.149814	0.755443	2.39285	-714.538	4948.58			8.58894	13.2119	9.16127	19.0781
	3.34259	5.89404	14.945	17.3578	11.6582	9.27471	3.22532	15.7121	7.70632	10.6464	27.6902	19.553	11.9053	0.0383045	0.149474	0.746897	2.39924	-714.116	4948.02			8.06054	12.7636	8.88126	19.2965
	3.43543	5.66528	13.4381	16.8984	10.9758	9.50175	3.30178	14.9501	7.69121	10.726	27.9495	19.3203	11.953	0.0386366	0.148804	0.743169	2.40429	-714.315	4946.59			7.51295	12.4586	8.64771	19.3319
	3.58385	5.49884	12.1329	17.2367	10.4398	9.61064	3.41679	13.6495	7.67015	11.1077	29.1181	19.2866	12.0703	0.0387959	0.147944	0.734971	2.41818	-713.258	4947.5			7.07187	12.429	8.24548	19.8375
	3.60071	5.51742	10.7844	18.4645	9.63733	9.6394	3.5266	12.5715	7.85896	10.9743	29.7366	18.6517	12.2244	0.0388249	0.147161	0.723982	2.43497	-712.247	4948.8			6.63419	12.5804	7.98568	19.7875
	3.78847	5.50778	9.6033	20.0784	9.8096	9.93195	3.76567	11.4877	8.27445	11.1372	30.2742	17.8976	12.2983	0.0385356	0.146909	0.715719	2.44104	-712.984	4947.81			6.29985	13.2733	7.84262	19.7697
	3.90905	5.77523	8.69952	20.9255	10.1781	9.89289	3.89892	10.4031	8.60615	11.4768	29.8838	16.8444	12.3092	0.0386612	0.14717	0.700662	2.44026	-714.256	4946.94			6.12793	13.6655	7.63605	19.4017
	4.07923	5.89815	7.7001	22.436	10.601	10.1366	4.05001	9.21522	8.54913	11.4818	29.7217	16.1535	12.3854	0.0388712	0.146949	0.694995	2.43406	-713.407	4948.19			5.89249	14.3912	7.27145	19.119
	4.40395	6.06546	7.31198	23.2693	11.1992	10.2815	4.23262	8.60027	8.51634	11.8378	29.8891	15.5622	12.5231	0.0384952	0.146587	0.694755	2.42297	-712.228	4949.18			5.92713	14.9167	7.11641	19.0964
	4.50193	6.30042	7.20712	25.1141	11.9438	10.5428	4.35013	8.09011	8.3103	11.906	29.2176	15.176	12.6164	0.0383905	0.146302	0.690435	2.41337	-713.628	4947.89			6.00316	15.8669	6.91685	18.7665
	4.66228	6.52463	7.23484	26.2613	12.862	11.3912	4.627	7.62026	8.14921	11.8446	28.6035	14.7712	12.6738	0.0382914	0.146226	0.691277	2.40586	-714.629	4947.64			6.14058	16.8382	6.79882	18.4064
	4.97556	6.54638	7.56743	28.0251	13.5722	12.6911	4.62599	7.30366	7.79042	11.6592	28.1616	14.1866	12.7918	0.0383248	0.146559	0.692247	2.39644	-712.872	4949.17			6.36312	18.0961	6.57336	18.0025
	5.62514	6.689	8.08726	29.0129	14.0141	13.2617	4.64186	7.04596	7.45335	11.3064	27.3417	13.4663	12.9879	0.0389036	0.146784	0.688054	2.38636	-711.864	4949.59			6.80047	18.7629	6.38039	17.3715
	5.82016	6.8266	8.76495	29.3253	15.1319	14.7063	4.60511	7.20537	7.30109	10.9512	25.9046	12.6901	13.132	0.0392724	0.147	0.681154	2.36561	-713.551	4948.53			7.13724	19.7211	6.37052	16.5153
	6.1358	6.88709	9.2198	28.4432	16.0355	15.5234	4.4891	7.58817	6.93857	10.6481	24.3577	12.1265	13.2792	0.0393934	0.146272	0.675948	2.34743	-714.401	4948.89			7.41423	20.0007	6.33861	15.7108
	6.27599	6.8597	9.90747	26.9864	16.2839	16.8457	4.41905	7.58557	6.43719	10.1253	22.5782	11.8087	13.5861	0.0400875	0.146307	0.675021	2.33653	-712.606	4950.46			7.68106	20.0387	6.14727	14.8374
	6.41272	6.69994	10.5572	25.7364	16.3505	17.742	4.27513	7.94361	6.11289	9.67001	21.1398	11.0047	13.998	0.0407573	0.145654	0.678356	2.33029	-712.353	4950.38			7.88995	19.9429	6.11054	13.9382
	6.3751	6.76424	11.0821	24.0619	16.2227	18.3227	4.12003	8.74119	6.06618	9.20669	19.392	9.88601	14.3362	0.0409893	0.145154	0.679495	2.33194	-714.776	4949.73			8.07381	19.5358	6.30913	12.8282
	6.23859	6.67427	11.5364	22.1392	16.1364	19.1237	3.97159	9.67865	6.09018	8.7941	17.9038	8.87393	14.6845	0.0413986	0.145624	0.679877	2.3271	-715.007	4950.87			8.14976	19.1331	6.58014	11.8573
	6.27403	6.52602	11.8973	19.9557	15.7494	19.5091	3.76398	10.1756	5.95393	8.2418	15.9036	8.22413	15.1193	0.0417942	0.146451	0.68532	2.32213	-712.71	4949.7			8.23244	18.4047	6.63117	10.7899
	6.18478	6.44871	11.9161	18.3281	15.3558	19.1523	3.49407	11.0412	5.93069	7.66102	13.9234	7.85551	15.5844	0.0421417	0.14668	0.683998	2.31564	-713.153	4943.9			8.18321	17.6121	6.82198	9.81332
	5.84098	6.62481	11.8901	16.5215	14.9288	18.7869	3.4857	11.7448	6.07425	7.63165	12.3441	7.26791	16.0599	0.0421481	0.146799	0.679683	2.30882	-716.207	4924.56			8.11861	16.7457	7.10157	9.08122
	5.3793	6.34302	11.5238	13.7621	14.3982	18.4262	3.3003	12.7412	6.23259	7.59126	11.1537	7.17472	16.5457	0.0422921	0.147175	0.678363	2.30607	-715.95	4884.88			7.74872	15.5288	7.4247	8.6399
	4.92026	6.35948	11.3979	12.2658	13.103	17.1641	3.29618	13.2022	6.51261	7.58267	10.3597	6.95653	17.0422	0.0424448	0.147319	0.675658	2.30711	-713.52	4819.02			7.55921	14.1777	7.67033	8.29962
	4.64693	6.23369	11.0565	11.4684	12.2272	16.1717	3.3429	13.723	6.76844	7.56929	10.3587	6.76402	17.5053	0.0424205	0.147641	0.671768	2.31432	-714.643	4722.48			7.31236	13.2891	7.94478	8.23066
	4.23234	6.16753	10.4383	10.7962	11.1516	14.9927	3.2819	14.761	7.22472	7.4777	10.2608	6.50513	17.9684	0.0421568	0.147923	0.661278	2.32195	-717.713	4575.76			6.94605	12.3135	8.42255	8.0812
	3.92392	5.9779	9.89193	10.0758	10.6823	14.1206	3.53076	15.4031	7.29147	7.38988	10.4764	6.70196	18.4126	0.0419852	0.148555	0.653443	2.33293	-716.718	4370.08			6.59792	11.6262	8.74177	8.18942
	3.74396	5.87262	9.00362	9.39397	10.3085	13.2372	3.60119	15.3312	7.42573	7.22985	10.8909	6.80954	18.863	0.0419106	0.148926	0.64885	2.35035	-714.611	4116.57			6.20673	10.9799	8.78604	8.31011
	3.64011	5.9648	8.42461	8.99303	9.6597	12.5257	3.62048	15.2487	7.52468	7.1997	11.2479	7.22713	19.3169	0.0418866	0.149235	0.641122	2.37197	-717.239	3799.31			6.00984	10.3928	8.79794	8.55824
	3.52252	5.82264	7.78837	8.75941	9.35586	12.2807	3.5698	15.3782	7.59613	7.168	11.9246	7.76235	19.7812	0.0415525	0.149185	0.640118	2.39487	-720.658	3443.54			5.71118	10.132	8.84805	8.95164
	3.55242	5.73468	7.55215	8.44464	9.06056	11.9601	3.54942	15.8973	7.7654	7.04	12.7944	8.10988	20.2175	0.0415957	0.149279	0.640862	2.41339	-719.215	3042.69			5.61308	9.82175	9.0707	9.31476
	3.44306	5.74509	7.3332	7.68123	9.12485	12.1585	3.50677	16.2935	7.81622	7.03914	13.0995	8.33379	20.5759	0.0414163	0.149122	0.642817	2.44029	-717.853	2597.11			5.50711	9.65485	9.20551	9.49082
	3.40796	5.74652	7.16847	7.25103	9.05289	12.1122	3.47666	16.3907	7.82766	6.82964	13.3892	8.37175	20.9163	0.0409709	0.149463	0.648304	2.46101	-721.639	2111.02			5.44099	9.47205	9.23167	9.53021
	3.38058	5.75943	7.00787	7.11024	9.09315	12.0939	3.44863	17.3511	7.76931	6.74063	13.2484	8.56403	21.2606	0.0406924	0.149924	0.652884	2.47947	-724.593	1616.86			5.38263	9.43243	9.52301	9.51768
	3.25562	5.79244	7.05021	7.24069	9.2739	12.7362	3.41007	18.3875	7.60332	6.5944	13.0361	8.67183	21.5321	0.0406359	0.150456	0.658973	2.49337	-722.196	1110.36			5.36609	9.75025	9.8003	9.4341
	3.2733	5.84086	6.98625	7.74674	9.89344	14.1433	3.27607	18.8127	7.38379	6.53988	12.5818	8.58536	21.7402	0.0405248	0.150371	0.675757	2.4986	-721.456	607.667			5.3668	10.5945	9.82419	9.23567
	3.26438	5.89635	7.02626	8.14263	10.0509	15.6891	3.10255	19.1043	7.3734	6.5721	12.1907	8.85663	21.9685	0.0400904	0.150414	0.691253	2.49948	-725.906	109.795			5.39566	11.2942	9.86008	9.20647
	3.20729	5.92946	7.30167	8.75465	10.4117	17.099	2.95967	19.684	7.22878	6.6093	11.8389	9.1286	22.2142	0.0401369	0.150005	0.696703	2.49403	-728.071	-376.834			5.47947	12.0884	9.9575	9.19228
	3.23388	6.05722	7.44449	9.18364	11.1416	18.9471	2.97778	20.9459	7.06372	6.66096	11.187	8.97915	22.3976	0.040362	0.149893	0.69652	2.49145	-724.664	-834.535			5.57853	13.0908	10.3291	8.94238
	3.28098	6.11654	7.72122	9.55361	11.3066	20.6031	2.91165	21.4666	6.93071	7.15877	10.6072	8.98315	22.5176	0.0408495	0.149433	0.696291	2.49345	-724.223	-1261.13			5.70625	13.8211	10.4363	8.91638
	3.20568	6.21287	7.84374	10.1028	11.7458	22.0475	2.92953	22.4542	6.71193	7.57461	9.5579	8.92123	22.6523	0.041038	0.149214	0.701535	2.49865	-728.274	-1647.14			5.7541	14.632	10.6985	8.68458
	3.25562	6.37006	8.28692	11.7718	12.7344	24.7822	2.90673	22.9884	6.51154	7.68268	9.16855	8.90509	22.8302	0.0410883	0.149333	0.699413	2.49925	-728.029	-1974.35			5.97086	16.4295	10.8022	8.58544
	3.2429	6.42627	8.41902	13.6313	13.4373	27.721	2.88465	22.8269	6.09967	7.90367	8.37771	9.17348	23.0459	0.0412599	0.149194	0.697531	2.49694	-723.496	-2260.49			6.0294	18.2632	10.6037	8.48496
	3.30551	6.49004	8.75978	15.7289	14.3899	29.9309	2.86395	23.2657	5.79631	8.76895	8.19181	9.51452	23.2527	0.0411255	0.149143	0.704835	2.49518	-724.463	-2504.92			6.18511	20.0166	10.642	8.82509
	3.37846	6.71583	9.30476	16.7226	15.0162	31.1304	2.83905	23.4608	5.83041	9.67823	8.22076	9.5328	23.4329	0.0413077	0.149394	0.711651	2.49383	-728.969	-2702.71			6.46635	20.9564	10.7101	9.14393
	3.40442	6.99838	9.73986	20.1111	15.5268	31.64	2.82018	23.2357	5.62339	10.3135	8.40658	9.8529	23.54	0.0416114	0.149312	0.713881	2.48781	-727.584	-2855.48			6.71422	22.426	10.5598	9.52432
	3.48634	7.24857	9.69437	22.0288	16.068	31.8468	2.86666	23.1032	5.48987	10.6482	9.27558	9.91102	23.5709	0.0419066	0.148655	0.713559	2.48026	-723.519	-2958.34			6.80976	23.3145	10.4866	9.94494
	3.57838	7.42755	9.957	23.6154	16.1284	31.6865	2.83197	23.0106	5.42298	10.9574	9.99172	9.77065	23.5642	0.0417598	0.147997	0.716491	2.46919	-726.215	-3019.49			6.98764	23.8101	10.4218	10.2399
	3.69759	8.03856	9.92719	25.7816	16.0989	30.4779	2.90222	22.0839	5.57815	11.2303	11.1763	10.0025	23.5343	0.0412146	0.148189	0.719846	2.45927	-731.363	-3057.63			7.22111	24.1194	10.1881	10.803
	3.95806	8.61428	10.2531	26.8456	16.2174	29.5674	3.1699	21.4465	5.53756	11.2998	12.0632	10.3384	23.4855	0.0404502	0.148228	0.718824	2.44359	-729.856	-3081.12			7.60847	24.2101	10.0513	11.2338
	4.40467	9.01188	10.4493	27.2701	16.0047	27.9446	3.36251	20.271	5.73779	11.4475	12.6961	10.9312	23.4476	0.0399342	0.148121	0.719347	2.42583	-727.229	-3096.01			7.95529	23.7398	9.79043	11.6916
	4.84204	9.1609	10.5689	27.3653	15.3021	24.5888	3.79237	19.9357	6.02748	11.409	14.2435	11.8542	23.4009	0.0394327	0.14818	0.719202	2.41422	-732.257	-3096.76			8.19062	22.4187	9.91853	12.5022
	5.53195	9.37924	10.9438	26.858	14.7782	22.0558	4.18086	19.5329	6.30516	11.2938	15.6399	12.3714	23.3203	0.0392624	0.147681	0.719893	2.40575	-737.406	-3091.08			8.61832	21.2307	10.0063	13.1017
	5.85535	9.56589	10.765	26.234	13.8417	18.3321	4.36679	18.7611	7.18447	10.4095	16.4135	11.8055	23.2371	0.0388226	0.147052	0.708593	2.39593	-734.49	-3083.68			8.72876	19.4693	10.1041	12.8762
	6.37654	9.8352	10.5761	24.7497	13.1012	15.826	4.83885	18.6037	7.69546	9.34374	17.331	12.2164	23.1895	0.0386472	0.146955	0.695552	2.38263	-732.696	-3072.05			8.92928	17.8923	10.3793	12.9637
	7.23663	9.88339	10.3778	21.9147	12.4609	13.2332	5.49327	19.1689	8.64213	9.11098	17.7605	12.5071	23.1638	0.0381703	0.146992	0.689801	2.38275	-737.922	-3056.59			9.16595	15.8696	11.1014	13.1262
	7.53461	10.0543	10.5373	19.7117	11.8856	10.8963	6.42756	19.133	9.58279	8.9102	18.243	13.0411	23.148	0.0377086	0.147033	0.677653	2.38219	-740.694	-3046.81			9.3754	14.1645	11.7144	13.3981
	7.98999	9.88031	10.5613	17.1219	11.8295	9.38889	7.28851	19.0433	10.3489	8.57849	19.4739	13.7015	23.1357	0.0375831	0.146874	0.672558	2.38621	-736.403	-3042.35			9.4772	12.7801	12.2269	13.9179
	8.24832	9.71805	10.6966	14.6513	11.5554	8.06989	7.66686	19.3459	10.6868	8.4409	20.2738	14.4998	23.149	0.0374816	0.146548	0.660878	2.38542	-734.587	-3038.05			9.55431	11.4255	12.5665	14.4048
	8.34729	9.50679	11.0334	13.5208	11.0992	7.42926	7.8816	19.3093	11.0216	8.41091	20.377	15.3978	23.1561	0.0373889	0.146387	0.648185	2.38144	-738.354	-3033.01			9.62914	10.6831	12.7375	14.7286
	8.41272	9.57987	10.8878	12.9127	10.7426	7.05503	8.12097	19.2212	11.2963	8.0713	21.235	16.4203	23.151	0.03717	0.145676	0.637791	2.37798	-738.247	-3030.24			9.62681	10.2368	12.8795	15.2422
	8.30521	9.64815	10.5717	12.1799	10.3129	6.86481	8.07383	19.329	11.7918	8.23046	21.5754	17.4755	23.1755	0.0371472	0.144978	0.628845	2.37798	-730.142	-3033.18			9.50836	9.78588	13.0649	15.7605
	7.90101	9.69691	9.95988	12.2541	10.1508	6.81924	8.12063	18.9497	11.8481	8.57559	22.0637	20.4487	23.1729	0.0371957	0.144861	0.622658	2.37887	-605.486	-3036.18			9.18593	9.74138	12.9728	17.0293
	7.75405	9.61233	9.50731	12.9626	9.93334	7.07008	8.37795	18.3575	11.962	9.29606	23.3497	23.503	23.1132	0.0374646	0.145159	0.62014	2.37494	-337.706	-3038.71			8.9579	9.98868	12.8991	18.7163
	7.15128	9.46161	9.0725	15.3794	9.5666	7.63632	8.24529	17.5999	11.7751	11.9799	25.5945	26.3319	23.0491	0.0374975	0.144863	0.618405	2.36675	-20.0939	-3041.3			8.56179	10.8608	12.5401	21.3021
	6.21546	9.26446	8.49582	18.7767	9.46107	7.91602	7.87061	16.95	11.4661	17.0434	28.1598	29.9411	22.9915	0.0376021	0.145182	0.615741	2.35881	350.906	-3043.87			7.99191	12.0513	12.0956	25.0481
	5.95328	9.43697	7.99398	25.1082	9.30691	8.75299	6.8744	16.6067	10.876	23.4029	29.3834	34.0811	22.9205	0.0380194	0.145365	0.615955	2.35626	794.703	-3045.6			7.79474	14.3894	11.4524	28.9558

## Sheet: P203 U2
	Ra Li	Oi Li	Oe Li	MF Li	ICO Li	LO Li	Ra Re	Oi Re	Oe Re	MF Re	ICO Re	LO Re	EKG	Kippwinkel	Rotwinkel	Kraft x	Kraft y	Druck li	Druck re			Bauch links	Rücken links	Bauch rechts	Rücken rechts
	1.77091	16.5665	7.50803	23.9948	5.20195	4.92874	3.03046	12.3296	7.83453	14.3749	6.23051	14.8246	21.7766	0.0638112	0.181515	2.62653	2.53527	41	-2332.51			8.61515	11.3752	7.73155	11.81
	1.76783	15.7544	6.94835	24.9254	5.04884	5.22205	3.10029	12.6135	7.66714	16.186	6.92455	16.4684	21.6098	0.0635428	0.181665	2.61414	2.5216	33	-2337.21			8.15686	11.7321	7.79364	13.193
	1.74692	14.7667	6.52686	25.5675	4.85435	5.4551	3.12612	12.6185	7.64189	17.6215	7.66734	18.0885	21.4515	0.0634169	0.181716	2.60652	2.53217	1.07422	-2341.7			7.68017	11.959	7.79551	14.4591
	1.76781	14.0466	6.17628	25.4676	4.71105	5.6036	3.14254	12.8373	7.52928	19.4278	8.17517	19.142	21.2864	0.0633005	0.1811	2.58935	2.53012	11	-2345.06			7.33023	11.9274	7.83637	15.5817
	1.84187	13.3172	6.04214	25.5506	4.71139	5.55055	3.16505	13.0388	7.35233	21.0884	8.64956	19.4839	21.1136	0.0635103	0.180476	2.57206	2.52878	3208.9	L			7.06706	11.9375	7.85205	16.4073
	1.87446	12.9069	5.88426	25.5207	4.76308	5.62739	3.17658	13.6047	7.21974	22.7104	9.04255	20.1019	20.9381	0.0641052	0.179836	2.56445	2.52485	3642.27	-2350.44			6.88855	11.9704	8.00035	17.285
	1.89424	12.4371	5.71639	24.7395	4.97399	5.54612	3.30076	14.1339	7.06742	22.9917	9.51054	20.1147	20.9027	0.0642949	0.178745	2.55509	2.52501	3774.65	-2352.52			6.68258	11.7532	8.16737	17.539
	1.91296	11.842	5.56753	23.1893	5.19498	5.46183	3.33926	14.441	7.09554	22.9079	9.90331	19.8951	20.8969	0.0644499	0.179338	2.5452	2.52548	3807.82	-2352.27			6.44084	11.282	8.29194	17.5688
	1.90406	11.0715	5.56298	21.5536	5.7328	5.20116	3.3489	15.0332	7.10272	22.3095	10.1137	19.1375	20.9116	0.0643709	0.179979	2.53091	2.53024	3777.28	-2351.1			6.17952	10.8292	8.49492	17.1869
	1.84147	10.6022	5.54744	19.3413	6.17182	4.95179	3.26121	14.8922	7.15569	21.2465	10.3191	17.9781	20.9292	0.0645814	0.17956	2.51596	2.53901	3711.28	-2349.56			5.99704	10.155	8.43635	16.5146
	1.85667	10.4046	5.50084	17.1514	6.80657	4.54806	3.29894	14.4993	7.19941	20.076	10.0861	16.7817	20.9597	0.0643756	0.17921	2.49958	2.54824	3613.92	-2346.81			5.92069	9.502	8.33254	15.6479
	1.90125	10.2702	5.60978	14.4238	7.40231	4.10439	3.36427	14.1214	7.1042	19.0373	9.84967	15.2132	21.0101	0.0643211	0.178944	2.48583	2.55688	3466.21	-2342.99			5.92709	8.64348	8.19662	14.7
	1.96039	10.1119	5.62236	12.5358	8.18214	3.67911	3.4319	13.6843	6.95735	17.3837	9.66024	13.7185	21.0958	0.063821	0.17868	2.4771	2.56771	3248.55	-2339.07			5.89821	8.13234	8.02453	13.5875
	2.00323	9.85343	5.84302	10.7868	9.22442	3.72195	3.52273	13.0072	6.93574	15.4487	9.35303	12.8085	21.2242	0.063205	0.178811	2.46966	2.58515	2963.08	-2335.14			5.89989	7.91106	7.8219	12.5367
	2.02037	9.63403	6.27474	8.70525	10.4897	3.70793	3.54099	12.5097	6.83665	13.0795	8.92085	12.0124	21.4026	0.0625948	0.178786	2.45683	2.5998	2603.37	-2330.08			5.97638	7.63428	7.6291	11.3376
	2.02701	9.11782	6.72863	7.91704	10.9547	3.9775	3.49105	11.3871	6.76487	11.1591	8.38726	10.8771	21.6049	0.0624945	0.178415	2.43909	2.62651	2177.49	-2325			5.95782	7.6164	7.21435	10.1412
	2.07066	8.71259	7.21408	6.84891	11.5172	4.38606	3.57531	10.4787	6.7822	9.8816	7.60995	9.80069	21.8113	0.0625523	0.177867	2.42134	2.65104	1724.6	-2321.12			5.99911	7.58404	6.94539	9.09741
	2.11462	8.73495	7.73277	6.2084	11.7663	5.03924	3.63864	9.2707	6.85669	8.71541	6.97562	9.03678	22.0145	0.0626536	0.177018	2.41039	2.67861	1267.71	-2316.81			6.19411	7.6713	6.58867	8.24261
	2.17533	8.82093	8.16863	5.82419	11.7568	5.66923	3.63263	7.89628	6.99185	7.8419	6.25651	8.3748	22.203	0.0630139	0.177133	2.4018	2.70176	828.987	-2311.16			6.3883	7.75007	6.17359	7.49107
	2.20796	8.98278	8.4388	5.50192	11.7988	6.28556	3.64758	7.28825	7.12661	7.10706	5.79236	7.83132	22.3699	0.0633856	0.177112	2.40152	2.73356	413.736	-2305.68			6.54318	7.86209	6.02081	6.91025
	2.20336	9.22254	8.76402	5.22335	11.7558	6.79674	3.50442	6.91606	7.40135	6.6754	5.24712	7.15387	22.5026	0.0636535	0.176954	2.40199	2.75534	24.3317	-2300.28			6.72997	7.9253	5.94061	6.3588
	2.21928	9.90445	8.94692	4.8304	11.6161	7.22428	3.39641	6.69484	7.81607	6.09603	4.53414	6.49225	22.5887	0.064437	0.176576	2.40623	2.77623	-299.275	-2293.17			7.02355	7.89025	5.96911	5.70747
	2.15062	10.4333	8.98642	4.56797	11.2627	7.61975	3.16112	6.61529	8.26129	5.86142	4.07428	5.80262	22.6324	0.0651101	0.176504	2.41616	2.80395	-550.423	-2285.04			7.1901	7.81679	6.01256	5.24611
	2.10705	11.4778	9.02074	4.25137	10.5513	8.03596	3.01893	6.58221	8.97785	5.81729	3.86331	5.23628	22.6482	0.0657452	0.176309	2.41639	2.83159	-725.838	-2276.5			7.53521	7.61289	6.19299	4.97229
	2.05585	12.4946	8.82681	4.15868	10.218	8.21133	2.92212	6.593	9.39171	5.69714	3.82636	4.8528	22.6477	0.0664069	0.176506	2.42332	2.85434	-822.391	-2266.41			7.79243	7.52933	6.30228	4.7921
	1.98002	13.5177	8.5851	4.0422	10.2023	8.25161	2.73033	6.38402	9.78977	5.49385	3.78475	4.67796	22.6358	0.0671422	0.17643	2.42956	2.87345	-865.24	-2253.26			8.02761	7.4987	6.30137	4.65219
	1.89009	13.7915	8.19338	4.00476	9.77723	8.29038	2.49084	6.40218	9.89389	5.53887	3.69509	4.41487	22.6138	0.0680488	0.17672	2.43579	2.88825	-884.148	-2236.88			7.95832	7.35746	6.2623	4.54961
	1.81143	14.0603	7.79525	3.9151	9.64397	8.38562	2.31509	6.41928	9.75539	5.49567	3.65927	4.28423	22.5836	0.0682018	0.176934	2.44114	2.90514	-894.933	-2219.06			7.88899	7.3149	6.16326	4.47972
	1.77642	14.3202	7.69609	3.85348	9.25911	8.31766	2.12453	6.34296	9.36622	5.34062	3.72288	4.16527	22.5425	0.0684668	0.177035	2.43199	2.91449	-896.992	-2200.33			7.93091	7.14342	5.94457	4.40959
	1.74475	14.6154	7.37314	3.88177	8.89887	8.38326	2.01127	6.46655	8.98136	5.36133	3.70228	4.09543	22.511	0.0686155	0.176864	2.42579	2.9265	-891.631	-2182.49			7.91108	7.05463	5.81973	4.38635
	1.66983	14.4493	7.20823	3.94848	8.56009	8.39559	1.90903	6.85298	8.46163	5.44343	3.78946	4.02539	22.5201	0.0683235	0.176764	2.412	2.93678	-890.706	-2168.88			7.7758	6.96805	5.74121	4.41943
	1.60779	14.4444	7.23188	4.09691	8.11108	8.42127	1.79888	7.34184	8.23914	5.54069	3.89991	3.99219	22.5692	0.0678448	0.17667	2.3998	2.94444	-892.542	-2159.43			7.76134	6.87642	5.79329	4.4776
	1.54972	14.4098	6.98267	4.13921	7.72868	8.52999	1.78629	7.94336	7.54143	5.51999	3.84896	3.90668	22.6438	0.06802	0.176567	2.39845	2.95855	-886.285	-2151.72			7.64741	6.79929	5.75703	4.42521
	1.50598	13.883	6.73171	4.06479	7.17601	8.70767	1.76897	8.92978	6.82292	5.52943	3.80043	3.77536	22.7295	0.0677628	0.176751	2.39025	2.95883	-879.305	-2146.67			7.37355	6.64949	5.84055	4.36841
	1.46954	13.1029	6.44695	4.10462	6.62322	8.78189	1.7509	9.86605	6.24983	5.72968	3.96311	3.67668	22.8222	0.0678226	0.177103	2.37956	2.96766	-880.059	-2146.09			7.00648	6.50324	5.95559	4.45649
	1.42908	12.9591	6.23399	4.29846	5.93414	9.12438	1.72562	10.444	5.67254	5.70141	4.08721	3.77744	22.9126	0.0674728	0.177215	2.36768	2.9771	-879.407	-2149.59			6.87406	6.45233	5.94737	4.52202
	1.39029	12.8089	6.07195	4.46377	5.58177	9.20646	1.72814	10.967	5.41318	5.72727	4.186	3.78543	22.987	0.0669136	0.177378	2.35026	2.9732	-873.595	-2155.3			6.75705	6.41733	6.03612	4.56623
	1.36406	12.5591	5.98629	4.69733	5.63435	9.44428	1.74193	11.2739	5.12524	5.88913	4.45566	3.73734	23.0506	0.0663161	0.1769	2.34128	2.97832	-871.891	-2162.02			6.63648	6.59199	6.04704	4.69404
	1.3198	12.6443	5.88231	5.11911	5.74098	9.75252	1.79918	11.6148	4.88706	6.42581	4.60393	3.82414	23.114	0.0662496	0.176701	2.33507	2.97371	-875.424	-2170.16			6.61547	6.87087	6.10034	4.95129
	1.31974	12.716	5.79314	5.42904	5.99011	10.2944	1.8213	12.1041	4.73657	6.92247	4.67587	3.93223	23.1597	0.0659519	0.176753	2.32744	2.96612	-873.808	-2175.8			6.60963	7.23784	6.22067	5.17686
	1.33808	12.6828	5.62621	5.51908	6.3309	10.6632	1.85384	12.4188	4.5625	7.24828	4.94321	4.01817	23.1724	0.0661293	0.176882	2.31631	2.95947	-867.067	-2177.44			6.54903	7.5044	6.27838	5.40322
	1.35484	12.2409	5.41987	5.80634	6.54295	11.0233	1.8449	12.6584	4.54831	8.15038	5.12886	4.13776	23.1549	0.0659037	0.177083	2.30186	2.9379	-864.683	-2178.81			6.33855	7.79085	6.35055	5.80567
	1.34535	12.0007	5.44659	6.15379	7.21907	11.2796	1.81316	14.1998	4.55174	8.73285	5.29319	4.30977	23.1096	0.0657554	0.177559	2.28659	2.92214	-866.047	-2181.39			6.2642	8.21749	6.85489	6.11194
	1.33582	11.5961	5.35249	6.67946	7.69143	11.5601	1.80817	15.7854	4.7195	9.61992	5.2979	4.5086	23.0332	0.0655166	0.177417	2.28136	2.90267	-860.455	-2182.26			6.0948	8.64366	7.43768	6.47548
	1.3164	11.6217	5.39598	7.04549	8.36845	11.4201	1.78352	16.9059	4.80086	10.4044	5.23507	4.61437	22.9325	0.0654204	0.177111	2.28958	2.88432	-850.281	-2181.8			6.11137	8.94468	7.83009	6.75129
	1.3152	11.6689	5.43579	7.44357	8.99613	11.4709	1.79007	17.3213	4.94278	11.3089	5.32748	4.72366	22.8423	0.0653549	0.176458	2.29887	2.8658	-844.118	-2183.39			6.13997	9.30353	8.01805	7.12001
	1.30737	12.027	5.45425	7.75866	9.37167	11.3149	1.75586	18.4159	5.07323	11.8928	5.16792	4.74891	22.7687	0.0651022	0.175905	2.30612	2.8521	-836.067	-2187.12			6.26288	9.48173	8.415	7.26988
	1.32102	11.9917	5.34365	8.09084	9.77634	11.1127	1.73994	20.0125	5.07336	12.3888	5.084	4.73023	22.7034	0.0647427	0.176054	2.30357	2.8323	-821.384	-2189.48			6.21879	9.65995	8.94194	7.401
	1.31547	11.8725	5.24562	8.42775	10.1058	10.6938	1.65849	21.0115	5.2632	12.593	5.07946	4.75444	22.6523	0.0642631	0.175431	2.30104	2.81992	-809.104	-2191.29			6.14454	9.74248	9.31105	7.47565
	1.29854	12.1058	5.25874	8.72909	10.3256	10.3275	1.64675	21.8102	5.28018	12.7186	4.81809	4.84624	22.6204	0.0642232	0.174976	2.30883	2.80553	-801.556	-2195.55			6.22103	9.79408	9.57904	7.46099
	1.26221	12.2992	5.3179	8.84385	10.6999	9.99355	1.59659	22.4336	5.30523	12.4026	4.63403	4.96402	22.6103	0.0643382	0.174219	2.32435	2.79798	-792.664	-2199.88			6.2931	9.84578	9.77848	7.33354
	1.23926	12.8391	5.29514	8.76567	10.6995	9.28552	1.58212	22.4507	5.27111	12.2064	4.46463	4.91765	22.6165	0.0645417	0.173667	2.32541	2.79438	-781.256	-2201.36			6.45784	9.58355	9.76796	7.19622
	1.25746	13.2706	5.24797	8.72464	10.802	8.712	1.61172	21.6467	5.16282	11.8066	4.45602	4.83918	22.6497	0.0646108	0.173376	2.33262	2.78774	-774.199	-2202.13			6.59201	9.41288	9.47375	7.03394
	1.25346	13.4568	5.34442	8.62437	10.5355	8.39569	1.62283	20.9505	4.92977	11.323	4.41186	4.78892	22.7033	0.0649869	0.172702	2.339	2.78618	-773.646	-2204.47			6.68491	9.1852	9.16769	6.84127
	1.28076	13.7143	5.59866	8.53847	10.2535	8.13353	1.60663	20.4408	4.95775	10.7508	4.50319	4.78807	22.7692	0.0648786	0.172578	2.35631	2.77917	-771.343	-2205.35			6.86459	8.97517	9.00173	6.6807
	1.26772	13.4962	5.92487	8.51477	9.85354	7.77408	1.61493	20.1812	4.79966	10.2476	4.44631	4.79409	22.8381	0.0653462	0.172659	2.37217	2.77439	-770.184	-2204.35			6.89627	8.71413	8.86528	6.49599
	1.26514	13.4341	5.95847	8.61417	9.76322	7.48751	1.60114	19.6584	4.75464	9.7972	4.36026	5.01837	22.9086	0.065647	0.17332	2.39157	2.76313	-772.853	-2205.31			6.8859	8.62164	8.67138	6.39195
	1.27691	13.3012	6.21722	8.48126	9.51276	7.2173	1.61352	19.2452	4.54995	9.33893	4.31782	5.12608	22.9798	0.0662525	0.173851	2.41882	2.76023	-775.791	-2209.07			6.93178	8.40377	8.46955	6.26094
	1.28408	12.9579	6.55658	8.51008	9.43877	7.22632	1.5934	19.8025	4.52903	9.33963	4.378	5.19085	23.0481	0.0666296	0.174111	2.44308	2.76247	-775.139	-2212.37			6.93284	8.39173	8.64163	6.30283
	1.28789	12.5337	6.78599	8.59238	9.02629	7.00522	1.59155	20.0168	4.57741	9.16219	4.41617	5.35124	23.1106	0.0664175	0.174046	2.47036	2.76838	-774.259	-2215.27			6.86919	8.20796	8.7286	6.30987
	1.30179	12.4998	7.00667	8.70074	8.6928	6.82789	1.62317	20.0416	4.55632	9.24371	4.36388	5.57975	23.1711	0.066043	0.174473	2.49658	2.77203	-776.285	-2221.38			6.9361	8.07381	8.74035	6.39578
	1.30556	12.6113	7.35164	8.78413	8.13022	6.62538	1.60461	20.0802	4.53902	9.70137	4.42362	6.06072	23.2192	0.065495	0.17417	2.52598	2.78047	-776.13	-2230.58			7.08951	7.84658	8.74128	6.72857
	1.32826	12.6982	7.60254	8.6137	7.52028	6.61022	1.58396	20.5041	4.7113	10.2719	4.56203	6.52869	23.2496	0.0649026	0.174755	2.54821	2.7825	-773.881	-2238.62			7.20965	7.5814	8.93312	7.12089
	1.31963	12.4971	7.77422	8.72192	7.49914	6.47312	1.56906	20.6333	4.76581	10.9974	4.62805	6.88381	23.2688	0.0642068	0.175241	2.56249	2.78527	-772.198	-2246.16			7.19699	7.56473	8.98938	7.50308
	1.29587	12.4941	7.64783	8.91981	7.15046	6.41877	1.57184	21.0432	4.93958	11.4495	4.78026	7.38075	23.2761	0.063486	0.174858	2.57953	2.79247	-768.894	-2255.77			7.14594	7.49635	9.18489	7.87016
	1.29849	12.3381	7.56942	9.41913	6.67704	6.61206	1.58567	20.6914	5.18303	12.1733	4.84139	8.26897	23.2679	0.0628102	0.174563	2.5872	2.79553	-761.645	-2264.2			7.06868	7.56941	9.15337	8.4279
	1.29234	12.7622	7.60419	10.0004	6.30649	6.50656	1.5622	19.8889	5.44469	12.9188	4.90143	8.82526	23.2577	0.0621436	0.173915	2.59332	2.79904	-754.251	-2270.68			7.21959	7.60448	8.96526	8.88184
	1.29347	13.2696	7.5643	10.393	5.8312	6.42111	1.5481	18.3944	5.56683	13.5871	4.9438	9.80283	23.2544	0.0622973	0.173511	2.5926	2.79481	-748.731	-2276.99			7.37579	7.54844	8.5031	9.44456
	1.32242	14.0333	7.44429	10.9255	5.36748	6.33288	1.56436	17.1686	5.63668	13.9363	4.83966	10.4077	23.2591	0.0620836	0.173059	2.5861	2.79848	-743.022	-2283.8			7.60001	7.54195	8.12321	9.72788
	1.33948	14.775	7.4601	11.5803	5.01695	6.14492	1.55637	16.1919	5.69425	14.1491	4.83965	10.8514	23.2663	0.062076	0.172596	2.58738	2.7949	-735.768	-2288.7			7.85819	7.58071	7.81417	9.94672
	1.3664	14.9421	7.46126	12.4388	4.78909	6.17964	1.57767	15.9345	5.78197	14.4299	4.89019	11.3529	23.2806	0.0623343	0.17298	2.58569	2.78886	-727.784	-2291.16			7.92326	7.8025	7.76471	10.2243
	1.37127	15.3856	7.21856	13.4312	4.52568	6.09842	1.60232	15.1832	5.94335	14.7747	4.85573	11.6447	23.3021	0.0624601	0.172427	2.57778	2.78736	-719.79	-2293.19			7.99181	8.01843	7.5763	10.425
	1.36639	15.8719	7.1124	14.4325	4.17625	6.26971	1.60769	14.1012	5.94191	14.7521	4.77794	12.0063	23.3206	0.062455	0.171881	2.56421	2.77957	-710.312	-2296.35			8.1169	8.29281	7.21692	10.5121
	1.388	16.6004	7.04891	15.3231	3.94883	6.42638	1.63148	13.3629	6.11976	14.8857	4.77281	12.3358	23.3309	0.0629725	0.171858	2.54331	2.7709	-699.826	-2298.36			8.34577	8.5661	7.03804	10.6648
	1.41991	17.5256	6.92477	15.4825	3.82592	6.39186	1.62067	12.3795	6.07119	15.115	4.61144	12.2922	23.3248	0.0633064	0.17113	2.52239	2.76356	-689.832	-2299.24			8.62343	8.56676	6.69045	10.6729
	1.44105	18.2882	6.9081	16.117	3.73941	6.25311	1.62305	12.5684	5.99527	15.2077	4.52521	12.1545	23.3009	0.0633223	0.171007	2.49567	2.75725	-679.924	-2301.83			8.87912	8.70318	6.72891	10.6291
	1.44931	18.9376	7.0095	16.1351	3.7672	5.97728	1.62323	12.6305	5.98261	14.9473	4.3683	11.7737	23.2594	0.0631595	0.171498	2.46963	2.74949	-669.507	-2304.28			9.13213	8.62651	6.74546	10.3631
	1.46276	19.211	7.14157	16.1309	3.98604	5.7599	1.64018	12.5531	6.08761	15.0566	4.44958	11.4589	23.2049	0.0633412	0.171387	2.44085	2.74799	-659.182	-2305.31			9.27179	8.6256	6.76029	10.3217
	1.43282	20.097	7.22417	16.0056	4.11879	5.75637	1.62886	12.5293	6.13524	14.7551	4.43204	11.3929	23.139	0.0631	0.171549	2.41481	2.7316	-649.896	-2306.19			9.58466	8.62694	6.76447	10.1933
	1.4225	20.5784	7.34217	15.7917	4.08593	5.7213	1.66485	11.9388	6.09492	14.4273	4.45549	11.2522	23.0689	0.0631159	0.171254	2.38824	2.72312	-640.159	-2307.23			9.78102	8.53297	6.56617	10.045
	1.42521	20.5987	7.40995	15.2916	4.17828	5.6981	1.65979	11.482	6.12315	14.2582	4.31499	10.9981	22.9945	0.0630202	0.171669	2.36546	2.72236	-630.494	-2307.9			9.81129	8.38932	6.42165	9.85712
	1.41859	21.1213	7.34744	14.5577	4.27987	5.50941	1.65808	11.3419	6.26472	14.1492	4.20802	10.3946	22.9237	0.0632991	0.171753	2.34999	2.72644	-621.88	-2307.59			9.96245	8.11564	6.42156	9.58395
	1.41137	21.6081	7.36454	13.6805	4.39915	5.28414	1.63788	11.415	6.33282	14.0037	4.2143	10.1096	22.87	0.0633408	0.171969	2.341	2.73588	-615.018	-2307.12			10.128	7.78794	6.46189	9.44252
	1.39451	21.5957	7.45444	12.7813	4.47547	5.08077	1.66014	11.5325	6.39585	13.3427	4.19783	9.60791	22.8212	0.0631512	0.172935	2.32798	2.75347	-608.535	-2301.31			10.1482	7.44585	6.52949	9.04947
	1.38148	21.8641	7.61901	11.705	4.46322	5.01938	1.66612	11.3442	6.51986	12.6804	4.24555	9.08553	22.77	0.0637934	0.173683	2.32534	2.7702	-602.745	-2282.65			10.2882	7.06252	6.51006	8.67048
	1.40102	21.974	7.69856	10.8049	4.54625	5.02146	1.70179	11.1279	6.55579	12.817	4.18397	8.81971	22.7093	0.0645962	0.174597	2.32014	2.78901	-596.55	-2254.8			10.3579	6.79085	6.46184	8.6069
	1.44473	21.9757	7.64357	9.67114	4.45189	5.03939	1.73249	11.1756	6.59269	12.7808	4.20828	8.46828	22.644	0.0643766	0.175286	2.32347	2.80034	-590.82	-2216.27			10.3547	6.38747	6.50027	8.48579
	1.41868	22.5662	7.52492	9.12716	4.36513	5.0195	1.73336	11.1694	6.56923	13.3774	4.14298	7.77629	22.5802	0.0647796	0.175696	2.33315	2.81184	-585.927	-2171.47			10.5033	6.1706	6.49065	8.43223
	1.40968	22.7749	7.38053	8.53835	4.46945	5.05315	1.74846	11.02	6.55695	13.82	4.01991	6.91461	22.5481	0.0655739	0.175671	2.34018	2.8223	-582.597	-2132.53			10.5217	6.02032	6.4418	8.25152
	1.43628	23.97	7.2203	8.04701	4.46343	5.22148	1.82121	10.9613	6.66105	13.9413	4.02291	6.68119	22.5332	0.0664668	0.17527	2.34492	2.82705	-580.844	-2084.84			10.8755	5.91064	6.48119	8.21513
	1.43134	24.5544	7.1154	7.81497	4.40865	5.55633	1.89308	10.8484	6.62986	13.994	3.99731	6.57486	22.5114	0.0673911	0.175296	2.35065	2.82038	-580.229	-2032.11			11.0337	5.92665	6.45713	8.18873
	1.41565	25.2258	7.21618	7.9368	4.47028	5.83445	1.9513	10.6319	6.53285	14.1112	3.89598	6.26225	22.4637	0.0682078	0.174781	2.35516	2.82365	-580.102	-1977.67			11.2859	6.08051	6.37201	8.08981
	1.45555	25.487	7.04287	8.29216	4.50437	6.20071	2.06542	10.3803	6.47991	14.4359	3.80851	5.9538	22.3803	0.0684346	0.174718	2.35428	2.82326	-581.292	-1909.67			11.3285	6.33241	6.30854	8.06608
	1.49635	27.0516	7.03037	9.25989	4.56748	7.01945	2.14115	10.23	6.37784	14.6001	3.72524	5.83404	22.2119	0.0689488	0.174272	2.34994	2.8301	-584.558	-1733.82			11.8594	6.94894	6.24968	8.05312
	1.565	28.6109	7.08979	10.7665	4.70336	7.73272	2.21355	10.2665	6.38611	14.6632	3.70864	5.80377	21.9558	0.0687555	0.173405	2.34675	2.83864	-589.918	-1463.49			12.4219	7.7342	6.28873	8.05854
	1.58036	29.4198	7.08263	11.9236	4.7764	8.67619	2.32989	9.90612	6.2599	14.4478	3.64663	5.71868	21.5627	0.0693523	0.17324	2.33834	2.83909	-596.89	-1018.51			12.6943	8.45871	6.1653	7.93771
	1.63279	31.788	7.38959	14.1379	4.93981	10.0549	2.39788	9.80981	6.27257	14.3771	3.61873	5.60864	21.0219	0.0696184	0.172845	2.32205	2.84708	-604.869	-447.689			13.6035	9.71088	6.16009	7.86816
	1.74717	34.2772	7.61182	16.037	5.13498	11.2342	2.47209	9.85266	6.37463	14.2965	3.59141	5.65744	20.3251	0.0697339	0.172811	2.29877	2.85702	-613.626	203.138			14.5454	10.8021	6.23313	7.84846
	1.77525	34.7588	7.78439	18.1862	5.55554	12.68	2.50171	9.50791	6.47217	14.4322	3.47744	5.69837	19.4508	0.0694971	0.172486	2.2836	2.85925	-623.264	905.384			14.7728	12.1406	6.1606	7.86933
	1.84162	35.8958	8.13242	21.2187	6.13498	13.7295	2.48216	9.27283	6.38015	15.2379	3.46643	5.7493	18.4447	0.0687749	0.17236	2.26871	2.86983	-633.555	1613.22			15.2899	13.6944	6.04505	8.15121
	1.91673	36.5848	8.31096	24.2986	6.66039	14.7312	2.47483	9.16817	6.2121	15.5096	3.41506	5.88786	17.3052	0.0680517	0.17281	2.27491	2.88493	-645.442	2344.73			15.6042	15.23	5.9517	8.27084
	1.98504	37.4882	8.4757	26.3415	7.10345	15.7515	2.38884	8.84113	6.29397	15.8318	3.39636	5.99358	16.1276	0.0682549	0.173187	2.27845	2.89048	-658.569	3047.87			15.983	16.3988	5.84132	8.40726
	2.00997	38.6609	8.62584	28.1494	7.71454	16.3189	2.34724	8.49104	6.12156	16.1438	3.39492	5.9718	14.9244	0.0683059	0.173802	2.29071	2.88744	-673.089	3684.08			16.4322	17.3943	5.65328	8.50351
	1.99413	38.4094	8.54719	29.9971	8.24459	16.8991	2.28081	8.14169	6.10362	16.5439	3.50062	5.95317	13.8033	0.0684242	0.173828	2.3027	2.8875	-688.546	4210.43			16.3169	18.3803	5.50871	8.6659
	2.02641	39.1341	8.81057	31.6438	8.67665	17.0719	2.20885	8.09792	6.18063	16.8935	3.58793	6.0346	12.834	0.0684347	0.173867	2.31297	2.88665	-705.209	4570.19			16.657	19.1308	5.4958	8.83868
	2.04091	38.7321	8.78177	32.696	8.97201	17.2193	2.14874	7.8404	6.19425	17.1637	3.70669	6.16598	12.0812	0.0687523	0.173855	2.3278	2.89385	-723.358	4776.41			16.5183	19.6291	5.39446	9.01211
	2.02281	37.4568	8.87365	33.4613	9.13063	17.0147	2.13068	7.83987	6.10825	16.746	3.86039	6.08113	11.5938	0.0685181	0.174124	2.34791	2.88302	-744.169	4869.68			16.1177	19.8689	5.3596	8.89586
	2.02357	36.5709	8.91268	33.5284	9.15656	16.3724	2.11848	7.91691	6.21734	16.3219	3.99951	6.00798	11.3322	0.0684901	0.174782	2.35975	2.87959	-765.759	4922.03			15.8357	19.6858	5.41758	8.77645
	2.0037	35.7445	8.7459	32.9278	9.19148	15.7075	2.13514	8.10279	6.30719	15.2816	4.12228	5.93629	11.2852	0.068451	0.174925	2.36683	2.87544	-788.364	4942.93			15.498	19.2756	5.51504	8.44673
	1.98444	34.9471	8.54022	31.062	8.99446	15.002	2.16002	8.57348	6.37396	14.3652	4.26634	5.72812	11.3836	0.0688186	0.174889	2.35922	2.86846	-811.38	4946.37			15.1573	18.3528	5.70249	8.11989
	1.98071	34.4811	8.50846	29.249	8.75616	14.0897	2.24289	9.03384	6.33893	13.4719	4.41629	5.67287	11.5668	0.0693722	0.174764	2.35525	2.86505	-833.339	4947.87			14.9901	17.3649	5.87189	7.85368
	2.0091	32.6702	8.35103	27.7647	8.54235	13.1361	2.39454	10.0245	6.44141	12.7882	4.61684	5.70875	11.8291	0.0697558	0.174844	2.34683	2.85377	-852.93	4947.02			14.3434	16.481	6.2868	7.7046
	2.04721	31.404	8.12715	25.5408	8.27683	12.0352	2.68127	11.2212	6.65297	11.689	4.78646	5.80353	12.1719	0.0698741	0.175239	2.33884	2.84397	-870.962	4946.71			13.8594	15.2843	6.85181	7.42634
	2.10946	30.0651	7.72621	22.6819	7.85101	11.2008	2.98085	11.8824	6.87114	10.8678	4.84912	5.91941	12.6024	0.0698722	0.175639	2.33618	2.83612	-886.817	4945.35			13.3003	13.9112	7.24479	7.21212
	2.10076	28.4857	7.45986	19.888	7.46971	9.87595	3.17526	12.5439	7.25308	10.0505	4.90093	5.7511	13.1196	0.0696072	0.175945	2.3274	2.81871	-899.238	4935.98			12.6821	12.4112	7.65742	6.90085
	2.09906	26.767	7.07912	16.4669	7.4104	8.77012	3.40961	13.1643	7.46101	9.20089	4.96989	5.91699	13.6911	0.0695316	0.176497	2.31522	2.81093	-906.802	4927.31			11.9817	10.8825	8.01163	6.69592
	2.07026	24.0777	6.73334	14.0774	7.45837	7.91297	3.64994	13.5053	7.66088	8.37567	4.95514	6.02713	14.3001	0.0695604	0.176418	2.30427	2.8044	-911.072	4910.27			10.9604	9.81625	8.27206	6.45265
	2.02034	21.8032	6.71352	11.9608	7.24944	6.82454	3.89262	14.0283	7.65266	7.85611	5.04147	6.15539	14.947	0.0698741	0.176627	2.30161	2.79332	-911.216	4888.3			10.179	8.67826	8.52454	6.35099
	1.97185	20.3385	6.49195	9.9531	7.53298	6.10837	4.21092	14.2213	7.7448	7.30678	5.04942	6.09856	15.6006	0.0695093	0.177157	2.29296	2.79636	-906.027	4862.93			9.60076	7.86482	8.72568	6.15159
	1.9321	18.8247	6.39761	8.30483	7.87558	5.25119	4.32173	14.1958	7.70594	6.92542	5.03286	5.9588	16.2333	0.0686381	0.177271	2.30025	2.80632	-896.417	4835.01			9.05148	7.14387	8.74115	5.97236
	1.89958	17.7661	6.33989	6.95148	8.21259	4.59127	4.47052	13.682	7.87038	6.62605	5.03217	5.92406	16.8286	0.0678079	0.177195	2.30593	2.82004	-883.728	4805.61			8.66852	6.58511	8.67429	5.86076
	1.83247	17.085	6.70916	5.75712	8.46268	4.10314	4.38262	13.3464	8.07771	6.11206	5.14468	5.85527	17.3568	0.067641	0.176784	2.30367	2.82779	-868.984	4768.55			8.5422	6.10765	8.60225	5.704
	1.7765	16.3525	7.13062	4.93373	8.8249	3.68048	4.28868	13.1799	8.08885	5.70235	5.20143	5.84051	17.8134	0.0676013	0.176763	2.30255	2.83815	-852.237	4724.45			8.41987	5.81304	8.51914	5.58143
	1.69043	16.1091	7.45936	4.45895	9.30671	3.49904	4.17086	13.0507	8.10837	5.4784	5.1673	5.98015	18.191	0.0671177	0.177239	2.29739	2.84189	-830.853	4680.7			8.41963	5.7549	8.44332	5.54195
	1.64074	16.0929	8.10976	4.10905	9.73008	3.26135	4.00903	12.9349	8.05636	5.2609	5.28151	6.07477	18.4957	0.0671631	0.177993	2.29643	2.84491	-804.982	4625.5			8.61446	5.70016	8.33344	5.53906
	1.61289	16.2066	8.45388	3.92965	9.94646	3.10037	3.86403	12.6906	8.09864	5.18076	5.57118	6.07498	18.7538	0.0667815	0.178643	2.29174	2.84159	-773.313	4557.67			8.75778	5.65883	8.21776	5.60897
	1.59634	16.1845	8.71303	3.79931	10.0977	3.02285	3.68258	12.5485	8.389	5.12162	5.69399	5.90418	18.9472	0.0669914	0.178502	2.28468	2.84244	-739.495	4486.05			8.83129	5.63995	8.20669	5.57327
	1.56458	16.3114	8.90685	3.84776	10.3459	3.00797	3.42433	12.2779	8.2739	5.07747	5.82243	6.11948	19.1081	0.0676465	0.178122	2.28513	2.83873	-702.325	4398.48			8.9276	5.73387	7.99204	5.67312
	1.56411	15.9489	8.92123	3.9012	10.2679	2.93867	3.18922	12.3052	8.23604	5.17587	5.96617	6.27922	19.2453	0.0681067	0.177575	2.28474	2.82708	-663.883	4292.8			8.81141	5.70258	7.91014	5.80709
	1.50798	15.6231	9.06477	4.04018	10.0889	2.87351	3.03191	12.6404	8.23552	5.20162	6.08623	6.55253	19.3774	0.068732	0.177537	2.2909	2.81451	-626.491	4158.97			8.73193	5.66753	7.96927	5.9468
	1.46368	14.866	9.08536	4.03287	9.87424	2.89168	2.7946	12.6905	7.80692	5.12777	6.20785	6.87752	19.4989	0.0691572	0.177738	2.29708	2.80528	-592.232	3993.14			8.47166	5.5996	7.764	6.07105
	1.39362	14.0248	8.86563	4.01823	9.51424	2.97892	2.67813	12.5815	7.52048	5.07123	6.28116	7.08031	19.5923	0.0693664	0.178224	2.29987	2.78648	-561.378	3805.37			8.09468	5.5038	7.59338	6.14423
	1.37957	12.6495	8.71245	4.10794	9.01666	3.0068	2.57104	12.4962	7.22833	5.02116	6.23042	7.17872	19.6522	0.0703275	0.178037	2.31164	2.77424	-534.598	3596.93			7.58052	5.37714	7.43185	6.14343
	1.33352	11.4718	8.38789	4.13591	8.77395	2.98503	2.46886	12.0303	6.76129	4.93694	6.26228	7.09369	19.7085	0.0707157	0.177404	2.31864	2.75362	-514.248	3342.87			7.0644	5.2983	7.08681	6.09764
	1.2994	10.9625	8.10507	4.163	8.35673	2.98133	2.29333	11.8761	6.44102	4.71605	6.2682	6.90031	19.7655	0.0710654	0.176634	2.32651	2.73793	-501.32	3061.07			6.789	5.16702	6.87015	5.96152
	1.29962	10.4581	8.01431	4.29016	8.22137	3.00284	2.17662	11.8185	5.9002	4.6303	6.24619	6.9213	19.8443	0.0713319	0.176074	2.33379	2.72953	-493.56	2746.83			6.59066	5.17146	6.63177	5.9326
	1.29593	10.4827	8.18686	4.40025	8.19637	3.02388	2.07958	11.655	5.55383	4.47167	6.34704	6.7913	19.9487	0.0713317	0.176626	2.34498	2.72504	-489.883	2408.3			6.65516	5.20683	6.42947	5.87
	1.28684	10.4395	7.87691	4.55928	8.03395	3.1175	1.98188	11.8497	5.40458	4.39457	6.426	6.77072	20.0847	0.0714907	0.177143	2.35172	2.71568	-492.127	2048.81			6.53443	5.23691	6.41206	5.86376
	1.30968	10.8425	7.70326	4.95363	7.93108	3.27386	1.91114	11.7078	5.18832	4.29709	6.29017	6.73041	20.2422	0.0721453	0.17723	2.36713	2.70418	-497.474	1680.75			6.61847	5.38619	6.2691	5.77256
	1.30396	11.067	7.47716	5.19466	8.14014	3.40495	1.83685	11.4477	5.10065	4.26622	6.23546	6.48245	20.4278	0.0726075	0.177013	2.3824	2.69857	-501.149	1317.58			6.61603	5.57992	6.12839	5.66138
	1.31762	11.3243	7.47593	5.65212	8.61691	3.55437	1.80593	10.9424	5.06616	4.22096	6.03155	6.46589	20.6685	0.0730675	0.17681	2.40515	2.69855	-502.649	947.925			6.70595	5.94114	5.93816	5.5728
	1.30394	11.3952	7.33511	6.21352	8.94427	3.64948	1.79724	10.5882	5.04029	4.21163	5.90085	6.27324	20.9668	0.0734937	0.177032	2.42539	2.69808	-503.909	571.055			6.67808	6.26909	5.80856	5.46191
	1.33274	11.5283	7.28574	6.72196	8.94625	3.80032	1.77844	10.4915	5.17888	4.13193	5.87129	6.21955	21.2733	0.0737419	0.177205	2.44666	2.69815	-504.456	207.858			6.7156	6.48951	5.81626	5.40759
	1.32677	11.3526	7.22722	7.40341	9.04287	4.01959	1.77464	10.8026	5.37201	4.12328	5.68501	6.28103	21.5535	0.0745358	0.177343	2.4671	2.70418	-502.657	-127.189			6.63554	6.82196	5.98307	5.36311
	1.33003	11.0456	7.02938	8.10493	9.01428	4.21033	1.76289	10.9524	5.59683	4.16406	5.39539	6.23491	21.7992	0.0751402	0.176994	2.49295	2.70373	-500.389	-431.299			6.46833	7.10985	6.10404	5.26479
	1.32696	10.4435	6.81537	8.90412	8.68202	4.32241	1.76857	11.5252	5.73714	4.22214	5.22673	6.13303	22.0081	0.0756598	0.176773	2.52284	2.70714	-499.763	-713.555			6.19527	7.30285	6.34363	5.19397
	1.33636	10.0678	6.7703	9.41243	8.39429	4.39213	1.77183	11.9385	5.87734	4.16732	5.02485	6.04882	22.1845	0.0760742	0.176213	2.54499	2.70245	-498.404	-978.307			6.05814	7.39962	6.52922	5.08033
	1.32303	9.50693	6.74721	9.62228	8.22085	4.57881	1.77341	12.4348	5.85068	4.12931	4.84174	5.82203	22.3399	0.0761302	0.176236	2.5624	2.70021	-495.613	-1221.82			5.85905	7.47398	6.6863	4.93102
	1.31016	9.1665	6.73026	9.76381	7.91689	4.70388	1.78007	12.8383	5.9804	4.14711	4.67216	5.6911	22.4857	0.0760481	0.176094	2.57967	2.69681	-494.579	-1455.11			5.73564	7.46152	6.86624	4.83679
	1.31167	8.53661	6.71639	9.9798	7.33189	4.82588	1.75973	13.4665	5.99363	4.15796	4.41073	5.49399	22.6116	0.0757599	0.175842	2.59161	2.69275	-495.677	-1664.27			5.52155	7.37919	7.07329	4.68756
	1.32746	8.26897	6.64014	10.0852	6.77373	5.00344	1.78708	13.7629	6.1744	4.12837	4.17087	5.47339	22.7074	0.0755606	0.174986	2.5984	2.68717	-495.407	-1847.67			5.41219	7.28746	7.24146	4.59088
	1.3503	8.04998	6.57905	10.4592	6.30588	5.1458	1.82076	13.9401	6.2367	4.2581	3.97113	5.40511	22.779	0.0755448	0.174523	2.61133	2.6892	-494.335	-2004.45			5.32644	7.30363	7.33251	4.54478
	1.35757	7.87487	6.40543	10.5949	5.80114	5.18782	1.84778	13.9242	6.22301	4.36254	3.84077	5.4471	22.8353	0.0758771	0.174326	2.62283	2.68815	-495.899	-2141.65			5.21262	7.19463	7.33165	4.55014
	1.36497	7.88601	6.3056	10.7239	5.43796	5.34504	1.89821	14.1098	6.15523	4.4294	3.78992	5.55053	22.8833	0.0760387	0.174377	2.62513	2.68796	-497.955	-2267.52			5.18552	7.16895	7.38774	4.58995
	1.36101	8.09227	6.1292	10.9428	5.25102	5.46439	1.90916	13.9966	6.20252	4.54622	3.63647	5.70605	22.9085	0.0762274	0.174326	2.62397	2.68611	-496.843	-2379.57			5.19416	7.21939	7.36944	4.62958
	1.34809	8.1369	5.86673	10.9771	4.99892	5.61	1.90999	13.6183	6.14706	4.62589	3.61213	5.77741	22.9176	0.0761505	0.174749	2.62184	2.69705	-495.603	-2480.36			5.11724	7.19535	7.22511	4.67181
	1.3489	8.04699	5.80651	11.3237	4.81032	5.67306	1.87686	13.1205	6.23315	4.7841	3.58022	6.09516	22.9098	0.0758229	0.175137	2.6219	2.72345	-497.767	-2559.68			5.06747	7.26902	7.07683	4.81983
	1.35271	8.224	5.76618	11.5384	4.53475	5.73244	1.85864	12.4413	6.18501	4.79144	3.54432	6.31099	22.8901	0.0756599	0.174887	2.62798	2.7441	-498.772	-2621.79			5.11429	7.26854	6.82832	4.88225
	1.32634	8.68318	5.76873	12.1366	4.52603	5.80697	1.86535	12.0209	6.34922	4.95939	3.5093	6.43181	22.8708	0.0756628	0.175252	2.63716	2.76644	-496.573	-2667.47			5.25942	7.48985	6.74515	4.96683
	1.31798	9.04028	5.71164	12.8257	4.52388	5.96383	1.84841	11.444	6.30106	5.14001	3.56102	6.56973	22.863	0.075767	0.176508	2.64308	2.78216	-496.609	-2702.62			5.35663	7.77114	6.53115	5.09026
	1.31046	9.22043	5.79992	13.5323	4.58005	6.39261	1.78666	11.2586	6.42807	5.25713	3.57278	6.65354	22.8746	0.0754805	0.177221	2.64521	2.80045	-500.14	-2728.24			5.4436	8.1683	6.49112	5.16115
	1.30427	9.46941	5.92793	14.2668	4.74409	6.65655	1.73672	11.0576	6.54147	5.54282	3.63545	6.72624	22.9087	0.0749127	0.177789	2.64672	2.82429	-501.11	-2747.9			5.5672	8.55581	6.44525	5.3015
	1.32316	10.0173	6.15527	15.044	4.75252	7.13593	1.70543	10.5987	6.61967	5.85462	3.71606	6.68164	22.9587	0.0743916	0.177842	2.64572	2.84535	-500.202	-2763.15			5.8319	8.97748	6.30793	5.41744
	1.31833	10.4821	6.25339	15.8773	4.82736	7.62471	1.65117	10.1761	6.56314	6.13954	3.77445	6.52497	23.028	0.0739132	0.178161	2.65433	2.86659	-504.072	-2770.53			6.01795	9.44312	6.13013	5.47965
	1.32675	10.9512	6.44488	16.811	4.93775	8.61735	1.65958	9.84633	6.69988	6.45215	3.77806	6.56096	23.1062	0.0733593	0.178418	2.6621	2.88272	-510.435	-2768.01			6.24095	10.122	6.0686	5.59706
	1.34152	11.7396	6.6654	17.7145	5.14653	9.04648	1.65351	9.51024	6.68138	6.64243	3.8209	6.48654	23.1817	0.0729931	0.178147	2.66911	2.89104	-512.211	-2752.71			6.58216	10.6358	5.94838	5.64996
	1.34417	12.4764	6.74071	18.6579	5.47798	9.62936	1.71023	9.4809	6.95035	6.789	3.86587	6.23298	23.2502	0.0726895	0.178665	2.67187	2.8966	-513.565	-2733.73			6.85375	11.2551	6.04716	5.62928
	1.37404	13.1592	6.70636	19.6809	5.70731	10.316	1.68491	9.38616	6.96197	7.08095	3.89771	6.1633	23.3181	0.0725804	0.17852	2.66819	2.89554	-521.266	-2716.43			7.07988	11.9014	6.01101	5.71399
	1.41254	13.7439	6.69327	20.7421	5.92869	10.9234	1.69884	9.61031	7.05653	7.33042	3.85908	6.088	23.3752	0.0726165	0.178579	2.6662	2.89306	-528.904	-2694.54			7.28325	12.5314	6.12189	5.75917
	1.45511	14.8436	6.77237	22.2122	6.24382	11.3731	1.73393	9.76239	7.22845	7.88538	3.84208	5.9367	23.417	0.0727562	0.178314	2.65918	2.89498	-531.216	-2668.79			7.69036	13.2764	6.24159	5.88805
	1.46796	15.4102	6.82222	23.5803	6.44351	11.9773	1.79193	9.801	7.23055	8.11942	3.82593	5.95489	23.4411	0.0730899	0.178312	2.64664	2.89635	-536.506	-2642.94			7.90014	14.0003	6.27449	5.96675
	1.48105	15.9528	6.96623	24.3751	6.84105	12.4983	1.76076	9.93686	7.32931	8.28216	3.74999	5.97098	23.4326	0.0734334	0.178223	2.63235	2.89291	-547.516	-2615.83			8.13335	14.5715	6.34231	6.00104
	1.51125	17.2315	7.16972	24.9853	7.07057	13.0832	1.75903	10.1009	7.31326	8.4402	3.6794	6.01108	23.3972	0.0732706	0.17892	2.62326	2.88479	-554.672	-2587.18			8.63747	15.0464	6.39107	6.04356
	1.55334	18.0206	7.35891	25.5794	7.31056	13.0078	1.74114	10.366	7.29358	8.47245	3.65157	5.99424	23.3404	0.0732467	0.179021	2.60959	2.87887	-556.763	-2559.04			8.97762	15.2993	6.46691	6.03942
	1.60777	18.6708	7.59495	26.0032	7.46225	13.1905	1.73196	10.6378	7.30522	8.6362	3.64068	5.98713	23.2806	0.0732879	0.179058	2.58927	2.86853	-564.403	-2533.7			9.29116	15.552	6.55833	6.088
	1.64101	19.5324	7.83274	26.8935	7.43166	13.3116	1.75132	10.8137	7.36114	8.9859	3.56507	5.9384	23.2261	0.0730126	0.178772	2.56889	2.86147	-576.329	-2511.18			9.66872	15.8789	6.64207	6.16312
	1.66161	20.2478	8.16932	27.0405	7.38695	13.2579	1.75718	10.7937	7.41678	8.96457	3.49436	5.9217	23.1791	0.0729602	0.178996	2.54891	2.85981	-581.603	-2489.52			10.0262	15.8951	6.65587	6.12688
	1.66027	20.8834	8.38617	26.8433	7.49648	13.2852	1.74451	10.6951	7.41897	8.85222	3.46309	5.83283	23.141	0.0727505	0.178514	2.5305	2.86666	-584.154	-2468.29			10.3099	15.875	6.61953	6.04938
	1.65163	21.4154	8.71011	26.3542	7.555	13.0252	1.72217	10.3792	7.63901	8.73702	3.46167	5.72803	23.1073	0.072487	0.178056	2.51638	2.86597	-594.038	-2449.47			10.5924	15.6448	6.58014	5.97557
	1.65734	22.4161	9.03972	25.4053	7.6355	12.5008	1.66053	10.1905	7.7025	8.47221	3.37964	5.57528	23.0764	0.0718418	0.178045	2.51064	2.86152	-604.352	-2433.1			11.0377	15.1805	6.51785	5.80904
	1.67554	23.5041	9.27108	25.5793	7.31011	12.1341	1.6655	10.012	8.02759	8.69249	3.36289	5.38313	23.0526	0.0710744	0.17781	2.50912	2.85106	-605.863	-2418.3			11.4836	15.0078	6.56837	5.81283
	1.65178	24.2259	9.25002	25.306	7.31159	11.1984	1.65111	9.65578	8.23625	8.57182	3.32246	5.13399	23.0459	0.070411	0.177465	2.50912	2.84305	-607.896	-2407.04			11.7092	14.6053	6.51438	5.67609
	1.63647	23.983	9.38957	25.3386	7.27973	10.6813	1.65902	9.60897	8.40081	8.67024	3.30779	4.91712	23.0489	0.0696768	0.176827	2.50407	2.82769	-617.949	-2399.74			11.6697	14.4332	6.55627	5.63172
	1.58619	23.7956	9.47601	24.7545	7.21698	10.1354	1.63131	9.48696	8.39979	8.62227	3.35869	4.75476	23.0372	0.0693061	0.177484	2.49968	2.81805	-624.868	-2393.26			11.6193	14.0356	6.50602	5.57858
	1.60477	23.9713	9.55491	24.0575	7.29744	9.542	1.63527	9.63366	8.3917	8.39114	3.34882	4.60278	23.0018	0.0688974	0.177921	2.48991	2.80491	-623.768	-2386.9			11.7103	13.6323	6.55354	5.44758
	1.60292	24.4049	9.64622	23.4246	7.21072	8.94687	1.64696	9.67435	8.54941	8.18173	3.39748	4.44873	22.9474	0.0686134	0.178233	2.47517	2.78639	-627.173	-2381.13			11.8847	13.194	6.62357	5.34265
	1.57406	24.103	9.67221	22.4973	7.2656	8.16086	1.64183	9.65327	8.66126	8.00912	3.36675	4.32268	22.8732	0.0683676	0.178241	2.46741	2.76661	-636.415	-2374.87			11.7831	12.6413	6.65212	5.23285
	1.52776	24.1735	9.81709	22.6897	7.11442	7.42643	1.68403	10.1134	9.01405	8.11756	3.33885	4.21947	22.7879	0.0685491	0.178342	2.45446	2.74428	-638.607	-2370.3			11.8395	12.4102	6.93715	5.22529
	1.51512	23.471	9.73378	22.6516	6.93711	6.83104	1.75128	10.6383	9.16584	8.17128	3.3984	4.2267	22.7047	0.0683212	0.178422	2.44068	2.72697	-634.852	-2363.7			11.5733	12.1399	7.18515	5.26546
	1.49019	22.4215	9.54834	22.342	6.99487	6.39035	1.87063	11.0586	9.14999	8.12163	3.40199	4.12559	22.6472	0.0676789	0.178721	2.43149	2.71642	-639.41	-2356.38			11.1533	11.9091	7.35974	5.2164
	1.48987	21.6375	9.64831	21.6722	6.94476	5.92014	1.97384	11.3134	9.21986	7.8512	3.46346	4.26908	22.5954	0.0674885	0.178882	2.42598	2.71054	-647.263	-2349.68			10.9252	11.5124	7.50236	5.19458
	1.51628	21.3498	9.57309	21.563	6.7349	5.55087	2.04962	11.6915	9.0897	7.80514	3.57139	4.54775	22.5434	0.0672166	0.178818	2.4255	2.70927	-644.342	-2343.4			10.8131	11.2829	7.61029	5.30809
	1.49606	21.4236	9.52945	21.9149	6.74404	5.12787	2.11224	11.9234	9.18557	7.85137	3.64854	5.04093	22.4933	0.0668225	0.178692	2.42872	2.70316	-639.219	-2337.88			10.8164	11.2623	7.74041	5.51361
	1.51978	20.9291	9.43895	22.02	6.5148	4.89161	2.17965	11.8399	9.18713	7.87246	3.70276	5.50686	22.4628	0.0666054	0.178486	2.4389	2.69572	-644.139	-2333.75			10.6293	11.1421	7.73557	5.69403
	1.46028	20.0596	9.1422	22.0339	6.38445	4.54621	2.19963	11.9762	8.96667	7.91743	3.82362	6.36925	22.4538	0.0661565	0.17911	2.44968	2.69008	-648.431	-2332.66			10.2207	10.9882	7.71415	6.03677
	1.52636	19.0312	8.94396	22.2605	6.13791	4.41363	2.26684	12.0704	8.75896	8.5383	4.09772	7.42695	22.4652	0.0651749	0.179644	2.45949	2.68591	-642.983	-2332.84			9.83383	10.9373	7.69873	6.68766
	1.58451	18.3311	8.56415	22.2199	5.91755	4.51518	2.37976	11.9089	8.36776	8.91753	4.4169	8.70323	22.4326	0.0635516	0.180252	2.46751	2.67589	-498.724	-2332.57			9.49325	10.8842	7.55214	7.34589
	1.61741	18.3786	8.25883	22.1845	5.73771	4.59507	2.40825	11.7793	8.07505	9.91188	4.95286	10.4685	22.307	0.0625658	0.180756	2.4721	2.66256	-122.703	-2333.2			9.41828	10.8391	7.42087	8.44442
	1.68039	17.8123	8.01038	22.8269	5.43873	4.85202	2.52247	11.7704	7.85108	10.9663	5.43051	12.1741	22.1545	0.0619253	0.180159	2.47077	2.64127	320.551	-2336.11			9.16768	11.0392	7.38132	9.52365
	1.74833	17.5835	7.53329	23.2678	5.16854	5.07209	2.79487	11.9018	7.51467	12.616	5.95027	14.0198	21.9763	0.0614927	0.180281	2.46736	2.61938	791.248	-2339.32			8.95503	11.1695	7.40378	10.862
	1.76408	16.8027	7.15582	23.676	5.0523	5.16397	2.99976	12.5128	7.38271	14.3058	6.38805	15.4339	21.7932	0.0613226	0.180238	2.47016	2.60615	1266.87	-2342.19			8.57421	11.2974	7.63176	12.0426

## Sheet: P204 U2
	Ra Li	Oi Li	Oe Li	MF Li	ICO Li	LO Li	Ra Re	Oi Re	Oe Re	MF Re	ICO Re	LO Re	EKG	Kippwinkel	Rotwinkel	Kraft x	Kraft y	Druck li	Druck re			Bauch links	Rücken links	Bauch rechts	Rücken rechts
	3.73838	6.10169	8.1682	69.0516	11.8438	11.7609	4.51985	22.4257	7.85436	97.2897	23.2896	59.3747	321.108	0.0906587	0.309868	1.7655	4.77248	42	-478.908			6.00276	30.8854	11.6	59.9846
	3.96879	6.07753	7.61153	71.126	11.0749	13.0508	4.69071	22.111	7.76824	105.773	24.383	63.5325	308.218	0.0903304	0.310221	1.75835	4.7795	37	-500.409			5.88595	31.7505	11.5233	64.5628
	4.0781	6.17438	7.36224	72.2645	10.5796	13.8265	4.72135	21.2983	7.72098	111.366	24.8062	66.5237	293.333	0.0899666	0.310007	1.75621	4.78291	1.04785	-521.547			5.87157	32.2235	11.2469	67.5654
	4.19477	6.33048	7.36406	73.3687	10.1944	15.4706	4.75963	19.9855	7.44213	116.424	24.9121	69.1338	281.936	0.0894391	0.309555	1.74837	4.78419	11	-542.974			5.9631	33.0112	10.7291	70.1565
	4.18695	6.64057	7.24242	73.9336	9.90118	17.0747	4.69083	18.3488	7.24204	118.673	24.8788	69.6343	271.372	0.089587	0.309955	1.74589	4.79161	4112.59	L			6.02332	33.6365	10.0939	71.0619
	4.11266	7.08738	7.17659	74.5938	9.6299	18.5015	4.54527	16.2193	7.31983	118.743	24.3402	68.4125	255.224	0.0890596	0.309705	1.74865	4.79748	4907.64	-578.822			6.12554	34.2417	9.36148	70.4986
	4.04126	7.45717	7.54819	74.2385	9.62301	19.2641	4.39801	13.9722	7.23299	113.924	22.9501	65.8212	240.95	0.0886775	0.308632	1.74618	4.80049	4959.12	-595.44			6.34887	34.3752	8.53439	67.5652
	3.9487	7.64079	8.26245	74.1119	9.65655	19.5667	4.266	12.0651	7.13041	105.525	20.7452	63.0128	237.382	0.0890623	0.308271	1.74701	4.80943	4972.23	-611.227			6.61731	34.445	7.82052	63.0943
	3.90172	7.88453	8.61323	72.6559	9.89525	20.1291	4.13001	10.3789	7.02128	95.7141	19.0335	59.4833	245.294	0.089406	0.307795	1.74671	4.81022	4954.33	-623.939			6.79983	34.2268	7.17672	58.077
	3.87566	7.93524	9.35806	70.6989	10.1155	20.2959	4.05616	9.75885	7.26763	84.0824	16.4329	56.3821	258.802	0.0893755	0.307077	1.7464	4.80855	4945.12	-627.899			7.05632	33.7034	7.02755	52.2991
	3.98773	8.0178	10.4055	67.147	10.9502	20.2762	3.91117	8.74534	7.67047	72.0107	14.0712	50.3789	266.343	0.0890973	0.307188	1.75099	4.8059	4960.92	-622.051			7.47036	32.7911	6.77566	45.4869
	4.35484	8.17351	11.6987	63.3317	11.7166	19.7874	3.99793	8.06672	8.31314	61.8852	12.2843	45.6983	270.579	0.0890539	0.307053	1.75194	4.7966	4966.68	-609.542			8.07567	31.6119	6.7926	39.9559
	4.79367	8.48125	12.7942	58.1323	12.2463	19.512	4.02322	7.70938	9.32531	48.5239	10.352	38.2288	275.977	0.0889305	0.307445	1.7536	4.7958	4952.34	-591.95			8.68971	29.9635	7.0193	32.3682
	5.30302	8.75822	13.6831	51.1688	12.8668	18.6431	4.16704	7.26621	10.8797	39.8666	9.32537	31.1304	290.579	0.0887408	0.307599	1.7578	4.7874	4950.51	-567.898			9.24812	27.5596	7.43764	26.7741
	7.27401	9.19178	14.6771	44.0923	13.3911	17.052	4.31705	7.22052	12.6939	30.7843	8.17382	24.5842	311.28	0.0890427	0.30713	1.76419	4.78402	4965.52	-539.755			10.381	24.8452	8.07716	21.1808
	8.83667	9.5006	15.0383	37.3486	13.771	16.499	4.49896	7.26099	14.4323	22.9438	7.44617	19.908	324.568	0.0896692	0.307849	1.7604	4.78142	4964.8	-508.054			11.1252	22.5395	8.73076	16.766
	9.89617	9.96951	15.3029	31.3394	14.0501	16.844	4.72627	7.36484	15.7289	16.5262	7.03882	16.589	329.579	0.0895913	0.308036	1.76321	4.78264	4951.1	-474.793			11.7229	20.7445	9.27335	13.3847
	10.5814	10.4425	15.107	24.6698	14.3701	17.6807	4.81448	7.42145	16.4721	13.7959	7.04136	14.5685	331.492	0.0899946	0.307784	1.76101	4.78214	4956.13	-442.295			12.0436	18.9069	9.56933	11.8019
	11.0609	10.5901	14.9087	20.0466	14.8867	19.0041	4.83471	7.39451	17.1115	12.1471	6.98103	13.6098	327.372	0.0908972	0.307508	1.76077	4.78271	4971.09	-411.936			12.1866	17.9792	9.78024	10.9126
	11.1575	10.7888	14.4051	17.3945	15.5961	21.304	4.8401	7.56088	17.6002	11.3229	7.13068	13.0291	327.031	0.0920195	0.30744	1.75957	4.77968	4964.73	-385.597			12.1172	18.0982	10.0004	10.4942
	11.1335	10.8771	13.5135	16.649	15.9304	25.0931	4.84026	7.86986	17.5993	10.7556	7.19339	12.8706	343.56	0.093121	0.306844	1.7578	4.78343	4951.64	-363.333			11.8414	19.2242	10.1031	10.2732
	11.0018	10.8839	12.3588	16.2277	16.1254	27.7448	4.72391	8.14109	17.3277	10.3211	7.51413	12.7625	370.094	0.0934906	0.306349	1.76011	4.78416	4961.63	-343.407			11.4148	20.0327	10.0642	10.1993
	10.7033	10.8406	11.5623	16.8149	16.4997	30.8259	4.53706	8.27985	16.9841	9.9716	7.8495	12.484	393.873	0.0941925	0.305892	1.7631	4.7779	4974.81	-325.74			11.0354	21.3802	9.93368	10.1017
	10.0094	10.4448	10.4241	17.4741	17.1826	33.2951	4.35515	8.60181	15.3986	9.60964	8.17846	12.4025	401.459	0.0945696	0.306283	1.76521	4.77818	4962.99	-309.584			10.2928	22.6506	9.45186	10.0635
	8.41124	10.0885	9.40354	17.4255	17.4405	34.5702	4.18868	9.07208	14.1812	9.38915	8.7348	12.1499	394.809	0.0951817	0.306017	1.76644	4.77694	4949.54	-296.307			9.3011	23.1454	9.14732	10.0913
	6.86361	9.19659	8.64763	17.6213	18.1088	34.9609	4.01667	9.79847	12.6903	9.16023	9.68038	11.6598	391.673	0.0956271	0.30625	1.76817	4.76823	4957.7	-286.152			8.23594	23.5637	8.83515	10.1668
	5.75102	8.35306	7.83193	17.6839	18.6534	34.8436	3.83921	10.463	11.3873	9.06555	11.5718	11.0587	399.947	0.095529	0.306403	1.77327	4.76538	4962.56	-276.575			7.312	23.727	8.56316	10.5654
	4.58527	7.61329	7.53968	17.6911	19.1134	34.4206	3.82345	11.1261	10.6843	8.91087	13.6574	10.2302	408.928	0.0950344	0.306715	1.76892	4.76148	4941.54	-266.989			6.57941	23.7417	8.54459	10.9328
	4.31465	7.03752	7.28801	17.8266	19.5819	33.628	3.86305	11.7145	10.4997	9.02487	15.4673	9.44486	417.562	0.0943397	0.306857	1.76758	4.7533	4912	-259.621			6.2134	23.6788	8.69244	11.3123
	4.22288	6.61586	7.11635	17.0907	19.6956	31.9524	3.90268	12.1942	10.2186	8.82928	16.6657	8.40727	421.529	0.0938983	0.307261	1.76631	4.74904	4884.09	-253.621			5.98503	22.9129	8.77182	11.3007
	3.96225	6.32245	7.1257	16.1651	19.5423	28.3508	4.08469	12.6617	10.5066	8.95266	18.577	7.59295	413.167	0.0931728	0.307265	1.76694	4.75262	4835.33	-251.957			5.80347	21.3528	9.08436	11.7075
	3.8361	5.7561	7.34434	15.1403	19.3386	25.7817	4.09742	12.7745	10.8913	8.86694	19.5176	7.10788	388.163	0.0929215	0.307307	1.76328	4.75377	4743.21	-253.412			5.64551	20.0869	9.25442	11.8308
	3.98096	5.28338	7.33899	13.9377	18.9077	22.3174	4.20531	12.9343	11.2677	8.73264	20.2596	6.91226	365.677	0.0925862	0.307029	1.75533	4.76124	4617.25	-259.047			5.53444	18.3876	9.46912	11.9682
	4.1169	5.09191	7.35117	12.918	18.8273	19.5488	4.39636	13.0504	12.2459	8.79615	20.8894	6.57148	359.911	0.0920509	0.306771	1.7481	4.76511	4475.6	-267.591			5.51999	17.098	9.89754	12.0857
	4.23605	4.89616	7.43158	12.2732	18.4844	18.1088	4.46407	12.8355	12.9756	8.94445	21.318	6.56503	357.455	0.091423	0.306633	1.74662	4.773	4270.82	-276.245			5.52127	16.2888	10.0917	12.2758
	4.29592	4.6972	7.42015	11.9217	18.1229	17.5162	4.49125	12.3986	13.1762	8.92437	21.8307	6.47611	353.891	0.0910255	0.306337	1.73817	4.77722	3991.33	-283.656			5.47109	15.8536	10.022	12.4104
	4.34634	4.62917	7.38459	11.6708	17.4956	17.0366	4.51387	11.9376	13.278	8.91641	21.7832	6.11196	348.076	0.0912251	0.306661	1.73293	4.77873	3667.04	-291.584			5.45337	15.401	9.90983	12.2705
	4.23674	4.64199	7.40961	11.3481	17.0756	16.5296	4.45856	11.5396	13.4113	8.90174	20.8066	6.26258	340.338	0.0909478	0.307842	1.73776	4.78971	3307.18	-298.151			5.42944	14.9844	9.80315	11.9903
	4.20264	4.55964	7.6728	10.9605	15.8566	15.8846	4.49161	11.0703	13.9246	8.66239	20.2251	6.56992	329.398	0.0907192	0.308502	1.73879	4.80245	2885.34	-303.688			5.47836	14.2339	9.82886	11.8191
	4.15386	4.45111	7.58243	10.8328	15.0596	15.6451	4.36334	10.5061	14.3755	8.29404	19.233	6.76012	316.619	0.0905473	0.309155	1.74041	4.80972	2408.06	-308.566			5.3958	13.8459	9.74833	11.4291
	4.07228	4.45506	7.43849	10.6544	14.556	15.6577	4.29563	9.9524	15.5617	8.24344	18.0246	6.76498	307.47	0.0902211	0.309823	1.74362	4.81244	1912.78	-310.949			5.32194	13.6227	9.93657	11.011
	4.00639	4.41375	7.39466	10.4438	13.9468	15.3631	4.29786	9.56545	16.8288	8.19841	17.0787	6.67275	303.951	0.0900429	0.310664	1.74629	4.8224	1408.26	-311.004			5.2716	13.2512	10.2307	10.65
	3.57651	4.46748	7.59989	10.1784	13.2554	15.2891	4.22782	9.36635	17.8972	8.28031	16.1621	6.85664	301.391	0.0901533	0.311522	1.75304	4.8227	858.462	-310.197			5.21462	12.9076	10.4971	10.433
	3.47482	4.58799	8.2279	9.8011	12.2725	15.4669	4.03599	8.8	18.53	8.10956	15.377	7.12526	294.847	0.0901448	0.312705	1.75629	4.82034	318.117	-308.96			5.43024	12.5135	10.4553	10.204
	3.42323	4.67608	8.68163	9.63655	11.553	15.568	3.91749	8.39868	19.2525	7.97699	14.5012	7.46589	282.092	0.0903272	0.313531	1.75635	4.82394	-176.057	-307.663			5.59365	12.2525	10.5229	9.98134
	3.3792	5.04833	9.19582	9.51942	11.0059	15.2695	3.9384	8.00232	20.5122	7.9147	13.5208	7.64418	270.716	0.0898561	0.314004	1.75662	4.82429	-624.021	-306.209			5.87445	11.9316	10.8176	9.69323
	3.46609	5.20627	9.39529	9.29959	10.291	15.1301	3.98293	7.57009	21.1353	7.91353	12.952	7.79636	269.879	0.0894115	0.31401	1.75574	4.81866	-1056.65	-305.565			6.02255	11.5736	10.8961	9.55395
	3.58325	5.37091	10.0033	9.27271	9.56838	15.0002	4.04778	7.17563	21.9809	7.93632	12.5346	7.95548	273.932	0.0890754	0.313545	1.75706	4.8164	-1453.09	-305.972			6.31915	11.2804	11.0681	9.47547
	3.65779	5.67397	10.6581	9.1272	9.3557	14.7595	3.99622	6.86464	22.9133	8.15766	12.4498	8.09351	271.901	0.0889202	0.313521	1.75592	4.81246	-1805.18	-306.796			6.66331	11.0808	11.258	9.56699
	3.62794	6.003	11.3984	9.03558	8.90307	14.5726	4.06038	6.73279	23.8748	8.08665	12.8258	8.51025	268.747	0.0889115	0.313193	1.75239	4.80628	-2121.6	-308.084			7.00977	10.8371	11.556	9.80757
	3.6355	6.36199	12.1006	8.88439	8.54956	14.2045	4.11209	6.86525	24.6201	8.14321	12.9781	8.61213	272.803	0.088422	0.313014	1.74697	4.80158	-2414.34	-311.143			7.36602	10.5461	11.8658	9.91114
	3.67802	6.81422	12.7584	8.73515	8.1787	13.9785	4.17519	7.02393	25.9056	8.2054	13.6992	8.92109	279.04	0.0881901	0.312993	1.74382	4.79223	-2638.16	-314.714			7.75023	10.2975	12.3683	10.2752
	3.82703	7.16581	13.0021	8.81078	8.16516	13.6648	4.28559	7.23701	26.5921	8.21846	14.7366	9.34783	277.926	0.0875382	0.31288	1.73739	4.78692	-2811.33	-318.156			7.99832	10.2136	12.7049	10.7676
	3.88696	7.64594	13.1851	8.90718	8.16569	13.1036	4.39943	7.4709	27.1274	8.24429	15.6505	9.49546	274.218	0.0869344	0.312159	1.73064	4.78222	-2953.32	-320.697			8.23935	10.0588	12.9992	11.1301
	4.02253	7.95989	13.4653	8.7644	8.22002	12.6291	4.55009	7.32107	27.5411	8.26926	16.318	9.50244	275.328	0.0868241	0.312243	1.73701	4.77726	-3087.47	-323.795			8.48257	9.87119	13.1374	11.3632
	4.22238	8.72975	13.5616	8.92767	8.24724	12.0049	4.60858	7.35371	28.589	8.59599	16.9436	9.48432	274.366	0.086645	0.312182	1.73522	4.77766	-3196.51	-327.86			8.8379	9.7266	13.5171	11.6746
	4.265	9.34953	13.6178	9.0731	8.14634	11.8456	4.77298	7.54454	29.6058	8.89326	17.2767	9.59645	271.461	0.0866294	0.312535	1.74061	4.77607	-3276.67	-331.751			9.07743	9.68834	13.9745	11.9221
	4.35635	10.3479	13.4987	9.29234	8.29858	12.0477	4.88555	7.54932	29.8616	9.121	17.9653	9.65496	271.535	0.0864772	0.312549	1.74561	4.77278	-3328.28	-335.278			9.40098	9.87954	14.0988	12.2471
	4.56523	11.2445	13.5926	9.48366	8.42413	12.1085	5.06515	7.5339	29.8643	9.23382	18.1283	9.56901	268.152	0.0858764	0.312311	1.75108	4.77165	-3363.42	-339.405			9.80077	10.0054	14.1544	12.3104
	4.82002	12.1008	13.5279	9.59738	8.34372	12.4897	5.06675	7.41632	29.4996	9.39248	17.8123	9.63236	262.066	0.0859775	0.312274	1.7585	4.77166	-3374.04	-343.019			10.1496	10.1436	13.9942	12.2791
	4.99596	12.6959	13.4664	9.76983	8.29751	12.9067	5.07291	7.16388	28.4677	9.26412	17.3465	9.79366	257.809	0.0863432	0.312256	1.76447	4.77167	-3375.37	-345.491			10.3861	10.3247	13.5682	12.1348
	5.41542	13.4793	13.3219	9.86424	8.17227	13.2631	4.92753	6.87236	27.8855	9.29513	16.7726	9.70801	256.347	0.0867942	0.311682	1.76663	4.7706	-3377.94	-347.826			10.7389	10.4332	13.2285	11.9252
	5.7116	14.0467	13.5127	9.94194	8.01487	13.3409	4.901	6.65559	27.0969	9.48058	15.9925	9.93663	254.902	0.0873177	0.311361	1.7751	4.77195	-3381.71	-351.858			11.0903	10.4326	12.8845	11.8032
	5.7492	15.1396	13.2471	9.90394	7.82742	14.0824	4.78925	6.551	26.081	9.58975	15.2673	10.4791	254.662	0.0871232	0.310794	1.77878	4.7734	-3379.11	-356.924			11.3786	10.6046	12.4737	11.7787
	5.7305	15.959	13.2275	9.78032	7.79699	15.015	4.62219	6.62255	25.3862	9.59177	14.6345	11.7317	263.608	0.0873761	0.309964	1.77619	4.77303	-3376.35	-361.599			11.639	10.8641	12.2103	11.986
	5.83361	16.5407	13.4015	9.60905	7.56833	15.8144	4.56069	6.33596	23.6544	9.43112	13.9616	12.902	279.883	0.0878478	0.309624	1.78025	4.77926	-3379.21	-366.051			11.9253	10.9973	11.517	12.0982
	5.79972	17.0572	13.3178	9.29019	7.42261	17.2445	4.36563	6.41606	21.6104	9.09961	13.3187	15.0006	287.604	0.0878377	0.308679	1.77324	4.78166	-3381.45	-371.232			12.0582	11.3191	10.7974	12.473
	5.89188	16.9426	13.116	9.08083	7.1427	18.1569	4.16035	6.57237	20.2895	8.91991	12.2674	18.0945	282.542	0.0875946	0.309024	1.76854	4.78206	-3378.57	-376.36			11.9835	11.4602	10.3407	13.0939
	5.85718	17.0862	12.4363	9.20998	6.96275	18.4124	4.02133	6.73279	19.0287	8.92268	11.9842	20.2723	280.178	0.0877714	0.309168	1.76381	4.78522	-3377.33	-381.049			11.7933	11.5284	9.92762	13.7264
	5.7685	17.3382	11.7991	9.28136	6.91339	18.9323	4.01828	6.8278	17.9056	9.28554	11.8108	22.5764	284.471	0.0879005	0.308841	1.75938	4.7827	-3380.2	-386.219			11.6353	11.709	9.58389	14.5575
	5.38445	17.5889	11.1347	9.28936	6.8801	19.9152	3.98042	6.95821	16.8833	9.59742	12.3379	25.6036	288.938	0.0878813	0.308286	1.75699	4.77721	-3381.07	-391.484			11.3694	12.0282	9.27396	15.8463
	5.01951	17.3606	10.6618	9.74068	6.79758	21.0345	3.95607	7.18678	15.9611	10.0602	12.7764	28.7808	286.687	0.0873947	0.307901	1.7636	4.77767	-3378.82	-396.002			11.014	12.5243	9.03465	17.2058
	4.63259	17.2718	10.1537	10.2097	6.76586	21.7664	3.82836	7.4023	15.0434	10.4799	13.6945	31.3468	281.022	0.0871201	0.30771	1.76979	4.77331	-3378.73	-399.061			10.686	12.914	8.75804	18.5071
	4.37378	16.6713	9.74871	10.9456	6.64363	22.6571	3.74909	7.59826	13.9341	10.8375	14.6477	33.4099	275.27	0.0868967	0.308432	1.77642	4.76907	-3381.08	-402.303			10.2646	13.4154	8.42716	19.6317
	4.09873	15.9875	8.87024	11.5526	6.6411	23.5908	3.72113	7.95828	13.275	11.3814	15.7218	35.0291	264.857	0.0864565	0.308592	1.77694	4.7617	-3381.03	-406.335			9.65215	13.9282	8.31814	20.7107
	4.00684	15.3738	8.31733	12.0879	6.52298	24.0645	3.73926	8.4897	13.1417	11.6831	16.5706	35.9155	248.382	0.0859159	0.308089	1.78365	4.75438	-3379.36	-409.752			9.23265	14.2252	8.45688	21.3897
	3.76093	14.5969	7.78969	12.4879	6.24349	24.0735	3.7212	9.053	13.4938	12.0324	17.5764	35.97	242.06	0.0855799	0.307359	1.78769	4.74368	-3380.09	-409.38			8.71583	14.2683	8.75599	21.8596
	3.54458	14.1005	7.77245	12.6597	6.01469	24.0995	3.74992	9.49699	13.6759	12.2408	18.5948	35.0477	246.521	0.0855356	0.307179	1.79402	4.74004	-3381.69	-406.479			8.47251	14.258	8.97428	21.9611
	3.50511	13.3655	8.09098	12.5089	5.91358	24.1703	3.81832	9.84133	14.4285	12.5201	19.2495	34.1005	250.981	0.0851581	0.30649	1.79948	4.73267	-3381.02	-397.713			8.32053	14.1976	9.36272	21.9567
	3.51663	12.3164	9.19566	12.4265	5.87659	23.546	3.97705	10.7053	14.9478	12.5333	19.6361	31.9851	252.058	0.0848386	0.306883	1.80327	4.73195	-3380.2	-388.742			8.34291	13.9497	9.87671	21.3848
	3.49529	11.3883	10.6007	12.2798	5.89292	22.8228	4.21525	11.2416	15.7517	12.4755	19.4459	28.984	253.888	0.0849512	0.307222	1.8065	4.73417	-3381.57	-387.565			8.49478	13.6652	10.4028	20.3018
	3.48475	10.506	12.3302	11.5636	5.81898	21.524	4.44412	11.3915	16.4068	12.0811	19.1152	26.3707	262.005	0.0859178	0.307418	1.8052	4.73931	-3382.36	-390.043			8.77366	12.9689	10.7475	19.189
	3.56481	9.77688	13.8288	11.2115	5.72076	20.6351	4.55937	11.6971	17.1592	11.8724	18.4863	22.464	274.148	0.087147	0.306945	1.8017	4.74665	-3381.5	-389.086			9.05682	12.5224	11.1386	17.6075
	3.73668	9.31729	15.8529	10.4984	5.72819	19.3451	4.95922	12.1255	17.8637	11.7361	17.4297	18.7371	284.259	0.0877908	0.306757	1.79393	4.74717	-3381.3	-387.972			9.63563	11.8572	11.6495	15.9677
	4.0529	8.98422	17.7285	10.2025	5.8753	18.1247	5.20696	12.4274	18.3684	12.0266	16.9626	15.6533	292.519	0.0884043	0.30704	1.79163	4.7532	-3382.44	-388.582			10.2552	11.4008	12.0009	14.8808
	4.33977	8.64036	19.6913	10.0618	6.32399	17.8115	5.3699	12.491	18.5837	12.5083	16.3978	12.4305	297.922	0.0888616	0.307685	1.78779	4.7569	-3382.49	-391.003			10.8905	11.3991	12.1482	13.7788
	4.80977	8.79402	21.4112	9.72871	6.85315	18.3174	5.53535	12.4194	18.6617	13.7887	16.2123	10.1943	297.631	0.0891907	0.307229	1.78589	4.76197	-3381.58	-397.141			11.6717	11.6331	12.2055	13.3984
	5.10954	8.90159	22.2708	9.91495	7.91336	18.9935	5.55187	12.3537	18.21	15.7888	17.0358	8.25421	299.679	0.0896314	0.307055	1.78986	4.76453	-3381.76	-406.949			12.094	12.2739	12.0386	13.693
	5.22677	8.9817	22.4027	10.4394	9.24388	20.6206	5.52403	12.1086	17.6346	18.2451	17.3593	7.55885	304.281	0.0897628	0.306971	1.78712	4.76263	-3382.39	-424.802			12.2037	13.4346	11.7557	14.3877
	5.27631	8.94952	21.856	10.9757	10.3202	22.6932	5.39941	11.3784	16.9097	21.55	18.5738	6.98132	310.079	0.0901954	0.306986	1.78651	4.76101	-3381.78	-437.564			12.0273	14.663	11.2292	15.7017
	5.36866	9.15694	21.3608	12.2161	12.1498	24.8049	5.12216	10.9765	16.3994	25.9824	20.2878	6.97922	314.612	0.0905493	0.306615	1.78482	4.75838	-3380.9	-441.254			11.9621	16.3902	10.8327	17.7498
	5.51718	9.838	20.1649	14.133	14.3204	29.0172	4.97952	10.5345	15.9345	31.2167	22.2825	7.27016	314.842	0.0900523	0.306695	1.78351	4.75033	-3381.29	-446.444			11.84	19.1569	10.4829	20.2565
	5.72343	10.8211	18.7942	17.2336	16.3181	34.3579	4.85415	10.1063	15.2341	39.4089	23.5544	7.49616	306.464	0.089752	0.30721	1.78252	4.74357	-3381.34	-450.434			11.7796	22.6365	10.0649	23.4865
	5.67428	11.774	17.0517	21.1461	19.1108	40.4792	4.55561	9.31105	14.3144	47.5674	24.6594	8.73658	298.383	0.0895789	0.307748	1.78865	4.74276	-3380.4	-440.843			11.5	26.912	9.39369	26.9878
	5.58345	13.3724	14.8517	26.9384	22.1416	46.8984	4.25129	8.84406	13.7831	60.3729	25.4417	9.66	287.148	0.0896736	0.308093	1.78512	4.73875	-3380.08	-398.107			11.2692	31.9928	8.95948	31.8249
	5.40549	14.8561	12.2226	34.5127	25.1189	52.5666	4.00099	8.49899	13.0831	73.6794	26.0937	11.1975	274.971	0.0896454	0.308388	1.78784	4.73656	-3380.55	-270.356			10.828	37.3994	8.52768	36.9902
	5.21947	15.9682	10.234	44.8711	28.002	58.4468	3.95646	8.27451	12.9456	86.8677	26.0021	12.505	274.011	0.0894552	0.309167	1.78015	4.73148	-3380.02	-35.7531			10.4739	43.7733	8.39219	41.7916
	4.97692	18.0214	8.77542	59.5093	30.8303	66.8992	3.94365	8.03953	13.054	95.7277	25.1932	15.1998	278.511	0.0890966	0.310013	1.77915	4.73253	-3378.87	274.729			10.5913	52.4129	8.34573	45.3736
	5.13825	20.148	8.14924	70.3912	34.3081	74.26	4.03033	7.99206	13.2909	105.676	24.6467	18.7546	283.143	0.0887377	0.310958	1.78214	4.73295	-3378.73	653.125			11.1452	59.6531	8.43777	49.6923
	5.57871	21.4423	7.63392	79.3904	36.2749	80.1425	4.11769	7.98669	13.2617	115.397	23.7188	23.2255	284.221	0.0882372	0.311354	1.78614	4.73788	-3378.87	1062.54			11.5517	65.2693	8.45536	54.1137
	5.64188	22.6484	7.50843	90.0042	37.561	84.9295	4.23362	7.84507	13.326	127.925	22.4566	27.7988	287.655	0.087462	0.311179	1.7844	4.73616	-3377.77	1502.47			11.9329	70.8315	8.46821	59.3934
	5.8319	23.0709	7.61993	101.174	39.0317	86.9293	4.3975	7.75737	13.8006	139.141	20.8903	32.8142	292.991	0.087419	0.311123	1.78673	4.73716	-3376.82	1936.04			12.1742	75.7115	8.65183	64.2817
	5.92819	23.3371	7.67185	110.817	39.5002	88.6998	4.58117	7.56488	13.9623	144.386	20.1491	36.4358	304	0.0874178	0.310411	1.79126	4.73546	-3376.97	2383.84			12.3124	79.6725	8.70277	66.9905
	6.33373	23.2634	7.54698	114.392	38.83	88.2889	4.74918	7.58152	14.659	148.052	19.8758	39.2027	312.459	0.0870554	0.310031	1.79228	4.73634	-3376.77	2819.01			12.3814	80.5035	8.99657	69.0434
	6.66765	22.6664	7.43663	115.989	37.8582	86.4918	4.8412	7.40408	15.0734	149.427	20.0181	41.7025	315.475	0.0866559	0.309587	1.80057	4.7323	-3375.59	3201.36			12.2569	80.1129	9.10624	70.3826
	7.03703	22.0222	7.29486	113.382	36.0585	83.9444	5.07052	7.29233	16.0325	149.595	20.062	44.0853	317.732	0.086934	0.309588	1.80302	4.73458	-3375.21	3474.51			12.118	77.7949	9.46512	71.2473
	7.2045	20.9377	6.93967	108.36	33.6618	78.8933	5.21018	7.29537	16.4467	145.644	20.6507	45.027	319.795	0.0873695	0.30905	1.8092	4.73668	-3375.91	3658.86			11.694	73.6384	9.65074	70.4407
	7.2106	19.2337	6.67744	100.269	31.1837	72.8403	5.3758	7.10635	16.5393	141.673	20.9577	44.9122	314.319	0.0874042	0.308408	1.81375	4.73692	-3375.67	3763.74			11.0406	68.0977	9.67383	69.181
	6.93238	17.7045	6.47255	91.8683	27.4345	64.4478	5.34615	6.91009	16.7172	134.187	20.8908	44.5197	302.76	0.0875463	0.307356	1.81714	4.73732	-3374.87	3818.08			10.3698	61.2502	9.65782	66.5324
	6.68892	15.813	6.36163	84.4611	23.7732	54.8618	5.33096	7.07942	16.9079	123.763	20.3716	42.3707	293.854	0.0878347	0.307658	1.82105	4.73457	-3375.42	3840.99			9.62117	54.3654	9.77275	62.1685
	6.66986	13.7986	6.12078	71.6046	20.2092	48.5894	5.27876	7.39405	17.1887	110.142	20.1171	39.1539	289.226	0.0877147	0.307713	1.82688	4.73348	-3376.32	3844.61			8.86309	46.8011	9.95384	56.471
	6.73521	12.135	6.39217	56.6477	16.0153	40.1488	5.24718	7.68189	17.3607	97.647	20.154	35.0443	283.674	0.0871323	0.307976	1.82838	4.73445	-3375.76	3830.21			8.4208	37.6039	10.0966	50.9485
	7.06344	10.7208	7.24912	42.5314	12.7892	32.0588	5.19443	8.25784	17.6886	83.7432	20.4625	31.6651	274.119	0.0866785	0.308019	1.8343	4.73422	-3375.27	3803.88			8.34444	29.1264	10.3803	45.2903
	7.97928	9.55135	8.18481	32.592	10.6831	25.6854	5.38854	9.29721	17.4187	69.7832	20.5152	27.5705	270.149	0.0862785	0.307869	1.83517	4.73365	-3376.36	3770.42			8.57181	22.9868	10.7015	39.2896
	9.31634	8.88116	9.64362	24.4724	8.77266	19.8524	6.46418	10.4934	17.9208	53.913	21.0878	23.8436	274.589	0.0862526	0.307917	1.83592	4.73342	-3376.99	3730.12			9.28037	17.6991	11.6261	32.9481
	11.1381	8.82453	10.2425	19.3057	7.17219	15.2842	7.0515	11.4814	17.2587	40.3889	21.9779	20.0013	276.393	0.0863241	0.307783	1.83615	4.73435	-3375.96	3681.66			10.0684	13.9207	11.9305	27.456
	12.6534	8.84218	10.8811	15.4102	6.01963	12.4291	8.14141	11.9472	17.1405	32.4245	22.5266	18.0717	273.868	0.0863403	0.307652	1.83222	4.73881	-3375.98	3625.99			10.7923	11.2863	12.4097	24.3409
	13.3316	9.03633	11.7005	13.0434	4.99636	10.0961	8.47505	12.5522	17.3219	26.0998	23.0988	16.6598	276.136	0.0865378	0.307225	1.82277	4.73991	-3377.64	3562.2			11.3561	9.37864	12.783	21.9528
	13.8058	9.28286	13.0733	11.0976	4.6485	8.71911	8.99014	13.1362	17.1819	22.0952	23.0342	15.1547	285.512	0.0864047	0.306611	1.81596	4.74041	-3377.68	3489.1			12.054	8.15508	13.1028	20.0947
	14.1545	9.52145	14.3443	10.0549	4.51568	8.03868	9.49033	13.2131	16.691	18.7595	23.1451	14.1155	295.843	0.0862536	0.306036	1.8157	4.7451	-3376.32	3408.33			12.6734	7.53641	13.1315	18.6734
	14.1495	9.84765	15.0291	9.2025	4.53721	7.63338	9.68984	13.2417	15.7964	16.0163	23.5403	14.4993	302.681	0.086254	0.306229	1.81746	4.75051	-3377.03	3324.89			13.0087	7.12436	12.9093	18.0187
	14.1981	9.93261	15.2537	8.79163	4.55779	7.25544	9.69188	13.2458	15.2146	15.3479	23.9165	14.8174	306.252	0.0866019	0.306159	1.81201	4.75645	-3378.72	3240.59			13.1282	6.86829	12.7174	18.0273
	13.9341	10.0075	14.8923	8.40606	4.67804	7.05311	9.62008	12.9156	14.4118	14.6342	22.7844	15.4632	309.364	0.0867671	0.306449	1.80232	4.75619	-3377.84	3154.11			12.9446	6.7124	12.3158	17.6273
	13.2241	10.0804	14.6228	8.15646	4.71865	6.75444	9.39664	12.2888	13.229	13.9756	21.8521	15.7807	312.02	0.0868537	0.306322	1.79791	4.75577	-3376.25	3067.82			12.6424	6.54318	11.6382	17.2028
	12.2854	9.79363	14.3726	8.03224	4.97659	6.4863	8.74333	11.4724	11.8519	13.1214	20.5794	15.6188	313.116	0.0869508	0.305701	1.79614	4.76032	-3377.78	2986.69			12.1505	6.49837	10.6892	16.4399
	10.8045	9.72229	14.9319	7.9372	5.40182	6.30989	7.65385	10.632	10.7696	12.6836	18.7383	15.68	316.113	0.086652	0.306088	1.79709	4.75527	-3379.32	2912.61			11.8195	6.54964	9.68515	15.7006
	9.44874	9.13025	15.6894	7.84572	6.17389	6.3252	6.52346	9.75256	9.44976	12.2891	17.5361	15.3737	317.074	0.0867189	0.305971	1.79815	4.75031	-3377.36	2843.78			11.4228	6.78161	8.57526	15.0663
	8.85161	8.70886	16.451	8.14677	7.31556	6.27405	6.11948	8.82087	8.52785	12.0892	16.0492	14.9083	309.518	0.0867407	0.306757	1.80275	4.74932	-3376.14	2780.31			11.3372	7.24546	7.82273	14.3489
	9.47081	8.62144	17.3691	8.35111	8.08644	6.21521	5.56945	8.24347	7.81921	11.7226	15.3487	14.4473	297.612	0.0870474	0.307532	1.80339	4.74667	-3378.7	2723.76			11.8205	7.55092	7.21071	13.8395
	9.76773	8.7166	18.8878	8.79814	8.90558	6.17326	4.6627	8.00812	7.73436	11.6647	14.5926	13.698	300.713	0.0871029	0.307966	1.79933	4.7477	-3379.72	2670.97			12.4574	7.95899	6.80173	13.3184
	11.7585	8.81422	20.8592	9.14948	9.70296	6.14536	4.3471	7.821	7.59681	11.4895	13.4049	12.88	315.494	0.0875751	0.307249	1.79557	4.74679	-3376.82	2617.18			13.8107	8.3326	6.58831	12.5915
	13.1411	9.23462	22.3086	9.31575	10.3459	6.07867	4.27582	7.55006	7.42074	11.2725	12.3942	11.516	323.103	0.0882664	0.30719	1.79758	4.74268	-3376.53	2561.31			14.8948	8.58012	6.41554	11.7276
	14.0003	9.48212	23.7215	9.4528	11.1502	6.06887	4.24674	7.22532	7.2079	10.8439	12.1966	10.4876	321.614	0.0892508	0.306776	1.79478	4.74803	-3380.12	2501.47			15.7346	8.89062	6.22665	11.176
	15.0461	9.7672	24.48	9.65835	11.5291	6.15088	4.08587	6.86693	7.40841	10.5268	11.8254	9.78385	318.751	0.0906333	0.307146	1.79033	4.7505	-3380.17	2437.27			16.4311	9.11277	6.1204	10.712
	15.6533	9.91396	24.8286	9.94147	11.6961	6.17096	4.11477	6.80679	7.45801	10.448	11.4003	9.16235	313.999	0.0913414	0.307258	1.78633	4.74778	-3376.35	2362.18			16.7986	9.26952	6.12652	10.3369
	15.9567	9.95681	24.6171	10.1721	11.7803	6.09211	4.11205	6.73329	7.42098	10.247	11.023	8.32252	303.875	0.0921684	0.307566	1.78115	4.74653	-3377.15	2275.68			16.8435	9.34815	6.08877	9.86415
	16.1895	10.0533	24.3118	10.0465	11.6207	5.95556	4.04791	6.71999	7.64722	10.1473	10.7774	8.05185	296.704	0.0920607	0.307832	1.7759	4.74492	-3381.21	2178.47			16.8515	9.2076	6.13837	9.65885
	16.3147	9.9076	23.8952	9.89386	11.2084	5.94348	4.10949	6.61155	7.95532	9.98429	10.6471	7.91619	296.591	0.0922506	0.307422	1.7721	4.74395	-3379.56	2063.98			16.7058	9.01526	6.22545	9.51587
	15.8869	9.43559	23.0771	9.68148	11.088	5.85807	4.11534	6.35124	8.70492	10.1211	10.3982	7.92068	301.098	0.091988	0.306599	1.77035	4.74045	-3375.34	1932.2			16.1332	8.87587	6.3905	9.47998
	15.194	8.94048	21.7523	9.5918	10.6124	5.82397	4.16468	6.16781	9.87092	9.94361	10.7109	7.89506	299.251	0.0917666	0.306627	1.76629	4.7353	-3378	1785.64			15.2956	8.67605	6.73447	9.51653
	13.6824	8.49664	20.1414	9.39735	10.192	5.91699	4.15627	5.90918	10.7012	10.0711	10.7639	7.70646	283.779	0.091551	0.306997	1.769	4.73662	-3382.36	1622.32			14.1068	8.50213	6.92222	9.51382
	11.8806	7.94466	18.9558	9.25236	9.55971	5.87778	4.14884	5.96124	11.2969	10.2688	10.6636	7.74522	260.919	0.0916028	0.306981	1.76941	4.73818	-3378.94	1451.83			12.927	8.22995	7.13565	9.55921
	10.7529	7.49175	17.553	9.00814	8.93075	5.99668	4.2116	5.93751	11.9979	10.3651	10.6834	7.55496	253.834	0.0911625	0.307461	1.77136	4.73158	-3375.09	1271.06			11.9326	7.97852	7.38234	9.53447
	9.88017	7.08132	17.1455	8.7978	8.61	5.88113	4.32838	6.16129	12.6079	10.4061	10.5658	7.24311	257.094	0.0903526	0.307133	1.77091	4.72936	-3380.02	1080.64			11.369	7.76298	7.69918	9.405
	8.81553	6.959	17.2012	8.53373	8.37968	6.30814	4.42548	6.27504	13.333	10.3395	10.3491	7.44151	253.255	0.0899494	0.306768	1.77312	4.72596	-3384.02	894.594			10.9919	7.74051	8.01116	9.37671
	7.86071	6.80321	17.4301	8.1944	7.96084	6.77826	4.54903	6.56112	13.9547	10.3648	10.3033	7.57918	244.615	0.0900882	0.306315	1.77423	4.731	-3378.67	708.177			10.698	7.6445	8.35493	9.41577
	7.54031	6.75885	17.7182	8.14584	7.78656	7.24138	4.77113	6.95929	14.2684	10.3335	10.5014	7.98131	237.233	0.0905962	0.305596	1.77227	4.73604	-3375.93	531.755			10.6724	7.72459	8.66629	9.60539
	7.38519	6.65841	19.1112	8.02386	7.62874	7.88638	4.84304	7.27068	14.3952	10.3075	10.735	8.04773	231.524	0.0911919	0.305744	1.76865	4.7433	-3382.73	367.878			11.0516	7.84633	8.83632	9.69673
	7.42195	7.02462	20.1203	7.86485	7.58092	8.27513	4.95394	7.61889	14.1051	10.2995	10.9592	8.26643	223.504	0.0921178	0.305974	1.76787	4.74803	-3385.22	211.344			11.5223	7.90697	8.89263	9.84172
	7.43228	7.33768	20.5594	7.29402	7.55352	8.58053	5.08511	7.93093	13.7206	10.1408	10.602	8.48749	218.245	0.0927415	0.306121	1.76879	4.7526	-3377.8	66.1079			11.7765	7.80936	8.9122	9.74344
	7.50633	7.52098	21.7259	7.11827	7.57584	9.05708	5.04301	8.35558	13.5917	9.94242	10.4323	8.66142	216.952	0.0927299	0.306388	1.77036	4.75622	-3376.77	-63.1751			12.2511	7.91707	8.99676	9.67872
	7.88802	7.7126	22.2646	7.08351	7.71882	9.20696	5.14424	8.9851	14.5986	9.82132	10.3452	8.8932	217.869	0.092972	0.30612	1.77003	4.75884	-3385.04	-178.078			12.6217	8.0031	9.57598	9.68656
	7.84897	7.81981	23.2803	7.13406	7.83185	9.48559	5.25741	9.44998	15.1062	9.74258	10.4387	9.17028	219.062	0.0933579	0.306366	1.76965	4.76125	-3385.08	-283.89			12.983	8.1505	9.93787	9.78386
	7.71396	7.88344	24.3448	7.04601	7.9318	9.72807	5.50651	9.77197	15.309	9.69382	10.5845	9.48806	215.892	0.0934898	0.307217	1.76507	4.76041	-3376.24	-374.692			13.314	8.23529	10.1958	9.92212
	7.58594	8.11477	25.3129	7.11905	8.02749	9.93019	5.66633	9.92292	15.7859	9.33351	10.546	9.72144	213.026	0.0932741	0.308026	1.76684	4.76115	-3377.66	-455.582			13.6712	8.35891	10.4584	9.867
	7.54019	8.35828	26.2691	7.05562	8.23289	10.2084	5.97946	10.3688	16.3051	9.16164	10.5627	10.0629	213.882	0.092499	0.308446	1.76689	4.75306	-3386.96	-526.022			14.0559	8.49896	10.8844	9.92907
	7.38358	8.58221	26.7902	6.97403	8.19744	10.1799	6.14022	11.2684	16.6633	9.07607	10.3196	10.1023	217.051	0.091862	0.308821	1.77247	4.74822	-3383.94	-587.175			14.252	8.45046	11.3573	9.83266
	6.99901	8.887	26.5067	6.94441	8.0475	10.0871	6.54798	11.9792	16.8635	9.0094	9.83247	10.2672	221.115	0.0913619	0.309718	1.77379	4.74532	-3374.56	-637.714			14.1309	8.35966	11.7969	9.70302
	6.71091	8.82598	26.552	6.936	7.88822	10.292	6.57436	12.4412	17.1653	8.69468	9.43624	10.4905	226.348	0.0911015	0.309708	1.7787	4.74123	-3379.16	-671.372			14.0296	8.37208	12.0603	9.54049
	6.46139	8.66693	26.5101	7.00549	7.79235	10.3497	6.71936	12.9345	17.2619	8.77492	9.29206	10.6023	230.806	0.0910341	0.310103	1.77791	4.73347	-3388.3	-693.255			13.8795	8.38252	12.3052	9.55644
	6.49641	8.69274	26.6953	6.97302	7.73091	10.8126	6.88665	13.4126	17.2048	8.6441	9.30569	10.9676	230.638	0.0908085	0.310574	1.77772	4.72914	-3381.89	-702.557			13.9615	8.5055	12.5014	9.63911
	6.3487	8.8941	27.5166	6.98034	7.62667	11.2452	7.12659	14.362	16.6502	8.53244	9.08739	10.9571	223.749	0.0910103	0.311063	1.78009	4.72827	-3373.14	-703.013			14.2531	8.6174	12.7129	9.52564
	6.43014	9.01256	27.0702	6.93681	7.58444	11.5097	7.39886	15.9621	16.5028	8.47026	8.83276	11.1432	219.901	0.090974	0.310373	1.78521	4.73139	-3381.22	-697.959			14.171	8.67697	13.2879	9.48206
	6.56879	9.13673	26.6758	7.00889	7.32486	11.7705	7.48714	17.2719	16.1973	8.47439	8.7775	11.2677	222.107	0.091104	0.309956	1.79069	4.735	-3389.11	-685.747			14.1271	8.70141	13.6521	9.50655
	6.67309	9.22644	25.9206	7.06821	7.0006	11.9632	7.38765	18.1648	16.1353	8.4917	8.89621	11.4384	223.557	0.0915989	0.309386	1.79099	4.73742	-3379.18	-666.372			13.94	8.67733	13.8959	9.60879
	6.59544	9.17749	25.1832	6.98255	6.64385	12.369	7.33771	18.8793	15.7719	8.45342	8.88863	11.8509	223.305	0.092181	0.309504	1.79129	4.73693	-3372.44	-643.118			13.652	8.66515	13.9963	9.73097
	6.4387	8.97279	24.8024	7.01336	6.6916	13.2828	7.47313	19.7075	15.3758	8.5046	9.06909	12.2315	220.107	0.0928977	0.309195	1.79324	4.73675	-3383.73	-615.093			13.4046	8.99593	14.1855	9.93506
	6.30458	8.67754	23.5172	7.1346	6.87163	14.6668	7.15044	20.5102	15.3511	8.39921	9.21017	12.7389	219.217	0.0928456	0.30914	1.7947	4.73431	-3388.92	-586.998			12.8331	9.55769	14.3372	10.1161
	6.20239	8.67469	22.7664	7.25546	7.01393	16.5854	7.04633	21.1458	15.0411	8.57506	9.41806	13.3687	228.299	0.0930388	0.309515	1.79214	4.73568	-3376.07	-562.439			12.5478	10.2849	14.4111	10.4539
	5.98024	8.75701	21.8711	7.48299	7.15987	17.9709	6.83576	21.9532	14.559	8.59012	9.54221	14.039	245.883	0.0928234	0.309528	1.78895	4.73568	-3372.31	-541.098			12.2028	10.8713	14.4493	10.7238
	5.53876	8.89946	20.2191	7.8583	7.40482	20.4654	6.62262	23.1029	13.9673	8.78306	9.74736	14.6596	264.474	0.0924325	0.30937	1.79135	4.73829	-3385.93	-520.227			11.5524	11.9095	14.5643	11.0633
	5.16502	8.77761	18.6623	8.37082	7.67633	23.8648	6.08673	23.4811	13.3588	8.94394	9.78841	15.4986	283.694	0.0917408	0.309628	1.79102	4.73258	-3387.13	-500.2			10.8683	13.304	14.3089	11.4103
	4.73046	8.71771	17.9594	8.57619	7.97847	26.9517	5.55606	23.9768	12.3375	9.02569	9.95959	15.8721	296.165	0.0910958	0.310571	1.78974	4.73207	-3372.19	-477.35			10.4692	14.5021	13.9568	11.6191
	4.28166	8.39959	17.2809	9.00151	8.28299	30.7567	5.36371	24.0073	11.6404	9.18141	9.87397	16.1834	301.539	0.0905622	0.311359	1.78966	4.729	-3372.53	-457.398			9.98737	16.0137	13.6705	11.7463
	3.92522	8.33884	16.2073	9.59479	8.8687	34.9579	5.04849	24.3553	10.8892	9.38372	9.76465	16.1734	304.085	0.0902666	0.311597	1.78687	4.7312	-3386.88	-437.671			9.49044	17.8071	13.431	11.7739
	3.68104	8.5386	15.0839	10.4614	9.31994	39.2378	4.57588	24.512	10.5073	9.36914	9.6225	16.4594	312.282	0.0896605	0.312453	1.78085	4.73613	-3382.44	-419.051			9.10118	19.673	13.1984	11.817
	3.47683	8.65713	13.9312	11.4989	9.91593	41.43	4.28026	23.9565	10.2076	9.38969	9.56429	16.3394	320.761	0.0885726	0.313064	1.77687	4.74047	-3366.7	-402.999			8.68838	20.9483	12.8148	11.7645
	3.42228	8.7433	13.2956	12.5069	10.2689	42.9516	4.05743	23.8466	9.89032	9.3982	9.41416	16.1686	321.166	0.0878872	0.313443	1.77711	4.73843	-3371.94	-386.314			8.48705	21.9091	12.5981	11.6603
	3.23165	8.85316	12.9856	13.205	10.6883	44.5304	3.96311	23.427	9.51049	9.25337	9.33463	15.8046	315.583	0.0873685	0.313958	1.7763	4.7363	-3386	-371.025			8.35682	22.8079	12.3002	11.4642
	3.22164	9.04293	12.602	13.7186	10.8498	44.6136	3.88517	23.0236	9.24447	9.20996	9.03326	15.0815	307.343	0.0878439	0.314545	1.77077	4.74074	-3376.06	-358.271			8.28886	23.0607	12.0511	11.1083
	3.14876	9.262	12.4293	13.7893	10.7224	43.6424	3.80401	22.7931	9.06586	9.0945	8.90573	14.5708	297.199	0.0881066	0.314795	1.76733	4.73973	-3361.14	-347.243			8.28003	22.7181	11.8877	10.857
	3.03708	9.42458	12.0806	13.8649	10.6231	41.549	3.64246	22.1644	8.96142	8.97644	8.73377	13.8405	288.256	0.0886805	0.314529	1.76818	4.74358	-3372.37	-338.239			8.18075	22.0123	11.5894	10.5169
	2.97646	9.54039	11.5534	13.7655	10.5035	38.6825	3.4436	21.2024	9.03074	8.85282	8.47997	13.3772	283.865	0.0891571	0.314135	1.77491	4.74741	-3386.27	-334.112			8.0234	20.9838	11.2256	10.2367
	2.86674	9.63991	11.2677	13.5786	10.3112	34.9746	3.29213	20.5096	8.96742	8.74747	8.0889	12.939	291.503	0.089541	0.31369	1.77917	4.74528	-3372.53	-330.341			7.92478	19.6215	10.923	9.92512
	2.76661	9.57348	11.0717	13.035	10.0198	29.9767	3.18303	19.848	8.83828	8.5125	7.9679	12.4958	303.177	0.0893858	0.313599	1.78214	4.74279	-3360.07	-329.462			7.80392	17.6772	10.6231	9.65875
	2.6577	9.57435	10.9442	12.5384	9.67025	24.592	3.07337	19.2777	8.96933	8.60793	7.7157	12.1917	303.174	0.0896485	0.313133	1.78012	4.74063	-3376.36	-330.653			7.72542	15.6002	10.4401	9.5051
	2.6089	9.60721	10.8299	11.5569	9.08663	20.3791	2.99895	18.7819	9.12888	8.69106	7.65009	12.1043	299.419	0.0903197	0.312786	1.77562	4.73728	-3388.75	-333.143			7.682	13.6742	10.3032	9.48182
	2.48484	9.34339	10.4616	10.9214	8.69097	16.3928	3.02204	18.4704	9.41083	8.95814	7.73383	12.1808	302.237	0.0906823	0.311978	1.76963	4.74388	-3373.33	-336.71			7.42996	12.0017	10.3011	9.62426
	2.4063	9.06379	10.4202	10.4353	8.31988	12.3033	3.32533	17.7902	9.40278	9.40504	7.74974	12.6568	309.065	0.0908818	0.311212	1.77287	4.74941	-3365.36	-341.772			7.29677	10.3528	10.1728	9.93719
	2.36509	8.88422	10.6287	11.2705	8.55613	9.38131	3.39692	16.5279	9.51911	9.80218	7.86867	13.4938	313.683	0.0906749	0.311088	1.77573	4.74876	-3381.89	-347.113			7.29266	9.73598	9.81463	10.3882
	2.37758	8.36256	10.8955	14.3501	9.09688	7.92208	3.53313	15.7785	9.55125	10.3775	8.18368	15.0989	316.319	0.0904934	0.311147	1.78054	4.7453	-3387.81	-352.008			7.21189	10.4563	9.62097	11.2201
	2.37513	7.95518	10.9054	19.3433	9.7644	7.24397	3.61283	15.9465	9.60946	11.3314	8.64366	16.6489	323.274	0.0905931	0.310661	1.77566	4.74375	-3373.4	-357.206			7.07855	12.1172	9.72295	12.208
	2.43383	7.83265	10.7783	25.4639	10.4846	6.89065	3.74013	16.3266	9.70726	13.3355	9.42399	19.0512	331.071	0.0907237	0.310287	1.77021	4.73837	-3371.34	-362.057			7.01492	14.2797	9.92468	13.9369
	2.52765	7.50578	10.6425	33.5286	11.0998	7.22955	3.8412	17.1351	9.57638	16.6411	10.4838	22.4728	328.057	0.0908766	0.310135	1.76905	4.74396	-3384.2	-368.202			6.89198	17.286	10.1842	16.5326
	2.67815	7.03379	10.4469	41.1017	11.7062	7.69379	4.02886	18.4224	9.48278	21.822	11.6508	28.2445	315.896	0.0910985	0.309733	1.76718	4.74198	-3381.94	-377.447			6.71962	20.1672	10.6447	20.5724
	2.93805	6.62094	10.3674	48.0273	11.9883	8.38742	4.29209	19.3417	9.22736	28.7403	13.0016	33.3002	310.027	0.0908012	0.309922	1.76831	4.74151	-3366.92	-390.796			6.64212	22.801	10.9537	25.014
	3.09756	6.33226	10.2241	53.9744	12.2472	9.10203	4.41872	20.9313	8.92673	40.6333	14.7386	39.0987	313.403	0.0904542	0.310165	1.76763	4.73749	-2833.32	-403.366			6.55131	25.1079	11.4256	31.4902
	3.29102	6.54277	9.98199	58.0141	12.3385	9.72811	4.52868	21.8829	8.73961	54.9112	17.682	44.4601	312.288	0.0904089	0.310611	1.76762	4.73133	-1971.7	-417.668			6.60526	26.6936	11.7171	39.0178
	3.43637	6.36779	9.79348	62.6307	12.3089	10.3563	4.55764	22.7414	8.66395	71.3104	19.4831	49.0727	299.388	0.0901007	0.310656	1.76611	4.7286	-1093.14	-431.891			6.53255	28.432	11.9877	46.6221
	3.58845	6.21476	9.16416	66.2897	11.9163	10.8888	4.52371	22.6665	8.36332	82.488	21.7393	53.4582	289.693	0.0899631	0.31025	1.76331	4.73291	-236.443	-447.165			6.32246	29.6983	11.8512	52.5618
	3.66715	6.12243	8.65833	68.186	11.3241	11.576	4.60858	22.1252	8.11347	98.6534	23.7664	58.0642	291.29	0.0894125	0.310238	1.75843	4.73954	642.367	-467.398			6.1493	30.362	11.6158	60.1613

## Sheet: P205 U2
	Ra Li	Oi Li	Oe Li	MF Li	ICO Li	LO Li	Ra Re	Oi Re	Oe Re	MF Re	ICO Re	LO Re	EKG	Kippwinkel	Rotwinkel	Kraft x	Kraft y	Druck li	Druck re			Bauch links	Rücken links	Bauch rechts	Rücken rechts
	3.10299	16.2596	8.48801	25.9616	5.67161	11.4818	9.12392	13.6904	6.83741	61.2205	17.0732	70.5071	237.816	0.0414095	0.438318	0.691818	3.25007	71	-2992.45			9.28355	14.3717	9.88392	49.6003
	3.18083	16.8956	8.69225	25.0022	5.72374	11.5614	9.11485	14.1049	6.88113	61.5988	17.1034	70.5232	245.898	0.0413394	0.438964	0.692293	3.22935	53	-3012.01			9.58957	14.0958	10.0336	49.7418
	3.26868	17.714	9.04261	23.5292	6.02612	11.3853	9.20201	14.4033	6.72291	60.4558	16.9382	69.1611	254.153	0.0417117	0.43943	0.692617	3.20965	1.00488	-3034.63			10.0084	13.6469	10.1094	48.8517
	3.39203	18.4032	9.5899	22.3334	6.60544	10.9681	9.1784	14.6202	6.85283	57.7403	16.269	67.1508	257.481	0.042062	0.439354	0.691395	3.19008	11	-3057.27			10.4617	13.3023	10.2171	47.0534
	3.56987	18.4508	10.2492	20.874	7.13759	10.2841	9.28723	15.228	6.89623	53.4699	15.1001	63.6903	259.456	0.0425918	0.43933	0.686778	3.17392	-2914.78	L			10.7566	12.7652	10.4705	44.0868
	3.8253	18.441	11.1854	19.5106	7.60189	9.65616	9.60717	15.4783	7.00747	48.6688	13.5881	59.2138	256.287	0.0432613	0.439169	0.679197	3.16315	-2878.31	-3102.9			11.1506	12.2562	10.6976	40.4903
	4.00983	18.4692	12.3691	17.7523	8.07006	8.86453	9.61972	15.4493	7.11434	42.9927	11.8502	53.3826	247.815	0.0433829	0.439103	0.681001	3.15754	-2853.85	-3123.44			11.616	11.5623	10.7278	36.0752
	4.2024	18.3491	13.1933	16.3044	8.52337	8.40321	10.4618	15.2435	7.29718	37.038	10.2324	46.3982	244.56	0.0435306	0.439189	0.679482	3.15418	-2842.6	-3143.58			11.9149	11.077	11.0008	31.2229
	4.30047	18.1794	13.7948	15.0222	8.88376	8.19014	10.9636	15.2053	7.41409	31.1178	8.68805	39.7861	246.717	0.0435627	0.439674	0.68303	3.1488	-2844.67	-3161.02			12.0915	10.6987	11.1943	26.5307
	4.2584	17.7462	14	13.909	9.07678	8.16686	11.5692	14.8716	7.66387	25.2184	7.00952	33.8699	241.071	0.0438637	0.439987	0.674431	3.15221	-2861.75	-3174.51			12.0015	10.3842	11.3682	22.0326
	4.2164	17.2341	14.1902	12.8103	9.11321	7.96878	12.0745	14.4684	7.82668	19.8975	5.74644	28.2547	231.178	0.0440335	0.439951	0.675534	3.16045	-2893.86	-3182.89			11.8802	9.96411	11.4565	17.9662
	4.20543	15.9536	14.6147	12.097	9.11812	8.09876	13.0938	13.38	7.92854	16.6416	5.07142	23.9507	221.129	0.0441523	0.439921	0.673849	3.18103	-2933.79	-3186.67			11.5912	9.77131	11.4674	15.2212
	4.18959	14.1248	14.7328	11.6584	9.10144	8.95766	13.7485	12.06	8.0142	14.4809	4.40517	19.8934	212.651	0.0441363	0.439937	0.667043	3.19886	-2976.77	-3186.54			11.0157	9.90582	11.2742	12.9265
	4.12498	12.3589	14.8505	11.0469	8.91216	10.0404	14.2298	10.6656	8.13902	12.4687	3.9414	17.0658	211.357	0.0439846	0.440396	0.668745	3.21171	-3018.85	-3184.03			10.4448	9.9998	11.0115	11.1586
	3.97433	11.4455	14.5309	10.6571	8.72147	11.5585	14.6308	9.11284	8.34292	11.004	3.5339	14.4444	212.423	0.0437828	0.440482	0.669347	3.2268	-3058.87	-3178.78			9.98359	10.3124	10.6955	9.66079
	3.7169	10.6891	14.1159	10.3166	8.54905	12.9538	14.4719	8.03723	8.53116	10.1901	3.36485	12.0169	217.948	0.0434358	0.440519	0.671356	3.23946	-3095.79	-3172.16			9.5073	10.6065	10.3468	8.52395
	3.51199	9.8681	13.2504	9.99836	8.43319	14.712	14.265	7.34576	8.74286	9.27571	3.10783	10.6449	232.347	0.0434564	0.440683	0.668057	3.25508	-3130.34	-3164.63			8.87681	11.0478	10.1179	7.67616
	3.4362	8.9902	12.5473	9.57517	8.31895	16.4245	13.6987	6.86507	8.94212	8.73807	2.9395	9.51324	247.742	0.0435321	0.440687	0.664606	3.2643	-3159.37	-3156.72			8.32455	11.4395	9.83529	7.0636
	3.42379	8.39139	11.7848	9.33587	8.17444	18.0622	13.1837	6.56099	9.02672	8.47421	2.74531	8.5213	252.334	0.043574	0.440598	0.665374	3.2766	-3183.31	-3149.1			7.86666	11.8575	9.59047	6.58027
	3.54326	7.90492	11.3567	9.26138	8.10733	19.6571	12.5326	6.32703	9.01613	8.21176	2.5745	7.71839	253.364	0.0438627	0.440365	0.667786	3.28644	-3201.9	-3141.86			7.60164	12.3419	9.29192	6.16822
	3.65821	7.33337	11.0827	9.16317	8.14751	20.8552	12.248	6.16714	8.95734	7.9916	2.52432	6.86679	262.332	0.0436142	0.440242	0.668763	3.29159	-3215.93	-3135.2			7.3581	12.7219	9.12415	5.79424
	3.73903	6.93976	10.6193	9.21587	8.25678	22.0407	11.3931	5.97151	8.88392	7.93228	2.45592	6.43025	269.481	0.0431665	0.440261	0.672237	3.29749	-3226.44	-3128.79			7.09937	13.1711	8.7495	5.60615
	3.7284	6.7433	10.1857	9.29202	8.22967	23.2937	10.8752	5.96184	8.74311	7.83216	2.44685	6.16826	273.304	0.0430865	0.440083	0.680312	3.30181	-3234.16	-3122.96			6.88581	13.6051	8.52672	5.48242
	3.72295	6.55105	9.71444	9.34541	8.11861	24.2492	10.5469	5.9621	8.5391	7.81713	2.41457	6.00054	274.284	0.0430056	0.439348	0.681393	3.31786	-3240	-3118.58			6.66281	13.9044	8.34935	5.41075
	3.71506	6.2375	9.48181	8.9509	7.9347	24.9876	10.315	5.9844	8.34037	7.73032	2.4136	5.69048	271.922	0.0428389	0.438834	0.685611	3.3326	-3245.27	-3115.56			6.47812	13.9577	8.21326	5.27813
	3.69223	6.12659	9.17113	8.6973	7.72157	25.4014	10.564	5.77024	8.01999	7.66511	2.43562	5.36453	265.849	0.0425334	0.438357	0.687364	3.3477	-3250.09	-3113.99			6.32998	13.9401	8.11806	5.15509
	3.65397	6.1745	8.76241	8.41868	7.45283	25.2676	11.1253	5.66063	7.67254	7.66129	2.45021	5.05947	257.081	0.0422832	0.43777	0.687639	3.35739	-3254.45	-3113.53			6.19696	13.713	8.15283	5.05699
	3.499	6.30262	8.43818	8.2369	7.04927	24.8543	11.9114	5.87723	7.30752	7.57733	2.51463	4.82563	245.661	0.0421893	0.437396	0.687103	3.3689	-3258.78	-3113.47			6.07993	13.3802	8.3654	4.97253
	3.34067	6.43589	8.478	7.99029	6.88216	24.3317	12.9707	5.93221	6.98709	7.43491	2.58608	4.68112	235.596	0.0419594	0.437142	0.684314	3.37346	-3263.46	-3113.4			6.08485	13.068	8.63	4.9007
	3.20631	6.48889	8.33846	7.67133	6.56474	23.359	14.3219	6.28521	6.72999	7.11162	2.60427	4.58807	228.965	0.0415089	0.436724	0.682605	3.3728	-3268.26	-3113.33			6.01122	12.5317	9.11238	4.76799
	3.05461	6.48662	8.2374	7.46769	6.37584	22.4854	15.2638	6.65582	6.52134	6.79683	2.65993	4.50168	219.383	0.0415801	0.436504	0.679465	3.37212	-3272.89	-3113.7			5.92621	12.1097	9.48031	4.65281
	2.93655	6.46602	8.09759	7.04997	6.10805	21.4658	16.087	6.84402	6.30399	6.67584	2.72406	4.47438	208.565	0.0417965	0.436194	0.682955	3.36719	-3277.72	-3114.25			5.83338	11.5413	9.74501	4.62476
	2.88527	6.56526	8.07275	6.42178	5.89607	19.7981	16.769	7.06807	6.10249	6.54751	2.80229	4.42519	202.152	0.0419546	0.435889	0.687147	3.36041	-3282.79	-3114.84			5.84109	10.7053	9.97987	4.59166
	2.80209	6.65368	8.00459	6.01099	5.73699	17.9714	17.0915	7.29232	5.8567	6.60801	2.91673	4.37243	200.449	0.0420074	0.436169	0.68827	3.34566	-3288	-3115.21			5.82012	9.90646	10.0802	4.63239
	2.77329	6.58359	7.75442	5.62883	5.63703	16.1478	17.1455	7.47641	5.61739	6.92517	3.00324	4.35023	200.303	0.0421247	0.436444	0.693175	3.33498	-3292.76	-3115.18			5.70377	9.13788	10.0798	4.75955
	2.7519	6.41331	7.58192	5.27851	5.5773	14.2312	17.127	7.63521	5.54868	7.07081	3.0883	4.26964	197.874	0.0426403	0.436527	0.696715	3.32406	-3297.37	-3114.85			5.58238	8.36233	10.1036	4.80958
	2.71033	6.33647	7.37362	5.18467	5.34904	12.598	16.7426	7.78505	5.41314	7.73619	3.25245	4.24168	194.068	0.0432857	0.436846	0.696701	3.30975	-3301.87	-3114.16			5.47348	7.71058	9.98026	5.07677
	2.69483	6.21321	7.06415	5.0178	5.30313	11.2414	16.2145	7.62649	5.2046	8.08531	3.32981	4.20117	189.777	0.0434877	0.437158	0.699303	3.29201	-3306.04	-3113.63			5.32406	7.18745	9.68185	5.20543
	2.6877	6.20416	6.58528	4.90174	5.33429	10.237	15.5211	7.58816	5.13873	8.49451	3.44568	4.2416	194.827	0.0439632	0.436961	0.704462	3.2767	-3309.74	-3112.95			5.15905	6.82434	9.416	5.39393
	2.59798	6.32415	6.39514	4.81897	5.3283	9.5516	14.4735	7.34313	5.10639	8.63874	3.56646	4.26468	211.288	0.044146	0.437101	0.705286	3.25579	-3313.07	-3112.13			5.10575	6.56629	8.97433	5.48996
	2.55444	6.43519	6.10237	4.72185	5.22239	8.89688	13.5305	6.97969	5.09406	8.82012	3.69843	4.28206	230.51	0.0441054	0.437108	0.707916	3.23547	-3316.19	-3111.03			5.03067	6.28038	8.53475	5.6002
	2.50207	6.61091	5.7943	4.61335	5.13159	8.46476	12.8506	6.73982	5.16529	8.75606	3.73925	4.28202	242.099	0.0440011	0.437113	0.705255	3.22432	-3318.84	-3110.15			4.96909	6.0699	8.25189	5.59244
	2.45012	6.83403	5.5643	4.61506	5.15319	8.1615	12.4021	6.55281	5.25571	8.64667	3.79383	4.29982	248.754	0.0441615	0.436712	0.701473	3.21656	-3320.83	-3109.61			4.94948	5.97658	8.07021	5.58011
	2.43207	7.06208	5.39282	4.55996	4.96295	8.02793	12.4754	6.26319	5.38809	8.54393	3.7822	4.34964	257.11	0.0440849	0.436342	0.703572	3.21024	-3322.48	-3108.74			4.96232	5.85028	8.04222	5.55859
	2.38966	7.43747	5.40227	4.57329	4.84341	7.88682	12.6724	6.05073	5.4691	8.27608	3.8107	4.37039	262.846	0.0446943	0.436432	0.701453	3.2074	-3323.96	-3107.58			5.07647	5.76784	8.06408	5.48572
	2.32566	7.79289	5.44026	4.51327	4.66372	7.7073	13.9044	5.94526	5.55339	8.08564	3.82642	4.37066	264.107	0.0449034	0.43641	0.702106	3.2087	-3325.15	-3106.69			5.18627	5.6281	8.46769	5.42758
	2.29599	8.11784	5.49508	4.38759	4.60845	7.70327	15.3798	5.7011	5.62045	7.51762	3.77011	4.36503	268.818	0.0443313	0.436816	0.705993	3.21663	-3326.03	-3105.85			5.30297	5.56643	8.90044	5.21759
	2.23854	8.3514	5.54547	4.35803	4.48088	7.76655	17.8023	5.6235	5.73659	7.21953	3.75459	4.46562	274.594	0.0443028	0.436556	0.712249	3.22724	-3326.78	-3104.34			5.37847	5.53516	9.7208	5.14658
	2.20525	8.57747	5.49781	4.27432	4.18879	7.65821	19.3942	5.44217	5.84835	6.63091	3.70667	4.61091	276.937	0.0441321	0.43616	0.717509	3.23607	-3327.49	-3102.53			5.42684	5.37378	10.2282	4.98283
	2.22399	8.6502	5.37798	4.21026	4.05186	7.65662	21.3967	5.42794	5.84981	6.46701	3.61736	4.65537	269.649	0.0445742	0.436032	0.72709	3.24617	-3328.07	-3101.51			5.41739	5.30625	10.8915	4.91325
	2.21983	8.78433	5.37028	4.16043	3.92449	7.7063	23.8858	5.33771	5.86498	6.20886	3.56808	4.82148	254.549	0.0448241	0.435684	0.732546	3.25965	-3328.41	-3100.81			5.45815	5.26374	11.6962	4.86614
	2.17441	8.74087	5.37205	4.08335	3.78202	7.61577	25.1868	5.34319	5.76738	6.16022	3.53653	4.91867	241.743	0.0451321	0.435851	0.738013	3.26712	-3328.68	-3099.82			5.42911	5.16038	12.0991	4.87181
	2.12761	8.71599	5.4155	3.98102	3.60652	7.60853	26.3066	5.30404	5.74298	6.12213	3.50593	5.05614	235.894	0.0452527	0.436046	0.743855	3.27121	-3329	-3098.59			5.4197	5.06536	12.4512	4.89474
	2.13306	8.72073	5.52191	3.95583	3.51383	7.48169	26.3996	5.27588	5.74309	5.92734	3.57752	5.03178	231.306	0.0455668	0.435736	0.739745	3.27297	-3329.17	-3098.12			5.45857	4.98378	12.4729	4.84555
	2.10169	8.64905	5.55838	3.95156	3.43163	7.364	26.4545	5.22484	5.67492	5.92538	3.59311	5.19517	226.21	0.0454446	0.43633	0.742034	3.27622	-3329.04	-3098.06			5.43637	4.91573	12.4514	4.90455
	2.08845	8.74347	5.56771	3.95709	3.32312	7.13991	25.761	5.24765	5.58945	6.00158	3.62092	5.2505	220.855	0.0452005	0.43685	0.740288	3.27438	-3328.79	-3097.2			5.46654	4.80671	12.1994	4.95767
	2.0228	8.93725	5.61696	3.97186	3.16174	6.91112	24.766	5.25383	5.56731	6.02439	3.6242	5.41803	217.3	0.0453585	0.436316	0.733843	3.26736	-3328.51	-3095.67			5.52567	4.68157	11.8624	5.02221
	2.02622	9.33373	5.68767	3.98843	3.0889	6.78413	22.9286	5.33012	5.4186	6.10221	3.62502	5.52414	215.724	0.0453088	0.436016	0.727471	3.2624	-3328.11	-3094.41			5.68254	4.62048	11.2258	5.08379
	2.0329	9.75408	5.83542	4.03074	3.06288	6.57015	21.6016	5.37897	5.33118	6.42711	3.65958	5.6089	214.817	0.0454267	0.436282	0.718189	3.26053	-3327.6	-3093.26			5.87413	4.55459	10.7706	5.23186
	2.01758	9.81086	5.91658	3.95332	2.98216	6.26105	19.7043	5.30277	5.2667	6.64909	3.75153	5.77134	215.698	0.045202	0.436119	0.704621	3.26485	-3327.1	-3091.38			5.91501	4.39885	10.0913	5.39065
	1.96229	9.85132	6.04902	3.9884	2.96136	6.00013	16.7693	5.38518	5.11057	7.19813	3.81861	6.12193	217.378	0.0449899	0.436184	0.691627	3.27197	-3326.7	-3089.12			5.95421	4.31663	9.08835	5.71289
	1.97524	10.0187	6.14467	4.01852	2.881	5.93462	14.7838	5.44668	5.0488	7.70251	3.94968	6.73165	220.379	0.0449646	0.435641	0.680946	3.28523	-3326.23	-3087.9			6.0462	4.27805	8.42642	6.12795
	2.00438	10.2352	6.16141	4.06703	2.82334	5.79606	12.3874	5.75748	4.9683	8.38208	4.13679	7.34927	225.498	0.0448599	0.435998	0.670634	3.29435	-3325.68	-3087.06			6.13366	4.22881	7.7044	6.62271
	2.00216	10.3469	6.17773	4.17823	2.80907	5.83081	10.5563	6.00741	4.93276	9.1086	4.34328	7.94837	234.038	0.0448687	0.436657	0.665737	3.30048	-3325.26	-3085.14			6.17561	4.2727	7.16549	7.13342
	2.0741	10.5733	6.11713	4.20621	2.78056	6.0186	9.12389	6.20774	4.90275	9.64054	4.59074	8.4065	244.997	0.0447721	0.436386	0.661939	3.30402	-3325.05	-3082.92			6.25484	4.33512	6.7448	7.54592
	2.17066	10.5529	6.00328	4.21297	2.78868	6.05418	8.05565	6.25405	4.977	10.451	4.9034	9.2144	252.187	0.0446188	0.435795	0.663752	3.30334	-3324.88	-3081.97			6.24228	4.35194	6.4289	8.18961
	2.29782	10.2057	5.8458	4.25562	2.77424	6.18212	7.51684	6.31956	4.99133	11.3112	5.2569	10.0307	258.417	0.0450396	0.435782	0.663126	3.30317	-3324.74	-3082.6			6.11644	4.40399	6.27591	8.86627
	2.41418	9.80304	5.65848	4.44388	2.72493	6.18975	7.16477	6.28188	5.06567	12.6551	5.4492	10.6099	262.73	0.0452951	0.435458	0.66151	3.30495	-3324.7	-3082.96			5.95857	4.45286	6.17077	9.57143
	2.48193	9.66371	5.5186	4.63308	2.70782	6.22031	6.77841	6.30716	5.06001	13.5012	5.67685	11.178	263.305	0.0457272	0.435717	0.663435	3.30159	-3324.73	-3083.5			5.88808	4.5204	6.04853	10.1187
	2.51793	9.77251	5.31516	4.83283	2.66818	6.18803	6.56406	6.28876	5.04018	14.551	5.96174	11.9665	264.869	0.0460492	0.435573	0.671351	3.294	-3324.73	-3085.27			5.86853	4.56302	5.96433	10.8264
	2.59192	9.88699	5.08784	5.05068	2.60917	6.1253	6.60014	6.35275	5.18173	15.3204	6.17196	13.0257	263.488	0.046438	0.435729	0.680778	3.28459	-3324.69	-3087.73			5.85559	4.59505	6.04488	11.506
	2.59479	9.99102	4.86251	5.25847	2.60684	6.01996	6.66416	6.48679	5.16094	16.1664	6.45759	14.184	257.05	0.0465616	0.435824	0.691606	3.27032	-3324.76	-3089.29			5.81611	4.62842	6.10397	12.2693
	2.57029	10.4956	4.56786	5.68982	2.58469	6.06873	6.82486	6.62462	5.33634	17.1834	6.69887	15.5089	250.683	0.0465196	0.435745	0.698157	3.25894	-3324.94	-3090.67			5.87791	4.78108	6.26194	13.1304
	2.56015	11.0796	4.37471	6.12398	2.6099	6.21153	6.85664	6.84035	5.4279	19.1151	6.96509	17.0557	242.71	0.0464639	0.435457	0.706402	3.25207	-3325.07	-3093.39			6.00482	4.98181	6.37496	14.3787
	2.53014	11.3949	4.2235	6.50969	2.60206	6.33509	6.99668	7.07266	5.40712	21.5357	7.27127	18.4551	232.676	0.0464072	0.435408	0.714533	3.24607	-3325.18	-3096.61			6.04952	5.14894	6.49216	15.754
	2.43951	12.0046	4.11506	6.99263	2.59341	6.51138	7.15482	7.36931	5.44732	23.1674	7.40943	19.1982	225.244	0.0468156	0.435687	0.717137	3.25112	-3325.36	-3097.83			6.18639	5.36581	6.65715	16.5917
	2.30668	12.6443	4.07449	7.2648	2.59945	6.63354	7.3511	7.65923	5.46352	24.3091	7.51477	19.7982	224.46	0.0465325	0.436061	0.723996	3.25478	-3325.63	-3097.5			6.34181	5.49926	6.82462	17.2074
	2.16329	13.4508	3.96951	7.41842	2.61282	6.6104	7.49024	7.97914	5.53335	24.8897	7.52337	20.5341	223.503	0.0462469	0.436659	0.729565	3.25796	-3325.9	-3097.13			6.52787	5.54721	7.00091	17.6491
	2.07213	13.8765	3.90509	7.57484	2.57742	6.66789	7.58146	8.50829	5.61338	25.4867	7.53798	21.1468	219.715	0.0459423	0.436753	0.734364	3.25697	-3326.15	-3096.38			6.61789	5.60672	7.23438	18.0571
	2.02922	14.3444	3.90729	7.68023	2.5291	6.65735	7.89166	9.01754	5.85714	25.9628	7.43841	21.2851	212.992	0.045681	0.436935	0.738559	3.25573	-3326.46	-3092.83			6.76031	5.62223	7.58878	18.2288
	1.97634	14.2899	3.96603	7.70228	2.52474	6.72928	7.85618	9.48222	6.06461	26.1654	7.32472	21.1282	211.004	0.0458425	0.436635	0.747868	3.25853	-3326.86	-3087.65			6.7441	5.6521	7.80101	18.2061
	1.94778	14.3037	4.04737	7.8017	2.49176	6.90015	7.9955	9.80241	6.24563	26.2294	7.10109	20.42	212.916	0.0458742	0.436756	0.754213	3.25952	-3327.25	-3082.82			6.76628	5.7312	8.01451	17.9168
	1.93595	14.0233	4.22663	7.79552	2.47074	6.90218	7.99126	10.0211	6.33311	25.8089	6.76062	19.1957	216.246	0.0457922	0.436483	0.76119	3.26137	-3327.59	-3076.77			6.72863	5.72281	8.11515	17.2551
	1.92223	13.8748	4.40622	7.72429	2.42671	7.13822	8.45945	10.0926	6.42634	24.7714	6.38737	17.6511	222.071	0.0457116	0.43645	0.765882	3.2625	-3327.95	-3068.09			6.73441	5.76308	8.32613	16.2699
	1.90066	13.6809	4.40243	7.87682	2.40261	7.22071	8.61914	10.2326	6.6531	23.1131	5.86523	16.0057	236.512	0.0457348	0.436344	0.767635	3.25812	-3328.4	-3057.83			6.66134	5.83338	8.50162	14.9947
	1.92264	13.594	4.54056	8.08446	2.37553	7.65528	9.0924	10.2192	6.65308	22.0678	5.43257	14.5991	248.521	0.0455933	0.43601	0.773099	3.24761	-3328.85	-3045.71			6.68575	6.03842	8.6549	14.0331
	1.96566	13.3722	4.62654	8.46523	2.43895	8.27908	9.76333	10.5358	6.75375	21.2659	4.97972	13.1504	252.547	0.0456185	0.435353	0.777672	3.23949	-3329.25	-3032.86			6.65481	6.39442	9.01763	13.132
	2.01873	13.2991	4.74458	9.42513	2.5065	9.50274	10.6354	10.5146	6.80445	21.4568	4.89423	11.9899	250.302	0.0458475	0.434591	0.783262	3.23205	-3329.7	-3018.51			6.68749	7.14479	9.31818	12.7803
	2.07867	13.3822	4.82173	10.5315	2.6459	11.104	11.844	10.3629	6.7951	22.0339	4.8506	10.8729	247.22	0.0456199	0.434209	0.786114	3.23255	-3330.22	-3002.83			6.76087	8.09381	9.66731	12.5858
	2.14067	13.3773	4.97233	12.5557	3.01451	13.2384	14.0951	10.2184	6.7472	23.4973	4.83667	10.3475	249.316	0.0454065	0.433817	0.788304	3.23249	-3330.75	-2987.6			6.83011	9.60289	10.3536	12.8938
	2.17711	13.8599	5.08637	14.9943	3.39059	16.3475	16.8706	10.0047	6.74519	24.8314	4.976	10.6327	254.124	0.0448852	0.434048	0.789756	3.23007	-3331.24	-2963.78			7.04114	11.5775	11.2068	13.48
	2.27899	14.0566	5.18389	18.1131	4.09935	20.1457	19.5413	10.0211	6.7592	26.6219	5.1629	11.4406	254.503	0.0449421	0.433848	0.792747	3.23093	-3331.75	-2917.39			7.17315	14.1194	12.1072	14.4085
	2.45834	14.2594	5.242	21.178	5.21421	23.0074	21.4557	10.1052	6.7161	28.3501	5.30237	12.2492	251.456	0.0451722	0.433485	0.795277	3.23394	-3332.32	-2801.45			7.31991	16.4666	12.759	15.3005
	2.55073	14.7622	5.24249	25.4727	6.72131	27.5723	22.7508	10.2691	6.66327	30.0169	5.40929	13.2084	250.178	0.0452955	0.433355	0.797928	3.23709	-3332.88	-2600.92			7.51849	19.9221	13.2277	16.2115
	2.66509	14.951	5.35613	30.6115	8.54266	32.3189	25.3474	10.4699	6.63211	31.4353	5.6276	14.2357	245.67	0.0452252	0.432753	0.80401	3.2398	-3333.31	-2306.45			7.6574	23.8244	14.1498	17.0995
	2.79134	15.1491	5.40666	35.3788	10.8931	36.4338	26.3467	10.5656	6.89577	32.7679	5.82839	14.9229	239.242	0.044906	0.432151	0.799879	3.24436	-3333.72	-1965.82			7.78238	27.5686	14.6027	17.8397
	2.90563	15.2124	5.56096	40.2643	12.9843	40.1451	27.1995	10.6543	7.09757	33.7365	6.06163	15.4668	230.564	0.0445915	0.4319	0.795794	3.24696	-3334.16	-1602.13			7.89301	31.1312	14.9838	18.4216
	2.99029	14.9772	5.58332	44.3621	15.3995	44.4212	28.0068	11.192	7.28063	34.7312	6.29958	16.1619	228.509	0.0441994	0.431865	0.790721	3.24989	-3334.56	-1224			7.85028	34.7276	15.4931	19.0642
	3.09757	14.7068	5.58762	47.9074	17.1847	48.1666	28.2521	11.7765	7.48062	35.2152	6.51713	16.7381	228.466	0.0440565	0.431588	0.784716	3.25113	-3334.86	-835.101			7.79733	37.7529	15.8364	19.4901
	3.21027	14.8341	5.58588	50.4357	18.3127	51.682	27.7349	12.4012	7.75183	35.3269	6.65175	17.1781	225.165	0.0442362	0.431819	0.780869	3.25023	-3335.13	-441.657			7.87674	40.1435	15.9626	19.7189
	3.34017	14.7851	5.61875	52.2134	19.3818	53.5184	26.438	13.2777	7.92125	35.1475	6.78523	17.5784	219.326	0.0442923	0.431989	0.771481	3.24966	-3335.47	-48.732			7.91466	41.7045	15.879	19.8371
	3.4097	15.1782	5.6787	51.7725	19.7638	53.6245	25.3477	13.5962	8.29093	34.5817	6.8528	17.3882	216.183	0.0442597	0.431656	0.763013	3.25105	-3335.82	302.63			8.08885	41.7203	15.745	19.6076
	3.45669	15.63	5.83647	51.3268	19.6976	53.8783	24.8108	13.9568	8.76292	33.7269	7.0718	16.8336	223.08	0.0439149	0.431519	0.752553	3.24938	-3336.11	591.839			8.30771	41.6342	15.8435	19.2108
	3.54171	15.7001	5.95101	49.6178	19.2778	52.3914	24.9553	14.3578	9.30418	32.5065	7.23012	16.4744	243.208	0.0436672	0.431757	0.744244	3.24922	-3336.45	786.278			8.3976	40.429	16.2058	18.737
	3.68072	15.9896	6.06996	46.4123	18.6334	50.5818	25.0203	14.6617	9.77476	31.23	7.35758	16.1464	265.561	0.0435509	0.432123	0.735439	3.25211	-3336.9	889.089			8.5801	38.5425	16.4856	18.2447
	3.845	16.2536	6.09977	42.7165	17.4223	48.0992	25.5538	14.8912	10.3698	29.4706	7.58124	15.8285	284.467	0.0435761	0.433191	0.732325	3.26027	-3337.35	930.786			8.73279	36.0793	16.9383	17.6268
	3.958	16.072	6.29456	38.5569	15.8886	44.8812	25.9217	15.3288	10.9517	27.7581	7.74345	15.6649	301.312	0.0434808	0.433565	0.728347	3.27525	-3337.74	939.926			8.77484	33.1089	17.4007	17.0555
	4.11504	15.8225	6.66858	33.6666	13.9339	40.6829	25.8855	15.5202	11.8146	25.719	7.89006	15.3218	314.285	0.0434902	0.433932	0.728597	3.28835	-3338.14	926.361			8.8687	29.4278	17.7401	16.3103
	4.21654	15.4825	6.89604	27.8723	11.9022	35.6138	26.0614	15.409	12.432	23.403	7.93982	14.8661	319.685	0.0434075	0.43424	0.72588	3.30497	-3338.6	890.025			8.86505	25.1294	17.9675	15.403
	4.22997	14.754	7.17477	22.4785	10.288	29.7919	25.8428	15.2556	12.8139	20.8588	8.02819	14.6871	327.193	0.0431945	0.434103	0.725763	3.31566	-3339.05	826.511			8.71956	20.8528	17.9708	14.5247
	4.21142	13.9442	7.29979	17.2277	8.11893	24.5815	25.5127	14.5746	13.3935	18.6618	8.1956	14.6546	336.285	0.0430179	0.433619	0.729942	3.32339	-3339.34	729.424			8.48513	16.6427	17.8269	13.8373
	4.17723	12.8974	7.37698	14.2756	6.70127	20.7649	24.4892	14.1245	13.9031	17.016	8.34765	15.0083	344.833	0.0424547	0.433828	0.734557	3.33553	-3339.53	595.267			8.15052	13.9139	17.5056	13.4573
	4.16009	11.7265	7.36983	11.8034	5.88425	17.3927	23.6757	13.5444	14.1016	15.5002	8.60996	16.0756	347.212	0.042217	0.433703	0.73842	3.34635	-3339.75	418.425			7.75213	11.6935	17.1073	13.3952
	4.09425	10.3679	7.18467	10.0711	5.16634	14.3648	22.3296	12.9672	14.3181	14.1792	8.77948	17.0772	347.9	0.041854	0.433105	0.74026	3.36159	-3339.92	207.21			7.21562	9.86741	16.5383	13.3453
	3.92615	9.12449	6.95673	9.20686	4.3701	11.1674	20.2361	12.1931	14.4405	13.3726	8.88411	18.1524	343.632	0.0415877	0.433095	0.739353	3.3769	-3339.93	-33.7502			6.66912	8.24811	15.6232	13.4697
	3.75361	7.82803	6.79016	8.47799	3.79684	8.67071	18.0683	11.5919	14.4822	12.748	8.91097	19.567	334.918	0.0413833	0.432495	0.736495	3.3886	-3339.81	-285.629			6.12393	6.98185	14.7142	13.742
	3.60922	7.30009	6.33043	8.12883	3.61909	7.36064	16.9835	10.4289	14.249	12.8944	8.9532	20.7922	323.224	0.041353	0.432335	0.732285	3.38878	-3339.67	-546.984			5.74658	6.36952	13.8871	14.2133
	3.34881	7.06884	5.82209	7.76666	3.2523	5.92005	16.6219	9.49594	13.6733	12.8467	8.87296	22.3015	314.312	0.041487	0.432072	0.72617	3.3825	-3339.4	-804.548			5.41325	5.64634	13.2637	14.6737
	3.09573	6.84717	5.41954	7.431	3.06163	5.2308	16.2361	8.96749	13.2601	13.048	8.74903	23.3657	309.421	0.0413402	0.431612	0.722685	3.37402	-3338.97	-1051.18			5.12081	5.24114	12.8212	15.0543
	2.96708	6.85829	4.84778	7.24937	3.00299	4.83686	16.1675	8.24236	12.9862	13.1901	8.7123	24.3705	303.473	0.041087	0.431895	0.718084	3.37076	-3338.49	-1285.37			4.89105	5.02974	12.4654	15.4243
	2.85866	6.96786	4.51283	7.06816	2.92655	4.46225	16.7834	8.02294	12.315	13.3809	8.52551	24.9247	289.749	0.0410588	0.432701	0.710413	3.36945	-3338.12	-1493.43			4.77978	4.81899	12.3738	15.6104
	2.7336	7.08789	4.29294	6.71517	2.8987	4.13965	17.7214	7.83374	11.6807	13.2065	8.22004	25.6056	271.743	0.041456	0.432861	0.699058	3.36428	-3337.79	-1662.82			4.70481	4.58451	12.4119	15.6774
	2.60597	7.08334	4.08533	6.58649	2.82296	3.97448	18.3038	7.67341	11.0713	13.0373	7.73139	25.5171	259.308	0.0414996	0.43349	0.693593	3.35811	-3337.43	-1791.81			4.59155	4.46131	12.3495	15.4286
	2.53594	7.11425	4.08596	6.717	2.75343	3.89101	18.4575	7.54053	10.3832	12.6739	7.32634	25.3499	250.225	0.0417229	0.433454	0.690661	3.34421	-3337.13	-1887.93			4.57871	4.45381	12.1271	15.1167
	2.4817	6.95307	4.27638	7.16181	2.78968	3.70101	18.5549	7.4613	9.82391	11.9325	6.88475	25.0166	241.636	0.0422879	0.432796	0.684391	3.32866	-3336.98	-1957.44			4.57038	4.55084	11.9467	14.6113
	2.37083	6.91519	4.32053	7.93087	2.76902	3.60524	19.1198	7.39014	9.1977	11.4276	6.49557	24.3497	237.026	0.0426701	0.432443	0.681633	3.31431	-3336.9	-2012.49			4.53552	4.76837	11.9025	14.091
	2.30423	6.6797	4.46066	8.43167	2.74893	3.45152	18.7875	7.06908	8.85839	10.7735	6.07872	23.8547	234.543	0.0426548	0.431983	0.681167	3.30694	-3336.79	-2062.7			4.48153	4.87738	11.5716	13.569
	2.25842	6.64008	4.53815	9.01254	2.78919	3.29538	19.0609	6.93438	8.5925	10.055	5.69288	22.9319	234.061	0.042867	0.431786	0.691833	3.31452	-3336.77	-2107.31			4.47888	5.03237	11.5293	12.8933
	2.2426	6.64266	4.63522	9.28744	2.83125	3.19818	18.931	6.84061	8.38563	9.47618	5.43359	22.1987	236.091	0.0434279	0.431505	0.698623	3.32072	-3336.88	-2152.7			4.50682	5.10563	11.3857	12.3695
	2.23627	6.83255	4.72648	9.49009	2.86594	3.11555	19.0009	6.54311	8.12671	8.84445	5.19414	21.5244	236.501	0.0436728	0.430811	0.704445	3.32054	-3337.02	-2198.89			4.59844	5.15719	11.2236	11.8543
	2.19139	6.92784	4.83154	9.63725	2.86244	3.06653	19.2073	6.36522	8.14467	8.31726	4.84661	20.6537	235.475	0.0437971	0.429719	0.706251	3.31515	-3337.07	-2245.23			4.65025	5.18874	11.2391	11.2725
	2.18607	7.01838	4.77858	9.60302	2.87002	3.01758	19.0489	6.25715	7.99153	7.74425	4.63979	19.1847	240.233	0.0435928	0.429105	0.709914	3.30695	-3337.08	-2293.14			4.66101	5.16354	11.0992	10.5229
	2.18843	6.95706	4.87859	9.58973	2.91558	2.97796	19.0064	6.17152	8.06496	7.20644	4.45818	18.269	251.578	0.0437329	0.428434	0.713993	3.29517	-3337.15	-2341.82			4.67469	5.16109	11.081	9.97787
	2.24735	6.89051	4.91676	9.23046	2.89294	2.8923	19.0396	6.17223	8.16849	6.82336	4.37892	17.2423	262.767	0.0438001	0.427962	0.714544	3.28601	-3337.18	-2387.91			4.68487	5.00523	11.1268	9.48152
	2.26678	6.89229	4.8458	8.65696	2.83447	2.85212	19.2174	6.22059	8.18824	6.50594	4.33807	16.229	261.988	0.0439843	0.42819	0.721548	3.27628	-3337.07	-2432.79			4.66829	4.78118	11.2087	9.02434
	2.28646	6.83591	4.88682	7.82933	2.77988	2.81322	18.7719	6.2718	8.25187	6.29253	4.28858	15.3943	252.881	0.0440445	0.428214	0.724339	3.27024	-3336.99	-2475.7			4.66973	4.47414	11.0985	8.65848
	2.26767	6.87062	4.8513	7.12022	2.72696	2.77981	18.6813	6.47385	8.23067	6.00318	4.22833	14.1064	249.208	0.044308	0.428328	0.731261	3.26677	-3337.02	-2515.24			4.6632	4.209	11.1286	8.11263
	2.30471	6.89578	4.83406	6.35154	2.6581	2.77593	18.2369	6.52784	8.24181	5.75754	4.25327	12.9511	251.264	0.0444537	0.428463	0.732365	3.25211	-3337.08	-2557			4.67818	3.92852	11.0022	7.65395
	2.2826	6.86034	4.85386	5.8529	2.56412	2.74802	17.5724	6.63131	8.26883	5.52209	4.22792	11.5672	248.774	0.0444017	0.428933	0.734719	3.23974	-3337.06	-2597.09			4.6656	3.72168	10.8242	7.10575
	2.27776	6.63264	4.85729	5.36654	2.5003	2.71975	16.7918	6.85927	8.31305	5.4011	4.17524	10.4058	241.325	0.0446246	0.429442	0.738775	3.22869	-3337.04	-2635.04			4.58923	3.52886	10.6547	6.6607
	2.27367	6.57826	4.77344	5.11257	2.48992	2.72714	15.9283	6.96977	8.31889	5.2373	4.2189	9.64322	236.208	0.0446993	0.430136	0.74485	3.2252	-3337.11	-2670.67			4.54179	3.44321	10.4057	6.36647
	2.29459	6.39944	4.71146	5.00373	2.38862	2.72722	15.5191	7.1363	8.43858	5.2335	4.25093	8.84765	233.158	0.0449518	0.430992	0.749836	3.22686	-3337.18	-2703.73			4.4685	3.37319	10.3647	6.11069
	2.2843	6.32633	4.51209	4.83458	2.28974	2.67002	15.1582	7.32335	8.46591	5.25257	4.34037	8.26448	222.543	0.0450482	0.431498	0.759441	3.22648	-3337.15	-2732.96			4.37424	3.26478	10.3158	5.95247
	2.20565	6.53714	4.37093	4.72725	2.26624	2.66229	14.5521	7.43185	8.48222	5.32516	4.32926	7.67721	207.188	0.0449469	0.432452	0.767809	3.22619	-3337.11	-2759.36			4.37124	3.21859	10.1554	5.77721
	2.16974	6.66333	4.30135	4.66453	2.22953	2.64664	14.2216	7.68263	8.56767	5.32524	4.34856	7.26439	196.794	0.0447373	0.433057	0.77108	3.22927	-3337.18	-2785			4.37814	3.18024	10.1573	5.64606
	2.14415	6.73244	4.19419	4.63125	2.20647	2.64699	14.4656	7.91447	8.62086	5.39264	4.36514	6.97842	193.096	0.0442978	0.433902	0.772711	3.22719	-3337.25	-2808.96			4.35693	3.16157	10.3336	5.57873
	2.11086	6.87839	4.09795	4.49805	2.15901	2.65272	14.8372	8.08351	8.73599	5.42917	4.31295	6.68389	192.598	0.0440586	0.434342	0.774846	3.23081	-3337.22	-2831.61			4.3624	3.10326	10.5522	5.47534
	2.11499	6.97976	4.07426	4.46914	2.12523	2.63377	15.2968	8.36673	8.72168	5.47196	4.19942	6.50667	194.383	0.0438708	0.434366	0.776126	3.23791	-3337.17	-2851.35			4.38967	3.07605	10.7951	5.39268
	2.13528	6.99355	4.03769	4.54391	2.10347	2.66435	16.2295	8.65631	8.71822	5.5101	4.18005	6.27624	199.091	0.0437606	0.434493	0.77483	3.24388	-3337.22	-2868.97			4.38884	3.10391	11.2013	5.32213
	2.12117	6.98998	4.04411	4.59244	2.04456	2.68353	16.9456	8.83994	8.79263	5.49862	4.14537	6.01911	205.827	0.0436616	0.434604	0.769476	3.25312	-3337.28	-2887.31			4.38509	3.10684	11.5261	5.22103
	2.09041	7.08987	4.13931	4.57069	2.02584	2.68192	17.3459	8.93844	8.81549	5.44024	4.00498	5.85549	210.015	0.0435499	0.434471	0.762504	3.25549	-3337.22	-2904.03			4.43986	3.09282	11.7	5.10024
	2.07816	7.06482	4.31538	4.52435	2.06816	2.69373	17.8344	9.07075	8.84412	5.28225	3.86879	5.67836	218.758	0.0435511	0.43442	0.751194	3.25647	-3337.14	-2920.05			4.48612	3.09541	11.9164	4.94313
	2.07507	7.03394	4.62737	4.47342	2.10289	2.79483	17.6634	9.53096	8.93786	5.27036	3.6865	5.62593	228.159	0.04391	0.434488	0.733018	3.25897	-3337.16	-2937.37			4.57879	3.12372	12.0441	4.86093
	2.11768	6.8835	4.90334	4.46528	2.12193	2.91687	17.7009	9.82191	8.87253	5.2371	3.59337	5.58789	240.145	0.0443345	0.43477	0.71606	3.25767	-3337.18	-2954.81			4.63484	3.16803	12.1318	4.80612
	2.13997	6.80753	5.1791	4.51511	2.18089	3.13463	17.5452	10.0843	8.73484	5.26313	3.5214	5.55524	248.805	0.0444494	0.434581	0.702073	3.25733	-3337.06	-2970.22			4.70887	3.27688	12.1215	4.77992
	2.13213	6.69868	5.63726	4.60087	2.28654	3.35735	16.7914	10.3343	8.55882	5.30213	3.46009	5.50486	256.818	0.0444635	0.434897	0.692226	3.25715	-3336.88	-2983.59			4.82269	3.41492	11.8948	4.75569
	2.11751	6.48304	6.00263	4.77649	2.42205	3.72848	15.7788	10.5146	8.32616	5.32985	3.42688	5.5126	263.773	0.0444898	0.435242	0.68293	3.25172	-3336.79	-2995.18			4.86773	3.64234	11.5399	4.75644
	2.08218	6.3165	6.2948	5.17226	2.53767	4.11019	14.8043	10.8663	8.365	5.44785	3.42352	5.58686	267.194	0.0443368	0.435181	0.672589	3.25093	-3336.7	-3006.11			4.89783	3.94004	11.3452	4.81941
	2.0485	6.24528	6.63529	5.70837	2.78279	4.65731	13.7878	10.9603	8.08472	5.52416	3.37305	5.75844	264.582	0.0446318	0.435121	0.666072	3.24286	-3336.48	-3015.63			4.97635	4.38282	10.9443	4.88522
	2.08499	6.24132	7.03162	6.485	3.10512	5.21393	12.7398	11.0253	7.8461	5.74676	3.32367	5.98931	259.187	0.0448912	0.435206	0.65878	3.22848	-3336.24	-3023.36			5.11931	4.93468	10.5371	5.01991
	2.11393	6.296	7.38366	7.32582	3.39703	5.97991	12.0127	11.1679	7.60345	6.07393	3.34476	6.17159	257.174	0.044984	0.435633	0.652362	3.21851	-3336.14	-3030.04			5.26453	5.56758	10.2614	5.19676
	2.12758	6.43784	7.51659	8.34827	3.65768	6.74048	11.2058	11.2494	7.26587	6.42945	3.36411	6.26246	253.359	0.0453472	0.435624	0.652016	3.21359	-3336.08	-3034.54			5.36067	6.24881	9.90704	5.35201
	2.08998	6.68812	7.73705	9.56409	4.04647	7.67102	10.9624	11.1419	6.92337	6.67968	3.37493	6.6911	249.088	0.0450237	0.435434	0.658042	3.20276	-3335.91	-3036.07			5.50505	7.09386	9.6759	5.58191
	2.04769	6.9726	7.78447	10.586	4.47537	8.77287	10.7827	11.0318	6.63495	6.95432	3.34235	7.12294	238.949	0.0448065	0.435332	0.661141	3.19799	-3335.69	-3037.05			5.60159	7.94474	9.48317	5.80653
	2.01009	7.15163	7.69012	11.8893	4.9101	10.0489	10.3865	10.9016	6.31648	7.53071	3.27145	7.5247	227.313	0.0446172	0.43556	0.665651	3.19649	-3335.6	-3037.63			5.61728	8.94945	9.20153	6.10895
	1.99391	7.35869	7.35134	12.801	5.28706	11.019	10.3427	10.6279	6.16856	7.81022	3.23342	7.8881	222.433	0.0447386	0.435417	0.672805	3.20104	-3335.56	-3037.66			5.56798	9.70236	9.04636	6.31058
	1.96234	7.75664	7.19245	14.2919	5.76576	11.9819	10.3833	10.4692	5.98145	8.07265	3.2126	8.10021	220.253	0.0448395	0.435113	0.678023	3.19834	-3335.4	-3036.29			5.63714	10.6799	8.94465	6.46182
	1.97772	8.29631	7.08524	15.4638	6.34834	12.5302	10.3703	10.1014	5.59107	8.34689	3.22068	8.24217	212.784	0.0451308	0.435108	0.684266	3.19022	-3335.17	-3034.07			5.78642	11.4475	8.68757	6.60325
	1.95686	8.82461	6.90182	16.7409	6.70404	13.1412	10.1616	9.94294	5.41179	8.74777	3.24418	8.32293	201.065	0.0450356	0.435206	0.692787	3.18438	-3335.06	-3031.79			5.89443	12.1954	8.50545	6.77162
	1.90684	9.11673	6.7018	17.8561	7.28929	13.7696	9.88339	9.94769	5.22323	8.99783	3.21125	8.29131	195.802	0.0451468	0.435287	0.696453	3.18343	-3334.95	-3028.51			5.90846	12.9717	8.35144	6.83346
	1.87855	9.42069	6.47492	18.9008	7.76114	14.3673	9.59508	9.86444	5.13379	9.12666	3.15608	8.32001	194.695	0.0454602	0.436046	0.702591	3.18389	-3334.61	-3024.97			5.92472	13.6764	8.19777	6.86758
	1.87475	9.82811	6.49969	19.835	8.40974	15.0991	9.42812	9.6961	5.1091	9.10106	3.12635	8.43974	196.563	0.0451969	0.436791	0.703437	3.1808	-3334.12	-3022.1			6.06752	14.448	8.07777	6.88905
	1.89729	10.1761	6.4979	20.8455	8.8873	15.618	9.15972	9.61801	4.90069	9.18625	3.09454	8.49404	197.546	0.0452057	0.437254	0.700455	3.17968	-3333.67	-3020.27			6.19043	15.1169	7.8928	6.92494
	1.85176	10.4451	6.48067	22.0493	9.12454	15.4775	8.62854	9.47301	4.69472	9.29182	3.09357	8.35992	196.522	0.0453664	0.437519	0.704206	3.18107	-3333.18	-3018.19			6.25919	15.5505	7.59875	6.9151
	1.8288	10.6996	6.73949	22.5495	9.34142	15.101	8.1256	9.63459	4.60495	9.11418	3.05323	8.12459	196.73	0.0452231	0.437746	0.702802	3.1764	-3332.43	-3015.43			6.42261	15.664	7.45505	6.764
	1.82929	11.1754	7.04074	23.0388	9.50215	14.7718	7.74216	9.87733	4.48581	9.02165	3.08206	7.70191	197.026	0.0454783	0.437408	0.696325	3.16597	-3331.47	-3012.34			6.68179	15.7709	7.36843	6.60188
	1.8204	11.495	7.39114	23.0303	9.53925	14.1855	7.29554	9.88659	4.42785	8.82676	3.01238	7.52537	199.123	0.045267	0.437829	0.694175	3.16438	-3330.6	-3009.47			6.90217	15.585	7.20333	6.45484
	1.82636	11.7907	7.81739	23.2115	9.48098	13.8107	6.79574	10.0767	4.37612	8.62997	2.97093	7.35358	203.576	0.0447327	0.438559	0.690298	3.16546	-3329.78	-3005.87			7.14483	15.501	7.08284	6.31816
	1.86447	12.1443	8.20853	23.1311	9.57669	13.297	6.76405	10.1678	4.33263	8.34565	2.86268	7.27893	206.991	0.0445322	0.43928	0.688236	3.17136	-3328.88	-3001.74			7.40578	15.3349	7.08817	6.16242
	1.9039	12.5548	8.74174	22.8218	9.27641	12.6097	6.68227	10.274	4.31664	8.1496	2.7967	7.29293	205.722	0.0437321	0.439307	0.689242	3.17518	-3328.09	-2997.98			7.73347	14.9026	7.09096	6.07974
	1.92554	12.4979	8.95155	22.7377	9.01678	11.9178	6.63974	10.3268	4.16982	7.97535	2.73676	7.53183	203.961	0.0430931	0.438772	0.684379	3.17776	-3327.65	-2994.48			7.79167	14.5574	7.04547	6.08131
	1.94039	12.5035	9.30628	22.3638	8.58033	10.6849	6.69105	10.7932	4.2357	8.02761	2.70513	7.85358	202.393	0.0428586	0.438422	0.685022	3.1853	-3327.53	-2990.41			7.91671	13.8763	7.23999	6.19544
	1.92765	12.6977	9.65339	21.852	8.31861	9.59605	6.80955	11.3121	4.37509	8.07887	2.73077	8.41157	201.068	0.0426229	0.438127	0.687777	3.19908	-3327.48	-2985.43			8.0929	13.2555	7.49891	6.40707
	1.98399	12.8845	10.0317	20.991	7.90667	8.67608	6.95857	12.0546	4.47651	8.04786	2.70417	9.08894	197.847	0.0423371	0.437655	0.689564	3.21028	-3327.61	-2980.23			8.30004	12.5246	7.82991	6.61365
	2.04366	13.1392	10.2186	20.5892	7.70651	7.689	7.32396	12.3154	4.73113	8.25995	2.73554	10.6134	192.016	0.0424621	0.43715	0.689554	3.22358	-3328.14	-2975.08			8.46715	11.9949	8.12348	7.20295
	2.135	13.3964	10.5575	20.8077	7.48888	6.87049	7.84391	12.3973	5.0184	9.05854	2.79135	12.5327	190.973	0.0420985	0.437088	0.6915	3.23055	-3328.9	-2969.76			8.69632	11.7224	8.41987	8.12753
	2.21871	13.4506	10.7376	20.8291	7.26806	6.31631	8.0961	13.2011	5.33288	9.50791	2.82618	15.2298	189.371	0.042084	0.436709	0.693364	3.23582	-3329.47	-2964.18			8.80229	11.4712	8.87669	9.18795
	2.32438	13.5603	10.6278	21.263	7.04039	5.73506	8.50163	13.604	5.62956	10.3672	2.95123	18.4804	185.35	0.0420025	0.436463	0.70062	3.24654	-3329.9	-2959.06			8.83748	11.3461	9.24505	10.5996
	2.42192	13.5956	10.5523	21.4235	6.7546	5.32266	8.73189	14.2599	5.91085	11.1062	3.13544	21.8084	181.228	0.0417463	0.436061	0.701026	3.25447	-3330.28	-2954.56			8.85663	11.1669	9.63421	12.0167
	2.45073	13.6416	10.1398	22.1477	6.60864	5.17004	8.79936	14.8006	6.2373	12.5042	3.43253	26.0645	181.992	0.04206	0.43616	0.698384	3.25806	-3330.29	-2950.36			8.74405	11.3088	9.94575	14.0004
	2.48455	14.1034	10.0216	23.1791	6.50306	5.11017	9.00128	15.0666	6.58793	14.7268	3.8884	30.1496	180.944	0.0420727	0.436347	0.696483	3.26273	-3329.48	-2946.31			8.86987	11.5974	10.2186	16.2549
	2.53716	14.7224	9.68724	24.1407	6.45908	5.36676	9.0622	15.2391	6.77675	17.2995	4.68713	33.8463	175.828	0.0424359	0.4362	0.694861	3.27363	-3327.65	-2943.26			8.98225	11.9888	10.3593	18.611
	2.58738	15.1789	9.30596	25.1377	6.29453	5.84898	9.059	15.3506	6.95763	22.0839	5.73465	40.1582	172.727	0.0425814	0.436755	0.694056	3.2799	-3324.43	-2941.02			9.02409	12.4271	10.4558	22.6589
	2.70492	15.5269	9.01583	25.9539	6.13568	6.65792	9.06991	15.1762	7.03127	29.2735	7.60449	45.6282	172.483	0.0426007	0.437394	0.687273	3.28276	-3319.1	-2939.86			9.08255	12.9158	10.4258	27.5021
	2.7876	15.947	8.73434	26.8672	5.8193	7.48806	8.91604	15.0431	7.10811	35.6135	9.42271	50.6511	181.98	0.0423921	0.438083	0.681607	3.28143	-3310.64	-2940.52			9.15633	13.3915	10.3557	31.8958
	2.83301	16.2961	8.45365	27.0973	5.62867	8.31884	8.83573	14.9002	7.09352	41.2116	11.0412	55.9638	196.757	0.0420728	0.438734	0.68546	3.2786	-3298.88	-2942.81			9.19424	13.6816	10.2765	36.0722
	2.86558	16.6195	8.0771	27.4558	5.47898	9.30248	8.92536	14.5007	7.09152	46.3756	12.7128	61.676	210.189	0.0421467	0.439122	0.68334	3.27353	-3279.46	-2948.37			9.1874	14.0791	10.1725	40.2548
	2.86009	17.0343	8.08596	27.5883	5.34905	9.87848	8.76253	14.293	7.12718	51.6799	14.2734	67.2105	215.324	0.0423371	0.439509	0.6807	3.27031	-3251.15	-2956.4			9.3268	14.2719	10.0609	44.3879
	2.91631	16.9755	7.95542	27.4848	5.34898	10.4487	8.51087	13.6555	7.07677	56.5851	15.3235	70.7456	218.218	0.0422785	0.439644	0.674786	3.26955	-3216.25	-2966.05			9.2824	14.4275	9.74773	47.5514
	3.01001	17.278	8.29065	26.7076	5.44223	10.9231	8.5212	13.3241	6.91865	59.2837	16.1118	72.6753	218.891	0.0418909	0.439776	0.674875	3.26539	-3169.48	-2979.23			9.52623	14.3576	9.58798	49.3569
	3.13464	17.7204	8.48509	25.7029	5.56668	11.3291	8.40271	13.3937	6.86732	60.7716	16.5757	73.5415	220.363	0.04174	0.439774	0.672492	3.26029	-3116.66	-2995.79			9.78006	14.1996	9.55458	50.2963

## Sheet: P206 U2
	Ra Li	Oi Li	Oe Li	MF Li	ICO Li	LO Li	Ra Re	Oi Re	Oe Re	MF Re	ICO Re	LO Re	EKG	Kippwinkel	Rotwinkel	Kraft x	Kraft y	Druck li	Druck re			Bauch links	Rücken links	Bauch rechts	Rücken rechts
	4.37222	8.77771	7.3569	48.6739	8.16165	16.0686	3.00878	11.4269	6.42257	59.5469	16.545	43.6229	557.641	0.0844363	0.401919	0.9912	2.23235	45	-3225.54			6.83561	24.3014	6.95275	39.905
	4.45373	9.51711	7.96661	48.3196	8.14823	15.661	3.06672	11.0854	6.32136	59.0123	16.7047	43.2632	632.665	0.0844036	0.402297	0.985974	2.23941	40	-3222.74			7.31248	24.0429	6.82448	39.66
	4.59677	10.1172	8.26367	46.8581	8.47856	15.1814	3.11403	10.8994	6.204	56.5821	16.5935	42.484	702.38	0.0842207	0.402287	0.988637	2.24156	1.03369	-3219.95			7.65921	23.506	6.73915	38.5532
	4.77651	10.7935	8.92883	43.6514	8.58083	14.0762	3.15027	10.8855	6.03866	53.3362	16.1157	40.7963	773.489	0.0842232	0.402599	0.9833	2.24762	11	-3216.99			8.16627	22.1028	6.69148	36.7494
	4.93982	11.0785	10.1371	40.6703	9.18586	12.4756	3.18564	10.8979	5.82473	49.3232	15.2472	38.7211	831.693	0.0838341	0.403372	0.98703	2.25668	4066	L			8.71847	20.7772	6.63609	34.4305
	5.05543	11.3927	11.2328	37.3132	9.18246	10.8474	3.04512	10.9288	5.42431	44.1608	13.9633	34.294	879.282	0.0836856	0.403896	0.98724	2.26243	4876.64	-3211.87			9.22695	19.1144	6.46607	30.806
	5.23736	11.6153	11.9251	33.6318	9.5225	9.45984	3.0117	10.8538	5.14666	36.1115	12.4725	30.8425	919.15	0.0838414	0.404115	0.985034	2.26496	4961.51	-3210.53			9.5926	17.5381	6.33739	26.4755
	5.27179	11.6691	12.4704	29.0928	9.82334	8.45595	2.93269	10.6038	4.79605	30.4752	11.1819	28.266	954.009	0.0838456	0.403961	0.978883	2.26553	4978.14	-3210.13			9.80375	15.7907	6.11085	23.3077
	5.33339	11.2753	12.8436	24.9329	10.2112	7.72642	2.87827	10.3893	4.67201	23.9929	9.60349	24.9938	988.47	0.0835085	0.403244	0.973033	2.26361	4958.92	-3210.31			9.81741	14.2901	5.97988	19.5301
	5.23342	11.1301	12.8353	21.0335	10.2619	7.01187	2.80392	10.1975	4.55489	18.7161	8.03734	22.2541	1017.98	0.0834206	0.402771	0.96389	2.26379	4945.04	-3210.63			9.73295	12.7691	5.85211	16.3359
	5.09784	11.0315	12.6139	16.0022	10.1997	6.41473	2.73318	9.97599	4.92507	15.2691	6.84111	19.0681	1041.34	0.0831876	0.402456	0.960876	2.26234	4963.19	-3210.76			9.58108	10.8722	5.87808	13.7261
	5.04178	10.7405	12.3594	12.3601	10.1547	5.9841	2.68598	9.76873	5.19055	12.1009	6.25006	17.3251	1059.48	0.0833812	0.402044	0.954187	2.26392	4974.92	-3211.03			9.38055	9.49963	5.88175	11.892
	4.86189	10.4629	12.1264	10.8871	9.91076	5.90381	2.6475	9.39959	5.96069	10.7947	6.30443	16.1656	1078.73	0.0833396	0.402237	0.945741	2.26611	4958.31	-3211.62			9.15039	8.90057	6.00259	11.0882
	4.66509	10.464	11.395	10.1706	9.70841	5.79533	2.58644	8.87933	6.3409	10.2456	6.41024	15.9289	1094.68	0.0830884	0.401679	0.945706	2.26932	4949.97	-3212.22			8.84138	8.5581	5.93556	10.8616
	4.39352	10.8012	10.476	9.3401	8.90733	5.64418	2.52031	8.27417	6.89462	9.82908	6.73478	15.5688	1111.74	0.0830324	0.401279	0.945191	2.26782	4967	-3212.68			8.55689	7.96387	5.89637	10.7109
	4.10156	10.7229	9.34781	8.85499	8.49195	5.58812	2.46619	7.75561	7.2325	9.77446	6.94297	15.3245	1125.13	0.0829455	0.400919	0.946406	2.26856	4973.47	-3213.39			8.05741	7.64502	5.8181	10.6806
	3.66775	10.8511	8.50914	8.53873	7.82614	5.53416	2.35847	7.19126	7.5153	9.62229	7.13246	14.9433	1129.3	0.0835119	0.401028	0.949418	2.27064	4954.21	-3214.44			7.67598	7.29968	5.68834	10.566
	3.49647	11.3003	7.66527	8.05898	7.15405	5.47154	2.28146	6.60139	7.60295	9.00321	7.37173	14.3635	1120.79	0.0840367	0.40103	0.948706	2.27717	4943.79	-3215.47			7.48736	6.89486	5.49527	10.2461
	3.27818	11.6886	7.20972	7.89777	6.5276	5.55358	2.20787	6.10094	7.66975	8.4996	7.48898	14.1521	1101.73	0.0844006	0.401379	0.955739	2.27965	4950.75	-3216.36			7.39218	6.65965	5.32619	10.0469
	3.19616	11.806	6.85088	8.22162	6.29634	5.71137	2.20493	5.84185	7.86228	8.71016	7.50022	14.0118	1075.01	0.084705	0.401417	0.967859	2.27678	4938.09	-3217.48			7.28435	6.74311	5.30302	10.0741
	3.17606	12.0811	6.79568	8.451	6.11792	6.17765	2.19569	5.74154	7.83573	9.10775	7.60786	14.2156	1041.44	0.0848241	0.401244	0.973753	2.27288	4903.81	-3218.82			7.35093	6.91552	5.25766	10.3104
	3.16511	12.0637	6.74898	8.5782	6.09203	6.3837	2.17547	5.78172	7.76228	9.38441	7.4345	14.1438	1001.79	0.0849964	0.401163	0.976359	2.26781	4879	-3219.89			7.32592	7.01797	5.23982	10.3209
	3.16948	11.9017	6.74763	8.74692	6.04954	6.48643	2.12591	5.64889	7.18561	9.26823	7.18055	13.3569	951.873	0.085249	0.401238	0.978278	2.26457	4857.84	-3220.69			7.27293	7.0943	4.9868	9.93524
	3.12939	11.7169	6.84335	9.17737	6.04157	6.86958	2.10864	5.44292	6.83702	9.81435	7.1448	12.5551	892.106	0.085916	0.401828	0.970445	2.26216	4818.83	-3221.57			7.22988	7.36284	4.7962	9.8381
	3.12919	11.3467	6.86209	9.41865	6.05657	7.04	2.11087	5.31798	6.42485	10.0414	7.11344	11.6865	822.439	0.0870354	0.402128	0.962625	2.25863	4764.98	-3222.48			7.11267	7.50508	4.6179	9.61377
	3.19569	11.3059	6.80366	9.31858	6.12699	7.13243	2.07511	5.23347	6.34057	10.2277	7.00187	11.0793	750.543	0.0871012	0.403076	0.952775	2.25595	4728.35	-3223.02			7.10174	7.526	4.54971	9.4363
	3.25286	11.1154	6.68381	9.25909	6.17823	7.20164	2.08304	5.16866	6.28744	10.3209	7.22312	10.8474	687.916	0.0871249	0.403365	0.947239	2.2523	4696.1	-3223.34			7.01737	7.54632	4.51305	9.46382
	3.17976	10.7385	6.60819	9.13677	6.18301	7.33129	2.08845	5.23517	6.50636	10.318	7.49921	10.4579	632.975	0.0875957	0.403819	0.943077	2.24514	4633.74	-3223.82			6.84217	7.55036	4.60999	9.42504
	3.27453	10.9044	6.52585	9.1368	6.27103	7.34033	2.09661	5.32195	6.61545	10.3652	7.67805	10.0287	589.654	0.0876448	0.403932	0.931412	2.2428	4563.01	-3224.32			6.90161	7.58272	4.678	9.35734
	3.27257	10.8286	6.57621	8.91555	6.45004	7.27544	2.12925	5.31747	6.5326	10.1738	8.01498	9.73889	554.003	0.0882716	0.404323	0.922575	2.24309	4507.79	-3224.55			6.89245	7.54701	4.65978	9.30922
	3.3608	10.7944	6.40628	8.74532	6.48946	7.22596	2.15206	5.34327	6.55405	9.82551	8.43708	9.25718	522.252	0.088837	0.404245	0.913826	2.24318	4454.61	-3224.73			6.85383	7.48691	4.68313	9.17326
	3.44645	11.0227	6.61981	9.00085	6.45847	7.30398	2.1573	5.11653	6.47391	9.8618	8.66395	9.05161	487.334	0.0889927	0.404466	0.904328	2.23342	4366.03	-3225.2			7.02965	7.58777	4.58258	9.19245
	3.53549	11.1757	6.64492	8.84773	6.43954	7.35316	2.18091	5.01963	6.60784	9.81887	8.83499	8.74178	448.361	0.0893574	0.403811	0.89674	2.22836	4256.1	-3225.72			7.11872	7.54681	4.6028	9.13188
	3.56891	11.182	6.62988	8.6409	6.42282	7.60217	2.22047	5.03522	6.71995	9.58435	8.99493	8.67456	409.217	0.0894115	0.402791	0.896441	2.22192	4152.48	-3225.98			7.12693	7.5553	4.65855	9.08461
	3.62096	11.3949	6.57376	8.32085	6.4088	7.67991	2.24793	5.13842	6.88461	9.65122	8.88393	8.74509	373.963	0.089433	0.402661	0.887178	2.21846	4020.79	-3226.24			7.19655	7.46985	4.75699	9.09341
	3.69683	11.5353	6.57972	8.26558	6.4142	7.85364	2.24944	5.49023	6.86489	9.46386	9.01029	8.67614	347.135	0.0898478	0.402076	0.880902	2.21739	3848.28	-3226.77			7.2706	7.51114	4.86819	9.0501
	3.72286	11.6528	6.47526	8.33686	6.38737	7.87464	2.23772	5.71685	6.85945	9.47275	8.70604	8.8806	328.161	0.0897202	0.402108	0.882197	2.2174	3637.28	-3227.34			7.28366	7.53296	4.93801	9.0198
	3.83087	11.9326	6.47022	8.46737	6.42184	7.89685	2.25263	6.02759	6.67469	9.60687	8.57915	8.87146	318.21	0.0897896	0.401852	0.879684	2.22118	3401.54	-3227.69			7.41122	7.59535	4.98497	9.01916
	3.76541	11.8037	6.40602	8.47878	6.33277	7.93781	2.28922	6.25076	6.6171	9.79527	8.37411	9.10193	315.983	0.089943	0.401327	0.870248	2.22165	3130.94	-3228.14			7.32505	7.58312	5.05236	9.09043
	3.76871	11.7483	6.3752	8.73269	6.22479	7.95807	2.27781	6.44904	6.61563	10.0486	8.22018	9.2575	315.504	0.0898081	0.401026	0.856228	2.22285	2813.54	-3228.83			7.2974	7.63852	5.11416	9.17543
	3.68874	11.6823	6.27399	8.81628	6.16506	7.74818	2.27891	6.65036	6.65095	10.3992	8.04517	9.37958	318.912	0.0902298	0.400476	0.851043	2.22836	2446.74	-3229.48			7.21502	7.57651	5.19341	9.27464
	3.60694	11.7024	6.11871	8.60479	6.06114	7.48105	2.292	6.94856	6.82776	10.5944	7.96777	9.66076	328.685	0.0904802	0.400784	0.840794	2.23235	2052.73	-3229.91			7.14269	7.38233	5.35611	9.40765
	3.56302	11.7187	5.90463	8.47203	5.88916	7.1977	2.25654	7.23085	6.9038	10.4591	7.80249	9.88679	346.51	0.0905909	0.400587	0.823463	2.23965	1605.63	-3230.46			7.06213	7.1863	5.46373	9.38279
	3.522	11.7645	5.8411	8.42214	5.73578	6.83994	2.21192	7.39497	7.17518	10.1428	7.66372	10.1232	378.192	0.0905373	0.400713	0.810646	2.23566	1107.11	-3231.26			7.04252	6.99929	5.59403	9.30991
	3.44631	11.9495	5.78933	8.78481	5.44216	6.49898	2.21927	7.56854	7.20296	10.2709	7.76328	10.5451	418.226	0.0910881	0.400194	0.805864	2.23396	634.101	-3231.92			7.06171	6.90865	5.66359	9.52642
	3.39729	12.1104	5.77609	9.28596	5.36857	6.21641	2.24448	7.67488	7.25245	10.7941	7.88632	10.7921	458.009	0.0916248	0.399546	0.802748	2.23117	181.391	-3232.35			7.09458	6.95698	5.72393	9.82419
	3.38619	12.2655	5.73981	9.58348	5.19553	6.11735	2.25317	7.77778	7.29543	10.9128	7.96332	11.3362	490.822	0.0916367	0.39895	0.79334	2.23087	-255.68	-3232.88			7.13051	6.96545	5.77546	10.0708
	3.28765	12.1223	5.74085	9.53958	5.00346	5.95025	2.23279	7.79983	7.38123	10.8681	8.017	11.7632	516.835	0.0913207	0.398563	0.782384	2.23155	-659.763	-3233.5			7.05026	6.8311	5.80462	10.2161
	3.32868	11.9674	5.65758	9.42162	4.80944	5.79145	2.19222	7.75424	7.30191	10.5396	8.06491	12.1313	539.293	0.0914576	0.398115	0.778197	2.23136	-1049.58	-3233.93			6.98455	6.67417	5.74945	10.2452
	3.36096	12.4599	5.6419	9.35645	4.69817	5.78549	2.19112	7.63041	7.3421	10.5953	7.98972	12.1696	559.081	0.0910014	0.397969	0.771486	2.23083	-1387.08	-3234.13			7.15424	6.61337	5.72121	10.2516
	3.37469	13.1914	5.56016	9.22512	4.58186	5.63975	2.19243	7.71594	7.33462	10.2527	7.95099	12.0612	575.51	0.0905716	0.397895	0.778305	2.23601	-1693.81	-3234.44			7.37541	6.48224	5.74766	10.0883
	3.37509	13.5121	5.43528	9.06914	4.44228	5.61774	2.2415	7.63825	7.4041	9.9208	7.98647	11.7656	588.341	0.0904049	0.397512	0.784273	2.24038	-1932.87	-3234.79			7.44082	6.37638	5.76128	9.89095
	3.3757	14.2288	5.43936	8.91699	4.39194	5.56771	2.30542	7.61017	7.48868	9.81382	7.99269	11.4852	598.353	0.0899273	0.398103	0.797872	2.2375	-2104.53	-3234.9			7.6813	6.29221	5.80142	9.76392
	3.404	14.8097	5.42186	8.69999	4.36093	5.39407	2.35461	7.73026	7.3849	9.48164	8.01902	11.0881	601.655	0.0892183	0.398105	0.811296	2.2469	-2237.06	-3234.89			7.87853	6.15166	5.82326	9.52957
	3.4197	15.2941	5.4065	8.39891	4.44891	5.33742	2.39225	7.92375	7.38579	8.9225	7.93911	10.5741	599.75	0.0877261	0.398447	0.823218	2.25237	-2363.13	-3235.05			8.0401	6.06175	5.9006	9.14524
	3.41823	15.8212	5.48604	7.90426	4.41429	5.32076	2.40726	7.93497	7.47379	8.0584	7.82848	10.0538	599.665	0.0865568	0.398443	0.836785	2.25699	-2477.61	-3235.28			8.24181	5.87977	5.93867	8.64691
	3.44881	16.0611	5.50708	7.56539	4.46269	5.28164	2.45631	8.2116	7.35783	7.53157	7.7848	9.45888	606.338	0.0861261	0.398682	0.851093	2.25778	-2565.83	-3235.29			8.33899	5.76991	6.00858	8.25842
	3.448	16.8567	5.57981	7.57769	4.51642	5.21158	2.53233	8.35492	7.5982	7.34945	8.01657	9.388	609.492	0.0858089	0.39906	0.865356	2.25812	-2626.81	-3235.22			8.62818	5.76856	6.16182	8.25134
	3.45264	17.35	5.66035	7.53458	4.56701	5.08533	2.60917	8.82894	7.96916	7.14339	8.11283	8.99866	606.687	0.0854826	0.399282	0.879105	2.26305	-2686.63	-3235.3			8.82099	5.72897	6.46909	8.08496
	3.4557	17.4281	5.70679	7.48607	4.61178	5.0758	2.67407	9.37468	8.14897	6.83623	8.21438	8.97046	602.097	0.0850603	0.399327	0.9128	2.26877	-2734.94	-3235.39			8.86354	5.72455	6.73257	8.00702
	3.50088	17.6439	5.90991	7.48734	4.60795	5.09615	2.69857	9.84909	8.18825	6.72442	8.54718	9.17479	597.335	0.0847823	0.399153	0.944062	2.26755	-2766.75	-3235.31			9.01823	5.73048	6.91197	8.1488
	3.43241	17.9737	6.03059	7.46347	4.69792	5.18837	2.72059	10.1293	8.27085	6.77157	9.14014	9.55865	589.146	0.0847251	0.399372	0.967185	2.27149	-2789.77	-3235.23			9.14557	5.78325	7.04026	8.49012
	3.44811	18.342	6.08167	7.50551	4.72004	5.18343	2.74927	10.3367	8.37113	6.73646	9.49027	9.84984	578.256	0.0851576	0.399019	0.97716	2.27695	-2807.8	-3235.29			9.2906	5.80299	7.15235	8.69219
	3.43395	18.2841	6.11707	7.58494	4.71169	5.19471	2.77061	10.9681	8.51123	6.72381	9.91934	10.0355	573.706	0.0857502	0.398569	0.991396	2.27663	-2819.9	-3235.32			9.27836	5.83045	7.41664	8.89288
	3.41359	17.947	6.21445	7.5768	4.73192	5.11969	2.77558	11.5174	8.48382	6.76831	10.4058	10.4116	574.675	0.0860551	0.398077	1.00305	2.28403	-2820.2	-3235.16			9.19169	5.80947	7.59226	9.19524
	3.42865	17.8392	6.26108	7.53903	4.7696	5.10871	2.82937	12.0791	8.55982	6.81768	11.1152	10.7648	573.378	0.0866569	0.397643	1.00834	2.28297	-2815.36	-3235			9.17631	5.80578	7.82278	9.56589
	3.51264	17.6046	6.17581	7.60885	4.75295	5.09974	2.88176	12.4653	8.58002	6.95766	11.5931	10.9099	565.716	0.0868582	0.39739	1.01862	2.29139	-2811	-3234.94			9.09768	5.82051	7.9757	9.8202
	3.60435	16.875	6.1302	7.68757	4.81731	5.15885	2.89687	12.9117	8.595	6.95307	11.9308	11.0156	555.394	0.0862828	0.39786	1.02468	2.29255	-2801.78	-3234.82			8.86984	5.88791	8.13452	9.96649
	3.61262	16.4217	6.05451	7.78259	4.8473	5.2548	2.89754	13.1557	8.59301	7.11765	12.245	11.265	541.507	0.0865033	0.397815	1.03994	2.29409	-2784.59	-3234.57			8.69629	5.96156	8.21542	10.2092
	3.60868	15.8203	6.04986	7.8773	4.88144	5.24703	2.91309	13.4719	8.87563	7.29294	12.5966	11.366	526.248	0.0864083	0.398082	1.04299	2.28832	-2765.3	-3234.3			8.49296	6.00192	8.42021	10.4185
	3.60773	14.8818	5.9822	7.96358	5.04877	5.19696	2.96446	14.0093	9.11986	7.24989	12.9069	11.0964	509.644	0.0861655	0.398955	1.04608	2.28455	-2747.47	-3234.08			8.15725	6.06977	8.69788	10.4177
	3.66647	14.0547	6.00702	7.96651	5.07646	5.07698	3.007	15.0477	9.32677	7.25179	13.0283	10.8131	499.409	0.0856018	0.398976	1.04377	2.27999	-2727	-3233.74			7.90941	6.03998	9.12714	10.3644
	3.70382	12.5426	6.07525	7.98016	5.17767	5.07767	3.059	16.3518	9.76067	7.24227	13.5536	10.5103	493.76	0.0855505	0.399144	1.05153	2.28286	-2708.43	-3233.18			7.44056	6.0785	9.72381	10.4354
	3.68939	11.5416	6.2079	7.8031	5.18179	5.11503	3.08231	16.9806	10.0467	7.20208	13.6931	10.2748	484.425	0.0855369	0.399476	1.06395	2.27945	-2691.54	-3232.53			7.14631	6.03331	10.0365	10.39
	3.72204	10.7704	6.25269	7.6987	5.13424	5.21803	3.1475	17.9513	10.5853	7.2178	13.9061	10.0107	467.186	0.0854726	0.400474	1.06942	2.27378	-2683.08	-3231.78			6.91505	6.01699	10.5614	10.3782
	3.6446	9.8945	6.222	7.53461	5.06901	5.32987	3.16425	18.5917	10.9165	7.03957	13.7919	9.63962	445.224	0.0851353	0.400836	1.07096	2.2691	-2677.93	-3230.7			6.58703	5.97783	10.8908	10.157
	3.55358	9.3075	6.3507	7.59918	5.04159	5.38331	3.1333	19.1785	11.2379	7.15902	14.0398	9.33505	423.325	0.0848497	0.400877	1.06997	2.25572	-2674.13	-3229.37			6.40393	6.00803	11.1832	10.178
	3.47476	8.86223	6.5205	7.51505	5.11813	5.42883	3.14115	19.9209	11.3245	7.31871	14.7475	8.95115	409.865	0.0845779	0.400809	1.07882	2.24047	-2673.62	-3227.87			6.28583	6.02067	11.4622	10.3391
	3.43754	8.52387	6.59275	7.6505	5.12946	5.45711	3.18896	20.6826	11.4475	7.42006	15.1871	8.25966	406.264	0.0845846	0.4004	1.08613	2.23584	-2682.55	-3226.29			6.18472	6.07902	11.773	10.2889
	3.4603	8.33614	6.83998	7.65261	5.04896	5.60845	3.14006	20.8219	11.587	7.4384	15.6312	7.87279	408.452	0.0843886	0.400648	1.0874	2.2359	-2692.23	-3224.68			6.21214	6.10334	11.8496	10.3141
	3.44706	8.10057	7.08007	7.52808	4.87972	5.73399	3.0922	20.8503	11.6557	7.52019	15.9946	7.6729	413.4	0.0844255	0.400424	1.09044	2.23622	-2704.65	-3223.71			6.20923	6.04727	11.8661	10.3959
	3.43115	7.97833	7.22668	7.56909	4.83334	5.82446	3.05197	20.6167	11.492	7.82537	16.2231	7.43237	415.586	0.0844535	0.400569	1.09428	2.23335	-2722.36	-3223.29			6.21205	6.07563	11.7202	10.4936
	3.42347	7.85669	7.38564	7.95745	4.70665	5.98732	3.02328	20.0362	11.4521	8.56417	16.5103	7.33834	413.641	0.0841058	0.4007	1.09564	2.22014	-2743.01	-3223.36			6.22193	6.21714	11.5038	10.8043
	3.40335	7.8305	7.25655	8.10346	4.76364	6.22563	2.96597	19.5847	11.1098	9.57168	17.0867	7.28444	406.983	0.0839801	0.400342	1.09316	2.21465	-2768.39	-3224.03			6.16347	6.36424	11.2201	11.3143
	3.36981	7.75259	7.30422	8.75466	4.80468	6.38059	2.8995	18.4561	10.5721	10.5185	17.3897	7.00808	400.014	0.083682	0.400559	1.08255	2.20516	-2790.51	-3225.08			6.14221	6.64665	10.6426	11.6388
	3.34763	7.81107	7.2864	9.12891	4.93863	6.90152	2.80632	17.8972	10.2669	11.9371	17.8455	6.91871	396.586	0.0839915	0.400145	1.07764	2.20899	-2814.01	-3226.45			6.14837	6.98969	10.3235	12.2338
	3.319	7.74561	7.15273	9.55983	5.20544	7.74431	2.75976	17.2473	9.83334	13.5475	17.8727	6.94162	394.66	0.083887	0.400596	1.06693	2.21235	-2847.2	-3227.97			6.07245	7.50319	9.94681	12.7873
	3.35404	7.57898	7.19366	10.0811	5.38959	9.2252	2.65944	16.4178	9.43723	15.1786	17.7711	7.22008	392.194	0.0834924	0.401167	1.04678	2.22112	-2884.88	-3229.66			6.04223	8.23197	9.50481	13.3899
	3.36716	7.63115	7.01563	11.4972	5.71257	11.2179	2.53388	15.4509	9.01442	16.9958	17.8447	7.83926	382.411	0.0836852	0.401227	1.02388	2.21988	-2921.67	-3231.46			6.00465	9.4759	8.99974	14.2266
	3.40462	7.92752	6.69968	14.0129	6.42601	13.2472	2.49922	15.0774	8.56553	19.486	17.6633	8.57172	369.479	0.082973	0.401265	1.00598	2.22224	-2963.63	-3232.92			6.01061	11.2287	8.71407	15.2404
	3.35725	8.07007	6.47418	18.1629	7.89068	17.2606	2.43416	14.2657	8.10997	21.6691	17.6565	9.6893	355.731	0.0827996	0.400765	0.974912	2.23066	-3012.77	-3233.65			5.96717	14.4381	8.26995	16.3383
	3.31781	8.05803	6.24143	23.7606	10.2052	23.1994	2.39596	13.1073	7.62685	23.3569	17.2851	10.785	346.763	0.0822186	0.400472	0.945946	2.23541	-3060.68	-3233.83			5.87242	19.0551	7.71003	17.1423
	3.37339	8.24003	6.0785	31.6324	13.3387	30.7043	2.3522	12.298	7.2406	25.3907	16.7183	11.7048	340.41	0.082256	0.400538	0.925455	2.24258	-3108.12	-3233.38			5.8973	25.2251	7.29692	17.9379
	3.41375	8.73627	6.17012	41.2387	18.1573	37.6723	2.34103	11.3953	6.80069	26.9352	15.7756	13.1502	335.383	0.0822981	0.401042	0.905801	2.24821	-3152.9	-3232.16			6.10671	32.3561	6.84568	18.6204
	3.45725	9.27737	6.03294	50.1541	22.5513	45.3618	2.33374	10.6005	6.35003	28.7768	15.1411	14.7007	329.956	0.0825338	0.401133	0.886045	2.25583	-3197.78	-3230.27			6.25585	39.3557	6.42809	19.5395
	3.50754	9.49362	6.1778	58.0618	25.7028	53.324	2.30557	10.225	6.14044	30.233	14.3973	16.6763	332.668	0.0828445	0.401713	0.860627	2.26313	-3237.11	-3227.57			6.39299	45.6962	6.22368	20.4355
	3.61321	10.1025	6.2818	64.4463	28.1227	60.6315	2.36168	9.74102	6.01046	31.8959	13.5128	17.6483	341.666	0.0829308	0.40153	0.845084	2.27259	-3268.62	-3223.79			6.66583	51.0668	6.03772	21.019
	3.68951	10.5169	6.26981	69.0421	30.1958	66.5287	2.40266	9.29158	6.02093	33.1921	12.7609	18.7079	347.208	0.0829896	0.401648	0.8251	2.27732	-3294.42	-3218.12			6.82541	55.2556	5.90506	21.5536
	3.73026	10.586	6.55074	72.0406	33.195	72.7085	2.42535	9.45471	5.94495	34.7787	12.015	19.5413	346.429	0.0829033	0.402114	0.803053	2.28654	-3319.55	-3209.11			6.95567	59.3147	5.94167	22.1117
	3.81235	10.3896	6.71743	74.6313	35.4462	76.5231	2.47944	9.53938	6.18027	36.0669	11.4888	19.8737	339.511	0.0832048	0.402608	0.789502	2.28829	-3334.74	-3196.04			6.97312	62.2002	6.06636	22.4765
	3.92951	10.3532	6.83444	77.0998	37.825	78.1598	2.53066	9.66051	6.37042	37.0419	10.7538	20.5266	329.545	0.0829151	0.40379	0.784855	2.29013	-3344.02	-3177			7.03904	64.3615	6.1872	22.7741
	3.94693	10.5326	6.88692	77.7193	38.4345	77.882	2.54921	9.89594	6.6546	37.4194	10.5522	20.6707	319.438	0.0830753	0.404185	0.776878	2.29568	-3349.07	-3154.57			7.12215	64.6786	6.36658	22.8808
	3.94448	10.7334	6.99177	75.4943	38.0933	75.9649	2.54612	10.4008	6.6913	36.9132	10.5207	20.6815	310.708	0.0836552	0.403888	0.778326	2.30389	-3352.59	-3130.34			7.22323	63.1842	6.54605	22.7051
	4.01268	10.7039	6.84623	69.8897	35.9743	72.0073	2.60278	11.0301	6.90667	36.2034	11.0237	20.3204	305.802	0.0836318	0.403489	0.782447	2.30737	-3355.73	-3105.22			7.18762	59.2904	6.84651	22.5158
	4.00306	10.699	6.88775	63.8045	33.4403	68.206	2.57416	11.5038	6.96463	34.831	10.8078	19.6198	304.481	0.0837803	0.402977	0.793579	2.31079	-3355.44	-3082.16			7.19659	55.1503	7.01419	21.7529
	3.98056	10.8788	6.86056	56.8845	31.0411	62.6939	2.56646	11.6413	7.18181	33.0107	11.0003	18.9201	301.296	0.0840506	0.402782	0.785128	2.30977	-3354.87	-3061.33			7.23998	50.2065	7.12985	20.9771
	3.99514	10.848	6.82014	50.227	28.9958	55.177	2.58915	11.5681	7.42868	31.041	11.9838	18.8894	290.559	0.0843136	0.402707	0.786967	2.30987	-3355.52	-3043.46			7.22109	44.7999	7.1953	20.6381
	3.91509	10.9333	6.80795	44.6959	26.953	46.6591	2.58058	11.363	7.88945	28.2915	12.8091	18.3894	274.215	0.0845369	0.402453	0.792082	2.31156	-3356.24	-3029.22			7.21879	39.436	7.27767	19.83
	3.84376	10.8893	6.60115	38.5579	22.5055	37.8088	2.55043	10.8856	8.19429	25.2106	13.4648	18.0938	261.219	0.0848106	0.402145	0.799683	2.31547	-3355.79	-3020.09			7.11141	32.9574	7.2101	18.9231
	3.82615	10.8126	6.32793	32.1521	18.4491	28.5806	2.57619	10.5638	8.13104	21.5455	14.3475	17.7143	262.118	0.0851222	0.401191	0.811947	2.322	-3354.99	-3017.04			6.98888	26.3939	7.09036	17.8691
	3.7656	10.5942	6.14078	24.6751	13.4825	22.0259	2.57579	10.1976	8.17917	18.2198	14.7112	17.0322	274.494	0.084976	0.400566	0.824734	2.3189	-3355.21	-3020.28			6.83351	20.0612	6.9842	16.6544
	3.71544	10.3321	6.09566	17.3166	10.1243	16.3901	2.55544	10.0461	8.10911	15.1466	15.0302	16.5674	289.892	0.0845392	0.400436	0.827523	2.32182	-3355.67	-3028.78			6.7144	14.6103	6.90354	15.5814
	3.61961	9.89739	5.89106	12.9048	7.86287	13.2723	2.53714	9.71623	8.17136	13.1483	15.3094	16.1613	301.895	0.0841649	0.400103	0.829415	2.31802	-3354.49	-3040.47			6.46935	11.3467	6.80824	14.873
	3.55023	9.39014	5.80777	10.6126	6.78887	10.6723	2.52115	9.46346	8.21443	11.6395	15.1976	15.7794	309.363	0.0836728	0.400206	0.82998	2.31636	-3351.6	-3053.42			6.24938	9.35793	6.73301	14.2055
	3.5189	8.74562	5.69322	9.74945	6.12985	9.39203	2.52639	9.57008	8.21837	10.9454	15.3626	15.3121	309.783	0.0832239	0.400371	0.846035	2.31816	-3348.84	-3066.26			5.98591	8.42378	6.77162	13.8734
	3.4698	8.19209	5.53987	9.46851	5.84724	8.70709	2.49923	9.38851	8.11551	10.4368	15.0382	14.6217	302.477	0.082228	0.399633	0.867224	2.31983	-3344.19	-3078.71			5.73392	8.00761	6.66775	13.3656
	3.31309	7.63447	5.30644	9.47394	5.7468	8.01889	2.4107	9.19051	7.78211	9.87043	14.0407	13.4847	296.511	0.0817176	0.399307	0.879777	2.32102	-3335.99	-3090.75			5.418	7.74654	6.4611	12.4653
	3.23126	7.16158	5.16606	9.5759	5.88422	7.85776	2.3244	9.06398	7.17463	9.32133	13.277	12.5974	292.085	0.0812553	0.399023	0.897366	2.32025	-3324.75	-3102.56			5.1863	7.77263	6.18767	11.7319
	3.16786	7.18553	5.3276	10.4495	6.03192	7.68894	2.22736	9.06453	6.74528	8.9891	12.4599	11.8309	290.573	0.0806675	0.398559	0.915629	2.31093	-3311.22	-3114.14			5.227	8.05677	6.01239	11.0933
	3.10826	7.15806	5.5378	10.5943	6.14404	7.62578	2.14014	9.39504	6.40302	8.85396	11.4916	11.0213	293.661	0.0804833	0.398663	0.924956	2.30657	-3296.9	-3125.31			5.26804	8.12138	5.9794	10.4556
	3.13019	7.08767	5.64895	10.8683	6.37701	7.50332	2.0123	9.39024	5.99533	8.70066	10.8041	10.1897	296.758	0.0805172	0.398856	0.93184	2.30901	-3278.88	-3135.95			5.28894	8.24954	5.79929	9.89814
	3.16314	7.08293	5.8894	10.9658	6.55793	7.52339	1.96864	9.19033	5.73141	8.42098	10.1461	9.91031	303.871	0.0806845	0.399159	0.936923	2.3134	-3259.34	-3145.74			5.37849	8.34906	5.63013	9.49245
	3.13909	7.13768	6.29405	11.2612	6.86725	7.54873	1.9382	9.00815	5.552	8.26328	9.41836	10.1114	309.7	0.0802916	0.399612	0.952266	2.31066	-3243.02	-3154.62			5.5236	8.55906	5.49945	9.26433
	3.18158	7.13356	6.47858	11.8033	6.99596	7.44608	1.91188	8.72722	5.32635	8.31069	9.00044	10.123	309.525	0.0802103	0.400136	0.963894	2.31529	-3231.91	-3162.66			5.59791	8.74846	5.32182	9.1447
	3.24093	7.16184	6.73018	12.3664	7.23969	7.18873	1.88113	8.35375	5.06719	8.27499	8.53385	10.1198	306.177	0.0806723	0.40102	0.965471	2.31908	-3223.86	-3169.88			5.71098	8.93161	5.10069	8.97623
	3.41848	7.17255	7.09779	12.7853	7.59187	7.03314	1.88728	8.29897	4.92252	7.97555	8.08194	10.1958	304.022	0.0811038	0.401889	0.970237	2.31368	-3219.59	-3176.01			5.89627	9.13678	5.03626	8.75108
	3.58183	7.06396	7.53486	13.2539	7.95405	6.92496	1.9263	8.35648	4.74018	7.88892	7.80833	10.5608	303.3	0.0811047	0.403316	0.970822	2.30144	-3219.86	-3181.15			6.06022	9.37763	5.00765	8.7527
	3.7259	7.07537	7.90699	13.0199	8.1381	6.88993	1.97449	8.47771	4.65579	7.82648	7.68703	10.9288	303.53	0.0812443	0.403786	0.974677	2.29746	-3225.76	-3185.38			6.23609	9.34931	5.03599	8.81411
	3.85586	7.13791	8.01747	12.5903	8.4684	6.68298	2.05825	8.16045	4.4624	7.77571	7.56284	11.3524	298.489	0.0815869	0.404686	0.973096	2.28993	-3232.34	-3188.72			6.33708	9.24724	4.8937	8.897
	3.88477	7.35736	8.18457	12.8996	8.66233	6.48392	2.09159	7.94163	4.41114	7.90676	7.36621	11.7615	285.336	0.0811561	0.405161	0.980331	2.28675	-3238.34	-3191.43			6.47557	9.34862	4.81478	9.01148
	3.92063	7.92814	8.34266	13.0538	8.69174	6.38862	2.14886	7.7747	4.34655	8.03378	7.31661	12.1003	267.635	0.0811364	0.405213	0.981131	2.27825	-3248.71	-3193.65			6.73048	9.37805	4.7567	9.15024
	4.01211	8.30354	8.20866	13.3599	8.69362	6.27997	2.14689	7.79892	4.33006	8.38709	7.35694	12.548	246.596	0.0810785	0.405598	0.98149	2.27064	-3261.38	-3195.5			6.84144	9.44449	4.75862	9.43066
	4.03613	8.57527	8.08822	13.6703	8.7635	6.10361	2.14826	7.69308	4.27381	8.41499	7.40302	12.5717	224.874	0.0812689	0.406024	0.980054	2.26971	-3268.63	-3197			6.89987	9.51247	4.70505	9.46324
	3.99496	8.95813	8.06463	13.9165	8.66259	5.97604	2.1338	7.56435	4.16026	8.38021	7.44464	12.6044	203.96	0.0816948	0.405464	0.968141	2.26888	-3270.91	-3198.31			7.00591	9.51837	4.61947	9.4764
	3.9646	9.24642	7.94448	14.4618	8.57021	5.91134	2.12289	7.52773	4.18383	8.40094	7.345	12.8883	190.746	0.0816087	0.404611	0.960454	2.27833	-3271.8	-3199.73			7.05183	9.64778	4.61148	9.54473
	3.76792	9.37527	7.92378	14.9387	8.28941	5.79428	2.09379	7.43513	4.17284	8.57575	7.42321	13.0769	179.964	0.0814426	0.404283	0.959951	2.28458	-3272.55	-3201.17			7.02232	9.67413	4.56726	9.69195
	3.64392	9.58384	7.83976	15.3411	8.06033	5.67744	2.07432	7.42018	4.17817	8.64147	7.41608	13.0087	171.037	0.0810162	0.403735	0.962973	2.29171	-3266.77	-3202.43			7.0225	9.69296	4.55755	9.68875
	3.46276	9.67403	7.7927	16.5557	7.83026	5.77645	2.02355	7.44272	4.1797	9.02531	7.15598	12.9485	164.518	0.0803266	0.40397	0.964369	2.30299	-3256.04	-3203.82			6.9765	10.0541	4.54866	9.70994
	3.41804	9.57696	7.71644	17.506	7.49112	5.9536	1.99497	7.55986	4.35871	9.31613	7.19857	12.8923	167.365	0.0800788	0.403854	0.963437	2.30865	-3250.58	-3205.26			6.90382	10.3169	4.63785	9.80232
	3.38694	9.35534	7.58935	17.9599	7.54564	6.08156	2.00747	7.75614	4.48404	9.34617	7.23053	13.0556	183.284	0.0800046	0.403372	0.956564	2.32144	-3247.18	-3206.71			6.77721	10.529	4.74922	9.87743
	3.38482	8.87162	7.82203	18.5352	7.62642	6.31884	2.00469	7.8808	4.62237	9.34758	7.30087	13.2373	200.301	0.0792284	0.403792	0.95687	2.32358	-3236.59	-3208.12			6.69282	10.8268	4.83595	9.96193
	3.36337	8.54439	7.87234	19.0271	7.68056	6.47302	2.0265	8.05292	4.6994	9.28442	7.12914	13.2521	213.613	0.0789725	0.403257	0.950132	2.33207	-3222.89	-3209.53			6.59337	11.0602	4.92627	9.88857
	3.42632	8.21176	8.14654	19.1553	7.76677	6.65462	2.01288	8.1345	4.85844	9.25748	7.01953	13.1824	223.305	0.0785009	0.403534	0.94624	2.33255	-3215.32	-3211.05			6.59487	11.1922	5.00194	9.81982
	3.52207	7.93488	8.4192	19.1366	7.86347	7.09641	2.03698	8.40327	4.94926	9.36363	6.88932	12.9293	230.39	0.0780233	0.403808	0.948994	2.33283	-3208.4	-3212.64			6.62539	11.3655	5.12983	9.72742
	3.54027	7.77349	8.61906	19.0221	8.19655	7.68895	2.0419	8.73984	4.94769	9.44322	6.86243	12.789	233.535	0.0778336	0.403704	0.956079	2.33064	-3195.63	-3214.08			6.64427	11.6359	5.24314	9.69821
	3.55225	7.74078	8.70021	18.8374	8.61524	8.62503	2.06575	8.98487	5.12835	9.5041	6.79374	12.4346	235.767	0.0778977	0.403489	0.958035	2.32894	-3183.18	-3215.53			6.66441	12.0259	5.39299	9.57747
	3.59576	7.54988	8.66315	18.5592	8.94911	9.71292	2.08567	9.15488	5.2023	9.74872	6.74277	12.211	247.32	0.0781823	0.403081	0.951605	2.32719	-3180.63	-3216.98			6.60293	12.4071	5.48095	9.56751
	3.61219	7.82586	8.57753	18.0561	9.28365	10.3775	2.09637	9.41006	5.38445	9.64475	6.77265	11.8025	263.88	0.0780168	0.402659	0.95081	2.32585	-3179.97	-3218.37			6.67186	12.5724	5.63029	9.40662
	3.58336	8.16428	8.51376	17.18	9.32344	11.2931	2.09241	9.51138	5.35215	9.56261	6.69125	11.5167	274.482	0.0781234	0.402086	0.950043	2.3208	-3170.08	-3219.69			6.7538	12.5988	5.65198	9.25685
	3.52523	8.33048	8.47404	16.4594	9.21805	12.0507	2.02233	9.53513	5.37066	9.437	6.60014	10.8776	270.44	0.0785308	0.402162	0.956426	2.32175	-3162.5	-3220.94			6.77658	12.5761	5.6427	8.97159
	3.47495	8.64925	8.05797	15.4505	9.10939	12.8016	1.98422	9.55086	5.35397	9.23585	6.47533	10.2445	256.021	0.0789531	0.40204	0.973268	2.32618	-3166.81	-3222.3			6.72739	12.4539	5.62969	8.65191
	3.4193	9.02823	8.00413	14.4705	8.92976	13.4057	1.95592	9.61493	5.26857	9.12517	6.49172	9.46709	240.924	0.0791431	0.401484	0.984103	2.32417	-3169.54	-3223.57			6.81722	12.2686	5.61314	8.36133
	3.31911	9.19402	7.71761	13.4796	8.54156	14.0551	1.92385	9.84033	5.2711	8.82923	6.50429	9.24347	236.294	0.0795809	0.401052	0.994369	2.32529	-3162.28	-3224.69			6.74358	12.0254	5.67843	8.19233
	3.26656	9.36333	7.55679	12.4361	8.37106	14.6903	1.89375	10.2169	5.15864	8.51374	6.71008	8.6304	240.559	0.0794937	0.401485	1.00225	2.31799	-3159.03	-3225.78			6.72889	11.8325	5.75642	7.95141
	3.29883	9.45495	7.39759	11.5884	7.8994	15.0818	1.89206	10.4607	5.06628	8.35151	6.68687	8.12751	248.762	0.0798865	0.402124	1.00496	2.31666	-3167.07	-3226.9			6.71712	11.5232	5.80634	7.72196
	3.3307	9.40407	7.32162	10.8149	7.46383	15.182	1.88218	10.699	4.94156	8.20515	6.66291	7.77364	257.248	0.0798437	0.402435	1.01015	2.3178	-3170.03	-3227.95			6.68547	11.1536	5.84092	7.54723
	3.34918	9.69581	7.25119	10.5408	6.99944	15.0164	1.87567	10.7872	4.80023	7.64795	6.86073	7.50303	259.392	0.0802696	0.402821	1.02186	2.31838	-3160.67	-3228.94			6.7654	10.8522	5.82103	7.33724
	3.41734	9.58688	7.37123	10.2221	6.74204	15.191	1.90419	10.8275	4.67011	7.44866	6.88702	7.16464	252.473	0.0810635	0.402816	1.02783	2.31353	-3157.71	-3229.84			6.79182	10.7184	5.80062	7.16677
	3.48457	9.65019	7.56729	10.0858	6.85059	15.5876	1.94332	11.0532	4.59435	7.23533	6.76504	6.90155	240.128	0.0813475	0.40312	1.03743	2.31541	-3166.73	-3230.76			6.90068	10.8413	5.86362	6.96731
	3.51706	9.80512	7.80317	10.2972	6.96153	15.8315	1.97061	11.3906	4.4996	7.30183	6.84965	6.71799	229.791	0.0814221	0.403447	1.03526	2.30825	-3167.71	-3231.54			7.04178	11.0301	5.95359	6.95649
	3.55026	9.94304	8.10079	10.511	7.20823	16.4988	1.99007	11.6472	4.42128	7.30965	6.84161	6.64316	227.192	0.081413	0.403806	1.02849	2.30223	-3156.96	-3232.13			7.19803	11.406	6.0195	6.93147
	3.54357	9.96852	8.41479	11.1295	7.53098	16.9078	1.9813	11.7002	4.41686	7.30969	6.68503	6.83729	227.476	0.0813818	0.404897	1.0303	2.29721	-3156.77	-3232.73			7.30896	11.8561	6.03279	6.94401
	3.56727	10.4482	8.76972	11.7287	7.90072	17.4714	2.00534	11.8711	4.44868	7.37308	6.35266	6.92387	225.251	0.0811711	0.404811	1.0328	2.29134	-3168.51	-3233.42			7.59506	12.3669	6.10838	6.8832
	3.61163	11.0016	8.80287	12.4319	8.16699	18.2732	2.00453	11.9201	4.56116	7.43217	6.22233	7.1314	222.972	0.081252	0.40449	1.0352	2.28193	-3168.08	-3233.96			7.80536	12.9574	6.16194	6.92863
	3.66628	11.384	8.95238	13.0945	8.70265	18.6939	2.02498	11.8315	4.73408	7.45957	6.23895	7.07726	226.133	0.0811288	0.404755	1.04204	2.26463	-3157.2	-3234.39			8.0009	13.497	6.19686	6.92526
	3.65325	11.937	9.08989	13.4283	9.15616	19.2441	2.04215	11.6354	4.94709	7.27507	6.04884	7.15087	227.482	0.0809249	0.404876	1.04856	2.25292	-3160.9	-3234.81			8.22671	13.9428	6.20822	6.82493
	3.72589	12.157	9.22148	13.4867	9.36171	19.7688	2.03145	11.7153	5.16195	7.33891	5.7544	7.12023	225.051	0.0806149	0.405038	1.0474	2.2433	-3175.59	-3235.27			8.36811	14.2058	6.30288	6.73785
	3.69627	12.3559	9.24352	13.6217	9.57045	20.332	2.00417	11.7457	5.29298	7.31426	5.57163	6.9796	219.314	0.0805395	0.405009	1.05392	2.23776	-3175.36	-3235.56			8.43189	14.508	6.34763	6.62183
	3.68102	12.7602	9.28669	13.5189	9.69983	20.4339	1.9926	11.614	5.42705	7.20524	5.44642	6.92235	219.432	0.0800759	0.404527	1.05592	2.22384	-3167.05	-3235.8			8.57597	14.5509	6.34454	6.52467
	3.7572	13.308	9.45943	13.3423	9.75952	20.1827	2.01733	11.3544	5.42022	7.05683	5.25106	6.99767	225.637	0.080124	0.403823	1.05021	2.21543	-3175.57	-3236.15			8.84153	14.4282	6.26398	6.43519
	3.83271	13.7762	9.39046	13.4705	9.65601	19.8365	2.01641	11.332	5.54308	7.08527	5.11403	6.95424	236.889	0.0796461	0.403098	1.05269	2.20726	-3191.91	-3236.57			8.99978	14.321	6.29717	6.38451
	3.86445	14.3069	9.39897	13.3968	9.58007	19.3658	2.04853	11.1548	5.63025	7.06634	5.09724	6.9283	250.95	0.0790802	0.402755	1.04447	2.20405	-3189.79	-3236.81			9.19011	14.1142	6.27785	6.36396
	3.99925	14.8687	9.52999	13.2249	9.45691	18.7466	2.06682	10.7806	5.65009	7.06991	5.07255	6.81749	266.286	0.0786043	0.402809	1.03618	2.1995	-3182.3	-3236.96			9.46599	13.8094	6.16583	6.31998
	3.92074	15.5079	9.68397	13.0349	9.2942	17.7017	2.06111	10.3051	5.74525	7.14045	4.97254	6.65892	275.748	0.0783041	0.402043	1.02741	2.19782	-3195.53	-3237.25			9.70422	13.3436	6.03717	6.2573
	3.86657	16.0522	10.0723	13.0288	8.89617	17.0829	2.04734	10.1448	5.76323	7.08051	4.83399	6.74363	280.544	0.07858	0.400858	1.01329	2.18858	-3213.48	-3237.57			9.997	13.0026	5.98513	6.21938
	3.91378	16.4916	10.4002	13.2385	8.74233	15.9757	2.04564	9.87906	5.71675	7.19107	4.7078	6.61194	282.932	0.0789068	0.399852	0.998682	2.18317	-3209.47	-3237.79			10.2685	12.6522	5.88048	6.17027
	3.87582	16.9943	10.8168	14.1331	8.53753	15.0351	2.05564	9.41458	5.79483	7.35977	4.68725	6.58604	282.882	0.0792474	0.39936	0.990274	2.18175	-3203.45	-3237.99			10.5623	12.5686	5.75502	6.21102
	3.96374	17.8012	11.19	14.5828	8.52249	13.9092	2.03659	9.18896	5.90656	7.37127	4.59322	6.55577	283.693	0.0793489	0.39912	0.988671	2.17659	-3220.11	-3238.38			10.985	12.3382	5.7107	6.17342
	3.98322	18.3697	11.5313	15.2533	8.76927	12.7736	2.0319	8.77977	5.95146	7.62127	4.54804	6.47492	290.743	0.0794471	0.399002	0.981484	2.17335	-3236.47	-3238.7			11.2947	12.2654	5.58771	6.21474
	3.93707	18.5737	11.7909	15.9288	8.79179	12.0652	1.98919	8.5055	6.11436	7.80499	4.48661	6.49418	297.397	0.0792088	0.39946	0.977174	2.16671	-3229.21	-3238.86			11.4339	12.2619	5.53635	6.26193
	3.8709	19.3572	12.0819	16.391	8.91464	11.4259	1.97507	8.20406	6.25454	7.88725	4.49636	6.73666	294.561	0.0792261	0.399165	0.97532	2.16001	-3211.02	-3238.96			11.77	12.2438	5.47789	6.37342
	3.88972	20.1068	12.4275	16.5447	8.90309	10.7793	1.94556	7.95212	6.32492	8.03964	4.52522	7.02814	284.733	0.0797085	0.399076	0.977163	2.15439	-3194.1	-3239.11			12.1413	12.0757	5.40753	6.531
	3.85687	19.9855	12.5707	17.0404	8.76064	10.0953	1.95656	8.06641	6.54243	8.1329	4.54378	7.60207	271.89	0.0795001	0.39876	0.974421	2.14684	-3166.93	-3239.21			12.1377	11.9655	5.5218	6.75959
	3.83689	19.8258	12.5794	17.3254	8.70756	9.46352	1.96711	7.99625	6.81863	8.09591	4.49329	8.42243	266.368	0.0790943	0.39874	0.971431	2.14679	-3083.65	-3239.05			12.0807	11.8322	5.594	7.00388
	3.7461	19.5787	12.2481	18.6096	8.52815	8.76121	1.95623	8.20107	7.21594	8.35552	4.51886	9.57539	267.437	0.078862	0.398993	0.979287	2.15456	-3002.7	-3238.87			11.8576	11.9663	5.79108	7.48326
	3.67094	19.2381	11.8347	19.8083	8.44131	8.37248	1.94527	8.48804	7.39714	8.92925	4.65612	10.9222	280.181	0.0787398	0.399127	0.977232	2.15412	-2962.07	-3238.78			11.5812	12.2074	5.94348	8.1692
	3.6094	18.6719	11.3192	20.1312	8.43296	8.07079	1.91921	8.71414	7.51498	9.37993	4.74399	12.194	289.628	0.0789447	0.399519	0.965615	2.15753	-2928.84	-3238.61			11.2002	12.2117	6.04944	8.77263
	3.46863	17.8412	10.9766	20.9475	8.2626	7.88472	1.93038	8.91113	7.58548	10.1968	4.88772	13.5103	298.129	0.0792263	0.399587	0.954549	2.16005	-2886.75	-3238.28			10.7622	12.365	6.14233	9.5316
	3.44167	16.9875	10.3778	21.8704	7.9848	7.86894	1.96177	9.31821	7.75669	11.0404	5.18939	14.8987	300.818	0.0797791	0.399517	0.945986	2.16009	-2863.65	-3237.98			10.269	12.5747	6.34555	10.3761
	3.41355	15.9829	9.8652	23.7234	8.03476	7.93971	1.98217	9.80533	7.7755	12.9405	5.50132	16.064	304.116	0.0807199	0.398991	0.935738	2.16231	-2874.85	-3237.85			9.75389	13.2326	6.521	11.502
	3.35308	14.2803	9.11689	25.9133	7.76572	8.24658	2.00747	10.5031	7.82879	15.8912	5.91272	17.883	307.552	0.0809346	0.398995	0.924144	2.1642	-2898.54	-3237.67			8.91677	13.9752	6.7798	13.229
	3.27777	12.8239	8.30625	28.6718	7.91205	9.17615	2.07754	11.0264	7.73344	20.2005	6.61997	19.7384	310.17	0.0816963	0.399066	0.91755	2.16901	-2923.86	-3237.43			8.13597	15.2533	6.94578	15.5196
	3.23662	11.5092	7.60824	31.9465	7.95877	10.2117	2.10847	11.4421	7.53891	26.1326	7.46268	22.2844	317.9	0.0826481	0.399397	0.909695	2.17485	-2967.09	-3237.29			7.45137	16.7056	7.02984	18.6266
	3.30121	10.5247	6.86848	35.8088	7.96929	11.4353	2.14685	11.7562	7.17768	32.4926	8.47779	24.8476	328.059	0.0835197	0.399685	0.907314	2.18064	-3057.61	-3237.3			6.89812	18.4045	7.02692	21.9393
	3.38408	9.82258	6.65122	38.3322	8.11345	13.0449	2.18675	11.9697	6.94231	37.2933	9.59008	27.6997	340.6	0.0842268	0.399896	0.897161	2.18229	-3118.86	-3237.22			6.61929	19.8302	7.03291	24.861
	3.53883	9.07409	6.60696	39.4871	8.40931	14.4433	2.41799	12.0364	6.93547	42.5195	11.3928	32.3587	353.991	0.0847069	0.399565	0.895182	2.18093	-3155.79	-3237.06			6.40663	20.7799	7.12997	28.757
	3.68901	8.61358	6.68257	41.9164	8.30668	15.458	2.63587	12.073	6.88934	49.0203	12.931	35.2945	372.705	0.0844793	0.399873	0.897352	2.17737	-2630.35	-3236.13			6.32838	21.8937	7.19941	32.4153
	3.91339	8.2224	6.88583	44.0995	8.37487	16.1553	2.8156	12.1312	6.87137	53.6344	14.2291	37.602	400.012	0.0843768	0.400404	0.907348	2.17832	-1844.65	-3234.01			6.34054	22.8766	7.27271	35.1552
	4.06714	8.35454	6.86032	45.7995	8.39193	16.5347	2.94181	12.1035	6.77504	57.6858	15.3669	39.9254	444.436	0.0839944	0.401516	0.912786	2.18399	-991.431	-3231.28			6.42733	23.5754	7.27345	37.6594
	4.1604	8.50041	7.1781	46.9685	8.36387	16.7297	2.99116	11.8541	6.64227	60.5168	16.2829	41.3296	500.258	0.0837965	0.402057	0.915305	2.1871	-163.194	-3228.45			6.61297	24.0207	7.16252	39.3764
	4.38275	8.96654	7.45663	47.1684	8.46703	16.5804	3.05449	11.3828	6.47311	60.7095	16.8861	42.7559	574.375	0.0835368	0.402574	0.915244	2.19421	696.632	-3225.52			6.93531	24.072	6.97014	40.1172

## Sheet: P208 U2
	Ra Li	Oi Li	Oe Li	MF Li	ICO Li	LO Li	Ra Re	Oi Re	Oe Re	MF Re	ICO Re	LO Re	EKG	Kippwinkel	Rotwinkel	Kraft x	Kraft y	Druck li	Druck re			Bauch links	Rücken links	Bauch rechts	Rücken rechts
	4.23316	33.4583	8.86614	29.2899	4.89899	6.20275	4.41258	70.7799	14.7539	88.6042	18.1272	68.1689	418.366	0.155651	0.258615	0.559449	3.99415	41	-2046.32			15.5192	13.4639	29.9821	58.3001
	4.28703	32.6644	8.5434	30.9406	4.69822	6.37661	4.39168	70.104	14.298	96.1155	20.1174	71.3496	430.528	0.155644	0.258821	0.565899	3.98941	34	-2033.93			15.1649	14.0051	29.5979	62.5275
	4.49849	31.8748	8.33154	33.2818	4.49992	6.66736	4.43435	67.7142	13.6618	104.277	21.2137	73.4791	442.625	0.155242	0.259415	0.56951	3.9912	1.02051	-2022.88			14.9016	14.8164	28.6034	66.3232
	4.74779	31.6798	8.09783	34.8199	4.31757	7.10561	4.45439	68.1851	12.8124	107.595	22.3529	74.9096	456.733	0.155369	0.259473	0.572178	3.99239	11	-2012.82			14.8418	15.4144	28.484	68.2857
	4.95921	30.8275	8.06506	35.2938	4.47583	7.45052	4.52356	67.4588	11.8896	108.266	22.7621	74.541	463.978	0.155636	0.259244	0.580207	3.99616	-2760.42	L			14.6172	15.7401	27.9573	68.5232
	5.14814	30.1832	8.11431	35.7244	4.61214	7.73634	4.5718	65.2269	11.4621	106.759	22.6775	73.105	457.405	0.155618	0.258855	0.580641	3.99626	-2727.64	-1997.01			14.4819	16.0243	27.0869	67.5138
	5.15975	30.4494	8.33017	35.3567	4.79527	7.99251	4.69994	64.9451	11.1111	103.081	22.4633	70.4168	452.454	0.156343	0.258078	0.590582	3.99906	-2722	-1990.92			14.6464	16.0482	26.9187	65.3203
	5.27287	31.1232	8.40024	34.2737	5.01015	8.3468	4.62233	62.6586	10.7451	95.6387	21.9222	67.3512	447.592	0.156776	0.257085	0.601799	4.00635	-2742.87	-1986.19			14.9321	15.8769	26.0087	61.6373
	5.33747	30.9692	8.51145	31.8067	5.1294	8.61287	4.65653	62.8579	10.6275	89.2614	21.4698	63.4333	438.042	0.156984	0.256545	0.610755	4.01733	-2786.51	-1982.3			14.9394	15.183	26.0473	58.0548
	5.39859	30.1551	8.5731	28.9747	5.45855	9.28495	4.77685	61.9119	10.7618	79.7944	20.8966	58.9639	424.188	0.157278	0.255935	0.619552	4.02839	-2851.1	-1979.74			14.7089	14.5727	25.8169	53.2183
	5.42461	29.0332	8.50595	26.8774	5.60613	9.98446	4.85999	58.5361	10.8861	72.114	19.7241	55.8711	411.76	0.157806	0.255181	0.625454	4.04303	-2934.61	-1978.42			14.3212	14.156	24.7608	49.2364
	5.44502	28.6328	8.54354	24.581	5.98385	11.0466	4.97925	56.5223	11.2857	60.5199	18.0283	51.6295	409.854	0.157882	0.255211	0.633913	4.05635	-3027.25	-1978.56			14.2071	13.8705	24.2624	43.3926
	5.3447	28.8241	8.63851	21.2003	6.12762	11.9474	5.03035	54.9479	11.9284	48.0336	16.5492	47.9177	408.191	0.158022	0.254681	0.636484	4.05573	-3118.31	-1980.57			14.2691	13.0918	23.9689	37.5002
	5.14841	29.2873	8.99108	17.7594	6.22685	13.2167	4.85805	51.4518	12.5192	38.9677	14.8469	43.6016	405.444	0.15823	0.254957	0.641716	4.05534	-3195.4	-1985.05			14.4756	12.401	22.943	32.4721
	4.94733	30.4456	8.90444	15.544	6.28981	14.2217	4.76654	46.5827	13.3602	33.0104	13.5708	40.1163	400.569	0.158983	0.255017	0.647153	4.04993	-3249.57	-1991.78			14.7658	12.0185	21.5698	28.8992
	4.8443	31.6033	8.83182	13.1928	6.47566	15.2622	4.68273	42.62	13.6368	27.4029	12.4673	35.7587	392.942	0.159161	0.254993	0.658477	4.04408	-3282.33	-2001.93			15.0932	11.6436	20.3132	25.2096
	4.61898	32.1028	8.61209	10.9329	6.72807	16.7492	4.55279	36.7389	14.1475	23.279	11.1665	32.2398	377.892	0.159165	0.255	0.657055	4.03144	-3300.74	-2015.78			15.1113	11.4701	18.4797	22.2284
	4.47213	32.9392	8.49788	9.3114	7.03764	18.2925	4.50941	33.7934	14.5896	21.9523	10.2792	28.3809	372.232	0.159038	0.254994	0.65118	4.01242	-3312.01	-2034.25			15.3031	11.5472	17.6308	20.2041
	4.40708	34.6169	8.44686	8.5287	7.4621	19.6602	4.40841	29.9294	15.1511	19.6141	9.77209	25.4886	376.431	0.159005	0.255043	0.64211	3.99021	-3319.51	-2058.21			15.8236	11.8837	16.4963	18.2916
	4.28869	36.0894	8.48381	8.0691	7.67923	20.4191	4.31752	28.6298	15.7212	17.6081	8.91874	22.5919	379.111	0.158813	0.255464	0.632695	3.96234	-3324.5	-2085.61			16.2873	12.0558	16.2229	16.3729
	4.1322	36.5859	8.41459	7.32302	7.99313	21.0497	4.25278	28.7771	16.004	16.3581	8.54101	19.0705	376.864	0.158606	0.25574	0.624328	3.93199	-3327.95	-2115.85			16.3776	12.122	16.3446	14.6565
	4.08149	38.3376	8.47396	6.62595	8.32798	21.514	4.10069	29.5482	16.2724	15.7904	8.22783	16.4752	375.366	0.158847	0.256053	0.609801	3.90224	-3330.26	-2149.43			16.9643	12.156	16.6404	13.4978
	4.06109	38.9249	8.31572	6.43009	8.83492	21.7055	4.02825	29.3599	16.3726	15.3634	8.06873	13.8333	377.795	0.159101	0.255995	0.602018	3.88364	-3331.58	-2184.4			17.1006	12.3235	16.5869	12.4218
	4.00637	40.1687	8.0669	6.29149	9.17657	21.6846	3.9769	28.9259	16.4587	14.9769	7.82663	12.2703	380.361	0.159233	0.255595	0.596227	3.86245	-3332.42	-2220.76			17.414	12.3842	16.4538	11.6913
	3.91544	40.5108	8.00956	6.01846	9.39067	21.6084	3.85856	29.1172	16.1891	14.6475	7.79976	10.9057	380.07	0.159173	0.255515	0.586308	3.83729	-3333.31	-2255.87			17.4786	12.3392	16.3883	11.1177
	3.81888	41.7746	7.96201	5.77105	9.56221	21.4534	3.79698	29.2384	16.1748	13.9416	7.45853	9.66588	390.675	0.159548	0.255791	0.579694	3.81923	-3334.42	-2289.49			17.8518	12.2622	16.4034	10.3553
	3.74039	42.2853	7.79055	5.51803	9.49571	20.6362	3.72797	29.3556	15.8805	13.4193	7.1535	8.90414	402.091	0.159785	0.256314	0.571113	3.80287	-3335.38	-2318.19			17.9387	11.8833	16.3214	9.82564
	3.66605	42.2693	7.59658	5.39256	9.46213	19.8289	3.63465	28.4797	15.5735	12.022	6.81226	8.41184	406.897	0.160145	0.256802	0.570206	3.78348	-3336.12	-2342.81			17.844	11.5612	15.8959	9.08205
	3.64744	41.746	7.48444	5.19342	9.31085	19.3715	3.57742	27.9847	15.0608	10.9364	6.36589	8.2346	416.483	0.160413	0.25672	0.568152	3.76972	-3336.99	-2361.77			17.626	11.2919	15.541	8.51231
	3.71704	41.0948	7.3451	4.96805	9.19704	19.7004	3.52215	29.3923	14.4035	9.771	5.83044	8.16336	427.507	0.160282	0.256636	0.564436	3.75643	-3337.94	-2377.44			17.3857	11.2885	15.7727	7.9216
	3.73178	41.6112	7.27726	5.06312	9.11146	20.2434	3.40633	29.7639	14.0024	9.27756	5.44635	7.75509	433.855	0.160199	0.256202	0.560849	3.74759	-3338.67	-2389.49			17.5401	11.4727	15.7242	7.493
	3.83469	39.7129	7.17804	5.16023	8.87481	21.159	3.3382	28.2412	13.3946	9.15769	5.09309	7.68612	435.019	0.159499	0.256153	0.559858	3.73765	-3339.25	-2397.63			16.9085	11.7314	14.9913	7.3123
	3.8464	38.9096	7.24155	5.25623	8.53913	22.2388	3.29203	28.4143	12.9136	9.13423	4.70989	7.8399	433.812	0.159309	0.256602	0.556784	3.73259	-3339.97	-2402.53			16.6658	12.0114	14.8733	7.228
	3.91905	37.0367	7.10408	5.75602	8.18523	23.9277	3.28497	29.3164	12.2402	9.1079	4.43211	7.99566	434.782	0.159171	0.257109	0.551072	3.72445	-3340.65	-2404.32			16.0199	12.623	14.9472	7.17856
	3.89083	35.3638	7.0431	6.03873	8.13765	25.7054	3.22569	30.2538	11.58	9.09834	4.12411	7.99474	435.335	0.158935	0.257497	0.541085	3.7162	-3341.11	-2404.28			15.4326	13.2939	15.0198	7.0724
	3.82748	32.8358	6.89202	6.35855	8.07211	27.8732	3.2026	30.512	11.1269	9.00756	3.86442	7.98785	428.576	0.159122	0.258041	0.530841	3.70509	-3341.45	-2403.02			14.5184	14.1013	14.9472	6.95328
	3.78798	31.1572	7.02364	6.82258	8.35839	29.541	3.23113	30.9134	10.5331	9.11019	3.70135	8.04783	420.366	0.159371	0.258038	0.527251	3.6983	-3341.9	-2401.11			13.9896	14.9073	14.8926	6.95312
	3.81601	30.433	7.22392	7.17528	8.74383	30.9166	3.19821	31.4871	9.92566	9.09027	3.56642	8.17298	420.594	0.159398	0.258019	0.521182	3.69323	-3342.37	-2398.64			13.8243	15.6119	14.8703	6.94322
	3.79909	29.306	7.27258	7.43998	9.06796	31.7948	3.14057	31.3833	9.5297	9.25345	3.40853	8.42773	423.561	0.159415	0.257763	0.516335	3.67764	-3342.67	-2395.92			13.4592	16.1009	14.6845	7.0299
	3.74746	29.106	7.12688	7.66839	9.40704	32.4558	3.14587	29.9523	9.12259	9.17184	3.35651	8.50149	421.227	0.160216	0.25725	0.505872	3.6665	-3342.88	-2392.95			13.3268	16.5104	14.0736	7.00995
	3.69149	27.7123	7.00338	7.70966	9.31552	32.2653	3.10941	29.305	8.7241	8.87802	3.3351	8.48958	417.641	0.160929	0.256382	0.50098	3.66962	-3343.21	-2389.43			12.8024	16.4301	13.7128	6.9009
	3.5134	26.7661	6.92638	7.71307	9.34296	31.5323	3.0812	29.2192	8.44962	8.37067	3.41945	8.85973	414.813	0.161458	0.256344	0.497505	3.67517	-3343.52	-2385.12			12.402	16.1961	13.5833	6.88328
	3.39626	25.6522	6.752	7.72158	9.28691	30.4158	3.07857	28.2157	8.2788	8.16171	3.46355	8.69544	407.843	0.162637	0.255642	0.497123	3.67975	-3343.68	-2380.43			11.9335	15.8081	13.191	6.77357
	3.36755	24.8361	6.65329	7.60129	8.9829	28.8596	3.1011	27.4847	8.08484	8.38007	3.45505	8.79972	396.883	0.163922	0.255407	0.497548	3.68858	-3343.83	-2375.84			11.619	15.1479	12.8902	6.87828
	3.4131	23.7583	6.56981	7.56499	8.68039	26.7667	3.08818	26.1992	8.07761	8.26921	3.36998	9.05912	383.006	0.16437	0.254749	0.501412	3.69578	-3344.09	-2370.91			11.2471	14.3374	12.455	6.89944
	3.43926	23.284	6.76156	7.40518	8.30675	24.8157	3.06254	26.607	8.03597	8.30489	3.38681	9.18018	372.241	0.164696	0.254233	0.502788	3.71255	-3344.31	-2365.53			11.1616	13.5092	12.5685	6.95729
	3.40467	22.3612	6.56269	7.28606	7.81986	23.0599	3.0231	26.6241	7.81857	8.16658	3.39954	9.20762	371.286	0.164908	0.253978	0.499602	3.72407	-3344.42	-2360.41			10.7762	12.7219	12.4886	6.92458
	3.28854	21.3376	6.72272	7.03312	7.23979	21.2814	3.00964	26.2639	8.00368	7.97802	3.38395	9.3725	376.11	0.165246	0.253404	0.492511	3.73528	-3344.54	-2355.77			10.4496	11.8514	12.4257	6.91149
	3.22285	20.5551	6.61129	6.839	6.62455	19.4311	3.05153	25.9788	8.29686	7.76784	3.39557	9.24244	378.551	0.165925	0.253257	0.486785	3.76541	-3344.75	-2350.89			10.1298	10.9649	12.4424	6.80195
	3.17392	19.5191	6.77267	6.61352	6.26991	17.4348	3.04415	25.3259	8.69062	7.62124	3.4494	9.24521	375.843	0.166189	0.253495	0.486775	3.78599	-3344.94	-2345.82			9.82188	10.1061	12.3535	6.77195
	3.14602	19.3667	6.88611	6.41455	6.04742	15.8896	3.069	24.138	8.90165	7.54475	3.43672	9.20497	369.87	0.166324	0.253423	0.484812	3.79872	-3345.05	-2340.98			9.79961	9.45051	12.0362	6.72881
	3.12762	20.294	7.05615	6.29418	5.61439	14.7698	3.21398	23.5917	9.35075	7.47356	3.45678	9.04844	373.238	0.166702	0.253006	0.480213	3.80913	-3345.18	-2337.36			10.1592	8.89278	12.0521	6.65959
	3.12306	21.2248	7.13333	6.1158	5.4104	14.2676	3.33215	22.8535	9.69776	7.23831	3.4721	9.0313	387.412	0.166321	0.252564	0.481635	3.8151	-3345.37	-2333.69			10.4937	8.59793	11.9611	6.58057
	3.0982	23.1152	7.36806	5.72699	5.53963	13.8879	3.35914	21.9292	9.99803	6.53895	3.55469	9.01279	399.969	0.165987	0.252546	0.48711	3.82224	-3345.5	-2329.66			11.1938	8.38484	11.7621	6.36881
	3.04373	25.222	7.43827	5.33896	5.59305	12.9511	3.60506	21.3238	10.2045	6.19922	3.70133	8.95706	404.305	0.166235	0.252414	0.493773	3.83346	-3345.58	-2326.16			11.9013	7.96102	11.7111	6.28587
	3.02224	27.4778	7.38542	5.09162	5.52988	12.2774	3.76181	20.1455	10.8336	5.88799	3.79068	9.18318	408.668	0.166168	0.25207	0.497183	3.83334	-3345.71	-2323.28			12.6285	7.63296	11.5803	6.28728
	3.0997	30.5456	7.47714	4.82898	5.49527	12.2552	3.91247	19.56	11.0817	5.65469	3.88143	9.48471	415.637	0.165858	0.252019	0.509826	3.83208	-3345.83	-2319.97			13.7075	7.52647	11.5181	6.34028
	3.19435	32.3105	7.45062	4.59554	5.56817	11.9226	3.99323	19.5515	11.013	5.68949	3.93771	9.98228	418.896	0.165951	0.251695	0.519597	3.83511	-3345.9	-2316.16			14.3185	7.36209	11.5192	6.53649
	3.29851	33.5382	7.41219	4.50045	5.55472	12.0977	4.07179	19.1464	11.1839	5.66329	4.1705	10.4888	412.879	0.165863	0.251923	0.530091	3.83172	-3345.97	-2312.88			14.7496	7.38428	11.4674	6.77419
	3.39728	36.1218	7.21449	4.46928	5.50527	11.9029	4.12878	19.7415	11.1062	5.86455	4.25013	12.0546	399.912	0.166078	0.251793	0.536945	3.83396	-3346.08	-2310.45			15.5778	7.29248	11.6588	7.38978
	3.43793	37.3654	7.34435	4.52337	5.32734	11.643	4.19292	20.0599	11.2784	6.16939	4.39044	14.0827	399.196	0.166514	0.252149	0.544548	3.84027	-3346.15	-2307.62			16.0492	7.16456	11.8438	8.21417
	3.44189	38.2956	7.33139	4.54477	5.37607	11.5934	4.07146	20.3497	11.2276	6.50417	4.46493	17.0017	404.565	0.166701	0.252208	0.5552	3.84748	-3346.14	-2304.46			16.3563	7.17142	11.8829	9.32358
	3.51535	39.4356	7.33606	4.6526	5.34147	11.1439	4.04477	21.3398	11.2371	7.28388	4.5553	20.6937	401.264	0.166857	0.252515	0.569474	3.85547	-3346.12	-2302.35			16.7623	7.04598	12.2072	10.8443
	3.46097	39.2009	7.04682	4.71379	5.27769	10.7294	4.0349	22.2993	11.3228	7.90968	4.69534	24.0046	394.581	0.166866	0.251751	0.57779	3.86653	-3346.15	-2301.32			16.5696	6.90695	12.5523	12.2032
	3.48235	39.4976	7.02216	4.82674	5.35468	10.4993	3.87075	23.246	11.2096	8.87835	4.73739	28.6803	385.757	0.167078	0.251816	0.584036	3.87293	-3346.13	-2300.32			16.6674	6.89357	12.7754	14.0987
	3.44919	40.0165	6.95795	4.97103	5.42363	10.3848	3.70695	24.2905	10.7212	9.70991	5.15456	31.2073	375.416	0.167098	0.251214	0.591233	3.87856	-3346.06	-2299.48			16.8079	6.9265	12.9062	15.3573
	3.43914	40.0389	7.01001	5.07559	5.58022	10.1487	3.55177	24.751	10.6378	10.4095	5.36684	33.5799	366.261	0.167207	0.250497	0.59568	3.89071	-3346.02	-2299.94			16.8293	6.93483	12.9802	16.4521
	3.42161	40.596	7.02838	5.19768	5.76674	10.4851	3.46128	25.2493	10.4149	11.2224	5.63664	35.3048	359.224	0.166917	0.250106	0.600864	3.90466	-3346.04	-2301.66			17.0153	7.14983	13.0418	17.3879
	3.37094	41.4245	7.11307	5.23659	5.94347	10.3991	3.34415	26.106	10.0596	12.3468	6.0565	37.0332	356.973	0.166587	0.249253	0.607537	3.91155	-3345.99	-2303.06			17.3029	7.19307	13.1699	18.4789
	3.32957	41.7025	7.09928	5.40887	6.10653	10.3556	3.29105	26.5592	10.1622	13.2812	6.23674	38.7317	360.66	0.166886	0.248266	0.615988	3.91789	-3345.9	-2304.31			17.3771	7.29034	13.3375	19.4165
	3.3501	42.2329	6.93547	5.53559	6.42769	10.6145	3.25108	26.9942	10.2975	14.2714	6.56633	39.0886	356.146	0.1666	0.24819	0.626936	3.92208	-3345.89	-2306.9			17.5061	7.52594	13.5143	19.9754
	3.40812	42.4122	6.94451	5.74991	6.58058	10.8499	3.25115	27.4781	10.2834	15.1238	7.01124	39.2263	345.7	0.166306	0.248271	0.638713	3.92029	-3345.96	-2310.44			17.5883	7.72678	13.6709	20.4538
	3.37082	42.3732	6.8877	6.11015	6.84457	11.4824	3.20997	28.0294	10.9126	16.1975	7.35045	38.6372	333.479	0.166359	0.248625	0.646421	3.92025	-3345.95	-2313.17			17.5439	8.1457	14.0507	20.7284
	3.43552	43.3602	6.95807	6.36926	7.05966	12.2664	3.31641	28.1551	11.5407	18.5477	7.86244	38.5297	319.765	0.16638	0.249627	0.655483	3.91804	-3345.9	-2315.43			17.9179	8.56512	14.3374	21.6466
	3.45267	44.5413	7.08956	6.51883	7.26288	12.6748	3.41022	29.0198	11.8714	20.4948	8.35167	37.0945	309.219	0.166368	0.24994	0.662585	3.92001	-3345.95	-2318.9			18.3612	8.81885	14.7671	21.9803
	3.50294	43.6356	7.21098	6.58902	7.34388	12.9993	3.4679	29.6798	12.4849	22.1197	8.51009	36.5798	312.326	0.166976	0.250975	0.67466	3.92558	-3346.04	-2323.04			18.1165	8.97739	15.2109	22.4032
	3.51716	44.1615	7.15579	6.68897	7.30067	13.4295	3.51238	30.9745	12.732	23.3142	8.96768	36.0237	324.494	0.167386	0.252559	0.683311	3.92814	-3346.03	-2325.98			18.2781	9.13973	15.7396	22.7685
	3.53562	45.3563	7.13806	6.67945	7.19578	13.6731	3.55181	31.5529	13.727	24.4825	9.56564	36.1508	340.57	0.16765	0.253622	0.688556	3.92334	-3345.98	-2328.49			18.6767	9.18278	16.2772	23.3997
	3.56765	47.1953	6.96611	6.61346	7.07484	14.0354	3.60446	31.6611	14.1448	25.5418	10.0127	34.6906	354.472	0.167791	0.254978	0.698545	3.92357	-3346.03	-2331.95			19.243	9.24123	16.4701	23.415
	3.52402	49.8605	6.81377	6.58036	6.99234	14.1568	3.67263	31.7702	14.6804	26.5982	10.5343	33.8185	359.968	0.167948	0.256425	0.705067	3.91709	-3346.12	-2335.11			20.0661	9.24318	16.7077	23.6504
	3.52738	53.2576	6.91709	6.58597	7.08325	14.1476	3.75718	32.7049	15.2372	27.8814	11.1732	33.7385	361.326	0.168113	0.257392	0.705624	3.91459	-3346.09	-2336.46			21.234	9.27226	17.2331	24.2644
	3.5384	54.6859	6.90597	6.44171	7.37573	14.1701	3.86918	34.7044	15.892	28.3769	11.6279	32.7923	365.893	0.168178	0.258077	0.706927	3.91935	-3346.05	-2337.18			21.7101	9.32919	18.1552	24.2657
	3.56752	56.7931	6.98866	6.31437	7.75659	14.2446	3.97845	35.4092	16.3409	28.5767	12.1089	31.3083	376.681	0.168141	0.258926	0.704514	3.91406	-3346.14	-2338.73			22.4498	9.43853	18.5762	23.998
	3.60014	60.2188	6.95916	6.12712	8.33102	14.2604	4.02959	35.4014	16.5691	27.7156	12.5844	29.6313	401.074	0.168265	0.258858	0.695917	3.91308	-3346.23	-2339.58			23.5927	9.57284	18.6667	23.3104
	3.63577	62.0907	7.01345	6.22582	9.44815	14.9946	4.18903	35.0604	17.0183	26.7341	13.123	28.8641	426.307	0.167984	0.25942	0.690098	3.9052	-3346.19	-2338.4			24.2466	10.2229	18.7559	22.9071
	3.63949	64.3868	7.32334	6.43951	10.7457	16.0743	4.28775	34.7146	17.1233	25.8844	13.642	27.5436	446.309	0.167576	0.259646	0.676572	3.9033	-3346.14	-2336.02			25.1165	11.0865	18.7086	22.3567
	3.67107	65.8165	7.69673	6.61029	11.8516	18.4199	4.47157	33.8565	17.3541	25.6039	13.7262	25.8637	453.762	0.167515	0.259352	0.672481	3.90002	-3346.21	-2334.01			25.7281	12.2939	18.5607	21.7313
	3.72275	69.2519	7.72099	6.781	12.4866	21.169	4.61888	33.3891	17.3702	25.1768	14.4313	24.6039	455.091	0.167674	0.259293	0.663144	3.8978	-3346.26	-2330.93			26.8986	13.4789	18.4594	21.404
	3.72463	67.7509	7.91416	7.0137	13.0839	23.396	4.67107	33.5072	17.8095	25.176	14.4178	23.6095	447.811	0.167128	0.259173	0.651332	3.88597	-3346.18	-2325.71			26.4632	14.4979	18.6626	21.0678
	3.72761	66.5407	7.98351	7.25102	13.6088	25.8427	4.79989	33.207	18.1712	24.5433	14.5822	22.2834	441.25	0.166373	0.258424	0.6367	3.88348	-3346.11	-2320.73			26.0839	15.5675	18.726	20.4696
	3.69132	66.5305	8.24415	7.5323	14.0095	28.9335	4.81514	32.122	18.1013	24.3339	14.9032	20.029	443.445	0.166145	0.257946	0.630014	3.88628	-3346.15	-2316.93			26.1553	16.8251	18.3462	19.7554
	3.70236	67.3102	8.44821	7.57428	14.3008	32.1587	4.85677	29.5671	18.0054	24.5913	15.0705	19.0488	448.416	0.166202	0.257422	0.622819	3.88005	-3346.13	-2312.3			26.4869	18.0113	17.4764	19.5702
	3.72945	66.3368	8.696	7.64399	14.6596	35.3711	4.80007	27.8087	17.7153	24.4494	15.0703	17.6617	446.574	0.165833	0.256634	0.610041	3.87136	-3345.98	-2305.99			26.2541	19.2249	16.7747	19.0605
	3.72097	64.5752	8.98918	7.97887	15.2498	38.1779	4.78764	27.1544	17.3186	24.0632	14.6412	16.2965	442.743	0.165923	0.256521	0.60135	3.8625	-3345.84	-2300.27			25.7618	20.4689	16.4202	18.3336
	3.70799	62.8048	9.18769	8.49197	15.1335	40.8347	4.72509	26.3929	16.9493	25.1071	14.3252	14.2215	440.042	0.165562	0.25577	0.596255	3.85605	-3345.78	-2295.84			25.2335	21.4868	16.0225	17.8846
	3.79032	62.5268	9.37085	10.3658	14.7495	42.9977	4.63011	25.0217	16.5827	26.384	14.0299	12.9086	431.452	0.164973	0.255686	0.594112	3.84913	-3345.68	-2287.75			25.2293	22.7043	15.4115	17.7742
	3.81189	61.6862	9.674	12.3134	15.0773	45.2132	4.4818	23.9437	16.1033	27.2293	13.6863	11.6865	421.688	0.164322	0.255291	0.5848	3.845	-3345.46	-2247.3			25.0574	24.2013	14.843	17.534
	3.79568	58.4456	9.90578	15.3475	15.6043	46.385	4.38854	23.3625	15.8411	28.8169	12.4204	10.6738	409.157	0.164169	0.254853	0.579306	3.84273	-3345.22	-2131.44			24.049	25.7789	14.5307	17.3037
	3.78485	60.3465	10.274	20.8296	16.2324	48.5598	4.35819	23.7009	14.9349	30.8336	11.6513	10.2022	396.759	0.163958	0.254579	0.575968	3.84504	-3345	-1932.37			24.8018	28.5406	14.3313	17.5623
	3.77091	61.4028	10.9408	29.4141	17.583	51.2146	4.31638	24.0732	13.8752	33.9097	10.8134	10.1761	386.143	0.164505	0.254246	0.572123	3.83995	-3344.64	-1662.69			25.3715	32.7372	14.0883	18.2997
	3.85096	60.2977	11.2091	38.6018	18.2691	53.1491	4.34439	24.9883	13.5626	37.4601	9.66366	10.5222	368.572	0.16493	0.254536	0.56537	3.83393	-3344.19	-1362.26			25.1193	36.6733	14.2984	19.2153
	3.92689	59.7721	11.7541	52.232	19.3152	54.3511	4.37161	25.3812	13.2074	39.4731	8.66459	11.3757	352.342	0.165032	0.253949	0.557537	3.83794	-3343.8	-1054.09			25.1511	41.9661	14.3201	19.8378
	3.99762	58.0367	12.2795	64.9884	21.071	56.322	4.34366	25.5336	12.7049	41.444	7.82444	11.9547	344.41	0.164763	0.253848	0.554958	3.84675	-3343.54	-724.241			24.7713	47.4605	14.194	20.4077
	4.07186	56.542	12.9205	70.6898	22.1128	58.3596	4.40171	26.6706	12.6589	43.7454	7.13412	12.6416	337.372	0.164178	0.253425	0.548578	3.85468	-3343.28	-396.897			24.5115	50.3874	14.5771	21.1737
	4.2294	57.2986	13.3918	75.4194	22.6835	59.3819	4.58472	27.9966	12.2597	44.3589	6.54429	13.3307	326.412	0.164094	0.253131	0.540582	3.86352	-3342.94	-61.1698			24.9733	52.4949	14.947	21.4113
	4.32112	56.7508	13.6384	79.2241	23.084	59.8461	4.7365	29.759	11.9862	44.512	5.91747	14.4819	313.743	0.164175	0.252402	0.530142	3.8672	-3342.67	265.513			24.9034	54.0514	15.4939	21.6371
	4.50462	54.0603	14.0463	81.114	23.1848	59.2104	4.9765	31.4844	11.9715	44.0662	5.7216	15.2949	312.971	0.163841	0.251975	0.527376	3.8699	-3342.53	546.595			24.2038	54.503	16.1442	21.6942
	4.71257	54.1218	14.7269	81.2435	22.7533	58.8768	5.16959	32.4568	11.6818	42.4473	5.73339	16.3392	322.398	0.163871	0.251677	0.524885	3.87505	-3342.39	745.045			24.5204	54.2912	16.4361	21.5066
	4.84085	52.5505	15.2175	80.1701	22.3971	57.147	5.22582	32.5652	11.8905	40.8115	5.75489	16.9944	326.796	0.163951	0.251436	0.522194	3.88354	-3342.28	843.614			24.203	53.2381	16.5605	21.1869
	4.98654	50.8772	15.8726	77.1234	21.5275	54.0248	5.26539	32.1167	11.7129	38.1123	5.84852	17.6098	328.244	0.163899	0.250824	0.523063	3.89396	-3342.28	873.541			23.9121	50.8919	16.365	20.5235
	5.00813	50.3703	16.8979	72.4205	20.8737	50.3969	5.23332	30.8298	11.1339	34.2387	6.19911	18.427	331.832	0.16312	0.250351	0.524549	3.90133	-3342.4	864.201			24.0921	47.8971	15.7323	19.6216
	5.02044	48.3227	18.0981	61.6597	19.7527	46.5692	5.1442	29.686	10.9237	31.6051	6.36445	18.7654	342.073	0.163154	0.250165	0.52678	3.90261	-3342.53	830.448			23.8137	42.6605	15.2513	18.9116
	5.08603	47.6532	19.3943	50.1504	17.5059	41.1818	5.19981	29.0014	11.031	27.8275	6.50439	20.253	360.131	0.163181	0.249902	0.53079	3.91059	-3342.56	778.834			24.0445	36.2793	15.0774	18.1949
	5.22738	45.8495	20.6395	43.4347	15.3729	34.9555	5.15362	27.621	11.1741	24.189	6.58992	20.7186	376.563	0.163361	0.250015	0.535093	3.91508	-3342.67	712.674			23.9055	31.2544	14.6496	17.1658
	5.29833	41.8752	21.6766	35.4233	13.7675	30.14	5.0187	25.4995	11.4983	20.6557	6.64549	22.3676	393.27	0.16304	0.250248	0.535729	3.91305	-3342.9	633.845			22.9501	26.4436	14.0055	16.5563
	5.25864	38.3947	22.7884	27.3755	12.3309	24.8631	4.93524	24.2234	11.8527	17.1035	6.68465	23.0711	411.004	0.16262	0.250305	0.536906	3.90533	-3343.11	549.637			22.1472	21.5232	13.6704	15.6197
	5.31614	35.0005	23.4784	21.4128	10.8851	21.1284	4.98342	22.3387	12.4917	14.185	6.81367	23.6143	435.518	0.162907	0.250256	0.539271	3.90059	-3343.24	460.928			21.265	17.8088	13.2713	14.871
	5.33059	30.7426	23.8702	17.4298	10.0072	16.2487	5.01479	20.734	13.2246	11.7297	7.03483	23.8167	455.013	0.162705	0.250524	0.542476	3.88413	-3343.43	372.582			19.9811	14.5619	12.9911	14.1937
	5.2885	25.7276	24.3226	13.7182	8.786	12.4616	5.14528	19.9177	13.7732	9.93013	7.0502	24.6753	462.799	0.163033	0.250548	0.545209	3.86981	-3343.75	285.805			18.4462	11.6553	12.9454	13.8852
	5.35252	23.2326	24.5257	11.3808	7.94113	10.3777	5.26024	19.8247	14.4221	8.35608	7.15388	25.4504	468.023	0.162398	0.250869	0.544283	3.86795	-3344	206.51			17.7036	9.89989	13.169	13.6535
	5.43162	21.1852	24.183	9.20731	7.24962	9.1003	5.5187	20.898	14.9355	7.50007	6.94677	26.2157	477.041	0.162208	0.250788	0.538767	3.87671	-3344.12	132.317			16.9333	8.51908	13.7841	13.5542
	5.56593	21.1823	23.3019	7.66625	6.65421	8.49878	5.66674	22.0547	15.3387	6.99682	6.90965	26.6418	482.946	0.161622	0.251019	0.533611	3.88074	-3344.28	57.0303			16.6834	7.60641	14.3534	13.5161
	5.53169	22.8755	22.282	7.29692	6.34522	7.99687	5.82055	24.2508	15.6833	6.82697	6.91231	27.4554	481.676	0.161289	0.251432	0.535762	3.87719	-3344.55	-17.6029			16.8964	7.213	15.2516	13.7315
	5.40964	24.4634	20.9657	6.94777	5.92809	7.34331	6.00122	26.2032	15.7044	6.67432	6.88576	28.3994	474.547	0.161175	0.251801	0.53525	3.88152	-3344.74	-90.0982			16.9462	6.73972	15.9696	13.9865
	5.33859	25.5116	19.7704	6.67554	5.57854	6.94289	6.04816	28.0879	15.6368	6.52176	7.06507	28.938	464.099	0.161059	0.252321	0.543192	3.87745	-3344.81	-161.883			16.8735	6.39899	16.591	14.1749
	5.3451	26.398	18.3785	6.43465	5.32154	6.6319	6.23296	28.6378	15.7082	6.42907	7.13931	29.8894	448.228	0.161351	0.252732	0.543993	3.87186	-3344.95	-237.709			16.7072	6.12937	16.8596	14.4859
	5.1825	28.8359	17.2946	6.14901	5.11323	6.41471	6.30304	29.489	15.2437	6.33764	7.27763	30.979	432.722	0.161559	0.252865	0.546265	3.87089	-3345.21	-313.977			17.1044	5.89232	17.0119	14.8648
	5.16373	31.2977	15.9737	6.01483	4.92728	6.02142	6.53917	30.1055	14.8975	6.36234	7.39894	31.629	415.796	0.161283	0.252832	0.547737	3.8794	-3345.42	-390.684			17.4784	5.65451	17.1807	15.1301
	5.17292	32.577	14.5394	5.77352	4.73183	5.85942	6.87973	30.0369	14.6475	6.51597	7.66349	32.9215	404.682	0.160703	0.252621	0.547351	3.88068	-3345.49	-470.889			17.4298	5.45492	17.188	15.7003
	5.03993	33.9194	13.3286	5.57046	4.55205	5.67004	6.96468	30.0393	14.3612	6.83906	7.68425	33.5485	397.16	0.160985	0.25293	0.552955	3.87635	-3345.59	-556.795			17.4293	5.26418	17.1217	16.0239
	4.93012	35.4288	12.3742	5.47545	4.39714	5.51155	7.15698	29.1969	14.2762	7.05885	7.88367	33.569	383.866	0.161211	0.252889	0.558631	3.86798	-3345.81	-647.777			17.5777	5.12805	16.8767	16.1705
	4.85931	35.7174	11.567	5.3574	4.32799	5.34165	7.45713	28.0206	13.9897	7.0865	7.95671	33.8796	370.118	0.161288	0.253564	0.562345	3.85719	-3345.93	-739.999			17.3812	5.00901	16.4891	16.3076
	4.97285	35.3951	10.8748	5.21417	4.1202	5.14366	7.71802	26.1277	13.9581	7.05333	7.99817	33.4955	358.203	0.161309	0.253811	0.564425	3.84993	-3345.89	-835.337			17.0809	4.82601	15.9346	16.1823
	5.04338	35.0554	10.3654	5.05119	4.13108	5.20473	7.84189	25.454	13.7139	7.13366	8.07416	33.2889	351.225	0.161339	0.254076	0.571656	3.84607	-3345.9	-935.313			16.8214	4.79567	15.6699	16.1656
	5.05386	34.3451	9.82765	4.96061	4.04939	5.10547	7.92611	24.397	13.2828	7.27081	7.96751	32.9649	356.59	0.161245	0.25363	0.580143	3.85515	-3346.01	-1038.47			16.4089	4.70516	15.202	16.0677
	4.9572	33.8037	9.58719	4.91261	4.26122	5.18775	7.90685	23.4795	13.0091	7.46961	7.89765	32.8555	371.93	0.161025	0.253057	0.587422	3.87537	-3346.03	-1139.71			16.116	4.78719	14.7985	16.0742
	4.9597	32.5191	9.09135	4.79119	4.46525	5.29835	7.72962	22.6065	12.7319	7.55691	7.49676	33.2181	386.106	0.160536	0.253423	0.593472	3.89594	-3345.89	-1241.41			15.5234	4.85159	14.356	16.0906
	4.93946	30.1857	9.2375	4.78744	4.71187	5.47326	7.43472	21.9382	12.2225	7.68983	7.09778	33.667	403.741	0.160389	0.253626	0.604276	3.91863	-3345.84	-1343.73			14.7875	4.99086	13.8652	16.1515
	4.90544	28.6499	9.2685	4.95953	5.06225	5.64232	7.01498	22.5245	11.7449	7.78048	6.63156	34.3134	417.9	0.159954	0.253514	0.615405	3.94596	-3345.97	-1445.47			14.2746	5.22137	13.7615	16.2418
	4.98693	26.9329	9.56374	5.07185	5.45243	6.04708	6.71391	22.2852	11.2131	7.89339	6.37217	34.6851	425.298	0.159563	0.252927	0.620161	3.97049	-3346.02	-1540.25			13.8279	5.52379	13.4041	16.3169
	4.9673	24.6775	9.83567	5.13065	5.66185	6.50268	6.30424	22.3612	10.6442	7.8479	6.08453	34.6036	428.732	0.158994	0.253056	0.633586	3.99333	-3345.93	-1632.84			13.1602	5.76506	13.1032	16.1787
	4.89203	23.814	10.2305	5.2465	5.92513	6.81994	5.75155	22.0027	10.1805	8.05524	5.87194	34.6884	435.055	0.158477	0.252487	0.644644	4.0175	-3345.94	-1719.51			12.9789	5.99719	12.6449	16.2052
	4.72791	23.5413	10.5909	5.29956	6.14142	7.18568	5.12548	22.0402	9.67091	8.4112	5.70081	33.9298	436.605	0.158195	0.252094	0.654573	4.03911	-3346.15	-1799.22			12.9534	6.20889	12.2788	16.014
	4.49839	22.527	10.6252	5.33309	6.24272	7.3781	4.62866	21.3876	9.49043	8.74397	5.49742	32.8292	432.465	0.158206	0.251516	0.659395	4.0587	-3346.24	-1866.74			12.5502	6.31797	11.8356	15.6902
	4.32841	21.9695	11.3154	5.38019	6.40279	7.4973	4.31914	22.3168	9.25087	8.78987	5.12486	32.0178	429.798	0.158184	0.251596	0.664972	4.06846	-3346.16	-1924.73			12.5378	6.42676	11.9623	15.3109
	4.35579	21.5566	12.0232	5.36951	6.35706	7.60174	4.04434	23.7144	8.9634	8.56751	4.85767	30.6718	429.444	0.158171	0.251178	0.669147	4.07421	-3346.18	-1974.12			12.6452	6.44277	12.2407	14.699
	4.28588	20.6577	12.9315	5.396	6.33255	7.47127	3.84074	24.8001	8.89514	8.4124	4.73189	29.1255	423.146	0.158202	0.250765	0.670806	4.07303	-3346.38	-2014.22			12.625	6.39994	12.512	14.0899
	4.23451	19.5586	14.0833	5.32757	6.36901	7.31982	3.72858	25.8119	8.86856	8.17519	4.561	27.2891	404.377	0.158704	0.250594	0.674418	4.07008	-3346.43	-2048.18			12.6255	6.3388	12.803	13.3418
	4.1357	18.8642	15.21	5.1695	6.18043	7.13723	3.64536	27.2284	9.01484	7.75459	4.49666	24.4362	382.563	0.158934	0.250513	0.674968	4.06378	-3346.29	-2077.14			12.7366	6.16239	13.2962	12.2291
	4.08753	18.4549	16.1048	5.08888	5.91483	6.94951	3.575	29.0704	8.96801	7.31536	4.36637	22.497	375.053	0.159334	0.250707	0.682287	4.05309	-3346.27	-2102.09			12.8824	5.9844	13.8711	11.3929
	4.12691	17.7269	17.0563	4.97035	5.84371	6.58858	3.47722	30.3421	9.04554	7.08444	4.25213	20.4869	372.408	0.159572	0.251246	0.683618	4.03999	-3346.46	-2123.79			12.97	5.80088	14.2883	10.6078
	4.11192	16.5822	17.7505	4.84841	5.71418	6.33857	3.43159	32.5	8.94181	6.59339	4.11036	18.3928	372.593	0.159777	0.251157	0.681988	4.03039	-3346.5	-2141.5			12.8149	5.63372	14.9578	9.69886
	4.07733	15.2187	18.2211	4.79895	5.66263	6.06171	3.44659	33.3077	8.9894	6.04351	4.0231	17.265	374.941	0.15983	0.251635	0.683216	4.01763	-3346.36	-2157.78			12.5057	5.50777	15.2479	9.11054
	4.20271	14.8808	18.5806	4.72426	5.52574	5.78907	3.38737	34.4804	9.18009	5.37821	3.90701	16.5843	374.34	0.159782	0.252198	0.684507	3.99853	-3346.37	-2173.26			12.5547	5.34636	15.6826	8.62317
	4.07874	14.5863	18.6462	4.69035	5.37537	5.73759	3.41585	34.6954	9.15134	5.10363	3.9238	15.4192	365.238	0.159781	0.252663	0.68148	3.98601	-3346.58	-2185.39			12.4371	5.26777	15.7542	8.14889
	4.11151	14.3315	18.5513	4.67525	5.23334	5.57915	3.35336	35.2942	9.29505	5.13005	3.9007	14.8781	353.506	0.160741	0.253222	0.683464	3.97637	-3346.61	-2196.42			12.3314	5.16258	15.9809	7.96961
	4.13993	13.8511	18.1182	4.73919	5.14832	5.66223	3.33071	35.1359	9.15453	5.15876	3.90386	14.5685	347.828	0.161262	0.25359	0.680156	3.96964	-3346.45	-2208.78			12.0364	5.18324	15.8737	7.87703
	4.05044	14.255	17.34	4.8003	4.99883	5.94368	3.29345	35.1	9.1444	5.295	3.79531	14.9805	359.464	0.161553	0.254495	0.672296	3.96085	-3346.46	-2221.25			11.8818	5.2476	15.846	8.02361
	4.29566	15.239	16.4378	4.96953	4.8827	6.51683	3.37307	35.838	9.02116	5.41167	3.8835	14.8664	382.716	0.162334	0.255008	0.658718	3.9497	-3346.65	-2233.43			11.9908	5.45635	16.0774	8.05385
	4.32031	15.8223	15.5938	5.04864	4.82125	6.93283	3.35073	37.0468	9.00921	5.58041	3.88876	15.3976	403.019	0.163049	0.25528	0.646627	3.95444	-3346.65	-2244.28			11.9121	5.60091	16.4689	8.28891
	4.25388	16.3019	14.6942	5.27051	4.86677	7.78393	3.3644	37.2965	9.02485	5.92567	4.2906	15.8633	405.343	0.164149	0.254915	0.641733	3.96263	-3346.43	-2254.73			11.75	5.97374	16.5619	8.69319
	4.25705	18.0526	13.5775	5.56785	5.04556	8.79659	3.35248	37.2281	9.04342	6.10573	4.414	16.3271	394.673	0.164847	0.255138	0.639716	3.97079	-3346.41	-2264.94			11.9624	6.47	16.5413	8.94893
	4.30529	19.9825	12.8195	5.79798	5.03549	10.1162	3.36418	37.7296	9.12565	6.41348	4.47606	16.6524	381.568	0.165465	0.25483	0.625801	3.9728	-3346.6	-2274.13			12.3691	6.98324	16.7398	9.18064
	4.29902	21.8132	11.9469	6.52781	5.19901	11.917	3.38982	38.3084	9.03886	6.60864	4.56516	16.6903	378.984	0.16618	0.254769	0.611899	3.98084	-3346.53	-2281.87			12.6864	7.88129	16.9123	9.28803
	4.38405	23.5009	11.5342	7.14326	5.51392	13.5915	3.39217	39.0306	9.16999	7.04705	4.76961	17.7828	384.727	0.16676	0.254607	0.602921	3.97834	-3346.25	-2290.43			13.1397	8.74955	17.1976	9.8665
	4.37196	24.8586	11.0071	8.34261	5.86981	15.9223	3.41412	39.3377	9.17658	7.60455	4.92499	18.9913	390.536	0.167159	0.254746	0.590856	3.97541	-3346.19	-2298.21			13.4126	10.0449	17.3095	10.5069
	4.36213	27.8538	10.7526	9.68638	6.61892	18.2251	3.39639	40.2568	9.31538	8.28563	5.24279	20.2864	395.817	0.16742	0.25458	0.586651	3.96699	-3346.32	-2303.12			14.3228	11.5101	17.6562	11.2716
	4.42063	29.539	10.4397	11.6136	7.20511	20.5202	3.42228	41.5776	9.46993	9.0292	5.29058	20.5405	398.137	0.167406	0.254019	0.581493	3.95597	-3346.19	-2306.96			14.7998	13.113	18.1566	11.6201
	4.22971	30.4253	10.1574	14.2873	7.78544	22.3746	3.44619	42.218	9.68544	9.88698	5.36187	21.3605	391.149	0.166991	0.253699	0.576331	3.94234	-3345.87	-2311.03			14.9374	14.8158	18.4499	12.2031
	4.17774	31.5029	9.92842	17.3775	8.4913	25.2427	3.48871	42.0626	9.97524	10.825	5.57767	21.7569	383.601	0.166833	0.253404	0.572201	3.93295	-3345.79	-2315.28			15.203	17.0372	18.5088	12.7198
	4.2327	33.1207	9.82139	20.4438	9.34388	27.6925	3.55008	42.5392	10.3253	11.2204	5.45184	22.0542	379.94	0.16634	0.2537	0.562282	3.92191	-3345.82	-2317.33			15.7249	19.1601	18.8048	12.9088
	4.36638	34.5011	9.96004	25.3168	9.88022	29.7132	3.67749	43.8926	10.4028	11.6889	5.42921	22.7137	386.525	0.166115	0.253443	0.558114	3.91258	-3345.47	-2318.14			16.2758	21.6367	19.3243	13.2773
	4.41249	35.5808	10.0782	29.5306	10.6348	31.5198	3.77906	46.0568	10.4909	12.0677	5.49986	23.1015	384.563	0.165793	0.253199	0.557927	3.91529	-3344.87	-2318.61			16.6905	23.8951	20.1089	13.5564
	4.42856	36.1446	10.0407	33.0418	11.4339	32.8661	3.78472	46.1024	10.6576	12.3382	5.55966	23.3797	378.128	0.165885	0.252669	0.557201	3.91746	-3344.49	-2318.49			16.8713	25.7806	20.1816	13.7592
	4.50057	37.5784	10.2541	37.5002	11.8746	33.2777	3.81271	49.137	10.771	12.4606	5.50843	22.491	379.977	0.165634	0.252369	0.558002	3.92975	-3344.2	-2316.51			17.4443	27.5508	21.2402	13.4867
	4.48956	38.5894	10.2765	40.012	12.4722	33.0945	3.90403	50.9525	10.8299	12.2499	5.36529	21.0359	389.62	0.165045	0.252165	0.559714	3.93453	-3343.55	-2313.47			17.7851	28.5262	21.8955	12.8837
	4.53778	39.3275	10.7625	41.3266	12.76	32.6073	3.97014	53.0474	11.2603	11.9971	5.23495	19.4407	403.01	0.164747	0.251725	0.558563	3.9449	-3342.79	-2310.68			18.2093	28.898	22.7593	12.2242
	4.67691	41.9712	11.2364	42.9281	13.0654	31.8718	4.00089	53.8792	11.6694	11.7536	5.12853	18.5089	409.899	0.164953	0.251441	0.556817	3.9583	-3342.43	-2306.64			19.2949	29.2884	23.1831	11.797
	4.6858	43.4497	11.7105	42.5278	13.545	30.9218	4.02648	55.8883	11.9656	11.2773	4.89604	17.414	405.679	0.165211	0.250981	0.55714	3.96854	-3342.31	-2301.02			19.9486	28.9982	23.9601	11.1958
	4.70603	44.8657	12.1042	41.7837	14.0044	28.9069	4.05671	57.3226	11.9921	10.5879	4.60757	16.293	391.031	0.16546	0.25107	0.561216	3.97074	-3341.95	-2294.75			20.5587	28.2317	24.4572	10.4962
	4.71325	45.2775	12.5589	40.9214	14.5428	27.8519	4.02413	61.5462	12.1998	10.3453	4.49662	15.2507	378.103	0.165292	0.250522	0.557756	3.9759	-3341.63	-2288.56			20.8499	27.772	25.9234	10.0309
	4.62378	45.608	13.0817	39.4839	15.4904	26.0642	3.93371	64.7983	12.2175	9.98513	4.34918	14.0803	370.303	0.164743	0.250453	0.559744	3.97943	-3341.86	-2281.36			21.1045	27.0128	26.9831	9.47155
	4.64694	45.351	13.5723	38.7008	15.9276	24.582	3.84712	67.4051	12.4814	9.64725	4.05653	12.9411	360.591	0.164108	0.250607	0.563962	3.97932	-3342.4	-2273.21			21.1901	26.4035	27.9112	8.88162
	4.59706	46.3461	14.4048	37.8003	16.3227	22.812	3.868	70.5749	12.4443	9.68094	3.92511	12.1781	351.055	0.16353	0.250866	0.575624	3.97863	-3342.71	-2264.81			21.7827	25.645	28.9624	8.5947
	4.589	45.9119	14.5946	36.0236	16.6129	21.4911	3.86975	71.9835	12.4392	9.84437	3.87065	12.6235	336.39	0.163209	0.25075	0.579408	3.97933	-3343	-2256.36			21.6985	24.7092	29.4308	8.7795
	4.60442	46.2659	14.9312	34.8	16.7114	19.5925	3.827	73.3473	12.737	10.5924	4.08673	13.1116	319.148	0.162902	0.250817	0.578733	3.98374	-3343.64	-2247.57			21.9339	23.7013	29.9704	9.26358
	4.6472	45.6998	15.069	34.1284	16.796	17.8505	3.76411	73.9937	12.5977	10.8295	4.20031	14.1979	297.742	0.162576	0.250646	0.579128	3.98913	-3344.38	-2238.12			21.8053	22.925	30.1185	9.74256
	4.5186	43.4935	15.5669	33.3695	17.1618	16.5128	3.8054	76.2194	12.2704	11.0218	4.38658	15.5374	283.251	0.161561	0.250106	0.574772	3.99175	-3344.66	-2229			21.193	22.348	30.7651	10.3153
	4.51911	42.5107	15.9365	33.7961	16.8523	15.4683	3.76225	77.1588	12.5184	11.4541	4.55977	17.1602	283.416	0.160706	0.250148	0.572077	3.99937	-3344.76	-2219.32			20.9888	22.0389	31.1465	11.058
	4.50423	42.5694	16.436	33.7217	16.4397	14.4487	3.75479	79.1963	12.6021	11.8215	4.84656	19.2988	285.112	0.160319	0.249586	0.572578	4.00486	-3345.09	-2208.53			21.1699	21.5367	31.851	11.989
	4.46286	41.5513	16.0314	33.8191	15.4422	12.5184	3.66965	78.1697	12.657	12.2325	5.23728	21.8327	282.43	0.159951	0.25017	0.584874	3.99981	-3345.27	-2196.79			20.6819	20.5932	31.4988	13.1008
	4.37459	41.2595	15.686	32.3542	14.3733	10.9902	3.79897	77.1433	13.1509	13.3319	5.82881	23.3866	282.779	0.16008	0.250549	0.586922	3.99078	-3344.86	-2184.09			20.4401	19.2392	31.3644	14.1824
	4.2268	40.9988	15.2213	30.2316	13.3148	9.02795	3.78497	75.2924	13.2158	15.1398	6.47273	26.9726	289.926	0.16043	0.250589	0.590374	3.97914	-3344.23	-2170.57			20.1489	17.5248	30.7644	16.195
	4.15029	38.8379	14.4727	28.1512	12.0225	7.7158	3.93657	73.6797	13.6821	19.1573	7.54119	30.9155	299.789	0.160104	0.250801	0.596404	3.96278	-3343.75	-2156.76			19.1536	15.9632	30.4328	19.2047
	4.07427	37.9346	13.9839	25.441	11.1398	6.67443	4.05284	74.9373	14.3257	26.0601	8.98651	36.1675	316.424	0.159381	0.251204	0.595013	3.95008	-3343.1	-2142.29			18.6642	14.4184	31.1053	23.738
	4.06218	36.7971	13.548	24.8725	9.83245	6.31816	4.21163	77.0921	14.321	35.387	10.5474	42.5922	337.402	0.158964	0.25169	0.598602	3.94346	-3340.02	-2127.2			18.1358	13.6744	31.8749	29.5089
	4.22732	35.9655	12.8262	24.5257	8.72346	6.02004	4.35685	76.875	14.3903	47.1967	12.4185	48.7297	359.264	0.158248	0.252253	0.601188	3.93546	-3325.94	-2112.18			17.673	13.0897	31.8741	36.115
	4.23609	35.3972	11.7403	25.3551	6.99961	5.78775	4.46121	76.8046	14.5335	63.566	14.0766	53.4688	375.915	0.157929	0.253545	0.610119	3.92772	-3294.56	-2096.5			17.1245	12.7141	31.9331	43.7038
	4.21612	34.0813	10.7042	27.2719	6.18051	5.78098	4.50972	75.9837	14.5397	72.8005	15.3983	59.1976	389.285	0.157854	0.25439	0.619204	3.91364	-3244.82	-2081.5			16.3339	13.0778	31.6777	49.1321
	4.22548	32.2351	9.41257	28.9014	5.27004	5.96766	4.43237	73.6419	14.3063	83.7294	16.7558	62.8731	412.545	0.157174	0.255396	0.625304	3.90232	-3176.17	-2066.74			15.291	13.3797	30.7935	54.4528
	4.25824	31.2733	9.05632	29.5601	4.77073	6.24589	4.44692	73.3725	14.0288	90.8762	18.6057	66.1278	443.508	0.156964	0.255815	0.624621	3.90258	-3090.64	-2052.73			14.8626	13.5256	30.6161	58.5366

## Sheet: P209 U2
	Ra Li	Oi Li	Oe Li	MF Li	ICO Li	LO Li	Ra Re	Oi Re	Oe Re	MF Re	ICO Re	LO Re	EKG	Kippwinkel	Rotwinkel	Kraft x	Kraft y	Druck li	Druck re			Bauch links	Rücken links	Bauch rechts	Rücken rechts
	1.66003	9.98853	5.19487	23.6298	7.91463	6.48673	2.07361	26.9464	2.57594	43.1895	6.7828	29.3976	373.674	0.117227	0.365712	0.733978	1.98418	40	-3309.53			5.61448	12.6771	10.532	26.4567
	1.72447	9.41424	4.81502	24.2538	6.90787	6.54155	2.18691	26.4975	2.63676	49.3354	7.56417	31.3907	366.11	0.116727	0.365415	0.734207	1.98123	37	-3308.24			5.31791	12.5677	10.4404	29.4301
	1.78782	9.17364	4.57313	23.903	6.10981	6.71763	2.28226	25.934	2.66148	54.43	8.31443	33.1974	363.146	0.117247	0.365318	0.732428	1.98005	1.11816	-3306.89			5.1782	12.2435	10.2926	31.9806
	1.91311	8.71849	4.43215	23.5168	5.66801	6.7711	2.39567	24.2181	2.6563	57.5407	9.0006	34.3612	375.587	0.117199	0.365288	0.737292	1.97317	11	-3305.62			5.02125	11.9853	9.7567	33.6342
	2.0628	9.08706	4.45181	22.3488	5.47459	6.53335	2.55213	22.119	2.67832	60.2641	9.52758	35.7545	397.273	0.11758	0.365294	0.741777	1.96785	200.407	L			5.20055	11.4522	9.11648	35.1821
	2.2392	9.59794	4.38894	21.2786	5.71782	6.34634	2.73634	20.7864	2.68117	61.4522	9.95754	36.5379	418.432	0.117787	0.364907	0.749997	1.96383	534.154	-3303.29			5.40869	11.1143	8.73463	35.9825
	2.36897	10.0137	4.35389	19.8602	5.7782	6.00709	2.83338	19.7373	2.73738	60.4994	10.4336	36.397	426.163	0.118139	0.364322	0.752416	1.97227	675.705	-3302.24			5.57885	10.5485	8.43602	35.7766
	2.5563	10.4728	4.5397	18.0376	5.87132	5.74568	2.94886	18.5594	2.72996	58.9386	10.4467	35.6978	414.39	0.118575	0.363578	0.758895	1.97474	694.491	-3301.39			5.85626	9.88486	8.07942	35.0277
	2.72299	10.3433	4.80218	16.0899	6.04663	5.73776	3.11051	16.6654	2.719	55.35	10.1329	35.3957	397.159	0.11903	0.36409	0.76316	1.97834	646.896	-3300.64			5.95615	9.29143	7.49832	33.6262
	2.8609	10.1788	5.04498	14.4922	6.20355	5.60918	3.18547	15.484	2.66364	50.5411	9.80908	33.9238	390.187	0.118689	0.364531	0.77565	1.98247	556.617	-3299.89			6.02822	8.7683	7.11105	31.4247
	2.95101	10.0726	5.27964	12.8015	6.22338	5.48858	3.27331	14.1357	2.6512	46.0252	9.47534	32.2822	402.959	0.118375	0.364755	0.790958	1.99099	433.808	-3299.18			6.10108	8.17114	6.68674	29.2609
	3.08216	10.0138	5.57593	11.6702	6.32235	5.38431	3.37635	12.8029	2.70399	40.7893	9.08366	30.3077	416.581	0.117532	0.36504	0.800447	2.00375	271.1	-3298.66			6.22398	7.7923	6.29442	26.7269
	3.19456	10.2891	5.7357	10.4064	6.27731	5.42902	3.46539	11.9514	2.79911	36.1224	8.61847	27.6892	424.405	0.116886	0.365481	0.814186	2.00637	66.9801	-3298.27			6.40646	7.3709	6.07197	24.1434
	3.24559	10.2794	5.68703	9.34207	6.34733	5.52774	3.4634	10.9398	2.89449	30.6599	8.05375	24.3967	423.997	0.116535	0.365254	0.823646	2.00385	-171.996	-3298.03			6.40402	7.07238	5.7659	21.0368
	3.25383	10.1313	5.73782	8.49113	6.08264	5.7489	3.45596	9.47371	3.03996	25.8987	7.40366	21.3054	415.241	0.116631	0.365292	0.836664	2.00352	-434.52	-3298.13			6.37432	6.77422	5.32321	18.2026
	3.28274	10.1761	5.85385	8.01928	6.03629	5.94666	3.46196	7.79446	3.12837	22.9961	6.52503	18.0806	403.231	0.116256	0.365024	0.850156	2.0078	-712.933	-3298.63			6.43755	6.66741	4.79493	15.8672
	3.25339	10.0689	5.68664	7.71816	6.00405	6.24924	3.41061	6.45977	3.22219	20.3621	5.95052	15.8806	395.363	0.116052	0.365189	0.860868	2.01159	-991.292	-3299.3			6.33633	6.65715	4.36419	14.0644
	3.18946	10.3176	5.51624	7.67527	5.94977	6.83118	3.32742	5.5973	3.30681	18.0194	5.53502	13.1446	391.316	0.116185	0.364365	0.864048	2.015	-1248.31	-3300.16			6.34109	6.81874	4.07717	12.233
	3.06623	10.6546	5.31971	7.68017	5.96135	7.77113	3.20151	5.16748	3.42026	16.4409	5.15244	11.7375	376.398	0.115811	0.363613	0.873781	2.02088	-1488.81	-3301.3			6.34683	7.13755	3.92975	11.1103
	3.01007	11.0502	5.14142	7.89322	5.95217	8.50587	3.09758	4.94898	3.47503	14.6035	4.67104	9.99912	354.806	0.116121	0.36272	0.880617	2.02234	-1712.53	-3302.69			6.40055	7.45042	3.84053	9.7579
	2.9226	11.8883	4.8751	7.97534	5.93476	9.14866	3.0087	4.58191	3.49485	12.9679	4.21912	8.31128	342.858	0.116302	0.361612	0.885437	2.01801	-1899.85	-3304.11			6.56198	7.68625	3.69515	8.49943
	2.82067	12.6634	4.66376	7.97992	6.05697	9.98541	2.93457	4.36034	3.47402	11.6239	3.83205	7.12052	342.795	0.116061	0.360751	0.889579	2.01789	-2047.28	-3305.58			6.71595	8.00743	3.58965	7.52549
	2.67448	12.7077	4.55403	8.04889	6.06785	10.6283	2.85481	4.24315	3.38946	10.9019	3.52614	5.80302	340.562	0.115846	0.360767	0.895177	2.0271	-2161.83	-3307.13			6.64539	8.24833	3.49581	6.7437
	2.59204	12.9168	4.38487	8.10676	6.22235	11.1566	2.74527	3.94349	3.25447	10.0066	3.40932	5.00759	330.142	0.115402	0.360258	0.890901	2.03285	-2242.72	-3308.51			6.63123	8.49525	3.31441	6.14117
	2.55278	13.0047	4.13456	8.3022	6.35791	11.7572	2.63612	3.82962	3.16569	9.42031	3.35951	4.4834	316.82	0.114625	0.36052	0.891331	2.02153	-2295.22	-3309.56			6.56401	8.80578	3.21048	5.75441
	2.45323	13.081	3.96024	8.54774	6.37275	12.6272	2.53486	3.8379	3.03812	9.29275	3.13319	4.18125	298.446	0.114012	0.360297	0.89506	2.01638	-2335.37	-3310.55			6.49814	9.18257	3.13696	5.53573
	2.36709	13.3894	3.78235	8.63232	6.27513	13.4002	2.43903	3.80857	2.94986	9.11683	2.95865	3.97802	276.934	0.113329	0.359933	0.893428	2.00724	-2376.73	-3311.42			6.51296	9.43588	3.06582	5.35117
	2.32579	13.4432	3.60791	8.58479	6.28106	13.6934	2.40007	3.83871	2.79584	8.69197	2.78132	3.74095	262.956	0.112943	0.359888	0.885892	1.99492	-2413.59	-3312.02			6.45897	9.51976	3.01154	5.07141
	2.28312	13.3344	3.44906	8.37527	6.2418	13.7669	2.37243	3.97723	2.67724	8.50608	2.71923	3.51266	257.149	0.112453	0.359889	0.873971	1.98556	-2448.6	-3312.42			6.35553	9.46133	3.00897	4.91266
	2.23599	12.6321	3.3306	8.2119	6.17868	13.9546	2.32807	4.05138	2.55195	8.34414	2.7039	3.43485	257.237	0.112622	0.36029	0.864187	1.97701	-2487.63	-3312.81			6.06624	9.4484	2.97713	4.82763
	2.13793	11.5514	3.15962	7.80791	6.12074	13.7489	2.17168	4.09243	2.53806	7.89098	2.84311	3.26588	256.776	0.11315	0.360079	0.845961	1.97444	-2526	-3313.12			5.6163	9.22587	2.93406	4.66666
	2.08174	10.9893	3.0024	7.44703	6.02732	13.4774	2.07894	4.1893	2.52922	7.40582	2.87865	3.20061	253.185	0.112864	0.359674	0.830535	1.96317	-2554.3	-3313.21			5.35783	8.98391	2.93249	4.49503
	2.07875	10.4776	2.83793	7.19394	5.9885	13.2503	2.09168	4.25685	2.51716	7.18603	3.00107	3.12458	257.675	0.1129	0.359411	0.822456	1.95258	-2578.32	-3313.27			5.13143	8.81091	2.95523	4.43723
	1.98838	10.0911	2.79367	6.9994	5.86947	12.9629	2.13262	4.49281	2.52523	7.41408	3.11314	3.11694	271.774	0.113123	0.359011	0.812502	1.95308	-2602.24	-3313.44			4.95773	8.61059	3.05022	4.54805
	1.97686	9.66258	2.6703	6.70394	5.91875	12.4678	2.1397	4.61531	2.49347	7.68759	3.21697	3.17952	289.85	0.113195	0.358735	0.800558	1.95104	-2624.09	-3313.51			4.76991	8.36349	3.08283	4.69469
	1.96527	8.67758	2.57548	6.24689	5.92486	11.9364	2.11275	4.70216	2.50491	8.31976	3.3563	3.28004	304.123	0.113611	0.35889	0.787081	1.95337	-2639.42	-3313.5			4.40611	8.03604	3.10661	4.98537
	1.98546	7.98513	2.5993	6.03798	5.87235	11.2481	2.12965	4.70844	2.56489	8.66088	3.62011	3.37735	313.198	0.11393	0.358989	0.773513	1.95314	-2652.51	-3313.63			4.18996	7.71948	3.13433	5.21944
	1.96103	7.5305	2.54799	5.95752	5.74911	10.8449	2.09885	4.69278	2.62244	8.62641	3.815	3.5482	322.212	0.114179	0.358273	0.769889	1.94934	-2663.49	-3313.82			4.01317	7.51719	3.13802	5.32987
	1.89044	7.07521	2.51907	5.77813	5.72175	10.3243	2.03025	4.7453	2.64195	8.60909	4.01424	3.6038	333.011	0.114007	0.357787	0.763296	1.9424	-2667.8	-3313.89			3.82824	7.27472	3.13917	5.40904
	1.91739	6.9543	2.48921	5.64708	5.61444	10.1682	2.04088	4.73599	2.64613	8.86097	4.11763	3.88906	341.948	0.114259	0.358063	0.765991	1.93062	-2669.52	-3313.97			3.78697	7.14326	3.141	5.62255
	1.94343	7.00389	2.52874	5.64381	5.47015	10.1118	2.06994	4.64371	2.62135	9.0132	4.3938	4.09692	348.641	0.114851	0.358077	0.768929	1.92036	-2674.63	-3314.18			3.82535	7.07527	3.11167	5.83464
	1.95196	7.00298	2.56781	5.75344	5.32036	10.2159	2.04855	4.58956	2.60488	9.87911	4.4988	4.33317	352.109	0.115265	0.358144	0.772981	1.91309	-2680.75	-3314.35			3.84092	7.09655	3.08099	6.23703
	1.95435	6.97228	2.53907	5.74048	5.27728	10.1834	2.02162	4.50268	2.62051	10.6119	4.60135	4.63483	357.625	0.115832	0.358489	0.775212	1.90968	-2684.58	-3314.4			3.8219	7.06707	3.04827	6.61604
	1.92119	7.27926	2.56346	5.58436	5.14183	10.313	2.00234	4.51128	2.59683	10.9513	4.78816	4.80755	353.638	0.115794	0.358511	0.775916	1.90227	-2687.47	-3314.54			3.9213	7.01306	3.03682	6.84899
	1.90732	7.62671	2.57474	5.47581	5.1844	10.0705	2.01155	4.59045	2.59069	11.1371	5.03568	4.97203	341.361	0.115971	0.358902	0.777253	1.89517	-2692.76	-3314.75			4.03626	6.91025	3.06423	7.04826
	1.87514	7.85558	2.55804	5.29222	5.10719	10.085	1.96022	4.55168	2.59842	10.9458	5.24282	5.15874	332.872	0.116465	0.359353	0.779348	1.8893	-2696.17	-3314.84			4.09625	6.82813	3.03677	7.11579
	1.86824	8.05994	2.58493	5.3822	5.08043	9.83667	1.96578	4.52485	2.63409	11.3178	5.30334	5.39373	331.032	0.117286	0.359987	0.781143	1.89089	-2699.25	-3314.89			4.17104	6.76643	3.04157	7.3383
	1.92218	8.29533	2.68551	5.63069	4.97498	9.4479	1.99925	4.53925	2.68881	11.4024	5.37701	5.68041	331.926	0.117691	0.3604	0.782378	1.8926	-2706.17	-3315.01			4.30101	6.68453	3.07577	7.48659
	1.87793	8.40247	2.6797	5.68922	4.73293	9.06975	2.00997	4.51651	2.79354	11.7935	5.5617	5.93114	336.628	0.117757	0.360807	0.778881	1.89907	-2715.76	-3315.14			4.32003	6.4973	3.10667	7.76212
	1.84198	8.50203	2.66586	5.70605	4.58223	8.71743	1.98228	4.88536	2.89008	11.9985	5.90515	6.17134	345.738	0.117659	0.361353	0.772776	1.90675	-2724.3	-3315.16			4.33662	6.33524	3.25258	8.02499
	1.76481	8.56614	2.6354	5.46137	4.48417	8.06474	1.93401	5.04953	2.94517	12.11	6.39183	6.36875	352.834	0.117478	0.362279	0.765198	1.91089	-2733.94	-3315.22			4.32212	6.00343	3.30957	8.2902
	1.72865	8.91957	2.65349	5.1356	4.17474	7.44915	1.90397	5.19808	3.10885	11.8714	6.46959	6.57164	347.346	0.117061	0.362424	0.758756	1.92117	-2745.72	-3315.39			4.4339	5.58649	3.40363	8.3042
	1.72577	9.01963	2.69032	5.0873	3.98208	6.58425	1.89224	5.30805	3.20813	11.8075	6.62853	7.09102	339.285	0.117089	0.362577	0.760968	1.93489	-2757.14	-3315.47			4.47857	5.21788	3.46947	8.50903
	1.7166	9.14124	2.76559	4.96593	3.7627	6.04074	1.87083	5.41382	3.29755	11.4962	6.69534	7.92445	339.724	0.116872	0.362439	0.772846	1.95352	-2767.24	-3315.49			4.54114	4.92312	3.5274	8.70532
	1.72673	9.40351	2.8483	4.83858	3.60186	5.49442	1.91999	5.54631	3.39501	11.6298	6.60977	8.60195	346.924	0.116542	0.362454	0.781071	1.97813	-2778.14	-3315.58			4.65952	4.64495	3.62044	8.94719
	1.76204	9.51207	2.90386	4.70665	3.53205	5.07296	1.96109	5.75702	3.47965	11.6971	6.95957	9.46661	352.508	0.115505	0.362472	0.797959	2.0049	-2789.39	-3315.7			4.72599	4.43722	3.73259	9.37444
	1.74589	9.65909	2.9205	4.31641	3.49632	4.91672	1.95798	5.87154	3.65158	12.0491	7.19734	10.2171	355.801	0.114818	0.362582	0.811403	2.03662	-2797.29	-3315.74			4.77516	4.24315	3.82703	9.82117
	1.75151	9.81476	3.06594	4.24069	3.52529	4.81469	1.9902	5.86963	3.72547	12.1656	7.38334	10.9845	354.434	0.113906	0.362272	0.823967	2.06768	-2802.51	-3315.77			4.8774	4.19356	3.86177	10.1778
	1.75904	10.159	3.11332	4.15005	3.54811	4.73622	1.98492	5.73016	3.81095	12.7644	7.32168	12.2076	347.842	0.113471	0.362026	0.848144	2.10207	-2807.66	-3315.85			5.01044	4.14479	3.84201	10.7645
	1.78671	10.5226	3.11175	4.31341	3.57842	4.71583	2.04337	6.12785	4.0214	13.3361	7.27897	13.5634	338.593	0.112844	0.361527	0.870755	2.1301	-2811.03	-3315.89			5.14035	4.20256	4.06421	11.3928
	1.7898	10.4777	3.15799	4.51197	3.63771	4.80087	2.05053	6.42957	3.94925	14.3508	7.46432	15.0084	330.649	0.112616	0.361499	0.886006	2.15398	-2811.61	-3315.84			5.14182	4.31685	4.14312	12.2745
	1.79398	10.5461	3.21444	4.84762	3.68853	4.98399	2.09062	6.6798	3.93994	15.3072	7.55263	15.868	332.218	0.112254	0.361889	0.890164	2.17929	-2811.67	-3315.84			5.18483	4.50671	4.23679	12.9093
	1.78788	10.7238	3.18508	5.2438	3.67223	5.08118	2.1091	6.86942	3.96867	16.9073	7.70615	16.6227	330.382	0.112012	0.362206	0.885249	2.19716	-2811.94	-3315.88			5.23224	4.66574	4.31573	13.7454
	1.76755	10.7031	3.22427	5.5621	3.72621	5.16687	2.09442	7.55828	3.91762	17.9032	7.84216	17.5538	319.026	0.111356	0.361916	0.886299	2.21995	-2810.82	-3315.86			5.23163	4.8184	4.52344	14.4331
	1.74251	10.8591	3.22785	5.70281	3.75262	5.26085	2.09552	7.87672	3.91463	19.0893	7.71385	18.0275	299.991	0.111307	0.361872	0.88087	2.2348	-2808.83	-3315.79			5.27649	4.90542	4.62896	14.9436
	1.72387	11.1059	3.24012	5.76362	3.75595	5.34405	2.12888	8.39889	3.82711	19.4531	7.57959	18.7212	282.374	0.111115	0.362371	0.882232	2.25691	-2808	-3315.74			5.35662	4.95454	4.78496	15.2513
	1.72462	11.2666	3.19087	5.87311	3.73636	5.67123	2.10797	8.9002	3.83353	20.3688	7.56314	19.4841	272.111	0.111526	0.362842	0.875223	2.27038	-2807.24	-3315.68			5.39402	5.09357	4.94723	15.8054
	1.72714	11.3711	3.32	6.34171	3.81272	5.83573	2.19937	9.04467	3.79376	20.9305	7.93246	19.4179	261.633	0.111137	0.363677	0.868686	2.2836	-2805.77	-3315.54			5.47276	5.33005	5.0126	16.0936
	1.72843	11.4377	3.4032	6.40688	3.78668	5.72092	2.28079	9.17553	3.84391	21.0844	8.03449	19.2098	246.771	0.110873	0.364321	0.851686	2.2992	-2804.55	-3315.41			5.52312	5.30483	5.10008	16.1096
	1.75747	11.6503	3.49914	6.32639	3.75752	5.6179	2.41346	9.66687	4.01088	20.6688	8.54144	18.8668	237.197	0.110784	0.36439	0.833532	2.30917	-2804.44	-3315.3			5.63563	5.23394	5.36374	16.0257
	1.77682	11.6987	3.5946	6.07739	3.71922	5.49733	2.57708	10.0945	4.19561	20.0299	8.86734	18.68	235.278	0.110958	0.364069	0.823855	2.32275	-2804.07	-3315.1			5.69003	5.09798	5.62241	15.8591
	1.8099	11.5647	3.73675	5.86684	3.67075	5.52403	2.76509	10.4213	4.317	19.1254	8.99709	18.3993	245.726	0.111227	0.363985	0.820151	2.33338	-2803.19	-3314.81			5.70377	5.02054	5.83447	15.5073
	1.832	11.549	3.85316	5.52743	3.55355	5.63263	2.96318	10.7167	4.53989	18.6502	9.30286	18.0524	259.013	0.111281	0.364214	0.807726	2.33105	-2803.3	-3314.5			5.74471	4.90454	6.07327	15.3351
	1.83976	11.5091	4.0138	5.39897	3.51023	5.71771	3.10325	11.2171	4.67037	18.3355	9.68907	17.8272	270.52	0.111435	0.364258	0.796248	2.32736	-2803.59	-3314.17			5.78756	4.87564	6.33024	15.2839
	1.83479	11.3633	4.23059	5.31162	3.40643	5.86485	3.1292	11.9398	4.80419	18.6948	10.2108	17.4919	276.95	0.111301	0.364153	0.785031	2.32109	-2803.26	-3313.75			5.80957	4.86097	6.62439	15.4658
	1.85463	11.3786	4.52693	5.25132	3.4169	5.98895	3.18254	12.5149	4.89288	18.2236	10.5397	16.591	284.909	0.110922	0.364061	0.771368	2.32099	-2803.05	-3313.26			5.92004	4.88572	6.86344	15.1181
	1.81038	11.2825	4.74944	4.98323	3.2883	5.93145	3.20562	13.2424	4.96782	17.7032	10.523	16.362	296.6	0.111222	0.363496	0.756709	2.32032	-2803.66	-3312.79			5.94745	4.73433	7.13862	14.8627
	1.82067	11.232	5.02843	4.76032	3.29547	6.26519	3.20516	14.0203	4.91972	17.855	10.4588	16.2289	313.385	0.111387	0.363075	0.744562	2.32467	-2804.84	-3312.28			6.02702	4.77366	7.38173	14.8476
	1.7698	11.054	5.17615	4.88605	3.32084	6.67202	3.18452	14.3992	4.81675	18.0312	10.2891	15.9183	325.787	0.111661	0.362971	0.733931	2.32675	-2806.74	-3311.69			5.99999	4.95964	7.46681	14.7462
	1.72014	11.0454	5.3407	5.0582	3.3835	7.33215	3.08565	14.7722	4.78002	18.2015	10.3626	15.4209	333.116	0.111675	0.362854	0.723563	2.32327	-2809.79	-3311.16			6.03541	5.25795	7.54595	14.6616
	1.6756	11.1937	5.73389	5.0813	3.48356	7.70288	2.96883	15.599	4.79997	18.2404	10.5038	15.1193	333.98	0.11126	0.362506	0.708809	2.30831	-2813.63	-3310.69			6.20106	5.42258	7.78928	14.6212
	1.66711	11.7594	6.17895	5.14797	3.79244	8.01185	2.78723	16.3559	4.90028	17.7667	10.5444	14.3571	322.209	0.111308	0.362605	0.707899	2.29957	-2817.56	-3310.25			6.53516	5.65075	8.01447	14.2227
	1.66611	12.6115	6.36017	5.16666	3.82733	8.42843	2.74926	16.9975	5.01509	16.86	10.6803	13.4993	315.715	0.111103	0.361781	0.700648	2.29248	-2821.72	-3309.84			6.87925	5.80748	8.25393	13.6799
	1.68624	13.5301	6.50835	5.26382	3.98328	8.57384	2.72172	16.9499	5.18969	15.821	10.9269	12.4833	319.92	0.111266	0.361662	0.693294	2.28168	-2826.55	-3309.65			7.24156	5.94031	8.2871	13.0771
	1.64461	14.1187	6.6628	5.35883	4.00576	8.81038	2.67201	17.1026	5.44882	14.8424	11.1079	11.8642	328.778	0.111684	0.361911	0.689195	2.2635	-2831.17	-3309.57			7.47537	6.05832	8.40781	12.6048
	1.68478	15.0017	6.76637	5.27697	4.13957	9.46611	2.61868	17.2565	5.62081	13.9777	11.3693	11.0677	334.512	0.112278	0.361957	0.682531	2.25443	-2835.52	-3309.55			7.81761	6.29421	8.49866	12.1382
	1.68413	16.1153	6.71761	5.43555	4.18324	10.0587	2.58275	16.913	5.80737	12.781	11.6146	10.1187	344.78	0.112483	0.362161	0.692867	2.23027	-2839.47	-3309.6			8.17235	6.55918	8.43437	11.5047
	1.71127	16.9447	6.70016	5.53017	4.31808	10.523	2.51877	16.8186	6.03649	12.1745	11.8878	9.48045	361.859	0.112581	0.362476	0.696099	2.21026	-2842.79	-3309.74			8.45204	6.79043	8.45796	11.1809
	1.71436	18.4859	6.66713	5.59717	4.32926	10.9281	2.465	16.7813	6.06354	11.7902	11.7181	9.15606	384.477	0.112577	0.362831	0.691743	2.18522	-2845.02	-3309.93			8.95579	6.95152	8.43662	10.8881
	1.68649	19.5785	6.52105	5.91433	4.50448	11.6189	2.38633	16.2189	6.01465	11.1065	11.6305	8.86587	398.311	0.112713	0.363257	0.698456	2.18666	-2846.58	-3310.08			9.26203	7.34591	8.20664	10.5343
	1.65555	19.8425	6.1589	6.52606	4.54018	12.5874	2.27331	15.3519	5.72203	11.3769	11.3989	8.55837	403.861	0.112694	0.36345	0.713157	2.19004	-2847.72	-3310.16			9.21899	7.88456	7.78243	10.4447
	1.61751	20.2577	5.86991	7.47802	5.11042	14.1097	2.08477	14.3551	5.58482	11.9084	11.0822	8.52454	409.399	0.11292	0.3642	0.72483	2.19193	-2848.77	-3309.8			9.24837	8.89938	7.34157	10.505
	1.6215	20.5445	5.84441	8.89056	6.41029	15.5348	1.9941	13.5986	5.29606	13.2861	10.2215	8.53467	415.495	0.113118	0.364172	0.729271	2.18726	-2849.21	-3308.67			9.3368	10.2786	6.96292	10.6807
	1.61785	21.0871	5.37088	10.7964	8.4423	17.9026	1.91523	12.7416	5.01998	15.111	9.54967	8.59877	424.355	0.113965	0.364148	0.733181	2.18273	-2847.98	-3307.2			9.35862	12.3804	6.55895	11.0865
	1.63107	21.7899	4.94602	13.4482	10.0667	19.7425	1.88261	11.4104	4.7181	16.7052	8.71875	8.37957	435.745	0.113979	0.364287	0.737243	2.1815	-2844.67	-3304.8			9.45565	14.4191	6.00372	11.2678
	1.60202	21.9375	4.66544	15.9256	12.5546	23.2383	1.82695	10.5225	4.41765	18.9231	8.03392	8.4692	439.781	0.114312	0.364209	0.74395	2.18357	-2839.33	-3299.75			9.40166	17.2395	5.58903	11.8088
	1.63107	21.9183	4.49593	18.451	14.7074	26.1564	1.76617	9.25296	4.00245	21.8838	7.06642	8.70695	421.008	0.114069	0.364033	0.754923	2.17915	-2831.94	-3287.95			9.34842	19.7716	5.00719	12.5524
	1.70092	21.7408	4.43846	21.6857	16.4396	29.1856	1.75119	8.08001	3.81198	24.3255	6.61465	8.56288	390.263	0.114414	0.363845	0.760629	2.17782	-2822.89	-3260.69			9.29338	22.4369	4.54773	13.1677
	1.85817	21.6376	4.40348	25.0961	18.4612	31.3244	1.8434	7.1804	3.73184	26.2503	6.0766	8.48506	361.927	0.115107	0.363782	0.761205	2.16626	-2810.76	-3208.76			9.29974	24.9606	4.25188	13.604
	1.95932	21.727	4.26751	27.5709	20.539	33.0263	1.9364	6.19665	3.6539	28.0613	5.74442	8.28608	349.196	0.116129	0.363293	0.76358	2.15536	-2794.88	-3131.14			9.31795	27.0454	3.92898	14.0306
	2.0729	21.231	4.31022	30.3756	22.1357	34.2675	2.06173	5.5744	3.5669	29.7737	5.64875	8.43787	344.884	0.116649	0.362685	0.77441	2.14716	-2776.64	-3031			9.20471	28.9263	3.73434	14.6201
	2.16743	20.9759	3.98434	31.8576	22.8484	35.2369	2.1981	5.08176	3.4844	31.1062	5.95322	8.58603	340.56	0.117073	0.362032	0.795519	2.13596	-2757.35	-2921.41			9.04257	29.981	3.58809	15.2151
	2.38106	20.346	3.9574	32.6868	23.5016	35.8806	2.38457	4.89593	3.36094	32.0151	6.38062	8.39515	326.721	0.116585	0.361624	0.81872	2.1266	-2737.73	-2803.52			8.89483	30.6897	3.54715	15.5969
	2.56729	19.5117	3.86076	32.3585	23.9601	36.4259	2.58181	5.27218	3.36804	32.6898	6.93169	8.2473	301.612	0.116587	0.36168	0.834674	2.11492	-2719.36	-2688.2			8.64658	30.9149	3.74068	15.9563
	2.78959	18.6016	3.76114	32.0835	23.8352	35.3315	2.80045	6.06073	3.43564	32.4505	7.50694	8.30016	274.75	0.116783	0.361647	0.844165	2.10826	-2702.49	-2582.63			8.38412	30.4167	4.09894	16.0859
	2.93513	18.5438	3.62143	31.2374	23.369	33.4856	2.94737	7.49113	3.49842	30.894	7.98591	8.04409	262.881	0.117125	0.362013	0.851958	2.09386	-2686.73	-2490.19			8.36678	29.364	4.64564	15.6413
	3.04384	17.8487	3.49715	29.7194	22.7127	31.5861	3.12695	8.43539	3.5926	29.1429	8.61014	8.00656	267.375	0.116876	0.362419	0.855231	2.06948	-2673.13	-2424.36			8.12989	28.0061	5.05165	15.2532
	3.16832	16.8897	3.42772	27.5363	21.3021	29.6588	3.27575	9.53456	3.50764	27.8348	9.25215	8.1438	274.437	0.116811	0.362363	0.857592	2.05303	-2662.33	-2393.23			7.82857	26.1657	5.43931	15.0769
	3.30409	15.9731	3.37054	25.4028	19.4735	27.8354	3.48155	10.3186	3.51165	25.7789	9.82224	8.51843	279.296	0.116213	0.362904	0.865797	2.04117	-2654.52	-2397.64			7.54923	24.2372	5.77061	14.7065
	3.42764	14.8996	3.34495	21.8351	17.7666	26.064	3.67892	11.3488	3.47315	23.0381	10.4472	8.50614	276.705	0.116096	0.363319	0.865793	2.03228	-2648.69	-2435.01			7.22407	21.8886	6.16696	13.9972
	3.55287	13.7255	3.4182	19.6534	16.4503	24.2122	3.85822	12.4037	3.47048	20.4609	10.7186	8.57157	266.928	0.115876	0.364197	0.862485	2.02697	-2644.9	-2498.65			6.89887	20.1053	6.57745	13.2503
	3.60814	12.6774	3.47929	18.1088	14.5791	22.0352	3.9812	13.4125	3.50478	18.1875	10.8499	8.92557	258.522	0.115778	0.364446	0.864687	2.01657	-2642.44	-2579.12			6.58827	18.241	6.96617	12.6543
	3.55142	11.6619	3.64997	17.5884	12.6506	20.1392	4.011	14.639	3.41138	15.4958	10.9022	9.46267	261.411	0.115379	0.364241	0.870548	1.99498	-2640.74	-2671.67			6.28775	16.7927	7.35381	11.9536
	3.44414	10.8514	3.82876	16.5781	10.3957	18.6361	3.94821	15.3566	3.3327	13.2964	10.8845	9.82508	270.401	0.114842	0.363768	0.874713	1.97661	-2640.27	-2766.03			6.04143	15.2033	7.54585	11.3353
	3.38969	9.45001	3.88612	15.652	9.04123	17.9069	3.95563	15.4208	3.26532	12.1278	10.8755	10.4807	280.769	0.114587	0.363818	0.873322	1.96143	-2640.54	-2858.63			5.57528	14.2	7.54725	11.1613
	3.31954	7.88769	3.9919	14.8249	7.90639	17.1997	3.89937	15.2886	3.18986	11.1418	10.8242	11.2022	282.141	0.114623	0.363639	0.87048	1.95492	-2641.51	-2944.88			5.06638	13.3103	7.45927	11.0561
	3.19542	6.16413	4.06145	14.2112	7.07132	16.2054	3.81644	15.1679	3.1957	11.0886	10.5525	11.9991	278.793	0.114104	0.363497	0.878464	1.95554	-2643.32	-3023.23			4.47367	12.496	7.39333	11.2134
	3.05928	4.92497	4.1553	14.1489	6.19893	15.5179	3.67351	15.2508	3.14796	12.2259	10.1961	12.6343	282.311	0.113476	0.363349	0.873968	1.94951	-2646.27	-3092.29			4.04652	11.9552	7.35741	11.6854
	2.91712	4.32959	4.22695	13.9486	5.30551	14.5609	3.49948	15.2956	3.08188	13.2699	9.74225	13.4802	293.984	0.112532	0.363781	0.876488	1.93325	-2650.71	-3150.99			3.82456	11.2717	7.29233	12.1641
	2.76181	3.96795	4.19931	13.4865	4.58633	13.3617	3.32755	16.0482	3.10211	14.3535	9.57698	14.2073	314.633	0.112287	0.363603	0.876151	1.91822	-2656.57	-3198.78			3.64302	10.4782	7.49262	12.7126
	2.57051	3.84939	4.22549	12.5562	4.13348	12.1208	3.14311	16.7625	3.00483	15.1251	9.3821	15.0102	340.307	0.112525	0.363716	0.868563	1.91518	-2662.83	-3234.43			3.54846	9.60347	7.6368	13.1725
	2.41091	3.79824	4.03175	11.6453	3.80266	11.0966	2.9666	16.8572	3.03728	15.7803	9.04693	15.6801	367.756	0.112836	0.363575	0.857642	1.91096	-2670.13	-3259.55			3.41363	8.84818	7.62037	13.5025
	2.34849	3.70827	3.84135	11.121	3.62298	9.60313	2.88239	17.4169	3.07939	16.215	8.77132	16.2512	393.58	0.113147	0.363698	0.852555	1.91376	-2676.79	-3275.27			3.29937	8.11571	7.79291	13.7458
	2.23973	3.63878	3.76178	11.4046	3.47144	8.53293	2.77567	17.4269	3.04845	16.5779	8.48635	17.053	419.854	0.11331	0.363775	0.849852	1.92403	-2682.55	-3285.46			3.21343	7.803	7.75033	14.0391
	2.17165	3.55416	3.61227	11.7095	3.31667	7.32811	2.70125	17.146	3.03076	16.7005	8.07273	17.7575	441.628	0.113661	0.363652	0.851067	1.9314	-2686.66	-3292.4			3.11269	7.45142	7.626	14.1769
	2.08023	3.52761	3.49273	12.099	3.21151	6.6732	2.61701	17.2765	2.96969	16.9454	7.83258	18.3932	457.96	0.113971	0.363983	0.849647	1.92823	-2689.47	-3297.26			3.03352	7.3279	7.62107	14.3904
	2.03208	3.50412	3.34352	12.2172	3.17719	6.33698	2.53989	17.5831	2.87436	16.5384	7.54334	19.5367	469.49	0.114711	0.364706	0.845317	1.93182	-2691.33	-3300.78			2.95991	7.24379	7.66577	14.5395
	1.9683	3.44257	3.20393	12.8078	3.41753	6.11009	2.50113	17.923	2.82008	16.2895	7.22005	19.999	465.997	0.1155	0.364911	0.837906	1.94353	-2691.36	-3303.54			2.8716	7.44516	7.74806	14.5028
	1.89755	3.47248	3.06114	13.2675	3.56534	5.9946	2.45242	17.2461	2.71559	15.8743	6.79366	20.735	448.457	0.115918	0.364143	0.831402	1.95176	-2689.4	-3305.7			2.81039	7.60916	7.47139	14.4676
	1.8214	3.40494	2.83907	13.7039	3.61472	5.9906	2.34873	16.0596	2.63154	15.479	6.35942	20.9973	429.71	0.116414	0.363613	0.817997	1.94858	-2686.72	-3306.85			2.68847	7.76974	7.0133	14.2786
	1.83673	3.42746	2.75883	13.7734	3.77383	5.99361	2.37622	14.9749	2.54897	15.0489	6.21446	21.0017	419.09	0.116739	0.363149	0.810793	1.95093	-2683.34	-3307.66			2.67434	7.84695	6.63337	14.0883
	1.78877	3.42971	2.68628	13.5142	3.9127	6.0342	2.35947	13.4353	2.41682	14.7168	6.0545	20.8836	414.448	0.116583	0.362633	0.806977	1.95064	-2679.74	-3308.33			2.63492	7.82037	6.07053	13.885
	1.80848	3.52334	2.67078	13.0923	4.0857	5.89868	2.37543	12.5603	2.31674	14.4141	5.898	20.6801	402.246	0.116691	0.36184	0.80085	1.94584	-2676.83	-3308.83			2.66753	7.69222	5.75083	13.664
	1.78611	3.63527	2.70988	12.78	4.25562	5.76874	2.30827	12.3042	2.19935	14.1575	5.61899	20.0593	385.397	0.116282	0.361363	0.793272	1.94831	-2675.22	-3309.26			2.71042	7.60145	5.60395	13.2786
	1.78492	3.78135	2.73159	12.3097	4.58318	5.72138	2.26014	11.6606	2.11496	13.1916	5.4449	19.2644	369.207	0.116344	0.361096	0.77873	1.94801	-2674.04	-3309.84			2.76595	7.5381	5.34524	12.6336
	1.73336	3.91217	2.85405	11.6636	4.90392	5.48859	2.22051	10.7474	2.05751	12.3776	5.24752	17.9679	352.872	0.116064	0.359924	0.769782	1.94736	-2672.72	-3310.53			2.83319	7.35203	5.00847	11.8643
	1.73728	3.9979	2.95944	10.6925	5.35368	5.35137	2.1581	9.60421	2.033	11.0887	5.03755	17.2492	348.352	0.116095	0.359025	0.765423	1.94707	-2672.34	-3311.15			2.89821	7.13251	4.59844	11.1251
	1.69019	4.12786	3.14607	9.87931	5.80816	5.37555	2.08306	8.6127	1.96045	9.73937	4.77417	16.0649	353.867	0.116075	0.358824	0.761384	1.93942	-2672.82	-3311.84			2.98804	7.021	4.21874	10.1928
	1.6487	4.28397	3.3165	8.98427	6.18428	5.59512	2.02571	7.88242	1.94641	8.47356	4.64237	14.9966	356.392	0.115952	0.358982	0.758724	1.94303	-2672.26	-3312.67			3.08306	6.92122	3.95151	9.37085
	1.58924	4.34118	3.39824	8.57432	6.57562	5.86067	1.95376	7.4488	1.91631	7.78342	4.34382	14.2557	356.74	0.115882	0.35943	0.75873	1.95476	-2671.33	-3313.45			3.10956	7.00354	3.77296	8.79432
	1.53314	4.45315	3.54072	8.63427	7.10843	6.32262	1.89014	7.5732	1.93137	7.2049	4.20736	13.7038	350.773	0.116418	0.359299	0.749649	1.96893	-2670.99	-3314.17			3.17567	7.35511	3.79824	8.37204
	1.47884	4.45242	3.56038	8.75398	7.52962	6.80446	1.80574	7.61787	1.9593	6.48121	4.16358	13.1221	343.377	0.116904	0.359156	0.744221	1.98283	-2670.38	-3315.02			3.16388	7.69602	3.7943	7.92228
	1.48948	4.45514	3.55976	8.65716	8.00368	7.32523	1.80542	7.56503	1.98711	6.07652	4.0507	12.9198	338.076	0.117592	0.359378	0.741022	1.99356	-2668.59	-3315.84			3.16812	7.99536	3.78585	7.68234
	1.45565	4.52025	3.49697	8.90065	8.33629	7.59045	1.75914	7.44464	2.03784	5.84207	3.95967	12.7428	340.884	0.117945	0.35923	0.745491	1.99932	-2667.18	-3316.49			3.15763	8.2758	3.7472	7.51486
	1.44833	4.45414	3.44028	9.16731	8.52975	7.75553	1.75987	7.17894	2.07556	5.72405	3.92209	12.455	347.558	0.118182	0.359391	0.745487	2.00551	-2666.33	-3317.04			3.11425	8.4842	3.67146	7.36705
	1.42032	4.49101	3.38609	9.23527	8.42346	8.05131	1.75027	6.99968	2.09809	5.64527	3.86468	11.9421	351.949	0.118638	0.359553	0.755967	2.01636	-2664.14	-3317.65			3.09914	8.57002	3.61601	7.15067
	1.45142	4.51985	3.22213	9.15702	8.32679	8.31398	1.75721	6.93391	2.15619	5.61358	3.85884	11.7603	351.842	0.118854	0.359582	0.762103	2.03441	-2661.33	-3318.09			3.06447	8.59926	3.61577	7.07756
	1.45945	4.50688	3.08278	9.06599	8.19645	8.42871	1.75734	6.88992	2.21217	5.50827	3.76655	11.567	354.817	0.118741	0.359717	0.759474	2.04272	-2660.34	-3318.37			3.01637	8.56372	3.61981	6.94727
	1.45926	4.58753	3.03922	8.94977	8.26231	8.40369	1.76444	7.10966	2.2244	5.74771	3.71719	11.2728	353.07	0.118426	0.35995	0.756546	2.0429	-2658.99	-3318.74			3.02867	8.53859	3.6995	6.91256
	1.4567	4.67883	3.06079	8.62591	8.24315	8.5034	1.75945	7.02462	2.23155	5.69506	3.5637	10.9474	340.456	0.118655	0.360583	0.753509	2.04371	-2656	-3319.15			3.06544	8.45749	3.67187	6.73538
	1.48786	4.8011	3.12564	8.15319	8.13048	8.4231	1.77841	6.95284	2.18204	5.57433	3.46511	10.5317	333.148	0.118699	0.361083	0.75496	2.04433	-2653.4	-3319.37			3.1382	8.23559	3.63776	6.52372
	1.45715	4.9412	3.14776	7.61802	7.89643	8.28887	1.74452	6.97262	2.18777	5.18567	3.47378	9.92697	334.608	0.118938	0.361365	0.751915	2.04514	-2652.77	-3319.54			3.18204	7.93444	3.63497	6.19547
	1.45832	5.21551	3.29923	6.67931	7.59592	8.54843	1.75037	6.92354	2.17652	4.98753	3.40899	9.13279	332.281	0.118695	0.361778	0.752246	2.05695	-2651.13	-3319.77			3.32435	7.60789	3.61681	5.8431
	1.4637	5.57277	3.38883	6.01715	7.41225	8.79796	1.73831	7.25355	2.18359	4.80622	3.34844	8.52976	322.618	0.118687	0.361834	0.751682	2.06975	-2648.71	-3319.96			3.4751	7.40912	3.72515	5.56147
	1.47675	6.10238	3.48441	5.61611	7.28135	8.95841	1.70391	7.60886	2.2469	4.66883	3.32872	8.00201	307.305	0.118054	0.361896	0.74304	2.07896	-2648.72	-3320.04			3.68785	7.28529	3.85322	5.33318
	1.45017	6.48228	3.56822	5.25198	7.28666	9.12632	1.70009	7.69835	2.27349	4.46441	3.25801	7.55546	295.188	0.117544	0.362684	0.735953	2.08709	-2649.96	-3320.21			3.83356	7.22165	3.89065	5.09263
	1.45651	6.84252	3.63107	5.20105	7.26134	9.81987	1.70122	7.80027	2.25734	4.43019	3.30491	7.10301	285.466	0.117356	0.363351	0.735628	2.09475	-2649.69	-3320.47			3.9767	7.42742	3.91961	4.94604
	1.45463	7.61383	3.63539	5.1243	7.10201	10.6741	1.67578	7.83992	2.30857	4.23187	3.37883	6.80199	276.67	0.117616	0.36391	0.741499	2.09389	-2650.44	-3320.57			4.23461	7.63347	3.94142	4.80423
	1.44418	8.46439	3.62266	5.2181	6.91196	11.1228	1.66628	7.92642	2.34521	4.20218	3.43082	6.40697	271.06	0.117303	0.364155	0.746488	2.09354	-2654.24	-3320.59			4.51041	7.75096	3.9793	4.67999
	1.42747	9.16224	3.62635	5.75128	6.96757	12.0405	1.66659	7.80843	2.4261	3.84347	3.42696	6.20265	271.26	0.117249	0.364366	0.742079	2.09828	-2657.31	-3320.71			4.73869	8.25312	3.96704	4.49103
	1.42709	9.91231	3.66747	6.44777	7.06676	13.0608	1.65164	7.85328	2.47896	3.9177	3.39469	6.13229	272.795	0.116707	0.364104	0.739615	2.10057	-2658.26	-3320.81			5.00229	8.85846	3.99463	4.48156
	1.40271	10.5424	3.63172	6.91499	7.41369	14.2393	1.64934	7.82638	2.52615	3.94923	3.39943	6.16468	279.945	0.116894	0.364466	0.73971	2.10401	-2661.45	-3320.82			5.19228	9.52264	4.00062	4.50445
	1.38648	11.3512	3.62877	7.46302	7.55698	15.0491	1.6344	7.47858	2.52862	4.0348	3.36745	6.36717	293.426	0.117426	0.365182	0.742117	2.10248	-2665.72	-3320.83			5.45548	10.023	3.88053	4.5898
	1.37407	12.0963	3.63364	8.08652	8.04366	16.3115	1.63041	7.06498	2.51034	4.0914	3.34569	6.401	318.81	0.118228	0.366146	0.751211	2.09902	-2666.94	-3320.91			5.70133	10.8139	3.73524	4.6127
	1.36293	12.5131	3.57954	8.90543	8.21111	17.4044	1.6028	7.11468	2.48349	4.20311	3.26024	6.36419	347.164	0.118708	0.366333	0.759926	2.09594	-2667.32	-3320.88			5.81852	11.507	3.73365	4.60918
	1.35862	12.8752	3.58371	9.29945	8.69239	18.1215	1.58734	7.13917	2.57379	4.14204	3.15973	6.43585	372.001	0.119077	0.365579	0.766025	2.09976	-2670.65	-3320.82			5.93917	12.0378	3.76677	4.57921
	1.35191	13.154	3.73099	9.78273	9.10083	18.7858	1.59401	7.57293	2.57372	4.2069	3.08306	6.55994	385.149	0.119207	0.365104	0.771088	2.11144	-2673.12	-3320.84			6.07898	12.5565	3.91355	4.61663
	1.38521	13.2652	3.73712	10.1463	9.50188	19.8079	1.61345	8.12392	2.57904	4.34158	3.02955	6.54395	387.751	0.119758	0.364391	0.781337	2.12082	-2671.91	-3320.91			6.12919	13.152	4.10547	4.63836
	1.42888	13.8069	3.8213	10.2022	9.76538	20.3971	1.63919	8.66517	2.62614	4.39744	3.01806	6.36109	385.742	0.120423	0.36426	0.796712	2.12175	-2672.23	-3320.86			6.35237	13.4549	4.31016	4.5922
	1.42433	14.6148	3.92034	10.0721	10.0906	20.7787	1.6412	9.22177	2.71909	4.52061	3.0123	6.32625	385.322	0.121576	0.364842	0.819184	2.11616	-2674.77	-3320.87			6.65314	13.6471	4.52735	4.61972
	1.46966	15.1243	3.95769	10.3158	10.2916	21.1008	1.65907	9.53792	2.78368	4.60769	3.04526	6.37191	386.247	0.122537	0.364787	0.840806	2.1222	-2673.74	-3320.97			6.85055	13.9027	4.66023	4.67495
	1.48905	15.4965	3.9989	10.5499	10.5274	21.7929	1.70343	10.2517	2.85546	4.60285	3.04944	6.37172	381.69	0.123192	0.364666	0.853148	2.13151	-2670.88	-3321.02			6.99483	14.2901	4.93686	4.67467
	1.48745	16.2917	3.9771	10.5431	10.5588	22.7796	1.72438	11.4166	2.88579	4.6581	3.11037	6.56097	363.261	0.123813	0.364203	0.859804	2.13922	-2671.4	-3321			7.2521	14.6272	5.34225	4.77648
	1.4905	17.7031	4.05423	10.5653	10.7612	23.8974	1.73949	12.2153	2.99475	4.65783	3.20207	6.60957	339.118	0.12416	0.363829	0.867809	2.1385	-2671.66	-3321.06			7.74928	15.0747	5.64983	4.82316
	1.48392	18.8764	4.13877	10.5903	10.6955	24.4955	1.73465	12.7029	3.05576	4.71078	3.24878	6.50699	319.126	0.124716	0.364598	0.870717	2.13586	-2667.47	-3321.11			8.16637	15.2605	5.83109	4.82218
	1.50781	20.2176	4.1444	10.5279	10.6274	24.8692	1.74022	12.8328	3.11486	4.72076	3.22138	6.36206	305.271	0.1255	0.365184	0.876343	2.13543	-2664.26	-3321.08			8.62325	15.3415	5.89597	4.76807
	1.50699	21.7038	4.20331	10.8656	10.5154	24.6013	1.71573	12.6466	3.1989	4.67537	3.20002	6.47375	303.802	0.125236	0.36555	0.878224	2.13283	-2665.08	-3321.04			9.13803	15.3274	5.85373	4.78305
	1.50099	23.4045	4.22069	11.3995	10.417	24.6841	1.70169	12.8722	3.31086	4.81814	3.19536	6.62372	309.44	0.125006	0.365925	0.879384	2.12859	-2663.48	-3321.07			9.70872	15.5002	5.96158	4.87907
	1.54483	24.8081	4.20806	11.6045	10.3053	24.6922	1.70274	13.2355	3.26135	4.74686	3.14524	6.75126	311.821	0.123987	0.365737	0.877275	2.12987	-2659.19	-3321.08			10.187	15.534	6.06653	4.88112
	1.52733	25.9793	4.19645	11.3983	10.4333	24.363	1.67952	13.7652	3.2982	4.66958	3.12666	6.66939	315.239	0.122911	0.36641	0.870257	2.12906	-2659.44	-3321.03			10.5677	15.3982	6.24765	4.82188
	1.50645	27.305	4.32465	11.119	10.3025	23.7557	1.62847	14.0516	3.43913	4.64373	3.07185	6.54652	321.28	0.121747	0.366885	0.865798	2.11533	-2661.9	-3321.03			11.0454	15.059	6.37307	4.75404
	1.50403	27.446	4.45386	10.8761	10.5133	22.209	1.58481	14.5165	3.59471	4.61364	2.94741	6.37567	328.063	0.121099	0.367371	0.862318	2.10382	-2660.12	-3321.06			11.1346	14.5328	6.56535	4.64557
	1.51065	27.606	4.62285	10.4085	11.2003	20.0329	1.53085	14.9996	3.60586	4.54439	2.82637	6.15525	336.86	0.120713	0.367768	0.862368	2.09533	-2659.21	-3321.03			11.2465	13.8806	6.71209	4.50867
	1.50705	27.688	4.91328	10.2173	11.9047	18.5349	1.52119	15.8805	3.63991	4.56405	2.72113	6.11439	349.942	0.120254	0.367576	0.855758	2.07887	-2663.94	-3320.99			11.3694	13.5523	7.01388	4.46652
	1.50542	27.4074	5.4665	10.2897	12.7353	17.4259	1.51613	17.7339	3.68624	4.54459	2.73371	6.30535	351.932	0.119444	0.367538	0.849693	2.05384	-2667.01	-3320.96			11.4598	13.4836	7.64544	4.52788
	1.50384	27.0913	5.84059	10.4137	13.1224	16.3957	1.49852	19.6103	3.74193	4.57681	2.75017	6.2797	341.968	0.119418	0.367861	0.845447	2.03134	-2665.7	-3320.91			11.4786	13.3106	8.28357	4.53556
	1.49383	26.0117	6.06363	10.7104	13.7648	14.9033	1.47855	20.5616	3.67927	4.55667	2.72459	6.40838	329.377	0.11954	0.368054	0.838229	2.01745	-2668.09	-3320.76			11.1897	13.1262	8.57313	4.56322
	1.46745	25.3663	6.43789	11.0164	14.4554	13.5317	1.47587	21.5788	3.71985	4.70463	2.74457	6.37111	321.742	0.11945	0.367725	0.829019	2.01004	-2673.97	-3320.61			11.0906	13.0012	8.92483	4.60677
	1.4759	24.6447	6.76895	11.38	15.0834	12.363	1.48573	23.4219	3.66858	4.88547	2.7174	6.87357	312.072	0.119546	0.367407	0.822512	2.00122	-2675.8	-3320.39			10.9632	12.9421	9.52541	4.82548
	1.48246	22.6186	7.13862	11.7132	15.6149	11.3667	1.5207	25.7701	3.51114	5.03529	2.75398	7.55192	297.896	0.119798	0.366818	0.814517	2.00016	-2676.7	-3320.03			10.4132	12.8983	10.2673	5.11373
	1.51389	22.313	7.22141	12.2912	15.9877	10.693	1.5824	26.8319	3.37053	5.34793	2.80942	8.32784	278.96	0.119359	0.366345	0.812965	1.99797	-2683.39	-3319.58			10.3494	12.9906	10.595	5.49506
	1.51672	21.4551	7.31157	13.4303	15.9175	10.0826	1.63452	27.4978	3.23533	5.82063	2.88314	9.20884	258.145	0.119047	0.366491	0.802119	1.9925	-2689.71	-3319.06			10.0945	13.1435	10.7892	5.97087
	1.52423	20.1365	7.39986	14.2924	15.6633	9.57243	1.6646	28.0286	3.10079	6.27441	2.9066	10.5314	234.575	0.118853	0.366429	0.796572	2.00068	-2690.06	-3318.4			9.68685	13.1761	10.9313	6.57079
	1.5094	19.1243	7.07564	15.6554	15.2399	8.65522	1.67917	27.9222	2.95301	7.52835	3.02835	12.2344	213.169	0.118176	0.366217	0.788121	2.00736	-2692.99	-3317.63			9.23643	13.1835	10.8515	7.59703
	1.494	17.6782	6.87825	16.8516	14.8613	7.93863	1.70949	28.2545	2.82655	9.13524	3.07354	14.9278	205.22	0.117834	0.365677	0.778148	2.02342	-2700.2	-3316.81			8.68349	13.2172	10.9302	9.04554
	1.48524	16.1817	6.79037	18.4584	14.0202	7.52459	1.74221	29.3429	2.71976	12.5218	3.30865	17.726	210.579	0.116533	0.364742	0.771007	2.03144	-2700.38	-3315.89			8.15245	13.3344	11.2683	11.1855
	1.47938	14.6162	6.50054	19.3565	13.0169	7.34028	1.7449	29.7402	2.57243	16.2943	3.67793	19.9749	229.161	0.115821	0.364882	0.763198	2.03634	-2655.66	-3314.81			7.53205	13.2379	11.3525	13.3157
	1.51005	13.0113	6.20596	20.6883	11.7465	7.18721	1.76711	29.2723	2.51497	22.5285	4.12266	23.192	262.255	0.115091	0.364647	0.748203	2.03623	-2435.81	-3313.58			6.90911	13.2073	11.1848	16.6144
	1.5381	11.9412	5.76109	22.1343	10.605	6.86802	1.81655	27.99	2.53339	28.1378	4.86089	25.5624	300.011	0.114228	0.365077	0.740326	2.03315	-2117.91	-3312.3			6.41347	13.2024	10.78	19.5204
	1.56697	10.9163	5.54743	23.3522	9.40348	6.60374	1.87194	27.6237	2.53097	35.2429	5.76212	27.2329	328.742	0.113358	0.364514	0.731538	2.03347	-1744.98	-3310.92			6.01024	13.1198	10.6755	22.746
	1.64413	9.98815	5.23685	23.9459	8.17882	6.5646	2.01523	26.8299	2.58626	42.2308	6.56117	29.5303	340.395	0.113454	0.363745	0.722957	2.02732	-1361.22	-3309.55			5.62305	12.8964	10.4771	26.1074

## Sheet: P210 U2
	Ra Li	Oi Li	Oe Li	MF Li	ICO Li	LO Li	Ra Re	Oi Re	Oe Re	MF Re	ICO Re	LO Re	EKG	Kippwinkel	Rotwinkel	Kraft x	Kraft y	Druck li	Druck re			Bauch links	Rücken links	Bauch rechts	Rücken rechts
	2.09919	19.5334	11.5647	69.0576	6.71199	7.62746	2.65121	14.5057	5.92833	74.4264	8.80503	46.1822	259.877	0.143353	0.374736	0.518166	2.92101	41	-3290.8			11.0658	27.799	7.69508	43.1379
	2.11681	19.3396	11.183	72.0341	6.95238	7.97037	2.64848	14.2514	5.55009	79.0639	8.8981	47.0633	276.794	0.143432	0.374769	0.512686	2.9257	40	-3290.08			10.8798	28.9856	7.48332	45.0084
	2.17387	19.5908	10.608	73.9666	7.39721	8.47657	2.70116	13.5168	5.44142	83.0053	8.93561	47.2286	289.187	0.143817	0.374697	0.506856	2.92831	1.06787	-3289.49			10.7909	29.9468	7.21979	46.3898
	2.20184	19.3077	10.3325	75.5566	7.99099	9.02667	2.68798	12.9456	5.24001	86.7075	8.9026	48.3487	296.091	0.144033	0.374467	0.501312	2.93281	11	-3288.86			10.614	30.8581	6.95787	47.9863
	2.22895	18.9643	10.2159	77.0191	8.38994	9.65702	2.75787	12.7363	5.13243	89.3816	8.83893	48.8763	305.756	0.143973	0.373812	0.497001	2.9369	395.786	L			10.4697	31.6887	6.87553	49.0323
	2.26376	18.9882	10.2659	77.6908	8.79149	10.4501	2.75619	12.4581	5.0883	89.7985	8.77372	48.3644	324.25	0.143626	0.372937	0.493599	2.94147	790.833	-3287.57			10.506	32.3108	6.76753	48.9789
	2.24861	18.8053	10.4412	77.054	9.22214	10.8996	2.73461	12.3845	4.91899	87.981	8.65305	46.3356	344.065	0.143743	0.372434	0.494801	2.95079	950.636	-3287.13			10.4984	32.3919	6.67936	47.6566
	2.29602	18.6769	10.7106	77.3839	9.76545	11.4253	2.77828	12.222	4.75269	84.7244	8.3539	45.0963	365.089	0.144028	0.372296	0.491059	2.96625	1000.12	-3286.68			10.5612	32.8582	6.58431	46.0582
	2.33593	18.9031	11.0126	75.4897	9.99699	11.8993	2.84579	12.0193	4.66925	81.8707	8.24779	43.4701	387.164	0.144073	0.372031	0.492652	2.97517	1021.39	-3286.25			10.7506	32.462	6.51145	44.5295
	2.41658	18.9277	11.2165	74.2172	10.21	12.6829	2.83887	11.7812	4.5577	77.5757	7.98955	41.1339	404.99	0.14478	0.371848	0.497126	2.99138	1030.69	-3285.97			10.8536	32.3701	6.3926	42.2331
	2.42849	18.6726	11.3523	72.5269	10.414	13.2772	2.8107	11.3955	4.52968	73.6858	7.68097	39.0273	419.463	0.146177	0.371905	0.502116	2.99571	1038.32	-3285.74			10.8178	32.0727	6.24529	40.1314
	2.44734	18.1341	11.6239	68.4566	10.4444	13.4014	2.76982	11.1133	4.46022	69.0196	7.29267	37.4493	429.903	0.146573	0.372272	0.509549	3.00092	1037.18	-3285.45			10.7351	30.7675	6.11444	37.9205
	2.45721	17.613	11.6664	63.7909	10.0655	13.2337	2.81127	10.7962	4.47218	64.823	6.93606	34.885	440.355	0.146808	0.37231	0.510793	3.01089	1021.34	-3285.19			10.5789	29.03	6.02656	35.548
	2.58084	16.7729	11.813	58.5427	9.63923	12.9711	2.75409	10.1937	4.44441	59.3144	6.52653	31.9793	451.144	0.146769	0.372072	0.510137	3.02141	1002.54	-3285.01			10.3889	27.051	5.7974	32.6067
	2.64246	16.2515	11.7523	54.3052	9.38169	12.3992	2.66872	9.55319	4.54052	51.8287	6.1457	29.0374	455.796	0.147518	0.37161	0.51394	3.03333	985.26	-3284.92			10.2154	25.362	5.58748	29.0039
	2.71556	15.5654	11.5395	48.7423	8.95949	11.884	2.66153	9.16035	4.5966	46.8173	5.91423	26.5564	455.033	0.148301	0.371486	0.517942	3.04377	957.825	-3284.83			9.94016	23.1953	5.47283	26.4293
	2.7149	15.1595	11.2023	42.0279	8.45178	11.2729	2.62455	8.74469	4.86835	40.0766	5.65281	24.0085	452.307	0.148311	0.371158	0.518645	3.05851	917.885	-3284.8			9.69223	20.5842	5.41253	23.246
	2.70516	14.2306	10.7857	36.3781	8.02999	10.687	2.52278	8.69596	5.18992	33.228	5.59723	20.8797	445.153	0.14858	0.371117	0.51806	3.0824	879.919	-3284.86			9.24052	18.365	5.46955	19.9016
	2.69195	13.7838	10.5001	29.8421	7.64762	9.75535	2.48011	8.46955	5.60877	25.3635	5.64425	17.1782	430.623	0.148561	0.370702	0.51959	3.09951	844.982	-3284.93			8.99196	15.7484	5.51948	16.062
	2.67876	13.7814	10.2442	22.793	7.10344	9.04962	2.50256	8.41728	6.09198	18.9948	6.03136	14.4969	412.04	0.147843	0.370464	0.520942	3.1231	802.11	-3284.99			8.90144	12.982	5.67061	13.1744
	2.66735	13.9904	9.9934	17.4079	6.58078	8.95899	2.4889	8.51939	6.40101	13.7326	6.65199	13.2813	393.234	0.147294	0.370296	0.522377	3.1453	755.338	-3285.12			8.88372	10.9825	5.8031	11.222
	2.64354	13.916	9.66893	14.4906	6.32502	9.1343	2.47954	8.31679	7.06873	12.0306	7.79744	13.324	376.208	0.146788	0.370072	0.524117	3.16357	717.81	-3285.34			8.74281	9.98331	5.95502	11.0507
	2.56977	14.1786	9.58812	12.6408	6.19643	9.79285	2.48663	8.3902	7.86394	12.5844	8.50569	13.4333	356.741	0.146612	0.370304	0.525493	3.18536	684.026	-3285.64			8.77883	9.54335	6.24692	11.5078
	2.42792	14.3223	9.37478	12.347	6.04268	10.2931	2.47407	8.19533	8.44005	12.9589	9.1383	15.0295	336.043	0.146504	0.370804	0.527165	3.21039	645.91	-3285.89			8.70835	9.5609	6.36982	12.3756
	2.3516	14.2663	9.24895	12.1416	5.79393	10.9143	2.42956	8.01911	8.809	13.4114	10.0481	17.5943	318.002	0.146246	0.371129	0.524761	3.23935	612.124	-3286.15			8.62227	9.61661	6.41922	13.6846
	2.22773	14.4233	9.13179	12.1014	5.72886	11.2001	2.37564	7.99822	9.10228	13.7558	10.5908	18.989	298.593	0.145969	0.371576	0.523789	3.26028	592.137	-3286.51			8.59426	9.67679	6.49205	14.4452
	2.18413	15.0541	8.9898	12.228	5.50687	11.5658	2.35366	7.99017	9.10054	14.3147	11.1241	20.2375	282.209	0.145473	0.371968	0.529048	3.27069	577.598	-3286.85			8.74267	9.76687	6.48146	15.2255
	2.12036	15.3212	8.90268	12.2884	5.30579	11.9461	2.33627	8.16429	9.17056	14.6104	11.6795	20.6092	271.444	0.145696	0.372555	0.53508	3.2781	560.368	-3287.13			8.78143	9.84677	6.55704	15.633
	2.07293	15.3142	8.76887	12.1943	5.19015	12.424	2.3214	8.38274	8.89992	14.8364	11.7979	20.8645	262.132	0.145474	0.372987	0.540712	3.28968	548.861	-3287.44			8.71868	9.93616	6.53469	15.8329
	2.07325	14.4687	8.60812	12.0942	5.08278	12.5753	2.29551	8.44527	8.78888	15.5091	11.8464	20.8875	254.375	0.145257	0.373879	0.540225	3.29411	545.994	-3287.8			8.38334	9.91743	6.50988	16.081
	2.05957	13.8527	8.7534	11.9199	4.94863	12.8644	2.32622	8.40367	8.55706	15.9097	11.5145	20.4065	247.141	0.145344	0.374121	0.537216	3.30461	540.63	-3288			8.22188	9.91098	6.42899	15.9436
	2.09215	13.6806	8.83958	11.8972	4.7492	12.4992	2.29087	8.38224	8.09283	16.1613	11.0129	19.7113	238.494	0.145374	0.374279	0.540406	3.31813	530.313	-3288.05			8.20411	9.71518	6.25532	15.6285
	2.11516	13.5051	8.86447	11.9147	4.64137	12.3524	2.30288	8.27917	7.42191	16.1653	10.8494	18.6005	231.577	0.144829	0.374475	0.546019	3.32734	524.401	-3288.17			8.16158	9.63619	6.00132	15.2051
	2.11545	13.3964	8.78529	11.7069	4.51863	11.872	2.28549	8.09171	7.1756	16.4635	10.3525	16.0115	225.571	0.14425	0.374178	0.543061	3.33056	521.761	-3288.36			8.09906	9.36583	5.85093	14.2758
	2.09084	13.0576	8.67677	11.4901	4.30092	11.5683	2.29602	7.98902	6.86477	16.9684	10.1191	13.8293	217.557	0.14432	0.374137	0.540529	3.32538	511.775	-3288.43			7.94173	9.11977	5.7166	13.6389
	2.06354	12.6094	8.58562	11.5287	4.24235	11.4017	2.33436	7.91151	6.69106	18.0625	10.0471	11.3385	215.204	0.14404	0.373895	0.537519	3.31646	496.793	-3288.37			7.75286	9.0576	5.64564	13.1494
	2.0652	12.5676	8.61417	11.4953	4.08824	10.7785	2.37118	7.84165	6.67302	18.6919	9.57709	9.76657	223.525	0.143651	0.373481	0.529334	3.31055	484.996	-3288.43			7.74898	8.78735	5.62861	12.6785
	2.06385	12.4051	8.65033	11.4074	4.02365	10.2192	2.38716	7.64676	6.93228	20.0286	9.83368	8.55691	234.665	0.142585	0.373277	0.525476	3.3119	471.977	-3288.53			7.70643	8.55008	5.6554	12.8064
	2.04966	12.2889	8.42863	11.3126	3.84845	9.52443	2.42145	7.51446	7.10488	20.7315	10.0532	7.35454	244.203	0.142435	0.372698	0.522478	3.31541	449.078	-3288.51			7.58907	8.2285	5.68026	12.7131
	2.01943	12.5477	8.4178	10.9081	3.71716	8.90681	2.44055	7.39995	7.16239	20.631	9.96803	6.85608	251.381	0.142176	0.372349	0.519127	3.31598	421.765	-3288.48			7.66164	7.84401	5.66763	12.4851
	1.98412	12.3887	8.24927	10.6833	3.64714	8.20551	2.41163	7.20395	7.21075	21.0984	10.1404	6.41378	255.456	0.141789	0.372438	0.511864	3.30617	396.533	-3288.65			7.54068	7.51197	5.60877	12.5509
	2.00163	12.0186	8.07551	10.0519	3.72174	7.62617	2.40071	7.08048	7.26167	20.8161	10.3823	6.22561	255.721	0.141815	0.372905	0.498841	3.29264	366.025	-3288.81			7.36523	7.13327	5.58095	12.4746
	1.98019	12.1284	7.77406	9.91543	3.8384	7.3048	2.41258	6.87976	7.23352	20.7153	10.4231	5.95724	255.97	0.141822	0.373116	0.491181	3.27666	325.546	-3288.79			7.2942	7.01954	5.50862	12.3652
	1.96528	12.2774	7.73136	10.0566	4.05966	7.02794	2.41701	6.7842	7.17623	20.0762	10.3776	5.83098	259.899	0.141482	0.37275	0.486436	3.27744	284.175	-3288.79			7.32467	7.04807	5.45915	12.095
	2.01962	12.5955	7.66327	10.0241	4.37965	7.02643	2.39256	6.53512	6.98012	19.1161	10.4278	5.84289	261.278	0.141104	0.373044	0.484198	3.27703	244.477	-3288.98			7.42614	7.1434	5.3026	11.7956
	2.07376	12.8039	7.65839	9.8487	4.87337	7.44791	2.42517	6.2377	7.0665	18.1711	10.2873	5.91434	257.794	0.141155	0.373374	0.489305	3.27933	199.21	-3289.15			7.51201	7.38999	5.24313	11.4576
	2.12152	13.1635	7.58702	9.7996	5.39865	7.81126	2.46832	5.97624	6.70831	16.8959	9.83985	6.03218	249.858	0.141431	0.373391	0.488848	3.27565	147.567	-3289.14			7.62402	7.66984	5.05096	10.9226
	2.21927	13.5188	7.65628	9.99757	5.93021	7.99946	2.59362	5.78245	6.63146	15.4546	9.58686	6.13006	234.724	0.14185	0.373431	0.486704	3.27246	98.6974	-3289.19			7.79812	7.97575	5.00251	10.3905
	2.24525	13.5856	7.77171	10.0544	6.5694	8.23614	2.64631	5.66687	6.46491	14.7177	9.3748	6.41504	218.558	0.141466	0.373395	0.493407	3.27389	50.2217	-3289.39			7.86753	8.28664	4.92603	10.1692
	2.3556	14.015	8.02205	9.96132	6.89245	8.81024	2.73066	5.50579	6.45642	13.8022	9.28499	6.72404	215.163	0.141179	0.373415	0.498822	3.27439	-2.4681	-3289.43			8.1309	8.55467	4.89763	9.93708
	2.53809	14.5917	8.27898	10.0174	7.12958	9.33256	2.80542	5.3388	6.60118	13.0734	9.13433	7.30608	219.158	0.140961	0.373636	0.503293	3.27001	-60.2835	-3289.29			8.46958	8.82649	4.91513	9.83792
	2.6843	14.9551	8.52482	10.3086	7.5514	9.89576	2.92383	5.55069	6.95488	12.5273	9.01011	7.79479	225.582	0.141009	0.373913	0.507116	3.26458	-114.312	-3289.32			8.72141	9.25192	5.14313	9.77738
	2.72006	15.3799	8.72287	10.5378	7.73802	10.7606	3.00574	5.78268	7.17323	12.2367	9.05765	8.22764	231.116	0.141194	0.374555	0.511528	3.26197	-169.774	-3289.48			8.94095	9.6788	5.32055	9.84066
	2.85667	15.4392	8.85674	10.5555	7.77012	11.2044	3.122	5.94951	7.48063	11.7673	8.98228	9.02697	232.794	0.14185	0.374459	0.515819	3.24972	-233.817	-3289.44			9.05087	9.84334	5.51738	9.9255
	2.90629	15.5013	9.16112	10.6891	7.61353	11.4733	3.17236	6.12449	7.75093	11.1646	9.08456	9.46183	239.288	0.142524	0.374578	0.518872	3.24445	-302.731	-3289.23			9.18956	9.92533	5.68259	9.90365
	2.99756	15.0955	9.30726	10.8737	7.52556	11.6734	3.1996	6.30082	7.92136	10.8085	9.40469	9.86925	248.282	0.143376	0.374611	0.51902	3.23525	-375.08	-3289.21			9.13344	10.0242	5.80726	10.0275
	3.05262	14.5343	9.56445	10.78	7.3067	11.7264	3.169	6.64819	8.14213	10.2766	9.60747	10.3111	258.338	0.143934	0.37498	0.523373	3.22816	-454.172	-3289.26			9.05044	9.93769	5.98644	10.0651
	3.07409	14.5012	9.64336	10.9844	7.05097	11.6021	3.1525	7.01863	8.15789	9.92047	9.63793	10.8352	270.087	0.144805	0.375736	0.523499	3.21994	-542.146	-3289.03			9.07287	9.87915	6.10967	10.1312
	3.08717	14.377	9.55838	11.2915	6.89035	11.3204	3.13554	7.28803	8.36882	9.36432	9.5829	11.0748	280.861	0.145031	0.376718	0.526255	3.20648	-636.073	-3288.8			9.0075	9.83409	6.26413	10.0073
	3.00076	14.427	9.48557	11.5254	6.77847	10.8696	3.07014	7.34592	8.39535	9.10049	9.5972	11.4786	284.803	0.145314	0.37752	0.532127	3.20278	-730.568	-3288.83			8.97112	9.7245	6.27047	10.0588
	2.84291	14.3335	9.53673	11.8598	6.5178	10.3432	3.05557	7.45925	8.33966	8.91586	9.63743	11.5841	277.297	0.145377	0.377158	0.533885	3.201	-828.405	-3288.81			8.90439	9.57358	6.28483	10.0458
	2.77448	14.1316	9.56638	12.2196	6.33859	9.25838	2.9746	7.43599	8.14847	8.73243	9.58814	11.5499	260.364	0.144864	0.377072	0.533152	3.19539	-927.075	-3288.54			8.82415	9.27219	6.18635	9.95683
	2.6348	14.058	9.4602	12.3286	6.24665	8.34044	2.90671	7.48169	7.90705	8.85912	9.52726	11.7811	246.363	0.144116	0.376998	0.530184	3.1918	-1023.37	-3288.35			8.71768	8.97189	6.09849	10.0558
	2.51389	13.9242	9.30121	12.1584	6.13655	7.56075	2.80505	7.54277	7.78371	9.02217	9.36196	12.3696	236.284	0.143727	0.377035	0.530347	3.19436	-1116.5	-3288.45			8.57978	8.61858	6.04384	10.2512
	2.4261	14.2577	9.20348	11.9475	5.89112	6.73957	2.72197	7.67967	7.48085	9.14219	8.86648	13.2149	221.873	0.143612	0.377092	0.53624	3.20919	-1211.53	-3288.45			8.62909	8.19272	5.96083	10.4078
	2.31443	14.5102	8.9388	11.7414	5.65802	6.19637	2.68878	7.71962	7.35213	9.68155	8.50896	14.05	208.24	0.143622	0.377045	0.537979	3.22057	-1304.44	-3288.17			8.58781	7.86527	5.92018	10.7468
	2.20221	14.919	8.81004	11.5564	5.44727	5.82577	2.55541	7.53674	7.14019	10.1807	8.22844	14.5571	196.249	0.14317	0.376886	0.54342	3.23753	-1395.11	-3288.1			8.64376	7.60982	5.74411	10.9887
	2.08232	15.1705	8.7015	11.0636	5.13934	5.58628	2.43375	7.51028	7.07561	10.9462	8.45726	14.7685	188.048	0.143044	0.376887	0.542637	3.25528	-1481.75	-3288.29			8.65144	7.26309	5.67322	11.3906
	2.00111	15.1468	8.52915	10.5916	4.81567	5.48613	2.42548	7.68617	6.97725	11.7227	8.60173	15.2709	183.285	0.143341	0.376948	0.537106	3.266	-1567.45	-3288.21			8.559	6.96447	5.6963	11.8651
	1.93423	15.3897	8.39403	9.85444	4.46207	5.44517	2.35824	8.00504	6.76616	12.4413	8.55551	16.4248	186.729	0.143806	0.377426	0.537419	3.28095	-1654.48	-3287.91			8.57264	6.58723	5.70981	12.4739
	1.90634	15.8175	8.13014	8.82062	4.08527	5.478	2.36638	8.11173	6.77854	12.9033	8.57658	17.9657	207.131	0.144574	0.377738	0.539694	3.29429	-1742.21	-3287.88			8.61798	6.12796	5.75222	13.1485
	1.92881	16.1848	8.00789	7.7756	3.76325	5.55062	2.38235	8.34078	6.86888	13.1139	8.62631	18.857	237.254	0.14552	0.378409	0.544022	3.3118	-1832.03	-3287.98			8.70717	5.69649	5.86401	13.5324
	1.92273	16.8346	7.88954	7.15527	3.40385	5.76464	2.33193	8.77913	6.8807	13.5137	8.91914	19.2035	269.849	0.146829	0.378684	0.546087	3.32708	-1924.93	-3287.64			8.88228	5.44125	5.99725	13.8788
	1.88568	16.9727	7.85488	6.61934	3.26521	6.07915	2.34059	9.13802	7.1217	13.9542	9.91315	20.4275	300.434	0.147177	0.379162	0.54977	3.33502	-2019.77	-3287.04			8.90443	5.32123	6.2001	14.7649
	1.88221	17.3704	7.91494	6.27885	3.09046	6.59163	2.30597	9.26046	7.28059	14.3288	10.8904	20.8266	325.342	0.147118	0.379481	0.548168	3.34419	-2115.5	-3286.79			9.05586	5.32031	6.28234	15.3486
	1.85584	17.9444	7.98094	5.93323	3.00656	6.85369	2.33442	9.62791	7.39861	14.8375	11.5349	21.225	341.558	0.146796	0.3802	0.543488	3.34857	-2209.51	-3286.47			9.2604	5.26449	6.45365	15.8658
	1.8649	18.3298	7.87882	5.70595	2.90307	7.41931	2.40312	10.0667	7.71872	15.1175	12.479	21.1511	353.983	0.146716	0.380621	0.54514	3.35156	-2301.65	-3285.68			9.35785	5.34278	6.72952	16.2492
	1.86433	18.9202	8.07382	5.67632	2.89551	7.84235	2.41054	10.4327	7.83164	15.0822	13.1076	21.6696	363.028	0.146653	0.379977	0.551114	3.35905	-2389.24	-3284.95			9.61945	5.47139	6.89163	16.6198
	1.88692	19.5273	8.23465	5.76559	2.95636	8.15093	2.41784	10.6237	8.3869	15.1949	13.937	21.7517	368.138	0.14635	0.378877	0.553643	3.36122	-2470.53	-3284.78			9.88297	5.62429	7.14282	16.9612
	1.89972	20.1877	8.37565	5.84946	3.00694	8.54421	2.45374	10.8577	8.64871	15.2166	15.3378	21.4048	363.326	0.145786	0.378377	0.554036	3.36147	-2545.97	-3284.71			10.1544	5.8002	7.32006	17.3197
	1.86315	20.7197	8.65674	5.95755	3.03185	9.01931	2.43058	11.3938	8.88252	16.1798	16.199	20.7412	347.769	0.145426	0.377492	0.548212	3.3564	-2613.16	-3284.32			10.4132	6.0029	7.56896	17.7067
	1.83437	21.6971	8.86456	6.01866	3.02947	10.0351	2.43125	11.7241	9.17271	17.02	17.3857	20.1568	326.989	0.14467	0.377247	0.542715	3.34758	-2671.53	-3284.38			10.7987	6.36107	7.77601	18.1875
	1.82019	22.4888	9.01917	6.15115	3.01801	10.6472	2.43183	11.6178	9.24057	17.8692	18.2293	19.187	307.057	0.143561	0.376586	0.538033	3.33782	-2720.35	-3285.06			11.1094	6.60545	7.7634	18.4285
	1.8334	23.1348	9.21973	6.40745	3.05173	11.7136	2.41129	11.728	9.34826	18.4076	18.385	17.8037	287.617	0.142998	0.375856	0.529286	3.32374	-2758.18	-3285.52			11.396	7.05761	7.82919	18.1988
	1.85624	23.9462	9.56732	6.68486	3.05445	13.1019	2.38317	12.0893	9.86584	20.0441	19.0049	15.8798	265.746	0.142838	0.375015	0.525796	3.30982	-2787.7	-3285.72			11.7899	7.61374	8.11276	18.3096
	1.88351	24.9751	9.8294	6.98775	3.04071	14.629	2.37449	12.0865	10.2089	21.4327	19.4905	14.979	249.645	0.143013	0.374202	0.5231	3.29247	-2808.59	-3286.38			12.2293	8.21916	8.22331	18.6341
	1.92222	25.9454	10.2265	7.4108	3.04722	15.7244	2.38064	12.1643	10.8098	24.3034	20.2228	14.01	244.716	0.142793	0.373997	0.519478	3.28398	-2824.72	-3287.37			12.698	8.72749	8.45156	19.5121
	1.93544	26.8864	10.9371	8.08749	3.05824	17.2967	2.37566	12.238	11.056	28.5977	20.9126	13.3019	243.9	0.142985	0.374605	0.511362	3.27106	-2837.55	-3287.79			13.253	9.4808	8.55655	20.9374
	1.94883	27.4799	11.0354	9.06095	3.05382	18.5949	2.40695	12.4417	11.3902	32.9495	20.9671	12.6912	244.513	0.143129	0.375164	0.513314	3.25894	-2847.21	-3287.81			13.488	10.2365	8.74628	22.2026
	1.93896	28.21	11.4172	10.0983	3.18853	20.6123	2.42361	12.3979	11.8063	37.5431	21.2372	12.2829	252.93	0.142849	0.375351	0.514321	3.24472	-2854.64	-3288.15			13.8554	11.2997	8.87596	23.6877
	1.9629	28.5188	11.6483	11.391	3.31579	22.0985	2.4431	12.1733	12.0965	41.4641	21.2076	12.2248	263.794	0.142585	0.375481	0.515551	3.23269	-2861.95	-3288.18			14.0433	12.2684	8.90431	24.9655
	1.9991	29.2831	11.8513	13.3528	3.72372	24.1067	2.47177	11.9866	12.7847	45.3043	21.3316	12.6574	271.452	0.142456	0.375345	0.514727	3.21828	-2867.85	-3287.07			14.3778	13.7278	9.08102	26.4311
	2.01681	30.7022	12.094	15.2862	4.11512	25.8494	2.55933	11.8537	13.3789	49.0885	20.9847	13.3928	278.475	0.141895	0.37542	0.51171	3.20188	-2872.08	-3285.64			14.9377	15.0836	9.26395	27.822
	2.06279	31.6068	12.4925	18.9544	4.48483	28.4409	2.60143	11.5205	13.8682	53.7196	20.9209	14.5139	288.327	0.141905	0.375887	0.515248	3.18858	-2876	-3284.16			15.3874	17.2934	9.33004	29.7181
	2.18428	32.2284	12.6869	24.2667	5.15841	30.907	2.68592	11.0461	14.4084	60.4301	20.8828	16.2121	297.838	0.141545	0.375806	0.512063	3.17882	-2879.44	-3280.64			15.6998	20.1107	9.38014	32.5083
	2.22831	32.9195	13.2389	30.7808	5.91099	33.1736	2.69549	10.4557	14.5585	67.2601	20.2549	17.5441	301.885	0.141432	0.375687	0.51692	3.16031	-2882.74	-3271.34			16.1289	23.2885	9.23655	35.0197
	2.26075	33.9975	13.4632	37.8893	6.73411	35.9502	2.73599	9.72019	14.6405	73.6403	19.3856	18.723	301.332	0.141518	0.375191	0.521449	3.14126	-2884.59	-3250.28			16.5738	26.8578	9.03222	37.2496
	2.28095	34.2825	13.6875	42.8017	7.46917	39.1205	2.77463	9.19203	14.7926	78.505	18.9632	19.4078	302.848	0.141182	0.374794	0.533271	3.13077	-2885.59	-3214.05			16.7503	29.7971	8.91976	38.9587
	2.33941	34.4649	13.7753	49.1808	7.94911	42.0855	2.83515	8.66063	14.63	83.678	18.1255	19.7654	305.481	0.140787	0.374329	0.545953	3.12285	-2886.39	-3159.07			16.8599	33.0718	8.7086	40.523
	2.37698	34.6578	13.7691	54.8205	8.75767	43.6061	2.88571	8.40419	14.4345	87.3568	17.2961	20.2231	303.914	0.140612	0.374934	0.556073	3.11729	-2885.74	-3084.34			16.9346	35.7281	8.57479	41.6253
	2.42702	34.0424	13.8002	62.1795	9.47515	45.9415	2.93331	8.24254	14.1407	89.1536	16.1927	20.2597	304.128	0.140448	0.374686	0.565958	3.11234	-2884.47	-2985.77			16.7565	39.1987	8.43884	41.8687
	2.45988	33.9901	13.9018	67.4873	10.3519	47.9993	2.90055	8.03581	13.8055	90.4188	15.228	20.0497	312.861	0.140505	0.374541	0.573019	3.1062	-2883.38	-2875.55			16.7839	41.9462	8.2473	41.8988
	2.49186	34.006	13.855	71.8713	11.4832	49.2079	2.95436	8.00749	13.7439	91.222	14.8756	19.9553	318.344	0.140133	0.374037	0.578674	3.09635	-2882.32	-2754.66			16.7843	44.1874	8.23524	42.0176
	2.5149	33.4245	13.773	76.1086	12.1506	49.7095	2.93728	8.451	13.2871	90.0911	14.1115	19.7482	312.269	0.139672	0.374093	0.584975	3.09356	-2881.03	-2625.65			16.5708	45.9896	8.22513	41.3169
	2.46387	32.9413	13.7461	78.4554	13.0992	50.5052	3.01079	9.09164	13.1493	88.1999	13.9252	19.3605	303.418	0.139682	0.373755	0.592658	3.09857	-2879.2	-2482.93			16.3837	47.3533	8.41723	40.4952
	2.52238	32.3478	13.3248	79.0585	14.4345	50.4504	3.15874	9.49876	13.1995	85.2565	14.3267	19.1951	297.186	0.139393	0.374176	0.601135	3.10127	-2877.5	-2329.43			16.065	47.9811	8.619	39.5928
	2.56284	31.0951	12.7753	79.174	15.0665	49.8242	3.23112	9.86775	12.7287	82.233	14.383	18.673	295.98	0.13921	0.374376	0.605844	3.10418	-2875.83	-2178.72			15.4777	48.0216	8.60918	38.4297
	2.5641	30.2402	12.5259	77.8162	15.8693	48.4668	3.18961	9.82717	12.5089	76.8073	14.6996	18.6995	299.169	0.13927	0.37452	0.605056	3.10376	-2873.59	-2039.36			15.1101	47.3841	8.50855	36.7355
	2.55087	29.0592	12.1923	76.5726	16.2049	46.8822	3.21478	9.9703	12.6054	73.0963	15.3103	18.2967	306.823	0.139772	0.374427	0.600783	3.08888	-2870.8	-1921.63			14.6008	46.5532	8.59683	35.5678
	2.5564	28.4623	11.7678	71.3274	16.1468	44.66	3.25596	10.1296	12.4247	68.9302	15.727	17.7244	315.631	0.139872	0.37448	0.599297	3.08539	-2867.79	-1835.14			14.2622	44.0447	8.60344	34.1272
	2.52578	27.5079	11.3594	65.1959	15.7147	41.2128	3.27803	10.2065	12.315	64.8148	16.5321	17.263	315.971	0.1402	0.374895	0.602401	3.07996	-2864.67	-1780.73			13.7977	40.7078	8.59982	32.87
	2.50753	25.3957	10.733	59.9781	15.1094	37.5079	3.32839	10.4014	12.0387	60.8683	17.3664	16.6117	311.72	0.140854	0.375513	0.60861	3.08384	-2861.74	-1751.64			12.8787	37.5318	8.5895	31.6155
	2.42771	22.8274	10.0956	54.0895	14.4103	34.861	3.33719	10.3588	11.6781	55.4306	18.263	15.7293	306.451	0.142279	0.375646	0.615802	3.08797	-2858.74	-1743.52			11.7836	34.4536	8.45802	29.8076
	2.39354	21.5483	9.4595	46.6665	13.3876	31.0356	3.33287	10.3078	11.3311	49.711	18.7541	14.6739	307.551	0.142927	0.375747	0.616047	3.07902	-2856.02	-1764.09			11.1338	30.3632	8.32392	27.713
	2.35507	19.6069	8.72702	38.7999	11.9482	26.6422	3.22764	10.0038	10.6834	44.0324	18.605	13.6304	311.152	0.1431	0.375577	0.609712	3.07742	-2853.03	-1817.8			10.2297	25.7968	7.97162	25.4226
	2.28896	17.8031	8.13183	31.7261	10.1746	23.3158	3.19518	9.85894	10.3188	39.0541	18.6757	12.5343	312.31	0.143175	0.37557	0.607128	3.07759	-2849.81	-1899.46			9.40796	21.7388	7.79098	23.4213
	2.21874	16.3268	7.74889	24.9824	8.90206	19.3197	3.1483	9.87343	9.78149	33.6267	18.4407	11.2014	311.691	0.143518	0.375608	0.603989	3.08002	-2845.49	-1999.45			8.76481	17.7347	7.60107	21.0896
	2.1894	15.8666	7.68143	18.3945	7.17748	15.8536	3.12592	9.99103	9.21939	28.3383	17.9826	9.65086	309.497	0.143442	0.375877	0.600441	3.09591	-2840.43	-2106.45			8.57913	13.8085	7.44545	18.6573
	2.16977	15.1404	7.42477	14.6063	6.28672	13.4964	3.06449	10.1233	8.77903	22.5638	17.3035	9.00813	303.521	0.143834	0.37624	0.604084	3.11449	-2835.62	-2212.73			8.24499	11.4631	7.32226	16.2918
	2.17466	14.7174	7.23278	12.8698	5.76307	11.7648	3.02689	10.2555	8.4024	17.8242	16.2953	8.70665	297.711	0.143719	0.376349	0.599395	3.12875	-2829.99	-2312.81			8.04161	10.1326	7.22826	14.2754
	2.23547	14.7159	7.18582	12.9109	5.29478	9.28814	3.03991	10.5072	8.02872	14.8495	15.067	8.84566	301.419	0.144122	0.376385	0.594102	3.13745	-2822.89	-2403.14			8.04574	9.1646	7.19194	12.9207
	2.22766	14.6457	7.32399	12.9841	4.82534	7.94907	3.00655	10.6635	7.78619	13.3109	14.0348	8.83833	307.182	0.143964	0.376368	0.582533	3.1422	-2815.69	-2480.33			8.06577	8.58616	7.1521	12.0613
	2.21681	14.6082	7.35846	12.9225	4.69306	6.77157	2.97575	10.7445	7.49432	12.8654	12.832	9.03236	311.25	0.144261	0.376986	0.569198	3.14926	-2809.08	-2543.99			8.06116	8.12905	7.07154	11.5766
	2.21842	14.759	7.44437	12.7	4.44188	6.19782	2.94287	10.8071	7.16234	12.0225	11.8262	9.28878	311.206	0.144699	0.377091	0.563148	3.15285	-2802.54	-2593.51			8.1406	7.77989	6.97076	11.0458
	2.16554	14.5458	7.5175	12.6661	4.43675	5.80114	2.84721	11.0374	6.92714	11.7891	11.2443	9.59455	310.543	0.145516	0.377292	0.555758	3.15636	-2795.44	-2630.72			8.07628	7.63466	6.93724	10.876
	2.17595	15.0029	7.65809	12.6428	4.42196	5.48676	2.80248	11.265	6.75641	11.1775	10.1765	9.72323	315.212	0.146209	0.377418	0.54662	3.16013	-2788.74	-2655.49			8.27898	7.51718	6.9413	10.3591
	2.17851	15.2352	7.50021	12.4322	4.28955	5.20302	2.80668	11.5005	6.52192	10.8382	9.63291	9.8867	320.415	0.14717	0.377605	0.534619	3.16167	-2783.5	-2670.91			8.30465	7.30826	6.94305	10.1193
	2.13841	15.3835	7.40442	12.1869	4.15608	4.87628	2.81157	11.5979	6.26491	10.7635	9.0841	10.1202	328.599	0.147984	0.377618	0.518276	3.15837	-2778.12	-2680.28			8.30877	7.07308	6.89145	9.98926
	2.13619	15.4266	7.45239	11.5498	4.01162	4.66174	2.79756	11.348	6.14844	10.7018	8.76449	10.3148	344.967	0.148982	0.377586	0.505642	3.15608	-2772.87	-2684			8.33841	6.74106	6.76466	9.92702
	2.13639	15.4912	7.31791	10.5915	3.82989	4.51612	2.8145	10.8968	6.15743	10.7225	8.45318	10.3526	360.675	0.149445	0.377827	0.49317	3.15736	-2769.75	-2683.33			8.31517	6.3125	6.62291	9.84275
	2.1479	15.533	7.35535	9.22458	3.67497	4.44486	2.86805	10.6124	6.16104	10.4866	8.17715	10.6417	369.08	0.149826	0.377716	0.479745	3.15766	-2768.06	-2680.61			8.34543	5.78147	6.54715	9.76849
	2.20679	15.3822	7.27438	8.28963	3.49824	4.3465	2.90073	10.4491	5.96356	10.3175	7.93519	10.9642	366.718	0.149639	0.37752	0.477658	3.15913	-2765.62	-2676.89			8.28778	5.37812	6.4378	9.73898
	2.23031	15.0776	7.23631	7.61924	3.44951	4.27481	2.88225	10.4558	5.91467	10.2238	7.57065	11.336	356.701	0.149438	0.377249	0.474006	3.16759	-2763.46	-2672.45			8.1814	5.11452	6.41756	9.71015
	2.253	14.6338	7.09966	7.06602	3.3479	4.1657	2.91631	10.3617	5.7864	10.2568	7.50063	11.766	349.412	0.148968	0.376557	0.476116	3.17284	-2762.87	-2668.78			7.99547	4.85987	6.35481	9.84116
	2.25461	14.3605	6.90265	6.56519	3.20713	4.15304	2.97826	9.8414	5.8383	10.4428	7.43038	12.515	349.492	0.148948	0.376104	0.472534	3.16995	-2763.09	-2667.22			7.83926	4.64179	6.21932	10.1294
	2.22333	13.642	6.79114	6.54559	3.16639	4.14858	2.97837	9.4942	5.78929	10.8568	7.30627	13.3134	348.619	0.148268	0.375872	0.473566	3.16423	-2761.87	-2668.07			7.55216	4.62019	6.08729	10.4921
	2.26706	13.4474	6.88257	6.54052	3.22199	4.14184	2.94874	9.32539	5.60429	10.9679	7.07813	13.9862	340.924	0.147839	0.374932	0.478711	3.15692	-2761.06	-2671.13			7.53235	4.63478	5.95947	10.6774
	2.27793	13.5204	6.87171	6.98453	3.24823	4.12251	2.95803	9.22401	5.54509	11.2333	7.03945	14.7253	322.477	0.147306	0.37477	0.474713	3.1486	-2762.58	-2677.08			7.55669	4.78509	5.90905	10.9994
	2.28495	13.1797	6.90852	7.18063	3.3426	4.18531	2.95201	8.93543	5.32809	10.9324	7.08959	15.9698	299.061	0.146823	0.374378	0.472924	3.13864	-2763.79	-2685.97			7.45773	4.90285	5.73851	11.3306
	2.34279	13.04	7.12274	7.48357	3.44296	4.22653	2.92309	8.66643	5.08515	10.7551	7.03964	16.7974	277.429	0.146537	0.373976	0.474167	3.1305	-2762.96	-2696.87			7.50183	5.05102	5.55822	11.5307
	2.37235	12.7156	7.14889	7.91673	3.63336	4.21853	2.91748	8.44354	5.02922	10.6522	7.01454	17.9907	256.582	0.146009	0.373798	0.473551	3.12348	-2763.08	-2708.98			7.41226	5.25621	5.46341	11.8858
	2.37269	12.8475	7.20928	8.25032	3.73054	4.29352	2.85984	7.9109	5.01048	10.7834	7.07837	18.6699	241.435	0.145552	0.372988	0.472875	3.10702	-2764.95	-2722.78			7.47649	5.42479	5.26041	12.1772
	2.40183	12.6284	7.36542	8.41534	3.88413	4.29719	2.80618	7.66239	5.17596	10.8207	7.15102	19.3234	227.667	0.145262	0.372904	0.47078	3.08514	-2765.07	-2737.91			7.46521	5.53222	5.21484	12.4317
	2.46432	12.1645	7.48221	8.52739	4.01049	4.26486	2.8898	7.38965	5.28394	10.846	7.32905	19.538	213.165	0.145263	0.373184	0.465364	3.07412	-2763.46	-2753.3			7.37034	5.60091	5.1878	12.571
	2.53052	11.6261	7.71513	8.53833	4.14137	4.25198	2.95741	7.1054	5.34699	10.5228	7.69551	19.443	206.676	0.145362	0.372995	0.460256	3.07342	-2764.37	-2768.82			7.29058	5.6439	5.1366	12.5538
	2.66525	11.3247	7.68418	8.54203	4.28142	4.33724	3.04938	6.62581	5.58032	10.2638	7.97504	19.251	207.297	0.145482	0.373161	0.45335	3.06973	-2766.76	-2784.63			7.22469	5.72023	5.08517	12.4966
	2.7381	10.7061	7.74467	8.28211	4.44258	4.39028	3.07037	6.4174	5.71606	10.1412	8.14912	18.8239	217.573	0.145731	0.373308	0.454462	3.06513	-2766.03	-2800.22			7.06296	5.70499	5.06794	12.3714
	2.94443	10.0644	7.79451	8.00951	4.55696	4.40833	3.13413	6.26826	6.0036	9.88115	8.6757	18.0959	231.422	0.145736	0.373772	0.456355	3.06681	-2764.23	-2814.48			6.93443	5.65827	5.13533	12.2176
	3.0059	9.82241	7.79193	7.87577	4.73297	4.66708	3.25977	6.47549	6.15329	9.78561	9.44395	17.0286	239.853	0.145877	0.373331	0.457794	3.07068	-2765.7	-2828.6			6.87341	5.7586	5.29619	12.0861
	3.15389	9.62086	7.88485	7.66712	4.7879	4.79675	3.30649	6.76367	6.22096	9.62817	10.4106	15.8917	241.563	0.146243	0.373828	0.458723	3.06957	-2767.51	-2843.31			6.88653	5.75059	5.43037	11.9768
	3.35204	9.5926	8.25482	7.42926	4.8813	5.00136	3.483	7.06817	6.41216	9.59397	11.7642	14.5644	240.382	0.14634	0.374209	0.454746	3.07243	-2765.63	-2858.58			7.06649	5.77064	5.65445	11.9742
	3.51385	9.4151	8.29782	7.22698	4.92163	5.08794	3.61422	7.26405	6.65802	9.44494	13.2224	13.295	241.266	0.146319	0.374747	0.4514	3.07334	-2764.24	-2873.58			7.07559	5.74552	5.84543	11.9875
	3.6808	9.34994	8.43973	7.23522	5.08461	5.20918	3.7257	7.44476	7.01934	9.11199	14.9839	12.3821	247.288	0.146227	0.375198	0.449002	3.08151	-2766.51	-2888.97			7.15682	5.843	6.06327	12.1593
	3.9014	9.44177	8.52119	7.10384	5.17323	5.30692	3.79705	7.73187	7.17035	8.94163	16.5119	11.3738	249.667	0.145588	0.375271	0.447196	3.08106	-2767.33	-2905.01			7.28812	5.86133	6.23309	12.2758
	4.00461	9.59492	8.5999	6.94023	5.34864	5.48491	3.85614	8.0102	7.58799	8.99179	17.9608	10.762	248.292	0.144949	0.376142	0.445684	3.0837	-2764.46	-2921			7.39981	5.92459	6.48477	12.5715
	4.19341	9.95438	8.9893	6.97198	5.39495	5.60897	3.88779	8.34731	8.64096	8.82609	18.9324	10.3098	244.56	0.144469	0.376517	0.443309	3.09359	-2763.99	-2936.86			7.71236	5.99196	6.95868	12.6894
	4.34062	10.5901	8.95079	7.0983	5.47084	5.73781	4.03536	8.77112	9.71264	8.73713	20.1814	9.70455	238.659	0.143847	0.376887	0.4389	3.10714	-2767.41	-2953.54			7.96052	6.10232	7.50637	12.8744
	4.36708	11.0793	9.25613	6.95584	5.55579	5.90478	4.05855	9.03225	10.6377	8.63757	21.2233	9.32747	230.53	0.143028	0.376813	0.434378	3.11853	-2767.51	-2970.99			8.23417	6.1388	7.90949	13.0628
	4.38852	11.5184	9.34779	6.87987	5.58786	6.07015	4.05405	9.27963	12.1408	8.55052	21.8225	8.99394	223.985	0.142527	0.377035	0.433154	3.12987	-2764.58	-2988.42			8.41825	6.17929	8.4915	13.1223
	4.30516	12.0154	9.24013	6.71906	5.4997	6.35665	4.0231	9.16389	13.302	8.40692	22.2266	8.77075	226.087	0.142174	0.376839	0.438285	3.13963	-2765.79	-3005.63			8.52023	6.1918	8.82968	13.1348
	4.19835	12.6191	9.07648	6.60373	5.54211	6.71345	3.96634	9.16982	13.7965	8.15294	22.3288	8.51855	236.969	0.141563	0.377531	0.44615	3.15151	-2769.61	-3022.64			8.63132	6.28643	8.97754	13.0001
	4.08675	13.4905	8.93913	6.41019	5.43373	6.90933	3.92636	9.16043	14.6095	7.99787	21.5167	8.34644	251.666	0.141686	0.377674	0.452552	3.16686	-2768.35	-3039.67			8.83878	6.25108	9.23211	12.6203
	3.94192	13.8588	8.92409	6.3453	5.37919	7.22149	3.82091	9.2508	14.9919	8.16665	20.7696	7.90343	271.429	0.141693	0.378237	0.456596	3.1793	-2765.67	-3056.49			8.90829	6.31532	9.35454	12.2799
	3.85677	14.2361	8.89537	6.27432	5.19994	7.90516	3.6758	9.31674	14.9695	7.96162	20.1865	7.67411	288.904	0.142038	0.37833	0.456721	3.18872	-2768.71	-3072.96			8.99607	6.45981	9.32067	11.9407
	3.6858	14.7499	8.81706	6.19688	5.09247	9.07744	3.53897	9.12372	14.7146	7.77468	19.6454	7.45899	297.284	0.141679	0.378071	0.459672	3.19387	-2772.37	-3089.66			9.08427	6.78893	9.12575	11.6264
	3.33896	15.1335	8.85072	6.06568	4.94992	10.7464	3.37058	9.12693	14.2258	7.64983	18.7224	7.55018	302.99	0.141764	0.378453	0.464714	3.19556	-2769.89	-3106.18			9.10773	7.25399	8.90775	11.3075
	3.1022	15.7326	8.75997	5.99335	4.83419	12.2383	3.20181	9.14273	13.4857	7.54654	17.3574	7.6709	310.075	0.141797	0.378793	0.469135	3.18885	-2768.24	-3122.03			9.19826	7.68863	8.61008	10.8583
	2.94498	16.0798	8.65139	6.08115	4.63362	14.5879	3.08334	9.14241	12.3169	7.52047	16.0034	7.64809	316.322	0.141891	0.379382	0.470246	3.1816	-2772.91	-3137			9.22538	8.43422	8.18088	10.3906
	2.72016	16.3391	8.76861	6.14976	4.52517	16.0152	2.93378	9.12485	10.83	7.40585	14.7408	7.91703	319.457	0.14142	0.380059	0.474229	3.17523	-2775.37	-3152.15			9.27595	8.89672	7.62955	10.0212
	2.61263	16.6134	8.99803	6.17522	4.4407	17.1807	2.8559	9.78793	9.96727	7.39485	13.4141	8.13416	316.821	0.141122	0.380081	0.478415	3.17239	-2771.66	-3167.33			9.40802	9.26555	7.53703	9.64769
	2.54432	16.8456	9.2631	6.34251	4.46114	18.4621	2.68069	10.0158	8.81964	7.25843	12.1908	8.46651	306.52	0.140587	0.380386	0.482259	3.16808	-2771.58	-3181.95			9.55102	9.75524	7.17203	9.30523
	2.41874	17.0643	9.45795	6.48988	4.47936	19.6083	2.57939	10.3194	7.74189	7.11078	11.8157	8.92434	286.049	0.140047	0.38071	0.487307	3.16091	-2776.97	-3195.53			9.64701	10.1925	6.88023	9.28359
	2.25664	17.1298	9.69413	6.58847	4.45923	20.6892	2.48181	10.9361	7.36738	7.04391	10.7755	9.60166	254.997	0.139231	0.379899	0.50264	3.1647	-2777.25	-3208.65			9.69353	10.579	6.92844	9.14037
	2.17028	17.6779	10.0241	6.64266	4.58169	22.0353	2.42105	11.475	6.7766	6.94689	9.49872	10.0551	233.028	0.139209	0.379779	0.515003	3.17122	-2772.6	-3220.69			9.95743	11.0865	6.89087	8.83357
	2.02189	18.1666	10.602	6.7705	4.69294	22.2901	2.37246	11.9201	6.29563	6.82148	8.61702	10.1825	219.798	0.139221	0.379359	0.524122	3.17416	-2774.41	-3231.95			10.2635	11.2512	6.86275	8.54034
	1.95505	18.4526	10.8225	6.80018	4.74969	22.129	2.32126	12.3231	6.00154	6.67899	7.91453	10.513	204.482	0.139351	0.378623	0.530092	3.17598	-2780.05	-3242.55			10.4101	11.2263	6.88195	8.36885
	1.87085	18.7901	11.4524	6.99582	4.7983	21.9109	2.26914	12.6884	5.84056	6.63958	7.03097	11.0596	188.048	0.139326	0.378712	0.538772	3.18113	-2778.72	-3252.57			10.7045	11.235	6.93269	8.24337
	1.81185	19.6207	11.9359	6.99779	4.89235	21.0202	2.24556	12.9063	5.98402	6.45274	6.63987	11.2464	175.783	0.139427	0.378633	0.543557	3.17829	-2775.2	-3261.46			11.1228	10.9701	7.04528	8.11301
	1.83201	20.3146	12.0433	7.00009	5.02188	19.6061	2.20738	12.981	5.98942	6.31895	6.17339	11.3695	172.165	0.139956	0.378279	0.552541	3.18052	-2780.33	-3269.06			11.3966	10.5427	7.05926	7.95393
	1.79491	20.4722	12.4971	7.08833	5.17265	18.7491	2.17695	13.1386	6.06518	6.26216	5.82105	11.4232	176.581	0.140437	0.377983	0.556315	3.18544	-2787.44	-3275.77			11.5881	10.3367	7.12691	7.83547
	1.74404	21.1953	12.8479	7.04707	5.21187	17.7211	2.21783	13.1213	6.31361	6.26555	5.75833	11.3814	182.946	0.140434	0.377746	0.565616	3.18627	-2786.92	-3281.48			11.9291	9.99336	7.21758	7.80177
	1.74536	22.1293	13.2197	7.0946	5.40064	16.3729	2.21508	13.207	6.58779	6.20859	5.53697	11.5672	190.22	0.140789	0.377684	0.567354	3.17805	-2788.26	-3285.88			12.3648	9.62272	7.33662	7.77093
	1.71035	23.5418	13.2679	7.22888	5.44128	14.0558	2.21949	13.0252	6.93412	6.26074	5.42269	11.5853	200.258	0.141121	0.377885	0.568336	3.16895	-2798.04	-3289.47			12.84	8.90866	7.39292	7.75625
	1.74759	25.0948	13.4864	7.59352	5.28007	11.9522	2.19914	12.7873	7.40534	6.34097	5.29614	11.9612	215.248	0.141037	0.377791	0.570932	3.15746	-2805.15	-3292.49			13.4429	8.27525	7.46391	7.8661
	1.79897	26.1369	13.6442	8.39529	5.58813	10.2652	2.21213	12.5815	7.80208	6.41446	5.18932	12.6375	233.777	0.140999	0.377206	0.571174	3.15349	-2804.57	-3294.54			13.86	8.08287	7.53189	8.08044
	1.79812	27.5369	13.5919	9.25903	5.86722	8.71911	2.21143	12.4297	8.02826	6.83442	5.22493	13.836	248.255	0.140732	0.376869	0.573011	3.14988	-2808.54	-3295.82			14.309	7.94845	7.55647	8.6318
	1.81847	28.4344	13.3727	10.6941	5.91892	7.53169	2.21004	12.4421	8.12138	7.47524	5.19456	14.6035	253.143	0.140636	0.376275	0.576055	3.14457	-2819.06	-3296.49			14.5418	8.04825	7.59117	9.09109
	1.77754	28.7158	13.5184	13.3103	6.05719	6.87954	2.24168	12.5693	8.1862	8.34944	5.27602	15.4857	253.001	0.140436	0.376229	0.575194	3.14142	-2822.65	-3296.88			14.6706	8.74902	7.66572	9.70372
	1.77249	28.8779	13.4322	17.0814	6.13018	6.05318	2.27374	12.7944	8.0825	9.4704	5.36324	16.3708	251.594	0.140291	0.375932	0.57296	3.12936	-2820.06	-3296.82			14.6942	9.7549	7.71688	10.4015
	1.78151	29.3357	13.3635	21.821	6.14421	5.70921	2.30591	12.9716	8.09676	10.8575	5.43393	18.8251	250.218	0.140275	0.375603	0.569709	3.11177	-2825.83	-3296.56			14.8269	11.2248	7.79143	11.7055
	1.82211	29.5803	13.4983	25.8459	6.2348	5.58517	2.30685	13.0728	7.85227	12.2944	5.72992	20.7022	244.711	0.140722	0.375285	0.570586	3.10482	-2835.85	-3296.28			14.9669	12.5553	7.74398	12.9088
	1.85492	28.6693	13.5708	30.9085	6.3273	5.64359	2.40775	13.4174	7.69566	14.6513	6.23253	21.7933	237.672	0.141101	0.375043	0.571089	3.09604	-2836.33	-3296.04			14.6983	14.2931	7.84027	14.2257
	1.88857	27.6684	13.6565	36.3583	6.60252	5.71136	2.43262	13.6382	7.48321	18.1126	6.41846	24.0884	238.532	0.141371	0.374502	0.567699	3.08627	-2833.69	-3295.7			14.4045	16.2241	7.85133	16.2065
	1.85889	26.1416	13.527	41.3099	6.74578	5.70701	2.43534	14.5084	7.08444	21.637	6.80546	26.7209	241.799	0.141637	0.374503	0.564669	3.07128	-2839.66	-3295.21			13.8425	17.9209	8.00938	18.3878
	1.89246	24.7642	13.1392	46.4452	6.51377	5.69415	2.48312	14.9131	6.9384	25.5881	7.13338	28.2618	234.143	0.141871	0.374687	0.559489	3.04897	-2846.52	-3294.73			13.2653	19.551	8.11152	20.3278
	1.92363	23.1986	13.0804	50.6557	6.44169	5.84264	2.50984	15.2357	6.6121	32.3368	7.49766	31.3612	218.985	0.142201	0.375388	0.557587	3.02987	-2845.13	-3294.19			12.7342	20.98	8.11921	23.7319
	1.97142	22.4008	12.6432	54.4641	6.5029	5.99226	2.52962	15.4468	6.3626	40.6154	7.93461	33.8392	217.631	0.142586	0.37538	0.546268	3.00371	-2740.76	-3293.5			12.3385	22.3198	8.11302	27.4631
	2.04389	21.7835	12.4232	57.5533	6.44284	6.42235	2.63663	15.3102	6.29326	50.7537	8.24879	37.4766	229.864	0.14302	0.37585	0.538963	2.98248	-2424.97	-3292.71			12.0835	23.4728	8.08002	32.1597
	2.06594	20.9585	12.1697	62.0193	6.63113	6.87151	2.64562	14.9532	6.20099	59.4286	8.53675	40.3737	244.41	0.143163	0.375878	0.536407	2.97226	-2045.38	-3291.96			11.7314	25.174	7.93328	36.113
	2.08821	19.4447	11.615	65.0255	6.57271	7.38074	2.6668	14.8058	5.96173	68.1881	8.71292	42.8815	259.748	0.143168	0.376097	0.529903	2.96828	-1650.74	-3291.18			11.0493	26.3263	7.81143	39.9275
	2.10956	18.9076	11.1968	68.042	6.73756	7.67543	2.66644	14.5089	5.9327	75.6318	8.83154	45.3338	279.244	0.142761	0.375813	0.521986	2.97361	-1247.13	-3290.33			10.738	27.485	7.70269	43.2657

## Sheet: P211 U2
	Ra Li	Oi Li	Oe Li	MF Li	ICO Li	LO Li	Ra Re	Oi Re	Oe Re	MF Re	ICO Re	LO Re	EKG	Kippwinkel	Rotwinkel	Kraft x	Kraft y	Druck li	Druck re			Bauch links	Rücken links	Bauch rechts	Rücken rechts
	4.66879	27.011	10.126	73.6473	8.25266	7.84907	3.64876	28.9183	7.21139	38.8669	16.7913	68.5228	347.148	5.61527	4.25953	1.08151	237.265	43	-1226.95			13.9353	29.9163	13.2595	41.3937
	5.15209	29.5847	10.7181	72.3423	8.29392	8.09418	3.70539	28.4586	7.38246	38.9171	16.6608	68.2989	363.959	5.61981	4.2651	1.15533	237.355	37	-1202.33			15.1516	29.5768	13.1822	41.2923
	5.35584	32.3128	11.0255	71.8134	8.26523	8.25205	3.77601	28.5819	7.36991	39.2025	16.3913	65.5919	374.366	5.62649	4.27292	1.25213	237.485	1.04932	-1180.41			16.2314	29.4435	13.2426	40.3952
	5.66368	34.6238	11.4591	68.662	8.55403	8.45406	3.8645	28.1235	7.44044	37.9342	15.8663	62.8305	380.727	5.63404	4.28136	1.34717	237.628	12	-1159.89			17.2489	28.5567	13.1428	38.877
	5.97049	35.8344	11.8462	66.2566	8.77466	8.52558	3.97709	27.5334	7.40975	36.1292	15.0598	59.7066	381.524	5.64139	4.28912	1.42818	237.758	-3007.61	R			17.8837	27.8523	12.9734	36.9652
	6.12745	35.7594	11.8616	60.8659	8.83152	8.54057	3.89062	26.6275	7.21396	33.292	13.9629	55.6193	384.385	5.64648	4.29536	1.55347	237.835	-2982.27	-1124.45			17.9161	26.0793	12.5774	34.2914
	6.43426	35.5971	11.6442	56.9383	8.97339	8.63051	3.83965	25.6645	6.88954	30.8711	12.8105	51.6555	394.471	5.65207	4.30193	1.61313	237.922	-2963.27	-1108.72			17.8918	24.8474	12.1312	31.7791
	6.60656	35.1068	11.5085	52.1075	8.84345	8.51481	3.7339	24.3243	6.61092	27.8392	11.4551	45.9391	403.457	5.65701	4.30704	1.66013	237.997	-2951.26	-1094.45			17.7406	23.1552	11.5564	28.4111
	6.70499	35.0614	11.5157	47.0922	9.04025	8.57067	3.77175	22.2853	6.47294	25.3762	10.1289	41.8502	409.439	5.66081	4.31068	1.69754	238.043	-2947.19	-1081.31			17.7607	21.5677	10.8433	25.7851
	6.83214	34.2643	11.6098	43.5418	9.05879	8.58719	3.75724	21.1165	6.38657	23.3354	8.94611	37.6206	417.613	5.6633	4.31312	1.73288	238.061	-2949.69	-1068.17			17.5688	20.3959	10.4201	23.3007
	6.96362	33.1753	11.4345	40.2606	9.05666	8.51204	3.78176	19.4162	6.21573	21.1356	7.78929	32.8358	427.079	5.66448	4.31452	1.75356	238.064	-2957.03	-1054.5			17.1911	19.2764	9.80455	20.5869
	6.92353	31.8436	10.8352	35.2258	9.57818	8.33835	3.73507	17.2753	6.08498	18.6167	6.82343	28.3494	431.836	5.66526	4.31549	1.75667	238.068	-2967.4	-1043.16			16.5341	17.7141	9.03178	17.9299
	6.89879	30.1701	10.4585	30.0041	10.1951	8.05155	3.65734	14.4775	6.01591	15.7931	6.08861	25.2148	430.543	5.6662	4.31649	1.75443	238.059	-2979.45	-1036.09			15.8425	16.0836	8.05025	15.6988
	6.90698	27.6271	9.97032	26.2703	10.7041	7.73378	3.56847	12.97	5.97758	14.0706	5.60786	22.63	426.988	5.66689	4.31724	1.75617	238.052	-2993.08	-1033.5			14.8348	14.9027	7.50534	14.1029
	7.00983	26.5692	9.63121	22.8417	11.4121	7.58096	3.47294	11.414	6.01609	12.9563	5.20921	20.2583	432.959	5.66816	4.3184	1.7039	238.067	-3008.23	-1034.56			14.4034	13.9449	6.96768	12.8079
	7.00448	26.166	9.33846	20.1743	12.5071	7.27492	3.40274	9.79172	6.26191	11.3039	4.99616	17.8243	435.059	5.66878	4.31836	1.70544	238.068	-3023.87	-1040.97			14.1696	13.3188	6.48546	11.3748
	6.76563	25.2512	9.06216	17.2667	14.5446	7.11918	3.3095	8.31995	6.40859	10.2652	4.83883	15.8608	432.174	5.66941	4.31857	1.71016	238.064	-3039.96	-1052.76			13.693	12.9768	6.01268	10.3216
	6.5989	24.3683	8.5247	15.5567	16.325	6.97055	3.23838	7.2902	6.43792	9.65828	4.55481	13.8692	426.057	5.66764	4.31662	1.76664	238.015	-3055.74	-1067.86			13.164	12.9507	5.6555	9.36075
	6.3168	23.3395	7.85498	12.5826	18.4122	6.81466	3.10559	6.91515	6.50274	8.85799	4.34015	11.9328	416.072	5.66698	4.31561	1.77023	237.993	-3070.78	-1087.64			12.5038	12.6032	5.50783	8.37699
	5.82881	22.3572	7.55474	11.5331	20.4787	6.67443	2.95687	6.82035	6.53553	7.71154	4.19477	10.6573	406.716	5.6678	4.31583	1.74716	237.997	-3085.08	-1114.31			11.9136	12.8954	5.43758	7.52121
	5.40027	21.9606	7.3596	10.5592	22.006	6.5735	2.70831	6.70238	6.71489	7.27565	4.29367	9.94148	397.797	5.66642	4.31342	1.72463	237.959	-3097.84	-1141.31			11.5735	13.0462	5.37519	7.17026
	5.13144	22.0903	7.50561	9.95044	23.0824	6.5665	2.62725	6.70757	6.80743	7.07941	4.39512	9.31917	390.329	5.66296	4.30918	1.68506	237.891	-3109.13	-1162.86			11.5758	13.1998	5.38075	6.93123
	4.79606	22.1229	7.4227	9.43618	23.6166	6.4895	2.49703	6.66734	7.15806	6.86487	4.61488	8.33567	384.032	5.65765	4.30295	1.6259	237.804	-3118.95	-1178.62			11.4472	13.1808	5.44081	6.60514
	4.42398	22.9446	7.4988	9.03354	23.532	6.55808	2.3449	6.52824	7.65511	6.73825	4.98205	7.70379	377.756	5.65229	4.29662	1.56416	237.712	-3127.43	-1191.66			11.6225	13.0412	5.50942	6.4747
	4.0565	24.1696	7.65509	8.84124	23.4115	6.64268	2.23103	6.55245	7.73189	6.54829	5.14409	7.11886	368.5	5.64774	4.29156	1.52394	237.628	-3134.87	-1201.98			11.9604	12.9651	5.50512	6.27042
	3.81777	26.2338	7.95022	8.68582	22.8768	6.75891	2.27662	6.75605	7.91315	6.38981	5.4519	6.79328	357.413	5.64487	4.28852	1.48865	237.589	-3141.34	-1207.55			12.6673	12.7739	5.6486	6.21166
	3.62634	28.5629	8.4602	8.43998	21.5944	6.68803	2.29941	6.80384	8.07918	6.11972	5.591	6.29533	347.222	5.6437	4.28753	1.44927	237.589	-3147.4	-1209.67			13.5498	12.2408	5.72747	6.00202
	3.4309	31.1255	8.69681	8.10177	19.8001	6.61381	2.22023	6.92652	8.24417	5.74189	5.7189	6.14457	337.902	5.64459	4.28832	1.38335	237.62	-3153.04	-1208.49			14.4177	11.5052	5.79698	5.86846
	3.44763	32.1736	8.87505	7.82347	18.0597	6.46936	2.21026	7.00749	8.32342	5.35778	5.83925	6.00788	331.124	5.64425	4.28779	1.38277	237.617	-3158.36	-1201.1			14.8321	10.7842	5.84705	5.73497
	3.45887	33.4053	8.81237	7.84274	17.0068	6.48542	2.21827	7.31589	8.34489	5.26054	5.83487	5.81486	332.979	5.644	4.28764	1.38733	237.624	-3163.62	-1189.38			15.2255	10.445	5.95968	5.63676
	3.52018	33.0343	8.94036	8.07276	15.9188	6.4305	2.22529	7.48291	8.2374	5.06097	5.83539	5.66222	341.006	5.6448	4.28848	1.40239	237.652	-3168.82	-1183.53			15.1649	10.1407	5.98187	5.51952
	3.56232	32.2437	8.75924	7.92228	15.1535	6.49996	2.19848	7.98367	8.13364	4.95256	5.84511	5.78084	349.289	5.6471	4.29071	1.43605	237.692	-3174.39	-1185.13			14.8551	9.85857	6.10526	5.52617
	3.70811	31.9602	8.76462	8.06751	14.8543	6.52122	2.24094	8.30527	7.76716	5.04109	5.63963	5.90814	357.067	5.65036	4.29497	1.47378	237.751	-3179.95	-1186.91			14.811	9.81435	6.10446	5.52962
	3.65325	31.361	8.56761	8.3427	14.8813	6.36419	2.24919	8.94344	7.41284	5.19293	5.38699	6.07917	362.102	5.65396	4.29877	1.4876	237.813	-3185.63	-1185.79			14.5273	9.86273	6.20182	5.55303
	3.58193	31.164	8.32885	8.70136	15.1672	6.09546	2.22347	9.33534	6.92281	5.52925	5.13773	6.13996	378.22	5.65575	4.30091	1.49953	237.846	-3191.63	-1186.4			14.3583	9.98801	6.16054	5.60232
	3.55682	30.5736	7.90093	8.95049	15.3696	5.99435	2.18133	9.5568	6.47919	5.43244	4.94106	6.27012	397.687	5.65668	4.30172	1.50527	237.856	-3197.65	-1187.75			14.0105	10.1048	6.07244	5.54787
	3.48191	27.4989	7.45309	9.17294	15.3508	5.93015	2.16302	9.88103	6.25232	5.61092	4.93963	6.47297	415.513	5.65717	4.30186	1.50484	237.849	-3203.67	-1187.05			12.8113	10.1513	6.09879	5.67451
	3.44763	25.7048	7.243	9.77865	15.265	5.83387	2.18343	9.95146	6.09537	5.77235	4.88448	6.47027	429.71	5.6567	4.30154	1.49939	237.845	-3209.53	-1185.8			12.1318	10.2925	6.07675	5.70903
	3.41786	23.9622	6.86491	10.1398	15.2329	5.79827	2.20958	10.1189	5.83474	5.91562	5.01655	6.61856	437.864	5.65679	4.30158	1.4965	237.852	-3215.45	-1189.03			11.415	10.3903	6.05439	5.85025
	3.47914	22.2882	6.58889	10.6132	14.8196	5.64134	2.17792	10.0495	5.77584	6.03218	5.113	6.80105	440.434	5.65668	4.30136	1.51202	237.84	-3220.97	-1191.89			10.7854	10.3581	6.0011	5.98208
	3.40398	21.4356	6.29526	10.8401	14.2905	5.42185	2.18209	9.79742	5.69181	6.14064	5.34091	6.99453	438.936	5.65655	4.30152	1.51776	237.84	-3225.9	-1186.91			10.3783	10.1841	5.89044	6.15869
	3.37092	20.6697	6.04653	11.011	13.5024	5.20081	2.21031	9.48812	5.52586	6.21743	5.39306	7.25063	437.564	5.65734	4.30166	1.5227	237.852	-3230.41	-1178.3			10.029	9.90475	5.74143	6.28704
	3.37044	19.3287	5.72568	11.1472	12.9073	4.99712	2.19072	9.10867	5.72209	6.19884	5.79274	7.68904	435.45	5.65847	4.30248	1.53363	237.871	-3234.67	-1173.81			9.47493	9.68388	5.67383	6.5602
	3.35705	17.8117	5.58623	10.858	12.2438	4.86472	2.19018	8.59598	5.68157	6.10147	6.07844	8.07756	431.435	5.65894	4.30275	1.5485	237.877	-3238.52	-1169.09			8.91832	9.32217	5.48924	6.75249
	3.35188	16.5347	5.34661	10.4572	11.6325	4.80904	2.19681	7.92287	5.87798	6.21775	6.86935	8.62375	419.257	5.65951	4.30266	1.55217	237.878	-3241.79	-1157.99			8.41106	8.96626	5.33255	7.23695
	3.3483	15.2375	5.36487	10.1361	10.9463	4.78509	2.2212	7.47959	6.28654	6.4061	7.34979	9.45119	402.587	5.65994	4.30299	1.55513	237.886	-3244.66	-1146.4			7.98355	8.62249	5.32911	7.73569
	3.37941	14.8441	5.28373	10.0203	10.7354	4.69905	2.23641	7.05243	6.46144	6.52729	8.10617	10.192	383.106	5.66045	4.30352	1.55693	237.89	-3247.12	-1140.39			7.83574	8.48489	5.25009	8.27517
	3.40142	15.2721	5.32588	10.3381	9.96686	4.62343	2.21293	6.81624	6.68193	6.85057	8.46769	11.2687	364.983	5.66085	4.30395	1.55961	237.888	-3249.08	-1132.51			7.99981	8.30948	5.23703	8.86232
	3.28862	15.0037	5.24222	10.47	9.07734	4.46179	2.19787	6.51754	7.10308	7.32825	8.9679	11.7249	347.77	5.66071	4.30396	1.56672	237.882	-3250.66	-1116.86			7.84484	8.00304	5.27283	9.34035
	3.13656	15.3078	5.23068	10.3022	8.23447	4.31946	2.1806	6.35799	7.46514	7.9845	9.22262	12.5355	331.493	5.66176	4.30528	1.55413	237.901	-3252.21	-1104.93			7.89167	7.61869	5.33458	9.91421
	3.00536	15.9963	5.22908	10.3981	7.63818	4.25569	2.21054	6.12612	7.89422	8.44874	9.4779	13.2845	315.199	5.66207	4.30587	1.55099	237.899	-3253.57	-1100.68			8.07693	7.43066	5.41029	10.4037
	2.8877	16.612	5.19599	10.359	6.98578	4.20094	2.16746	5.99468	8.20859	8.85223	9.99083	14.2094	300.493	5.66133	4.30579	1.54909	237.884	-3254.63	-1092.72			8.23191	7.18192	5.45691	11.0175
	2.81769	17.3858	5.32783	10.063	6.61722	4.16447	2.14944	5.92502	8.29879	9.08818	10.2119	14.7968	289.312	5.66144	4.30618	1.54486	237.881	-3255.39	-1079.56			8.51046	6.94823	5.45775	11.3657
	2.72922	17.8636	5.4923	10.6067	6.28124	4.00503	2.11117	5.78346	8.54032	9.17851	10.2455	15.4816	282.394	5.66078	4.30564	1.55459	237.87	-3256.06	-1071.58			8.69504	6.96432	5.47832	11.6352
	2.67383	18.4788	5.65195	10.95	6.23587	3.96147	2.0635	5.9102	8.56907	9.31002	10.1064	15.6846	279.116	5.65983	4.30514	1.57706	237.853	-3256.71	-1070.2			8.93485	7.04912	5.51426	11.7003
	2.56559	18.9995	5.65755	11.3627	6.33402	3.89525	1.99877	6.00671	8.5405	9.29761	9.83262	15.7562	279.706	5.6599	4.30555	1.58347	237.851	-3257.17	-1064.19			9.07421	7.19734	5.51533	11.6288
	2.54348	19.6386	5.63164	11.1891	6.37033	3.85369	1.98939	5.85636	8.61147	9.32588	9.24218	15.4086	286.666	5.66038	4.30609	1.59014	237.857	-3257.48	-1053.8			9.27126	7.1377	5.48574	11.3255
	2.4642	20.3262	5.65705	10.8022	6.39044	3.76629	2.01054	5.79522	8.55789	9.17394	9.0113	15.0556	298.695	5.66165	4.30783	1.5908	237.876	-3257.89	-1052.26			9.48249	6.98632	5.45455	11.0803
	2.4225	21.1064	5.85783	10.6576	6.43685	3.82298	2.00394	5.98189	8.30678	8.91891	8.4962	15.2053	316.599	5.6626	4.30873	1.60414	237.878	-3258.13	-1055.49			9.79557	6.97248	5.43087	10.8735
	2.41563	21.3278	5.84885	11.0654	6.47972	3.80362	1.97819	6.26081	8.16332	8.53421	8.30345	15.0153	332.183	5.66324	4.30915	1.63805	237.884	-3258.14	-1049.52			9.86409	7.11624	5.46744	10.6177
	2.43037	21.8048	5.973	11.4361	6.42882	3.77814	1.95867	6.60781	7.96709	8.36917	8.12314	14.8731	344.457	5.66407	4.30982	1.67098	237.898	-3258.12	-1040.18			10.0694	7.21436	5.51119	10.4551
	2.46093	22.3426	5.94429	12.0232	6.49432	3.72538	1.96428	6.76004	7.88292	8.09084	7.32662	14.5014	358.137	5.66479	4.31066	1.7014	237.912	-3258.26	-1039.87			10.2493	7.4143	5.53575	9.97295
	2.41941	22.7806	5.88032	12.9654	6.61106	3.73405	2.04758	6.95696	7.89146	8.18054	7.29131	14.4987	370.773	5.66505	4.31076	1.7223	237.917	-3258.36	-1041.71			10.3601	7.77017	5.632	9.99018
	2.42357	23.8014	5.8498	13.0696	6.54299	3.76254	2.08758	7.26714	7.80506	8.11015	6.63893	14.3265	390.076	5.66671	4.31251	1.70863	237.944	-3258.39	-1033.06			10.6916	7.79172	5.71993	9.69184
	2.39103	23.975	5.89278	13.4907	6.25109	3.69649	2.15745	7.45466	7.79925	8.18421	6.39497	14.3443	407.439	5.66723	4.31331	1.70934	237.962	-3258.39	-1023.2			10.7529	7.81275	5.80379	9.64116
	2.31309	23.9648	5.88261	13.9087	6.12695	3.70925	2.23161	7.55435	7.84081	7.9724	6.11909	15.049	419.082	5.66753	4.31349	1.70955	237.966	-3258.5	-1024.05			10.7202	7.91496	5.87559	9.71348
	2.24754	24.6785	5.84696	14.6635	5.99599	3.69317	2.27515	7.86617	7.83343	7.67679	6.26807	16.872	424.137	5.66756	4.31322	1.70856	237.968	-3258.57	-1023.14			10.9243	8.11756	5.99158	10.2723
	2.28671	25.248	5.91132	15.2962	5.95838	3.68797	2.26481	8.09147	8.06362	7.73597	6.27669	18.2065	424.974	5.66693	4.3122	1.72178	237.957	-3258.53	-1011.02			11.1487	8.3142	6.13997	10.7397
	2.31673	26.82	5.92861	15.8401	6.10045	3.69757	2.32799	8.43046	8.49392	8.03673	6.51991	20.0553	425.071	5.66656	4.31209	1.71818	237.954	-3258.62	-1001.02			11.6884	8.54603	6.41746	11.5373
	2.33667	27.9946	6.11223	16.3897	6.00927	3.67106	2.40563	8.68458	8.84502	8.22646	6.85001	22.4018	425.129	5.66733	4.31259	1.66337	237.962	-3258.88	-1002.69			12.1478	8.69002	6.64508	12.4927
	2.28504	28.7003	6.24421	17.0913	6.01118	3.6775	2.44759	9.00221	9.1491	8.40005	7.15197	24.224	426.622	5.66748	4.31266	1.64167	237.961	-3259.03	-999.37			12.4099	8.92666	6.8663	13.2587
	2.2759	30.4536	6.37794	17.3827	5.80404	3.66996	2.47722	9.48794	9.40446	8.62702	7.58721	25.7481	428.953	5.66734	4.31261	1.63796	237.954	-3259.06	-985.752			13.0358	8.95223	7.12321	13.9874
	2.26682	33.2761	6.58937	17.6369	5.70734	3.71815	2.43457	9.85983	9.63167	8.71478	7.82942	27.0098	428.063	5.66858	4.31365	1.61318	237.962	-3259.18	-979.008			14.0441	9.0208	7.30869	14.518
	2.28204	35.7365	6.59297	17.35	5.7817	3.72362	2.45202	10.0007	10.092	8.89697	8.30769	27.9828	417.907	5.66799	4.31291	1.60944	237.945	-3259.31	-982.761			14.8705	8.95176	7.51489	15.0625
	2.29969	37.9393	6.65876	16.6974	5.82431	3.70776	2.45995	10.1575	10.4386	8.93516	8.79457	28.9759	404.252	5.66775	4.31209	1.60642	237.926	-3259.34	-977.265			15.6326	8.74315	7.68535	15.5686
	2.38356	39.8928	6.72457	16.1186	5.86418	3.70405	2.49644	10.3292	10.989	9.18365	9.37607	29.1232	397.29	5.667	4.31111	1.59728	237.911	-3259.32	-962.927			16.3336	8.56227	7.93821	15.8943
	2.36355	40.273	6.64441	15.7357	5.95469	3.66106	2.58358	10.4397	11.719	9.4088	10.0728	29.5252	394.154	5.66542	4.30902	1.58259	237.874	-3259.38	-959.344			16.427	8.45048	8.24744	16.3356
	2.32881	41.4762	6.69937	15.1884	6.09635	3.62446	2.68103	10.547	12.2952	9.50859	10.8444	29.6444	390.807	5.66358	4.30701	1.54242	237.838	-3259.49	-964.381			16.8348	8.30309	8.50773	16.6658
	2.29366	42.0146	6.54621	14.4641	6.00295	3.63417	2.71293	10.4029	12.692	9.3844	11.5452	29.2803	385.518	5.66073	4.30405	1.51549	237.794	-3259.5	-958.065			16.9515	8.03374	8.6026	16.7366
	2.34723	44.8729	6.37849	14.1853	6.20839	3.68844	2.79971	10.2716	13.3189	9.56639	12.3132	28.0487	379.257	5.65797	4.30122	1.48287	237.748	-3259.49	-946.599			17.8662	8.02739	8.79673	16.6427
	2.42634	47.6186	6.24428	13.2244	6.56004	3.61984	2.83911	10.0394	13.7941	9.67998	12.9461	26.8703	373.343	5.65529	4.2979	1.45058	237.701	-3259.57	-949.498			18.7631	7.80143	8.89086	16.4988
	2.46771	48.4354	6.04609	12.6569	7.05241	3.58745	2.89439	9.89563	14.4775	9.89676	13.7076	26.5523	368.346	5.6525	4.29502	1.42195	237.662	-3259.64	-956.798			18.9831	7.7656	9.08916	16.7189
	2.52104	48.8712	5.90251	11.6834	7.89451	3.62954	2.94532	9.75802	15.3315	10.3795	14.7441	25.8511	365.173	5.64996	4.29267	1.42465	237.638	-3259.61	-949.349			19.0982	7.73582	9.34495	16.9916
	2.54722	51.6512	5.84989	11.6041	9.17349	3.67654	2.97284	9.66058	16.0633	11.0017	16.001	25.0893	362.726	5.64746	4.29064	1.43623	237.605	-3259.54	-941.168			20.0161	8.15138	9.56558	17.364
	2.52035	52.7275	5.81413	11.1802	11.5533	3.82636	2.94624	9.33132	17.0343	12.2633	16.9467	24.1295	359.599	5.64684	4.29044	1.4396	237.605	-3259.58	-950.538			20.354	8.85328	9.77062	17.7798
	2.47895	55.9682	5.75285	11.2292	14.0752	4.00321	2.92808	9.26119	17.3147	13.1882	17.3468	23.3682	354.628	5.6469	4.29158	1.44693	237.623	-3259.61	-958.437			21.4	9.76919	9.83465	17.9677
	2.56936	58.0532	5.96713	10.9296	17.2144	4.37726	2.82166	8.92764	17.1892	14.3442	17.6789	21.4334	350.765	5.64851	4.2941	1.46439	237.672	-3259.59	-949.933			22.1966	10.8404	9.64618	17.8188
	2.6306	59.1573	6.17813	10.9175	20.5045	4.70329	2.77939	8.72291	17.097	15.2895	17.5805	18.9948	344.657	5.65028	4.29637	1.49032	237.714	-3259.56	-942.839			22.6554	12.0418	9.5331	17.2883
	2.66178	60.1324	6.32675	10.8962	24.6535	4.95155	2.71135	8.3954	16.7388	17.1312	17.5085	17.1441	338.035	5.65191	4.29828	1.51418	237.748	-3259.57	-950.962			23.0403	13.5004	9.28185	17.2613
	2.60144	59.9978	6.64481	11.4822	28.8984	5.41235	2.62568	8.27053	16.4889	18.6383	17.0255	15.6425	337.773	5.65304	4.30024	1.53465	237.78	-3259.55	-954.089			23.0814	15.2643	9.12836	17.1021
	2.57898	61.6153	6.95942	12.2651	32.5133	6.30269	2.53522	8.21844	15.9359	20.9597	16.7132	13.8969	342.812	5.65353	4.30125	1.5412	237.8	-3259.49	-944.123			23.7179	17.027	8.89653	17.1899
	2.6281	65.3997	7.52642	14.3802	36.7153	7.19017	2.50247	7.83468	15.2946	23.7464	15.9745	12.5173	350.005	5.65301	4.30101	1.53174	237.788	-3259.43	-940.503			25.1848	19.4286	8.54393	17.4127
	2.70099	68.8046	8.07213	17.4964	39.5513	8.03987	2.54133	7.73607	14.4851	26.8238	15.0119	11.0082	354.456	5.65169	4.29997	1.47302	237.767	-3259.47	-948.299			26.5259	21.6959	8.25416	17.6146
	2.79693	69.0252	8.40885	21.2165	43.3117	9.11522	2.59912	7.75383	13.4817	29.9194	14.0404	10.0566	353.796	5.64779	4.29573	1.43031	237.702	-3259.44	-943.533			26.7436	24.5478	7.94489	18.0055
	2.95764	72.1978	8.80083	24.7338	47.5315	10.2416	2.6502	7.76461	12.2583	34.2362	12.8625	9.47207	363.229	5.64195	4.2894	1.36767	237.609	-3259.35	-900.789			27.9854	27.5023	7.55769	18.8569
	3.09334	73.954	9.40099	28.5278	52.1102	11.6174	2.73771	7.56412	11.4733	36.8344	11.9828	9.20982	373.338	5.63697	4.28344	1.30615	237.521	-3258.88	-544.251			28.8161	30.7518	7.25839	19.3423
	3.20895	79.5086	9.88719	31.9122	55.9238	12.9699	2.79142	7.42265	10.8956	39.1792	11.2131	9.46228	382.178	5.63225	4.27859	1.25099	237.449	-3257.64	56.0632			30.8682	33.602	7.03655	19.9515
	3.45509	85.6674	10.4021	34.0229	60.2539	14.178	2.85931	7.3565	10.2813	41.9009	10.5241	9.84862	392.404	5.62753	4.27357	1.1994	237.393	-3255.66	673.905			33.1749	36.1516	6.83238	20.7579
	3.64218	89.4527	10.7428	35.3496	63.5227	14.9074	2.88249	7.32644	9.90204	44.2731	9.91082	10.327	398.608	5.62393	4.26971	1.15725	237.347	-3253.32	1278.55			34.6126	37.9266	6.70366	21.5036
	3.7221	93.9976	11.0029	36.8267	66.9793	15.66	2.96526	7.39346	9.38793	45.5724	9.6532	10.659	398.916	5.62052	4.26625	1.19871	237.3	-3250.66	1902.12			36.2409	39.822	6.58222	21.9615
	3.85574	93.4852	11.6018	36.0075	65.7891	16.212	2.94082	7.17254	9.0126	44.5319	9.65765	10.2959	443.783	5.62179	4.26681	1.20772	237.306	-3250.69	1914.8			36.3143	39.3362	6.37532	21.4951
	3.9331	95.7819	11.552	36.5409	67.6828	16.3831	2.98781	7.27245	8.54468	45.2828	9.42021	10.6459	438.746	5.62093	4.26642	1.22591	237.316	-3248.03	2534.75			37.089	40.2023	6.26832	21.783
	4.02118	93.5901	11.1357	35.9991	68.2289	16.5679	3.01678	7.64032	8.32955	44.715	8.95369	10.7418	429.809	5.62173	4.26844	1.25655	237.357	-3245.41	3142.57			36.249	40.2653	6.32888	21.4702
	4.10078	90.8027	10.9803	34.7463	68.332	16.3492	3.10392	8.05085	8.10046	44.1252	8.74242	10.6323	422.615	5.62489	4.2729	1.32044	237.431	-3242.69	3765.97			35.2946	39.8092	6.41841	21.1667
	4.14854	89.3086	10.6098	33.1843	66.1953	15.8334	3.11918	8.429	8.13177	42.2201	8.61441	10.177	414.88	5.63134	4.27995	1.40604	237.547	-3240.08	4368.21			34.689	38.4044	6.55998	20.3372
	4.1583	87.7143	10.3759	31.0291	61.6471	15.0212	3.10781	8.83526	8.27463	40.1322	8.56407	9.73688	403.39	5.63902	4.28927	1.47321	237.697	-3237.6	4871.75			34.0828	35.8991	6.73923	19.4777
	4.25091	84.8328	9.94631	28.1022	58.4833	14.0381	3.10706	9.15125	8.27627	38.0797	8.69369	9.22266	393.579	5.64436	4.2961	1.5417	237.801	-3235.79	4947.02			33.01	33.5412	6.84486	18.6654
	4.17724	79.8923	9.62874	25.096	54.1824	12.8867	3.08467	9.34804	8.46763	34.7279	8.59644	8.79276	383.868	5.64973	4.30213	1.62266	237.874	-3234.74	4957.07			31.2328	30.7217	6.96678	17.3724
	4.10313	73.0798	9.05375	23.3284	48.2559	11.9123	3.02264	9.67703	8.67486	31.3223	8.73424	8.15565	376.822	5.65517	4.30823	1.68322	237.957	-3234.48	4946.13			28.7456	27.8322	7.12484	16.0707
	4.08572	66.9913	8.54488	21.5627	42.3454	10.5586	2.98637	9.83124	8.82884	27.1837	8.90816	7.71862	374.294	5.65921	4.31331	1.7434	238.023	-3234.56	4940.51			26.5406	24.8222	7.21548	14.6035
	4.06496	58.1851	8.06904	19.1129	34.9901	9.45593	3.01181	9.792	9.24321	24.3619	9.03523	7.39225	372.543	5.66377	4.31832	1.74265	238.095	-3234.77	4950.92			23.4397	21.1863	7.34901	13.5965
	4.10416	50.4886	7.58209	16.9561	28.2177	8.16088	3.08756	9.62556	9.70993	21.5179	9.26724	7.33869	377.425	5.6685	4.32252	1.78095	238.144	-3235.13	4954.83			20.725	17.7782	7.47435	12.7079
	4.09696	44.9396	7.15892	15.9091	23.9652	6.81935	3.19607	9.37072	10.0311	19.1007	9.34407	7.58238	385.551	5.67227	4.326	1.81828	238.181	-3235.64	4945.23			18.7318	15.5646	7.53262	12.009
	4.05348	39.9021	6.45614	14.5943	20.2776	5.9075	3.14724	9.10689	9.94917	16.7545	9.29247	8.28641	397.911	5.67448	4.32777	1.84635	238.197	-3236.14	4944.18			16.8039	13.5932	7.4011	11.4445
	4.04951	34.3688	6.10622	12.8746	17.4295	5.34742	3.10885	8.96013	9.89121	14.3121	9.2694	9.29027	408.734	5.67639	4.33005	1.86774	238.215	-3236.71	4954.16			14.8415	11.8838	7.32007	10.9573
	3.97886	30.57	5.69282	12.2894	15.868	5.16242	3.07991	8.90654	9.89193	13.2563	9.29325	11.0493	414.347	5.67871	4.33176	1.89172	238.226	-3237.44	4954.2			13.4139	11.1066	7.29279	11.1996
	3.94264	25.2291	5.36847	12.0263	14.9446	5.0992	2.9995	8.74625	9.71734	12.5161	9.09685	13.669	417.905	5.6807	4.33328	1.91249	238.239	-3238.27	4945.33			11.5134	10.69	7.15436	11.7606
	3.96719	20.9297	5.00336	12.424	14.1874	4.94298	3.0001	8.4717	9.6374	12.2043	8.94951	17.4482	423.85	5.68387	4.3368	1.92653	238.281	-3239.17	4948.34			9.96675	10.5181	7.0364	12.8674
	3.94992	18.7061	4.92961	13.1087	13.4092	4.81158	2.98299	8.15919	9.41578	11.9848	8.77532	21.5942	427.745	5.68751	4.3403	1.94117	238.323	-3240.12	4958.22			9.19521	10.4432	6.85265	14.1181
	3.89011	17.3971	4.9123	13.6572	12.4776	4.68624	2.9385	8.09591	9.24402	12.0371	8.58691	25.4153	428.886	5.69019	4.34261	1.97117	238.336	-3241.22	4954.8			8.73318	10.2737	6.75948	15.3464
	3.78662	16.6241	5.00162	14.5814	12.1146	4.79935	2.82604	8.03426	8.81327	12.0122	8.35516	27.7665	428.112	5.69147	4.34382	1.97886	238.342	-3242.38	4946.83			8.47078	10.4984	6.55786	16.0446
	3.62311	15.6111	5.27766	14.7136	11.1797	4.83351	2.61838	7.99604	8.172	11.8	7.93084	28.8654	423.686	5.69103	4.34281	1.96884	238.322	-3243.48	4953.2			8.17063	10.2423	6.26214	16.1987
	3.43292	15.0867	5.47357	14.6679	10.5815	4.83437	2.44328	7.87146	7.74905	11.4172	7.63699	29.1555	418.038	5.68959	4.34102	1.93826	238.283	-3244.62	4961.69			7.99772	10.0279	6.02126	16.0699
	3.30611	14.2983	5.80071	14.1782	9.68362	4.79444	2.33106	7.78435	7.39833	11.2457	7.51965	29.2716	411.673	5.686	4.33634	1.89345	238.204	-3245.79	4954.85			7.8017	9.5521	5.83791	16.0123
	3.18163	13.6965	6.17975	14.1483	9.06473	4.74679	2.23952	7.49211	6.91908	10.6121	7.20463	29.1525	402.943	5.68144	4.33084	1.83771	238.11	-3246.86	4945.76			7.68596	9.31995	5.55024	15.6564
	3.1249	12.8438	6.40897	14.0436	8.4913	4.61999	2.18836	7.57422	6.74053	10.063	7.04327	28.4583	397.962	5.67721	4.32651	1.78219	238.037	-3247.82	4944.49			7.45924	9.05163	5.50103	15.1882
	2.88779	12.7446	6.67267	13.5442	8.22751	4.55389	2.15136	7.72379	6.54332	9.50033	6.91407	27.2021	391.361	5.67431	4.32324	1.74968	237.98	-3248.73	4932.8			7.435	8.77522	5.47282	14.5388
	2.79468	12.5003	6.85665	13.4904	7.78508	4.47441	2.11117	8.11867	6.35999	9.02979	6.71663	25.2524	380.592	5.67177	4.32018	1.71908	237.929	-3249.6	4896.47			7.38388	8.58329	5.52994	13.6663
	2.6896	12.2854	7.00209	12.7493	7.37514	4.53264	2.12504	8.35649	6.12901	8.44501	6.41595	22.4598	371.413	5.66966	4.31785	1.67549	237.908	-3250.36	4844.44			7.32569	8.21904	5.53685	12.4403
	2.61537	12.501	7.11632	11.878	7.26885	4.48611	2.09935	8.42954	5.94357	7.73515	6.32741	18.7225	366.191	5.66762	4.31582	1.6435	237.882	-3251.01	4779.65			7.41089	7.87764	5.49082	10.9283
	2.57359	12.6382	7.0091	11.0887	7.13246	4.35158	2.08979	8.50009	5.88237	7.26705	6.24778	16.55	363.308	5.66602	4.31407	1.62317	237.856	-3251.69	4675.05			7.40697	7.52425	5.49075	10.0216
	2.51128	12.9011	6.9016	10.4064	7.10162	4.23113	2.02766	8.62905	5.76695	7.00772	6.22232	16.4315	361.317	5.66571	4.31338	1.60766	237.85	-3252.34	4525.06			7.438	7.24638	5.47455	9.88718
	2.51086	13.6739	6.72717	9.86413	7.08577	4.29285	2.0018	8.57251	5.90798	6.86118	6.22313	16.9829	359.054	5.66475	4.31268	1.6331	237.845	-3252.92	4340.85			7.63731	7.08092	5.4941	10.0224
	2.44316	14.6063	6.41478	9.83239	7.18813	4.2737	2.00544	8.74058	5.9781	6.86405	6.09764	18.1531	360.131	5.66566	4.3144	1.64271	237.875	-3253.49	4121.62			7.82143	7.09808	5.57471	10.3716
	2.4026	15.8136	6.05265	10.0959	7.35895	4.30378	2.01405	9.01198	5.88144	7.14043	6.11762	18.7549	362.094	5.66752	4.31647	1.6608	237.912	-3254.13	3852.93			8.08961	7.25288	5.63582	10.671
	2.34662	16.9593	5.82944	10.4672	7.48887	4.3337	2.03459	8.8877	5.76188	7.21661	5.99387	19.7344	360.684	5.668	4.31688	1.66089	237.923	-3254.74	3536.97			8.37845	7.42993	5.56139	10.9816
	2.42052	18.9064	5.65188	10.9703	7.26472	4.36119	2.0826	8.55401	5.66939	7.45135	5.93305	19.9129	358.46	5.66694	4.31608	1.62861	237.918	-3255.28	3194.09			8.99294	7.53207	5.43533	11.0991
	2.42825	20.5016	5.57328	11.3752	7.47161	4.39373	2.08285	8.27008	5.75183	7.66852	5.87777	20.4108	354.722	5.66552	4.31472	1.6115	237.899	-3255.83	2832.38			9.50103	7.74684	5.36825	11.319
	2.44912	22.0966	5.42087	11.7024	7.57064	4.37287	2.08487	8.03851	5.72043	7.80642	5.85227	20.3908	351.546	5.66443	4.31283	1.59371	237.876	-3256.38	2442.66			9.98885	7.88196	5.28127	11.3498
	2.44173	23.0964	5.34061	11.9103	7.52726	4.49336	2.11257	7.76839	5.59887	7.92201	5.71835	20.172	349.156	5.66397	4.31159	1.57879	237.868	-3256.86	2049.04			10.2929	7.97699	5.15994	11.2708
	2.43911	23.3952	5.42835	11.7052	7.36844	4.63208	2.12576	7.69306	5.57346	8.14644	5.56334	19.9424	345.561	5.66235	4.31028	1.57587	237.854	-3257.25	1683.89			10.4209	7.9019	5.13076	11.2174
	2.44041	23.7584	5.53857	11.7835	7.22849	4.71795	2.14369	7.30177	5.37168	8.31049	5.47194	19.2973	342.554	5.66103	4.30881	1.57781	237.834	-3257.66	1347.13			10.5791	7.90997	4.93905	11.0266
	2.44891	23.9782	5.66404	11.9068	7.2668	4.8383	2.13986	6.82347	5.23938	8.31497	5.29536	18.2594	339.188	5.66134	4.30899	1.54412	237.845	-3258.05	1028.46			10.697	8.00397	4.73424	10.6232
	2.45155	24.2327	5.80982	11.4912	7.4486	4.99273	2.0972	6.52538	5.04317	8.09757	5.10296	17.5138	337.775	5.66131	4.30874	1.54015	237.846	-3258.34	740.648			10.8314	7.9775	4.55525	10.2381
	2.48967	23.8488	6.03261	11.0737	7.32615	5.05905	2.07928	6.19035	4.90843	7.64545	4.90464	15.8693	340.179	5.66012	4.30747	1.55383	237.832	-3258.58	494.425			10.7904	7.81962	4.39269	9.47315
	2.4903	23.1061	6.18515	10.3362	7.40907	5.25138	2.01584	5.87263	4.84213	7.26942	4.87346	14.6642	346.592	5.6602	4.30743	1.55635	237.833	-3258.83	281.795			10.5938	7.66554	4.24353	8.93568
	2.41713	21.9316	6.45581	9.60623	7.7687	5.40464	1.95191	5.75947	4.70648	6.92183	4.74706	13.7778	351.916	5.66029	4.30708	1.55711	237.831	-3259.03	92.1899			10.2682	7.59319	4.13929	8.48222
	2.39217	21.2824	6.83037	8.8869	8.07726	5.60791	1.90581	5.73689	4.50758	6.4711	4.62796	12.118	354.487	5.66039	4.30756	1.56087	237.839	-3259.14	-70.676			10.1683	7.52402	4.05009	7.73902
	2.379	20.7531	7.10934	8.02787	8.61388	5.93243	1.8891	5.95856	4.55876	6.05558	4.45262	11.1143	355.408	5.66014	4.30789	1.5625	237.842	-3259.24	-209.626			10.0805	7.52473	4.13547	7.20751
	2.47469	20.9398	7.74134	7.73218	9.44769	6.36654	1.89201	6.12993	4.53979	5.70446	4.30868	10.0325	358.836	5.66007	4.30768	1.56639	237.839	-3259.38	-339.617			10.3853	7.8488	4.18724	6.68189
	2.48736	22.0418	8.14143	7.62451	10.3153	6.90383	1.9463	6.33741	4.50161	5.16564	4.1084	9.12341	364.378	5.66131	4.30827	1.56716	237.852	-3259.5	-477.225			10.8902	8.28123	4.26177	6.13248
	2.52818	22.5723	8.51124	7.30969	11.3955	7.24215	1.97496	6.68308	4.51073	4.54802	3.91796	8.10874	370.571	5.66102	4.30748	1.57463	237.85	-3259.55	-604.651			11.2039	8.64912	4.38959	5.52491
	2.5217	22.4729	9.05216	6.96259	12.4641	7.35668	1.93609	7.23946	4.38053	4.37388	3.75526	7.29234	376.817	5.66106	4.30735	1.57938	237.854	-3259.64	-721.151			11.3489	8.9278	4.5187	5.14049
	2.55011	22.597	9.59989	6.85022	12.8524	7.81149	1.98417	7.75363	4.55271	4.26725	3.66496	6.452	381.046	5.66079	4.30674	1.58991	237.846	-3259.74	-832.187			11.5823	9.17138	4.7635	4.79474
	2.553	24.056	9.97711	6.80374	13.3523	8.16099	2.03508	8.19791	4.74182	4.1299	3.51117	5.96357	383.647	5.66184	4.30786	1.58464	237.87	-3259.79	-939.468			12.1954	9.43901	4.9916	4.53488
	2.64342	25.4695	10.6205	6.79498	13.7109	8.58692	2.06362	8.83861	5.08481	3.96704	3.34891	5.38901	384.156	5.66256	4.3085	1.59284	237.886	-3259.81	-1031.92			12.9111	9.69761	5.32901	4.23499
	2.72471	26.4257	10.973	6.61287	13.7741	9.02668	2.08614	9.87126	5.34461	3.88722	3.26101	4.88886	386.381	5.66335	4.30949	1.60539	237.9	-3259.84	-1111.2			13.3745	9.80455	5.76733	4.01236
	2.77228	27.1794	11.1458	6.43348	13.9983	9.4148	2.13291	10.4903	5.58768	3.64458	3.17566	4.76361	387.455	5.66457	4.3105	1.62421	237.917	-3259.86	-1180.96			13.6992	9.94885	6.07031	3.86128
	2.80191	28.2201	11.4934	6.16565	14.0004	9.50952	2.21279	10.7593	5.8057	3.57933	3.16226	4.62417	385.013	5.66534	4.31122	1.69691	237.926	-3259.81	-1239.04			14.1718	9.89186	6.25926	3.78859
	2.8869	28.8799	11.2147	5.93042	13.9867	9.50737	2.25226	10.8421	5.94952	3.51062	3.13814	4.49618	384.625	5.66656	4.31262	1.71288	237.949	-3259.75	-1277.87			14.3271	9.80817	6.34797	3.71498
	2.89833	29.2734	11.633	5.73132	13.985	9.41309	2.26544	11.3302	6.17093	3.46527	3.05251	4.36449	387.909	5.66835	4.315	1.70927	237.983	-3259.78	-1305.12			14.6016	9.70981	6.58884	3.62742
	2.9295	30.4706	11.5957	5.7626	13.9028	9.55753	2.28393	11.5964	6.64768	3.4178	2.96269	4.24486	393.122	5.66986	4.31682	1.7214	238.009	-3259.83	-1328.13			14.9986	9.74098	6.84267	3.54178
	2.96402	31.8461	11.4199	5.79904	13.907	9.75817	2.3273	11.9652	6.86335	3.37662	2.95734	4.13751	392.781	5.67151	4.31869	1.73155	238.038	-3259.86	-1345.78			15.41	9.82139	7.05194	3.49049
	2.94483	32.5117	11.4822	5.86107	13.8886	9.71514	2.35087	12.4352	7.28014	3.34912	2.9271	4.16297	387.459	5.67237	4.31934	1.74112	238.05	-3259.92	-1354.74			15.6463	9.82161	7.35539	3.47973
	2.98452	32.8962	11.5896	5.91933	14.1482	9.57983	2.36554	12.8652	7.42138	3.40575	2.97688	4.0981	380.169	5.67302	4.31972	1.74833	238.053	-3259.99	-1360.87			15.8234	9.88245	7.55071	3.49358
	2.97517	33.3544	11.679	6.0299	14.5753	9.3092	2.43307	13.6106	7.71111	3.43401	3.03686	4.06752	382.321	5.67326	4.31967	1.74563	238.047	-3260.02	-1368.29			16.0029	9.97146	7.91826	3.51279
	3.00231	34.8071	11.8562	6.34227	15.3935	9.13809	2.45913	13.8271	7.69591	3.48392	3.02733	4.06627	387.79	5.67276	4.31887	1.73228	238.038	-3259.99	-1374.37			16.5552	10.2913	7.99406	3.52584
	3.06763	36.1004	12.0511	6.54701	16.4295	9.00504	2.43928	14.1197	7.83585	3.53269	3.01769	4.0656	393.69	5.67159	4.31769	1.72216	238.019	-3259.96	-1375.14			17.073	10.6605	8.13161	3.53866
	3.10817	37.5741	12.3392	6.95391	17.1422	8.84503	2.48825	14.2734	7.97845	3.56611	2.99179	4.02982	394.635	5.67156	4.31782	1.65061	238.017	-3259.89	-1375.93			17.6738	10.9804	8.24669	3.52924
	3.13614	38.5138	12.5578	7.30792	18.252	8.99337	2.51461	14.7284	8.07713	3.60528	3.00228	4.07195	388.171	5.67073	4.31632	1.632	237.995	-3259.68	-1379.72			18.0692	11.5178	8.44004	3.55984
	3.23819	38.7228	12.5754	7.43517	19.445	9.17529	2.57991	15.0445	8.16394	3.61173	2.97932	4.15	375.436	5.66983	4.31511	1.61627	237.976	-3259.35	-1380.98			18.1788	12.0185	8.59613	3.58035
	3.28153	39.141	13.0906	7.7682	20.7879	9.49076	2.6124	15.3766	8.24526	3.71722	3.00974	4.18466	362.831	5.66802	4.3134	1.6094	237.948	-3258.9	-1379.47			18.5044	12.6823	8.74474	3.63721
	3.37157	40.3832	13.4263	7.89922	21.9467	9.49436	2.58892	15.9915	8.38684	3.7285	2.9596	4.16977	353.893	5.666	4.31087	1.58762	237.91	-3258.34	-1379.09			19.0603	13.1134	8.98907	3.61929
	3.41275	40.7513	13.9493	8.07244	22.5253	9.58128	2.60043	16.3258	8.42899	3.73844	3.01468	4.27649	350.306	5.66443	4.30927	1.55879	237.882	-3257.67	-1381.73			19.3711	13.393	9.11839	3.67654
	3.46068	41.3722	14.0403	8.81922	23.5443	9.75527	2.58503	16.714	8.33592	3.85899	2.99622	4.4755	346.542	5.6616	4.30639	1.52307	237.844	-3256.92	-1382.25			19.6244	14.0396	9.21166	3.77691
	3.4195	42.152	14.3131	9.10526	23.8132	9.99111	2.55924	16.6102	8.23752	3.98711	2.96126	4.60973	338.851	5.65838	4.30316	1.48665	237.788	-3256.1	-1379.78			19.9615	14.3032	9.13567	3.8527
	3.40414	41.8077	14.2068	9.87377	23.9886	10.1937	2.57074	17.0243	8.17574	4.18884	2.91709	4.73115	330.441	5.65468	4.29922	1.44753	237.731	-3255.24	-1378.35			19.8062	14.6853	9.25693	3.94569
	3.32319	41.2744	14.1957	10.367	23.3714	10.4636	2.55544	17.9256	8.05826	4.39541	2.90708	5.02088	318.783	5.65126	4.29533	1.4093	237.683	-3254.43	-1380.35			19.5978	14.734	9.5131	4.10779
	3.25488	41.1713	14.1663	11.0428	22.5676	10.5127	2.53232	19.0676	8.08429	4.70025	2.86456	5.33173	311.78	5.64667	4.29064	1.41113	237.619	-3253.78	-1382			19.5308	14.7077	9.89472	4.29885
	3.27007	41.636	14.0677	11.6676	21.9995	10.7955	2.48106	19.433	8.02216	4.997	2.96491	5.84858	310.986	5.64362	4.28792	1.40216	237.575	-3253.36	-1383.23			19.6579	14.8209	9.97872	4.60349
	3.23704	41.3303	14.3132	13.7749	20.78	10.7957	2.45768	19.7184	7.91401	5.2958	3.04478	6.53118	310.205	5.64182	4.28649	1.39275	237.552	-3253.15	-1386.42			19.6268	15.1169	10.03	4.95725
	3.07295	40.9039	13.9356	15.1517	19.5213	10.8327	2.44221	19.964	7.82107	5.5136	3.18821	7.91225	306.732	5.6427	4.28739	1.39597	237.578	-3253.33	-1389.46			19.3042	15.1686	10.0758	5.53802
	2.98875	40.3539	13.8339	16.9778	17.8109	11.3063	2.42277	20.0243	7.65716	5.93415	3.36702	10.367	301.263	5.64335	4.2886	1.44369	237.604	-3253.82	-1391.05			19.0589	15.365	10.0347	6.55604
	2.99061	40.4824	13.8333	19.5789	16.4255	12.1063	2.40404	20.2564	7.46697	6.41368	3.60822	13.5038	299.558	5.64556	4.29135	1.48761	237.646	-3254.51	-1389.6			19.1021	16.0369	10.0425	7.84191
	3.00057	40.0811	13.8886	23.0993	14.5328	12.3698	2.39473	20.5645	7.34646	7.46009	3.91915	17.4447	303.249	5.64847	4.29492	1.53638	237.707	-3255.39	-1391.55			18.9901	16.6673	10.1019	9.60799
	3.02921	38.8291	13.8622	26.4083	13.259	12.8312	2.38661	20.9174	7.23473	7.93729	4.31443	21.0307	306.87	5.65181	4.29881	1.58442	237.78	-3256.37	-1394.16			18.5735	17.4995	10.1796	11.0941
	3.01535	38.2844	13.8655	30.0188	11.7281	12.8515	2.3779	21.4908	7.13718	8.82072	4.74786	24.1698	308.988	5.65551	4.30345	1.62806	237.844	-3257.42	-1395.45			18.3884	18.1995	10.3353	12.5795
	3.00465	37.5513	13.8619	33.2562	10.7563	12.7615	2.36971	21.683	7.12157	9.82343	5.1474	27.4812	308.4	5.65817	4.30658	1.66302	237.877	-3258.26	-1395.74			18.1393	18.9247	10.3914	14.1507
	2.96057	37.5409	14.1162	37.2844	9.91479	12.6775	2.36985	21.6465	6.96566	10.6396	5.88377	29.536	303.787	5.66134	4.30997	1.63827	237.929	-3258.94	-1396.69			18.2059	19.9589	10.3274	15.3531
	2.92472	37.2524	13.8834	40.6059	9.19578	12.3942	2.32888	22.4388	6.92376	11.9222	6.46834	31.855	302.554	5.66122	4.30959	1.63999	237.926	-3259.3	-1397.01			18.0202	20.732	10.5638	16.7485
	2.98511	36.7489	13.9915	44.408	8.29541	12.1352	2.35611	23.0605	6.7821	13.2308	7.32723	34.439	303.478	5.65954	4.30765	1.6167	237.892	-3259.37	-1395.68			17.9085	21.6129	10.7329	18.3323
	3.04724	35.3456	13.8879	47.6057	7.80992	11.8163	2.35134	23.9549	6.5502	15.6685	8.0028	37.8272	304.262	5.65616	4.30424	1.55456	237.829	-3258.96	-1393.81			17.4269	22.4106	10.9521	20.4995
	3.14981	34.1401	13.6142	52.4449	7.11573	11.1403	2.43116	25.3709	6.34984	18.0552	9.30647	40.3843	303.089	5.65081	4.29811	1.48514	237.738	-3258.08	-1392.3			16.968	23.567	11.384	22.582
	3.17613	32.4353	12.8146	55.3805	6.9044	10.2674	2.53451	26.0699	6.35246	20.4223	10.1873	45.2605	299.033	5.64409	4.29026	1.40406	237.629	-3256.74	-1386.33			16.142	24.1841	11.6523	25.29
	3.19707	30.6008	12.1641	59.9301	7.05035	9.43634	2.59017	26.5504	6.43691	23.0012	11.2024	47.3676	300.515	5.63638	4.28136	1.31543	237.488	-3254.68	-1374.69			15.3207	25.4722	11.8591	27.1904
	3.22796	30.3041	11.6279	62.343	7.03153	8.72655	2.71974	26.9478	6.51981	26.318	12.3022	51.3931	303.173	5.62894	4.27317	1.22369	237.364	-3251.46	-1361.01			15.0533	26.0337	12.0625	30.0044
	3.39383	29.9764	11.1885	66.3232	7.32924	8.40911	2.93671	27.3264	6.65098	29.6582	13.4164	56.3481	307.357	5.62314	4.26634	1.13914	237.278	-3245.44	-1343.9			14.8529	27.3539	12.3047	33.1409
	3.59234	28.2517	10.783	68.9488	7.43304	8.22723	3.0841	27.7949	6.82071	32.8057	14.3727	59.8628	312.501	5.61801	4.2611	1.08259	237.22	-3234.58	-1324.42			14.209	28.203	12.5666	35.6804
	3.7723	25.7075	10.6173	72.3407	7.64004	8.08313	3.28791	28.3268	7.01945	34.9562	15.2111	63.4173	315.475	5.61461	4.25743	1.04619	237.179	-3218.15	-1301.98			13.3657	29.3546	12.8781	37.8616
	3.97642	25.002	10.3759	73.7993	7.70005	7.93848	3.36782	29.0213	7.09758	37.5618	16.088	67.026	322.59	5.61308	4.25627	1.02267	237.175	-3195.46	-1278.33			13.1181	29.8126	13.1622	40.2253
	4.29262	25.6983	10.0936	74.6863	7.97654	7.83336	3.48435	29.2582	7.13037	38.4623	16.5706	67.7347	333.338	5.61312	4.25667	1.03567	237.203	-3166.41	-1252.83			13.3615	30.1654	13.291	40.9225

[truncated: 25 more sheets: P212 U2, P213 U2, P214 U2, P215 U2, P216 U2, P217 U2, P218 U2, P219 U2, P220 U2, P221 U2, P222 U2, P223 U2, P224 U2, P225 U2, P226 U2, P227 U2, P228 U2, P229 U2, P230 U2, P231 U2 …]
