# Supplementary material for: Influence of elastic lumbar support belts on trunk muscle function in patients with non-specific acute lumbar back pain
Source: PLoS One. 2019 Jan 24;14(1):e0211042. doi: 10.1371/journal.pone.0211042 (PMC6345453; doi:10.1371/journal.pone.0211042)
Supplement: S1 Dataset — (ZIP) [file pone.0211042.s001.zip › U2_Dynamik_6km_h.xlsm]

## Sheet: P201 U2
	Ra Li	Oi Li	Oe Li	MF Li	ICO Li	LO Li	Ra Re	Oi Re	Oe Re	MF Re	ICO Re	LO Re	EKG	Kippwinkel	Rotwinkel	Kraft x	Kraft y	Druck li	Druck re			Bauch links	Rücken links	Bauch rechts	Rücken rechts
	4.12337	114.935	8.034	41.7641	7.60462	11.8898	4.26047	46.5964	10.4667	74.7993	23.0741	45.0245	16.0887	0.0572199	0.417412	0.697868	2.75472	49	-959.753			42.3641	20.4195	20.4412	47.6326
	4.31313	115.093	8.84292	41.7191	7.68693	11.6464	4.47443	45.6208	9.864	76.3464	23.7722	45.0502	15.1673	0.0570814	0.416284	0.703153	2.75514	42	-958.357			42.7496	20.3508	19.9864	48.3896
	5.00521	113.416	9.57277	40.3441	7.96673	11.6956	4.82276	42.5061	9.40137	74.8661	24.238	44.1483	14.1577	0.0568581	0.416081	0.705792	2.75305	1.00146	-956.76			42.6648	20.0022	18.9101	47.7508
	5.83156	110.619	10.2442	39.2504	8.07402	11.5688	5.46206	40.6174	8.92809	72.1461	23.9344	41.9684	13.1492	0.0564383	0.415633	0.707928	2.75777	12	-955.564			42.2315	19.6311	18.3359	46.0163
	6.72165	108.841	10.7988	37.5734	8.16824	11.4486	5.97058	38.1902	8.68292	68.2981	23.3766	39.5657	12.3836	0.0561297	0.415497	0.705024	2.75845	4835.31	R			42.1204	19.0634	17.6146	43.7468
	7.14639	103.986	10.9121	34.9302	8.24367	11.3677	6.20258	35.7757	8.36006	62.4636	22.2024	37.172	11.9055	0.0555997	0.41566	0.704833	2.7597	4933.58	-954.008			40.6814	18.1805	16.7794	40.6126
	7.49332	96.9211	10.9553	31.174	8.14125	11.2874	6.48839	33.8844	8.02224	56.6296	20.7818	33.9889	11.7341	0.0551361	0.415816	0.703581	2.75952	4962.2	-953.591			38.4566	16.8676	16.1317	37.1334
	7.93889	90.6904	10.8768	27.9118	8.19761	12.1808	6.62445	30.8876	7.98563	50.2834	18.6885	31.1486	11.7334	0.0551695	0.415597	0.696703	2.75878	4961.75	-953.854			36.502	16.0967	15.1659	33.3735
	8.09295	84.0105	10.9497	25.2684	8.30755	13.1344	6.64959	29.0674	7.95544	43.763	17.3035	27.3547	11.7559	0.0550559	0.416206	0.691223	2.75358	4961.64	-954.215			34.3511	15.5701	14.5575	29.4738
	8.17104	78.7832	10.7644	23.7136	8.41622	14.3188	6.63436	25.7527	8.33302	37.1095	15.9815	24.0961	11.7963	0.0552465	0.416544	0.686054	2.75286	4961.93	-954.193			32.5729	15.4829	13.5734	25.729
	8.1765	69.5872	10.4813	21.7889	8.42192	15.0354	6.74857	23.8708	9.43583	28.8384	14.3265	21.05	11.8837	0.0553388	0.416781	0.676316	2.75295	4962.4	-954.303			29.415	15.0821	13.3517	21.405
	8.12566	60.4213	9.8394	20.1837	8.37226	15.6548	6.81694	21.429	10.9513	22.4374	13.1863	18.396	12.0297	0.055034	0.416832	0.668248	2.76029	4962.68	-954.942			26.1288	14.7369	13.0657	18.0066
	7.7865	49.61	9.20193	19.3814	8.44004	16.5501	7.14376	20.2139	12.3764	17.094	12.1065	16.2983	12.1768	0.0545464	0.416655	0.656925	2.77325	4962.95	-955.443			22.1995	14.7905	13.2447	15.1663
	7.42314	43.5028	8.63553	18.4384	8.75212	17.3831	7.05716	19.0207	13.98	13.3914	11.642	15.0358	12.2531	0.0544722	0.416624	0.647698	2.78304	4963.05	-955.44			19.8538	14.8578	13.3526	13.3564
	6.89005	37.176	8.00717	17.4405	8.78416	17.9131	6.79881	18.3629	15.2631	11.2236	11.3722	13.9647	12.2958	0.0540514	0.416648	0.638044	2.79431	4963.46	-955.631			17.3577	14.7126	13.4749	12.1868
	6.40374	36.2321	7.89898	16.3372	9.20476	19.2693	6.68586	18.6692	16.5846	9.68721	11.2717	12.9034	12.3296	0.0537715	0.416017	0.63462	2.80386	4963.72	-956.351			16.845	14.9371	13.9799	11.2874
	6.27551	36.6229	7.75499	15.2581	10.1069	20.724	6.5309	19.9843	17.3369	8.86725	10.9404	11.8946	12.358	0.0538626	0.41609	0.632276	2.81228	4964.09	-956.775			16.8845	15.363	14.6174	10.5674
	5.9911	37.3487	7.45337	13.9995	10.8807	21.8915	6.44732	22.1508	17.4772	8.28789	10.721	10.9617	12.4034	0.0537784	0.41637	0.638549	2.82071	4964.07	-956.596			16.9311	15.5906	15.3584	9.99019
	5.91904	38.7333	7.01765	12.4838	12.1219	22.8838	6.35789	25.2846	17.7242	7.71453	10.183	9.74513	12.4701	0.0538051	0.416848	0.634256	2.82803	4963.97	-956.706			17.2233	15.8298	16.4556	9.21421
	5.90435	39.8349	6.73853	11.1232	13.1272	24.8528	6.30439	29.1965	17.5208	7.16722	9.43905	8.89458	12.5582	0.0533224	0.416707	0.629383	2.8337	4964.37	-957.309			17.4926	16.3677	17.6739	8.50028
	5.91364	41.6374	6.47712	10.3424	14.3415	27.5098	6.03931	33.2671	16.9142	6.89706	8.8086	7.71763	12.6245	0.053086	0.416556	0.629486	2.83336	4964.67	-957.523			18.0094	17.3979	18.7402	7.80776
	5.86848	43.1083	6.32008	9.84202	15.6165	30.6618	5.76622	38.2476	16.0194	6.54278	7.64075	6.68816	12.6639	0.0530414	0.416546	0.62855	2.83304	4964.34	-957.11			18.4323	18.7068	20.0111	6.95723
	5.73853	44.6191	6.20952	9.56275	16.7803	33.0218	4.96982	42.4719	14.879	6.25048	6.8182	5.95745	12.691	0.0528001	0.416565	0.628297	2.83204	4964.01	-956.987			18.8557	19.7883	20.7736	6.34204
	5.42583	45.539	5.85017	9.52124	17.9566	35.1411	4.31056	45.7803	13.7045	6.0243	5.88789	5.28673	12.7536	0.0522764	0.417054	0.631172	2.8268	4964.27	-957.487			18.9383	20.873	21.2651	5.73297
	5.07711	45.6959	5.42145	9.82759	19.1496	37.6417	3.70357	47.8165	12.4529	5.72283	5.16791	4.9502	12.8374	0.0522292	0.417316	0.627494	2.82448	4964.45	-957.62			18.7315	22.2063	21.3243	5.28031
	4.79716	43.2388	5.01791	9.93578	19.9935	40.0389	3.11784	49.3069	10.8786	5.47203	4.64479	4.58693	12.901	0.051964	0.418113	0.624933	2.82129	4964.15	-957.127			17.6846	23.3227	21.1011	4.90125
	4.44759	41.3359	4.72171	10.011	20.8931	41.3549	2.65439	49.5093	9.68818	5.4818	4.31863	4.4696	12.939	0.0519201	0.418018	0.615645	2.81756	4963.94	-956.996			16.8351	24.0863	20.6173	4.75668
	4.25328	39.3898	4.45463	10.2098	21.4385	42.3514	2.36601	48.6643	8.96802	5.54877	4.02431	4.3755	12.9537	0.0518076	0.417886	0.604379	2.80714	4964.19	-957.479			16.0326	24.6666	19.9994	4.64953
	4.02189	36.4757	4.29043	10.3823	22.107	42.9348	2.14277	47.8249	8.01477	5.63242	4.07054	4.30173	12.9676	0.0516286	0.417747	0.59701	2.80328	4964.4	-957.698			14.9294	25.1414	19.3275	4.66823
	3.64036	33.4048	4.03446	10.354	22.5161	42.8376	1.88771	45.4886	7.36998	5.70672	4.28146	4.12869	12.9913	0.051571	0.417866	0.59299	2.79957	4964.26	-957.291			13.6932	25.2359	18.2488	4.70562
	3.36532	30.2789	3.92281	10.0391	22.5013	42.2761	1.79026	43.2205	6.97726	5.69003	4.41475	4.06557	13.0273	0.0515849	0.418613	0.591296	2.80372	4964.1	-957.131			12.5223	24.9388	17.3293	4.72345
	3.21699	26.6893	3.87263	9.6502	22.7708	40.8501	1.7424	39.0618	6.5759	5.82866	4.5192	4.01933	13.0335	0.0517089	0.418943	0.588903	2.80638	4964.41	-957.692			11.2596	24.4237	15.7934	4.78906
	3.09548	23.6565	3.77337	9.31069	22.9057	39.982	1.75652	34.1898	6.1319	5.97686	4.57157	3.96111	13.0433	0.0516315	0.419436	0.588273	2.80577	4964.83	-958.142			10.1751	24.0661	14.0261	4.83651
	3.01529	21.8588	3.70065	8.81402	22.9962	38.9024	1.76482	29.8711	5.94013	6.1163	4.67755	3.99957	13.0657	0.0514401	0.419149	0.585001	2.80475	4964.82	-957.866			9.5249	23.5709	12.5254	4.93114
	2.948	19.666	3.64673	8.16422	22.9165	37.4227	1.7714	26.7224	5.77323	6.43501	4.75948	4.0081	13.1152	0.0514895	0.418734	0.587425	2.80626	4964.77	-957.61			8.75356	22.8345	11.4223	5.06753
	2.8579	18.3347	3.57593	7.62912	22.9534	35.8884	1.80259	25.2664	5.66401	6.65448	4.82036	4.08643	13.1988	0.051605	0.418539	0.587013	2.80566	4965.06	-958.17			8.25618	22.157	10.911	5.18709
	2.86017	17.4781	3.54165	7.30456	22.5075	35.1891	1.84592	24.3413	5.71413	6.73847	4.95618	4.10501	13.2791	0.0516566	0.418898	0.588046	2.8039	4965.61	-958.896			7.95997	21.667	10.6338	5.26655
	2.77575	16.4514	3.5104	6.78727	21.8423	33.3842	2.01262	24.3561	6.06423	6.79075	5.20885	4.05609	13.33	0.0514682	0.419256	0.590491	2.80387	4965.68	-958.739			7.57917	20.6713	10.811	5.3519
	2.75575	16.3014	3.48239	6.29121	21.138	31.236	2.19055	25.232	6.22499	6.78461	5.44376	4.00038	13.3773	0.0517395	0.419987	0.590404	2.79783	4965.56	-958.306			7.51317	19.5551	11.2158	5.40959
	2.78402	16.7186	3.47109	6.17206	20.27	29.5032	2.35007	26.1749	6.53351	6.82945	5.59847	3.92829	13.4698	0.0519205	0.421071	0.592516	2.79072	4966.03	-958.901			7.65792	18.6484	11.6862	5.45207
	2.83036	18.2243	3.53405	5.99563	19.3464	27.471	2.51326	26.0048	6.87679	6.93047	5.67043	3.96093	13.6135	0.0523679	0.421313	0.588406	2.78261	4966.78	-959.959			8.19624	17.6044	11.7983	5.52061
	2.95261	18.9551	3.50023	5.72341	18.3863	26.2789	2.66176	25.7668	7.32414	6.94358	5.9198	4.02563	13.8	0.0527575	0.42123	0.585892	2.77476	4966.85	-959.988			8.46931	16.7962	11.9176	5.62967
	3.0961	19.4182	3.54626	5.31011	17.2053	24.6798	2.89101	25.5818	7.82332	6.8691	6.28708	3.99997	14.0116	0.0531933	0.421337	0.583361	2.76986	4966.64	-959.351			8.68686	15.7318	12.0987	5.71871
	3.35651	20.1196	3.52262	4.99472	15.7161	22.4939	3.13753	25.9301	8.3434	6.82294	6.58546	4.0441	14.2627	0.0535455	0.421467	0.578784	2.76775	4967.43	-959.974			8.99956	14.4016	12.4703	5.8175
	3.54516	20.734	3.48598	4.93391	14.2484	21.1236	3.4245	27.6435	9.10153	6.62788	6.93645	4.10299	14.5964	0.053706	0.421902	0.571461	2.76804	4968.21	-961.521			9.25504	13.4353	13.3898	5.88911
	3.71728	22.0968	3.41947	4.988	12.4706	19.8212	3.72152	28.5921	9.85206	6.4041	7.07145	4.13972	15.0135	0.0535619	0.421907	0.565375	2.76957	4967.14	-961.773			9.7445	12.4266	14.0552	5.87175
	3.71044	24.0477	3.33311	4.97558	10.6966	18.1758	3.8545	29.1332	10.6214	6.19963	7.19019	4.21858	15.533	0.0531068	0.421882	0.561867	2.76996	4960.71	-960.902			10.3637	11.2826	14.5364	5.86947
	3.74337	26.7661	3.25245	5.10723	9.84244	17.2113	3.95819	30.6903	11.3277	6.02195	7.21209	4.34479	16.1341	0.053102	0.421591	0.556501	2.77062	4945.35	-961.635			11.254	10.7203	15.3254	5.85961
	3.68168	30.3934	3.24068	5.1319	8.6334	16.698	3.93811	31.9375	12.1291	5.7995	7.04886	4.39296	16.7793	0.0524155	0.42118	0.56108	2.77861	4913.56	-963.848			12.4386	10.1544	16.0016	5.74711
	3.64021	33.3393	3.27032	4.99132	7.59951	16.6441	3.92147	29.359	12.5396	5.56042	7.04802	4.4566	17.428	0.0521353	0.420529	0.562609	2.79062	4865.45	-964.382			13.4166	9.74499	15.2734	5.68835
	3.59837	38.4768	3.2499	4.82302	7.24893	16.3249	3.90708	29.9194	12.9336	5.29424	7.02104	4.51998	18.0259	0.0515621	0.41969	0.563571	2.80026	4797.28	-963.271			15.1084	9.46561	15.5867	5.61175
	3.50079	41.8752	3.35575	4.80579	7.02597	16.8064	3.89108	32.4366	13.5706	5.14555	6.89228	4.51503	18.603	0.0505619	0.419376	0.56681	2.8083	4706.84	-963.98			16.2439	9.54605	16.6327	5.51762
	3.36163	45.1756	3.6371	4.73662	6.79677	16.8707	3.79741	35.3058	13.7511	4.94887	6.62456	4.58884	19.1606	0.0499577	0.418828	0.571057	2.81343	4601.58	-966.788			17.3915	9.46802	17.6181	5.38742
	3.23076	49.0343	3.88435	4.6881	6.58271	16.9832	3.73895	37.5134	14.0786	4.70037	6.42802	4.69128	19.6768	0.0497549	0.4187	0.577669	2.81827	4481.98	-967.43			18.7165	9.418	18.4436	5.27322
	3.07024	50.7671	4.05959	4.64532	6.44674	16.6851	3.5618	38.4186	14.3538	4.57901	6.18232	4.8574	20.1801	0.04943	0.418338	0.587482	2.82726	4335.44	-965.616			19.299	9.25905	18.7781	5.20624
	2.81973	51.7044	4.20951	4.60184	6.37629	16.9554	3.37703	39.9679	14.4097	4.4736	6.09203	4.95034	20.6541	0.0492423	0.417765	0.596655	2.83607	4185.05	-966.23			19.5779	9.31116	19.2516	5.17199
	2.76476	54.2367	4.3924	4.58425	6.30125	16.8994	3.30136	43.5886	14.6395	4.35618	6.03297	5.19515	21.1316	0.0500187	0.417409	0.606103	2.84583	4023.33	-969.408			20.4646	9.26165	20.5098	5.19476
	2.72952	57.1276	4.5721	4.55959	6.22229	16.8499	3.21877	45.7305	14.7662	4.3236	5.90398	5.33757	21.5448	0.0505415	0.417135	0.613363	2.85863	3857.38	-969.839			21.4764	9.21061	21.2385	5.18838
	2.74637	57.4537	4.68673	4.56687	6.11921	16.604	3.32434	45.8688	14.8149	4.34097	5.80353	5.56275	21.8763	0.051224	0.416968	0.615004	2.87433	3701.97	-967.213			21.6289	9.0967	21.336	5.23575
	2.80717	57.4046	4.80231	4.52181	5.92813	16.4672	3.37885	47.9363	15.1962	4.36334	5.63071	5.85637	22.1439	0.0520883	0.416901	0.621175	2.88453	3572.69	-967.412			21.6714	8.9724	22.1705	5.28348
	2.93724	55.9999	4.78201	4.55623	5.76046	16.2585	3.43811	49.2925	15.5847	4.38596	5.45796	6.14628	22.343	0.0526487	0.416643	0.624756	2.891	3460.37	-970.937			21.2397	8.85839	22.7718	5.33007
	2.98806	58.7025	4.7846	4.65324	5.50545	15.6208	3.44572	48.6183	15.7724	4.41517	5.42777	6.43168	22.4807	0.0531694	0.416306	0.619729	2.89307	3378.26	-971.081			22.1584	8.59315	22.6121	5.42487
	3.08674	62.1375	4.70924	4.68186	5.32057	15.049	3.5139	48.5695	16.5071	4.45599	5.43147	6.68168	22.5739	0.0536418	0.416169	0.616252	2.89592	3319.48	-967.487			23.3112	8.35048	22.8635	5.52305
	3.09078	62.5373	4.55939	4.83701	5.05207	14.5752	3.605	50.5064	16.7019	4.49912	5.42501	7.08894	22.6148	0.0539959	0.416189	0.613918	2.90436	3281.3	-967.473			23.3958	8.15477	23.6044	5.67102
	3.1555	63.7982	4.60135	4.89284	4.71019	14.419	3.73515	53.3719	16.8662	4.53992	5.50548	7.72224	22.5993	0.054233	0.416135	0.609365	2.90621	3271.87	-971.479			23.8517	8.00735	24.6577	5.92254
	3.22026	67.0276	4.68137	4.95061	4.52259	14.1125	3.81623	56.4687	17.5876	4.71221	5.74043	8.20921	22.5235	0.054508	0.416254	0.606567	2.91379	3278.25	-971.524			24.9764	7.86189	25.9575	6.22062
	3.30171	69.5709	4.67347	5.14063	4.38718	14.0944	3.93607	57.8414	17.6277	4.90257	6.04715	8.95759	22.3837	0.0542515	0.416136	0.604183	2.91515	3304.34	-967.066			25.8487	7.87406	26.4684	6.63577
	3.30769	70.8914	4.60867	5.17189	4.32397	14.0098	4.12882	64.5539	17.7131	5.09114	6.45878	9.67497	22.2147	0.0539298	0.416179	0.603867	2.91837	3351.46	-966.95			26.2692	7.83523	28.7986	7.07496
	3.26948	75.6098	4.54382	5.26469	4.18097	14.0188	4.15683	71.5082	17.718	5.20927	6.79902	10.5617	22.0349	0.0533244	0.416244	0.60538	2.91421	3412.56	-971.637			27.8077	7.8215	31.1277	7.52334
	3.18093	81.171	4.47388	5.39804	4.08726	14.1084	4.16602	75.0102	17.3954	5.54806	7.34246	11.3102	21.8564	0.0530596	0.415943	0.599721	2.91016	3469.15	-971.54			29.6086	7.86457	32.1905	8.06692
	3.07732	86.3963	4.43147	5.5168	3.97316	15.1123	4.12714	80.0304	17.3635	5.95562	8.1702	12.1788	21.6329	0.0527497	0.416547	0.598635	2.90882	3528.38	-966.232			31.3017	8.20074	33.8403	8.76819
	2.9976	89.2843	4.39739	5.69543	4.00106	15.7362	4.14311	90.0055	17.0376	6.42132	8.74373	13.0889	21.3884	0.0527247	0.417103	0.600704	2.91058	3589	-966.068			32.2264	8.47756	37.0621	9.41798
	2.85158	89.4187	4.27545	5.98751	3.93722	16.6329	4.17288	100.661	16.7968	7.11746	9.69455	14.3386	21.1479	0.0526695	0.417514	0.600109	2.91567	3651.93	-971.482			32.1819	8.85255	40.5437	10.3835
	2.75521	92.0596	4.21361	6.16458	3.99003	17.5699	4.1715	109.599	16.57	8.09281	10.418	15.6956	20.941	0.0522766	0.417875	0.596691	2.91661	3715.05	-971.267			33.0095	9.2415	43.4469	11.4021
	2.64453	94.8858	4.06021	6.36038	4.1514	18.4434	4.08084	115.406	16.2574	8.66055	10.9029	16.818	20.7816	0.0522714	0.417986	0.596913	2.9195	3779.34	-965.047			33.8635	9.65172	45.248	12.1271
	2.50796	96.3814	3.86975	6.54347	4.2101	19.9413	3.9933	120.678	15.5859	9.67308	11.3927	17.8991	20.6533	0.052185	0.417503	0.590514	2.91947	3847.73	-964.96			34.253	10.2316	46.7525	12.9883
	2.38672	95.0632	3.65062	6.73609	4.31975	21.3251	3.85952	127.596	15.2679	11.1058	11.7411	18.56	20.5315	0.0520785	0.41754	0.583423	2.92337	3916.71	-970.927			33.7002	10.7936	48.9078	13.8023
	2.34625	92.949	3.59647	6.92914	4.4036	22.9596	3.73529	130.025	14.9342	12.6144	11.8711	18.5624	20.371	0.0523882	0.417102	0.577765	2.93057	3984.66	-970.39			32.9639	11.4308	49.5649	14.3493
	2.3371	91.4454	3.61232	7.0649	4.52159	25.4773	3.64707	130.497	14.3366	13.1522	11.9367	18.4713	20.185	0.0527359	0.416962	0.576016	2.93589	4052.83	-963.504			32.4649	12.3546	49.4936	14.5201
	2.34453	88.6141	3.5244	7.10503	4.67932	27.7377	3.57561	129.463	14.2137	13.7585	11.9361	18.1393	20.0079	0.0527713	0.417208	0.574003	2.94381	4120.61	-963.55			31.4943	13.174	49.084	14.6113
	2.32156	85.8795	3.50123	7.25945	4.98906	30.4848	3.55246	127.234	13.864	14.2935	11.6787	17.6501	19.8922	0.0526213	0.416783	0.57352	2.95805	4186.08	-969.974			30.5674	14.2444	48.217	14.5408
	2.31562	83.9716	3.46651	7.30394	5.29152	32.6612	3.44497	122.664	13.6403	14.7864	11.6569	17.3984	19.8525	0.0525176	0.416428	0.573003	2.97002	4250.99	-969.077			29.9179	15.0856	46.5832	14.6139
	2.31987	82.6854	3.45595	7.37416	5.5387	34.1571	3.32833	119.121	12.8929	15.5015	11.0453	17.0045	19.8519	0.0525046	0.416079	0.575413	2.98416	4311.15	-961.558			29.4871	15.69	45.114	14.5171
	2.38698	81.681	3.4352	7.43391	5.79359	35.6399	3.25128	112.454	12.8129	16.639	10.5285	16.1619	19.9209	0.05256	0.415972	0.578028	2.99059	4365.73	-961.849			29.1677	16.2891	42.8395	14.4431
	2.43257	82.5209	3.41255	7.64934	5.93774	37.468	3.16146	107.791	13.0482	17.4224	10.1177	15.0732	20.0256	0.052561	0.415854	0.579358	2.9962	4415.08	-968.8			29.4553	17.0184	41.3334	14.2044
	2.52271	84.8806	3.3999	8.11609	6.341	38.933	3.11261	101.842	12.9252	18.6299	9.61774	13.8361	20.1455	0.052865	0.415731	0.587078	3.00258	4455.98	-967.299			30.2677	17.7967	39.2934	14.0279
	2.63052	88.1063	3.46153	8.58509	6.71979	41.4552	3.05208	96.2059	12.6638	19.0787	9.02295	12.0403	20.2685	0.0530318	0.415582	0.590949	3.00071	4490.5	-959.281			31.3994	18.92	37.3073	13.3806
	2.65785	89.8001	3.57053	9.33376	7.33897	42.3398	2.92961	95.4042	12.32	19.3202	8.70511	11.6202	20.3697	0.0531002	0.415611	0.594837	2.99665	4514.11	-960.074			32.0095	19.6708	36.8846	13.2152
	2.69057	91.4272	3.53011	11.1416	7.93786	42.9498	2.85176	94.4357	12.0555	21.3013	8.43502	11.1327	20.42	0.0530972	0.41564	0.593062	2.99378	4524.15	-967.27			32.5493	20.6764	36.4477	13.623
	2.83776	96.2883	3.62685	13.8052	8.4582	44.7207	2.83525	96.9205	11.7964	24.9449	8.06116	11.6537	20.4146	0.0533483	0.415116	0.596489	2.99263	4520.9	-965.367			34.251	22.328	37.184	14.8866
	3.05388	100.29	3.72645	19.4775	9.60583	45.7175	2.81224	98.9764	11.541	28.4559	7.94647	12.2599	20.3672	0.0534932	0.414741	0.597556	2.98101	4496.21	-956.897			35.69	24.9336	37.7765	16.2208
	3.16788	103.065	3.79758	26.4148	11.5385	47.7746	2.81489	98.0258	11.3076	32.2341	7.47365	12.8082	20.3149	0.0537263	0.414838	0.597251	2.97677	4446.86	-957.844			36.6768	28.5759	37.3827	17.5053
	3.41583	104.472	4.01034	32.8556	13.3829	50.4841	2.83892	96.1455	11.2533	34.825	7.10431	13.0189	20.2687	0.053674	0.414855	0.599062	2.97125	4365.77	-964.71			37.2994	32.2409	36.7459	18.3161
	3.54592	105.85	4.15028	40.5585	15.2626	53.3519	2.94238	97.3511	11.2478	36.7576	6.82199	13.2889	20.2047	0.0533485	0.414819	0.595431	2.97106	4251.72	-961.256			37.8488	36.391	37.1804	18.9562
	3.61787	105.529	4.44714	49.1527	17.1786	55.8378	3.0378	101.825	10.8039	38.0879	6.54916	13.4978	20.1214	0.0530196	0.415062	0.589501	2.96994	4104.19	-948.985			37.8648	40.723	38.5555	19.3783
	3.77393	103.205	4.7065	54.9128	18.9011	58.1017	3.22067	103.798	10.6686	40.2882	6.42185	14.161	19.972	0.0526155	0.415314	0.585638	2.9681	3923.63	-677.819			37.2285	43.9719	39.2291	20.2904
	3.85914	102.659	4.98287	61.3272	21.0283	60.4854	3.4586	100.797	10.2956	43.2076	6.39504	15.0634	19.8041	0.0522039	0.415703	0.586377	2.96535	3711.42	-245.593			37.167	47.6136	38.1837	21.5553
	4.04395	104.969	5.13278	66.1634	23.168	64.1575	3.71288	99.0438	10.0655	45.5762	6.3539	15.4199	19.707	0.0518339	0.415896	0.583985	2.95945	3475.23	218.168			38.0486	51.163	37.6074	22.45
	4.19945	106.419	5.30147	70.4051	25.2544	66.7857	3.88962	99.9992	9.87988	47.7663	6.45554	15.9902	19.6553	0.0516879	0.415906	0.582266	2.95688	3204.48	712.026			38.6401	54.1484	37.9229	23.404
	4.24694	105.118	5.38772	74.2499	28.1925	67.8369	4.13983	97.7833	9.84293	48.0486	6.72176	16.095	19.6609	0.0516008	0.415884	0.580527	2.95187	2918.04	1184.66			38.2507	56.7597	37.2554	23.6218
	4.56537	109.753	5.47599	73.9267	28.7334	68.8355	4.26291	105.331	9.91778	47.2738	6.83292	15.6076	20.1168	0.0524107	0.416913	0.613966	2.91545	2837.1	1188.24			39.9315	57.1652	39.8372	23.2381
	4.77834	109.038	5.59896	75.4929	31.2524	68.5102	4.51493	104.274	10.0244	47.06	6.93029	15.22	20.1174	0.0522494	0.416901	0.610416	2.91574	2540.22	1660.89			39.8052	58.4185	39.6045	23.0701
	5.31286	105.768	5.6856	75.2325	33.0112	67.1714	4.84586	102.03	10.3066	45.1638	7.25831	14.4473	20.1188	0.0521634	0.416152	0.603026	2.91821	2232.33	2157.56			38.9222	58.4717	39.0609	22.2898
	5.55687	104.811	5.6151	74.2587	33.8382	65.1699	5.03575	101.1	10.3282	44.2123	7.72409	13.8667	20.1395	0.0519489	0.415547	0.596295	2.92101	1937.48	2648.18			38.661	57.7556	38.8213	21.9344
	5.76807	102.991	5.49659	70.7647	34.0605	61.527	5.12737	98.2307	10.4015	43.2358	7.94492	13.3543	20.1696	0.0522098	0.414852	0.591714	2.92133	1654.07	3131.72			38.0853	55.4507	37.9199	21.5117
	5.97505	100.39	5.31239	65.8637	34.2245	57.5557	5.25024	93.0717	10.3739	42.2025	8.12249	12.6631	20.1904	0.0526574	0.41383	0.588696	2.92133	1387.71	3611.01			37.2257	52.548	36.232	20.996
	5.96177	96.536	5.12365	62.8072	34.2285	53.7089	5.28989	85.2248	10.323	40.3219	8.39472	12.1403	20.2814	0.0529372	0.413148	0.5823	2.92147	1149.79	3837.63			35.8738	50.2482	33.6126	20.2856
	5.95819	86.6263	4.80052	57.5179	33.7837	48.4966	5.67415	81.5842	10.411	36.9431	8.63181	11.2676	20.4003	0.0529739	0.412386	0.574352	2.93121	944.756	3889.67			32.4617	46.5994	32.5564	18.9475
	6.06787	76.855	4.64963	51.0861	32.3548	42.7345	6.26163	77.4222	10.5245	33.2027	8.65615	10.6099	20.5269	0.0532227	0.411765	0.564793	2.93345	774.175	3899.42			29.1908	42.0585	31.4028	17.4896
	6.08892	68.0668	4.64046	44.6615	30.8253	37.1316	6.60019	71.4969	10.7192	29.1799	8.88804	9.55322	20.6425	0.0533336	0.411316	0.559922	2.92977	650.092	3889.4			26.2654	37.5395	29.6054	15.8737
	6.33971	59.8566	5.04896	37.1612	28.3395	31.3783	7.0409	66.5757	11.2774	25.0937	9.28419	8.75692	20.7029	0.0533582	0.411017	0.556779	2.93306	579.495	3878.72			23.7484	32.293	28.298	14.3783
	6.65682	52.385	5.99572	30.9629	25.3646	27.9945	8.07682	59.2175	12.0954	21.1934	9.68547	8.46843	20.7035	0.0534751	0.411109	0.548749	2.92788	556.506	3866.14			21.6792	28.1073	26.4632	13.1158
	7.43565	46.7463	6.91001	25.7849	22.8268	24.535	10.0332	53.5411	12.4998	17.7604	9.79712	8.21236	20.6235	0.0532124	0.411478	0.544381	2.92676	583.673	3839.51			20.364	24.3822	25.358	11.9233
	8.21607	38.9042	7.8189	21.3657	20.1959	21.4703	11.0716	49.187	13.2437	14.6448	9.75121	7.93369	20.4854	0.0537526	0.411682	0.543507	2.92499	658.284	3804.31			18.3131	21.0106	24.5007	10.7766
	9.15855	32.5568	9.0597	18.4209	18.9322	19.0619	12.7887	44.8298	13.8309	12.0276	9.99874	8.07055	20.3043	0.0537553	0.411464	0.541086	2.92946	776.176	3776.22			16.925	18.805	23.8165	10.0323
	9.81826	29.2936	9.71232	17.1066	16.9157	16.5931	14.2288	42.6953	14.4758	10.6397	10.3477	8.49587	20.0555	0.0534764	0.411571	0.541462	2.93175	932.085	3752.27			16.2747	16.8718	23.7999	9.82777
	10.0788	26.9237	10.1588	15.6956	14.8557	14.2898	14.7264	42.1443	14.8923	8.84024	10.6004	9.1535	19.7616	0.0534689	0.411472	0.540752	2.93286	1114.63	3719.75			15.7204	14.947	23.921	9.53139
	10.1918	26.2101	10.6486	14.3787	12.6274	12.6383	14.7065	42.7291	15.2247	7.78455	10.596	10.261	19.4171	0.0537286	0.411547	0.534279	2.93016	1314.97	3683.16			15.6835	13.2148	24.2201	9.54718
	10.2628	26.7194	11.2116	13.846	11.2895	11.4132	14.5802	43.246	15.258	7.03257	10.7371	11.2975	19.0384	0.053789	0.411865	0.533348	2.92147	1520.48	3657.72			16.0646	12.1829	24.3614	9.68904
	10.2732	27.5465	11.5846	12.8227	9.76885	10.6364	14.4697	47.2772	15.166	6.32332	10.6076	12.4213	18.6963	0.0538796	0.41225	0.538114	2.91762	1720.81	3640.88			16.4681	11.076	25.6376	9.78407
	10.1914	28.062	11.7531	11.7824	8.87918	9.50883	14.2368	54.3127	14.6158	5.84929	10.6679	13.5322	18.4296	0.0537234	0.412183	0.541124	2.90891	1906.44	3620.67			16.6689	10.0568	27.7218	10.0165
	9.78673	28.0581	11.3845	10.9031	7.90594	8.92694	13.7036	58.459	13.8571	5.54866	10.4378	14.7068	18.2295	0.0539855	0.412029	0.542372	2.90463	2075.6	3599.76			16.4098	9.24531	28.6732	10.2311
	8.94987	27.5097	11.1296	10.057	7.21522	8.60352	12.2673	60.9292	13.1325	5.4528	10.875	16.2785	18.0664	0.0540145	0.412593	0.541638	2.8978	2218.56	3590.55			15.863	8.62524	28.7763	10.8688
	7.84004	26.5952	10.6427	9.18079	6.64532	8.3524	11.0909	62.9503	12.3437	5.31321	11.0653	17.0946	17.9304	0.0539541	0.413265	0.546548	2.89399	2335.93	3589.75			15.026	8.0595	28.795	11.1577
	6.29609	26.6466	9.79744	8.74292	5.70117	8.28917	8.78415	64.8284	11.3013	5.15664	11.3278	17.8511	17.8893	0.0539536	0.414048	0.551817	2.88387	2429.22	3585.14			14.2467	7.57776	28.3046	11.4452
	5.20114	25.5877	9.12791	8.28719	5.0588	8.40546	6.7224	65.7935	10.335	5.09319	11.6856	18.3479	17.9676	0.0541452	0.41461	0.553141	2.87516	2499.8	3578.98			13.3056	7.25048	27.617	11.7089
	4.49348	24.8926	8.61753	7.66076	4.94812	8.43475	5.46256	67.755	9.38237	5.04902	12.3483	18.994	18.1336	0.0540182	0.415381	0.553727	2.86217	2546.16	3581.63			12.6679	7.01455	27.5333	12.1304
	4.01805	24.9219	8.03344	7.59644	4.75719	8.38699	4.79317	69.8259	8.3054	5.00162	13.5235	19.0836	18.331	0.0538997	0.415549	0.558066	2.85561	2575.85	3588.75			12.3245	6.91354	27.6415	12.5362
	3.442	24.5862	7.24586	7.58679	4.64196	8.12194	4.21463	70.4485	7.60304	4.9336	14.2712	19.0216	18.5164	0.0539092	0.415656	0.562605	2.85476	2593.21	3588.74			11.758	6.78356	27.422	12.7421
	3.03481	23.2414	6.58449	7.71563	4.44911	7.87297	3.86264	69.3078	7.10883	4.94832	15.0836	18.9555	18.6766	0.0538737	0.41586	0.562303	2.85392	2601.23	3583.62			10.9536	6.67924	26.7598	12.9958
	2.8968	22.5719	6.0391	8.14858	4.41999	7.4721	3.74184	62.9667	6.87602	4.89769	15.5188	18.7119	18.8218	0.0538971	0.415957	0.563773	2.85633	2605.65	3582.92			10.5026	6.68022	24.5282	13.0428
	3.11953	22.3023	5.90614	8.46508	4.57178	7.07306	3.63321	58.0284	6.60713	4.80218	16.2535	18.4605	18.9891	0.0539408	0.415869	0.569747	2.85554	2608.69	3584.15			10.4427	6.70331	22.7562	13.1721
	3.49748	22.4456	6.11035	8.88709	4.76436	6.62747	3.91137	54.8942	6.50863	4.72734	16.0514	17.5075	19.1799	0.0541385	0.4154	0.573428	2.85608	2612.33	3577.48			10.6845	6.75964	21.7714	12.7621
	4.14787	22.189	6.22835	9.13629	4.97404	6.43272	4.07291	49.9984	6.28724	4.59781	16.2699	16.988	19.3556	0.0539261	0.414971	0.575249	2.85449	2615.86	3564.99			10.8551	6.84768	20.1195	12.6186
	4.9436	22.0431	6.6642	9.19893	5.15063	6.16337	4.34969	46.3423	6.14165	4.55335	16.4374	16.526	19.464	0.054034	0.414748	0.578185	2.85376	2618.36	3554.62			11.217	6.83764	18.9445	12.5056
	5.42005	20.9815	7.04102	9.26159	5.44495	5.85131	4.50908	42.6154	5.97706	4.42401	15.9622	16.1566	19.5057	0.0543183	0.414723	0.578056	2.84944	2622.55	3543.29			11.1475	6.85262	17.7005	12.1809
	5.80067	20.1775	7.45127	9.26213	5.5972	5.6326	4.6515	38.5665	5.91315	4.32007	15.408	15.1752	19.5515	0.0547363	0.414581	0.578935	2.84896	2629.06	3523.2			11.1432	6.83064	16.377	11.6344
	6.13784	19.3205	7.85488	9.00541	5.71315	5.49508	4.78997	33.5724	5.72566	4.2146	14.4008	14.5837	19.6476	0.055122	0.414786	0.577146	2.84423	2638.2	3494.22			11.1044	6.73788	14.696	11.0663
	6.44228	18.5296	8.08012	8.78949	5.7794	5.60095	4.909	31.8132	5.67091	4.1461	13.7125	14.1427	19.8082	0.0552921	0.414279	0.576113	2.83914	2648.63	3463.31			11.0173	6.72328	14.131	10.6671
	6.72833	18.3471	8.31683	8.4762	5.87743	5.71645	5.01724	30.0004	5.74664	4.11565	12.8801	13.7202	19.9907	0.0554981	0.413695	0.576185	2.84345	2661.35	3423.99			11.1307	6.69003	13.5881	10.2386
	7.07722	17.9807	8.72047	8.03422	5.91931	5.94624	5.07608	30.7441	5.90489	4.06517	12.1262	13.2605	20.1585	0.0559379	0.413949	0.577092	2.84984	2675.71	3365.94			11.2595	6.63326	13.9084	9.81729
	7.6446	17.6738	8.97489	7.59371	5.93107	6.23655	5.09137	32.2103	6.15561	4.09123	10.8698	12.6542	20.3305	0.0555937	0.41377	0.577076	2.85556	2691.51	3285.1			11.4311	6.58711	14.4858	9.20509
	7.66445	17.4427	9.06001	7.02352	5.90143	6.42855	4.90419	33.6609	6.41576	4.04416	10.2441	12.2077	20.4646	0.0555532	0.413656	0.579349	2.86777	2708.59	3182.63			11.3891	6.45117	14.9936	8.83201
	7.45765	17.6287	9.0506	6.41505	5.78431	6.69393	4.71756	36.5007	6.77233	4.11097	9.47285	12.06	20.5746	0.0557519	0.413617	0.577524	2.87821	2726.23	3053.19			11.379	6.29776	15.9969	8.54795
	7.20579	17.6462	9.45723	5.95796	5.67909	6.88923	4.46913	39.8298	7.09627	4.2267	8.78779	11.6531	20.6772	0.0553811	0.413509	0.58188	2.88138	2745.68	2884.4			11.4364	6.17543	17.1317	8.22251
	7.36276	17.7378	10.3546	5.59116	5.75366	7.11653	4.49045	41.6645	7.26939	4.29622	8.59672	11.5528	20.7856	0.0552616	0.413047	0.580996	2.89179	2764.19	2672.23			11.8184	6.15378	17.8081	8.14857
	7.66869	18.0992	11.0672	5.25975	5.75279	7.28264	4.51103	45.3358	7.52494	4.30759	8.0943	11.5325	20.8601	0.0548187	0.413042	0.584905	2.89661	2781.68	2422.45			12.2784	6.09839	19.1239	7.97812
	7.60091	18.4823	12.0025	5.06528	5.88134	7.50647	4.55317	49.3742	7.6442	4.36432	7.55207	11.425	20.9177	0.0549229	0.412583	0.587056	2.90747	2799.18	2140.11			12.6952	6.15103	20.5239	7.78047
	7.92884	19.0292	12.8798	4.88233	6.27989	7.72491	4.52523	53.106	8.051	4.4165	6.98417	11.4079	20.9626	0.0553446	0.412755	0.59717	2.92106	2817.07	1832.12			13.2793	6.29571	21.8941	7.60286
	8.02614	20.4978	13.2748	4.63456	6.42539	7.86309	4.3126	56.9698	8.24368	4.46329	6.58218	10.9084	21.0006	0.0551359	0.413042	0.602247	2.92498	2833.95	1508.56			13.9329	6.30768	23.1753	7.31795
	7.89598	21.7297	13.7619	4.44377	6.57944	7.99722	4.13662	59.529	8.59181	4.54549	6.33723	10.6402	21.0207	0.0552335	0.412507	0.601714	2.92622	2849.34	1181.99			14.4625	6.34014	24.0858	7.17432
	7.59726	23.7455	14.552	4.3503	7.01152	7.99575	4.06682	60.9469	8.66771	4.65068	6.12364	10.5537	21.0004	0.0554176	0.412613	0.601661	2.92705	2864.44	856.469			15.2983	6.45252	24.5605	7.10934
	7.62691	26.8907	14.923	4.31461	7.23546	8.18606	3.97578	61.759	8.7255	4.8072	5.97382	10.6146	20.9639	0.0558834	0.412637	0.603375	2.92435	2879.75	544.176			16.4802	6.57871	24.8201	7.13188
	7.76025	29.5923	15.1435	4.37831	7.43703	8.38932	3.88276	61.6749	8.92053	4.93658	5.80863	10.5765	20.9112	0.0563011	0.412376	0.610712	2.91953	2896.01	250.849			17.4987	6.73489	24.8261	7.10722
	7.83295	31.1869	15.4521	4.44792	7.69772	8.82572	3.85472	60.5301	9.00449	4.93544	5.69017	10.5709	20.8774	0.0566686	0.412509	0.619473	2.91759	2913.47	-10.1635			18.1573	6.99045	24.4631	7.06552
	7.68922	32.9721	15.2576	4.43133	7.82445	9.18773	3.73989	62.7798	9.30849	5.005	5.48656	10.4484	20.8583	0.0567071	0.41234	0.631017	2.91422	2934.36	-229.618			18.6397	7.14784	25.2761	6.97997
	7.35062	35.6849	15.3295	4.5157	8.02811	10.1611	3.58712	65.4337	9.63419	5.1485	5.39505	10.3851	20.835	0.0566531	0.41202	0.637909	2.90707	2955.75	-403.292			19.455	7.56832	26.2183	6.9762
	7.48856	39.1303	14.9183	4.6056	8.02435	11.034	3.41857	64.7743	9.9628	5.21652	5.07819	10.2819	20.7955	0.0566275	0.412222	0.644742	2.90254	2980.14	-544.929			20.5124	7.888	26.0519	6.85886
	7.27185	43.1472	14.7049	4.70195	8.01857	11.7742	3.33516	64.5347	10.0724	5.45103	5.11822	10.1737	20.7426	0.0561227	0.412174	0.649751	2.89464	3007.1	-649.566			21.708	8.1649	25.9808	6.91431
	7.16958	45.3727	14.96	4.88283	8.32419	12.4412	3.38573	64.411	10.25	5.69282	5.05345	10.1325	20.7128	0.0559261	0.411978	0.654616	2.88456	3036.1	-731.502			22.5008	8.54942	26.0156	6.95958
	6.98645	47.9655	14.8468	5.08471	8.47521	13.454	3.41079	60.6954	10.2304	5.73974	4.93391	10.2667	20.7222	0.0556479	0.412386	0.662972	2.87088	3065.49	-791.612			23.2663	9.00463	24.7789	6.9801
	6.79145	48.37	14.9681	5.27635	8.66039	14.2763	3.35598	57.7415	10.183	5.83237	4.93991	10.2718	20.7358	0.055681	0.412671	0.66868	2.86758	3096.4	-836.989			23.3765	9.40435	23.7601	7.0147
	6.58452	48.5329	15.295	5.44894	8.94385	15.2706	3.27256	55.9626	9.9094	5.76917	4.96739	10.2229	20.7642	0.0554103	0.413128	0.673178	2.86227	3128.33	-868.963			23.4708	9.8878	23.0482	6.98649
	6.45668	48.2353	15.3681	5.67866	9.1918	16.6805	3.20675	53.6334	9.80133	5.87168	4.88654	10.015	20.7843	0.0551729	0.413634	0.678236	2.85865	3160.76	-892.457			23.3534	10.517	22.2138	6.92442
	6.32617	48.991	15.6842	5.86228	9.28852	17.7763	3.15209	51.155	9.60289	5.87786	4.80547	9.91166	20.8371	0.0552684	0.41377	0.686221	2.85404	3188.94	-907.885			23.6671	10.9757	21.3033	6.865
	6.06474	50.3268	15.7313	6.04255	9.44391	18.884	3.0983	48.5495	9.34428	5.86475	4.61902	10.1119	20.9257	0.0556409	0.414258	0.691242	2.85483	3215.52	-919.861			24.0409	11.4568	20.3307	6.86521
	5.98613	51.8491	15.751	6.1357	9.66478	20.0446	3.07415	45.3282	9.2063	5.93322	4.48713	10.2547	21.0491	0.0558201	0.415235	0.692584	2.85727	3241.42	-929.847			24.5287	11.9484	19.2029	6.8917
	5.92755	51.5448	15.986	6.23815	9.72794	20.7692	2.98372	44.0563	8.96776	5.92258	4.42499	10.4973	21.1937	0.0556611	0.415371	0.689431	2.85398	3265.09	-939.074			24.4861	12.2451	18.6693	6.94829
	5.86623	51.831	16.1922	6.27273	9.69395	21.4331	2.93267	42.8181	8.84915	5.83718	4.24854	10.5263	21.3139	0.0558073	0.415511	0.685987	2.8482	3283.37	-946.549			24.6298	12.4666	18.2	6.87066
	5.71968	51.87	16.0911	6.22939	9.67247	22.6104	2.8932	40.4639	8.79222	5.69371	4.12857	10.4758	21.3618	0.0560402	0.41589	0.683463	2.84411	3297.47	-954.212			24.5603	12.8374	17.3831	6.76602
	5.64934	52.1357	15.8651	6.16073	9.55161	23.6997	2.9021	39.8999	8.68326	5.74809	3.94883	10.494	21.3463	0.0559229	0.41631	0.679426	2.84359	3308.97	-961.766			24.55	13.1373	17.1618	6.7303
	5.40926	55.462	15.1037	6.13135	9.41236	24.8969	2.84916	39.2272	8.63942	5.78236	3.81658	10.8549	21.2961	0.0561352	0.416571	0.673304	2.84238	3316.12	-965.956			25.325	13.4802	16.9053	6.81796
	5.1771	62.16	14.32	6.29403	9.02491	25.252	2.80751	40.0491	8.71399	5.89133	3.75713	11.339	21.234	0.0561987	0.416541	0.669119	2.83906	3317.2	-968.057			27.219	13.5236	17.1902	6.99583
	4.97905	68.5769	13.62	6.26356	8.58183	25.1886	2.76251	40.1876	8.7726	5.92645	3.68135	11.5897	21.1633	0.0560293	0.416544	0.662488	2.83225	3312.58	-969.006			29.0586	13.3447	17.2409	7.06585
	4.82357	72.5508	12.8426	6.24226	8.32072	26.0215	2.75197	40.3687	8.77589	6.0857	3.68079	12.1282	21.1016	0.0558982	0.41644	0.654316	2.83143	3305.65	-969.463			30.0723	13.5282	17.2989	7.29824
	4.6518	75.0816	12.2293	6.52696	8.0595	26.2115	2.75655	41.2915	8.96506	6.49622	3.66173	12.6081	21.061	0.055339	0.416899	0.646704	2.82552	3292.51	-969.119			30.6542	13.5993	17.6711	7.58868
	4.58097	75.923	11.2967	6.63984	7.62428	26.0757	2.73295	42.6747	8.88516	6.69384	3.66636	13.5955	21.0622	0.0551961	0.416353	0.645259	2.8218	3269.34	-968.333			30.6002	13.4466	18.0976	7.98523
	4.37795	79.9252	10.5675	6.93156	7.50394	27.1303	2.74223	43.0468	8.86641	7.13559	3.73314	13.941	21.0715	0.0552364	0.41679	0.645899	2.82035	3238.96	-968.41			31.6235	13.8553	18.2185	8.26991
	4.30143	83.0208	9.77983	7.30184	7.35767	28.0958	2.70182	43.5581	8.85086	7.53937	3.87761	14.764	21.0925	0.0555352	0.417285	0.649241	2.81952	3204.92	-968.876			32.3674	14.2518	18.3702	8.727
	4.1555	87.6396	8.9087	7.5889	7.13169	28.0108	2.66916	43.7432	8.85512	8.12901	3.93062	16.2609	21.1159	0.0552277	0.417513	0.64741	2.8259	3166.37	-968.574			33.5679	14.2438	18.4225	9.44018
	4.01686	92.1041	8.39115	7.98167	7.00387	29.0998	2.61933	44.3672	9.11453	8.61194	4.02079	17.7619	21.1546	0.0550278	0.417707	0.648536	2.82832	3122.96	-967.831			34.8374	14.6951	18.7004	10.1316
	3.93644	93.1633	7.82332	8.34156	6.67386	29.6427	2.66618	45.022	9.10675	9.21986	4.13041	20.2991	21.2006	0.0547776	0.417363	0.651556	2.82656	3074.3	-967.902			34.9743	14.886	18.9316	11.2165
	3.88596	95.2163	7.4439	9.12457	6.46416	30.699	2.73767	45.3541	9.02509	10.2321	4.32764	21.9102	21.2437	0.0544669	0.41712	0.649928	2.83069	3026.47	-968.339			35.5154	15.4292	19.039	12.1567
	3.57958	95.1683	7.03706	9.49752	6.57465	31.1621	2.77706	46.5326	9.03203	11.3217	4.60426	23.4051	21.2762	0.0542517	0.417158	0.650261	2.83329	2978.99	-968.046			35.2617	15.7447	19.4472	13.1104
	3.40614	96.9826	6.56995	10.2199	6.44354	31.3244	2.77169	47.2652	8.91842	12.2827	4.81783	24.3713	21.2946	0.0543087	0.41756	0.652094	2.83276	2929.46	-967.435			35.6529	15.996	19.6518	13.8239
	3.2577	98.4296	6.16513	10.9901	6.22549	30.7467	2.72555	48.3872	8.87923	13.2107	5.21884	25.6374	21.2767	0.0542587	0.41815	0.650818	2.8345	2883.13	-967.538			35.9508	15.9875	19.9973	14.689
	3.03626	100.213	5.86565	12.7292	5.96	31.1289	2.72398	49.178	9.20323	14.4043	5.62667	26.3422	21.216	0.0545507	0.418883	0.650801	2.83612	2846.79	-967.946			36.3717	16.606	20.3684	15.4577
	2.84955	102.371	5.43514	14.1106	5.7468	30.4004	2.80397	50.75	9.43247	15.8009	6.04617	27.3314	21.1476	0.0549838	0.419108	0.655396	2.84107	2815.59	-967.678			36.8854	16.7526	20.9955	16.3928
	2.71618	102.185	4.85215	16.0776	5.46305	29.914	2.83633	51.3816	9.53977	17.4981	6.55842	28.3874	21.0756	0.0552732	0.419759	0.652303	2.84868	2787.21	-967.177			36.5845	17.1515	21.2526	17.4813
	2.46698	104.095	4.71463	17.9357	5.28641	29.3429	2.93942	52.3477	9.81136	20.6852	7.06619	29.5254	21.0261	0.0554308	0.420377	0.648667	2.85116	2764.78	-967.335			37.0921	17.5217	21.6995	19.0923
	2.43568	106.178	4.48244	20.1933	5.49241	27.3987	2.97354	52.6647	9.81186	24.1046	7.75041	30.5161	20.9736	0.0558578	0.420413	0.641901	2.85203	2750.91	-967.641			37.6987	17.6948	21.8167	20.7903
	2.46561	106.628	4.32199	21.98	5.62985	25.5795	3.07012	54.1336	9.99928	28.0564	8.54849	29.9501	20.9061	0.0560186	0.420925	0.638703	2.84859	2743.05	-967.379			37.8052	17.7298	22.401	22.185
	2.52323	107.724	4.23632	23.4884	5.79427	23.4196	3.15336	54.6778	10.5476	31.2851	9.44673	30.7943	20.8404	0.0564526	0.421799	0.643298	2.84386	2733.23	-967.039			38.1612	17.5674	22.7929	23.842
	2.6471	110.197	4.19014	26.3404	5.777	21.7126	3.31961	54.9275	10.6621	37.2062	10.5953	32.3001	20.7905	0.0571426	0.421751	0.649417	2.83638	2715.89	-967.233			39.0115	17.9433	22.9697	26.7005
	2.97112	111.553	4.48403	28.1876	6.09848	19.4145	3.51152	54.7736	11.0492	42.7354	12.3742	34.4388	20.7265	0.0574891	0.421639	0.656771	2.82738	2709.01	-967.392			39.6695	17.9002	23.1114	29.8495
	3.19778	112.466	4.68827	30.4224	6.32147	18.6625	3.69091	54.4472	11.1598	49.735	13.8436	36.4108	20.4816	0.0583073	0.421188	0.664855	2.81273	2756.07	-966.828			40.1172	18.4688	23.0993	33.3298
	3.37279	114.546	5.14005	33.8385	6.65333	16.9834	3.87946	53.438	11.0974	56.4186	15.8434	38.4737	20.0514	0.0587382	0.42067	0.667799	2.79851	2889.28	-965.947			41.0196	19.1584	22.805	36.9119
	3.55456	115.446	5.56671	37.2803	7.0294	15.6388	3.931	51.7876	11.2195	61.9594	17.7529	40.4623	19.4112	0.0586284	0.420203	0.668866	2.78932	3084.6	-965.119			41.5224	19.9828	22.3127	40.0582
	3.69057	115.48	6.32004	39.2234	7.36889	14.2314	4.02591	51.3829	11.1527	66.1355	19.7038	42.3878	18.6278	0.0582692	0.419657	0.677935	2.77571	3310.56	-963.926			41.8301	20.2746	22.1872	42.7424
	3.82459	114.653	6.77756	40.8282	7.5825	13.2239	4.09466	50.2058	11.0758	69.4909	20.9297	43.521	17.8047	0.0580621	0.418659	0.685414	2.76412	3534.02	-962.332			41.7516	20.5449	21.7921	44.6472
	3.97064	112.739	7.42842	41.1448	7.46185	12.3321	4.18142	48.8668	10.8005	72.8234	22.1334	44.2844	16.9394	0.0574242	0.417861	0.692466	2.75805	3761.65	-960.878			41.3792	20.3129	21.2829	46.4138

## Sheet: P202 U2
	Ra Li	Oi Li	Oe Li	MF Li	ICO Li	LO Li	Ra Re	Oi Re	Oe Re	MF Re	ICO Re	LO Re	EKG	Kippwinkel	Rotwinkel	Kraft x	Kraft y	Druck li	Druck re			Bauch links	Rücken links	Bauch rechts	Rücken rechts
	3.35603	8.44492	7.49362	43.0202	8.96309	10.4128	4.90452	19.5874	11.9072	48.5765	44.796	53.5389	22.7344	0.0406465	0.12205	0.50573	2.52201	46	-2842.99			6.43152	20.7987	12.133	48.9705
	3.44934	8.21598	7.54752	51.1473	9.05618	11.8731	4.83532	19.4059	11.4971	59.7656	46.7135	56.4917	22.5355	0.0403647	0.122448	0.505651	2.52329	31	-2840.84			6.40428	24.0255	11.9128	54.3236
	3.51876	8.08885	7.59231	57.3987	9.49344	13.4793	4.96245	20.2405	11.2481	69.9153	47.8301	58.7991	22.3723	0.0399429	0.122113	0.511586	2.52815	0.973877	-2840.76			6.39998	26.7905	12.1504	58.8482
	3.69136	8.27907	7.52556	64.4126	9.95233	14.819	4.87298	22.2238	10.9048	79.5343	48.8452	59.9042	22.2368	0.0398232	0.122193	0.518381	2.536	11	-2840.49			6.49867	29.728	12.6672	62.7613
	3.80454	8.3171	7.40956	69.8181	10.3532	16.5494	4.95985	24.2741	10.717	87.5991	49.2007	60.6886	22.0977	0.0394679	0.122604	0.525257	2.55203	2770.68	L			6.5104	32.2402	13.317	65.8294
	4.06343	8.39008	7.19016	74.6462	10.585	19.2107	4.83904	25.4069	10.4703	92.4364	49.3209	61.3663	21.9427	0.0392025	0.122927	0.534967	2.58222	3177.39	-2837.06			6.54789	34.814	13.5721	67.7079
	4.18101	8.44157	7.10281	78.5639	11.4984	21.8845	4.90514	26.1787	10.0885	95.3672	48.4006	60.7577	21.8207	0.0390451	0.122837	0.539076	2.61758	3492.52	-2833.67			6.57513	37.3156	13.7241	68.1752
	4.27518	8.20251	6.85428	80.6432	12.1767	24.4618	4.94399	26.0822	9.86434	97.9791	46.7398	58.0776	21.7258	0.0394378	0.123061	0.544731	2.64867	3674.47	-2830.44			6.44399	39.0939	13.6302	67.5988
	4.50093	8.02043	6.96613	82.5164	13.1557	26.3644	4.92933	25.5688	9.6136	99.2086	44.0722	54.921	21.6334	0.0395612	0.122854	0.547681	2.67784	3809.9	-2827.25			6.49583	40.6788	13.3706	66.0673
	4.91943	8.00187	7.80147	81.918	13.969	27.6718	4.84829	24.5166	9.25301	97.8549	41.1702	50.6719	21.5795	0.0398714	0.122211	0.559292	2.70585	3877.52	-2825.31			6.90759	41.1863	12.8726	63.2323
	5.38402	7.81385	8.33114	78.8887	14.9303	28.6934	4.72576	24.3723	8.95017	94.1625	37.2126	47.5564	21.5331	0.0394895	0.121941	0.570917	2.72876	3908.15	-2821.72			7.17634	40.8374	12.6827	59.6438
	5.73239	7.67696	9.72646	73.6919	15.7371	29.0806	4.70819	24.3812	8.55312	89.2539	33.7703	43.6881	21.4905	0.0394742	0.121997	0.578054	2.74955	3924.8	-2818.55			7.71194	39.5032	12.5475	55.5707
	6.5962	7.74472	11.935	68.8651	17.0397	29.5005	4.51226	23.8503	8.22184	81.1234	31.1367	38.3205	21.477	0.0394735	0.122168	0.589596	2.7686	3931.98	-2814.81			8.75865	38.4684	12.1948	50.1936
	7.94357	7.70513	14.6458	61.5849	18.5988	29.8741	4.6988	22.1611	8.02425	72.5611	27.7891	34.7146	21.5192	0.0394554	0.122232	0.602698	2.78617	3930.38	-2811.22			10.0982	36.6859	11.628	45.0216
	9.2831	7.8117	17.108	55.5656	19.5849	30.3145	4.67827	19.4212	7.7745	62.2759	25.5952	31.0663	21.5906	0.0391709	0.122466	0.612295	2.80754	3924.47	-2810.17			11.4009	35.155	10.6247	39.6458
	9.98123	7.987	19.5338	47.8484	20.8086	29.7607	4.72613	18.5654	7.45735	54.437	22.8141	26.0774	21.6621	0.0394346	0.122113	0.622842	2.82951	3915.71	-2810.98			12.5007	32.8059	10.2496	34.4428
	10.7475	8.19998	20.8193	40.9943	21.1229	28.1881	4.6781	18.2505	7.27289	48.0748	20.4583	23.3303	21.7593	0.039688	0.121666	0.635153	2.84746	3901.69	-2812.45			13.2556	30.1018	10.0672	30.6211
	11.7066	8.69636	21.4872	34.4531	21.4848	26.0524	4.69598	17.3502	7.47878	40.3983	18.3759	18.7622	21.8851	0.0394835	0.121566	0.650343	2.855	3882.65	-2813.39			13.9634	27.3301	9.84164	25.8454
	12.6639	9.0381	22.616	25.9156	21.524	24.5958	5.19635	17.6273	7.90669	32.6812	17.6522	15.9032	22.0069	0.0393897	0.121299	0.668184	2.85932	3865.29	-2813.43			14.7726	24.0118	10.2434	22.0789
	13.2074	9.38287	22.9512	20.2118	21.4381	23.4395	5.84684	17.3999	8.42226	25.234	17.7739	13.2175	22.1011	0.0393832	0.121198	0.684672	2.8573	3852.25	-2812.87			15.1805	21.6965	10.5563	18.7418
	14.1046	10.2691	23.5708	17.6956	21.1723	22.3072	6.62301	17.0779	9.17831	17.4051	18.0976	11.6213	22.1951	0.0394418	0.120847	0.699955	2.85776	3838.31	-2812.32			15.9815	20.3917	10.9597	15.708
	14.4805	11.0163	23.4132	14.3974	20.6643	22.4004	7.12134	16.8473	10.4454	11.8249	18.1134	10.3955	22.3016	0.0398939	0.120095	0.709098	2.85203	3821.31	-2810.45			16.3034	19.154	11.4714	13.4446
	15.8325	11.4091	22.3439	13.3412	19.9494	21.6435	7.51066	16.9035	11.2703	10.2472	18.1344	9.91017	22.3695	0.0399398	0.120054	0.720666	2.84993	3807	-2807.32			16.5285	18.3114	11.8948	12.7639
	15.3054	11.7211	21.0975	12.8422	18.4576	20.5949	7.99105	16.9389	12.0821	9.49898	18.5648	9.44511	22.3598	0.0397537	0.119843	0.724616	2.84068	3797.92	-2803.68			16.0413	17.2983	12.3374	12.503
	15.1163	12.095	18.6826	12.0688	17.3797	19.2723	8.25964	16.2603	13.2253	9.0863	19.3476	9.34852	22.2955	0.0398626	0.119683	0.732218	2.83374	3788.54	-2800.39			15.298	16.2403	12.5817	12.5941
	14.3702	12.3754	16.2736	11.1317	15.9307	17.9882	8.34411	15.2284	14.1046	8.97666	20.379	9.77306	22.2261	0.0399331	0.119063	0.732049	2.82185	3775.94	-2795.79			14.3397	15.0169	12.559	13.0429
	13.38	12.6111	14.2241	10.7441	14.5543	17.0839	8.6481	13.5506	15.3846	9.15095	21.3708	10.2445	22.1722	0.0404255	0.118348	0.726697	2.81442	3765.79	-2790.88			13.4051	14.1275	12.5278	13.5887
	12.6446	12.5923	13.1283	10.5279	13.7314	16.7446	8.8772	12.7375	16.334	10.001	22.1155	10.7145	22.1552	0.0409794	0.117835	0.726649	2.80431	3760.37	-2786.98			12.7884	13.668	12.6496	14.277
	11.7053	12.759	11.9885	10.3383	13.0467	16.1827	8.9733	12.1864	17.1091	10.1854	22.5495	10.8916	22.1665	0.0416005	0.117326	0.72112	2.80445	3753.7	-2785.65			12.1509	13.1892	12.7563	14.5422
	10.9806	12.6667	11.0768	10.1843	12.2442	15.468	8.81049	12.0146	17.3154	10.0901	23.2642	10.9056	22.1745	0.0417108	0.116962	0.712732	2.79849	3742.31	-2783.19			11.5747	12.6322	12.7135	14.7533
	10.1408	12.2243	9.93659	10.278	11.57	15.0804	8.49218	11.8812	17.3069	10.3745	23.0695	10.9015	22.1599	0.0416185	0.116491	0.70094	2.78711	3730.48	-2780.15			10.7673	12.3095	12.5601	14.7818
	9.53676	11.4687	9.22162	10.5681	11.5998	13.9882	8.10777	11.6965	16.6025	10.4971	22.8815	10.975	22.1481	0.0416631	0.115627	0.691764	2.76909	3721.11	-2778.97			10.0757	12.052	12.1356	14.7845
	8.35743	11.1109	8.16222	10.6121	11.5544	13.0668	7.75211	10.5974	15.996	10.7188	22.6797	11.0441	22.1116	0.0415721	0.114796	0.685324	2.75317	3709.26	-2782.17			9.21017	11.7444	11.4485	14.8142
	7.53094	10.6522	7.72838	10.6846	11.4224	12.5037	7.42927	9.93613	15.445	10.8644	22.788	11.0425	22.0043	0.0420256	0.114197	0.677402	2.73224	3691.64	-2784.56			8.63718	11.5369	10.9368	14.8983
	6.52994	9.58221	7.49557	10.892	11.1739	13.0261	6.75561	9.39613	14.4884	11.7136	22.5933	11.1636	21.8579	0.0421995	0.114205	0.669982	2.70953	3671.83	-2785.29			7.86924	11.6973	10.2134	15.1568
	6.07349	8.89212	7.23451	11.1737	11.3764	13.3522	6.44362	8.9107	13.5883	12.5716	22.5037	11.0236	21.7414	0.0423089	0.114448	0.664681	2.68034	3653.27	-2786.7			7.40004	11.9674	9.64753	15.3663
	6.01418	8.09192	7.17674	11.7991	11.5146	14.1275	6.3994	8.45989	12.7821	13.7226	22.2367	10.6277	21.6296	0.042094	0.115474	0.663763	2.65001	3630.3	-2790.03			7.09428	12.4804	9.21381	15.529
	5.66629	7.26129	6.96371	11.8245	11.6606	14.0648	6.03346	8.42111	11.1369	14.3049	22.5504	10.2511	21.4758	0.0412867	0.116004	0.65744	2.61119	3600.05	-2792.19			6.63043	12.5166	8.5305	15.7021
	5.51668	6.58089	6.74692	12.1974	12.048	14.2462	5.72955	8.44584	9.71488	16.0551	22.1377	9.83408	21.3046	0.0403463	0.115993	0.650786	2.5818	3565.24	-2791.88			6.2815	12.8305	7.96342	16.0089
	5.30722	6.08261	6.51141	12.4685	12.1917	14.776	5.33336	8.4154	8.58727	19.2892	21.5245	9.5586	21.2036	0.0398668	0.116069	0.646574	2.55764	3528.18	-2793			5.96708	13.1454	7.44534	16.7908
	5.30859	5.82215	6.45304	12.4105	12.2012	14.6718	5.1296	8.54188	7.97581	20.8341	21.5305	9.39016	21.2431	0.0395812	0.116544	0.639802	2.54259	3485.51	-2796.1			5.86126	13.0945	7.21576	17.2516
	5.2453	5.48226	6.10652	12.1729	11.8223	14.5624	4.95398	8.55829	7.72186	20.8657	21.491	9.23096	21.4436	0.0396451	0.11674	0.633844	2.52972	3431.66	-2799.86			5.61136	12.8525	7.07804	17.1959
	5.15466	5.1729	5.99254	12.1885	11.6242	14.3685	4.96586	8.89329	7.52228	21.1125	20.9912	9.21025	21.7108	0.0397272	0.116243	0.626016	2.51427	3369.57	-2799.77			5.44003	12.7271	7.12714	17.1046
	4.97162	4.90704	5.83833	11.9914	11.2339	14.1715	5.06275	8.97104	7.63945	21.6248	20.8708	9.02145	22.0081	0.0396954	0.116111	0.609987	2.49408	3299.82	-2802.25			5.239	12.4656	7.22441	17.1723
	4.70547	4.79384	5.49981	11.8616	11.0698	13.8846	5.23699	8.96921	7.8822	21.8952	20.4632	9.03653	22.3119	0.0396017	0.115174	0.604945	2.48747	3219.83	-2808.2			4.9997	12.272	7.3628	17.1316
	4.58158	4.5893	5.18327	11.5804	10.6423	13.4968	5.4491	8.9033	8.16629	22.3244	20.4737	9.19248	22.6106	0.0390568	0.114816	0.592522	2.49264	3127.21	-2813.51			4.78472	11.9065	7.50623	17.3302
	4.20733	4.54939	4.98397	11.0435	10.2413	12.5078	5.41141	8.81638	8.5671	22.0468	19.8837	9.2948	22.8865	0.0385275	0.115287	0.578876	2.50902	3020.64	-2816.06			4.58023	11.2642	7.5983	17.0751
	3.95617	4.6123	4.81968	10.7412	9.71683	12.4527	5.36335	8.97956	9.00034	21.7782	20.1845	9.22603	23.1281	0.0382582	0.115133	0.568856	2.52922	2903.26	-2818.29			4.46272	10.9702	7.78109	17.0629
	3.85328	4.55565	4.62857	10.4814	9.08999	11.6011	5.3105	9.06854	9.31156	20.6392	20.43	9.13798	23.3598	0.0384194	0.115308	0.561764	2.55135	2771.26	-2824.4			4.34583	10.3908	7.89687	16.7357
	3.74638	4.49129	4.48075	10.0886	8.34264	10.7997	5.1826	8.87333	9.56975	17.3483	20.3788	9.27904	23.5859	0.0385799	0.115861	0.55493	2.56121	2622.4	-2828.01			4.23947	9.74365	7.87523	15.6687
	3.48053	4.46939	4.32419	9.82032	7.89544	9.69606	5.3664	8.9984	10.04	14.7576	20.0014	9.43137	23.7282	0.0387288	0.115438	0.554003	2.57208	2454.23	-2828.57			4.09137	9.13727	8.13493	14.7301
	3.29857	4.54803	4.41537	9.80413	7.53149	9.24146	5.61737	8.7531	10.3143	13.8874	19.7627	9.61887	23.7485	0.0383203	0.115305	0.552643	2.58863	2279.79	-2830.08			4.08733	8.85903	8.22824	14.423
	3.155	4.61133	4.37728	9.9918	7.23407	9.0484	5.64311	8.65169	10.5615	14.0606	19.6842	9.68808	23.7003	0.0382346	0.115779	0.553526	2.6065	2088.65	-2835.39			4.04787	8.75809	8.28542	14.4776
	3.09578	4.79273	4.41403	10.083	6.9591	8.95458	5.658	8.89266	10.5209	14.0164	19.4533	9.73136	23.672	0.0380108	0.116487	0.560114	2.63621	1882.05	-2839.85			4.10084	8.66555	8.35718	14.4003
	3.08818	4.97903	4.49805	10.0987	6.85764	8.78997	5.34813	9.77264	10.3939	13.5592	19.1882	10.0669	23.6865	0.0377892	0.116796	0.560783	2.66098	1660.26	-2839.99			4.18842	8.5821	8.50489	14.2714
	2.94411	5.02784	4.68465	10.0041	6.46696	8.85917	5.05199	10.4255	10.1792	13.2644	18.5127	10.1231	23.7157	0.0377017	0.116796	0.561175	2.67492	1426.67	-2841.81			4.21887	8.4434	8.55225	13.9668
	2.92245	5.08862	4.84706	10.3064	6.1597	8.94639	4.8424	11.0202	9.99818	12.8729	17.4752	10.3915	23.7433	0.038203	0.11603	0.568634	2.68771	1189.51	-2848.65			4.28604	8.47084	8.62026	13.5799
	2.9106	5.10123	5.10202	10.2586	6.12593	9.11413	4.66364	11.6963	9.89919	13.0718	16.3102	10.9713	23.7844	0.0386493	0.115256	0.569473	2.69675	957.071	-2855.03			4.37128	8.49954	8.75304	13.4511
	2.9623	5.19651	5.47319	10.3143	6.32029	9.41775	4.53953	12.478	9.72676	13.4327	15.0333	11.0515	23.8307	0.0391457	0.115326	0.575376	2.70155	724.95	-2857.31			4.544	8.68412	8.91478	13.1725
	2.9448	5.3076	5.88578	10.4028	6.44868	9.70961	4.41213	13.447	9.41189	12.9597	14.2846	11.3022	23.8719	0.0392844	0.115154	0.576021	2.70679	496.176	-2862.38			4.71272	8.8537	9.09034	12.8488
	3.06211	5.41893	6.78535	10.25	6.79543	11.1701	4.17648	14.1939	8.95722	12.6153	13.7703	11.2867	23.9381	0.0394005	0.115078	0.574819	2.71275	275.905	-2872.57			5.0888	9.4052	9.1092	12.5574
	3.05526	5.60006	7.28659	10.3448	6.96929	12.1432	3.91365	15.9838	8.83267	12.4301	13.1703	11.3137	24.0192	0.0396775	0.114505	0.579894	2.7153	75.1603	-2882.66			5.31397	9.81911	9.57672	12.3047
	3.10911	5.69335	7.72609	10.0866	7.00235	12.6137	3.60909	17.5056	8.64977	12.2473	12.7765	11.6602	24.0771	0.0399249	0.114448	0.580167	2.71987	-109.003	-2888.56			5.50952	9.90088	9.92149	12.228
	3.12366	5.78012	8.13734	10.0431	7.23592	12.6413	3.51243	18.6733	8.61883	11.9123	12.3262	11.9837	24.08	0.0398774	0.114818	0.587167	2.72587	-271.681	-2895.7			5.68037	9.97345	10.2682	12.0741
	3.15419	5.80057	8.64743	9.96408	7.4352	12.9116	3.16354	19.9013	8.7675	11.7977	11.8635	12.4029	24.0417	0.0395383	0.115135	0.59018	2.72927	-409.893	-2907.26			5.8674	10.1036	10.6108	12.0214
	3.11153	5.87586	9.00303	10.04	7.48104	12.9932	3.1722	20.9821	8.69768	11.5597	12.2099	12.7071	24.0061	0.0393823	0.115748	0.587442	2.73681	-526.39	-2918.87			5.99681	10.1714	10.9506	12.1589
	3.12583	5.87216	9.54764	10.0385	7.70809	13.0776	3.17198	22.2174	8.84267	11.0972	12.2882	12.8265	23.9877	0.0392621	0.116434	0.589014	2.74774	-619.479	-2925.07			6.18188	10.2747	11.4107	12.0706
	3.09079	6.02396	9.98897	9.87996	7.79696	13.1906	3.02124	23.5316	9.10976	10.7799	12.4171	13.0765	23.9952	0.0390436	0.117114	0.595286	2.77069	-695.955	-2931.56			6.36791	10.2892	11.8875	12.0911
	3.05941	6.21703	9.98437	9.71087	7.74289	13.2325	2.93771	24.7032	9.23254	9.35771	12.7216	13.3534	24.0359	0.0387161	0.117271	0.596179	2.79037	-757.804	-2942.88			6.42027	10.2288	12.2911	11.8109
	3.03602	6.33299	10.0338	9.58894	7.63915	13.1288	2.99266	25.4022	9.24746	8.61562	13.433	13.4881	24.0785	0.0388716	0.117124	0.600629	2.80003	-804.758	-2954.12			6.46759	10.119	12.5475	11.8456
	2.96133	6.44363	9.69563	9.27289	7.49364	12.5587	3.03128	26.1797	9.35151	8.35664	13.8121	13.6729	24.0842	0.0391159	0.117484	0.604548	2.81161	-839.053	-2959.89			6.36686	9.77507	12.8542	11.9472
	2.95705	6.514	9.47075	9.02991	7.18394	11.7451	3.10164	26.3313	9.22828	8.22929	15.0602	14.103	24.0238	0.0389208	0.118384	0.603635	2.82144	-864.145	-2964.86			6.31394	9.31967	12.8871	12.4642
	2.94967	6.53236	9.35169	8.82581	7.06447	10.9961	3.12667	26.2613	9.21424	8.34606	15.2004	14.7291	23.9331	0.0384459	0.119316	0.598581	2.82231	-881.754	-2975.21			6.27791	8.96211	12.8674	12.7585
	2.92455	6.63193	9.25911	8.77265	6.81579	10.5905	3.12093	26.5897	9.7002	8.15543	15.761	14.9493	23.8606	0.0376831	0.119484	0.591853	2.82017	-893.495	-2985.37			6.27186	8.72631	13.1369	12.9552
	2.932	6.67016	9.11507	8.5005	6.40512	10.2688	3.13511	26.629	9.87093	7.94247	17.538	15.6215	23.8066	0.0375356	0.119917	0.587727	2.81875	-901.601	-2988.92			6.23908	8.39148	13.2117	13.7007
	2.9717	6.84921	8.95062	8.46589	6.33453	9.72111	3.10676	26.884	10.2764	8.10452	18.8104	15.5115	23.7588	0.0374314	0.119085	0.589256	2.81213	-903.091	-2992.65			6.25717	8.17384	13.4224	14.1422
	2.99274	6.95534	8.81983	8.19738	6.05962	9.43941	3.12798	27.0437	10.5871	8.14053	19.4809	15.7234	23.7352	0.0375305	0.11853	0.595643	2.80522	-900.668	-3002.01			6.25597	7.8988	13.5863	14.4483
	2.9937	7.11987	8.38997	8.01741	5.90158	8.80201	3.12214	26.6407	10.8715	8.07623	19.7331	15.6432	23.7268	0.0372969	0.11797	0.594408	2.78035	-896.18	-3009.47			6.16785	7.57367	13.5448	14.4842
	3.01289	7.11273	8.12932	7.80738	5.7474	8.45094	3.18297	26.518	11.1286	7.98035	20.1542	15.3173	23.7011	0.0369506	0.117954	0.599899	2.75389	-888.907	-3011.56			6.08498	7.33524	13.6099	14.484
	2.99252	7.12409	8.0642	7.8067	5.85356	8.18548	3.27639	26.7957	11.2963	8.00043	20.0225	14.9876	23.6422	0.0366034	0.117336	0.607485	2.73307	-877.929	-3013			6.06027	7.28191	13.7895	14.3368
	2.99442	7.2928	8.10177	7.90264	5.9847	8.43175	3.33969	27.0843	11.9057	8.26757	19.9784	14.5247	23.5895	0.036059	0.116798	0.614552	2.70679	-863.775	-3020.15			6.12966	7.4397	14.1099	14.2569
	3.06667	7.41747	8.03171	8.05086	6.38393	9.00514	3.43729	26.7267	12.3863	9.00522	19.3025	14.1133	23.5753	0.0358008	0.115823	0.621077	2.68417	-846.56	-3029.38			6.17195	7.81331	14.1834	14.1403
	3.14779	7.8261	7.98843	8.1073	6.81421	10.0624	3.52811	26.6168	13.0575	9.5721	19.0932	13.4207	23.5869	0.0354071	0.115077	0.623971	2.66719	-829.432	-3032.2			6.32077	8.32797	14.4008	14.0286
	3.1987	7.9613	7.9801	8.14021	7.27742	10.9367	3.61187	27.0295	13.1172	9.99032	18.6753	12.6173	23.5972	0.0355549	0.114442	0.633088	2.64862	-812.636	-3034.81			6.38003	8.78478	14.5862	13.761
	3.19195	8.14843	8.32048	8.60821	8.03428	11.911	3.59082	26.7518	12.9986	10.6501	17.4812	11.5941	23.6355	0.0357471	0.114048	0.639063	2.61832	-794.03	-3046.43			6.55362	9.51782	14.4471	13.2418
	3.23895	8.24595	8.96596	8.91202	8.78613	13.9856	3.55287	27.0731	12.7219	11.4451	15.7995	10.2117	23.716	0.0355733	0.113603	0.642509	2.59018	-775.559	-3059.69			6.81695	10.5613	14.4493	12.4854
	3.22329	8.19316	9.18124	9.5783	9.65096	15.8227	3.46867	26.7715	12.1862	12.2872	14.3429	9.17952	23.7985	0.0355922	0.113597	0.641894	2.56354	-758.872	-3067.47			6.86589	11.684	14.1421	11.9365
	3.26618	8.1355	9.6031	10.0165	10.3158	18.3636	3.47289	26.5719	11.8255	13.8723	13.4825	8.14588	23.8458	0.0357256	0.113584	0.643186	2.54141	-743.401	-3074.48			7.00159	12.8986	13.9568	11.8336
	3.28836	8.10631	9.8359	10.8198	11.7601	21.4933	3.46493	26.535	11.1658	15.2457	12.605	7.6536	23.872	0.0362916	0.113658	0.639347	2.51952	-728.322	-3087.34			7.07686	14.6911	13.7219	11.8348
	3.34521	8.13915	10.4239	11.4069	12.7058	23.9375	3.43	25.9199	10.8927	17.7843	12.0603	7.33704	23.8996	0.0365313	0.114162	0.634002	2.5	-713.333	-3102.71			7.30277	16.0167	13.4142	12.3939
	3.44099	8.39799	10.57	11.87	13.7969	26.1039	3.36947	26.6904	10.2055	19.7011	11.3856	6.8424	23.917	0.0363161	0.115206	0.62962	2.48254	-699.908	-3111.65			7.46965	17.2569	13.4218	12.6431
	3.56076	8.36952	10.9536	12.37	14.769	28.8961	3.31712	27.0518	9.76127	21.0103	10.7437	6.50243	23.9223	0.0359641	0.115667	0.622599	2.46354	-688.799	-3116.01			7.62796	18.6784	13.3767	12.7521
	3.77279	8.272	11.3545	13.07	15.8283	31.4413	3.19001	27.8334	8.7935	22.1776	10.0478	6.36425	23.9249	0.0359023	0.116247	0.617727	2.43666	-679.761	-3124.06			7.79975	20.1132	13.2723	12.8632
	3.873	8.21375	11.4982	13.9069	16.8953	35.1872	3.07425	27.2465	7.98919	23.0874	9.609	6.19579	23.9297	0.0359065	0.116964	0.611828	2.41237	-671.588	-3134.53			7.86164	21.9965	12.77	12.9641
	3.99665	8.11177	11.5779	16.3235	18.2174	38.2064	2.98363	26.6469	7.44679	24.0687	9.38824	5.80262	23.9262	0.0361887	0.117089	0.60486	2.40016	-664.513	-3134.26			7.89543	24.2491	12.3591	13.0865
	3.99744	7.85883	11.6839	20.8097	20.0145	40.989	3.06844	26.2883	7.04124	25.6564	9.33018	5.73099	23.906	0.0363998	0.11707	0.6021	2.38826	-659.23	-3111.14			7.84672	27.2711	12.1327	13.5725
	4.05764	7.85147	11.6859	24.9644	21.0319	44.4845	3.07874	26.0207	6.58429	27.6452	10.001	5.98389	23.8875	0.0364781	0.117489	0.598664	2.38211	-655.744	-3054.18			7.865	30.1602	11.8946	14.5434
	4.04424	7.8771	11.2679	29.8421	22.9696	47.6463	3.12758	25.9117	6.20892	30.2491	10.2473	6.41408	23.8453	0.037027	0.117344	0.584531	2.36691	-653.149	-2921.59			7.72973	33.486	11.7494	15.6368
	4.04983	7.75051	11.4536	35.8158	23.99	49.3217	3.1234	25.0701	6.00329	31.7179	10.7739	7.00989	23.7645	0.0367242	0.117081	0.584901	2.37054	-652.78	-2701.73			7.75133	36.3758	11.3989	16.5006
	4.11695	7.77031	11.4549	44.3789	26.7277	51.6847	3.14044	24.9619	5.88934	33.0692	10.9432	7.62558	23.6001	0.0364029	0.116892	0.588557	2.3697	-654.284	-2358.81			7.78071	40.9304	11.3306	17.2127
	4.20432	7.6417	11.2526	51.9587	28.9759	52.8336	3.24778	23.1637	6.02515	35.4836	11.2652	8.43948	23.2555	0.0367159	0.116205	0.590175	2.39335	-656.878	-1796.91			7.69955	44.5894	10.8122	18.3961
	4.14002	7.63323	11.1114	58.7633	31.2685	53.4706	3.26938	22.1541	5.93339	38.0163	11.7324	9.03732	22.6723	0.0369776	0.116326	0.591076	2.4101	-659.784	-1076.13			7.62822	47.8341	10.4523	19.5953
	4.10489	7.86608	10.7185	66.2932	32.869	53.604	3.27469	21.2438	6.06297	40.0599	12.5686	9.55696	21.885	0.0374122	0.116533	0.593182	2.42827	-663.394	-304.926			7.56317	50.9221	10.1938	20.7285
	4.07663	8.23293	10.6511	70.7486	33.7686	52.0311	3.34357	22.3503	6.1875	42.6533	13.6638	10.3068	20.9804	0.0372828	0.116183	0.594028	2.44175	-667.735	482.817			7.65354	52.1828	10.6271	22.208
	4.02714	8.64684	10.8325	74.8629	34.9316	50.8457	3.42899	23.4281	6.49466	44.2162	14.5374	10.9078	19.9916	0.0371925	0.116467	0.593626	2.44695	-671.537	1264.24			7.83548	53.5467	11.1173	23.2205
	4.17371	9.86758	10.6645	78.3724	35.355	49.3717	3.49451	23.4755	6.52536	46.274	16.5182	11.828	18.9061	0.0372539	0.117121	0.594953	2.46239	-675.031	2034.99			8.23525	54.3664	11.1651	24.8734
	4.34172	10.9598	10.8897	80.6142	35.501	46.8228	3.52206	22.8871	6.77211	47.5086	17.5736	13.0832	17.7436	0.0371775	0.117157	0.59986	2.47241	-678.077	2776.8			8.73042	54.3127	11.0604	26.0551
	4.45768	11.936	11.4272	82.732	35.3059	43.5038	3.5807	21.8299	6.79596	47.3344	18.8357	13.7428	16.523	0.037142	0.117156	0.602768	2.48465	-680.42	3455.9			9.27364	53.8472	10.7355	26.6376
	4.63611	12.2189	11.7535	83.1971	35.2553	42.3881	3.59956	20.9386	6.77914	46.3192	20.3697	14.0461	15.2668	0.0374151	0.11707	0.607129	2.50153	-682.308	4049.54			9.53617	53.6135	10.4391	26.9117
	4.8353	12.299	11.8362	82.2113	33.8347	39.0805	3.57606	20.2115	6.79498	45.8029	21.7049	14.1343	14.025	0.0376792	0.116852	0.610583	2.52	-683.603	4538.23			9.65684	51.7088	10.1942	27.2141
	4.85374	12.3657	11.8591	77.7965	32.0862	35.8688	3.58726	19.4122	6.68018	43.9064	22.7319	14.5689	12.9399	0.0378406	0.116899	0.610895	2.53365	-683.9	4838.24			9.69283	48.5838	9.89322	27.0691
	4.8844	12.2615	12.2577	74.0517	29.4862	33.3675	3.75612	18.4441	6.82362	41.695	24.151	14.7781	12.2312	0.0377041	0.117171	0.609654	2.54745	-682.898	4932.5			9.80119	45.6351	9.67463	26.8747
	5.23921	12.0863	12.5925	68.6977	26.7821	30.9539	4.04938	17.4184	6.94422	39.5707	25.3932	15.209	11.8878	0.0379152	0.117351	0.609184	2.56721	-680.144	4950.56			9.97267	42.1446	9.47068	26.7243
	5.51234	11.7817	13.6375	64.1616	25.1463	29.3508	4.21921	15.2339	7.36249	36.1315	27.1246	15.2313	11.7527	0.0380983	0.117569	0.605589	2.58428	-675.814	4945.8			10.3105	39.5529	8.93853	26.1625
	6.23697	11.5402	14.0435	58.485	22.44	26.0994	4.59465	12.1711	8.25746	32.9578	28.2996	15.1039	11.6888	0.0382362	0.117742	0.602183	2.60391	-670.633	4944.01			10.6069	35.6748	8.34107	25.4538
	6.58214	10.938	14.8779	52.6502	20.1025	23.9849	4.72402	9.81099	8.73398	28.6289	29.1831	15.0804	11.6497	0.0386506	0.117432	0.595924	2.61423	-665.12	4948.31			10.7994	32.2459	7.75633	24.2974
	7.3756	10.1716	15.5135	45.8768	18.0494	21.978	4.99353	8.15346	9.72646	24.6798	30.0957	14.1357	11.6581	0.0388646	0.118024	0.584651	2.62453	-658.621	4950.06			11.0202	28.6347	7.62448	22.9704
	8.90794	9.28597	15.8808	40.3651	16.4254	19.4378	5.21637	7.53827	10.8686	21.6851	30.7275	13.6345	11.7153	0.0388764	0.118566	0.57587	2.64107	-651.021	4946.37			11.3582	25.4094	7.87443	22.0157
	9.30712	8.77333	16.6629	31.7478	14.5659	16.3074	5.59105	7.59846	11.7887	19.7924	31.2857	13.3005	11.7607	0.0390264	0.119428	0.566525	2.65214	-642.83	4944.21			11.5811	20.8737	8.32607	21.4596
	9.68673	8.74609	17.4554	25.9632	13.3631	12.9327	5.85992	7.75635	12.7578	16.4765	31.5119	13.566	11.803	0.0392754	0.120344	0.554627	2.65111	-634.64	4947.55			11.9627	17.4197	8.79137	20.5181
	10.1857	8.80125	18.8637	21.2094	11.9074	11.4939	6.0658	7.98483	13.2301	14.6421	32.28	13.3916	11.8918	0.0392346	0.120897	0.549782	2.64194	-625.764	4950.14			12.6169	14.8702	9.09356	20.1046
	10.3532	9.10896	20.148	16.9538	11.289	10.9479	6.11484	8.26584	13.5345	12.8482	32.6059	13.2283	12.0157	0.0393042	0.120556	0.545335	2.63028	-615.393	4947.37			13.2034	13.0636	9.30508	19.5608
	10.4644	9.20612	21.2884	14.9154	11.0409	10.5241	6.23647	8.71666	13.6424	11.235	33.3166	13.3222	12.1099	0.0393121	0.120391	0.543463	2.61025	-603.382	4944.49			13.653	12.1601	9.53183	19.2913
	10.3657	9.27533	22.1512	13.0252	10.9682	10.7559	6.26696	8.87833	13.8632	10.0518	33.3656	13.7138	12.1512	0.0393364	0.119971	0.543463	2.58156	-589.501	4947.14			13.9307	11.5831	9.66949	19.0437
	10.0835	9.46681	22.9489	12.6574	11.0053	11.559	6.42443	9.29474	13.3472	9.98533	33.4973	14.3697	12.1789	0.039395	0.119887	0.535843	2.552	-572.924	4950.07			14.1664	11.7406	9.68877	19.2841
	9.7399	9.54256	23.4927	12.0247	11.0069	11.84	6.35056	9.84273	13.0801	9.66607	32.9181	14.7663	12.2489	0.0394283	0.119936	0.531497	2.53728	-553.872	4948.02			14.2584	11.6239	9.7578	19.1168
	9.26781	9.56596	24.4713	12.5249	11.3459	12.2386	6.16777	10.4205	12.5202	9.56741	32.1056	14.8369	12.3416	0.0396859	0.120484	0.532671	2.52269	-533.683	4944.94			14.435	12.0365	9.70283	18.8366
	8.2866	9.23538	24.5255	13.5803	12.2693	12.496	6.07329	11.2831	11.6601	9.67035	31.1579	15.7709	12.3978	0.0400101	0.120612	0.532831	2.50007	-514.099	4946.5			14.0158	12.7819	9.67217	18.8664
	7.21235	8.9257	24.2071	14.647	12.5949	12.8263	5.76922	12.0635	11.0682	9.77797	31.0247	16.3841	12.409	0.04008	0.119998	0.531912	2.4759	-494.716	4949.98			13.4484	13.3561	9.63362	19.0623
	6.29818	8.66185	23.5404	16.8848	12.6677	13.21	5.53237	12.3447	10.1757	9.74273	30.3345	16.8986	12.3723	0.0399604	0.118176	0.535576	2.46238	-475.528	4948.79			12.8335	14.2542	9.35091	18.9919
	5.54461	8.28502	22.5019	18.3647	13.1958	13.287	5.39935	12.7537	9.65609	9.99716	30.4366	17.2177	12.3218	0.0401469	0.117912	0.529748	2.46627	-457.744	4945.25			12.1105	14.9492	9.2697	19.2172
	5.15751	7.78895	21.0135	18.8834	13.623	12.9657	5.3852	12.9664	9.85512	10.0228	30.7646	17.4774	12.3645	0.0400746	0.11722	0.527565	2.47688	-442.685	4946.1			11.32	15.1574	9.40223	19.4216
	4.53728	7.39229	19.2022	19.5827	13.8928	12.5827	5.44307	13.0313	9.65614	9.98652	31.135	17.4277	12.4798	0.0398891	0.116288	0.521362	2.4813	-429.83	4949.93			10.3773	15.3527	9.37685	19.5164
	4.32898	6.95756	17.5113	20.4033	13.8473	12.0331	5.26252	13.4168	9.75619	9.93983	32.0676	17.1326	12.5226	0.0398082	0.115982	0.512246	2.49209	-419.751	4949.13			9.59929	15.4279	9.47849	19.7133
	4.45337	6.39651	15.8323	20.8632	13.7828	11.2921	4.84161	13.4353	9.31994	9.65465	32.9882	16.6432	12.4401	0.0396803	0.115616	0.502616	2.50917	-413.028	4945.75			8.89408	15.3127	9.19895	19.762
	4.53638	6.10491	14.2151	20.8978	13.8569	10.2955	4.71908	13.4398	9.48561	9.49852	33.8692	16.2525	12.3699	0.0394523	0.115343	0.493847	2.51758	-409.895	4946.12			8.28546	15.0167	9.21482	19.8734
	4.48047	5.56756	12.0918	21.0503	13.7435	9.77695	5.01518	13.2449	9.35512	9.62381	35.2406	16.3264	12.4039	0.0392338	0.114391	0.496421	2.52513	-408.854	4949.59			7.37996	14.8569	9.20508	20.3969
	4.4993	5.32032	10.7761	20.8502	13.1746	9.34534	4.97608	12.8509	9.63591	9.47918	37.0536	15.6833	12.4784	0.0388654	0.113895	0.497873	2.52999	-407.164	4949.77			6.86522	14.4567	9.15429	20.7387
	4.66501	5.20719	9.64099	20.0372	12.9832	9.09486	5.26282	12.2265	9.43255	9.20955	38.2516	15.0994	12.529	0.0387572	0.113232	0.496622	2.53848	-405.706	4946.53			6.5044	14.0384	8.97396	20.8535
	4.68693	5.03489	8.59639	18.9899	12.9946	8.6983	5.44325	11.9758	9.51313	9.14679	39.3092	14.1065	12.5884	0.0384284	0.113023	0.495758	2.53805	-404.797	4946.16			6.10607	13.5609	8.97738	20.8542
	4.73941	4.98025	8.10575	17.7696	12.812	7.9548	5.65555	11.7601	9.55771	9.23297	39.9972	13.6064	12.7076	0.0379513	0.113134	0.496996	2.54353	-402.839	4949.4			5.9418	12.8455	8.99113	20.9455
	4.75531	4.95161	7.74102	18.0214	13.097	8.11124	5.76986	11.4482	9.45902	9.28589	40.0327	12.9175	12.8586	0.037687	0.113196	0.491769	2.55878	-399.028	4950.2			5.81598	13.0765	8.89235	20.7454
	4.88183	4.91419	7.79043	18.3717	13.2299	8.41916	5.666	11.195	9.17692	9.56052	39.544	12.613	13.0505	0.0378622	0.114236	0.493554	2.57209	-394.984	4947.62			5.86215	13.3402	8.67929	20.5725
	5.17196	4.91684	7.9582	18.5321	13.4604	8.6955	5.69118	10.671	8.90269	9.54555	38.1949	12.4533	13.3381	0.0379079	0.115058	0.498025	2.59433	-392.305	4946.78			6.01567	13.5627	8.42161	20.0646
	5.1998	4.98654	8.19313	18.5433	13.9884	9.05281	5.60445	10.2981	8.54974	9.69774	37.3348	12.3254	13.7168	0.0381097	0.115424	0.505817	2.61135	-389.747	4949.58			6.12649	13.8615	8.15075	19.786
	5.19795	4.90231	8.67547	18.5051	14.4666	9.58847	5.5051	10.038	8.37215	9.73746	36.3881	11.8136	14.0921	0.0381238	0.115821	0.520683	2.62566	-385.882	4951.19			6.25858	14.1867	7.97176	19.3131
	5.37335	4.85088	9.13856	18.6439	14.7103	10.0307	5.04524	9.65467	8.1622	9.75757	34.3667	11.1326	14.3739	0.0379527	0.116056	0.534415	2.65033	-382.209	4949.01			6.45426	14.4616	7.6207	18.419
	5.2703	4.89366	9.28126	19.1634	15.4057	10.8589	4.87368	9.29798	7.65845	9.65692	32.1513	10.4193	14.5767	0.0378125	0.115574	0.54167	2.6702	-380.889	4947.76			6.48174	15.1426	7.2767	17.4092
	5.08005	4.91868	9.71203	19.4487	15.957	11.4657	4.70823	9.2512	7.40752	9.68905	29.3501	9.6687	14.7759	0.0380199	0.1162	0.55708	2.68961	-379.872	4950.41			6.57025	15.6238	7.12232	16.236
	5.00784	5.03194	9.93047	19.534	16.2276	12.1153	4.31496	9.02485	7.17492	9.5249	26.6877	9.27187	15.0117	0.0380208	0.117501	0.574616	2.70688	-377.109	4952.77			6.65675	15.959	6.83824	15.1615
	4.77826	5.03906	10.6546	19.9123	16.7835	13.5198	4.03475	8.8202	6.77465	9.38499	23.871	8.80674	15.2947	0.0384102	0.117653	0.583045	2.72588	-374.475	4951.29			6.82396	16.7385	6.5432	14.0209
	4.61403	5.06965	11.0024	19.3243	16.4723	14.138	3.78188	8.91233	6.42119	9.22039	21.4415	8.17431	15.6055	0.0390443	0.117667	0.595904	2.7483	-374.377	4949.99			6.89535	16.6449	6.3718	12.9454
	4.55276	5.11736	11.6717	18.6507	16.7502	15.2581	3.60041	9.20014	6.07313	8.763	19.8671	7.62673	15.9038	0.0395706	0.117061	0.609021	2.77533	-375.219	4952			7.11393	16.8863	6.29123	12.0856
	4.45083	5.2264	11.9491	17.5313	16.5895	15.9984	3.56263	9.23617	5.92833	8.54822	18.6079	7.07351	16.167	0.0395918	0.117246	0.616147	2.79418	-374.13	4946.75			7.20879	16.7064	6.24238	11.4099
	4.22542	5.3522	12.3786	16.5066	16.5659	16.9934	3.41648	9.78495	5.91209	8.2907	16.4968	6.43594	16.4789	0.0400143	0.116889	0.619903	2.80722	-372.249	4928.86			7.31875	16.6887	6.37118	10.4078
	4.06956	5.57641	12.7598	16.0874	16.1625	17.3249	3.2344	10.2174	6.03224	8.30204	15.075	6.27156	16.9071	0.0402895	0.116636	0.621991	2.81317	-372.946	4887.71			7.46859	16.5249	6.49468	9.88288
	3.66093	5.80202	12.7069	15.2349	15.893	17.7932	3.23909	11.2259	6.06527	8.22486	13.6882	6.49343	17.4205	0.0405278	0.116807	0.621008	2.8187	-374.604	4793			7.38995	16.307	6.8434	9.46881
	3.33334	5.80356	13.0746	14.7192	15.4147	17.7204	3.28803	12.2685	6.09105	8.1985	12.4753	6.59864	17.9557	0.0406264	0.117608	0.623369	2.83178	-373.962	4630.15			7.40383	15.9514	7.21587	9.09081
	3.22626	5.74621	13.3597	14.2247	14.6559	17.7167	3.32371	13.2169	6.20375	8.06235	12.0481	6.72137	18.5049	0.0408911	0.117594	0.625477	2.83834	-372.239	4392.24			7.44407	15.5324	7.58146	8.94394
	3.19805	5.71546	13.3491	13.9204	13.8694	17.537	3.31701	14.0548	6.35314	8.09276	12.2285	6.90228	19.0322	0.0407179	0.117252	0.628405	2.84759	-373.143	4093.98			7.42087	15.1089	7.90831	9.0745
	3.11408	5.67674	12.9438	12.7256	12.923	17.0494	3.32536	14.8075	6.61242	8.17846	12.3777	7.13607	19.5337	0.0406522	0.117225	0.631576	2.85573	-375.437	3719.71			7.24488	14.2327	8.24843	9.23076
	3.17163	5.68937	12.701	11.9548	12.0906	16.6166	3.41718	15.6797	6.84026	8.29314	12.6685	7.98974	19.9758	0.0404534	0.116803	0.632289	2.85621	-375.229	3279.98			7.18733	13.554	8.6457	9.65046
	3.16619	5.79487	12.2695	11.2805	11.2383	16.6689	3.46732	16.1249	7.13244	8.2892	12.652	8.40114	20.3593	0.0402861	0.116395	0.631001	2.84821	-372.957	2772.93			7.07687	13.0626	8.90821	9.78076
	3.16925	5.76894	11.7821	10.8534	10.5057	16.2374	3.5458	17.265	7.63118	8.25231	12.8148	8.81016	20.7181	0.0405256	0.11572	0.634603	2.84453	-373.069	2213.07			6.90676	12.5322	9.48068	9.9591
	3.09024	5.91261	10.9303	10.9301	10.0848	16.0862	3.60313	18.3436	7.83074	8.39131	12.7398	9.0138	21.1023	0.0404902	0.115013	0.6379	2.84341	-375.121	1614.9			6.64437	12.367	9.92583	10.0483
	3.16077	5.9286	10.4835	10.5743	9.3347	15.8908	3.66046	19.1983	7.94639	8.36577	12.662	9.14707	21.49	0.0399263	0.115162	0.642064	2.84806	-374.481	997.243			6.52428	11.9333	10.2684	10.0583
	3.13117	5.94703	9.96345	10.6733	8.88872	15.9624	3.66897	19.8308	7.93778	8.14422	12.5613	9.37217	21.8288	0.0397877	0.114757	0.641716	2.85252	-371.567	394.142			6.34722	11.8415	10.4792	10.0259
	3.10523	6.05706	9.46277	11.212	8.69905	16.1688	3.65732	20.4944	8.12463	8.15466	12.5806	9.44125	22.1281	0.0400072	0.114619	0.635432	2.84262	-371.236	-166.675			6.20835	12.0266	10.7588	10.0588
	3.07972	6.21783	9.16271	11.1016	8.59785	16.7518	3.7226	20.8907	8.20445	8.08985	12.4596	9.42753	22.4193	0.0399224	0.114955	0.629524	2.83578	-373.808	-679.567			6.15342	12.1504	10.9392	9.99234
	3.06079	6.54444	8.84596	11.1992	8.61812	17.6619	3.7154	21.0258	8.24037	8.03081	11.7254	9.43994	22.6861	0.0402975	0.114932	0.625308	2.82143	-374.033	-1144.72			6.1504	12.4931	10.9939	9.73205
	3.09013	6.89213	9.22179	11.4771	8.86612	18.5387	3.74897	21.4874	8.21162	7.96301	11.4625	9.31259	22.9167	0.0404742	0.114943	0.619724	2.80586	-371.435	-1542.6			6.40135	12.9606	11.1493	9.57935
	3.19012	7.22038	9.45389	11.5393	9.41171	19.4303	3.70928	22.4278	8.00908	7.71467	10.7728	8.84682	23.1328	0.0404481	0.115816	0.616778	2.79006	-371.294	-1877.84			6.62146	13.4605	11.382	9.11142
	3.15914	7.62651	9.71107	11.409	10.1894	20.1208	3.64993	22.9046	7.81163	7.11239	10.335	8.5014	23.3747	0.0403028	0.116649	0.613013	2.77602	-374.542	-2155			6.83224	13.9064	11.4554	8.6496
	3.24705	7.94379	10.3406	11.3477	11.0041	21.1271	3.64779	23.2908	7.51434	6.88766	9.62957	7.9289	23.6035	0.0399361	0.117187	0.60693	2.75595	-376.078	-2386.56			7.17713	14.4929	11.4843	8.14871
	3.42272	8.2137	11.1755	11.3243	12.0146	21.3973	3.55873	23.1213	7.38509	6.79773	9.20046	7.69276	23.7648	0.0400109	0.117377	0.597858	2.73002	-373.554	-2558.79			7.60397	14.9121	11.3551	7.89698
	3.54527	8.71068	12.1458	11.1078	13.366	22.0062	3.43967	23.7156	7.19166	6.41177	9.18414	7.33031	23.8495	0.0399121	0.117738	0.582556	2.69037	-372.296	-2710.14			8.1339	15.4933	11.449	7.64207
	3.64341	9.29919	13.529	11.1835	14.1264	23.1822	3.43755	24.4806	6.9717	6.38783	9.05354	7.18011	23.8545	0.0400479	0.117838	0.573022	2.65219	-374.526	-2814.1			8.82386	16.164	11.6299	7.54049
	3.75528	9.58158	14.3777	11.2404	15.1356	24.5635	3.50076	25.1389	6.73219	6.281	9.49449	7.10503	23.8232	0.0398897	0.117461	0.561055	2.61529	-375.134	-2897.36			9.2382	16.9798	11.7906	7.62684
	3.96593	10.2479	15.9641	11.8189	16.3939	25.416	3.56379	26.1166	6.48137	6.35999	9.73457	7.34205	23.7571	0.0394711	0.116811	0.559415	2.58377	-371.613	-2952.95			10.0593	17.8763	12.0539	7.8122
	4.07562	10.6535	16.9364	13.3448	16.875	26.0992	3.55972	26.9918	6.36438	6.54995	10.0673	7.38135	23.6905	0.038932	0.116505	0.555344	2.55893	-369.371	-2998.64			10.5552	18.773	12.3053	7.99952
	4.14918	11.0376	17.6197	14.1084	17.8848	26.3561	3.52307	27.5128	6.22546	6.70763	10.6193	7.37586	23.6591	0.0386951	0.116509	0.549931	2.5367	-372.232	-3031.09			10.9355	19.4497	12.4204	8.23426
	4.31114	11.4935	18.2929	15.1092	18.0196	25.8852	3.55854	27.1735	6.22947	6.89517	11.3367	7.51607	23.6589	0.0390378	0.116673	0.540948	2.51027	-375.314	-3045			11.3659	19.6713	12.3205	8.58266
	4.43729	11.73	18.6468	16.5774	18.0099	25.3569	3.70785	27.1321	6.65915	7.267	12.048	7.59528	23.6593	0.0394626	0.116583	0.532476	2.48392	-374.409	-3050.33			11.6047	19.9814	12.4997	8.9701
	4.54419	11.7696	19.0278	17.4165	17.8257	24.45	3.75427	26.9957	7.2865	7.53751	13.0074	8.07123	23.6497	0.0393588	0.116566	0.526244	2.46171	-374.088	-3048.76			11.7805	19.8974	12.6788	9.5387
	4.57798	11.8877	18.6624	18.105	17.4959	22.8711	3.89935	26.9431	7.64219	7.7742	13.9201	9.03928	23.6401	0.0394747	0.116759	0.522572	2.4526	-379.245	-3040.19			11.7094	19.4907	12.8282	10.2445
	4.44971	11.7493	18.372	18.2826	16.5054	21.5155	4.06133	26.2701	8.48324	7.89459	15.0093	9.62503	23.6335	0.0394483	0.116303	0.528533	2.4496	-384.804	-3026.84			11.5237	18.7678	12.9382	10.843
	4.41474	11.6282	17.429	18.5093	15.9433	19.6521	4.20352	25.6245	9.19356	7.92904	16.0482	10.7005	23.6315	0.0395734	0.116321	0.533768	2.45071	-385.357	-3011.95			11.1573	18.0349	13.0072	11.5592
	4.40159	11.7249	16.9865	18.587	15.4953	17.9737	4.38782	25.1822	9.71294	8.04064	16.8802	12.1335	23.6346	0.039698	0.115716	0.538647	2.45631	-385.757	-2991.98			11.0376	17.352	13.0943	12.3514
	4.2921	11.2428	15.8535	19.232	14.4358	15.6677	4.54724	24.2494	10.4726	8.15718	19.0502	14.1824	23.634	0.0399309	0.116026	0.542104	2.45695	-391.254	-2971.3			10.4628	16.4452	13.0897	13.7966
	4.26919	11.0493	14.8582	18.666	13.5183	13.4943	4.70441	22.2964	10.8879	8.46247	20.7147	16.7971	23.6301	0.0401283	0.116147	0.542254	2.46522	-397.014	-2947.01			10.0589	15.2262	12.6295	15.3248
	4.37035	10.8667	13.826	17.8235	12.1313	11.755	4.99998	21.0766	11.939	8.86236	22.8626	19.5298	23.6099	0.0404038	0.115868	0.54636	2.47218	-395.923	-2923.76			9.68766	13.9033	12.6719	17.0849
	4.2891	10.6903	12.5291	17.6502	10.8496	9.55168	5.4675	20.4804	12.5481	9.20037	24.466	21.9075	23.5907	0.0403535	0.115889	0.55198	2.48722	-392.947	-2904.46			9.1695	12.6838	12.832	18.5246
	4.13679	10.3806	11.5463	16.9638	10.1314	8.31315	5.64556	19.158	13.1833	10.0859	25.835	24.7742	23.5939	0.040405	0.115817	0.556175	2.49905	-394.772	-2885.85			8.6879	11.8028	12.6623	20.2317
	3.97529	10.2666	10.5625	17.0848	9.2716	6.93897	5.73716	18.1636	13.378	11.3516	27.5477	27.1925	23.6045	0.0404043	0.115534	0.561104	2.51173	-396.495	-2866.85			8.26812	11.0985	12.4263	22.0306
	3.81622	10.5466	9.53283	17.9035	8.66636	6.22485	5.79073	17.8727	13.7997	13.1842	28.5754	30.1751	23.6062	0.0403051	0.115145	0.56273	2.51774	-382.464	-2849.84			7.96523	10.9316	12.4877	23.9782
	3.79698	10.1992	8.70892	18.9732	8.26286	6.27747	5.964	18.2445	13.7012	15.0863	30.7745	34.0139	23.5984	0.0404025	0.115276	0.566783	2.5242	-357.441	-2837.76			7.56835	11.1712	12.6366	26.6249
	3.74543	9.94308	7.9927	22.041	7.87848	6.33107	5.95146	17.9476	13.8628	17.7927	33.347	37.8184	23.5119	0.0402754	0.11537	0.568792	2.53239	-172.799	-2827.41			7.22707	12.0835	12.5873	29.6527
	3.65994	9.63639	7.43215	25.6316	7.68596	6.74725	5.85327	16.8434	13.644	21.4176	36.0563	42.5513	23.4006	0.0400701	0.1156	0.56976	2.54317	89.3356	-2820.13			6.90949	13.3549	12.1136	33.3417
	3.63872	9.39235	7.15157	30.35	7.50904	7.16271	5.77352	16.7782	13.4366	28.2276	38.5495	45.4391	23.2615	0.040382	0.116228	0.569289	2.55277	404.975	-2817.22			6.72755	15.0072	11.9961	37.4054
	3.59322	9.00115	6.90228	36.0666	7.71613	7.89017	5.7483	17.7701	13.3823	37.0906	40.9056	48.4819	23.0984	0.0405311	0.116721	0.566632	2.56563	775.212	-2817.84			6.49888	17.2243	12.3003	42.1594
	3.55828	8.80436	6.78366	44.2975	8.01665	8.93471	5.68259	17.8834	13.1608	45.7951	43.1363	51.3567	22.9328	0.0406543	0.118031	0.567998	2.57368	1167.72	-2821.01			6.3821	20.4163	12.2423	46.7627

## Sheet: P203 U2
	Ra Li	Oi Li	Oe Li	MF Li	ICO Li	LO Li	Ra Re	Oi Re	Oe Re	MF Re	ICO Re	LO Re	EKG	Kippwinkel	Rotwinkel	Kraft x	Kraft y	Druck li	Druck re			Bauch links	Rücken links	Bauch rechts	Rücken rechts
	2.63726	18.3336	8.72779	31.4215	7.99342	6.91911	6.23804	16.714	9.82398	21.9784	11.0324	21.7026	22.0203	0.0627386	0.173587	2.01193	3.06551	44	-2322.15			9.89953	15.4447	10.9253	18.2378
	2.54015	17.414	8.32767	30.9732	7.84798	7.35059	6.16627	16.2497	9.63607	23.6579	11.7475	23.6348	21.9373	0.0627735	0.172909	1.98801	3.06755	37	-2332.77			9.42726	15.3906	10.684	19.68
	2.39136	15.6622	8.16164	29.9444	8.40066	7.39752	5.9546	16.2569	9.61947	25.5028	12.5533	24.8459	21.8391	0.063207	0.172455	1.9714	3.07192	0.989014	-2341.82			8.7384	15.2475	10.6103	20.9673
	2.35992	14.1574	7.74315	28.8714	9.26968	7.37491	5.81949	16.0942	9.44181	27.0942	13.3464	25.6039	21.7215	0.0633943	0.172236	1.96624	3.07115	11	-2348.12			8.08681	15.172	10.4518	22.0149
	2.4322	13.4705	7.76607	27.7323	9.62764	7.40153	5.71989	16.1863	9.1715	28.1424	13.8994	25.6753	21.5805	0.0632763	0.171916	1.95525	3.07998	3154.67	L			7.8896	14.9205	10.3592	22.5723
	2.63199	12.4992	8.05434	26.121	10.4184	7.28737	5.75467	16.6915	8.97516	28.4452	14.4381	25.3624	21.4125	0.0627779	0.172079	1.94544	3.08348	3573.92	-2350.44			7.7285	14.6089	10.4738	22.7486
	2.75978	11.8326	8.64055	24.3204	11.5161	7.19772	5.77512	17.2367	8.66972	28.208	15.0896	25.2305	21.3142	0.0623581	0.172375	1.94679	3.0882	3789.92	-2349.01			7.7443	14.3448	10.5605	22.8427
	2.88894	11.641	9.05768	22.9552	12.8508	7.20902	5.8602	17.8235	8.84348	27.444	15.4015	24.7536	21.2474	0.0613832	0.172646	1.94811	3.09952	3829.45	-2345.95			7.86255	14.3383	10.8424	22.533
	3.11915	11.1844	9.50833	21.3105	14.0508	7.04322	6.43277	18.3591	8.72048	26.9036	15.456	24.1426	21.1628	0.0609614	0.173228	1.95198	3.11304	3808.74	-2341.38			7.93729	14.1348	11.1708	22.1674
	3.40881	11.1625	9.9929	19.1647	15.8114	6.70935	6.78552	18.3969	8.89866	25.3701	15.4601	23.5763	21.0606	0.0601558	0.174199	1.96919	3.11839	3751.33	-2335.16			8.18808	13.8952	11.3604	21.4688
	3.80996	11.2871	10.7583	17.1142	17.2681	6.55548	7.15343	18.0357	8.86729	23.6168	15.2196	22.8791	20.9428	0.0594113	0.175252	1.97597	3.12519	3663.81	-2327.5			8.61846	13.6459	11.3521	20.5718
	4.19145	11.5082	11.4046	15.1206	19.4916	6.65706	7.49324	18.0489	8.74099	21.3624	14.9561	21.4972	20.8243	0.0583934	0.176277	1.98619	3.13569	3533.42	-2318.23			9.03476	13.7564	11.4277	19.2719
	4.43455	11.7449	12.2142	13.0826	21.2454	6.68268	7.78022	17.8164	8.75611	18.9036	14.3469	20.2094	20.7295	0.0574916	0.177036	1.99368	3.13877	3337.09	-2308.29			9.46454	13.6702	11.4509	17.82
	4.84368	12.2078	12.6091	11.7933	22.854	7.05554	7.95369	17.3011	8.79173	16.4042	13.6586	19.2947	20.6849	0.0568922	0.177104	1.99588	3.14554	3067.37	-2298			9.88688	13.901	11.3489	16.4525
	5.07629	12.4857	13.2346	10.4389	24.6746	7.29909	8.1444	16.8646	8.91464	14.38	13.052	18.6134	20.6811	0.0564395	0.177385	1.9982	3.14103	2751.76	-2288.76			10.2655	14.1375	11.3079	15.3484
	5.34404	12.7557	13.5668	9.47952	25.4663	7.84297	8.18393	15.9862	8.90484	12.943	12.3677	18.0573	20.7139	0.0562883	0.176844	2.00838	3.13522	2429.64	-2278.24			10.5555	14.2629	11.025	14.456
	5.51556	12.6885	13.558	8.74617	26.0414	8.30543	8.26485	14.9467	8.87712	12.1188	11.5729	17.0992	20.7961	0.0564678	0.175858	2.00352	3.12782	2101.18	-2266.88			10.5874	14.3643	10.6962	13.5969
	5.65685	12.4344	13.5069	8.42762	26.2319	8.69119	8.2565	13.8362	9.13943	11.0662	10.7318	16.3742	20.9267	0.0568762	0.175459	1.99634	3.11312	1764.68	-2255			10.5327	14.4502	10.4107	12.7241
	5.56961	12.4928	13.4077	7.89383	26.0907	9.07868	7.904	12.4115	9.68864	10.689	9.83552	15.3626	21.0798	0.057542	0.174852	1.99242	3.09879	1438.49	-2241.61			10.49	14.3544	10.0014	11.9624
	5.48044	12.4278	13.5992	7.48818	25.5439	9.61868	7.44009	11.547	10.6056	10.3216	9.01504	14.4091	21.2377	0.0580182	0.174004	1.99564	3.08458	1132.13	-2223.28			10.5025	14.2169	9.86425	11.2486
	5.29555	12.7755	13.4899	7.2479	25.5628	9.94024	6.97246	10.9022	11.8429	10.4424	8.62287	13.1568	21.4009	0.0582953	0.17286	1.99794	3.073	844.291	-2196.82			10.5203	14.2503	9.90587	10.7407
	5.07348	13.129	13.5853	6.87596	24.697	10.2244	6.34921	10.3924	12.8956	10.7004	8.01522	12.0239	21.5601	0.059072	0.171804	2.00005	3.05899	597.002	-2164.16			10.5959	13.9324	9.87907	10.2465
	4.87428	13.9636	13.1616	6.59976	23.3767	10.5325	5.77947	9.85281	13.7985	11.0743	7.59977	10.9631	21.7095	0.0600876	0.170361	2.00527	3.05046	408.325	-2125.53			10.6665	13.503	9.81026	9.87903
	4.53513	14.9907	13.2268	6.42066	22.9887	10.5995	5.42211	9.35667	14.6467	11.3535	7.39083	9.5255	21.841	0.0604023	0.169644	2.00772	3.04645	294.689	-2082.91			10.9176	13.3363	9.8085	9.42328
	4.28175	15.9491	13.0071	6.10459	22.3516	10.9093	4.99684	8.94855	15.1417	11.2445	7.26791	8.45931	21.9684	0.0610013	0.168914	2.01013	3.04721	232.466	-2041.64			11.0793	13.1218	9.6957	8.99058
	3.92197	16.5598	12.7096	5.68628	22.3549	11.1492	4.7124	8.49244	15.4108	11.3451	7.13304	7.87553	22.0997	0.0616675	0.168634	2.00861	3.05544	184.21	-2001.29			11.0638	13.0635	9.53853	8.78455
	3.57822	16.7391	12.3704	5.39769	21.7732	11.5355	4.3041	8.24441	15.6154	11.4119	7.17422	7.20633	22.2258	0.0617618	0.168836	2.01208	3.0635	144.363	-1963.4			10.8959	12.9021	9.38797	8.59748
	3.30813	16.8539	12.2287	5.11467	21.8362	11.7389	3.97319	8.19523	15.3998	11.4204	7.34693	6.94918	22.3306	0.0618699	0.169018	2.00928	3.07288	118.387	-1930.39			10.7969	12.8966	9.1894	8.57218
	3.19046	16.9465	11.9825	4.97272	21.7695	12.145	3.776	8.70308	15.1037	11.5219	7.47345	6.83426	22.4177	0.0617725	0.16821	2.00611	3.08247	96.3464	-1902.13			10.7065	12.9624	9.19424	8.60988
	3.15702	16.8538	11.4507	4.82922	21.6215	12.3158	3.64848	9.04243	14.3404	11.7495	7.6042	6.8615	22.4893	0.0611307	0.167715	2.00003	3.08374	74.1307	-1881.6			10.4872	12.9222	9.01045	8.7384
	3.15728	16.8687	11.105	4.73476	20.9226	12.4993	3.64771	9.76285	13.1182	11.5654	7.65807	6.93595	22.5259	0.06079	0.168404	1.9877	3.09025	56.3534	-1871.69			10.377	12.7189	8.84293	8.71982
	3.08126	16.9567	10.5858	4.76402	20.3256	12.478	3.65705	10.806	11.9555	11.3234	7.93365	6.85992	22.5234	0.0610131	0.169035	1.99006	3.09701	41.8252	-1870.04			10.2079	12.5225	8.80618	8.70565
	3.0976	17.1092	10.1608	4.76904	19.9447	12.5381	3.77059	11.917	10.7717	11.1239	8.23865	6.76516	22.4881	0.0609826	0.169735	1.99362	3.09922	20.7065	-1875.3			10.1225	12.4173	8.81977	8.70923
	3.03333	16.177	9.47148	4.84268	19.0579	12.6545	3.78327	12.8224	10.0979	10.9782	8.35961	6.70389	22.4284	0.061225	0.170364	1.99447	3.10574	-4.62049	-1886.01			9.5606	12.185	8.90121	8.68058
	2.92719	15.4574	8.9273	4.82806	17.777	12.795	3.95117	13.3577	9.11221	10.9676	8.7402	6.59634	22.3482	0.0611736	0.171241	1.98724	3.1061	-26.4508	-1896.42			9.10396	11.8	8.80703	8.76803
	2.82516	15.0277	8.41564	4.83744	16.6204	12.9897	4.05115	13.6716	8.5702	10.8501	9.10101	6.46406	22.2553	0.061009	0.171902	1.97576	3.10416	-41.278	-1906.57			8.75617	11.4825	8.7643	8.80507
	2.75103	14.8913	8.28686	4.86204	16.0195	13.1222	4.21248	13.8382	7.97933	10.9447	9.32076	6.35884	22.1677	0.0613558	0.172418	1.97714	3.09919	-58.2867	-1915.92			8.64307	11.3346	8.67666	8.87476
	2.71089	14.9884	8.14554	5.11892	14.6352	13.7472	4.24202	14.0798	7.77406	11.0237	9.64211	6.2709	22.0894	0.0612908	0.172547	1.97587	3.09164	-79.4206	-1922.92			8.61494	11.1671	8.69862	8.97891
	2.68179	15.3467	7.9473	5.33283	13.8816	13.8771	4.3021	14.1037	7.50694	10.8933	9.7127	6.20324	22.0184	0.061327	0.173609	1.96825	3.08763	-96.158	-1927.43			8.65861	11.0305	8.63757	8.93641
	2.56781	15.5335	7.95304	5.40294	13.5363	14.1949	4.32541	14.7163	7.50826	10.7714	9.95698	6.22742	21.9673	0.0617649	0.174636	1.957	3.08618	-107.562	-1931.18			8.6848	11.0447	8.84999	8.98526
	2.4266	15.7494	7.9413	5.66903	13.59	14.1788	4.23556	15.2856	7.43905	11.2351	10.1407	6.17232	21.9637	0.0624569	0.174736	1.95232	3.07969	-121.149	-1933.87			8.70576	11.146	8.98675	9.18269
	2.33717	15.8098	7.7352	5.86058	13.9434	14.6768	4.13027	16.064	7.58037	11.1629	10.1909	6.22884	22.0136	0.0625099	0.175084	1.94409	3.07277	-139.032	-1935.15			8.62741	11.4936	9.25821	9.19421
	2.21359	15.4462	7.74418	6.23442	14.4267	15.3006	3.99974	16.7215	7.68959	11.6082	10.3075	6.23361	22.0914	0.0622227	0.175629	1.93358	3.06543	-155.124	-1936.49			8.46799	11.9872	9.47028	9.38311
	2.09499	15.1157	7.7411	6.64237	14.805	15.5749	3.7803	17.2659	7.70682	12.2194	10.17	6.37056	22.1785	0.0619995	0.17551	1.92817	3.05244	-168.023	-1939.07			8.31727	12.3408	9.58436	9.58666
	1.99523	14.7365	7.74307	7.0854	15.5959	15.5278	3.48708	18.1677	7.88373	12.4601	10.108	6.56963	22.2705	0.0622193	0.175526	1.93013	3.05162	-183.902	-1942.72			8.15826	12.7364	9.84619	9.71257
	1.91635	14.4462	7.7276	7.43697	16.4432	15.6148	3.25961	18.9128	7.81926	13.0979	9.83436	6.78753	22.359	0.0624984	0.175649	1.94762	3.05159	-206.604	-1945.53			8.03005	13.165	9.99723	9.90659
	1.85644	14.0479	7.82983	7.78665	17.1596	15.4176	3.03593	19.8061	7.85341	13.238	9.73365	7.02536	22.4375	0.0629156	0.175428	1.95516	3.05648	-225.757	-1948.27			7.91138	13.4546	10.2318	9.999
	1.79463	13.9353	7.68363	8.08821	17.922	14.8776	2.89494	20.8733	7.93717	13.5	9.51804	7.16738	22.5116	0.0628083	0.175238	1.96139	3.06459	-239.321	-1951.72			7.80451	13.6293	10.5685	10.0618
	1.71935	13.8531	7.67432	8.42384	19.223	14.3748	2.79002	21.3286	8.06952	13.7448	9.40251	7.24025	22.5877	0.0623258	0.175022	1.96916	3.06596	-251.899	-1955.79			7.74893	14.0072	10.7294	10.1292
	1.68035	13.6243	7.71331	9.18345	20.9566	13.7839	2.67901	21.1451	8.14834	13.9421	9.09625	7.31739	22.6584	0.062134	0.175219	1.97618	3.06878	-266.758	-1958.4			7.67264	14.6413	10.6575	10.1186
	1.645	13.8596	7.582	9.47339	21.9986	13.6756	2.58285	20.8994	8.35833	13.9134	8.66403	7.39088	22.7159	0.0621229	0.174969	1.97819	3.07502	-280.133	-1960.88			7.69552	15.0492	10.6135	9.98945
	1.63139	14.1698	7.75579	9.63146	22.1986	13.0923	2.58377	20.2282	8.32557	13.9736	8.41581	7.37783	22.7525	0.062109	0.174428	1.9768	3.08112	-285.799	-1964.41			7.85233	14.9741	10.3792	9.9224
	1.60063	14.4802	7.82789	9.72499	22.4218	12.3726	2.54603	19.6769	8.30524	13.6023	8.09703	7.50649	22.779	0.0619458	0.174115	1.97373	3.09308	-290.308	-1968.51			7.96956	14.8398	10.1761	9.73528
	1.59517	15.2745	7.83877	9.90784	23.2043	12.0028	2.55013	18.68	8.36427	13.0429	7.90601	7.46951	22.7951	0.0618506	0.173483	1.97912	3.10882	-295.092	-1971.22			8.23615	15.0383	9.86479	9.4728
	1.5498	15.4845	8.129	9.81229	23.7712	11.6905	2.55938	17.6595	8.1712	12.6136	7.6605	7.5315	22.8062	0.0615672	0.173206	1.98288	3.12121	-296.932	-1973.38			8.38777	15.0913	9.46336	9.26852
	1.57992	15.7686	8.33357	9.92234	23.6426	11.0962	2.58568	17.366	8.08115	11.7537	7.53575	7.44283	22.8067	0.061383	0.172561	1.97267	3.12605	-292.963	-1977.69			8.56069	14.887	9.34427	8.91077
	1.56794	16.2015	8.33993	9.84635	23.2825	10.8016	2.63572	17.0186	8.27878	11.2626	7.32784	7.5655	22.8078	0.0611369	0.172369	1.96126	3.13255	-288.851	-1982.65			8.70313	14.6435	9.31103	8.71866
	1.58953	16.7073	8.58022	9.79823	22.925	10.4801	2.71835	16.2834	8.4087	10.9053	7.11165	7.75899	22.8052	0.0605828	0.172552	1.94529	3.13439	-286.907	-1986.32			8.95902	14.4011	9.13682	8.59198
	1.59254	16.8533	8.86365	9.72449	22.2107	10.3647	2.74691	16.1368	8.36089	10.5808	7.04877	8.07517	22.7991	0.0606172	0.172716	1.93671	3.14377	-283.642	-1989.34			9.10316	14.1	9.08152	8.56826
	1.56403	17.2049	9.12341	9.45542	20.7444	10.2214	2.71423	16.5816	8.527	10.5332	6.90626	8.26848	22.7958	0.0605632	0.17226	1.93098	3.14979	-277.305	-1994.98			9.29743	13.4737	9.27428	8.56932
	1.54447	17.2764	9.54256	9.63829	19.4791	9.99573	2.74158	16.6133	8.3855	10.3879	6.94723	8.73299	22.8031	0.0603315	0.17225	1.93223	3.1538	-270.262	-2002.57			9.45447	13.0377	9.2468	8.68939
	1.51526	17.205	9.90003	10.2574	18.8167	9.93726	2.67437	16.5403	8.28328	10.3196	7.08451	9.44643	22.8225	0.0601379	0.173	1.93476	3.15425	-266.667	-2008.94			9.54011	13.0038	9.16599	8.9502
	1.53409	16.9142	10.2087	10.8994	17.9937	9.7999	2.63783	16.7373	8.31679	10.6584	7.1001	10.0971	22.855	0.0600136	0.172839	1.93459	3.15677	-262.954	-2014.09			9.55234	12.8976	9.23062	9.28518
	1.53361	16.3324	10.5357	11.302	16.6991	9.49149	2.57557	17.3234	8.22047	10.7752	7.26591	10.8898	22.8975	0.0603144	0.172806	1.93221	3.15935	-256.765	-2021.65			9.46723	12.4975	9.37315	9.64365
	1.55645	16.0161	10.6777	11.9055	15.2353	9.42744	2.4749	18.0587	8.14537	11.476	7.43781	11.2873	22.9432	0.0606683	0.172919	1.93061	3.1599	-250.194	-2029.99			9.41677	12.1894	9.55967	10.067
	1.54722	16.0285	10.7792	12.8088	14.4596	9.58707	2.41925	18.2604	8.22306	12.5855	7.46509	12.5712	22.9813	0.0608049	0.173153	1.93078	3.15684	-244.867	-2035.57			9.45163	12.2852	9.63422	10.8739
	1.57091	15.7112	10.8676	13.7902	13.8248	9.35534	2.37686	18.5287	8.05531	13.6742	7.53066	13.2056	23.0012	0.0610189	0.173126	1.92938	3.15754	-239.043	-2038.97			9.38324	12.3234	9.65364	11.4702
	1.54905	15.1916	10.7903	14.7737	12.6878	9.13107	2.26654	18.3229	8.10148	14.788	7.53613	13.9598	23.0043	0.0613022	0.172813	1.93722	3.15892	-230.72	-2044.4			9.17698	12.1975	9.56364	12.0946
	1.55774	14.8579	10.6143	15.3073	11.9203	8.78864	2.11583	18.5197	8.04402	15.8206	7.6354	14.3738	22.9953	0.061611	0.173128	1.93488	3.15763	-222.608	-2052.01			9.01	12.0054	9.55986	12.6099
	1.58785	14.9913	10.8995	16.0635	11.2895	8.92482	2.06598	18.2189	7.84371	16.658	7.64457	14.8542	22.9873	0.0621481	0.173138	1.93009	3.15032	-216.54	-2055.89			9.15954	12.0926	9.37618	13.0523
	1.58799	15.4846	10.8343	16.1095	10.7102	8.75505	1.97361	18.2419	7.91138	16.8553	7.65399	15.1318	22.9825	0.0620086	0.173346	1.922	3.14955	-210.596	-2056.49			9.3023	11.8583	9.37561	13.2137
	1.60561	16.0935	10.6871	16.226	10.1892	8.80427	1.98462	18.2424	7.9256	17.2247	7.43917	15.3351	22.9816	0.0625605	0.173271	1.91832	3.14583	-203.122	-2058.78			9.46207	11.7398	9.38421	13.333
	1.60111	17.335	10.5459	16.4983	9.57092	8.56135	2.00596	17.7686	7.92157	17.4746	7.302	15.7035	22.9788	0.0630851	0.173441	1.92068	3.14721	-196.508	-2063.74			9.82734	11.5435	9.23204	13.4934
	1.62501	18.2898	10.2986	16.6751	9.54616	8.67594	2.02173	17.34	7.86464	17.7654	7.14423	15.6954	22.9652	0.0629409	0.173965	1.91787	3.13784	-191.614	-2066.82			10.0711	11.6324	9.07547	13.535
	1.69985	19.9487	10.0681	16.8374	9.65896	8.63716	2.06865	16.7057	7.9558	17.8598	6.92369	15.7947	22.9369	0.0628805	0.174006	1.92563	3.13464	-187.427	-2068.82			10.5722	11.7112	8.91004	13.526
	1.76916	21.4311	10.043	16.8131	9.33902	8.52604	2.12335	16.1204	7.91028	18.2275	6.83172	15.3473	22.8983	0.0630743	0.173765	1.94081	3.1353	-182.049	-2074.69			11.0811	11.5594	8.71802	13.4689
	1.79841	22.8866	10.2346	16.5755	9.46665	8.59972	2.13274	15.6752	8.05913	17.9661	6.60472	14.9321	22.86	0.062868	0.174043	1.9414	3.14095	-177.286	-2084.67			11.6398	11.5473	8.62235	13.1676
	1.83296	24.0447	10.4424	16.066	9.99349	8.58401	2.14588	15.2405	8.03029	17.7282	6.46982	14.3007	22.82	0.062901	0.174415	1.94367	3.14955	-175.517	-2092.61			12.1067	11.5478	8.47223	12.8329
	1.8504	24.9023	10.5729	15.7261	10.4165	8.66445	2.15747	14.6641	8.24987	17.4056	6.50829	13.9321	22.7828	0.0631897	0.173688	1.95106	3.15306	-174.229	-2098.56			12.4419	11.6024	8.35714	12.6153
	1.85422	25.6031	10.5233	15.1089	10.7739	8.75608	2.15854	14.1233	8.29786	16.98	6.37908	13.5799	22.7538	0.0632137	0.173578	1.95312	3.15204	-173.165	-2107.98			12.6602	11.5463	8.19322	12.313
	1.88937	26.047	10.3962	14.9782	11.2069	8.95464	2.21702	13.7492	8.52015	17.0673	6.41974	13.0467	22.7281	0.0632265	0.17341	1.95112	3.15248	-174.205	-2120.07			12.7775	11.7132	8.16211	12.1779
	1.90715	26.5741	10.4934	14.3929	11.3559	8.9066	2.19282	13.2599	8.52279	17.2391	6.52909	12.6095	22.7074	0.0625675	0.172972	1.94215	3.15594	-177.994	-2128.64			12.9915	11.5518	7.99185	12.1259
	1.92225	26.9322	10.4269	13.59	11.425	8.94211	2.21746	12.8245	8.53243	17.305	6.84217	12.0838	22.6899	0.0620719	0.172662	1.93276	3.14975	-183.54	-2133.44			13.0938	11.319	7.85814	12.077
	1.97783	27.1441	10.5382	12.8899	11.4354	8.8984	2.28708	12.7921	8.69352	17.6723	6.91668	11.3584	22.6713	0.0619164	0.172379	1.92722	3.14721	-190.165	-2132.4			13.22	11.0746	7.92425	11.9825
	1.96177	26.8504	10.5989	12.1983	11.2998	8.85926	2.34496	12.6663	8.70041	17.7582	6.97156	10.8602	22.6601	0.0615579	0.172048	1.92011	3.14263	-199.316	-2126.9			13.137	10.7858	7.9039	11.8633
	1.91459	27.2026	10.5464	10.9974	10.9499	8.8346	2.41629	12.6273	8.8634	17.3837	7.24839	10.4768	22.6639	0.061184	0.172461	1.92085	3.13209	-211.971	-2117.58			13.2212	10.2606	7.969	11.703
	1.90274	28.04	10.4186	10.3599	10.5586	8.80622	2.65813	12.5069	8.88261	17.7325	7.48706	10.0685	22.6746	0.0609136	0.172737	1.93343	3.11563	-227.109	-2102.26			13.4538	9.90822	8.01589	11.7627
	1.9448	29.3754	10.1201	9.8615	10.0618	8.91727	2.78867	12.4797	8.92362	18.0042	7.60916	9.60871	22.6894	0.0605326	0.172713	1.94356	3.09464	-243.378	-2094.4			13.8134	9.61351	8.06401	11.7407
	2.01809	32.0306	10.1288	9.9691	9.74341	9.43452	3.02431	12.2509	8.73957	18.6512	7.5244	9.57682	22.7065	0.0602302	0.173133	1.9462	3.08175	-260.802	-2090.77			14.7258	9.71567	8.00492	11.9175
	2.08071	32.5917	10.0201	10.1572	9.26086	9.9949	3.20044	12.1039	8.81722	19.2804	7.55623	9.22605	22.7108	0.0599929	0.173127	1.95119	3.07209	-281.645	-2069.36			14.8975	9.80432	8.04052	12.0209
	2.15184	33.961	10.0088	10.7821	8.74093	10.7302	3.35912	11.9081	8.6644	19.6949	7.37565	9.08064	22.6832	0.0596299	0.172947	1.96887	3.07776	-305.068	-2032.45			15.3739	10.0844	7.97719	12.0504
	2.26695	35.3063	10.1113	11.726	8.43964	11.6206	3.48943	11.8532	8.82838	19.6842	7.19004	8.83322	22.6287	0.0596643	0.172759	1.99078	3.08508	-330.11	-1980.58			15.8949	10.5954	8.057	11.9025
	2.34601	35.8514	10.4671	13.2073	8.43525	12.7651	3.54229	11.9813	8.93553	19.7133	6.83243	8.49333	22.5536	0.0598787	0.173085	2.01586	3.09755	-356.9	-1920.36			16.2215	11.4692	8.15306	11.6797
	2.46979	36.815	10.6044	14.9834	8.33786	13.8489	3.68859	11.6774	8.68822	19.9097	6.48394	8.32852	22.4329	0.0601736	0.173562	2.03571	3.11815	-385.163	-1802.56			16.6297	12.3901	8.01808	11.5741
	2.68842	38.8492	10.9259	17.9699	8.2295	15.5989	3.8509	11.4591	8.62022	20.0267	6.26315	8.27105	22.2359	0.0600084	0.173929	2.04873	3.13107	-414.411	-1599.93			17.4878	13.9328	7.97675	11.5203
	2.86277	41.435	11.3397	20.5391	8.58064	17.352	4.07335	11.1063	8.56109	20.7719	5.86608	8.26195	21.8809	0.0601307	0.174138	2.05079	3.14395	-443.428	-1239.95			18.5458	15.4906	7.91356	11.6333
	2.9829	43.0341	11.6621	24.6362	9.00277	18.875	4.19766	10.9702	8.52969	21.3071	5.40118	8.57945	21.3036	0.0602773	0.174124	2.0473	3.15503	-472.444	-677.001			19.2263	17.5047	7.8992	11.7626
	3.10908	44.036	12.0763	28.2335	9.3968	19.8821	4.26992	10.619	8.71494	21.8487	5.12405	8.83281	20.5339	0.0604843	0.174222	2.03794	3.1739	-502.321	-28.2298			19.7404	19.1708	7.86794	11.9352
	3.26212	45.0401	12.8252	31.309	9.91729	21.0865	4.20394	10.3537	9.06897	21.9291	4.97377	8.96982	19.6319	0.0604752	0.173707	2.0317	3.18108	-532.954	639.598			20.3758	20.7709	7.87554	11.9576
	3.2671	47.4068	13.2441	34.0683	10.6705	21.8368	4.16866	9.97377	9.0613	22.402	4.94945	9.25164	18.6322	0.0601274	0.174045	2.02458	3.19	-563.062	1320.47			21.306	22.1919	7.73458	12.201
	3.30793	48.4548	13.7636	35.587	11.7025	22.7754	4.1088	9.77712	9.06776	22.6394	4.9698	9.35822	17.5582	0.0598579	0.174287	2.02403	3.19655	-593.06	1996.08			21.8421	23.3549	7.65123	12.3225
	3.25154	48.6011	13.8952	37.3043	12.7046	23.6089	4.05451	9.54194	9.15042	22.6795	5.11596	9.48797	16.4701	0.0598756	0.17459	2.01351	3.2003	-620.801	2634.69			21.9159	24.5393	7.58229	12.4278
	3.27173	48.9056	13.9399	39.3893	13.0358	23.8691	4.04796	9.00189	9.05255	23.0373	5.23316	9.61606	15.308	0.0599663	0.174858	1.99785	3.2012	-647.262	3276.71			22.0391	25.4314	7.36746	12.6288
	3.20465	49.5984	13.8649	40.3415	13.4238	24.0574	3.96409	8.74523	9.41786	23.0232	5.43022	9.70323	14.1332	0.0598747	0.174674	1.98524	3.19876	-672.54	3859.1			22.2227	25.9409	7.37573	12.7189
	3.06202	51.3285	14.0435	40.6014	13.6784	23.9329	3.88446	8.70524	9.80295	22.5132	5.56334	9.79241	12.9801	0.0596799	0.173865	1.9773	3.20148	-695.969	4364.77			22.8114	26.0709	7.46422	12.623
	2.9591	50.8994	13.9489	40.2526	14.3557	23.4544	3.75496	8.8901	10.2381	21.8243	5.70974	9.82929	11.9978	0.0594208	0.17353	1.97826	3.20062	-718.265	4721.67			22.6025	26.0209	7.62773	12.4544
	2.92496	49.944	13.9322	39.022	14.7858	22.61	3.51554	9.25653	10.6792	21.3272	6.00511	9.80829	11.3598	0.0593392	0.173715	1.99178	3.19838	-738.86	4872.11			22.2671	25.4726	7.81708	12.3802
	3.0192	49.412	13.7638	36.8624	15.2642	22.2213	3.48614	9.90407	11.0446	20.1724	6.24178	9.86492	11.0726	0.0594319	0.174069	1.9997	3.19249	-757.864	4916.64			22.065	24.7826	8.14495	12.093
	2.92846	47.1322	13.1762	34.5433	15.4292	21.0351	3.52264	10.7423	10.9467	19.4356	6.51458	9.86428	11.0337	0.0594893	0.174996	2.0046	3.18731	-774.644	4944.12			21.079	23.6692	8.40389	11.9382
	3.06551	43.7016	12.6185	31.9821	15.2009	20.3177	3.61258	12.0283	11.1996	18.1862	6.52449	10.1037	11.1789	0.0595448	0.175161	2.01366	3.17955	-788.443	4943.72			19.7952	22.5002	8.94683	11.6048
	3.22351	41.842	11.9066	30.1889	14.936	18.9265	3.85693	14.1289	11.6938	17.3725	6.71137	10.2906	11.4376	0.0595316	0.175934	2.01498	3.17839	-796.83	4946.85			18.9907	21.3505	9.8932	11.4582
	3.29666	40.1282	11.4088	27.38	14.6784	17.1761	4.27354	16.4287	12.0188	16.915	6.76505	10.5439	11.7896	0.0598052	0.176207	2.01583	3.17722	-799.175	4949.31			18.2779	19.7448	10.907	11.408
	3.36478	38.4104	10.9521	23.3361	14.7441	15.6616	4.79705	18.7619	12.4315	15.8576	6.99343	10.8982	12.22	0.0594956	0.176326	2.01588	3.16596	-794.924	4947.08			17.5757	17.9139	11.9968	11.2498
	3.41297	35.9874	10.6144	19.5628	14.7196	14.2929	5.37172	20.6102	12.4797	15.2469	7.31606	11.2249	12.7391	0.0597075	0.176669	2.01554	3.15631	-783.68	4945.31			16.6716	16.1918	12.8205	11.2626
	3.50289	31.9343	9.97913	16.3652	14.9576	12.7491	6.02762	21.7667	12.5693	14.9248	8.03006	11.6492	13.3303	0.0604699	0.177803	2.02227	3.1461	-766.988	4947.04			15.1388	14.6906	13.4545	11.5347
	3.5365	28.253	9.56694	14.0363	14.9001	11.4034	6.70405	22.702	12.4302	15.0851	8.71281	11.9116	13.9777	0.0606831	0.17795	2.03308	3.14574	-746.276	4948.9			13.7855	13.4466	13.9454	11.9032
	3.55642	24.2444	9.24906	11.8868	15.1844	10.262	7.20058	22.9287	12.1224	14.773	9.41174	11.8288	14.638	0.0603633	0.178014	2.03221	3.15026	-722.259	4943.98			12.35	12.4444	14.0839	12.0045
	3.45777	21.258	9.22606	9.50133	16.1104	9.15994	7.55641	22.8616	11.7544	14.378	9.81141	11.6953	15.278	0.0604704	0.178083	2.02377	3.14734	-694.38	4936.5			11.3139	11.5905	14.0575	11.9616
	3.4236	18.537	9.42761	8.11468	16.8449	8.40019	7.81584	22.7948	11.5502	14.221	10.2571	11.716	15.8527	0.0604865	0.177589	2.02111	3.14784	-662.409	4928.42			10.4627	11.1199	14.0536	12.0647
	3.34986	17.0187	10.1414	7.15291	17.916	7.4419	7.88189	22.6181	11.2825	13.2333	10.6635	11.4658	16.3461	0.0603499	0.177324	2.01881	3.15437	-628.451	4921.29			10.17	10.8369	13.9275	11.7875
	3.18407	15.3748	11.3997	6.28579	19.1669	6.6192	7.98751	21.7644	10.7617	12.6417	11.0644	11.3272	16.7684	0.0607156	0.176747	2.01992	3.15644	-593.8	4910.96			9.98618	10.6906	13.5045	11.6778
	3.08251	13.9588	12.1479	5.85673	19.9839	6.08327	8.00406	20.0698	10.4902	11.9619	11.3209	11.1441	17.1291	0.0606525	0.176755	2.0217	3.14793	-560.423	4898.97			9.72973	10.6413	12.8547	11.4757
	3.01201	13.7128	12.9674	5.48339	20.7982	5.75904	7.85621	18.8153	10.2208	11.2304	11.5195	11.1218	17.4319	0.0605498	0.176753	2.02515	3.14883	-526.295	4888.31			9.8974	10.6802	12.2974	11.2906
	2.93669	13.692	13.8797	5.2866	21.0465	5.33264	7.68103	17.3513	10.3884	10.7064	12.006	10.663	17.6757	0.0601397	0.176727	2.02969	3.14869	-494.861	4870			10.1695	10.5552	11.8069	11.1251
	2.79346	13.7959	14.4335	5.1044	21.6658	4.99981	7.48832	16.4961	10.6144	10.5018	12.327	10.4668	17.8546	0.0594496	0.177093	2.02557	3.1459	-463.687	4839.08			10.341	10.59	11.5329	11.0985
	2.71044	13.3581	14.9233	5.05958	22.0994	4.55595	7.25466	15.2988	10.5876	9.99545	12.9603	10.4006	17.9804	0.0591192	0.176826	2.01612	3.14189	-431.314	4793.02			10.3306	10.5716	11.047	11.1188
	2.61696	13.2279	15.3664	4.95798	22.4001	4.29505	7.01247	15.139	10.9274	9.28124	13.1121	10.8102	18.062	0.0590458	0.176468	2.01014	3.14769	-401.48	4733.77			10.4037	10.5511	11.0263	11.0679
	2.49935	12.9943	15.3862	4.88713	22.05	4.01098	6.71836	15.5663	11.0807	9.10881	13.4518	11.1835	18.1311	0.0587025	0.17609	2.01852	3.17193	-375.577	4654.53			10.2933	10.316	11.1218	11.2481
	2.39884	12.9507	15.5199	4.85642	21.4616	3.83808	6.4286	16.2265	11.1123	8.92385	13.6294	11.4883	18.2307	0.0586476	0.176444	2.02462	3.19571	-355.569	4547.64			10.2898	10.0521	11.2558	11.3472
	2.29367	12.9948	15.1951	4.68418	20.4286	3.71272	6.43574	16.8904	11.2276	8.6952	13.8537	11.9724	18.3785	0.0585443	0.176767	2.02411	3.20889	-338.762	4406.52			10.1612	9.6085	11.5179	11.5071
	2.18152	12.9999	14.4893	4.61195	19.0988	3.60778	6.34852	17.6638	11.3196	8.71802	14.1902	11.9453	18.5599	0.0582763	0.176614	2.03064	3.21871	-323.373	4229.02			9.89026	9.10618	11.7773	11.6178
	2.19807	13.2066	14.248	4.54664	17.9501	3.51451	6.1627	18.0725	11.1246	8.66807	14.5441	12.0249	18.7608	0.0581255	0.176908	2.03048	3.23855	-311.661	4015.37			9.8842	8.67041	11.7866	11.7457
	2.28888	13.0403	14.0916	4.51889	17.1876	3.42559	5.98402	18.6516	10.827	8.6863	14.7625	12.1662	18.9837	0.0576513	0.177114	2.0257	3.26275	-305.751	3751.15			9.80693	8.37737	11.8208	11.8717
	2.34565	13.0094	13.9681	4.53667	17.3402	3.43674	5.79143	18.6748	10.2096	8.70898	14.8914	12.3419	19.2256	0.057666	0.176906	2.01996	3.28296	-302.412	3442.95			9.77438	8.43786	11.5586	11.9807
	2.47345	13.1049	13.8647	4.49119	17.3049	3.53655	5.5261	18.7671	9.40858	8.5629	14.7335	12.0256	19.4873	0.0578084	0.176401	2.01071	3.30038	-300.809	3103.55			9.81434	8.44423	11.2339	11.774
	2.55892	13.4895	13.683	4.55223	17.9283	3.56259	5.21663	18.6404	9.08905	8.50179	14.2069	11.9053	19.7795	0.0575465	0.176711	2.00164	3.32188	-302.973	2729.49			9.91045	8.68104	10.982	11.538
	2.68176	13.7971	13.3857	4.62895	18.3307	3.63451	4.87258	18.5357	8.46428	8.38725	13.6198	11.607	20.0901	0.0572455	0.177062	1.99127	3.3226	-306.824	2329.71			9.95485	8.86471	10.6242	11.2047
	2.79113	14.1477	13.27	4.62186	19.2303	3.79722	4.50725	18.234	7.99582	8.18707	13.2957	11.4336	20.4198	0.0569516	0.17647	1.97977	3.31722	-307.612	1905.73			10.0696	9.21644	10.2457	10.9721
	2.83048	14.296	12.9374	4.80088	20.3368	3.98285	4.38347	17.5395	7.88305	8.02338	12.964	11.1589	20.7483	0.0564244	0.175634	1.96591	3.3082	-304.187	1474.57			10.0213	9.70684	9.93536	10.7154
	2.85483	14.5918	12.8355	5.53816	21.0146	4.19742	4.1596	16.7597	7.8228	7.85286	12.8191	10.6065	21.0606	0.0561112	0.174533	1.95728	3.29536	-300.333	1059.03			10.0941	10.2501	9.58069	10.4262
	2.90085	14.2315	12.7078	5.8992	21.549	4.47692	3.93171	15.6425	7.85017	7.51349	12.2685	10.5412	21.3496	0.0557142	0.174075	1.95272	3.28223	-298.133	650.629			9.94673	10.6417	9.14147	10.1077
	2.87279	13.9686	12.5011	6.45769	21.8121	4.90471	3.74192	15.1944	8.16401	7.23578	11.891	10.4949	21.6112	0.0554776	0.173479	1.94892	3.27703	-294.887	253.607			9.78084	11.0582	9.03346	9.87388
	2.79747	13.5367	12.0993	7.29738	21.6298	5.15297	3.53436	14.2253	8.50793	6.97171	11.5551	10.0901	21.8327	0.0552502	0.173577	1.95769	3.25959	-288.406	-113.414			9.47783	11.3601	8.75585	9.53899
	2.71159	12.8745	11.3602	8.13429	21.1377	5.36052	3.47474	13.5818	8.70289	6.89196	11.0774	9.97762	22.017	0.0550227	0.173495	1.97593	3.24641	-282.802	-451.804			8.9821	11.5442	8.58648	9.31565
	2.55917	12.2049	10.7045	8.83409	20.3777	5.53092	3.39175	13.522	9.16852	7.10808	10.3743	10.0571	22.1558	0.0547375	0.174309	1.99086	3.23494	-280.814	-762.881			8.48952	11.5809	8.69409	9.17982
	2.45862	11.4696	10.078	9.3181	18.8063	5.8169	3.28075	13.7365	9.34736	6.80382	9.96285	10.2611	22.2573	0.0545847	0.174561	1.99797	3.22248	-278.626	-1048.48			8.00206	11.3138	8.78819	9.00925
	2.32439	10.9362	9.5772	9.69233	17.4418	6.06618	3.25336	13.6687	9.46727	6.49283	9.42823	10.2504	22.3247	0.0545205	0.174568	2.00245	3.22212	-274.012	-1298.18			7.6126	11.0668	8.79645	8.72381
	2.1406	10.2533	9.30667	10.0653	15.4215	6.20738	3.2108	13.6285	9.53507	6.5034	9.10746	10.2928	22.3729	0.0549393	0.175222	1.99932	3.22115	-271.456	-1512.15			7.23352	10.5647	8.79145	8.63457
	2.06354	9.95326	9.09367	10.3712	13.0974	6.37869	3.07682	13.7944	9.61095	6.39844	8.61782	10.386	22.4238	0.0551484	0.17581	1.99142	3.21819	-273.52	-1697.69			7.03683	9.94909	8.82737	8.46742
	1.96923	9.35495	9.02164	10.344	11.7032	6.45996	2.9487	13.96	9.53346	6.5012	7.90988	10.6163	22.4842	0.0551023	0.176064	1.98516	3.22355	-275.202	-1865.17			6.78194	9.50239	8.81404	8.34245
	1.8881	9.32397	8.91771	10.3311	10.377	6.47885	2.83231	13.8765	9.52573	6.78178	7.66133	10.8038	22.5586	0.0553553	0.176208	1.98026	3.24143	-272.97	-2011.78			6.70992	9.06234	8.74484	8.41564
	1.81825	9.47793	8.6073	10.1816	9.49683	6.40885	2.75986	13.4143	9.41122	7.90126	7.16475	11.0303	22.6411	0.0552476	0.176456	1.97439	3.25339	-271.732	-2122.52			6.63449	8.69577	8.52846	8.69876
	1.73717	9.39307	8.40614	9.98067	8.83882	6.47023	2.78201	13.1837	8.90333	8.22291	6.78738	11.3672	22.7336	0.0551036	0.176309	1.97126	3.27223	-275.238	-2220.82			6.51213	8.42991	8.28967	8.79248
	1.71046	9.56576	8.41115	9.80095	8.85337	6.51942	2.69319	13.4269	8.83346	8.52068	6.58156	11.7191	22.825	0.0550548	0.176765	1.96539	3.29673	-278.515	-2304.18			6.56246	8.39125	8.31786	8.94044
	1.66121	9.70406	8.58729	10.0643	8.5618	6.74376	2.54495	13.9252	8.54656	8.2113	6.30314	12.443	22.9086	0.054841	0.176595	1.96422	3.31471	-277.22	-2366.77			6.65086	8.45661	8.33891	8.98582
	1.63419	9.96447	8.55753	10.5914	8.45127	7.02305	2.47171	14.354	8.32815	8.56182	6.13918	12.7041	22.9959	0.0547372	0.17617	1.99728	3.32949	-276.418	-2408.3			6.71873	8.68859	8.38463	9.13505
	1.63335	10.0529	8.6078	11.3556	8.26443	7.31146	2.37261	14.9154	8.18362	9.55518	5.93785	12.7861	23.0853	0.0549084	0.175853	2.02812	3.34008	-280.895	-2439.3			6.76469	8.97717	8.49056	9.42637
	1.6693	10.2898	8.53701	12.1139	8.06187	7.76467	2.32103	15.2238	8.3146	10.8844	5.87594	13.0014	23.1688	0.0547952	0.17503	2.06431	3.3491	-284.866	-2458.25			6.83204	9.31348	8.61981	9.92059
	1.72282	10.6283	8.60033	13.0751	8.08053	8.32017	2.30928	15.4843	8.58033	11.8408	5.80179	12.8491	23.2433	0.0546538	0.17426	2.0919	3.3605	-283.661	-2471.1			6.98382	9.82528	8.79131	10.1639
	1.72974	11.565	8.54685	14.4961	8.41384	8.93521	2.21172	15.6462	8.84214	13.1173	5.732	12.7051	23.3078	0.0544515	0.173841	2.11876	3.3708	-283.158	-2478.35			7.28053	10.615	8.90003	10.5181
	1.72817	12.3034	8.50623	15.8862	8.38706	9.52313	2.18148	15.9245	9.19026	14.3642	5.62769	12.4544	23.3604	0.0539523	0.173547	2.13986	3.37968	-288.767	-2482.1			7.51259	11.2655	9.09874	10.8154
	1.75543	13.0605	8.6771	17.0855	8.18839	10.1937	2.1481	16.101	9.22724	14.3832	5.50319	12.0117	23.3911	0.053664	0.172687	2.16359	3.39595	-295.2	-2478.98			7.83101	11.8225	9.15877	10.6327
	1.77737	14.2988	8.84934	18.4227	8.47783	10.4983	2.10196	16.249	9.42312	15.4484	5.55677	11.7089	23.3969	0.0531248	0.171922	2.18896	3.4065	-295.981	-2469.94			8.30851	12.4663	9.25803	10.9047
	1.80275	15.1685	8.95496	19.0787	8.51116	11.1892	2.06929	16.089	9.71304	15.8996	5.5138	11.2238	23.3794	0.0527691	0.170977	2.22433	3.4079	-296.869	-2456.07			8.64205	12.9263	9.29045	10.8791
	1.81412	15.7924	9.02199	19.9946	8.7722	11.9315	2.05155	15.54	9.86015	16.0579	5.48102	10.6344	23.3524	0.0521377	0.17017	2.26373	3.40817	-304.313	-2436.74			8.87616	13.5661	9.15058	10.7244
	1.80745	17.1475	9.43093	21.0122	9.32326	12.7417	2.01242	15.0459	10.0122	16.1676	5.28965	10.1832	23.3199	0.0520676	0.169606	2.28589	3.42181	-312.89	-2412.18			9.46194	14.3591	9.0235	10.5468
	1.80262	18.4149	9.85595	22.5914	9.69651	13.7318	2.04094	14.4241	10.2713	16.6132	5.26268	10.1449	23.2777	0.0518768	0.169434	2.30514	3.43041	-315.836	-2382.68			10.0245	15.3399	8.91209	10.6736
	1.78907	19.6332	10.2359	24.4582	10.2239	14.5311	2.02073	13.8939	10.1947	15.829	5.00568	9.92271	23.2324	0.0513021	0.169832	2.30701	3.43831	-318.965	-2354.57			10.5527	16.4044	8.70314	10.2525
	1.77313	21.7746	10.8942	25.8108	10.886	15.0745	2.011	13.4143	10.1829	15.4104	4.79541	9.78523	23.1731	0.0511108	0.169989	2.30739	3.4466	-329.611	-2322.09			11.4807	17.2571	8.53608	9.99701
	1.76902	23.6947	11.1757	27.432	11.1426	15.5361	2.01419	13.1483	10.2757	15.0417	4.7842	9.58409	23.1046	0.0510663	0.170573	2.31078	3.45401	-341.526	-2285.11			12.2132	18.0369	8.47938	9.80333
	1.8348	25.7799	11.4831	28.3906	11.8286	15.7461	2.01388	12.9121	10.1848	14.4818	4.6764	9.33002	23.0312	0.0511983	0.170827	2.30847	3.45825	-347.265	-2246.15			13.0326	18.6551	8.37024	9.49608
	1.84163	27.2438	11.5682	29.92	12.3886	16.1837	2.02398	12.8527	10.2171	13.9843	4.52816	9.0879	22.972	0.051466	0.171193	2.3005	3.45564	-351.777	-2208.49			13.5512	19.4974	8.3646	9.20013
	1.9119	28.6123	11.9755	31.0829	12.9646	16.8774	2.03303	12.5745	10.347	13.8202	4.33947	8.89245	22.9357	0.0518076	0.171823	2.29607	3.4464	-363.904	-2169.5			14.1665	20.3083	8.31819	9.01736
	1.92252	30.3261	12.1642	33.2757	13.5068	17.4032	2.06815	12.4616	10.5213	13.4655	4.33739	8.81862	22.9225	0.0524342	0.17236	2.28879	3.44146	-377.971	-2131.64			14.8043	21.3952	8.35034	8.87383
	1.98382	32.0375	12.6416	34.4487	13.9976	17.3335	2.11506	12.4096	10.6847	13.6385	4.32627	8.6437	22.9062	0.0531508	0.172871	2.26377	3.4323	-385.135	-2095.48			15.5543	21.9266	8.40312	8.86951
	2.04027	34.3398	12.9115	34.8161	14.442	17.0794	2.14327	11.9471	10.7877	13.9526	4.33909	8.27143	22.8885	0.0537922	0.173575	2.24597	3.4166	-390.785	-2061.05			16.4305	22.1125	8.2927	8.85436
	2.07765	35.4571	12.9678	34.4728	15.056	16.7473	2.14078	11.5574	10.9651	13.4551	4.31209	7.84454	22.8693	0.0542025	0.173694	2.22076	3.39747	-403.951	-2028.83			16.8342	22.092	8.22109	8.53723
	2.08117	36.0925	13.0736	33.1491	15.5815	16.1865	2.15673	11.5181	11.0939	13.0881	4.32505	7.4773	22.8434	0.054624	0.174242	2.21637	3.3816	-419.801	-1996.26			17.0824	21.639	8.25626	8.29683
	2.11276	36.6678	13.2791	32.5437	15.765	15.6856	2.20709	11.2047	11.367	12.8572	4.2919	7.16304	22.8122	0.0547875	0.174847	2.21296	3.34997	-428.129	-1968.19			17.3532	21.3314	8.25957	8.10405
	2.15981	36.9441	13.4875	31.4689	16.1647	15.0953	2.25769	10.8644	11.6158	12.6063	4.1734	6.79971	22.7738	0.0550076	0.17523	2.2005	3.31681	-434.702	-1946.93			17.5305	20.9097	8.24598	7.8598
	2.17306	37.1261	13.6174	30.5281	16.2436	14.6106	2.30361	10.5222	11.549	12.361	4.13964	6.70305	22.7356	0.0553567	0.17548	2.18425	3.27741	-450.279	-1933.05			17.6389	20.4608	8.12494	7.73456
	2.18878	37.2152	13.863	29.6699	16.1341	13.7349	2.31769	9.99986	11.5801	12.299	4.17055	6.59896	22.698	0.0560059	0.176078	2.1721	3.24456	-469.546	-1923.07			17.7557	19.8463	7.96588	7.6895
	2.17258	37.7967	14.1355	28.7553	16.2311	12.6206	2.39173	9.72831	11.6348	12.2921	4.20458	6.4109	22.6671	0.0561799	0.176628	2.14969	3.22174	-479.825	-1920.09			18.0349	19.2023	7.91827	7.63587
	2.22594	37.2213	14.2841	27.3322	16.006	11.1559	2.42929	9.82417	11.78	11.7173	4.24891	6.10907	22.6559	0.0564001	0.176621	2.131	3.19584	-488.005	-1923.22			17.9105	18.1647	8.01114	7.35844
	2.22753	36.8251	14.1587	26.049	15.9466	10.4544	2.53715	9.64164	11.7331	11.5013	4.24538	5.88623	22.6713	0.056852	0.176513	2.11083	3.16772	-504.126	-1933.03			17.7371	17.4833	7.97064	7.21096
	2.21134	35.8034	14.0812	25.3403	15.7483	9.6212	2.70643	9.63906	12.1483	11.1208	4.33504	5.85922	22.6844	0.0572683	0.17615	2.08684	3.14228	-522.102	-1949.8			17.3653	16.9033	8.1646	7.10501
	2.25774	34.859	14.2534	24.7375	15.2724	8.78481	3.1215	9.78287	12.4314	11.2759	4.69575	5.85943	22.6869	0.057223	0.1765	2.06262	3.12739	-531.118	-1971.67			17.1234	16.2649	8.44526	7.27701
	2.34703	34.6757	14.3364	25.0483	14.6693	8.14329	3.41121	9.98535	12.6501	11.7309	4.97899	6.07566	22.679	0.0575911	0.175946	2.03872	3.11032	-535.409	-1998.51			17.1197	15.9536	8.68223	7.59517
	2.41373	34.0399	14.0978	25.4915	14.1766	7.48232	3.70817	10.1856	12.5315	12.0001	5.27271	6.51153	22.6684	0.0579567	0.1756	2.01203	3.105	-548.126	-2026.45			16.8505	15.7168	8.80841	7.92813
	2.47392	32.9378	13.8549	25.8011	13.3344	7.13979	4.09066	10.4403	12.1915	12.5228	5.41564	7.24144	22.6615	0.0581606	0.174785	2.00419	3.09838	-562.581	-2052.87			16.4222	15.4251	8.90749	8.3933
	2.58902	31.1192	13.729	26.7112	13.0722	6.53346	4.54289	10.7788	11.9831	12.7885	5.66765	7.68268	22.6582	0.0581908	0.174493	2.01615	3.10012	-564.248	-2077.18			15.8124	15.4389	9.1016	8.71296
	2.70103	30.1277	13.4343	27.5778	12.6782	6.09596	4.90854	11.9892	11.8184	13.0882	5.91233	8.6867	22.662	0.0580419	0.174585	2.0179	3.09839	-558.599	-2099.13			15.421	15.4506	9.57207	9.22909
	2.78417	28.7717	12.8393	28.4118	11.6841	5.78835	5.39168	13.0725	11.4838	12.9659	6.4394	9.42813	22.6745	0.0581772	0.173943	2.02136	3.09701	-559.485	-2122.11			14.7984	15.2947	9.98269	9.61113
	2.82868	27.4143	12.4874	29.4421	11.039	5.7634	5.66992	13.9598	11.23	13.1399	6.86489	10.9555	22.6937	0.0583553	0.174266	2.02547	3.09572	-561.741	-2145.02			14.2435	15.4148	10.2866	10.3201
	2.8488	25.9423	11.9353	30.159	10.4222	5.80501	5.91938	14.6221	11.0918	13.7298	7.34789	12.8893	22.7078	0.0581083	0.174019	2.03146	3.09218	-553.676	-2167.85			13.5755	15.4621	10.5444	11.3223
	2.87552	24.4732	11.6315	30.9173	9.39532	5.89427	6.09755	15.2938	10.7907	14.3389	7.74374	14.8516	22.7292	0.0581301	0.174486	2.03465	3.0928	-537.982	-2187.99			12.9934	15.4023	10.7273	12.3114
	2.84321	23.0839	11.0658	31.9535	9.03667	5.93107	6.22884	15.805	10.3538	15.5407	8.06794	16.1939	22.65	0.0586954	0.174486	2.0367	3.09396	-279.655	-2206.49			12.331	15.6404	10.7959	13.2675
	2.80554	21.9975	10.5382	32.1775	8.5286	6.00062	6.22256	16.2672	9.96498	16.9682	8.61399	17.9404	22.545	0.0594239	0.174562	2.03393	3.08972	108.156	-2222.15			11.7804	15.5689	10.8182	14.5076
	2.78988	20.5672	9.88793	32.5687	8.22665	6.30598	6.18777	16.4928	9.68307	18.0039	9.30085	19.7472	22.4415	0.05979	0.17431	2.0276	3.08398	535.975	-2235.68			11.0817	15.7004	10.7879	15.684
	2.69228	18.6864	9.37283	32.7072	8.09713	6.53826	6.22363	16.7226	9.65512	20.3167	10.4166	20.7621	22.3367	0.0603381	0.174446	2.00273	3.08981	978.243	-2248.97			10.2505	15.7809	10.8671	17.1652
	2.5831	17.6377	8.79158	32.7127	7.70663	6.83826	6.05546	16.9536	9.64641	22.172	11.2261	22.3638	22.2325	0.0607148	0.174314	1.97879	3.09509	1408.33	-2261.49			9.67079	15.7525	10.8852	18.5873

## Sheet: P204 U2
	Ra Li	Oi Li	Oe Li	MF Li	ICO Li	LO Li	Ra Re	Oi Re	Oe Re	MF Re	ICO Re	LO Re	EKG	Kippwinkel	Rotwinkel	Kraft x	Kraft y	Druck li	Druck re			Bauch links	Rücken links	Bauch rechts	Rücken rechts
	5.71502	7.02433	12.107	90.1069	13.5196	20.6337	7.06499	20.1484	11.6183	107.959	33.2049	84.0997	429.297	0.0482089	0.323318	1.88711	4.49445	48	-957.839			8.2821	41.4201	12.9439	75.0879
	5.621	6.75712	13.4445	89.6936	13.6253	22.2006	6.70375	20.2351	11.188	109.086	32.8582	85.1646	417.675	0.0483079	0.324041	1.88941	4.49527	38	-955.959			8.60753	41.8398	12.709	75.703
	5.47396	6.79965	15.4517	87.4614	14.7727	23.2727	6.2521	20.0404	10.737	108.653	31.8821	83.0044	404.952	0.0479221	0.324458	1.8913	4.49507	0.947998	-954.115			9.24176	41.8356	12.3432	74.513
	5.40055	7.06462	18.9481	85.3931	15.2147	23.6219	5.78505	19.1425	10.4375	105.795	30.642	80.0886	383.038	0.0473752	0.324609	1.8899	4.49535	11	-952.649			10.4711	41.4099	11.7883	72.1751
	5.33091	7.22854	21.9128	81.7388	16.3083	23.7639	5.6338	18.4577	10.0346	99.6845	28.7709	75.5578	362.521	0.0470012	0.324801	1.8866	4.49926	3789.43	L			11.4907	40.6037	11.3754	68.0044
	5.78065	7.84115	24.3383	78.1701	17.0585	23.7837	5.50607	17.4738	10.2786	88.8887	27.0655	71.3188	352.396	0.0467296	0.324908	1.88539	4.50651	4561.72	-949.586			12.6534	39.6707	11.0862	62.4243
	6.21406	8.53559	27.0872	76.05	18.0322	23.7317	5.46974	16.2708	10.758	80.2418	24.8546	65.9678	346.882	0.0463908	0.324696	1.88433	4.51	4953.25	-948.038			13.9456	39.2713	10.8328	57.0214
	6.68756	8.97809	30.3637	74.3866	19.4197	23.2376	5.35381	14.8365	11.0988	68.5022	22.184	59.9394	341.829	0.0459458	0.324741	1.88236	4.5147	4963.63	-947.569			15.3431	39.0147	10.4297	50.2085
	7.16864	9.45409	32.9004	71.7572	20.4921	23.0886	5.57901	14.0082	11.3474	58.3701	20.3191	54.0784	342.244	0.0455308	0.324897	1.88519	4.51583	4965.98	-947.537			16.5077	38.446	10.3115	44.2559
	8.79231	9.971	34.6078	68.762	21.6505	22.9608	5.84191	13.6038	11.5609	51.0406	18.3707	49.0487	352.996	0.044935	0.324952	1.88699	4.51239	4954.36	-947.479			17.7904	37.7911	10.3355	39.4867
	9.85395	10.2811	35.5295	66.0367	22.6967	23.174	5.82748	13.0737	11.6963	39.6299	16.5722	45.386	367.419	0.0445648	0.324757	1.89002	4.51485	4947.24	-947.355			18.5549	37.3025	10.1992	33.8627
	11.5381	10.5709	35.9817	61.8906	23.8048	22.9766	5.80993	12.4361	11.8036	32.6724	15.1882	41.3899	377.446	0.0442065	0.324304	1.88725	4.51266	4960.63	-947.513			19.3636	36.224	10.0166	29.7502
	12.701	10.9944	35.6149	57.2486	24.1998	21.9491	5.89252	11.3901	11.8201	27.8252	14.3337	36.959	378.725	0.0440828	0.323899	1.89019	4.50981	4971.87	-947.978			19.7701	34.4658	9.70088	26.3726
	13.4933	11.5457	34.6815	53.7094	23.838	21.7338	5.90329	10.7301	12.2498	23.3163	13.5382	34.091	372.831	0.0441167	0.323803	1.89526	4.51136	4957.67	-948.375			19.9068	33.0937	9.62772	23.6485
	14.6271	11.8454	31.3988	49.9823	23.9323	22.2559	5.90243	10.7878	12.586	21.7454	12.973	32.0277	374.984	0.0440963	0.323631	1.90181	4.50874	4945.11	-948.704			19.2904	32.0568	9.75874	22.2487
	15.1475	12.1333	29.2578	45.1916	23.6675	22.9978	6.0194	10.804	12.9521	18.1353	12.4161	29.48	394.654	0.0444142	0.323335	1.90966	4.50586	4959.86	-949.243			18.8462	30.6189	9.92514	20.0105
	16.1701	12.3821	27.2505	37.4977	23.3386	23.626	6.44929	10.7776	13.421	16.6509	12.1906	27.721	423.283	0.0447699	0.322832	1.91007	4.50086	4973.69	-949.978			18.6009	28.1541	10.2159	18.8542
	16.6836	12.3665	23.9258	31.7363	22.9041	24.668	6.38563	11.1319	13.7176	15.9253	12.414	26.3113	444.076	0.0448993	0.322495	1.91299	4.50293	4962.05	-950.706			17.6587	26.4361	10.4117	18.2169
	16.7603	12.3841	20.6966	28.4322	23.0363	26.4429	6.64884	11.3721	13.4259	15.9973	12.6977	24.657	453.796	0.0449336	0.322398	1.91855	4.50908	4949.31	-951.373			16.6137	25.9705	10.4823	17.784
	16.9081	12.2369	17.6501	28.234	23.3182	29.6094	6.56146	11.7672	13.4318	17.083	12.9568	24.1459	459.313	0.045116	0.32207	1.92039	4.51371	4955.93	-952.208			15.5984	27.0539	10.5868	18.0619
	16.349	12.0284	15.7354	28.1263	23.7517	33.9377	6.69164	12.7213	13.5408	18.157	13.3075	24.2473	468.187	0.04532	0.321778	1.92402	4.51422	4958.77	-953.114			14.7043	28.6052	10.9846	18.5706
	15.5962	11.7876	14.1367	30.1532	24.6162	36.1772	6.85441	13.4742	13.6045	19.042	13.4429	23.4662	476.441	0.0453576	0.321344	1.92788	4.51344	4936.4	-953.871			13.8402	30.3155	11.311	18.6504
	15.0377	11.6131	13.129	30.8297	25.0178	37.4466	7.06288	14.7148	13.9106	19.0429	13.7719	21.4829	480.838	0.045198	0.320967	1.93196	4.51665	4898.05	-954.716			13.2599	31.098	11.8961	18.0993
	15.701	11.2115	12.7137	31.0251	26.0211	38.3588	7.33352	15.4837	14.0545	18.8606	14.1361	19.2227	489.114	0.0453534	0.321047	1.93278	4.51731	4869.86	-955.659			13.2087	31.8017	12.2906	17.4065
	15.3424	10.947	12.6354	30.9778	27.12	38.611	7.62386	16.0592	13.8767	18.3164	14.2918	17.2647	499.746	0.0454526	0.320812	1.9297	4.52041	4844	-956.512			12.9749	32.2362	12.5199	16.6243
	16.1316	10.4348	12.419	29.8603	28.3798	38.1181	8.00115	16.7458	13.8028	17.7094	14.7036	15.6729	503.128	0.0453828	0.320566	1.9286	4.52296	4788.89	-957.112			12.9951	32.1194	12.8499	16.0286
	18.612	10.1722	12.4056	28.5229	29.0862	37.8623	8.41307	17.0947	13.4258	17.3008	15.0942	14.2392	493.751	0.0452299	0.320754	1.92651	4.53037	4710.71	-957.684			13.7299	31.8238	12.9779	15.5447
	20.2349	9.63937	12.4683	28.4585	29.4353	37.3766	8.67614	17.5938	13.1287	17.3151	16.6421	13.5017	472.451	0.0449648	0.320334	1.92406	4.53227	4624.08	-958.424			14.1142	31.7568	13.1329	15.8196
	21.1256	9.26832	12.4999	28.479	29.9698	35.9198	9.11249	17.6094	12.8789	17.1707	17.9296	13.0007	452.61	0.0450638	0.319842	1.91714	4.52569	4525.54	-959.061			14.2979	31.4562	13.2003	16.0337
	21.3217	9.17126	12.6487	28.1523	30.2557	34.066	9.32634	17.7361	13.0381	16.5673	18.7929	12.3998	452.938	0.0450805	0.319751	1.91342	4.52079	4390.93	-959.34			14.3806	30.8246	13.3668	15.92
	21.4532	8.93265	12.4241	25.9641	30.4433	30.7208	9.65534	17.3246	13.3418	15.8282	20.3723	11.0149	461.045	0.0451339	0.319889	1.90822	4.51584	4222.55	-959.539			14.27	29.0427	13.4406	15.7385
	21.9702	8.79104	12.3671	24.128	30.059	25.6894	9.76395	16.7015	14.0007	14.5528	21.8378	9.85037	459.755	0.0454574	0.320034	1.90718	4.51386	4037.06	-960.165			14.3761	26.6254	13.4887	15.4137
	22.5586	8.77774	11.9844	20.5463	29.6766	21.627	10.0902	15.9056	14.9717	13.5621	22.9037	8.5807	448.593	0.0454104	0.320261	1.90485	4.51344	3830.85	-960.832			14.4402	23.9499	13.6559	15.0155
	22.1448	8.5312	11.7644	18.3717	29.3692	19.7488	10.0805	14.7979	15.2864	12.5893	23.6887	7.94239	436.68	0.0457388	0.320273	1.89908	4.51383	3580.56	-960.986			14.1468	22.4966	13.3883	14.7401
	21.442	8.44601	11.6113	16.8867	28.2503	18.7538	10.118	14.0003	16.1663	12.7189	24.0292	7.62514	432.855	0.0458321	0.320483	1.89452	4.51482	3260.09	-961.074			13.8331	21.297	13.4282	14.7911
	20.4939	8.29583	11.5831	15.448	27.0816	17.4488	9.96906	13.1929	16.9214	12.7366	24.2811	7.60238	438.095	0.0457238	0.321068	1.89322	4.51308	2880.93	-961.708			13.4576	19.9928	13.3611	14.8733
	19.6316	8.29949	11.479	14.8832	25.5969	16.9933	9.81309	12.3297	17.75	12.9721	24.3677	7.75687	448.428	0.0458428	0.321223	1.88826	4.51357	2457.12	-962.576			13.1367	19.1578	13.2976	15.0322
	17.7262	8.07628	11.4415	14.5609	24.6425	16.5969	9.83376	11.604	19.3783	13.2843	23.8669	8.00385	454.303	0.0460738	0.321643	1.88446	4.51116	2002.34	-962.932			12.4147	18.6001	13.6053	15.0517
	15.6026	7.98587	11.7011	14.2254	23.8185	16.543	9.59391	10.9064	20.7344	13.0103	22.9693	8.17632	456.987	0.0461505	0.322492	1.88436	4.51217	1482.76	-963.042			11.7632	18.1956	13.7449	14.7186
	13.5948	7.73912	11.8491	13.8666	22.2987	16.8025	8.93137	10.2587	22.7052	12.8523	22.2574	8.22032	461.815	0.0462008	0.322623	1.88235	4.51668	953.116	-963.708			11.061	17.6559	13.9651	14.4433
	12.5415	7.27139	11.7402	13.6481	21.2265	17.2524	8.5919	9.46274	23.1168	12.6807	21.4897	8.26487	469.274	0.0466027	0.323228	1.88743	4.52165	436.524	-964.728			10.5177	17.3756	13.7238	14.1451
	11.4316	7.00613	11.5375	13.6315	19.5216	17.5379	8.17173	9.05241	24.2073	12.0258	19.7796	8.34744	474.337	0.0469726	0.323977	1.88444	4.52599	-83.0115	-965.262			9.99174	16.897	13.8105	13.3843
	10.8105	6.75605	11.5343	13.318	18.1756	17.3468	7.92314	8.48875	24.7065	11.5943	18.5855	8.54626	475.143	0.0472777	0.324128	1.88508	4.52877	-613.608	-965.279			9.70028	16.2801	13.7061	12.9087
	9.91976	6.59493	11.6131	12.7426	17.2747	17.6576	7.4153	7.99857	26.0055	11.3052	17.6781	8.82596	471.902	0.0472287	0.324718	1.88405	4.53013	-1130.24	-965.669			9.37592	15.8916	13.8065	12.6031
	9.54644	6.54088	11.6728	12.3782	15.9608	17.4817	7.27295	7.72741	26.8042	10.8953	16.7584	9.05344	463.598	0.0475134	0.324918	1.88695	4.5294	-1604.08	-966.622			9.25337	15.2736	13.9349	12.2357
	9.25304	6.3897	11.7502	12.1192	14.9163	17.7465	7.24424	7.714	28.0186	10.1684	15.7971	9.319	453.374	0.0479706	0.325302	1.89138	4.53069	-2008.62	-967.172			9.13098	14.9273	14.3256	11.7615
	9.14527	6.30865	11.6832	12.047	14.1606	17.9691	7.17286	7.69779	28.4859	9.8983	15.7676	9.46943	441.751	0.0482887	0.325471	1.89645	4.53373	-2347.87	-966.915			9.04572	14.7255	14.4522	11.7118
	8.46517	6.0704	12.0636	11.6953	13.6094	17.7381	7.06069	7.49609	29.7314	9.4164	15.776	9.67072	428.148	0.0479734	0.325373	1.90428	4.53204	-2626.82	-966.741			8.86639	14.3476	14.7627	11.621
	8.02652	6.12371	11.9261	11.3746	12.8815	17.6244	6.96283	7.26117	31.0359	8.87482	16.1988	9.73194	416.135	0.0477701	0.325346	1.90853	4.53661	-2852.24	-967.432			8.69212	13.9602	15.0866	11.6019
	8.275	6.42118	12.2708	10.9488	12.5801	17.2755	6.82725	7.32629	31.9466	8.55265	16.3884	9.8711	402.498	0.0474191	0.325666	1.91258	4.54023	-3008.71	-967.944			8.98899	13.6015	15.3667	11.604
	8.36378	6.89667	12.7365	10.8464	12.1014	16.9576	6.86726	7.24191	33.4428	8.45046	16.8431	10.2503	389.893	0.0476015	0.325077	1.91863	4.54115	-3139.52	-967.506			9.33231	13.3018	15.8506	11.848
	8.52958	7.3284	13.1009	10.2652	11.3162	16.5249	7.24763	7.70355	35.6187	8.50317	17.3982	10.6883	380.507	0.0476141	0.324602	1.92184	4.54558	-3254.03	-966.984			9.65295	12.7021	16.8566	12.1965
	8.80914	7.71797	13.429	10.0716	10.7585	16.123	8.05007	8.05514	38.0746	8.59145	17.8238	10.7707	370.687	0.0470293	0.324376	1.92522	4.54934	-3323.64	-967.362			9.98538	12.3177	18.0599	12.3953
	9.36252	8.39028	14.0583	9.70944	10.0985	15.6116	8.37401	8.58194	39.8569	8.78624	18.3535	11.2695	358.246	0.0468755	0.324466	1.92731	4.55561	-3353.03	-967.921			10.6037	11.8065	18.9376	12.8031
	9.81089	8.95642	14.6698	9.72621	9.58007	14.9388	8.76884	9.00799	41.7293	8.85619	19.4922	11.5009	351.208	0.0468815	0.324385	1.92561	4.56108	-3364.36	-967.551			11.1457	11.415	19.8354	13.2831
	10.2759	9.80904	15.4124	9.84443	9.00736	14.3267	9.00252	9.67127	43.7765	9.15429	20.6753	12.2747	347.962	0.0470506	0.324088	1.92829	4.56773	-3376.09	-966.823			11.8325	11.0595	20.8168	14.0348
	10.6292	10.781	16.1862	9.79941	8.83537	13.7354	9.34558	9.93168	44.9641	9.14787	21.5559	12.8283	345.575	0.0471705	0.324067	1.92488	4.56714	-3382.78	-966.878			12.5321	10.7901	21.4138	14.5107
	10.8622	11.9816	16.6713	9.79378	8.43476	13.2532	9.53315	10.2413	46.574	9.26674	22.1246	13.377	341.552	0.0474666	0.324374	1.92047	4.56915	-3380.47	-967.501			13.1717	10.4939	22.1161	14.9228
	10.9861	13.2097	16.7936	9.86989	8.3012	13.4451	9.85572	10.6572	47.8528	9.4917	22.5264	14.1	334.235	0.0474589	0.324681	1.92008	4.57371	-3379.52	-967.33			13.6631	10.5387	22.7886	15.3727
	11.4977	14.5061	17.0985	10.0339	8.2279	13.6491	10.2682	11.0965	47.9539	9.66533	22.6409	14.4567	331.133	0.0475586	0.325049	1.9294	4.56997	-3382.65	-966.542			14.3674	10.637	23.1062	15.5876
	11.4371	15.2425	17.784	10.2543	8.11075	13.7907	10.4202	11.7512	48.1667	9.74199	22.8611	15.334	333.483	0.0476332	0.325521	1.92884	4.57051	-3386.43	-966.39			14.8212	10.7186	23.4461	15.979
	11.6084	16.0227	18.469	10.4624	8.29554	14.1958	10.3647	12.3025	47.2608	9.90682	22.8954	16.3132	338.473	0.0471795	0.325997	1.92849	4.57099	-3384.52	-967.005			15.3667	10.9846	23.3094	16.3718
	11.39	16.8799	18.4433	10.7221	8.51721	14.2833	10.2992	12.688	46.3517	10.0575	23.0649	17.7859	345.283	0.0471822	0.326628	1.93128	4.57249	-3380.85	-967.087			15.571	11.1742	23.113	16.9695
	11.0528	18.0554	18.5194	10.9924	8.79689	14.7345	10.1452	12.9541	45.0816	10.138	23.3137	18.8996	350.773	0.0469967	0.326637	1.9326	4.57169	-3381.87	-966.338			15.8759	11.5079	22.727	17.4504
	10.1275	18.9632	18.6022	11.1875	8.86766	15.4361	10.0276	13.0165	44.2582	10.2561	23.62	20.5596	355.397	0.0469702	0.326322	1.93912	4.57102	-3385.41	-965.881			15.8976	11.8304	22.4341	18.1453
	9.56506	19.4814	18.6801	11.4226	8.90219	16.455	9.56084	13.0945	42.2969	10.5261	22.9995	22.4853	356.607	0.046491	0.326129	1.94	4.56817	-3384.76	-966.315			15.9088	12.2599	21.6507	18.6703
	9.3156	19.696	18.7681	11.6056	8.94447	16.9831	9.7663	13.0627	40.8815	10.633	23.5261	24.2949	355.738	0.0459499	0.325957	1.94301	4.56559	-3381.06	-966.4			15.9266	12.5111	21.2368	19.4846
	9.10457	19.7774	19.0345	11.7802	8.99637	17.2985	9.61696	13.1829	38.9972	10.9671	23.7233	25.5472	353.297	0.0453924	0.325593	1.95006	4.56219	-3381.2	-965.53			15.9722	12.6917	20.599	20.0792
	9.4073	20.0337	20.5557	11.9953	9.08546	17.9522	9.57446	13.42	37.005	11.0515	24.4031	26.7853	350.372	0.0449866	0.325161	1.95275	4.55983	-3384.03	-964.601			16.6656	13.011	19.9998	20.7466
	10.0367	20.5971	21.3151	11.8762	9.14531	18.3756	9.64735	13.6776	36.3267	11.3275	25.5923	27.5931	346.828	0.044478	0.325053	1.95021	4.55912	-3384.16	-964.351			17.3163	13.1323	19.8839	21.5043
	9.63469	20.3198	22.4891	11.9896	9.19865	18.6276	9.96339	14.0052	35.9268	11.6261	26.0102	28.3943	343.556	0.0442106	0.324816	1.94645	4.55994	-3381.4	-963.984			17.4812	13.272	19.9651	22.0102
	9.29007	20.2977	23.3377	12.1692	9.15827	18.6853	10.3932	14.1924	35.6931	11.8296	27.066	28.3761	340.534	0.0443221	0.324707	1.94552	4.55674	-3381.02	-962.65			17.6418	13.3376	20.0929	22.4239
	8.96789	20.186	24.134	12.2551	9.11252	19.0334	10.8956	14.7388	35.307	11.997	28.7188	28.1884	334.952	0.044272	0.324461	1.94258	4.55438	-3383.49	-960.913			17.7626	13.467	20.3138	22.9681
	8.78433	19.9655	25.178	12.1673	9.11067	19.0291	11.3068	15.0896	35.1619	12.2248	31.0967	28.12	324.81	0.0439439	0.324551	1.94124	4.55233	-3384.3	-959.793			17.9759	13.4357	20.5194	23.8138
	8.96835	19.3049	27.7663	11.9684	9.07262	18.7659	12.6059	15.4624	35.6203	12.6234	32.4838	27.3812	316.784	0.0437227	0.324703	1.93829	4.54254	-3382.17	-958.827			18.6799	13.269	21.2295	24.1628
	9.53644	19.1634	30.5117	11.8125	9.30846	18.3567	14.6524	16.1599	37.334	12.834	34.4229	25.7813	312.637	0.0434907	0.325044	1.93177	4.54028	-3381.3	-957.228			19.7372	13.1592	22.7154	24.3461
	10.1241	19.0448	32.4776	11.6086	9.34887	17.9311	15.6929	17.2008	38.4436	13.042	35.6366	23.9268	307.682	0.0435785	0.325047	1.92915	4.53576	-3382.91	-955.377			20.5488	12.9629	23.7791	24.2018
	11.1683	19.2668	34.908	11.668	9.56095	17.8366	17.6311	18.2234	39.1734	13.3878	36.1443	21.5836	300.15	0.0438496	0.325176	1.92479	4.53199	-3384.14	-954.554			21.781	13.0218	25.0093	23.7053
	12.0919	19.1711	36.8596	11.6451	9.78612	17.6767	19.9847	19.8507	40.0798	13.6748	37.4471	19.1373	290.496	0.0439037	0.325161	1.92294	4.52742	-3382.82	-954.542			22.7076	13.036	26.6384	23.4198
	13.1141	18.4197	37.6657	11.4742	10.0356	17.344	22.7794	21.4576	40.7854	14.0089	38.2385	17.0327	280.645	0.0436319	0.324972	1.92296	4.52125	-3381.94	-954.377			23.0665	12.9513	28.3408	23.0934
	14.1304	18.084	39.8568	11.5664	10.209	17.1162	25.4038	22.6381	42.3603	14.229	38.8645	14.3789	272.826	0.0436787	0.325278	1.92266	4.52226	-3382.91	-953.999			24.0237	12.9639	30.1341	22.4908
	15.8332	17.7667	41.1484	11.2182	10.4392	17.3067	27.7007	22.9712	43.5191	14.7141	39.5613	12.3686	269.269	0.0432413	0.324326	1.91621	4.52488	-3383.73	-954.557			24.9161	12.988	31.397	22.2146
	17.0715	17.4116	41.8843	11.1162	10.7825	17.6701	30.0982	23.1372	44.0813	15.3669	40.0591	11.1175	267.923	0.0431573	0.324385	1.91019	4.52679	-3383.14	-955.916			25.4558	13.1896	32.4389	22.1812
	19.2277	17.192	42.4217	10.9847	11.2782	18.6799	31.2046	23.3768	43.9835	16.1823	39.7453	10.0888	268.552	0.0430922	0.32345	1.90254	4.53376	-3382.08	-957.095			26.2805	13.6476	32.855	22.0055
	20.932	17.0043	42.4399	11.1677	11.9272	20.0157	31.8006	23.5337	43.5373	17.4901	39.2563	8.89978	268.38	0.0432282	0.323068	1.89617	4.53659	-3382.65	-957.746			26.7921	14.3702	32.9572	21.8821
	21.3431	16.2971	41.2678	11.6514	13.2721	22.3811	31.7043	23.3004	42.0739	20.2626	39.0836	8.32769	263.927	0.0433664	0.322305	1.8995	4.54298	-3383.41	-958.834			26.3027	15.7682	32.3595	22.558
	21.4713	15.7847	39.5007	12.2331	14.4757	26.1423	30.8993	22.8473	40.7089	24.8191	39.032	8.28223	256.089	0.0435314	0.322455	1.90034	4.54567	-3382.87	-960.406			25.5855	17.6171	31.4852	24.0445
	21.3428	15.2987	37.5195	12.8262	17.4465	30.6614	29.9684	22.0285	38.9732	30.9426	39.1327	8.50326	246.426	0.0431726	0.322349	1.90035	4.54903	-3382.05	-961.397			24.7203	20.3114	30.3234	26.1929
	20.5103	14.548	35.0208	15.3838	20.0567	35.3052	28.558	20.917	37.4865	40.2664	39.8883	8.99957	239.765	0.0428346	0.322511	1.89571	4.55182	-3382.12	-961.369			23.3597	23.5819	28.9872	29.7181
	19.6678	14.1443	32.7079	18.4324	23.8746	40.3984	26.5502	18.8561	36.058	52.9608	39.6888	9.63361	235.833	0.0427071	0.322218	1.89146	4.55497	-3382.69	-961.281			22.1733	27.5685	27.1548	34.0944
	18.034	14.1048	30.3193	24.1671	27.2462	44.9441	23.5274	16.8984	34.2205	62.0049	38.8278	10.766	231.893	0.0424033	0.322534	1.88831	4.55552	-3382.36	-961.114			20.8194	32.1191	24.8821	37.1996
	16.9623	14.6811	27.2988	29.1715	30.9921	49.4346	20.6509	15.3626	30.9969	74.0931	38.2902	11.8933	227.616	0.0425563	0.322585	1.88742	4.55094	-3381.89	-958.054			19.6474	36.5328	22.3368	41.4255
	15.2082	15.8526	24.3702	37.7837	35.7176	56.28	17.0398	14.305	27.3911	87.7166	36.9343	14.2635	222.006	0.0424588	0.323302	1.88966	4.54896	-3381.93	-944.383			18.477	43.2604	19.5786	46.3048
	13.657	16.9685	21.7236	47.4055	40.3984	64.128	13.5402	13.1232	24.577	103.022	36.343	16.4505	214.815	0.0421856	0.324259	1.89179	4.54036	-3382.09	-883.209			17.4497	50.6439	17.0801	51.9384
	11.7941	18.9115	19.5415	59.6841	44.9409	72.7314	11.649	11.4194	23.108	116.66	35.6687	18.1504	205.024	0.0421902	0.325259	1.89142	4.53367	-3381.73	-759.16			16.749	59.1188	15.3921	56.8265
	9.67647	20.5403	17.3502	72.0944	49.4997	80.7014	9.6018	10.3971	21.656	128.089	33.9208	20.9604	199.204	0.0419305	0.325575	1.89164	4.53078	-3381.28	-555.361			15.8556	67.4318	13.885	60.9902
	8.82204	22.8361	15.0955	83.4051	53.8466	87.8695	8.48232	9.63862	20.8375	134.538	32.1652	24.0065	200.663	0.0416358	0.325859	1.8889	4.52706	-3381.32	-286.006			15.5845	75.0404	12.9861	63.5698
	8.33253	24.952	14.245	95.0593	57.8288	93.591	7.75091	9.11706	20.0074	138.552	31.0586	27.0326	209.105	0.0418832	0.326078	1.88613	4.52306	-3381.17	47.1501			15.8432	82.1597	12.2918	65.5476
	7.96751	26.6076	13.9505	103.358	61.7883	98.3119	7.18191	8.71623	20.6612	143.646	29.3247	30.1941	226.09	0.042167	0.326667	1.8858	4.51756	-3380.46	427.195			16.1752	87.8194	12.1864	67.7217
	7.81004	27.9623	12.8443	111.743	64.5409	101.198	6.96402	8.47915	20.8416	148.138	27.0594	35.2794	246.325	0.0421535	0.327479	1.88514	4.51655	-3379.93	842.141			16.2055	92.4942	12.0949	70.1589
	8.01803	29.0177	12.2828	116.459	66.2039	103.49	6.8873	8.28412	21.3187	151.276	26.7561	40.1349	264.055	0.0424527	0.328296	1.88576	4.51339	-3379.86	1289.62			16.4395	95.384	12.1634	72.7223
	8.13271	29.6628	11.8287	118.29	67.0856	103.553	6.93054	8.20058	21.7832	155.339	26.8679	44.3698	278.044	0.0424489	0.32924	1.88596	4.51458	-3379.48	1726.23			16.5414	96.3096	12.3048	75.5257
	8.41118	29.8219	11.5068	119.357	66.4205	103.463	7.01047	8.00534	23.6643	158.203	27.8555	47.6052	289.411	0.0423088	0.329403	1.88612	4.51281	-3378.48	2178.98			16.5799	96.4133	12.8934	77.888
	8.62401	29.7028	11.3358	116.559	64.7131	101.219	7.05415	7.93534	24.9926	156.757	29.3938	50.5668	308.229	0.0423625	0.328941	1.88969	4.51512	-3378.06	2612.08			16.5542	94.1638	13.3274	78.9059
	8.6138	28.7429	11.0989	113.027	61.9927	96.5288	7.02686	8.00128	27.4634	156.415	31.1	53.5231	335.591	0.0426681	0.328401	1.89566	4.51892	-3378.34	2984.71			16.1519	90.5161	14.1638	80.3459
	8.59005	27.5421	10.9514	105.764	57.8838	90.1038	7.00711	8.01876	29.1933	149.97	32.9533	56.2245	363.719	0.0429554	0.328248	1.89689	4.51851	-3378.21	3289.48			15.6945	84.5838	14.7397	79.7159
	8.66384	25.7119	10.6846	97.5557	53.8103	83.0689	7.05477	8.04744	31.0748	145.32	35.8431	56.1943	382.309	0.0433101	0.329093	1.8971	4.51545	-3377.35	3517.9			15.0201	78.145	15.3923	79.1192
	8.46072	23.4658	10.9492	88.1122	49.1245	74.1801	7.06712	7.9906	32.2029	140.807	37.9071	55.584	387.541	0.0436397	0.329657	1.89758	4.51273	-3377.15	3678.96			14.2919	70.4723	15.7535	78.0994
	8.30045	20.8032	11.3408	75.7472	44.1373	67.2573	7.02929	7.89568	32.6302	137.234	39.0349	54.4761	384.962	0.0437774	0.329783	1.89744	4.51164	-3378.07	3777.24			13.4815	62.3806	15.8517	76.915
	8.75252	18.8142	12.2243	65.8252	37.1371	57.2555	7.22177	7.98635	33.0294	127.768	40.2976	52.1284	375.736	0.0438134	0.32972	1.89685	4.51305	-3378.44	3832.94			13.2637	53.4059	16.0792	73.3981
	9.33925	16.9583	12.8508	54.9765	30.6011	48.2986	7.27822	8.1556	32.8589	119.084	41.5206	49.314	364.833	0.0438129	0.330188	1.89904	4.51049	-3377.68	3854.86			13.0494	44.6254	16.0976	69.9728
	9.77163	15.1091	13.1991	45.392	24.9238	41.2913	7.35903	8.3397	32.6579	107.69	41.9724	44.678	358.327	0.044004	0.330072	1.90225	4.50656	-3377.45	3854.38			12.6933	37.2024	16.1189	64.7802
	10.4113	13.5715	13.6232	36.7566	19.9156	34.4575	8.25585	8.99868	31.9123	95.6744	42.8593	40.8174	358.22	0.0444045	0.330223	1.90829	4.5026	-3378.57	3838.99			12.5353	30.3766	16.3889	59.7837
	10.9672	11.7794	13.6768	30.4606	16.6769	27.2281	9.28777	9.53181	31.1185	80.9817	43.1535	37.0704	359.026	0.0445199	0.330382	1.90754	4.49809	-3379.39	3814.21			12.1411	24.7886	16.646	53.7352
	11.5914	10.7354	14.216	25.927	13.5633	21.6484	10.7193	10.4328	30.1705	67.8549	42.7287	31.635	353.167	0.0444683	0.33071	1.90704	4.50032	-3378.54	3780.78			12.1809	20.3796	17.1075	47.4062
	13.2199	10.6606	14.6663	20.9495	11.6334	17.8255	12.9358	11.4951	28.3663	53.2115	44.0994	28.5356	336.818	0.0447222	0.331322	1.90706	4.49793	-3377.78	3738.11			12.849	16.8028	17.5991	41.9488
	15.8241	10.9936	15.2518	17.8892	10.4602	15.2107	14.89	12.6929	26.983	44.6632	45.5312	24.0158	314.044	0.0447023	0.331443	1.90889	4.50242	-3378.83	3686.67			14.0232	14.52	18.1886	38.0701
	17.9325	11.6934	16.0908	16.1407	9.47924	13.1318	16.5931	13.3211	24.9066	37.7525	44.8232	22.3967	298.951	0.044436	0.3312	1.9101	4.50266	-3379.98	3624.99			15.2389	12.9172	18.2736	34.9908
	20.5324	12.2668	16.4251	14.8447	8.93465	12.1438	18.0101	14.2925	24.2192	33.8051	44.5769	21.4186	292.238	0.0443688	0.331161	1.9087	4.50398	-3378.94	3554.13			16.4081	11.9744	18.8406	33.2669
	23.9097	13.1221	16.139	13.7373	8.77725	10.7984	19.1909	15.2738	23.5677	30.7122	44.4157	20.4161	289.015	0.0445251	0.331365	1.90316	4.50792	-3377.44	3473.78			17.7236	11.1043	19.3442	31.848
	26.459	13.7185	16.3706	12.7416	8.7882	9.94444	20.2543	15.6315	22.3192	27.3044	43.2535	20.3214	289.034	0.0447285	0.330672	1.89958	4.5089	-3378.24	3386.23			18.8494	10.4914	19.4017	30.2931
	29.982	14.5534	16.9768	11.9533	8.7474	9.43995	21.0615	16.1385	22.0186	24.8825	42.1483	19.864	294.301	0.0452738	0.329995	1.89671	4.51385	-3379.86	3292.38			20.5041	10.0469	19.7396	28.9649
	32.3314	15.1132	18.2237	11.062	8.86945	9.01652	21.7005	16.489	21.5343	23.7756	41.4166	19.0508	300.983	0.0455344	0.329466	1.89095	4.52544	-3379.14	3193.8			21.8895	9.64933	19.9079	28.081
	35.2694	15.8134	20.4051	10.6171	9.27596	8.5553	21.8529	16.2169	20.927	22.2816	39.4424	18.1657	304.661	0.0457474	0.329076	1.89109	4.5324	-3377.21	3089.26			23.8293	9.48278	19.6656	26.6299
	40.0703	16.5234	22.7247	10.3805	10.0478	8.08868	21.4936	15.9772	19.5794	21.1785	37.9323	17.7169	304.3	0.0460784	0.328875	1.88601	4.54036	-3377.94	2981.87			26.4395	9.50563	19.0167	25.6092
	42.3859	16.9689	24.8614	10.4179	10.9787	7.79301	21.002	15.7004	18.4456	19.9716	35.5578	16.7815	301.988	0.0462614	0.328731	1.88658	4.54508	-3380.34	2873.28			28.0721	9.72985	18.3827	24.1036
	44.4706	17.8545	26.9741	10.6937	12.52	7.67475	20.1135	14.8445	17.1877	18.5398	32.1182	16.2657	307.99	0.0462556	0.328311	1.88438	4.54715	-3380.38	2767.44			29.7664	10.2961	17.3819	22.3079
	45.5825	18.24	29.6801	11.1995	13.9441	7.66497	18.9758	13.9999	15.8886	17.3071	28.7033	16.0787	321.705	0.0466016	0.327082	1.87694	4.55446	-3378.03	2662.67			31.1675	10.9362	16.2881	20.6964
	47.7141	18.4982	31.1165	11.6934	15.5667	7.50167	18.2274	13.1923	14.7196	15.9587	26.3952	15.6639	336.972	0.0471785	0.326447	1.87559	4.5633	-3378.22	2564.14			32.4429	11.5873	15.3798	19.3393
	47.8306	18.7473	33.5359	11.9151	16.5402	7.60849	16.9147	12.2608	13.8797	14.9649	24.557	15.2061	351.838	0.0477301	0.325436	1.87634	4.57165	-3381.31	2469.45			33.3713	12.0213	14.3517	18.2427
	48.3178	18.8389	35.7136	12.3895	17.666	7.64319	15.9389	11.8774	13.1627	13.9692	23.4251	14.5224	363.627	0.0478457	0.325053	1.87938	4.57974	-3382.15	2378.08			34.2901	12.5662	13.6597	17.3056
	48.1873	19.0089	37.3116	12.9302	18.4863	7.76791	14.6637	11.4893	12.446	13.5914	21.7053	14.1095	368.561	0.0478226	0.325001	1.88814	4.58421	-3379.49	2290.73			34.8359	13.0614	12.8663	16.4687
	47.9482	19.1143	38.4112	13.1395	19.389	7.73597	14.0069	10.5617	11.8707	12.9493	20.376	13.603	365.347	0.0480315	0.324679	1.88793	4.59205	-3378.62	2199			35.1579	13.4215	12.1464	15.6427
	47.7373	19.1761	39.1909	13.5462	19.8973	7.79174	13.2405	10.0235	11.2504	12.5643	20.0112	13.024	359.895	0.0483312	0.324831	1.88554	4.59268	-3381.71	2106.97			35.3681	13.7451	11.5048	15.1998
	46.8433	18.9243	38.7304	13.7033	20.1706	7.85269	11.9279	9.59121	11.1432	12.0897	19.4981	12.9684	359.922	0.0487402	0.324275	1.88364	4.5948	-3383.3	2011.07			34.8327	13.9089	10.8874	14.8521
	43.4591	18.6203	38.471	13.8353	20.1161	7.95132	11.1909	9.32701	10.8053	11.7556	19.1114	12.6901	360.133	0.0486862	0.323614	1.88291	4.59756	-3380.1	1906.27			33.5168	13.9676	10.4411	14.519
	40.0218	18.0145	37.413	13.9074	19.9339	7.97935	10.512	8.79808	10.6017	11.5337	18.2311	12.4001	352.67	0.0486273	0.32274	1.88054	4.59523	-3377.8	1786.34			31.8165	13.9402	9.97058	14.055
	36.4338	17.0812	36.3201	13.4368	19.3187	8.04385	9.53755	8.55191	10.5638	11.2978	17.5475	12.2431	337.425	0.0485987	0.322501	1.8813	4.60054	-3380.73	1652.41			29.945	13.5998	9.55109	13.6961
	31.9233	16.4688	35.4747	12.9996	18.4117	8.02401	8.45832	8.33826	10.6426	11.1037	17.1125	11.9945	315.194	0.0488147	0.322607	1.88245	4.59888	-3383.54	1505.42			27.9556	13.1451	9.1464	13.4036
	28.3857	15.5393	33.3914	12.6325	17.2874	8.08592	7.83247	8.12894	10.7619	10.773	16.813	11.6574	296.017	0.0488187	0.322397	1.88422	4.59244	-3380.64	1345.01			25.7721	12.6686	8.90778	13.0811
	25.8711	14.2857	31.5656	12.2332	16.3963	8.16053	7.2685	7.86451	10.7755	10.6651	16.0661	11.5544	282.558	0.048708	0.322584	1.88593	4.58866	-3377.04	1173.61			23.9075	12.2633	8.63619	12.7618
	21.9341	13.2799	28.7908	11.8878	15.4816	8.26198	6.98984	7.60816	11.252	10.4849	15.7063	11.5923	275.404	0.0494244	0.322279	1.88405	4.57987	-3379.64	992.219			21.3349	11.8771	8.61667	12.5945
	19.2106	11.9946	27.2842	11.4056	14.4	8.77571	6.78787	7.55318	12.119	10.5453	15.4938	11.6164	268.488	0.0496134	0.321853	1.87884	4.57667	-3384.08	803.265			19.4965	11.5271	8.82001	12.5518
	16.1347	10.7955	25.3912	11.0438	13.4422	8.88414	6.57236	7.63416	12.7785	10.6736	15.1705	11.6555	264.548	0.049384	0.32145	1.87887	4.57343	-3382.18	604.873			17.4405	11.1234	8.99502	12.4998
	14.3072	10.0845	23.6072	10.4327	12.7798	9.4073	6.40882	7.90049	13.3531	10.668	14.3791	11.7991	258.798	0.0490339	0.32089	1.88158	4.57271	-3377.53	408.899			15.9996	10.8733	9.22081	12.2821
	11.8477	9.35166	22.9582	10.0406	12.0691	9.97107	6.44371	8.36887	14.2077	10.7504	13.9067	11.9822	248.979	0.0489765	0.320802	1.87985	4.57002	-3379.2	216.762			14.7192	10.6936	9.67341	12.2131
	11.0464	8.83198	22.7281	9.77427	11.2926	10.5247	6.43974	8.61384	14.9941	10.6852	13.6049	12.0858	242.367	0.049118	0.320971	1.88005	4.56638	-3385.17	36.5751			14.2021	10.5305	10.0159	12.1253
	10.7257	8.3301	23.2726	9.98828	10.8306	11.1427	6.92277	9.08126	15.7337	10.5904	13.2024	12.1221	242.029	0.0492864	0.320752	1.88199	4.56528	-3384.83	-128.742			14.1095	10.6539	10.5793	11.9716
	10.46	7.94063	25.1055	10.0428	10.7213	11.6825	7.36562	10.0432	16.1921	10.6814	12.8935	11.9956	245.192	0.0493459	0.320436	1.87779	4.56307	-3378.84	-279.264			14.5021	10.8155	11.2003	11.8568
	10.2637	8.10286	26.6888	9.9295	10.9449	12.191	7.59666	10.7536	16.1745	10.6289	12.4536	11.9551	252.267	0.0492945	0.320375	1.87791	4.55714	-3378.69	-408.788			15.0185	11.0218	11.5083	11.6792
	10.0286	8.31458	28.7603	9.76996	11.2947	12.5662	7.83204	11.3766	16.2896	10.5623	12.1282	11.7175	263.455	0.0495829	0.320451	1.88284	4.55438	-3385.62	-525.626			15.7011	11.2103	11.8327	11.4693
	10.2137	8.68075	31.1439	9.81009	11.9243	13.0714	7.89471	12.1278	16.6071	10.6294	11.8982	11.6969	271.094	0.0493294	0.320118	1.87983	4.55286	-3386.99	-622.551			16.6795	11.602	12.2099	11.4082
	10.5561	9.34415	32.6962	9.90032	12.5628	13.6509	8.24834	12.678	16.6925	10.4586	11.6371	11.5913	275.744	0.0489853	0.320031	1.87796	4.55362	-3380.12	-703.991			17.5322	12.038	12.5396	11.229
	11.3023	10.0551	35.3543	9.93951	13.0611	14.0243	8.46198	13.2406	16.6846	10.4827	11.2863	11.5842	280.764	0.0486237	0.320343	1.87823	4.55169	-3377.6	-771.473			18.9039	12.3416	12.7957	11.1177
	12.9374	10.5557	36.5408	9.97397	13.3394	14.3568	8.93931	14.1618	16.699	10.39	11.1998	11.5345	294.296	0.0482879	0.320514	1.87087	4.54943	-3384.58	-821.217			20.0113	12.5567	13.2667	11.0414
	14.0724	11.2002	38.8334	10.141	13.8126	14.853	9.73726	15.1699	16.6547	10.319	11.0215	11.4031	313.669	0.0482729	0.320791	1.86618	4.54452	-3388.47	-859.503			21.3687	12.9355	13.8539	10.9145
	14.7223	11.9267	40.4006	10.1808	13.97	15.1494	10.1195	15.6158	17.2886	10.1948	11.1048	11.316	332.43	0.0478825	0.321838	1.87153	4.54322	-3381.57	-888.156			22.3499	13.1	14.3413	10.8719
	15.8302	12.5586	41.7482	9.87108	14.2383	15.2295	10.5135	16.2587	17.6981	10.1224	11.0826	11.5284	342.096	0.0476794	0.322298	1.87205	4.53892	-3376.24	-909.469			23.379	13.113	14.8235	10.9111
	16.6471	13.0676	42.8614	9.23181	14.3368	15.118	10.768	16.8342	18.7239	10.1196	11.3464	11.6943	344.833	0.0475924	0.323358	1.87521	4.53537	-3382.6	-923.144			24.192	12.8955	15.4421	11.0534
	16.9948	13.4848	42.7361	9.3379	14.0775	15.0948	11.8859	17.4328	19.5482	9.9211	11.455	12.0982	345.623	0.0472326	0.323957	1.88288	4.53677	-3389.2	-930.497			24.4052	12.8368	16.289	11.1581
	17.4583	13.7869	42.8466	9.39425	13.846	15.171	12.6093	17.8157	20.9445	9.92115	11.4442	12.7542	345.309	0.0470292	0.324414	1.88341	4.53966	-3383.55	-935.014			24.6973	12.8037	17.1232	11.3732
	18.0408	14.334	43.4228	9.34706	13.4329	15.1058	12.984	18.9245	21.8569	10.0227	11.586	13.1353	344.693	0.0465419	0.3246	1.88313	4.53898	-3375.48	-937.409			25.2658	12.6286	17.9218	11.5813
	18.2797	14.5625	43.8014	9.28767	13.3628	14.9639	13.2837	19.589	22.3218	10.0281	11.8809	13.1114	352.258	0.0461846	0.324876	1.88467	4.54446	-3380.14	-937.858			25.5479	12.5381	18.3982	11.6735
	18.3029	14.6515	44.3904	9.27831	13.0085	14.9171	13.1955	20.2552	23.69	10.1465	11.9661	13.9126	360.366	0.0459591	0.324875	1.88069	4.54364	-3389.55	-936.713			25.7816	12.4013	19.0469	12.0084
	17.3433	14.6603	44.4169	9.66129	13.0088	15.7804	13.2259	20.972	24.4315	10.1713	12.0277	14.6093	356.147	0.0459478	0.32496	1.88591	4.54254	-3386.12	-935.22			25.4735	12.8168	19.5431	12.2695
	16.4169	14.306	44.2196	9.78197	12.749	16.616	12.7473	21.4529	25.0371	10.1689	12.26	15.377	339.867	0.0459348	0.325206	1.88958	4.54346	-3375.65	-934.286			24.9808	13.049	19.7458	12.602
	15.7859	14.2195	43.5675	9.74669	12.5744	17.7368	12.3371	22.1504	25.1082	10.2602	12.2592	16.0967	321.125	0.0454713	0.324724	1.8896	4.54518	-3377.85	-935.277			24.5243	13.3526	19.8652	12.872
	15.0922	14.1543	42.2999	9.82389	12.5133	18.7968	11.9523	23.0891	24.6401	10.2986	12.2697	16.9497	302.78	0.0453444	0.32382	1.88721	4.54839	-3389.06	-936.945			23.8488	13.7113	19.8939	13.1727
	13.9979	13.9543	40.895	10.0383	12.0603	20.0285	11.6352	23.4595	24.1162	10.4355	12.2793	17.9324	294.247	0.045182	0.323216	1.88611	4.55148	-3388.84	-938.135			22.9491	14.0424	19.737	13.5491
	12.9509	14.3534	38.8109	10.3876	12.3668	22.3932	11.016	23.9527	24.288	10.4197	12.1151	18.6794	298.021	0.0452849	0.323074	1.88275	4.55864	-3376.98	-940.119			22.0384	15.0492	19.7522	13.7381
	11.9508	14.3382	36.7896	10.599	12.458	24.1076	9.79954	24.0279	23.7048	10.573	12.1866	19.2174	302.042	0.0451628	0.323116	1.88214	4.5603	-3374.89	-942.658			21.0262	15.7215	19.1774	13.9923
	10.7428	14.6026	34.2671	10.9962	12.4613	25.1647	8.68975	23.876	23.0034	10.618	12.1549	19.5201	301.518	0.0445905	0.323215	1.88404	4.56106	-3386.44	-944.908			19.8709	16.2074	18.5231	14.0977
	9.66282	14.3159	31.2182	11.2328	12.6244	26.8554	8.11731	23.3677	22.7734	10.6769	11.8427	20.0791	299.014	0.0444267	0.323512	1.88839	4.56255	-3390.41	-946.634			18.399	16.9042	18.0862	14.1996
	8.64752	14.4951	29.1027	11.7748	12.745	28.6455	7.48814	22.9621	22.5826	10.6995	11.6825	20.3587	287.624	0.0445345	0.323748	1.8923	4.55835	-3378.33	-948.504			17.4151	17.7218	17.6776	14.2469
	8.03535	15.2981	27.0341	12.3918	12.8603	29.9526	7.01964	22.2939	21.7479	10.6089	11.6638	20.403	280.138	0.0443422	0.323942	1.89505	4.55581	-3371.15	-950.273			16.7892	18.4016	17.0205	14.2252
	8.38664	16.0801	25.4618	12.6456	13.1194	30.3176	6.68348	22.1032	21.5221	10.7097	11.4984	19.6998	284.607	0.0440914	0.323787	1.89582	4.55642	-3382.24	-951.582			16.6428	18.6942	16.7696	13.9693
	8.71352	16.6702	24.1988	12.9651	13.4737	30.1566	6.61831	21.5145	21.2932	10.6781	11.2142	19.1921	291.721	0.0438862	0.324145	1.89845	4.55695	-3390.67	-952.764			16.5275	18.8651	16.4753	13.6948
	9.01791	16.957	23.6749	13.3268	13.6884	29.5986	7.2526	20.6815	21.1502	10.5712	11.0934	18.7287	296.124	0.044116	0.324391	1.89721	4.55703	-3378.74	-953.904			16.5499	18.8713	16.3614	13.4645
	9.53637	17.449	22.7985	13.4965	13.929	28.7899	7.46114	19.9117	22.0688	10.5401	10.8851	18.1213	295.477	0.0441173	0.324768	1.89562	4.55686	-3366.96	-955.163			16.5946	18.7385	16.4806	13.1822
	10.0285	17.8563	22.395	13.5618	14.2305	27.2618	8.17618	19.512	22.5235	10.3761	10.7762	17.0907	291.968	0.0440207	0.324948	1.89431	4.55309	-3376.76	-956.623			16.7599	18.3514	16.7372	12.7477
	11.43	18.1733	23.0479	13.4304	13.8323	24.8346	9.21377	18.7998	23.3725	10.2143	10.8052	16.6776	285.415	0.0436246	0.325015	1.89197	4.55117	-3388.72	-957.704			17.5504	17.3658	17.1287	12.5657
	12.7803	18.4357	23.2275	13.2029	13.7228	23.057	9.93641	18.5312	24.8534	10.0707	10.4545	16.0408	279.068	0.0433054	0.324738	1.88559	4.55733	-3379.17	-958.818			18.1478	16.6609	17.7737	12.1887
	13.8781	18.409	24.0882	12.9232	13.4638	21.4768	11.6253	18.4028	26.0297	10.017	10.7226	15.7848	279.983	0.0433343	0.32455	1.87689	4.56518	-3365.73	-959.838			18.7918	15.9546	18.6859	12.1748
	15.506	18.5866	23.8899	12.9434	13.1313	18.6868	13.6597	18.5013	27.1432	10.0662	10.9024	15.0634	284.881	0.0434405	0.323956	1.86938	4.56729	-3371.57	-960.924			19.3275	14.9205	19.7681	12.0107
	17.1068	18.4308	23.1418	12.995	12.5112	15.4777	15.236	18.2055	27.7373	10.3198	11.1816	15.0603	290.751	0.043661	0.323854	1.86279	4.57417	-3384.74	-961.629			19.5598	13.6613	20.3929	12.1872
	17.7726	17.8254	22.6034	13.4626	12.233	12.8321	16.0955	18.129	27.9415	10.6685	11.0899	15.5721	298.148	0.0439981	0.323839	1.85522	4.57735	-3380.67	-962.306			19.4004	12.8425	20.722	12.4435
	17.5068	17.2507	22.2121	14.453	12.0954	10.7414	16.9864	17.8478	27.7688	11.2141	11.6622	16.3323	303.091	0.0439653	0.32349	1.8504	4.57939	-3368.38	-963.254			18.9899	12.4299	20.8677	13.0695
	16.9646	16.7539	21.5979	16.5103	11.8407	8.60721	17.6973	17.3226	27.8749	11.87	12.1887	17.1526	308.784	0.044255	0.323134	1.84756	4.58083	-3369.47	-964.281			18.4388	12.3194	20.965	13.7371
	16.7648	16.0921	20.5415	20.543	11.8907	7.40193	17.681	16.906	27.4624	13.0149	13.1703	20.0463	315.984	0.0444417	0.322641	1.84483	4.57734	-3382.31	-964.513			17.7995	13.2785	20.6831	15.4105
	16.3309	15.1983	20.5411	28.0314	12.4625	6.99871	17.6491	16.8228	26.8968	17.9372	14.505	23.7867	327.289	0.0447194	0.322152	1.84388	4.57384	-3386.13	-964.586			17.3568	15.8309	20.4563	18.743
	15.831	14.1461	20.4444	33.2042	12.9055	7.12007	17.1449	16.6916	25.6623	20.8868	15.7694	27.751	347.855	0.0452416	0.321628	1.84542	4.57303	-3373.97	-964.537			16.8071	17.7432	19.8329	21.4691
	14.9009	13.2982	19.2386	39.8178	13.1521	7.70423	16.6723	17.1195	23.8612	26.8399	17.7262	33.1639	370.777	0.0458913	0.321449	1.84551	4.56276	-3367.44	-964.641			15.8126	20.2247	19.2177	25.91
	13.4097	12.3264	17.5307	47.5291	13.4614	8.38194	16.3168	17.5133	21.781	34.5385	20.6266	39.3188	394.436	0.0466854	0.321269	1.84737	4.55321	-3380.51	-964.516			14.4223	23.1242	18.537	31.4946
	12.2269	11.5773	16.2605	57.4128	14.0101	9.89573	14.7887	17.5709	20.3908	43.0494	22.2783	46.9383	411.619	0.047052	0.321343	1.85436	4.5426	-3392.65	-964.181			13.3549	27.1062	17.5834	37.422
	10.4753	10.3964	15.4356	66.984	14.5143	11.3498	13.3083	17.919	18.055	59.0949	24.8517	53.9606	419.475	0.047336	0.321426	1.86189	4.53619	-3376.54	-964.089			12.1025	30.9494	16.4274	45.9691
	8.82002	9.45186	14.7524	73.8135	14.9981	13.2435	11.7527	18.8287	16.7265	70.9456	27.6052	61.0538	419.734	0.0475696	0.32133	1.8711	4.5286	-3260.81	-964.215			11.0081	34.0184	15.7693	53.2015
	7.66591	8.53215	14.0829	78.9146	15.0311	14.6992	10.65	19.4796	15.6757	81.5461	29.6943	67.3449	417.629	0.0481504	0.321564	1.88077	4.5224	-2502.91	-963.383			10.0936	36.215	15.2684	59.5284
	7.17049	7.61763	13.5447	84.0279	14.9589	16.0097	9.66867	20.1685	14.4385	91.0285	31.3812	73.6742	417.844	0.0486804	0.321404	1.88361	4.51361	-1732.88	-961.882			9.44428	38.3322	14.7585	65.3613
	6.53777	7.31847	13.3361	86.712	14.7344	17.4071	8.49717	20.4364	13.1905	96.5683	32.6226	78.117	420.403	0.0486963	0.321638	1.88196	4.50812	-928.407	-960.349			9.06413	39.6178	14.0414	69.1026
	6.1605	7.03493	13.2709	87.9919	14.5003	18.6225	7.81688	20.5258	12.7187	102.216	33.209	80.6995	418.903	0.0486922	0.322204	1.88549	4.50549	-146.91	-959.146			8.8221	40.3715	13.6871	72.0414
	5.96379	6.75467	12.9388	86.64	13.7884	19.9738	7.06001	20.6412	11.8177	104.767	33.6743	82.2878	411.878	0.0490021	0.32268	1.88303	4.50594	644.405	-957.722			8.55243	40.1341	13.173	73.5764

## Sheet: P205 U2
	Ra Li	Oi Li	Oe Li	MF Li	ICO Li	LO Li	Ra Re	Oi Re	Oe Re	MF Re	ICO Re	LO Re	EKG	Kippwinkel	Rotwinkel	Kraft x	Kraft y	Druck li	Druck re			Bauch links	Rücken links	Bauch rechts	Rücken rechts
	4.35491	17.4667	12.6343	26.7351	6.92538	18.4639	11.3363	21.6491	10.9978	73.3856	21.6345	97.097	281.083	0.0534719	0.433138	0.810264	2.78515	47	-2980.3			11.4853	17.3748	14.6611	64.039
	4.48789	17.2439	13.4213	25.9365	7.93636	19.3313	11.12	21.9037	10.741	73.0068	21.5807	94.0158	275.925	0.0538477	0.432581	0.801502	2.76804	38	-2987.05			11.7177	17.7347	14.5883	62.8678
	4.63883	17.7746	14.9459	24.9182	9.14728	20.0115	11.1604	21.7518	10.6358	70.6631	20.8372	90.6807	263.792	0.0539485	0.431968	0.797103	2.7512	0.897461	-2994.07			12.4531	18.0257	14.516	60.727
	4.90418	17.7808	16.8258	24.4521	9.87596	20.697	11.1447	22.3097	10.5158	67.204	19.5906	84.8517	244.09	0.0535783	0.431699	0.789173	2.73629	11	-3000.38			13.1703	18.3417	14.6567	57.2154
	5.31903	17.2314	18.7131	23.4235	10.4642	21.3925	11.3713	22.6705	10.3793	61.2907	18.1605	79.3126	224.836	0.0536895	0.432274	0.778864	2.72284	-2861.13	L			13.7545	18.4267	14.807	52.9213
	5.48158	17.2511	21.3428	22.5052	11.0275	21.1201	11.9265	23.6497	10.53	55.3992	16.8664	72.424	218.194	0.0535322	0.432818	0.76797	2.70863	-2823.45	-3011.21			14.6918	18.2176	15.3687	48.2299
	5.66245	17.1473	22.7224	21.1094	11.4304	20.6479	12.3488	23.413	10.5686	50.3769	15.3819	64.4952	217.539	0.0534919	0.433208	0.759534	2.69511	-2794.53	-3015.67			15.1774	17.7292	15.4435	43.418
	5.76839	16.9165	24.8781	19.5096	12.2618	21.2921	12.7979	22.9471	10.6021	43.7991	13.6936	56.6012	217.144	0.0533996	0.433899	0.750606	2.69275	-2781.98	-3019.04			15.8543	17.6878	15.449	38.0313
	5.70635	16.6121	26.5629	18.2986	12.9099	22.881	13.2408	21.6819	10.7818	36.3496	12.3617	49.5005	217.008	0.0537837	0.434451	0.73401	2.68934	-2783.94	-3021.12			16.2938	18.0298	15.2348	32.7373
	5.70923	16.4154	27.4434	17.4117	13.3805	24.3712	13.8023	21.0984	10.9107	28.2336	10.2179	42.5556	216.668	0.0543902	0.435454	0.722661	2.69425	-2800.07	-3022.6			16.5227	18.3878	15.2704	27.0024
	5.67896	16.2626	28.1126	16.7577	13.8068	25.8936	14.2154	20.5689	10.8517	23.5214	8.51718	37.3699	215.912	0.0547761	0.436474	0.709707	2.69362	-2829.91	-3023.4			16.6847	18.8194	15.212	23.1362
	5.59821	15.9607	28.3411	16.231	14.2572	27.4628	14.4653	19.8497	10.7383	19.9183	7.12456	32.8387	209.502	0.0548331	0.437655	0.696715	2.69267	-2867.94	-3023.09			16.6333	19.317	15.0178	19.9605
	5.45148	15.3487	28.7212	16.5498	14.7054	29.4127	14.9583	18.9765	10.8204	17.5442	5.9426	28.6457	207.616	0.0546727	0.438625	0.69093	2.68446	-2909.24	-3022.08			16.5071	20.2226	14.9184	17.3775
	5.35253	13.6921	29.1139	16.3661	14.745	31.0523	15.2872	18.2377	11.0014	15.2303	5.42286	26.1975	214.21	0.0543248	0.439265	0.686169	2.67047	-2950.03	-3020.37			16.0529	20.7211	14.8421	15.6169
	5.21098	12.8235	29.0532	16.1499	14.8392	32.1948	15.4275	16.5412	11.2312	14.1743	5.11074	24.1799	226.853	0.0546225	0.439444	0.684748	2.65388	-2991.01	-3018.38			15.6959	21.0613	14.4	14.4883
	4.72923	12.4039	28.9259	15.8345	15.0185	32.9536	15.5093	14.5784	11.4677	12.9658	4.71468	22.148	237.828	0.0547995	0.439086	0.682399	2.64052	-3031.56	-3016.28			15.353	21.2689	13.8518	13.2762
	4.48134	12.0378	27.9537	15.6464	15.2725	34.5795	15.5413	11.8583	11.5247	12.4505	4.39658	20.6388	245.165	0.0551105	0.43901	0.681746	2.63538	-3070.69	-3013.4			14.8243	21.8328	12.9748	12.4953
	4.33424	11.7645	27.5285	15.8269	15.516	35.721	15.4131	10.3791	12.018	11.6124	4.08063	19.204	249.419	0.0553437	0.439034	0.678501	2.63488	-3108.35	-3009.95			14.5424	22.3546	12.6034	11.6323
	4.49926	11.5884	26.4809	15.431	15.7905	36.3706	15.1441	9.78611	12.0768	11.1059	3.94032	17.861	252.373	0.0555835	0.438918	0.682328	2.6239	-3141.69	-3005.73			14.1895	22.5307	12.3357	10.9691
	4.56085	11.6559	24.9242	15.5075	15.689	36.9332	15.181	9.30944	12.1087	10.7686	3.78638	16.8639	253.293	0.0555107	0.439614	0.684091	2.62327	-3170.19	-3001.25			13.7136	22.7099	12.1997	10.473
	4.55556	11.7449	24.3722	15.6551	15.5265	37.4058	15.4442	8.86877	12.1255	10.3988	3.7688	16.008	250.861	0.0552614	0.440005	0.686781	2.6116	-3192.39	-2996.68			13.5576	22.8624	12.1462	10.0586
	4.5933	11.6017	23.6753	15.3922	15.5598	37.7059	15.5781	8.64772	12.2536	9.84013	3.7403	15.4697	244.647	0.055011	0.440144	0.684813	2.60217	-3209.9	-2992.78			13.2901	22.886	12.1598	9.68338
	4.59373	11.3932	23.1533	15.0941	15.3205	37.5162	15.9708	8.56794	12.2576	9.24488	3.67191	14.4273	243.315	0.0548152	0.44015	0.690432	2.59887	-3224.19	-2989.54			13.0467	22.6436	12.2655	9.1147
	4.63304	11.3644	22.8617	14.6148	14.6956	36.9258	16.8245	8.51062	12.0393	8.79126	3.60827	13.0221	249.559	0.0549178	0.440023	0.696263	2.59929	-3235.49	-2986.83			12.9531	22.0787	12.4581	8.47388
	4.64179	11.51	21.4321	14.1282	14.0322	35.957	17.635	8.17815	11.8361	8.39572	3.57982	11.4261	255.345	0.0554427	0.440268	0.6993	2.60244	-3244.44	-2984.54			12.528	21.3724	12.5497	7.80054
	4.61597	11.4332	19.7303	13.4536	13.7224	35.6874	18.4972	8.32852	11.5933	7.95585	3.48022	10.1842	253.404	0.0556758	0.44046	0.704405	2.6136	-3251.81	-2982.12			11.9265	20.9545	12.8064	7.20677
	4.70683	11.3214	18.0311	12.7981	13.1283	35.3816	18.719	8.33355	11.3271	7.54744	3.48527	9.01815	247.569	0.0559511	0.44086	0.709974	2.62003	-3257.9	-2979.9			11.3531	20.436	12.7932	6.68362
	4.79949	11.3129	16.6398	12.3313	12.4811	34.2627	19.3781	8.16184	10.8532	7.17926	3.519	8.30082	249.598	0.0563105	0.441353	0.723442	2.62773	-3263.58	-2978.19			10.9174	19.6917	12.7977	6.33303
	4.7001	11.225	14.9602	11.6038	11.4782	32.8375	19.9403	8.10647	9.98592	6.80333	3.62326	7.85341	253.53	0.056494	0.44185	0.733342	2.63345	-3268.65	-2976.94			10.2951	18.6398	12.6776	6.09333
	4.5575	11.0476	13.9155	11.3123	10.4109	31.5187	20.4371	8.14327	9.67589	6.65444	3.77677	7.44143	254.158	0.0568408	0.441779	0.73862	2.641	-3273.14	-2976.44			9.84018	17.7473	12.7521	5.95755
	4.55579	10.604	13.1354	10.7692	9.57118	30.0131	20.7196	8.35165	9.37246	6.43843	3.90256	7.08576	254.228	0.0568128	0.441294	0.746547	2.6458	-3277.49	-2976.43			9.43172	16.7845	12.8146	5.80891
	4.53117	10.0964	11.8196	10.0253	9.0747	28.3756	20.9439	8.45619	9.01092	6.59272	4.22969	6.87591	257.811	0.0567526	0.440899	0.755391	2.64859	-3281.69	-2976.77			8.81571	15.8252	12.8037	5.89944
	4.54213	9.75613	11.1162	9.42465	8.36375	26.9884	20.7891	8.61071	8.46487	6.74479	4.37514	6.81972	266.873	0.0568549	0.440367	0.76853	2.65484	-3285.81	-2976.54			8.47149	14.9256	12.6215	5.97988
	4.61197	9.4714	10.593	8.87929	7.79535	26.2695	20.6645	8.7382	8.28434	6.84117	4.63088	6.67546	274.014	0.0568202	0.44006	0.778362	2.66319	-3289.58	-2975.57			8.22545	14.3147	12.5624	6.04917
	4.59246	9.30943	9.67952	8.48477	7.49376	25.6435	20.1856	8.76373	8.3945	7.49874	4.87022	6.61275	280.617	0.0565901	0.43992	0.788879	2.67377	-3293.14	-2974.47			7.86047	13.874	12.4479	6.32724
	4.60927	9.20259	9.09792	8.35282	7.26472	24.9831	20.2878	8.65164	8.57491	8.35022	5.2262	6.58172	282.785	0.0561115	0.439633	0.796135	2.68773	-3296.89	-2973.81			7.63659	13.5335	12.5048	6.71938
	4.48083	9.17212	8.67225	8.03261	7.01788	23.9102	20.6631	8.43391	8.45619	9.02087	5.50304	6.58821	284.119	0.0559152	0.439817	0.802261	2.69413	-3300.56	-2973.43			7.44173	12.9869	12.5177	7.03737
	4.3175	9.21094	8.16988	7.62819	6.79767	23.5292	22.1512	8.24627	8.4796	9.53415	5.91161	6.67652	291.616	0.0556538	0.439307	0.812981	2.70909	-3303.83	-2973.11			7.23277	12.6517	12.959	7.37409
	4.08498	9.0296	7.73815	7.43057	6.62393	24.1636	22.3613	8.20865	8.76262	9.86939	6.16198	6.79082	295.103	0.0550182	0.43881	0.816956	2.72211	-3306.71	-2972.69			6.95091	12.7394	13.1109	7.6074
	3.89289	9.07532	7.41054	7.49365	6.59283	24.4734	22.4722	8.25855	8.90077	10.2075	6.39501	7.006	293.624	0.0550013	0.438336	0.824252	2.73584	-3309.39	-2972.88			6.79291	12.8533	13.2105	7.86952
	3.74686	9.03909	7.24968	7.65048	6.65472	24.9377	22.8508	8.12148	8.91453	10.7885	6.66182	7.01773	292.279	0.0549418	0.438122	0.832364	2.75188	-3312.11	-2973.56			6.67854	13.081	13.2956	8.15603
	3.55566	9.49362	6.96704	7.61702	6.59896	24.9998	23.0607	7.86527	8.98985	11.0433	6.82445	7.08078	294.771	0.0549985	0.437741	0.838482	2.75737	-3314.54	-2974			6.6721	13.0719	13.3053	8.31619
	3.34635	9.81224	6.65033	7.53789	6.59113	25.5566	23.2109	7.63641	9.19086	11.2265	6.90775	7.08958	293.44	0.05491	0.437146	0.840034	2.76765	-3316.65	-2974.08			6.60297	13.2285	13.3461	8.40793
	3.1617	10.1695	6.36286	7.54774	6.4774	25.7438	23.5211	7.44819	9.29699	11.4698	6.88834	7.52066	284.766	0.0546141	0.436452	0.839185	2.77907	-3318.53	-2974.57			6.56468	13.2563	13.4221	8.62626
	2.88018	10.746	6.34534	7.744	6.47738	26.1276	24.1554	7.3325	9.37034	11.866	6.76543	7.81	276.322	0.0542137	0.43554	0.842611	2.78368	-3320.39	-2975.58			6.65717	13.4497	13.6194	8.81382
	2.76713	11.3246	6.16062	7.62701	6.30614	25.7228	24.6232	7.50005	9.55155	11.6343	6.6593	8.2762	273.772	0.0539031	0.435147	0.84276	2.79079	-3322.14	-2976.56			6.75078	13.2187	13.8916	8.8566
	2.5797	11.6001	6.02846	7.47289	6.03228	25.9396	24.6371	7.52747	9.34343	11.3146	6.49786	8.99628	272.863	0.0538823	0.434772	0.842321	2.79291	-3323.41	-2977.07			6.73608	13.1483	13.836	8.93624
	2.50318	11.9318	5.98279	7.29458	5.78405	25.4774	24.8982	7.65883	9.62037	11.1372	6.39907	9.43787	265.624	0.0539128	0.434098	0.841855	2.79474	-3324.35	-2977.57			6.80591	12.852	14.0591	8.99138
	2.5064	11.8773	5.98501	7.00351	5.52023	24.944	24.7508	7.72457	9.59868	10.9707	6.45839	10.0804	257.208	0.0538908	0.433929	0.840995	2.79788	-3325.2	-2978.62			6.78958	12.4892	14.0247	9.16983
	2.58818	12.0241	6.05546	6.88594	5.33269	23.587	25.006	7.95182	9.56885	11.1682	6.33934	10.434	258.759	0.0539641	0.434145	0.841065	2.80583	-3326.02	-2979.76			6.88925	11.9352	14.1755	9.31382
	2.6108	12.0294	5.95709	6.64874	5.14184	22.3064	25.36	7.886	9.60047	11.5789	6.17024	10.6373	262.521	0.0536435	0.433825	0.837872	2.81576	-3326.62	-2980.25			6.86577	11.3656	14.2822	9.46214
	2.57651	12.1943	5.77485	6.25327	4.78875	21.0511	25.4751	7.90619	9.70414	11.3705	6.11918	11.1298	264.089	0.0532674	0.433504	0.830844	2.82069	-3326.85	-2980.36			6.84855	10.6977	14.3618	9.53981
	2.60961	12.1643	5.80636	6.13464	4.68034	20.1598	25.8012	8.10176	9.77128	11.7235	6.17163	11.947	258.574	0.0531501	0.433552	0.827588	2.83997	-3326.89	-2980.37			6.8601	10.3249	14.5581	9.94737
	2.58759	12.1947	5.83207	5.99606	4.38848	18.9574	25.5956	8.3005	9.85573	12.1245	6.21178	12.3708	253.663	0.052903	0.433516	0.82372	2.8521	-3326.86	-2980.61			6.87147	9.78064	14.584	10.2357
	2.60686	12.3073	5.94908	5.87957	4.21529	17.4747	25.2114	8.34591	10.1549	12.5008	6.35998	12.5609	261.226	0.0533707	0.434051	0.818982	2.86824	-3326.82	-2979.58			6.95441	9.18987	14.5707	10.4739
	2.6373	12.199	5.85469	5.65593	3.8796	15.4978	24.3748	8.27938	10.3449	12.756	6.60867	13.0425	275.143	0.0537638	0.434466	0.818877	2.88572	-3326.56	-2977.73			6.89698	8.34444	14.333	10.8024
	2.65778	12.216	5.99226	5.573	3.6106	13.8678	23.1507	8.29813	10.4243	13.3145	6.83285	13.0982	286.351	0.0541538	0.435055	0.816844	2.90013	-3326.15	-2976.21			6.95536	7.68382	13.9577	11.0818
	2.76804	12.564	6.11797	5.70614	3.56009	12.1859	22.2523	8.48678	10.5149	14.0807	7.16221	13.5592	289.487	0.054103	0.435515	0.817704	2.91702	-3325.81	-2975.28			7.15002	7.15069	13.7513	11.6007
	2.76539	12.5924	6.21026	5.88358	3.48013	11.7745	20.9935	8.6068	10.3416	14.8741	7.47987	14.4531	294.126	0.0541314	0.435945	0.815574	2.93155	-3325.55	-2973.88			7.18935	7.04606	13.314	12.269
	2.71613	12.7018	6.37579	6.03876	3.43998	11.3463	19.4751	8.61595	10.326	15.5459	7.67083	14.6942	297.206	0.0540907	0.43608	0.814726	2.94486	-3325.22	-2971.09			7.26458	6.94168	12.8057	12.637
	2.70562	13.0039	6.4355	6.19726	3.3802	11.3415	17.9624	8.49538	10.2319	16.0106	7.74462	15.0335	295.007	0.0537985	0.435799	0.812868	2.95331	-3324.82	-2967.69			7.38166	6.973	12.2299	12.9296
	2.71335	13.361	6.6617	6.38861	3.28853	11.8532	16.0974	8.59134	10.1484	16.2667	7.84499	15.2886	288.928	0.0535788	0.435872	0.805897	2.95619	-3324.48	-2964.74			7.57869	7.17678	11.6124	13.1334
	2.73023	13.8378	6.88756	6.6008	3.23038	11.9671	14.5287	8.81045	9.9741	16.6396	7.90643	15.6182	280.424	0.0533475	0.435732	0.796498	2.9578	-3324.33	-2962.4			7.81854	7.26609	11.1044	13.3881
	2.71247	14.0285	7.0378	6.65667	3.14172	12.1506	13.0433	8.82381	9.98375	16.5936	7.96282	15.7067	279.121	0.0528991	0.435655	0.792562	2.95621	-3324.25	-2959.94			7.92625	7.31633	10.617	13.4211
	2.7194	14.0588	7.20952	6.67946	3.12384	11.9761	11.4616	8.93034	9.92341	16.8324	7.98423	15.7879	278.801	0.0524801	0.436022	0.793993	2.95563	-3324.16	-2957.15			7.9959	7.25979	10.1051	13.5348
	2.72429	14.1492	7.3259	6.76506	3.08942	11.9975	10.1618	9.26479	9.67366	17.1899	8.01927	16.1297	275.026	0.0523196	0.436025	0.79796	2.95253	-3324.14	-2954.85			8.06648	7.284	9.70007	13.7796
	2.71529	14.3356	7.45688	6.97346	3.10165	12.1255	9.43923	9.3705	9.34925	18.0386	8.14709	16.547	267.962	0.0526258	0.435939	0.799099	2.94693	-3324.23	-2953.82			8.16924	7.40019	9.38633	14.2442
	2.71483	14.4503	7.54787	7.15689	3.15417	12.3267	8.67534	9.54556	9.36793	18.8455	8.29551	16.6298	261.238	0.0527701	0.436153	0.800555	2.93724	-3324.42	-2952.3			8.23766	7.54591	9.19628	14.5903
	2.66174	14.3542	7.68891	7.23131	3.14236	13.1186	7.67474	10.1079	9.42077	19.5999	8.22572	16.8094	264.854	0.053007	0.435997	0.793806	2.9299	-3324.57	-2950.08			8.23494	7.83076	9.06781	14.8784
	2.70769	15.1176	7.71922	7.39438	3.17433	14.1073	7.07807	10.5581	9.53023	20.1252	8.08126	16.2434	275.868	0.0532643	0.435997	0.791261	2.92212	-3324.71	-2948.49			8.51485	8.22534	9.05547	14.8166
	2.78271	15.906	7.72225	7.59492	3.2274	14.2888	6.88838	10.9917	10.0485	21.3472	8.07178	15.842	287.173	0.0531252	0.435957	0.790984	2.91423	-3324.94	-2948.01			8.80366	8.37037	9.30952	15.087
	2.81925	16.5608	7.79349	7.68248	3.29685	14.4368	6.92687	11.3918	10.6842	22.1225	8.14006	15.9022	296.153	0.0530356	0.435862	0.794748	2.90662	-3325.29	-2948.46			9.05784	8.47205	9.66763	15.3883
	2.96622	17.3477	7.74475	7.83154	3.3968	14.8815	7.07275	12.0051	10.9065	23.4415	8.61155	15.7479	297.63	0.0534201	0.435434	0.795942	2.90241	-3325.66	-2948.29			9.35289	8.70328	9.99478	15.9337
	2.97866	17.683	7.82653	8.04537	3.52357	15.9991	7.28166	12.6001	11.309	25.1931	8.78264	15.5316	299.317	0.0535293	0.43529	0.798692	2.89982	-3326	-2946.67			9.49608	9.18935	10.3969	16.5024
	3.03049	18.0744	8.04036	8.34611	3.64087	16.6847	7.65408	13.1084	11.5431	26.7536	8.96596	15.0816	304.289	0.0539593	0.435207	0.800359	2.89796	-3326.36	-2945.03			9.71509	9.55724	10.7685	16.9337
	3.08518	18.4675	7.95042	8.8723	3.7279	18.4743	8.08355	13.4463	11.8515	29.4271	9.26402	14.7542	314.219	0.0544441	0.435099	0.802643	2.89246	-3326.87	-2944.1			9.83437	10.3582	11.1271	17.8151
	3.1177	18.8549	8.21296	9.32611	3.79748	19.6686	8.46066	13.8583	12.3565	30.7306	9.48889	14.1439	322.266	0.0542762	0.434941	0.802699	2.88614	-3327.42	-2942.93			10.0618	10.9307	11.5585	18.1211
	3.18034	19.2274	8.48582	9.49088	3.90194	21.1296	9.09332	14.4506	12.6973	31.838	9.58444	13.5529	328.366	0.0541059	0.434609	0.803115	2.87834	-3327.98	-2940.32			10.2978	11.5075	12.0804	18.3251
	3.22857	19.82	8.58102	10.0045	3.99003	22.9474	9.64365	14.9837	12.8755	33.1891	9.60309	12.9897	329.378	0.0538955	0.434282	0.804285	2.87041	-3328.55	-2936.99			10.5432	12.314	12.5009	18.594
	3.30158	20.151	8.71207	10.3687	4.20394	24.9698	10.4206	15.3383	13.0559	33.8933	9.68112	12.416	324.902	0.0537684	0.434781	0.806352	2.85541	-3329.15	-2934.28			10.7215	13.1808	12.9382	18.6635
	3.30794	20.0501	8.91093	11.041	4.3475	26.1555	10.7906	15.4283	13.2401	35.0717	9.84021	12.3094	313.266	0.0537364	0.435141	0.808857	2.84534	-3329.83	-2930.6			10.7563	13.848	13.153	19.0738
	3.377	19.6784	8.92197	11.6333	4.70586	27.637	11.0941	15.6145	13.0622	35.8546	9.89844	12.161	298.354	0.05391	0.434875	0.812432	2.83381	-3330.48	-2925.24			10.6591	14.6587	13.2569	19.3047
	3.42083	19.2336	9.02631	12.2384	5.07266	29.3974	11.2752	15.6228	12.6627	36.4959	9.95809	11.7066	284.632	0.053978	0.435258	0.808214	2.81317	-3331.08	-2918.71			10.5602	15.5695	13.1869	19.3868
	3.4663	18.8553	9.28931	13.2954	5.38585	31.5322	11.51	15.6427	12.8228	37.2819	9.70936	11.431	274.85	0.0538439	0.435727	0.799921	2.78963	-3331.69	-2911.74			10.537	16.7378	13.3251	19.4741
	3.56721	18.445	9.40234	14.1566	5.8251	34.0607	11.7947	15.3676	12.6637	38.4627	9.54752	11.1701	266.484	0.0541768	0.436375	0.79257	2.76346	-3332.35	-2905.84			10.4715	18.0141	13.2753	19.7268
	3.62475	18.665	9.49753	15.3784	6.23228	36.3416	12.1948	15.2386	12.315	40.3426	9.43295	10.9243	253.444	0.0542348	0.436252	0.788122	2.74146	-3332.98	-2899.49			10.5957	19.3174	13.2495	20.2333
	3.67542	18.9748	9.76289	17.0008	6.72102	38.9538	12.8336	15.321	12.068	41.0475	9.26183	10.7986	235.498	0.0539343	0.436396	0.785408	2.7198	-3333.51	-2891.55			10.8044	20.8919	13.4076	20.3693
	3.72618	19.2365	9.96293	18.5549	7.72172	41.1275	14.0237	15.0331	11.7099	42.6385	9.11353	11.3548	217.576	0.0535152	0.436336	0.778315	2.70846	-3334.01	-2884.19			10.9752	22.4681	13.5889	21.0356
	3.775	19.4303	9.8658	21.3833	8.71799	43.1134	14.724	14.8967	11.5326	44.8117	8.788	12.2608	200.434	0.0538381	0.436121	0.769654	2.70718	-3334.56	-2877.06			11.0237	24.4049	13.7178	21.9535
	3.85374	19.2416	9.90201	23.7854	10.1208	45.2588	15.4013	14.5101	11.3549	45.6751	8.74941	13.2898	185.461	0.0535595	0.436035	0.761024	2.7029	-3335.11	-2862.14			10.9991	26.3883	13.7554	22.5714
	3.90352	19.2765	10.0189	28.0732	11.6388	47.9923	17.4257	14.1249	11.0697	47.5165	8.65923	14.1119	178.791	0.0534801	0.435482	0.751726	2.70936	-3335.64	-2829.16			11.0663	29.2348	14.2068	23.4292
	4.01331	19.2841	10.0677	32.9211	13.1131	52.0577	19.7835	13.8678	10.8877	49.4452	8.61749	15.2773	180.461	0.0538294	0.434666	0.737686	2.70198	-3336.16	-2754.8			11.1217	32.6973	14.8463	24.4467
	4.07859	19.4694	10.1454	37.7416	14.7344	54.532	23.5523	13.4621	10.6358	50.1169	8.4399	16.9853	187.938	0.0538753	0.434712	0.72206	2.68876	-3336.7	-2598.82			11.2311	35.6693	15.8834	25.1807
	4.20943	19.3836	10.3171	42.4989	16.4966	57.364	26.0327	13.3245	10.4251	50.5627	8.48188	18.4335	191.301	0.0540785	0.434271	0.711858	2.68578	-3337.28	-2372.52			11.3034	38.7865	16.5941	25.8261
	4.26706	19.0632	10.3253	47.3899	18.2444	60.1513	28.6735	13.0696	9.99131	51.3904	8.41375	20.1	191.234	0.0544364	0.434447	0.711358	2.68421	-3337.81	-2090.8			11.2185	41.9285	17.2448	26.6347
	4.42762	18.9507	10.4085	50.5174	20.026	63.2607	30.2459	12.9986	10.0716	51.4956	8.56341	22.6679	194.327	0.0544334	0.433643	0.717137	2.68187	-3338.3	-1772.63			11.2623	44.6014	17.772	27.5756
	4.68966	18.725	10.4108	53.435	21.3306	65.9135	31.8572	13.0387	10.0616	51.7058	8.5187	24.8683	202.228	0.0548224	0.433158	0.720568	2.67773	-3338.79	-1454.18			11.2751	46.893	18.3192	28.3643
	4.77512	18.2912	10.4097	56.0855	22.4474	67.2073	32.6567	12.8179	10.4778	51.09	8.51472	26.8237	213.725	0.0550593	0.43262	0.721537	2.67353	-3339.33	-1118.6			11.1587	48.5801	18.6508	28.8094
	4.87972	17.8408	10.5464	57.0859	23.0781	68.0979	32.4547	12.7337	10.6796	49.9289	8.5313	28.378	222.216	0.0555898	0.432002	0.718941	2.66596	-3339.86	-770.908			11.0889	49.4206	18.6226	28.9461
	4.94707	17.4999	11.059	57.7924	23.3046	68.4008	33.1448	12.8112	10.677	48.049	8.66435	29.1677	229.728	0.0558667	0.431892	0.715938	2.6573	-3340.3	-422.862			11.1687	49.8326	18.8777	28.627
	5.01475	18.0205	11.4035	57.8872	23.0242	67.9327	33.5333	12.9297	10.944	46.4681	8.59389	29.9016	247.551	0.0562172	0.432004	0.71394	2.64268	-3340.71	-68.9758			11.4796	49.6147	19.1357	28.3212
	5.08718	17.8242	11.912	56.1685	22.5772	66.6406	33.0504	13.7223	11.4675	44.0525	8.63821	30.5247	276.973	0.056526	0.431653	0.718951	2.62843	-3341.09	247.311			11.6078	48.4621	19.4134	27.7385
	5.15945	17.9871	12.6937	53.2273	21.8215	63.2175	33.1116	14.2315	12.2925	40.9786	8.91833	31.1033	307.295	0.0562579	0.43252	0.72209	2.62398	-3341.43	531.502			11.9467	46.0888	19.8785	27.0001
	5.1826	18.8161	13.0224	49.6708	20.8381	60.4081	33.4385	14.7023	13.45	38.4684	9.18233	31.6954	323.919	0.0561084	0.433006	0.725999	2.62228	-3341.69	735.158			12.3404	43.639	20.5302	26.4487
	5.20624	19.5687	13.6206	45.674	19.3451	57.7886	33.6554	15.5781	14.579	36.7843	9.49166	31.9045	327.531	0.0560033	0.433553	0.730035	2.63435	-3341.85	861.299			12.7985	40.9359	21.2708	26.0602
	5.22024	20.3238	14.1095	40.824	17.7495	53.7544	34.1714	16.7932	16.0659	34.1727	9.77175	31.6568	338.217	0.0555086	0.433538	0.730789	2.65419	-3342.02	924.344			13.2178	37.4427	22.3435	25.2004
	5.19572	20.6872	14.3516	36.678	15.6338	47.7963	35.2997	17.2956	17.3445	31.8611	10.2156	31.4478	356.707	0.0554135	0.433458	0.731565	2.67315	-3342.2	948.975			13.4115	33.3694	23.3133	24.5081
	5.07531	20.6756	14.7015	31.6768	13.6674	42.4372	36.391	17.613	19.1274	28.019	10.9479	31.3278	369.908	0.0550967	0.433187	0.733452	2.68941	-3342.35	947.296			13.4841	29.2605	24.3771	23.4316
	5.13856	20.5639	15.0719	26.6788	11.6859	38.008	36.8998	18.1308	21.1755	25.791	11.5805	31.4308	374.245	0.054881	0.432947	0.735228	2.69451	-3342.4	917.491			13.5915	25.4576	25.402	22.9341
	5.00044	20.3892	14.93	23.4898	10.4568	32.4328	37.5795	18.2974	22.2657	22.6885	12.1323	32.0348	373.962	0.0544198	0.433655	0.735919	2.70242	-3342.44	850.172			13.4399	22.1265	26.0475	22.2852
	4.98574	20.218	14.5534	20.2379	9.09261	28.4197	37.7942	18.0735	23.2979	21.8763	12.6562	32.9046	379.477	0.0540067	0.434085	0.737772	2.70672	-3342.43	743.026			13.2524	19.2501	26.3885	22.479
	4.9787	19.326	14.3908	16.8894	8.15167	24.8557	38.1773	18.0398	24.7759	21.1517	13.39	35.9872	385.704	0.0538029	0.433886	0.739804	2.7137	-3342.31	595.487			12.8985	16.6322	26.9977	23.5096
	4.90472	18.6162	14.0298	14.7994	7.20083	22.4287	38.3158	17.3794	26.0175	20.9035	14.469	37.3472	384.746	0.0537639	0.434152	0.744252	2.72317	-3342.04	411.797			12.5169	14.8096	27.2376	24.2399
	4.78752	17.839	13.1475	13.4321	6.57874	20.7595	37.6613	16.7434	26.6919	21.289	15.1312	38.9174	370.727	0.0536852	0.434218	0.745592	2.72458	-3341.63	208.97			11.9247	13.5901	27.0322	25.1125
	4.74861	16.7722	12.6246	12.4793	5.94639	20.0739	36.1455	16.3092	27.4619	21.6619	15.9907	38.901	354.541	0.0537404	0.43406	0.744726	2.7235	-3341.13	-9.54054			11.3818	12.8332	26.6388	25.5179
	4.62766	15.4137	11.8575	11.4487	5.4402	18.1444	33.9573	15.6566	27.9276	21.554	16.6728	39.3899	352.122	0.0535594	0.432995	0.741718	2.71417	-3340.61	-241.494			10.633	11.6778	25.8472	25.8722
	4.4974	13.6616	11.0088	10.9697	5.18819	16.8933	31.8687	14.5795	28.1884	21.4175	17.1376	40.1672	359.639	0.0535289	0.432789	0.74292	2.70708	-3340.03	-476.475			9.72258	11.0171	24.8789	26.2408
	4.36255	12.7334	10.4033	10.4234	4.73244	15.6492	29.3891	13.8611	27.8419	21.1276	17.4364	40.1489	358.888	0.053546	0.432802	0.741829	2.70579	-3339.41	-714.355			9.16644	10.2683	23.6973	26.2376
	4.18777	12.428	9.90867	10.1413	4.6083	14.8445	26.6974	13.322	27.1049	21.0822	17.2927	40.0596	344.648	0.053361	0.432963	0.738441	2.69692	-3338.82	-949.603			8.84147	9.86469	22.3747	26.1448
	3.95908	12.5392	9.46032	9.81713	4.36304	13.9504	24.8161	12.3555	25.9753	20.7468	17.0517	39.8763	331.465	0.0531758	0.43296	0.735363	2.69401	-3338.29	-1177.6			8.65287	9.37687	21.049	25.8916
	3.96924	12.545	9.43663	9.52235	4.10805	13.3301	23.3406	12.1211	25.0328	20.3338	16.7337	39.0048	321.771	0.053073	0.432493	0.73652	2.69119	-3337.81	-1379.56			8.65031	8.98684	20.1648	25.3575
	3.87544	12.7618	9.7156	9.15968	3.92848	12.4623	22.3916	12.0514	24.1896	19.338	16.407	38.0677	309.751	0.052746	0.432466	0.733659	2.68366	-3337.34	-1552.33			8.78427	8.51682	19.5442	24.6042
	3.759	13.4084	10.0789	8.77146	3.7115	11.662	21.0211	11.6499	22.8709	17.7467	15.9039	36.0681	301.745	0.0520861	0.432904	0.730981	2.68759	-3336.96	-1688.08			9.08211	8.04831	18.514	23.2396
	3.77527	13.7386	10.5105	8.49165	3.61127	10.6014	19.6963	11.2653	21.0576	16.3284	14.8532	34.1613	293.782	0.0519385	0.433256	0.723956	2.69925	-3336.69	-1793.77			9.34147	7.56809	17.3397	21.781
	3.79925	14.0585	11.5985	8.36586	3.49518	9.47649	18.8733	11.2174	19.7608	13.9193	13.8732	32.053	286.819	0.0517963	0.433608	0.716125	2.71451	-3336.57	-1875.27			9.81873	7.11251	16.6171	19.9485
	3.79597	14.1707	12.5454	8.18055	3.48977	8.33239	18.7458	10.9434	18.4658	12.297	12.6888	30.6423	281.208	0.0516398	0.433422	0.709301	2.73517	-3336.55	-1940.23			10.1707	6.66757	16.0517	18.5427
	3.78703	14.0751	13.3342	8.12277	3.54992	7.72982	18.7539	10.6085	17.0581	11.0679	11.3389	29.5775	273.281	0.0515358	0.433724	0.70387	2.75641	-3336.54	-1994.64			10.3988	6.4675	15.4735	17.3281
	3.87679	14.1475	13.8952	7.94695	3.52306	7.39683	18.688	10.0013	15.418	10.0111	10.1881	28.3321	257.731	0.0515133	0.434158	0.703484	2.76483	-3336.59	-2045.51			10.6398	6.28895	14.7025	16.1771
	3.95823	14.0003	14.7451	7.82316	3.67739	7.2666	18.2152	9.73188	14.4796	9.17142	9.05537	27.6067	242.618	0.0513825	0.434004	0.699273	2.77192	-3336.69	-2094.38			10.9012	6.25572	14.1422	15.2778
	4.06312	13.6124	15.0931	7.503	3.7884	7.43741	17.8478	9.31097	13.4334	8.64255	8.32644	26.9436	236.441	0.051364	0.43413	0.700373	2.78559	-3336.77	-2140.53			10.9229	6.24294	13.5307	14.6375
	4.14763	13.1831	15.252	7.04546	3.9346	7.58182	18.1598	9.00345	12.6514	8.25464	7.83344	26.4702	236.481	0.0515726	0.43487	0.701304	2.79639	-3336.82	-2184.39			10.8609	6.18729	13.2715	14.1861
	4.14663	12.7415	15.2136	6.63808	4.01569	7.99699	18.4908	8.5254	12.0128	7.85783	7.46528	25.8591	242.12	0.0519354	0.435469	0.698359	2.79966	-3336.83	-2226.22			10.7006	6.21692	13.0097	13.7274
	4.11836	12.0902	14.768	6.42325	4.13053	8.23535	17.4638	8.0496	11.4728	7.62729	7.17408	25.381	246.301	0.0523489	0.43583	0.69686	2.80032	-3336.85	-2268.98			10.3255	6.26305	12.3287	13.3941
	4.14368	11.1553	14.309	6.29114	4.19771	8.43599	17.3014	7.91812	11.1193	7.30231	6.89412	24.763	251.396	0.0527228	0.435787	0.700375	2.78658	-3336.92	-2311.14			9.86932	6.30828	12.1129	12.9865
	4.07077	10.222	13.9659	6.17941	4.30329	8.66259	17.1201	7.81837	10.8409	7.10878	6.63886	24.4326	254.608	0.0526423	0.435666	0.705521	2.76781	-3336.97	-2352.73			9.41955	6.38176	11.9265	12.7268
	3.96831	9.18759	13.0823	6.07062	4.32504	9.12705	17.0619	7.96006	10.6952	7.0377	6.41876	24.0306	253.173	0.0525931	0.43574	0.71284	2.74442	-3336.94	-2394.67			8.74607	6.50757	11.9057	12.4957
	3.85242	8.57655	12.092	6.10468	4.35944	9.44706	16.7349	8.11656	10.4978	6.8908	6.19028	23.6657	249.365	0.0527549	0.435946	0.719681	2.72501	-3336.9	-2437.08			8.17365	6.63706	11.7831	12.2489
	3.73342	8.05594	10.9805	6.0897	4.28896	9.67209	16.4434	8.12929	10.0747	6.83269	5.98551	22.9716	249.221	0.0526119	0.436647	0.727709	2.70787	-3336.87	-2479.96			7.58995	6.68358	11.5491	11.9299
	3.58493	7.61531	9.9781	6.07447	4.30601	9.91485	16.0465	8.29472	9.8722	6.86048	5.82144	22.7036	253.28	0.0524328	0.43726	0.72802	2.70224	-3336.84	-2519.33			7.05944	6.76511	11.4045	11.7952
	3.44187	7.07049	8.825	6.07098	4.33579	10.2541	15.6707	8.42017	9.89932	6.99106	5.70453	22.1171	258.862	0.0521112	0.437824	0.725388	2.68933	-3336.75	-2555.54			6.44579	6.88694	11.3301	11.6042
	3.27423	6.9672	7.9991	6.10941	4.26807	10.5364	15.4576	8.45923	9.96746	7.12746	5.61554	21.3912	260.712	0.0519733	0.438173	0.72369	2.67442	-3336.63	-2590.17			6.08017	6.97131	11.2948	11.3781
	3.00089	6.89243	7.43808	6.19894	4.10572	10.5454	15.3778	8.86414	9.92986	7.03673	5.47333	20.3555	256.062	0.0516909	0.438109	0.722745	2.6655	-3336.52	-2623.34			5.77713	6.95003	11.3906	10.9552
	2.84224	6.67686	7.0129	6.22368	3.94276	10.5164	15.1243	9.28221	9.91904	6.90952	5.21324	19.5919	247.747	0.051455	0.437987	0.720001	2.65881	-3336.46	-2656.1			5.51067	6.89427	11.4419	10.5716
	2.76021	6.76163	7.23992	6.31376	3.91261	10.6928	15.4857	9.78796	9.87692	6.79993	5.08074	18.572	245.63	0.0510578	0.437879	0.717225	2.65605	-3336.4	-2686.47			5.58725	6.97306	11.7169	10.1509
	2.58917	6.92601	7.41871	6.44245	3.83588	10.8606	16.6765	10.2856	9.84237	6.82442	4.92655	17.5779	247.581	0.0508397	0.437696	0.710215	2.66639	-3336.3	-2715.21			5.64463	7.04632	12.2682	9.77629
	2.43377	7.19073	7.56864	6.41269	3.78781	11.0251	18.1239	10.9122	9.80878	6.8472	4.82469	16.2113	247.244	0.0510642	0.437343	0.700346	2.67795	-3336.22	-2742.13			5.73105	7.07519	12.9483	9.29439
	2.36483	7.50375	7.89704	6.48666	3.8409	10.9272	20.0288	11.2306	9.65745	6.91798	4.57884	15.1009	248.893	0.051007	0.437167	0.698922	2.69384	-3336.18	-2766.85			5.92187	7.08491	13.639	8.86592
	2.34961	7.83244	8.50725	6.39189	3.88824	11.1272	21.2668	11.5513	9.67571	7.01814	4.55671	13.9878	250.642	0.0509858	0.436467	0.695192	2.70283	-3336.17	-2788.45			6.22977	7.13578	14.1646	8.5209
	2.38465	7.92688	8.75192	6.47543	3.97999	10.8739	22.6074	11.9667	9.54067	7.05853	4.47707	13.1948	252.61	0.0512322	0.435604	0.696097	2.71124	-3336.17	-2807.79			6.35448	7.10978	14.7049	8.24347
	2.34223	8.23697	9.45326	6.47207	4.12385	10.9634	23.9046	12.4457	9.45108	7.39892	4.42093	12.5234	252.196	0.0516271	0.434763	0.699286	2.71982	-3336.11	-2826.12			6.67749	7.18644	15.2671	8.11442
	2.36907	8.85671	10.2988	6.64687	4.28583	11.1888	25.1687	12.9934	9.20349	7.65792	4.331	12.1774	253.388	0.0520342	0.434535	0.699886	2.72807	-3336.05	-2843.51			7.17487	7.37384	15.7885	8.05543
	2.36619	9.25842	10.8346	6.82746	4.28503	11.1899	25.9205	13.4937	8.90013	7.89882	4.24096	12.2049	259.857	0.052517	0.435327	0.699078	2.72568	-3336.04	-2858.85			7.48641	7.43413	16.1048	8.11489
	2.4255	9.81552	11.5968	7.07004	4.43884	11.4362	26.2784	13.8553	8.8214	8.24091	4.12004	12.7211	270.166	0.0533963	0.435481	0.697747	2.72914	-3336.04	-2872.84			7.94596	7.64836	16.3183	8.36067
	2.44667	10.2523	12.5781	7.57812	4.72152	11.5305	26.8112	14.1715	8.62723	8.61357	4.05114	13.037	276.437	0.0536734	0.435753	0.699878	2.73717	-3336	-2885.34			8.42567	7.94338	16.5366	8.56724
	2.47161	10.7676	13.1585	8.27925	4.894	12.3644	26.8426	14.1874	8.43329	8.87451	4.03829	13.1656	278.446	0.0542433	0.435747	0.707456	2.75274	-3335.87	-2895.76			8.79926	8.51256	16.4878	8.6928
	2.58772	11.0981	13.5444	9.22086	5.34836	13.2929	26.1245	14.4069	8.13011	9.49994	4.08191	13.3218	281.996	0.054778	0.435508	0.712232	2.75742	-3335.73	-2904.41			9.07675	9.28736	16.2205	8.96789
	2.69358	11.4983	14.085	10.9569	5.9142	14.3871	25.4299	14.4644	7.87868	10.3332	4.14536	14.002	285.514	0.0543362	0.435492	0.710721	2.76818	-3335.62	-2912.22			9.42562	10.4194	15.9243	9.49353
	2.7852	12.267	14.6176	12.8884	6.57005	15.3756	23.9238	14.5413	7.80471	10.9848	4.24382	15.1987	284.881	0.0547235	0.435038	0.710126	2.76791	-3335.52	-2918.15			9.88995	11.6113	15.4233	10.1424
	2.80725	12.555	14.5676	15.1368	7.19634	16.5865	22.8782	14.5337	7.50016	11.5571	4.31267	16.1218	287.667	0.0549434	0.435045	0.715974	2.77414	-3335.37	-2923.04			9.97662	12.9732	14.9707	10.6639
	2.81186	12.9083	14.8888	16.6574	7.72297	17.8932	21.7579	14.43	7.19177	12.2511	4.38963	16.7753	292.917	0.0551726	0.435449	0.720929	2.77933	-3335.2	-2926.35			10.203	14.0912	14.4599	11.1387
	2.87917	13.3507	15.2379	18.1533	8.26331	19.0231	20.2268	14.2503	6.99828	12.3833	4.47088	17.4768	295.487	0.0552493	0.435471	0.721012	2.78495	-3335.12	-2928.53			10.4893	15.1466	13.8251	11.4436
	2.87219	13.4103	15.1281	19.933	8.87438	20.0108	18.6733	14.076	6.90354	12.6657	4.47087	17.9819	297.836	0.0553661	0.435384	0.729101	2.78615	-3335.09	-2930.73			10.4702	16.2727	13.2176	11.7061
	2.89305	13.4192	15.1334	21.5187	9.52744	21.0301	17.3551	13.9622	6.58334	12.8549	4.52361	18.4373	296.841	0.0551219	0.434643	0.737332	2.7945	-3334.98	-2932.36			10.4819	17.3588	12.6335	11.9386
	2.91931	13.4662	15.1475	23.4758	10.4109	22.8157	16.5194	13.8244	6.33725	13.1448	4.47794	18.741	292.113	0.0549133	0.433974	0.747383	2.80249	-3334.75	-2932.96			10.511	18.9008	12.227	12.1212
	2.95308	13.6808	14.7539	25.151	11.0964	23.6059	15.1702	13.5547	6.24154	13.2508	4.45058	18.4288	291.638	0.0546561	0.433461	0.751884	2.81428	-3334.54	-2932.57			10.4626	19.9511	11.6555	12.0434
	2.97407	14.1204	14.6881	26.6287	11.6101	24.1458	13.7921	13.4618	6.05696	13.4872	4.466	18.6952	301.479	0.054463	0.433185	0.755564	2.81545	-3334.44	-2931.76			10.5942	20.7948	11.1036	12.2161
	2.89416	14.6712	14.6578	27.7084	11.9949	24.1932	12.9605	13.4794	5.98223	13.146	4.39858	19.0274	305.639	0.054213	0.433212	0.760319	2.81883	-3334.32	-2931.21			10.7411	21.2988	10.8074	12.1907
	2.81285	14.7978	14.4338	28.9827	12.1402	23.8376	12.779	13.3794	5.8237	12.8045	4.35727	19.4495	297.986	0.054345	0.432822	0.764848	2.82164	-3334.05	-2930.26			10.6815	21.6535	10.6607	12.2038
	2.75161	14.5424	14.1995	29.0734	12.0486	23.4147	12.7976	13.1551	5.66174	12.5724	4.29878	19.9214	288.679	0.0547602	0.432545	0.769647	2.83399	-3333.7	-2929.11			10.4978	21.5122	10.5382	12.2642
	2.76728	15.1378	14.2163	28.7137	12.0044	22.863	12.6811	13.0253	5.53441	12.3235	4.24625	19.6851	282.191	0.0548305	0.432557	0.767396	2.84953	-3333.44	-2928.16			10.7071	21.1937	10.4136	12.0849
	2.74772	15.8788	14.575	28.3767	12.1138	21.7658	12.549	12.8284	5.43529	11.7352	4.11305	19.5182	275.529	0.0547018	0.432542	0.765379	2.85816	-3333.15	-2927.77			11.0672	20.7521	10.2709	11.7888
	2.76374	16.8232	14.6154	28.7857	11.9936	21.0379	12.6271	12.761	5.40087	11.6253	4.0667	19.6332	266.638	0.0548112	0.432447	0.771524	2.86349	-3332.66	-2927.26			11.4008	20.6058	10.263	11.775
	2.77022	17.4441	14.8552	29.0673	11.7803	19.7494	12.9589	12.7347	5.27602	11.3892	3.98736	19.9472	260.755	0.0551198	0.432742	0.775618	2.86776	-3331.96	-2926.39			11.6898	20.199	10.3232	11.7746
	2.82769	18.5046	15.8023	28.652	11.5082	18.6038	13.1901	12.485	5.19888	10.9222	3.92046	20.2271	257.574	0.0547357	0.432777	0.783655	2.87278	-3331.27	-2925.07			12.3782	19.588	10.2913	11.6899
	2.88296	19.5204	16.2171	28.2997	11.0958	16.6056	13.1107	12.5883	5.07765	10.5122	3.9605	20.4527	255.143	0.0548048	0.432744	0.78557	2.86948	-3330.7	-2924.18			12.8735	18.6671	10.2589	11.6418
	2.91201	20.4813	16.6888	27.9067	10.9395	15.1261	13.1074	12.734	4.88548	9.96313	4.0524	20.7669	251.668	0.0546673	0.433105	0.783375	2.86829	-3330.02	-2924.09			13.3607	17.9908	10.2423	11.5941
	2.96591	21.508	17.5217	27.838	10.6851	13.6814	13.4982	12.9743	4.78796	9.64946	4.06207	21.5081	241.621	0.0546666	0.433595	0.780201	2.87271	-3329.16	-2924.46			13.9985	17.4015	10.4202	11.7399
	3.0109	22.5141	18.0345	26.9851	10.4278	12.5524	13.9291	13.0049	4.92444	9.69097	4.16204	22.1814	227.306	0.0542461	0.433886	0.782627	2.87603	-3328.41	-2924.42			14.5198	16.6551	10.6195	12.0115
	3.0577	23.6183	18.4939	26.0345	10.2311	11.4587	14.0641	13.4274	5.06488	9.69663	4.21365	23.9837	218.089	0.0540816	0.434451	0.781018	2.88231	-3327.97	-2924.67			15.0566	15.9081	10.8521	12.6313
	3.13425	24.3587	19.4579	25.3699	10.06	10.8056	13.9782	13.9135	5.12701	9.71695	4.26374	24.9858	214.479	0.0535751	0.435297	0.779374	2.88852	-3327.71	-2925.29			15.6503	15.4118	11.0062	12.9888
	3.21759	24.4978	19.9534	25.1585	9.96037	9.97384	13.9398	14.4599	5.29644	9.97279	4.41487	25.9648	214.717	0.0536467	0.436027	0.785773	2.88883	-3327.46	-2925.38			15.8896	15.0309	11.2321	13.4508
	3.2985	25.0379	20.1325	25.1475	9.76956	9.40982	13.7931	15.1437	5.52998	10.3287	4.62972	27.7779	215.907	0.0537754	0.435721	0.788234	2.89491	-3327.28	-2925.2			16.1563	14.7756	11.4889	14.2454
	3.48653	26.2427	20.4703	24.5665	9.62157	8.54427	13.6572	16.0426	5.92011	10.6352	4.9393	29.4869	216.365	0.0538094	0.435398	0.791671	2.90431	-3327.38	-2924.92			16.7332	14.2441	11.8733	15.0205
	3.61998	26.7101	20.6772	24.0734	9.58669	8.18382	13.4754	16.5298	6.25867	11.012	5.33457	31.1717	213.379	0.0534313	0.435032	0.79795	2.90989	-3327.79	-2924.78			17.0024	13.948	12.0879	15.8394
	3.76626	26.9916	20.5576	24.1582	9.3785	7.63687	13.3276	17.1762	6.68051	11.9871	5.69351	34.616	216.252	0.0534337	0.434773	0.798677	2.91255	-3328.15	-2924.86			17.1051	13.7245	12.3947	17.4322
	3.88051	27.4184	20.3814	23.9244	8.97409	7.22966	13.4572	17.4206	7.19177	12.9363	6.25359	38.5835	223.952	0.053217	0.434705	0.797343	2.91371	-3328.27	-2924.46			17.2268	13.3761	12.6899	19.2578
	4.00722	27.6663	20.3783	23.462	8.62458	7.01017	13.3218	18.2206	7.80727	14.1244	7.04814	42.5958	230.067	0.0532951	0.434853	0.804391	2.91192	-3328.41	-2923.76			17.3506	13.0322	13.1166	21.2561
	4.06135	27.4202	19.4899	23.1149	8.22619	6.78833	12.7766	18.5589	8.19216	15.9692	7.6922	45.2927	230.546	0.0530613	0.434279	0.810533	2.90658	-3328.69	-2923.72			16.9905	12.7098	13.1759	22.9847
	4.16724	27.7461	18.8418	23.5566	7.75328	6.92416	12.4792	18.9859	8.52007	18.3415	8.53325	49.631	234.494	0.0531822	0.434378	0.813338	2.90345	-3328.49	-2924.46			16.9184	12.7447	13.3284	25.5019
	4.242	26.8264	18.2925	24.0338	7.66106	7.20591	12.0472	19.2151	9.03299	22.3851	9.24132	55.06	238.198	0.0528878	0.434652	0.812267	2.8991	-3327.4	-2925.77			16.4536	12.9669	13.4318	28.8955
	4.38042	26.2939	17.5585	24.8659	7.4467	7.17942	11.8045	19.452	9.53252	27.3251	10.8936	62.4762	240.969	0.0532431	0.434474	0.810129	2.88466	-3325.18	-2927.98			16.0776	13.164	13.5963	33.565
	4.39587	26.3605	16.6931	25.5372	7.01252	7.74719	11.3875	19.4068	9.99644	34.1403	12.7302	68.5371	243.672	0.0534049	0.433998	0.802695	2.87133	-3321.81	-2930.63			15.8165	13.4323	13.5969	38.4692
	4.43527	26.1304	16.408	26.0362	6.73739	8.52034	11.0613	19.6761	10.3457	41.0929	14.6243	75.7728	244.245	0.0537159	0.433965	0.795493	2.85164	-3316.54	-2933.82			15.6579	13.7647	13.6944	43.83
	4.40063	25.3205	15.822	26.6312	6.51747	9.38217	10.8195	20.2115	10.6384	50.6153	16.0528	82.0984	239.148	0.0536953	0.434304	0.788696	2.82673	-3308.49	-2937.76			15.181	14.1769	13.8898	49.5888
	4.39148	24.075	15.057	27.0229	6.32009	11.4296	10.7097	20.3857	10.8907	56.4066	17.4355	88.2423	236.434	0.053902	0.434643	0.77755	2.8013	-3297.08	-2942.38			14.5078	14.9242	13.9954	54.0281
	4.3415	23.2919	14.632	27.2458	6.2059	13.4672	10.5424	20.8165	10.9197	61.2811	19.0561	92.8366	232.422	0.0542253	0.434587	0.768625	2.7816	-3279.29	-2947.39			14.0885	15.6396	14.0929	57.7246
	4.27008	22.5032	14.0447	27.4642	6.0961	14.6749	10.5264	20.7438	10.9797	65.888	20.2637	95.428	224.155	0.0544771	0.434616	0.759378	2.76682	-3248.81	-2953.33			13.606	16.0784	14.0833	60.5266
	4.37704	21.0724	13.4453	27.5243	6.22728	15.8591	10.3746	20.9847	11.0884	69.5432	21.152	96.6193	213.284	0.0546541	0.433916	0.753847	2.74915	-3208.25	-2960.43			12.9649	16.5369	14.1492	62.4382
	4.33718	20.0556	13.3147	27.3713	6.40937	17.4028	10.4	21.1108	11.2075	72.7264	21.9093	98.1739	209.388	0.0547373	0.433615	0.751974	2.72723	-3160.63	-2967.3			12.5692	17.0611	14.2394	64.2698
	4.42383	18.6168	13.5215	26.7446	6.54137	18.8363	10.5486	21.3008	11.3145	73.7215	22.1826	97.5193	210.543	0.0550632	0.433385	0.750837	2.70837	-3103.32	-2974.38			12.1874	17.3741	14.388	64.4744
	4.52367	18.2255	13.4001	26.2118	6.84603	19.7952	10.6672	21.1727	11.2837	73.7416	22.3549	96.4706	208.762	0.055418	0.432216	0.748605	2.68997	-3045.2	-2980.99			12.0498	17.6177	14.3745	64.189

## Sheet: P206 U2
	Ra Li	Oi Li	Oe Li	MF Li	ICO Li	LO Li	Ra Re	Oi Re	Oe Re	MF Re	ICO Re	LO Re	EKG	Kippwinkel	Rotwinkel	Kraft x	Kraft y	Druck li	Druck re			Bauch links	Rücken links	Bauch rechts	Rücken rechts
	5.235	10.6278	8.79487	81.1789	13.249	33.2704	3.99776	11.0825	8.71114	82.8062	25.8183	55.4948	1248.25	0.105552	0.351592	0.869537	2.2023	43	-3227.26			8.21923	42.5661	7.93046	54.7065
	5.28754	11.1181	9.57542	79.2503	13.5087	32.3138	4.0266	10.8691	8.48207	79.3498	25.5107	54.0995	1402.04	0.105012	0.351989	0.87484	2.19693	43	-3224.61			8.66036	41.6909	7.79258	52.9867
	5.42172	11.6195	10.1563	76.4623	13.9949	30.7875	3.97444	10.9005	8.24104	75.0216	24.68	52.2421	1556.36	0.1045	0.352387	0.880601	2.19163	0.971191	-3221.89			9.06585	40.4149	7.70531	50.6479
	5.78821	12.1197	11.8697	73.2268	14.3485	29.3838	3.97836	10.7252	7.87278	69.4671	23.5232	49.0683	1710.15	0.103659	0.352222	0.878439	2.18588	11	-3219.03			9.92585	38.9864	7.52543	47.3529
	6.28367	12.3384	13.5778	68.2012	14.7674	27.7345	4.00244	10.3949	7.37155	60.1742	22.4239	46.2095	1855.02	0.102937	0.352776	0.872776	2.18355	3896.76	L			10.7333	36.901	7.25629	42.9359
	6.89129	12.672	14.2704	61.4018	15.0932	24.4541	3.84418	10.0107	6.66245	49.8015	20.3293	41.4026	1985.1	0.102424	0.352827	0.864347	2.17922	4678.9	-3213.53			11.2779	33.6497	6.83911	37.1778
	7.52742	12.8322	14.9847	52.4828	15.5259	20.5388	3.67791	9.72392	6.10847	38.9815	17.8685	36.8597	2096.42	0.102093	0.35323	0.862242	2.17549	4952.48	-3211.77			11.7815	29.5158	6.50343	31.2365
	7.67506	12.7445	15.2338	45.576	15.5229	16.3193	3.41207	9.73859	5.58638	28.9029	15.8159	32.9663	2191.51	0.102609	0.353444	0.859631	2.17112	4968.8	-3211.21			11.8845	25.8061	6.24568	25.895
	7.71425	12.334	15.276	38.3566	15.3583	13.6247	3.275	9.93542	5.13316	21.955	14.12	27.5941	2272.89	0.1036	0.353103	0.853141	2.16408	4968.97	-3211.09			11.7747	22.4466	6.11453	21.223
	7.72414	12.0161	15.2678	30.8765	14.7079	11.0133	3.16065	9.8438	4.76599	17.1293	12.8903	23.3698	2339.3	0.103807	0.35315	0.847896	2.1567	4953.1	-3211.36			11.6693	18.8659	5.92348	17.7964
	7.73947	11.7777	15.0286	24.615	14.497	9.51604	3.07483	10.0057	4.52084	13.6234	11.4057	20.8421	2391.89	0.104284	0.353186	0.836775	2.14975	4951.04	-3211.79			11.5152	16.2093	5.86712	15.2904
	7.75275	11.5802	14.6115	19.1389	14.0029	8.24351	3.03488	9.9638	4.66884	11.8406	10.6388	18.2433	2431.81	0.104671	0.353363	0.828996	2.14113	4967.27	-3212.25			11.3148	13.7951	5.88917	13.5742
	7.63573	11.3034	14.2411	14.4173	13.2766	7.07957	3.04659	9.59782	5.02174	11.1584	10.6207	16.4362	2452.9	0.105352	0.353446	0.809791	2.13487	4972.63	-3212.94			11.0601	11.5911	5.88872	12.7384
	7.39124	11.0947	13.1696	11.5715	12.7174	6.74916	2.9887	9.30412	5.28188	11.462	10.9134	14.714	2452.13	0.105869	0.352958	0.800182	2.14264	4957.64	-3213.95			10.5519	10.346	5.85823	12.3631
	6.92613	11.5687	11.3363	10.451	12.1161	6.38424	2.88908	9.1703	5.69188	11.6143	11.0614	13.1866	2426.39	0.106524	0.352752	0.79817	2.14407	4949.1	-3215.16			9.94374	9.65046	5.91709	11.9541
	6.24475	11.4856	10.1996	9.60003	11.453	6.171	2.79487	9.02638	6.16295	12.968	11.0038	12.5043	2380.28	0.107452	0.352358	0.805824	2.14543	4951.57	-3216.41			9.30999	9.07468	5.99473	12.1587
	5.35333	11.1701	8.91267	8.90601	10.4265	6.21781	2.70761	8.75895	6.52195	15.8892	10.9311	12.5021	2323.04	0.108484	0.352294	0.809411	2.14511	4930.98	-3217.75			8.47869	8.51678	5.99617	13.1075
	4.60246	11.0469	7.77226	8.39178	9.2364	6.45836	2.65637	8.30284	6.678	18.305	10.9689	12.3311	2256.22	0.109189	0.352255	0.818449	2.14659	4862.93	-3219.36			7.80722	8.02884	5.87907	13.8683
	4.3226	11.3267	7.23473	8.00678	8.62057	6.83246	2.62644	7.63652	6.88024	19.3364	11.0421	12.1652	2180.14	0.109187	0.351807	0.827371	2.14789	4778.2	-3221.06			7.62802	7.81994	5.7144	14.1812
	4.08505	11.6279	6.92787	7.77032	8.55068	7.27752	2.5698	7.2123	7.20651	20.1505	10.98	12.2708	2094.77	0.10965	0.352204	0.834354	2.14532	4694.88	-3222.63			7.54693	7.86617	5.66287	14.4671
	3.78532	11.6481	6.82622	7.57961	8.31298	7.5563	2.52269	6.73034	7.46193	20.6993	10.878	12.5783	1998.54	0.110272	0.352684	0.841735	2.142	4572.86	-3224.15			7.41986	7.8163	5.57165	14.7185
	3.6003	11.428	6.73399	7.71991	7.59778	8.03359	2.45587	6.4023	7.39745	20.8997	10.5411	12.7176	1888.42	0.110617	0.352686	0.844147	2.14399	4401.02	-3225.71			7.25411	7.78376	5.41854	14.7194
	3.56694	11.3663	6.73676	7.99831	7.58243	8.4251	2.43989	6.42031	7.26	21.1001	10.1715	12.2615	1767.6	0.110679	0.352406	0.84955	2.14636	4206.18	-3227.15			7.22335	8.00195	5.3734	14.511
	3.54715	11.2795	6.68498	8.33516	7.72786	9.02559	2.39086	6.4244	7.16703	21.3773	9.61215	11.974	1640.04	0.110801	0.35236	0.855436	2.14457	4006.62	-3228.27			7.17053	8.36287	5.32743	14.3211
	3.58347	10.8651	6.71842	8.38509	7.95063	9.81912	2.45691	6.36531	7.0884	21.2951	9.06993	11.7342	1513.93	0.110821	0.352695	0.856798	2.14217	3800.82	-3229.17			7.05565	8.71828	5.30354	14.0331
	3.66481	10.5236	6.8002	8.47646	8.12344	10.594	2.51365	6.15409	6.96252	20.6338	8.74489	11.4903	1391.67	0.110813	0.35313	0.858594	2.14348	3570.37	-3230.04			6.99619	9.06464	5.21009	13.623
	3.69843	10.4982	6.68932	8.49194	8.21384	11.0885	2.60785	5.86543	6.72834	18.6263	8.85824	11.5628	1277.73	0.110852	0.353527	0.862486	2.14536	3342.41	-3230.79			6.96198	9.26476	5.0672	13.0158
	3.76079	10.3945	6.56229	8.46793	8.32903	11.6163	2.67675	5.60932	6.75392	16.1913	8.98841	11.4013	1167.57	0.110728	0.354226	0.859201	2.14958	3126.5	-3231.36			6.90586	9.4711	5.01333	12.1937
	3.7294	9.9983	6.57946	8.41471	8.4249	11.6177	2.73904	5.38524	6.98246	14.5356	9.40297	11.8115	1067.21	0.110861	0.354301	0.866482	2.14544	2908.91	-3231.83			6.76905	9.48575	5.03558	11.9167
	3.70008	9.62477	6.61057	8.3746	8.34835	11.7439	2.75924	5.35001	6.93993	13.1663	9.49915	12.1505	973.806	0.110965	0.35461	0.874117	2.14933	2678.21	-3232.36			6.64514	9.48896	5.0164	11.6053
	3.65789	9.36968	6.47797	8.21732	8.31557	11.8998	2.76772	5.25116	6.91312	12.0809	9.62316	12.0553	884.568	0.110658	0.354171	0.875215	2.15715	2453.18	-3232.9			6.50184	9.47757	4.97733	11.2531
	3.71544	9.21781	6.37956	7.96474	8.15531	12.0085	2.89647	5.16929	6.97509	11.7302	9.82405	12.5211	801.809	0.109927	0.353778	0.881542	2.16242	2244.46	-3233.26			6.4376	9.37618	5.01362	11.3584
	3.70656	9.2058	6.19245	7.5601	7.90513	12.1325	2.92972	5.08178	7.1463	11.357	9.9674	12.4239	724.317	0.109189	0.353808	0.889862	2.17083	2037.88	-3233.54			6.36827	9.19925	5.0526	11.2494
	3.70249	9.24757	5.9749	7.17974	7.62266	12.1046	2.94225	5.1278	7.14316	10.3086	10.0209	12.5728	653.43	0.108466	0.353735	0.900536	2.17634	1802.57	-3233.96			6.30832	8.96899	5.07107	10.9674
	3.65639	9.28709	5.94333	7.04994	7.39887	12.1218	2.95123	5.31333	7.30418	9.82228	10.1091	12.7916	595.187	0.108286	0.353424	0.91215	2.17782	1537.19	-3234.5			6.2956	8.85686	5.18958	10.9077
	3.67483	9.46094	5.7924	6.82684	7.19206	11.7536	2.9522	5.449	7.31818	9.39448	10.2098	13.0181	554.6	0.108322	0.353328	0.920198	2.18226	1253	-3234.95			6.30939	8.59083	5.23979	10.8741
	3.60625	9.78683	5.73741	6.84862	6.88087	11.4577	2.92278	5.70684	7.25101	9.38931	9.95454	13.0681	533.562	0.107626	0.352538	0.928157	2.18659	942.62	-3235.36			6.37683	8.39574	5.29354	10.804
	3.62295	9.8449	5.53771	6.79108	6.71936	11.1322	2.86704	6.12639	7.22925	9.34214	10.002	13	537.875	0.107334	0.351672	0.935907	2.18867	603.08	-3235.84			6.33519	8.21422	5.40756	10.7814
	3.67394	10.4786	5.41319	6.92064	6.48676	10.9832	2.80358	6.39572	7.22335	9.45638	9.78231	12.8965	562.392	0.106852	0.351132	0.951132	2.18968	257.254	-3236.35			6.5219	8.13021	5.47422	10.7117
	3.66159	10.8543	5.31293	7.16985	6.52748	10.9341	2.74162	6.61559	7.16388	9.3286	9.58884	13.15	600.222	0.106568	0.35095	0.956069	2.19481	-53.3239	-3236.71			6.6096	8.21048	5.50703	10.6892
	3.60855	11.3368	5.13502	7.35652	6.36346	10.7576	2.72573	6.72542	7.00982	9.29834	9.36878	13.4112	652.276	0.10645	0.350641	0.973141	2.20051	-358.86	-3236.99			6.69346	8.15919	5.48699	10.6928
	3.57944	11.9281	5.10658	7.5782	6.20008	10.5314	2.6241	6.79758	6.93631	9.3025	9.09803	13.4918	714.908	0.106524	0.350658	0.984649	2.20434	-654.527	-3237.35			6.87136	8.10323	5.45266	10.6308
	3.64571	12.2091	5.126	7.87604	6.17017	10.2123	2.60561	6.92483	6.79154	9.24526	8.88328	13.5853	776.974	0.106828	0.350924	0.995918	2.20773	-950.953	-3237.79			6.99362	8.08617	5.44066	10.5713
	3.68418	12.5133	5.19575	8.34238	6.08896	9.90656	2.64469	6.98557	6.62094	9.28583	8.73624	13.8135	833.668	0.107534	0.350967	1.00168	2.21351	-1218.45	-3238.11			7.13108	8.11263	5.41707	10.6119
	3.66913	12.6706	5.17063	8.88723	6.05989	9.18372	2.65906	6.92499	6.41733	9.32562	8.60757	14.0464	886.146	0.107818	0.350923	1.00508	2.21858	-1447.91	-3238.32			7.17013	8.04361	5.33379	10.6598
	3.66179	12.8604	5.16934	9.15621	5.91088	8.7275	2.63511	7.01405	6.31687	9.19227	8.41947	14.6676	934.828	0.107588	0.350893	1.01276	2.22759	-1654.11	-3238.6			7.23051	7.93153	5.32201	10.7598
	3.64162	12.7653	5.18625	9.51873	5.85693	8.29944	2.62542	7.16738	6.23161	9.0496	8.34093	15.2102	976.485	0.108179	0.350608	1.02063	2.22833	-1836.07	-3238.93			7.19771	7.8917	5.34147	10.8669
	3.56866	13.1151	5.30758	10.1822	5.76376	8.13283	2.5872	7.27824	6.18031	9.14128	8.28688	15.5015	1012.41	0.108959	0.350476	1.02677	2.2314	-1969.71	-3239.11			7.33046	8.02625	5.34858	10.9766
	3.50215	13.5075	5.41832	10.5432	5.74406	7.90781	2.59642	7.26576	5.96607	9.13681	8.17214	15.5028	1043.14	0.109381	0.350884	1.03109	2.23746	-2065.97	-3239.14			7.476	8.06503	5.27608	10.9372
	3.38051	13.6635	5.44563	10.7995	5.5127	7.66294	2.58608	7.3447	5.85446	9.3089	8.08106	15.4477	1067.82	0.109614	0.350904	1.03103	2.25081	-2177.98	-3239.26			7.49653	7.9917	5.26174	10.9459
	3.32131	13.716	5.46986	11.049	5.36073	7.45301	2.5966	7.48656	5.87948	9.32758	8.07501	15.1535	1083.42	0.109339	0.351076	1.03197	2.26178	-2302.13	-3239.48			7.50238	7.95426	5.32088	10.852
	3.28124	13.9777	5.6402	11.1738	5.2233	7.15366	2.63999	7.78953	5.95157	9.39711	8.36586	14.7302	1088.54	0.109108	0.350968	1.04773	2.26248	-2405	-3239.6			7.63305	7.85025	5.46036	10.831
	3.23986	14.5387	5.70283	11.1366	5.12123	7.09203	2.6721	7.98844	6.08866	9.22001	8.50752	14.6344	1085.97	0.109152	0.350793	1.05581	2.2651	-2483.21	-3239.59			7.82713	7.7833	5.58307	10.7873
	3.21185	15.1923	5.75333	10.9227	5.0043	6.88864	2.67352	8.19616	6.2859	9.0714	8.67447	14.5672	1081.72	0.10867	0.350961	1.05562	2.2659	-2548.45	-3239.68			8.05249	7.6052	5.71853	10.771
	3.24698	15.9469	5.77443	10.5918	4.9125	6.72617	2.66954	8.78813	6.70215	8.78122	8.96382	14.0012	1077.1	0.108596	0.350915	1.05844	2.26888	-2610.84	-3239.87			8.32275	7.41014	6.05327	10.5821
	3.32468	16.7556	5.84021	10.2621	4.90885	6.58389	2.70913	9.31943	7.1398	8.58183	9.14846	13.3508	1071.31	0.10871	0.351345	1.05808	2.27052	-2655.72	-3239.9			8.64015	7.2516	6.38945	10.3604
	3.43041	17.2412	5.91866	9.92234	4.87584	6.48816	2.75867	9.65253	7.52492	8.51662	9.37447	12.417	1062.01	0.108329	0.351832	1.06021	2.26909	-2673.1	-3239.72			8.86343	7.09545	6.64537	10.1027
	3.46358	17.8412	5.93061	9.14305	4.90374	6.25867	2.84704	10.2839	8.15968	8.28859	9.68436	11.7063	1047.13	0.107953	0.352059	1.05175	2.27381	-2681.91	-3239.59			9.07847	6.76849	7.09688	9.89308
	3.51253	18.0669	5.95798	8.77773	4.82175	6.10156	2.88414	11.1536	8.84888	8.52606	10.0426	11.6458	1026.96	0.107574	0.352316	1.04576	2.27852	-2692.52	-3239.63			9.17914	6.56701	7.62887	10.0715
	3.5966	18.1412	5.98672	8.47853	4.83605	6.08955	2.92315	11.8995	9.21244	8.33219	10.3724	11.2959	1004.21	0.107509	0.352393	1.03762	2.28555	-2692.12	-3239.61			9.24152	6.46804	8.0117	10.0001
	3.7089	18.5628	6.1686	8.01952	4.8819	6.0421	3.07018	12.495	9.68075	8.20082	10.7438	11.121	982.865	0.107927	0.352683	1.02287	2.29483	-2666.32	-3239.46			9.48009	6.31451	8.41532	10.0219
	3.75389	18.8658	6.21759	7.96672	4.89717	5.9703	3.20224	13.4478	10.013	8.2393	11.2538	11.1396	965.821	0.108837	0.353013	1.00027	2.30107	-2630.13	-3239.36			9.61242	6.27806	8.88767	10.2109
	3.80645	18.9721	6.31566	7.93995	4.93467	5.81535	3.30412	14.6426	10.2985	8.29737	11.4465	11.0672	949.445	0.10936	0.353433	0.974137	2.30857	-2602.75	-3239.37			9.69807	6.22999	9.4151	10.2704
	3.80354	18.7995	6.35466	7.88085	4.96079	5.69151	3.39871	15.4397	10.8083	8.31517	12.1272	11.0439	928.795	0.110016	0.353815	0.955201	2.31171	-2574.54	-3239.28			9.65256	6.17772	9.88226	10.4954
	3.80327	18.3958	6.36641	8.11618	5.02437	5.62776	3.52266	16.2404	10.9736	8.61997	12.6885	11.1852	903.251	0.110304	0.354337	0.93622	2.31565	-2531.87	-3239.01			9.52182	6.2561	10.2455	10.8312
	3.86643	17.8823	6.58612	8.323	5.02525	5.64091	3.64563	17.0014	11.318	8.76493	13.2228	11.4345	873.598	0.1104	0.354525	0.923585	2.31641	-2485.65	-3238.8			9.44495	6.32972	10.655	11.1408
	3.85041	17.3532	6.58616	8.4245	5.07882	5.6577	3.73722	17.9822	11.5626	9.00139	13.6997	11.9138	843.353	0.110977	0.354725	0.909649	2.32395	-2453.11	-3238.81			9.26325	6.38701	11.094	11.5383
	3.91691	16.4604	6.70681	8.64321	5.13393	5.71258	3.91217	19.1646	11.8632	9.19748	14.1946	11.9941	814.961	0.110834	0.35503	0.897437	2.33035	-2427.76	-3238.76			9.02806	6.49658	11.6467	11.7954
	3.88018	15.8027	6.6762	8.85152	5.28708	5.71684	3.98522	20.4069	11.7761	9.23618	14.956	11.9753	790.08	0.110994	0.355289	0.886119	2.33533	-2396	-3238.47			8.78637	6.61848	12.0561	12.0558
	3.9204	15.377	6.58268	8.97323	5.39065	5.78372	4.08842	21.6445	11.9518	9.54735	15.5199	11.7568	767.842	0.110961	0.355789	0.886958	2.33529	-2363.16	-3238.11			8.62669	6.71587	12.5616	12.2747
	3.93615	14.5973	6.55723	9.10998	5.37875	5.87687	4.1214	23.2168	12.305	9.71387	16.3366	11.8645	746.821	0.11111	0.355944	0.896683	2.3253	-2342.42	-3237.82			8.36355	6.78854	13.2144	12.6383
	3.91488	13.5876	6.54293	9.03118	5.39811	5.94569	4.10808	24.3043	12.4656	9.8405	16.9015	11.6764	725.621	0.111019	0.356243	0.897613	2.32058	-2332.46	-3237.36			8.01514	6.79166	13.626	12.8061
	3.92691	12.7871	6.4537	9.0417	5.39955	6.00705	4.0731	25.7688	12.7135	9.99144	18.206	11.9124	705.441	0.110441	0.356623	0.902757	2.31674	-2318.91	-3236.51			7.72256	6.8161	14.1851	13.3699
	3.92128	11.7723	6.45058	9.21107	5.44892	6.04412	4.10322	26.9354	12.9067	9.97835	19.6753	11.7412	687.717	0.110291	0.356489	0.907018	2.32366	-2303.76	-3235.36			7.3814	6.90137	14.6485	13.7983
	3.92898	11.0833	6.62834	9.16428	5.45426	6.16375	4.10916	28.1756	13.0979	10.0663	20.2287	11.5789	673.796	0.10983	0.35647	0.911942	2.32596	-2300.97	-3233.99			7.21355	6.92743	15.1276	13.958
	3.96627	10.3715	6.52418	9.08466	5.65535	6.36227	4.09593	28.846	13.6419	9.9637	20.8214	11.0837	665.439	0.11009	0.356784	0.916325	2.33173	-2310.11	-3232.2			6.95397	7.03409	15.528	13.9563
	4.04921	9.85573	6.81496	9.08926	5.6701	6.50041	4.11364	29.021	13.8938	9.9385	21.7607	10.4116	664.733	0.109594	0.356881	0.916455	2.33533	-2320.07	-3229.97			6.90663	7.08659	15.6762	14.0369
	4.02991	9.54117	6.90738	9.13097	5.6137	6.82299	4.07807	29.5804	14.2873	9.80163	22.506	9.98841	667.469	0.109938	0.356915	0.917174	2.34061	-2329.19	-3227.76			6.82615	7.18922	15.9819	14.0987
	3.98249	9.26917	7.11215	9.14381	5.48931	7.17897	4.00174	29.5197	14.362	9.71948	23.0239	9.5443	672.665	0.110389	0.356926	0.919379	2.34161	-2348.34	-3226.04			6.78794	7.2707	15.9612	14.0959
	3.89421	9.1456	7.33477	9.27672	5.26029	7.45852	3.90827	29.6622	14.5533	9.79285	24.1725	9.45574	675.184	0.110854	0.356875	0.923861	2.34654	-2382.3	-3224.96			6.79153	7.33184	16.0413	14.4737
	3.85014	9.0766	7.5185	9.32428	5.21492	7.78101	3.8207	29.3644	14.5058	10.1509	25.5125	9.45085	673.666	0.11177	0.356694	0.925859	2.34681	-2425.67	-3224.57			6.81508	7.44007	15.897	15.0381
	3.81307	9.00565	7.56556	9.521	5.25177	8.32182	3.77457	28.6578	14.4462	10.9771	26.1433	9.52465	669.515	0.111752	0.356375	0.93345	2.35088	-2472.07	-3224.85			6.79476	7.69819	15.6262	15.5484
	3.80395	8.97705	7.53985	10.1229	5.42938	8.95306	3.72688	27.2725	14.4484	12.1399	26.1881	9.70118	664.12	0.112003	0.355874	0.940383	2.35254	-2530.07	-3225.69			6.77362	8.16846	15.1492	16.0097
	3.8184	8.87306	7.60468	11.3191	5.53931	9.74978	3.59893	26.0753	14.2583	14.4168	26.0268	9.37665	660.778	0.112308	0.355705	0.946285	2.35029	-2604.48	-3227.11			6.76538	8.86939	14.6442	16.6067
	3.82837	9.02669	7.57403	12.7143	5.87866	10.9948	3.46706	24.6057	14.0583	16.3397	25.6509	9.87263	659.601	0.112595	0.35543	0.94373	2.34545	-2681.7	-3228.86			6.80969	9.8626	14.0437	17.2877
	3.78141	9.04452	7.65192	14.6803	6.3977	13.2372	3.34148	22.6506	13.3013	18.538	25.8766	10.4519	655.446	0.11283	0.35489	0.947376	2.33596	-2758.71	-3230.93			6.82595	11.4384	13.0978	18.2888
	3.69995	9.10827	7.4073	17.2039	7.58352	15.3319	3.16557	21.4536	12.5296	21.654	25.5416	11.5102	644.245	0.113456	0.354865	0.955415	2.32491	-2838.79	-3233.44			6.73851	13.3731	12.3829	19.5686
	3.64337	9.12787	7.19545	22.273	9.43734	18.8579	2.99545	20.0784	11.5362	24.0404	25.2086	13.1826	628.105	0.113859	0.3546	0.965052	2.30774	-2923.25	-3235.99			6.65556	16.8561	11.5367	20.8106
	3.64756	9.31017	7.04956	28.4255	12.671	24.209	2.88096	18.1293	10.7887	27.1426	24.6237	15.3048	611.805	0.113732	0.354571	0.977504	2.29524	-3005.32	-3237.99			6.6691	21.7685	10.5997	22.357
	3.67425	9.48424	6.73855	35.9566	16.1725	30.3486	2.80422	16.543	10.2177	29.3747	24.1143	18.1017	596.722	0.113341	0.354251	0.98321	2.27158	-3079.77	-3239.24			6.63235	27.4926	9.85499	23.8635
	3.71751	9.64209	6.63426	44.3081	19.6154	38.173	2.77196	14.4827	9.41525	32.4181	22.324	20.0843	584.551	0.112527	0.353783	0.987727	2.25564	-3143.68	-3239.71			6.66462	34.0322	8.88998	24.9421
	3.81984	9.59301	6.67562	53.084	23.1676	47.462	2.72655	13.1393	8.75946	35.3969	21.0249	22.4085	571.884	0.111772	0.354157	0.985821	2.246	-3198.68	-3239.35			6.69616	41.2379	8.20844	26.2768
	3.91135	9.78314	6.7793	62.7164	27.5354	54.6644	2.69347	11.7007	8.0455	37.806	20.1099	24.2746	556.465	0.111424	0.353956	0.984359	2.23466	-3244.86	-3238.29			6.8246	48.3054	7.4799	27.3968
	3.94442	10.2902	7.08292	71.3628	30.611	59.3137	2.69101	10.6683	7.47219	39.7898	19.5066	25.7565	532.767	0.110825	0.353768	0.985188	2.22607	-3278.05	-3236.39			7.10583	53.7625	6.94382	28.351
	4.04581	10.7772	7.39998	78.393	32.5847	64.1029	2.72021	9.95482	7.24621	41.9539	18.5199	27.3613	502.206	0.110294	0.35346	0.980584	2.2092	-3303.44	-3233.69			7.40766	58.3602	6.64041	29.2783
	4.09293	11.428	7.69753	86.6148	35.3689	69.7556	2.7861	9.76422	6.97898	44.5809	17.8244	28.5144	472.662	0.109803	0.353344	0.989893	2.19983	-3323.39	-3229.73			7.73949	63.9131	6.50976	30.3066
	4.20936	12.072	8.08027	90.2554	37.4336	75.9878	2.80551	9.44472	7.04601	47.071	16.8533	29.3056	447.834	0.109569	0.352646	0.997156	2.19154	-3336.6	-3223.82			8.12056	67.8923	6.43208	31.0766
	4.29298	12.5434	8.38247	92.8608	39.4287	79.7065	2.86432	9.46466	7.23468	48.7569	16.0045	29.4495	427.397	0.109088	0.352683	1.00022	2.18895	-3344.32	-3214.01			8.4063	70.6654	6.52122	31.4036
	4.39135	12.4653	8.46819	93.7717	40.1532	81.5846	2.93655	9.72875	7.40505	50.6806	15.5239	29.5259	406.581	0.108759	0.35277	0.99971	2.18647	-3349.71	-3198.87			8.44161	71.8365	6.69012	31.9101
	4.39462	12.3674	8.42377	92.6631	39.5614	81.4142	3.0224	9.711	7.79032	51.0678	15.1133	28.5796	384.049	0.108544	0.352824	1.00131	2.18706	-3353.07	-3178.44			8.39527	71.2129	6.84124	31.5869
	4.41379	12.4742	8.38533	89.7949	38.2488	79.6888	2.98783	9.87123	7.95676	51.3684	15.14	27.5357	362.743	0.108532	0.352726	1.00427	2.18714	-3353.24	-3153.69			8.42445	69.2442	6.93861	31.348
	4.35148	12.7014	8.27687	85.9581	36.541	75.1354	2.94684	10.1637	8.22472	50.2356	15.1858	26.2143	345.976	0.108519	0.3526	1.00643	2.18445	-3353.4	-3128.66			8.44324	65.8782	7.11175	30.5452
	4.27363	12.6985	8.10207	80.1435	34.133	70.505	2.92945	10.5819	8.5246	48.6567	15.3869	24.5669	336.441	0.109179	0.352367	1.0124	2.18121	-3354.73	-3103.44			8.35808	61.5938	7.34531	29.5368
	4.27488	12.6382	7.91108	72.2642	31.1829	66.329	2.91384	10.9617	8.91476	46.6362	16.0807	22.9191	339.638	0.109401	0.352152	1.01507	2.17493	-3355.1	-3080.04			8.27473	56.592	7.59678	28.5453
	4.28638	12.7386	7.83481	64.2399	29.4604	61.7214	2.91444	11.7145	9.16508	44.1741	17.7203	21.7421	356.18	0.110099	0.351841	1.01651	2.1739	-3353.66	-3059.13			8.28661	51.8072	7.93133	27.8788
	4.44206	12.5359	7.71534	51.8183	25.9805	55.9598	2.98033	11.9035	9.66713	40.7063	18.9846	20.3245	382.674	0.110294	0.352175	1.01487	2.173	-3353.36	-3040.71			8.23109	44.5862	8.18365	26.6718
	4.48569	12.3552	7.49205	42.4044	22.7217	47.5175	2.97521	11.8138	9.85466	36.4187	19.4845	19.3523	411.207	0.110297	0.352033	1.01347	2.1689	-3355.35	-3025.32			8.11098	37.5479	8.21455	25.0852
	4.37557	12.1485	7.30136	34.4803	18.7857	38.504	2.95535	11.4851	9.89999	32.3268	20.188	18.6745	439.326	0.109989	0.35195	1.01472	2.17428	-3355.85	-3014.81			7.94181	30.59	8.11347	23.7297
	4.22603	12.1796	7.21384	25.9254	15.164	31.5783	2.94066	10.9378	10.0521	27.1163	21.7924	18.0966	465.464	0.109833	0.351175	1.01216	2.16983	-3353.34	-3010.9			7.87314	24.2226	7.97688	22.3351
	4.14155	11.8486	7.20553	18.7408	11.8239	24.4506	2.90409	10.5261	10.0121	23.8776	23.1872	17.335	492.955	0.109872	0.350459	1.01039	2.1739	-3352.4	-3014.26			7.7319	18.3384	7.8141	21.4666
	4.03993	11.6386	7.27849	15.4399	9.87234	20.0677	2.89873	10.1752	9.97078	20.1308	23.5025	17.084	523.207	0.109911	0.349832	1.00886	2.1766	-3355.19	-3024.21			7.65236	15.1267	7.68158	20.2391
	3.96803	11.1465	7.23589	12.9947	8.63035	17.6085	2.91322	9.82864	9.89781	16.3529	23.8516	16.6987	553.114	0.109569	0.349524	1.00656	2.17652	-3356.05	-3038.2			7.45013	13.0779	7.54655	18.9677
	3.9098	10.7985	7.13805	11.9466	8.11806	15.6417	2.90354	9.39169	9.59267	14.0221	24.0506	16.5754	580.14	0.109092	0.349311	1.00371	2.18038	-3351.99	-3053.96			7.2821	11.9021	7.29597	18.216
	3.85258	10.5748	7.10405	11.4365	7.62703	14.4588	2.87027	8.93673	9.29032	13.0995	23.8507	15.9473	600.819	0.108926	0.349004	0.997221	2.18504	-3349.73	-3069.97			7.17716	11.1741	7.03244	17.6325
	3.80049	10.0894	6.75287	11.2602	7.41656	13.3535	2.85919	8.34518	9.06659	12.3702	23.0453	15.2147	614.697	0.108715	0.34875	0.986534	2.19585	-3352.81	-3085.62			6.88092	10.6767	6.75698	16.8767
	3.53759	9.45983	6.44389	11.245	7.51006	12.6681	2.75981	7.80509	8.49826	12.2752	22.3447	14.3923	620.803	0.108244	0.348534	0.980553	2.1998	-3353.71	-3100.87			6.48044	10.4744	6.35439	16.3374
	3.22631	9.00196	6.14825	11.1733	7.60654	12.2644	2.61313	7.59316	8.10121	12.2185	21.8475	13.4099	619.406	0.108088	0.348561	0.973118	2.20766	-3347.72	-3115.47			6.12551	10.3481	6.1025	15.8253
	3.16312	8.45788	5.77591	11.6586	7.76008	12.1944	2.57476	7.5637	7.55059	11.7737	21.1184	12.7504	610.027	0.107855	0.349312	0.96583	2.20814	-3341.71	-3129.52			5.79897	10.5377	5.89635	15.2142
	3.1649	7.78171	5.22846	12.1167	7.94466	12.0188	2.46421	7.54258	7.17916	11.5967	19.8685	12.0027	598.071	0.107872	0.349981	0.963647	2.21972	-3342.81	-3142.62			5.39169	10.6934	5.72865	14.4893
	3.13447	7.64882	5.09015	13.3516	8.14679	12.0008	2.36104	7.5537	6.84555	11.417	17.7525	11.5461	588.998	0.107716	0.350922	0.961429	2.2247	-3342.03	-3154.67			5.29115	11.1664	5.58676	13.5719
	3.16393	7.64537	5.15288	14.2948	8.29494	12.0376	2.30184	7.42415	6.56328	11.1586	16.8154	11.58	585.063	0.107251	0.351399	0.96234	2.22638	-3333.13	-3165.69			5.32072	11.5424	5.42976	13.1847
	3.23707	7.58968	5.48904	15.1712	8.37796	11.7861	2.30479	7.4573	6.21757	10.7641	15.9608	11.9545	582.333	0.107233	0.351453	0.960347	2.23358	-3325.73	-3175.34			5.4386	11.7784	5.32656	12.8931
	3.45957	7.48487	6.04208	15.8518	8.66181	11.221	2.27621	7.44302	6.08185	10.7331	15.0951	12.8534	576.759	0.107104	0.352133	0.959112	2.2404	-3328.5	-3183.54			5.66217	11.9115	5.26703	12.8939
	3.66188	7.2899	6.56416	16.7264	8.88231	10.8187	2.27344	7.37197	5.85943	10.5731	14.3151	13.5536	565.657	0.106857	0.35264	0.953075	2.25081	-3332.35	-3190.72			5.83865	12.1425	5.16828	12.8139
	3.9168	7.28142	7.06005	17.6706	9.08111	10.0597	2.28136	7.39869	5.61528	10.4865	13.4219	14.2358	548.804	0.106812	0.353373	0.953144	2.24789	-3326.86	-3196.75			6.08609	12.2704	5.09844	12.7147
	4.06909	7.14658	7.71213	18.3966	9.37577	9.59235	2.26737	7.30305	5.4164	10.1455	12.2345	14.7542	530.636	0.106485	0.353941	0.959432	2.25174	-3320.64	-3201.6			6.30926	12.4549	4.99561	12.3781
	4.37146	7.02695	8.1602	18.9366	9.5516	9.1887	2.28899	7.08663	5.11833	10.0523	11.4649	15.4861	514.553	0.106294	0.353991	0.966742	2.24788	-3324.71	-3205.34			6.51954	12.559	4.83132	12.3344
	4.59747	7.38687	8.63711	19.3115	9.90614	8.73737	2.31867	6.92511	4.93744	9.99752	11.187	15.6687	503.541	0.106557	0.353755	0.971481	2.25089	-3331.73	-3208.47			6.87382	12.6517	4.72707	12.2844
	4.72124	7.77893	9.04593	19.2062	10.0262	8.43631	2.31086	6.69797	4.76668	9.86032	10.987	16.2279	496.005	0.106391	0.353328	0.97336	2.25052	-3328.56	-3211.08			7.18203	12.5562	4.59184	12.3584
	4.92534	8.36348	9.31971	18.9929	10.027	8.02693	2.38735	6.59408	4.58072	9.75889	10.7667	16.6161	482.66	0.106398	0.353049	0.970406	2.25261	-3322.3	-3213.08			7.53618	12.3489	4.52072	12.3806
	5.02098	8.93347	9.57292	18.611	9.94362	7.64361	2.40942	6.46606	4.5717	9.68124	10.4286	16.8261	466.816	0.106706	0.352948	0.95935	2.2562	-3327.55	-3214.57			7.84246	12.0661	4.4824	12.312
	5.12216	9.19921	9.60938	18.3675	9.88709	7.36388	2.44712	6.36681	4.64248	9.59009	10.0221	16.8808	448.764	0.106889	0.352998	0.946008	2.25191	-3335.53	-3215.8			7.97692	11.8728	4.48547	12.1644
	5.10102	9.60365	9.40959	17.7704	9.65451	7.07091	2.42694	6.16214	4.7108	9.57017	9.61707	16.7807	428.516	0.107069	0.353342	0.92683	2.24482	-3331.19	-3216.94			8.03809	11.4986	4.4333	11.9893
	5.02317	9.90629	9.17587	17.1752	9.31076	6.80835	2.40113	5.97553	4.78567	9.5611	9.43911	16.7914	408.78	0.107165	0.353144	0.916081	2.23775	-3319.96	-3217.93			8.03511	11.0981	4.38744	11.9305
	4.86641	10.153	8.93532	16.6202	9.18381	6.59738	2.39238	5.79556	4.90015	9.56539	9.06344	16.7023	389.499	0.106967	0.353439	0.905342	2.23324	-3319.29	-3218.81			7.98491	10.8005	4.3627	11.7771
	4.72429	10.4532	8.52851	16.1174	8.73094	6.51112	2.336	5.57425	5.00628	9.57569	8.93004	16.4572	374.675	0.10733	0.353946	0.888972	2.23324	-3325.65	-3219.78			7.90201	10.4532	4.30551	11.6543
	4.58644	10.7175	8.25057	15.8958	8.53179	6.42063	2.28205	5.43937	5.08912	9.69902	8.93223	16.2408	367.658	0.108058	0.354163	0.882331	2.23232	-3320.36	-3220.87			7.85149	10.2827	4.27018	11.624
	4.39245	10.8937	8.07661	15.7357	8.17118	6.33182	2.23287	5.31924	5.14097	9.67766	8.83275	16.145	366.894	0.10834	0.354554	0.870345	2.23199	-3306.3	-3221.89			7.78759	10.0796	4.23103	11.5518
	4.24785	11.1191	7.85865	15.4109	7.75872	6.21038	2.25755	5.30172	5.14732	9.74585	8.50878	15.9859	368.733	0.108709	0.354968	0.854933	2.22805	-3303.12	-3222.91			7.74186	9.79333	4.23553	11.4135
	4.02657	11.1253	7.65897	15.4722	7.7921	6.34657	2.21011	5.36088	5.20001	9.47602	8.34462	15.5977	373.951	0.108994	0.355113	0.83386	2.22661	-3310.74	-3223.96			7.6036	9.8703	4.257	11.1394
	3.89486	11.0467	7.55736	15.3587	7.68966	6.54574	2.14153	5.56823	5.16871	9.29031	8.18597	15.4177	384.303	0.109797	0.355598	0.820925	2.22492	-3308.58	-3225.05			7.49963	9.86471	4.29282	10.9647
	3.76717	10.9392	7.64557	15.0266	7.62136	6.61122	2.07202	5.6319	5.27332	9.24216	8.25578	14.9852	399.176	0.110434	0.355804	0.818079	2.22778	-3295.4	-3226.2			7.45065	9.75306	4.32575	10.8277
	3.69852	10.8842	7.8885	15.1478	7.58386	7.20583	2.01349	5.9171	5.35506	9.21494	8.27321	14.3816	419.735	0.111336	0.355923	0.808357	2.23086	-3291.77	-3227.31			7.4904	9.97916	4.42855	10.6232
	3.67337	10.7083	8.32544	15.3874	7.70493	7.90816	2.01366	6.05539	5.34392	9.30685	8.23636	13.646	443.593	0.112426	0.355988	0.803798	2.23097	-3302.01	-3228.41			7.56904	10.3335	4.47099	10.3964
	3.64807	10.6363	8.62691	15.6163	7.78145	8.58138	2.00646	6.35195	5.47253	9.31684	8.26942	12.9303	468.884	0.113335	0.355706	0.807826	2.23504	-3303.86	-3229.55			7.63708	10.6597	4.61031	10.1722
	3.63235	10.5951	8.90552	15.326	7.96998	9.84859	1.99818	6.64428	5.54217	9.22938	8.23154	12.3509	496.456	0.11413	0.35551	0.812296	2.23973	-3290.88	-3230.6			7.71098	11.0482	4.72821	9.93726
	3.53531	10.5558	9.09882	14.9989	8.15105	11.0009	2.02143	6.85064	5.61429	9.48532	8.18782	11.7648	523.452	0.114458	0.355711	0.806835	2.24916	-3286.32	-3231.44			7.72998	11.3836	4.82879	9.81265
	3.52761	10.6075	9.08695	14.6989	8.37712	12.0901	2.03161	7.17312	5.82325	9.50314	8.21066	11.2784	547.08	0.115157	0.355687	0.808178	2.25048	-3298.75	-3232.28			7.74068	11.722	5.00933	9.66408
	3.53314	10.8025	9.03827	14.5028	8.54857	12.9539	2.05724	7.42025	5.82929	9.47403	8.32229	10.871	565.73	0.11585	0.355887	0.815261	2.25956	-3305.09	-3233.12			7.79129	12.0018	5.10226	9.55578
	3.52155	10.8326	9.15546	14.3822	8.59686	13.7604	2.04688	7.77332	5.85623	9.64473	8.33685	10.4832	580.876	0.116216	0.355749	0.826503	2.26522	-3293.59	-3233.86			7.83653	12.2465	5.22548	9.48827
	3.51694	10.7839	9.05838	13.7639	8.52043	14.543	2.06473	8.01483	5.91075	9.63995	8.19616	9.97421	593.542	0.116528	0.355823	0.840749	2.26772	-3287.13	-3234.48			7.7864	12.2758	5.3301	9.27011
	3.55738	10.8744	8.95869	13.3287	8.52172	15.2975	2.0681	8.37324	5.89205	9.57273	8.09055	9.6035	602.903	0.116998	0.355608	0.850481	2.26419	-3299.83	-3235.03			7.79682	12.3826	5.44446	9.08893
	3.61087	11.486	9.06505	12.8397	8.57757	16.0758	2.08522	8.88377	5.7629	9.57565	7.96365	9.14599	610.239	0.11725	0.355569	0.857385	2.26397	-3308.86	-3235.61			8.05398	12.4977	5.5773	8.8951
	3.6907	12.1837	8.85648	12.3464	8.40548	16.5762	2.0892	9.13472	5.77835	9.39599	7.88798	8.77164	617.766	0.117364	0.35507	0.863901	2.26567	-3298.03	-3236.18			8.24364	12.4427	5.66742	8.68521
	3.84031	12.7972	8.55348	11.7544	8.49546	17.1621	2.06709	9.32135	5.57163	9.17335	7.87341	8.2808	628.15	0.117729	0.354687	0.86565	2.26461	-3289.53	-3236.61			8.397	12.4707	5.65336	8.44252
	4.03377	13.7762	8.52999	11.4624	8.40028	17.6348	2.06879	9.52196	5.45955	8.92441	7.64881	8.03856	638.969	0.118071	0.354027	0.862809	2.2609	-3301.13	-3236.99			8.77999	12.4992	5.68343	8.20393
	4.36879	14.5907	8.52306	11.1851	8.26675	18.0015	2.08493	9.82328	5.41468	8.63746	7.54862	7.85975	645.044	0.117947	0.353635	0.870673	2.2571	-3313.4	-3237.41			9.16086	12.4844	5.7743	8.01527
	4.63916	15.167	8.92734	11.0953	8.09198	18.1091	2.06094	10.331	5.21129	8.33811	7.4336	7.55049	642.268	0.117909	0.353577	0.88651	2.25594	-3304.38	-3237.78			9.57782	12.4321	5.86775	7.77407
	4.81096	15.4438	9.20371	10.9984	8.17346	18.4142	2.04951	11.0182	5.22189	8.48028	7.14773	7.14696	631.902	0.117603	0.353328	0.90036	2.24935	-3292.6	-3238			9.81951	12.5287	6.09653	7.59166
	4.90088	15.9626	9.52131	11.1238	8.35158	18.7824	1.99927	11.2449	5.31587	8.38869	7.01915	6.88321	619.801	0.11742	0.353251	0.912826	2.24595	-3302.98	-3238.19			10.1283	12.7526	6.18668	7.43035
	5.03866	16.5574	9.92088	11.615	8.51673	19.1129	2.04462	11.2491	5.50162	8.39032	6.88551	6.58758	610.443	0.117362	0.352923	0.919804	2.23259	-3318.13	-3238.39			10.5056	13.0815	6.26511	7.2878
	5.17642	17.344	10.8297	11.9175	8.97765	19.7833	2.05044	11.3895	5.56206	8.31065	6.95185	6.32034	600.384	0.117221	0.352755	0.918481	2.22847	-3311.03	-3238.59			11.1167	13.5595	6.334	7.19428
	5.23281	17.7304	11.476	12.2589	9.32091	19.906	2.05239	11.3319	5.63755	8.33112	6.78977	6.05997	587.969	0.117108	0.352054	0.918351	2.22639	-3296.49	-3238.63			11.4797	13.8286	6.3406	7.06029
	5.32683	17.797	12.0253	12.6274	9.791	20.4447	2.04492	11.2827	5.80741	8.10865	6.76247	5.94813	572.075	0.116858	0.351927	0.921199	2.22241	-3304.6	-3238.65			11.7164	14.2877	6.37836	6.93975
	5.34112	17.8816	12.5612	12.9817	9.99041	20.8115	2.07825	11.3962	6.09121	8.11873	6.63145	5.89184	549.692	0.11659	0.351949	0.923911	2.2175	-3322.24	-3238.78			11.928	14.5946	6.52188	6.88067
	5.31246	18.1428	13.1828	13.1963	10.3084	21.1804	2.06871	11.3713	6.38806	8.2032	6.51165	5.86103	522.179	0.116067	0.352263	0.939799	2.22075	-3317.36	-3238.95			12.2127	14.895	6.60935	6.85863
	5.3314	18.2209	13.5066	13.2816	10.5812	21.4352	2.10172	11.3995	6.5993	8.28275	6.47748	5.73582	493.61	0.116254	0.352189	0.948896	2.21476	-3301.47	-3239.12			12.353	15.0993	6.70017	6.83202
	5.18675	18.5381	14.086	13.0089	10.7864	21.6357	2.09672	11.3309	6.73303	8.3924	6.19959	5.66313	466.056	0.116395	0.351773	0.953498	2.2086	-3307.92	-3239.31			12.6036	15.1436	6.72023	6.75171
	5.11252	19.2082	14.5458	13.0187	10.8972	21.6893	2.131	10.5978	6.94606	8.40708	6.06273	5.5481	439.135	0.116537	0.351094	0.951008	2.20144	-3327.82	-3239.65			12.9555	15.2017	6.55828	6.67264
	5.17829	19.6869	15.0662	12.7877	11.0241	21.7886	2.17247	10.3099	7.18664	8.32578	5.96976	5.52975	416.047	0.116515	0.350394	0.94394	2.2011	-3325.96	-3240.09			13.3105	15.2001	6.55633	6.60843
	5.24708	19.9247	15.4639	12.4154	11.0084	21.8654	2.1808	10.2685	7.22771	8.29239	5.85566	5.4477	400.562	0.116587	0.349859	0.950115	2.20075	-3308.8	-3240.52			13.5452	15.0964	6.55901	6.53192
	5.28393	20.1521	15.651	11.8978	10.8372	21.111	2.20855	10.1352	7.50424	8.18315	5.76451	5.36498	388.452	0.116545	0.350196	0.959071	2.20373	-3312.57	-3240.93			13.6957	14.6153	6.616	6.43754
	5.35897	21.0666	16.2632	11.4791	10.8012	20.3783	2.2664	9.87088	7.84969	8.1106	5.62713	5.41582	374.972	0.116428	0.349852	0.963764	2.20767	-3332.97	-3241.47			14.2296	14.2196	6.66232	6.38452
	5.6672	22.3573	16.2828	11.0432	10.7448	19.6318	2.31932	9.56434	7.94699	8.05019	5.60981	5.37584	360.522	0.116278	0.349819	0.967582	2.21302	-3334.22	-3242.01			14.7691	13.8066	6.61022	6.34528
	5.9022	23.6202	16.5372	10.5901	10.8263	18.8536	2.40957	9.27169	8.19074	7.97188	5.45947	5.38549	351.073	0.115772	0.350213	0.961403	2.21959	-3316.49	-3242.46			15.3532	13.4234	6.624	6.27228
	6.13491	24.8401	16.7702	10.5045	10.7163	17.7894	2.47133	9.13577	8.33752	7.95532	5.42926	5.43788	345.376	0.115202	0.350329	0.95729	2.21844	-3314.97	-3242.82			15.9151	13.0034	6.64821	6.27415
	6.14539	25.48	16.8738	10.131	10.5305	16.3822	2.46057	9.02524	8.48642	7.96235	5.36145	5.54517	338.967	0.114224	0.350315	0.951726	2.21526	-3332.84	-3243.15			16.1664	12.3479	6.65741	6.28966
	6.22536	26.1165	16.987	10.0923	10.4068	14.9886	2.49178	8.7322	8.67588	7.85586	5.2348	5.6768	334.775	0.113401	0.350694	0.948551	2.21557	-3338.15	-3243.44			16.443	11.8292	6.63329	6.25582
	6.23909	27.0686	16.8194	10.3456	10.2705	14.2757	2.51675	8.6901	8.66575	7.79747	5.27053	5.77082	336.746	0.112325	0.351129	0.946095	2.2145	-3301.79	-3243.51			16.709	11.6306	6.6242	6.27961
	6.30405	27.0678	16.6026	10.6053	10.1483	13.005	2.55437	8.71112	8.87598	7.66057	5.36853	6.12955	345.592	0.112356	0.351017	0.962697	2.21932	-3200.55	-3243.29			16.6582	11.2529	6.71382	6.38621
	6.22254	26.8801	16.2057	11.5548	10.1755	11.8042	2.64599	8.64151	8.90507	7.64699	5.53182	6.7858	352.205	0.112022	0.351303	0.969355	2.22159	-2933.64	-3242.79			16.4361	11.1781	6.73086	6.65487
	6.15206	26.6744	15.948	13.7817	10.2337	10.8745	2.63862	8.67909	8.93387	7.80597	5.68414	7.72578	349.974	0.111686	0.350709	0.972543	2.22085	-2607.52	-3242.12			16.2581	11.63	6.75053	7.07196
	6.05183	26.0284	15.0841	15.7435	10.1936	10.2376	2.65165	8.81618	8.78035	8.14585	5.8746	8.75483	338.808	0.111391	0.3507	0.970447	2.22194	-2301.72	-3241.3			15.7214	12.0582	6.74939	7.59176
	5.73966	24.9798	14.5257	18.0522	9.91335	9.8299	2.58386	9.02088	8.57461	8.59583	5.95582	10.4388	326.426	0.111026	0.350873	0.966411	2.21467	-2103.75	-3240.53			15.0817	12.5985	6.72645	8.33015
	5.34203	23.6802	13.9508	20.3245	9.83412	9.80316	2.51081	9.26659	8.46786	9.20639	6.26538	12.3893	317.32	0.110771	0.350581	0.957553	2.21476	-2012.09	-3239.91			14.3244	13.3206	6.74842	9.28701
	4.91776	21.8155	13.0324	21.7264	9.73968	9.80558	2.49276	9.65814	8.2601	10.1453	6.55167	14.2019	308.987	0.110585	0.350599	0.95075	2.21821	-1957.44	-3239.41			13.2552	13.7572	6.80366	10.2996
	4.62299	20.6574	12.3681	24.3289	9.86906	10.0248	2.51779	9.79021	8.47739	11.5494	7.05836	15.8824	299.158	0.110702	0.350633	0.945047	2.22744	-1911.64	-3238.9			12.5495	14.7409	6.92846	11.4967
	4.32035	19.3334	11.4481	29.9625	10.0109	11.0862	2.57733	10.1386	8.63462	15.3441	8.04519	19.0825	290.285	0.110734	0.350363	0.941141	2.23487	-1891.58	-3238.37			11.7006	17.0199	7.11687	14.1573
	4.20243	17.386	10.7013	34.6015	10.1456	12.999	2.58917	10.8142	8.85608	20.936	9.4986	22.322	285.276	0.110447	0.350149	0.937482	2.24205	-1916.92	-3238			10.7633	19.2487	7.41981	17.5855
	4.03307	15.5673	10.0157	41.3199	10.6545	15.7462	2.65221	11.1804	8.82513	29.0083	11.0602	26.9961	285.584	0.110048	0.349988	0.928915	2.24494	-1980.97	-3237.84			9.87203	22.5735	7.55257	22.3549
	3.87927	14.1648	9.27492	47.9895	10.7474	18.6704	2.66095	11.4031	8.86771	36.3156	12.1662	30.9742	295.527	0.109369	0.349387	0.919237	2.24893	-2186.55	-3237.84			9.10632	25.8025	7.64393	26.4853
	3.73252	13.2035	8.74013	52.5632	10.7559	20.6157	2.63331	11.5413	8.75713	43.8824	13.8184	34.101	313.252	0.108985	0.349378	0.902608	2.25043	-2484.36	-3238.02			8.5587	27.9782	7.6439	30.6006
	3.69204	12.192	8.06104	56.5349	10.6291	22.3749	2.72009	11.6332	8.81223	50.904	15.4702	37.6218	346.838	0.10887	0.349897	0.891517	2.24705	-2816.34	-3238.37			7.98169	29.8463	7.72183	34.6653
	3.79454	11.3342	7.43827	60.6834	10.9304	24.0173	2.81079	11.8517	9.01832	59.207	17.2957	41.1389	403.294	0.108989	0.350426	0.887384	2.24575	-3070.49	-3238.78			7.52233	31.877	7.89359	39.2139
	3.9943	10.6183	6.97746	66.1272	11.1585	26.9454	2.9698	11.9943	9.35839	67.2778	19.2711	45.0451	477.331	0.108988	0.350326	0.87916	2.24276	-3192.36	-3238.99			7.19667	34.7437	8.1075	43.8646
	4.25726	10.1876	6.98513	72.901	11.4052	29.7798	3.27757	12.321	9.51774	74.7971	21.6998	49.0001	568.085	0.108485	0.350293	0.8758	2.23069	-3218.08	-3239.02			7.14331	38.0287	8.37209	48.499
	4.44268	9.83169	7.00827	78.8763	11.7427	31.8127	3.48313	12.3485	9.50863	81.3486	23.6191	51.468	676.67	0.107999	0.349684	0.876717	2.22382	-2516.58	-3237.56			7.09421	40.8106	8.44674	52.1452
	4.7253	10.1085	7.41147	81.8205	12.1979	34.0482	3.71119	12.3019	9.30332	85.4247	25.0001	54.1624	800.627	0.107254	0.35016	0.869613	2.21614	-1757.71	-3235.37			7.4151	42.6889	8.4388	54.8624
	4.94272	10.1041	7.7436	83.3823	12.6495	34.6475	3.85367	11.7578	9.07285	85.9176	25.5369	56.0195	940.285	0.106732	0.350631	0.862244	2.2046	-939.995	-3232.8			7.59681	43.5598	8.2281	55.8247
	5.13232	10.365	8.20262	83.4727	12.852	34.2837	3.94695	11.4387	8.88353	85.0346	25.7577	56.3935	1088.15	0.106533	0.35051	0.871287	2.20229	-112.386	-3230.02			7.89997	43.5361	8.08971	55.7286
	5.24287	10.5749	8.73659	82.2499	13.2481	32.8463	4.00454	11.0675	8.77078	82.8666	25.9386	55.1513	1239.06	0.106194	0.351099	0.879306	2.19835	680.997	-3227.27			8.1848	42.7814	7.9476	54.6522

## Sheet: P208 U2
	Ra Li	Oi Li	Oe Li	MF Li	ICO Li	LO Li	Ra Re	Oi Re	Oe Re	MF Re	ICO Re	LO Re	EKG	Kippwinkel	Rotwinkel	Kraft x	Kraft y	Druck li	Druck re			Bauch links	Rücken links	Bauch rechts	Rücken rechts
	5.45101	32.5538	10.9455	37.4172	6.04588	8.25122	6.64358	86.8752	19.261	103.37	31.2751	88.5943	354.37	0.175557	0.296124	0.641779	3.62241	43	-1972.26			16.3168	17.2381	37.5933	74.413
	5.53644	30.6847	10.6312	39.2875	6.17355	8.64671	6.41784	83.4336	18.7302	107.657	32.268	90.7274	365.331	0.176016	0.296032	0.660381	3.63341	37	-1962.5			15.6175	18.0359	36.1939	76.8841
	5.85485	28.8381	10.423	39.5868	6.29994	8.99468	6.25453	80.9672	18.0078	109.703	32.8224	91.9731	381.552	0.176413	0.296592	0.671591	3.63594	0.9375	-1953.16			15.0386	18.2938	35.0765	78.1662
	6.08478	27.5886	10.5638	39.9705	6.50944	9.39704	6.13912	80.0799	17.2149	108.632	33.2732	91.7829	397.124	0.176638	0.296742	0.682631	3.63498	11	-1943.86			14.7457	18.6257	34.478	77.8961
	6.34236	28.2093	10.9413	39.1343	6.75817	9.72099	6.10963	78.4229	16.5724	105.154	33.2771	90.8137	402.008	0.176751	0.296862	0.68621	3.63477	-2670.6	L			15.1643	18.5378	33.7016	76.415
	6.55529	28.0015	11.1536	37.4884	6.90435	10.1282	6.04087	77.6687	15.9212	100.69	32.4442	86.8108	402.113	0.176717	0.296498	0.687919	3.63376	-2637.84	-1928.29			15.2368	18.1737	33.2102	73.3149
	6.75178	27.9103	11.6714	35.7124	7.01332	10.5025	6.09505	78.1009	15.4947	94.2735	31.3752	80.7802	398.779	0.176791	0.296441	0.693388	3.63041	-2625.57	-1922.63			15.4445	17.7427	33.2302	68.8096
	6.73496	28.3392	12.0255	33.797	7.18653	10.9326	6.14886	77.0539	14.9461	86.4022	30.085	77.9624	394.398	0.176736	0.296377	0.699832	3.62039	-2640.09	-1919.29			15.6999	17.3054	32.7163	64.8165
	6.93376	28.8793	12.3326	30.8232	7.69183	11.5467	6.18781	74.4408	14.8453	77.4822	28.1364	74.8638	392.592	0.176404	0.296463	0.698402	3.60073	-2682.36	-1918.81			16.0486	16.6872	31.8246	60.1608
	7.07277	29.3027	12.8718	27.1954	7.98035	12.3435	6.39624	72.5257	14.8224	67.583	25.1654	70.2968	390.357	0.176398	0.297141	0.702678	3.58872	-2747.87	-1921.27			16.4157	15.8397	31.2481	54.3484
	7.13511	29.56	13.1737	23.4992	8.15503	12.4546	6.67897	70.8437	15.2449	58.2871	22.5525	64.8432	385.804	0.17605	0.2979	0.708753	3.57533	-2834.29	-1926.63			16.6229	14.7029	30.9225	48.5609
	7.08642	30.9585	13.6989	20.1594	8.10262	12.7806	6.91521	68.8053	15.4705	47.4868	20.4168	61.0799	379.096	0.175988	0.298506	0.704298	3.56711	-2933.13	-1935			17.2479	13.6809	30.397	42.9945
	7.0609	31.7508	14.1091	15.628	8.28068	13.5451	7.33452	66.2332	15.894	36.5499	18.3103	55.8205	371.318	0.176215	0.299019	0.703184	3.56143	-3034.16	-1945.49			17.6403	12.4846	29.8206	36.8935
	6.92057	32.3681	14.3765	12.7757	8.23052	14.526	7.6023	61.7856	16.7289	28.7501	16.1418	50.1019	366.978	0.176301	0.299099	0.699072	3.55402	-3121.87	-1957.57			17.8884	11.8441	28.7056	31.6646
	6.86648	33.9237	14.4815	10.2976	8.58551	15.5077	7.91197	57.9666	17.1212	20.1315	13.6562	44.867	369.155	0.176185	0.29932	0.699043	3.54508	-3190.3	-1971.56			18.4239	11.4636	27.6666	26.2182
	6.6451	34.6691	14.4324	9.59529	8.64728	16.6906	8.307	54.2728	17.4255	16.4109	11.6972	40.0315	376.6	0.176253	0.299636	0.702803	3.53485	-3236.91	-1987.72			18.5822	11.6444	26.6684	22.7132
	6.50822	34.8118	14.3107	9.00988	9.02273	17.3883	8.54644	51.5598	17.7531	14.4204	10.5841	34.562	383.946	0.176048	0.299741	0.708785	3.52617	-3265.69	-2005.01			18.5436	11.807	25.9531	19.8555
	6.43288	35.6307	14.1994	8.45157	9.34823	18.087	8.56573	45.7595	17.8238	13.2677	9.85248	31.2704	392.936	0.176393	0.299767	0.703426	3.52364	-3284.38	-2023.6			18.7543	11.9623	24.0497	18.1302
	6.42184	36.639	13.9263	7.84735	9.70215	18.5927	8.55312	41.439	17.7059	12.7924	9.41124	28.1884	399.446	0.176436	0.299426	0.700056	3.52383	-3297.25	-2042.48			18.9957	12.0474	22.566	16.7973
	6.25178	37.2673	13.6353	7.35531	9.63313	19.0493	8.38929	39.4408	17.7972	12.4756	8.83834	25.7716	408.921	0.176621	0.299122	0.698508	3.52616	-3306.59	-2061.41			19.0515	12.0126	21.8757	15.6952
	6.07635	37.6761	13.1756	6.83897	10.1122	19.3716	8.16845	35.7235	17.5687	11.9583	8.5301	24.2431	420.293	0.176713	0.298288	0.691533	3.53379	-3312.98	-2079.48			18.976	12.1076	20.4869	14.9105
	5.99491	37.5895	13.1049	6.48575	10.4208	20.1828	7.81412	34.0668	17.0638	11.613	8.15516	22.6128	426.422	0.176778	0.297813	0.686258	3.53784	-3316.85	-2095.04			18.8964	12.3631	19.6482	14.127
	6.06529	37.0739	12.6675	6.19794	10.9714	20.9976	7.53021	33.2106	16.7809	11.2387	7.77426	20.8806	426.325	0.177226	0.296828	0.691648	3.55115	-3319.69	-2108.91			18.6022	12.7223	19.1739	13.2979
	6.22418	36.2709	12.1596	5.969	11.1894	21.4602	7.09027	32.3283	16.2941	10.9973	7.61693	20.2764	425.966	0.17721	0.295695	0.693912	3.57054	-3321.7	-2121.35			18.2182	12.8729	18.5709	12.9636
	6.30253	35.2071	11.5778	5.68337	11.5905	21.6261	6.66198	31.7859	15.6585	10.8104	7.3649	19.1823	424.133	0.177265	0.295123	0.697705	3.58762	-3322.75	-2132.63			17.6958	12.9666	18.0355	12.4525
	6.33293	34.0946	11.281	5.49042	11.547	21.554	6.2373	31.5711	15.489	10.6338	6.96548	18.7938	416.017	0.177193	0.294225	0.695299	3.61104	-3323.27	-2142.36			17.2362	12.8638	17.7658	12.1311
	6.4675	33.4401	11.0665	5.27864	11.6847	22.1064	5.52432	31.5226	14.9975	10.3944	6.62635	17.6391	400.976	0.177166	0.293914	0.691601	3.629	-3323.93	-2150.19			16.9914	13.0233	17.3481	11.5533
	6.68261	32.5452	10.9758	5.14395	11.6187	22.3458	5.24905	30.3545	14.796	9.87767	6.26003	16.7351	389.186	0.177306	0.293238	0.684201	3.64158	-3324.88	-2156.45			16.7345	13.0361	16.7998	10.9576
	6.88897	31.4212	10.9809	5.07222	11.8534	23.5093	5.19641	28.2858	14.6936	9.04129	6.02202	15.8222	390.968	0.177333	0.292625	0.674111	3.6517	-3325.61	-2161.24			16.4303	13.4783	16.0586	10.2952
	7.1097	30.3466	11.0284	5.01446	12.2613	24.1954	5.09513	25.7372	14.5706	8.3815	5.65649	14.6509	396.707	0.177576	0.292646	0.664914	3.67331	-3326	-2164.31			16.1616	13.8237	15.1343	9.56295
	7.23453	29.7908	10.9189	5.03472	12.0985	24.768	5.0976	24.5724	14.3299	7.90611	5.3009	14.1358	392.05	0.177486	0.292632	0.65069	3.68522	-3326.52	-2165.79			15.9814	13.9671	14.6666	9.11426
	7.36983	29.3737	10.616	5.06195	12.0818	24.7168	5.10006	23.6454	14.4557	7.64851	5.31251	13.8937	379.091	0.177439	0.29259	0.643436	3.69825	-3327.47	-2166.29			15.7865	13.9535	14.4004	8.95158
	7.38882	28.9108	10.2877	5.10232	12	24.9193	5.16943	22.7098	14.138	7.37064	5.3096	13.0027	368.383	0.177658	0.29277	0.631877	3.70545	-3328.35	-2166.77			15.5291	14.0072	14.0057	8.56099
	7.56971	28.5036	10.2154	5.29297	11.5576	25.5261	5.2168	22.2675	13.9479	7.32018	5.22436	12.9652	363.665	0.177796	0.293208	0.612678	3.70699	-3328.88	-2167.59			15.4296	14.1256	13.8107	8.50325
	7.56228	28.5454	10.0486	5.55729	11.534	26.032	5.16363	22.0556	13.8762	7.35015	5.05581	12.626	363.515	0.178029	0.293701	0.593994	3.70659	-3329.39	-2168.13			15.3855	14.3744	13.6985	8.34399
	7.61295	28.0147	9.92929	5.8085	11.3365	26.681	5.20174	21.876	13.2927	7.38197	4.93698	12.6925	364.653	0.178371	0.294001	0.594567	3.70347	-3330.27	-2167.96			15.1857	14.6087	13.4568	8.33715
	7.56731	26.3614	9.75472	6.41351	11.3548	27.4811	5.17102	22.1242	12.9788	7.40291	4.92338	13.3216	366.327	0.178799	0.293874	0.588147	3.70051	-3331.29	-2167.28			14.5611	15.0831	13.4247	8.54931
	7.5332	25.6434	9.55299	6.88518	11.7354	28.5556	5.09069	21.9708	12.5935	7.31837	4.89362	14.7818	366.33	0.179047	0.294294	0.580787	3.69096	-3332.05	-2166.6			14.2432	15.7254	13.2183	8.99794
	7.15355	24.6247	9.53274	7.47613	12.5033	29.9425	4.98733	21.8981	11.8915	7.40562	4.79923	16.6987	364.625	0.179364	0.294801	0.576107	3.69196	-3332.64	-2165.73			13.7703	16.6407	12.9257	9.63451
	6.8919	23.7581	9.48154	7.92234	12.6301	31.529	4.84244	23.1537	11.3421	7.43565	4.78494	18.461	360.838	0.179634	0.295293	0.576731	3.69377	-3333.49	-2164.25			13.3772	17.3605	13.1127	10.2272
	6.63056	22.0642	9.2062	8.37755	12.4485	32.4905	4.64533	24.2564	10.8229	7.49497	4.87183	20.0684	360.644	0.179503	0.295326	0.58081	3.68584	-3334.44	-2162.39			12.6337	17.7722	13.2415	10.8117
	6.41229	20.8633	9.37683	8.61191	12.7542	32.7253	4.47801	25.0456	10.3788	7.53284	4.87392	20.7896	363.442	0.180021	0.295239	0.580091	3.67987	-3335.15	-2160.75			12.2175	18.0305	13.3008	11.0654
	6.0848	19.6974	9.44309	9.25864	12.7149	32.9086	4.29898	26.0512	9.50077	7.58175	4.86723	22.001	369.226	0.180239	0.294926	0.585129	3.66462	-3335.56	-2159.21			11.7418	18.294	13.2837	11.4833
	5.79359	19.0713	9.25838	9.40873	12.6352	32.3243	4.15635	26.9002	9.37892	7.76293	4.8055	22.6341	375.527	0.180387	0.294983	0.590308	3.65039	-3336.03	-2157.22			11.3744	18.1227	13.4785	11.7342
	5.42287	18.4878	8.95144	9.621	12.514	31.3186	4.03676	27.4855	9.29064	7.92867	4.7619	24.2199	388.086	0.180602	0.29479	0.593404	3.63791	-3336.69	-2154.75			10.954	17.8179	13.6043	12.3035
	5.01371	18.0094	8.61235	9.76329	12.2443	30.7402	3.97966	28.5742	9.13217	8.06443	4.96853	24.9932	398.079	0.181089	0.294349	0.591903	3.62346	-3337.21	-2153.11			10.5452	17.5826	13.8953	12.6754
	4.85128	18.1488	8.49175	10.482	11.94	29.7526	3.88219	29.2926	9.14433	8.04757	5.1905	26.0727	401.172	0.181303	0.29453	0.592287	3.60743	-3337.41	-2151.99			10.4973	17.3915	14.1064	13.1036
	4.73215	18.626	8.65792	10.301	11.6176	28.2874	3.957	30.1358	9.31168	8.4455	5.30311	26.7521	399.401	0.180854	0.294591	0.597561	3.59385	-3337.56	-2150.6			10.672	16.7353	14.4682	13.5002
	4.56635	20.3492	8.7023	10.11	10.6277	26.0326	4.07195	30.6439	9.75169	8.67027	5.43572	26.654	405.13	0.180895	0.294651	0.601042	3.58425	-3337.92	-2148.6			11.2059	15.5901	14.8225	13.5867
	4.48531	22.2363	8.85428	9.81709	9.63968	23.0489	4.21945	30.1527	9.99946	8.84952	5.57117	26.1491	420.479	0.180889	0.294154	0.608434	3.57428	-3338.27	-2146.6			11.8586	14.1686	14.7905	13.5233
	4.515	23.1062	8.97047	9.59749	8.74093	19.5033	4.51786	29.8068	10.1974	9.07124	5.68142	25.3612	437.079	0.180845	0.294086	0.611672	3.55912	-3338.37	-2145.45			12.1972	12.6139	14.8407	13.3713
	4.5145	25.2194	8.86982	9.32724	8.18478	16.6252	4.81108	29.5094	10.7593	9.51019	5.85405	25.3778	441.526	0.180552	0.293736	0.617749	3.54548	-3338.4	-2144.52			12.8679	11.3791	15.0266	13.5807
	4.50271	28.5169	8.6436	9.0445	7.58228	14.4939	5.07904	29.356	11.5671	9.84465	6.04832	24.979	434.39	0.180144	0.293227	0.624384	3.54737	-3338.62	-2143.13			13.8877	10.3736	15.334	13.624
	4.57582	31.4863	8.67287	8.52399	6.72361	12.6404	5.45794	28.5789	12.4339	10.2196	6.24054	24.7584	424.081	0.179548	0.293657	0.626659	3.54278	-3338.94	-2141.86			14.9117	9.29601	15.4902	13.7395
	4.66802	33.4627	8.74376	8.17939	6.35258	11.9505	6.09211	28.3435	13.4316	10.0827	6.46548	24.5766	416.548	0.178946	0.293395	0.632937	3.53988	-3339.14	-2141.6			15.6248	8.82749	15.9558	13.7083
	4.6895	36.2012	8.76261	7.76961	6.08135	10.9196	6.58814	27.6168	14.2394	10.2083	6.67767	23.7725	405.082	0.178233	0.293947	0.636177	3.53203	-3339.21	-2141.71			16.5511	8.25686	16.1481	13.5528
	4.82122	39.4681	8.90148	7.45587	5.71694	10.3447	6.89388	26.8773	14.7689	10.2131	6.74775	23.4023	391.22	0.177207	0.294477	0.638339	3.53851	-3339.44	-2141.02			17.7303	7.83918	16.18	13.4544
	4.87227	42.2364	9.04079	6.69298	5.63996	9.44847	7.23601	26.195	15.4961	10.4818	6.80152	22.908	381.582	0.176665	0.294583	0.638229	3.54731	-3339.72	-2139.92			18.7165	7.26047	16.309	13.3971
	5.00471	44.3547	9.1591	6.16701	5.45524	8.78145	7.34598	25.8235	16.1968	10.4894	6.96108	22.5868	380.958	0.176575	0.294748	0.638532	3.55006	-3339.9	-2139.49			19.5062	6.80124	16.4554	13.3458
	5.1315	46.618	9.43019	6.02108	5.52857	8.70802	7.49099	26.1556	16.5356	10.6162	7.22666	23.2649	380.699	0.17564	0.295298	0.637159	3.55571	-3339.91	-2139.73			20.3932	6.75256	16.7274	13.7026
	5.27609	48.4497	9.22879	6.01955	5.77846	8.87235	7.39007	26.3775	17.2105	10.9657	7.61681	23.9025	367.855	0.175004	0.295734	0.63849	3.55387	-3339.95	-2139.45			20.9849	6.89012	16.9927	14.1617
	5.27355	49.9274	9.19893	5.98495	6.00912	9.47898	7.3044	26.623	17.2349	11.3222	7.73376	25.199	349.31	0.174503	0.296005	0.637488	3.55806	-3340.1	-2138.37			21.4666	7.15768	17.0541	14.7517
	5.30166	50.2215	9.33465	6.01678	6.41282	10.0476	7.18556	27.5119	17.2389	11.5888	7.95676	26.5977	338.865	0.174039	0.296275	0.637579	3.56186	-3340.2	-2137.83			21.6193	7.49241	17.3121	15.3811
	5.26228	50.9959	9.51946	6.10924	6.87894	10.6672	7.05966	27.6011	16.9637	12.3946	8.17254	28.5341	342.997	0.173661	0.296846	0.636697	3.56456	-3340.16	-2138.5			21.9259	7.88514	17.2082	16.3671
	5.23059	52.589	9.42534	6.21052	7.61435	11.0463	6.85717	27.7809	16.728	12.6477	8.37589	28.9475	350.496	0.17338	0.296724	0.633924	3.57187	-3340.08	-2138.8			22.415	8.29038	17.122	16.657
	5.18909	53.486	9.54113	6.32976	8.10909	12.2427	6.45435	28.4877	15.9895	13.1712	8.78494	30.0714	358.114	0.173905	0.297184	0.633843	3.57924	-3340.11	-2138.2			22.7388	8.89384	16.9772	17.3425
	5.13109	53.7664	9.47173	6.5274	8.85917	13.523	6.02555	29.1443	15.6077	13.5582	9.16186	32.6271	373.242	0.174053	0.297094	0.637589	3.57894	-3340.12	-2137.76			22.7897	9.63654	16.9258	18.449
	5.06526	52.4786	9.35827	6.7386	9.64828	14.7306	5.62978	29.4687	15.6124	13.8954	9.50985	34.6555	402.17	0.174447	0.296769	0.645426	3.57428	-3340.04	-2138.57			22.3007	10.3725	16.9036	19.3536
	4.93667	51.8618	9.21754	6.96351	10.4125	15.7966	5.31038	29.7302	15.0323	14.1782	9.78583	35.468	433.297	0.17466	0.296963	0.655552	3.5749	-3339.96	-2139.86			22.0054	11.0575	16.691	19.8107
	4.82465	51.9376	8.91315	7.11792	11.214	16.769	5.08273	30.0662	14.671	15.07	10.1418	36.3984	455.875	0.174418	0.296625	0.662372	3.57594	-3339.98	-2140.51			21.8918	11.7003	16.6066	20.5368
	4.69397	50.3279	8.48753	7.14189	11.9235	17.7854	4.97316	30.5497	14.4588	15.5591	10.3565	38.0679	464.708	0.174518	0.296165	0.673408	3.58293	-3340.03	-2141.02			21.1698	12.2836	16.6606	21.3278
	4.59419	49.2652	8.44622	7.25079	12.2567	18.7321	4.89815	31.8224	14.1738	17.1293	10.9323	40.2038	463.392	0.174528	0.296418	0.682443	3.58792	-3340.05	-2142.59			20.7685	12.7465	16.9648	22.7551
	4.55055	49.3242	8.34491	7.40392	12.7498	19.3202	4.82514	33.4768	14.3921	19.0619	11.4272	41.8849	463.438	0.174801	0.296495	0.694032	3.60051	-3340.05	-2144.65			20.7399	13.158	17.5647	24.1247
	4.46969	50.1848	8.24386	7.33314	12.8986	19.6415	4.83659	34.5159	14.7151	20.3256	12.2171	42.2979	465.501	0.174852	0.297013	0.702001	3.60223	-3340.11	-2145.39			20.9661	13.2911	18.0225	24.9469
	4.43898	49.6554	8.04235	7.40935	12.8806	19.6991	4.80203	35.5552	14.7971	22.7756	13.1402	41.9154	462.087	0.175112	0.297319	0.709128	3.60563	-3340.2	-2145.35			20.7123	13.3297	18.3848	25.9437
	4.35831	49.3927	8.1287	7.49261	12.6979	19.7431	4.79769	36.2444	15.2083	25.5809	13.6277	42.2452	459.749	0.175169	0.297573	0.716822	3.60911	-3340.26	-2146.05			20.6266	13.3112	18.7501	27.1512
	4.29648	50.5823	7.77832	7.70532	12.3214	19.1592	4.86125	37.5584	15.8818	27.9564	14.4417	42.412	463.026	0.174767	0.29711	0.72156	3.62108	-3340.3	-2147.58			20.8857	13.062	19.4338	28.27
	4.2281	52.4852	7.74476	7.65093	11.886	18.2413	4.98626	39.1994	16.51	28.9947	15.1204	42.7889	468.003	0.174677	0.296702	0.720489	3.63128	-3340.39	-2148.34			21.486	12.5927	20.2319	28.968
	4.21795	54.1722	7.80531	7.59394	11.4428	17.2465	5.11686	40.3569	16.7323	30.4704	15.3627	42.6551	466.354	0.174681	0.296172	0.714845	3.63928	-3340.52	-2147.5			22.0652	12.0944	20.7354	29.4961
	4.23706	55.5734	7.95298	7.53821	11.1373	16.4437	5.34314	41.7545	17.0314	31.0986	15.8315	42.4361	452.764	0.174797	0.295934	0.712697	3.64377	-3340.61	-2145.77			22.5878	11.7064	21.3763	29.7887
	4.33169	57.4169	8.09431	7.41218	10.5741	15.7121	5.45712	42.2687	17.5019	31.8843	16.7674	42.3859	435.981	0.175249	0.295674	0.707529	3.64629	-3340.69	-2144.64			23.281	11.2328	21.7426	30.3459
	4.28379	58.8208	8.33903	7.47248	10.3253	15.6157	5.78871	43.0116	18.2864	32.6586	17.4647	39.5777	423.326	0.175742	0.295534	0.70182	3.64866	-3340.78	-2141.94			23.8146	11.1378	22.3622	29.9004
	4.36378	60.3999	8.63864	7.49919	10.6315	15.6464	5.93845	44.0772	19.3081	33.382	18.0357	36.2346	425.566	0.176009	0.29535	0.70013	3.65844	-3340.89	-2137.62			24.4674	11.2591	23.1079	29.2175
	4.47205	61.8551	8.77261	7.42257	11.09	16.4578	6.23983	44.5116	20.1115	33.2495	18.9857	32.9703	429.76	0.176315	0.295167	0.698836	3.66558	-3340.96	-2133.28			25.0333	11.6568	23.621	28.4018
	4.43985	62.2784	9.36698	7.59229	12.2749	18.0634	6.35446	44.7356	20.5587	34.7007	19.2819	30.7928	429.051	0.176838	0.294128	0.70049	3.67886	-3341	-2130.88			25.3617	12.6435	23.8829	28.2585
	4.47386	63.6082	10.1472	7.71372	14.1748	20.3765	6.49513	44.8107	21.1137	34.3477	20.0727	29.641	426.446	0.177142	0.292754	0.70141	3.68474	-3341.05	-2129.43			26.0764	14.0883	24.1399	28.0205
	4.45908	64.9479	10.7504	7.74423	15.7214	24.2104	6.58434	44.5988	21.5669	33.7668	20.59	28.2148	421.276	0.177725	0.291818	0.702502	3.69042	-3341.09	-2127.21			26.7191	15.892	24.25	27.5239
	4.5111	65.5813	11.6149	7.79944	16.584	27.4291	6.66204	43.7201	21.883	33.5822	20.8703	26.1647	415.351	0.17784	0.291634	0.705383	3.69707	-3341.11	-2124.27			27.2358	17.2708	24.0884	26.8724
	4.69637	64.6146	12.3006	8.12562	17.8005	31.0543	6.75339	42.1556	22.1563	34.1314	20.9765	23.8581	412.628	0.177714	0.291282	0.705715	3.71026	-3341.1	-2122.17			27.2038	18.9935	23.6884	26.322
	4.72113	64.2974	12.9063	8.29057	19.1448	33.8017	6.67694	41.1452	22.31	34.3871	21.3919	21.5284	414.421	0.177862	0.290983	0.704903	3.71363	-3341.12	-2121.11			27.3083	20.4124	23.3774	25.7691
	4.76873	63.5761	13.4935	8.43547	20.3614	37.1312	6.50763	38.995	22.3665	34.7769	21.5091	19.6429	416.752	0.177798	0.290801	0.701136	3.71685	-3341.16	-2119.96			27.2794	21.976	22.6231	25.3096
	4.87395	62.5633	13.9916	9.04659	21.4036	39.6611	6.42674	36.9356	21.9461	35.5619	20.8629	17.4113	416.253	0.177556	0.291097	0.697998	3.71777	-3341.18	-2117.69			27.1429	23.3704	21.7695	24.6121
	5.00598	61.8091	14.753	10.1317	22.3585	41.5639	6.15842	34.3642	21.1424	35.9653	20.4667	16.4887	413.654	0.177374	0.291429	0.692756	3.71913	-3341.13	-2117.31			27.1894	24.6847	20.555	24.3069
	5.32694	61.9213	15.0757	11.3597	23.5763	44.8886	6.03011	31.6222	19.5499	38.1602	19.6158	15.7869	410.937	0.177352	0.291559	0.688327	3.71383	-3341.13	-2117.76			27.4413	26.6082	19.0674	24.521
	5.87202	63.3925	15.4301	13.3384	24.3871	47.8307	5.81204	27.9543	18.6284	40.2407	18.5267	15.0725	408.64	0.177438	0.291011	0.683988	3.71008	-3341.18	-2114.12			28.2315	28.5187	17.4649	24.6133
	6.21435	65.7395	15.5994	18.2532	25.0355	50.3102	5.68251	25.4121	17.5431	40.5269	17.5045	13.8474	404.492	0.177278	0.291894	0.673215	3.70191	-3341.18	-2093.48			29.1844	31.1996	16.2126	23.9596
	6.61662	64.9724	16.2239	23.776	25.5354	53.8369	5.51954	23.3086	16.7518	42.9097	15.7609	12.8388	402.465	0.17726	0.292318	0.665139	3.68953	-3341.13	-2009.96			29.271	34.3828	15.1933	23.8365
	6.88776	65.0721	16.5957	32.0442	26.1783	57.5927	5.35029	21.6299	15.797	45.9322	14.3032	12.2962	399.513	0.177178	0.292325	0.653017	3.67989	-3341.08	-1854.46			29.5185	38.6051	14.2591	24.1772
	7.03933	64.7331	16.8719	44.52	27.4141	60.0902	5.15089	20.6039	15.1956	47.8606	12.8645	13.238	395.177	0.177696	0.292117	0.643887	3.66962	-3341.04	-1634.72			29.5481	44.0081	13.6501	24.6544
	7.11698	65.5276	17.6746	57.1407	28.1218	62.57	4.94708	19.4991	14.5015	51.3266	11.8586	13.969	394.668	0.178301	0.291762	0.631744	3.65269	-3340.94	-1382.02			30.1064	49.2775	12.9826	25.7181
	7.35451	64.6424	17.855	66.0088	29.3989	64.8085	5.04772	19.0373	14.2008	54.6583	10.741	15.9846	399.661	0.178481	0.291751	0.61845	3.6493	-3340.75	-1095.56			29.9507	53.4054	12.762	27.128
	7.4684	63.1953	18.36	73.522	30.6077	66.1517	5.1956	19.4256	13.6917	56.9346	9.89372	17.0944	405.272	0.178478	0.291279	0.614022	3.65502	-3340.57	-815.48			29.6746	56.7605	12.771	27.9742
	7.48973	61.4687	18.8889	79.7121	31.29	67.254	5.24632	20.5715	13.3229	57.204	9.21333	18.4586	408.069	0.179021	0.290882	0.611385	3.6519	-3340.44	-530.029			29.2824	59.4187	13.0469	28.292
	7.5387	60.6954	19.3728	82.3258	32.3187	68.0175	5.29167	21.7502	13.343	57.2532	8.40498	19.4744	406.439	0.179505	0.28973	0.606589	3.65403	-3340.32	-236.301			29.2023	60.8873	13.4617	28.3775
	7.48129	59.2618	20.095	84.2158	32.4363	67.5801	5.44555	23.182	13.5227	56.0282	7.97623	20.6098	401.972	0.17964	0.289021	0.602254	3.6462	-3340.11	55.5946			28.946	61.4107	14.0501	28.2047
	7.2844	57.4194	20.7466	84.6074	32.1843	66.7385	5.56561	25.1503	13.7237	54.6328	7.78961	21.244	396.026	0.179644	0.288506	0.597521	3.63542	-3339.9	340.922			28.4835	61.1767	14.8132	27.8888
	7.08636	55.2361	21.5056	83.9323	31.7598	65.5598	5.79402	26.6616	13.9965	51.5129	7.55954	21.8849	392.485	0.179955	0.287545	0.591242	3.62894	-3339.77	587.755			27.9427	60.4173	15.484	26.9858
	7.023	52.0552	22.528	82.3862	30.8678	62.8518	5.97034	28.6027	14.1761	48.2389	8.14208	22.6377	396.565	0.179924	0.287187	0.584975	3.63188	-3339.69	768.53			27.2021	58.7019	16.2497	26.3395
	7.13804	49.0621	23.2244	77.9736	29.7358	58.513	6.08488	29.8843	14.049	43.8098	8.15664	23.0843	413.792	0.17943	0.286641	0.582775	3.63603	-3339.61	867.645			26.4748	55.4075	16.6727	25.0169
	7.29555	45.3113	24.2695	69.604	28.5022	54.5858	6.19677	30.0653	14.0753	40.4573	8.26372	23.5082	436.507	0.178693	0.286839	0.582416	3.64347	-3339.6	900.396			25.6255	50.8973	16.7791	24.0764
	7.67852	42.8799	25.9237	58.8135	26.8513	49.1823	6.24284	30.472	14.1609	32.7526	8.31321	24.3421	454.985	0.178145	0.287489	0.584858	3.64741	-3339.69	898.322			25.494	44.949	16.9586	21.8026
	7.98758	42.2443	26.9737	49.5537	24.4753	45.2317	6.39088	30.1785	14.6202	27.8482	8.32667	24.2587	457.712	0.177877	0.28789	0.586899	3.64247	-3339.82	872.42			25.7352	39.7536	17.0632	20.1445
	8.64066	41.4484	27.9611	39.6472	22.2596	40.9289	6.80929	30.0113	15.3539	22.9489	8.50382	24.3825	448.553	0.178371	0.288562	0.584621	3.64201	-3339.89	830.481			26.0167	34.2785	17.3915	18.6117
	9.1704	40.4641	28.8037	31.3634	20.1494	37.172	7.18033	29.0744	16.3796	19.1486	8.80495	24.5918	443.972	0.178434	0.288735	0.583498	3.64193	-3339.9	775.019			26.1461	29.5616	17.5448	17.5151
	9.73998	38.9204	29.2942	25.0005	17.0782	32.6128	7.55667	28.1041	17.232	16.3233	9.10685	24.9917	450.101	0.178368	0.288206	0.582506	3.64178	-3339.95	706.773			25.9848	24.8971	17.6309	16.8073
	10.0753	36.7278	30.0267	20.2321	15.037	28.233	8.32159	27.3199	17.9182	14.005	9.60411	25.8533	458.928	0.178364	0.288767	0.578077	3.64708	-3340.01	629.943			25.6099	21.1674	17.8532	16.4875
	10.4786	34.1428	30.2561	16.3497	13.3577	24.9494	9.35502	25.8536	19.5333	12.2774	10.0541	27.1883	458.345	0.178066	0.289104	0.569892	3.6506	-3340.06	550.421			24.9592	18.2189	18.2473	16.5066
	10.8463	31.4371	30.0518	14.039	11.6475	21.0351	10.4146	25.2425	20.1043	11.3421	10.3542	28.5308	450.677	0.177939	0.28949	0.563487	3.65835	-3340.06	469.33			24.1118	15.5738	18.5871	16.7424
	11.055	31.9216	29.5879	12.1421	10.4593	16.8893	11.2016	24.7836	21.0717	10.6915	10.8759	30.1599	436.771	0.178421	0.290061	0.557327	3.66029	-3340.09	387.177			24.1881	13.1635	19.019	17.2425
	11.2524	32.2304	28.9313	10.0152	9.48593	14.3524	11.8236	25.4356	21.6935	10.2375	11.6668	32.436	418.018	0.178424	0.29087	0.553525	3.66996	-3340.15	304.993			24.138	11.2845	19.6509	18.1134
	11.2923	32.0342	27.969	9.08475	8.55365	11.8411	12.4328	26.0914	22.0883	9.97154	12.2461	33.8937	393.237	0.178773	0.290755	0.550296	3.67875	-3340.17	224.785			23.7652	9.82649	20.2042	18.7038
	11.4051	32.5126	26.2939	8.36131	7.99167	11.0924	12.9476	27.0059	22.6595	9.89626	12.6063	36.0288	372.04	0.179208	0.290543	0.555694	3.69301	-3340.17	144.604			23.4039	9.14846	20.871	19.5105
	11.2284	33.5862	25.4822	8.15813	7.60963	10.3594	13.2979	27.9377	22.8562	9.71339	13.1479	37.6833	358.686	0.178982	0.290697	0.563759	3.70713	-3340.23	61.3364			23.4323	8.70907	21.3639	20.1816
	11.1231	34.8757	23.9324	8.00797	7.48442	9.84513	13.2809	29.8709	22.6205	9.46326	13.7901	40.3837	354.416	0.17873	0.290854	0.575214	3.71694	-3340.37	-22.6561			23.3104	8.44584	21.9241	21.2124
	11.1029	35.7811	22.5796	8.20356	7.81785	9.52799	13.6295	32.0654	22.6123	9.54138	14.7157	42.1014	353.45	0.178414	0.291202	0.584473	3.72725	-3340.52	-107.438			23.1545	8.51647	22.7691	22.1195
	10.884	36.6616	21.1882	7.97677	8.04973	9.17276	13.7616	33.7227	22.137	9.58779	15.5868	43.5196	349.565	0.177506	0.29225	0.59128	3.73501	-3340.64	-191			22.9113	8.39975	23.2071	22.8981
	10.7315	37.1896	19.4668	7.77345	8.55447	8.93207	13.42	34.2544	21.6038	9.61158	16.5465	44.3143	343.605	0.177474	0.292029	0.605534	3.74429	-3340.76	-275.595			22.4627	8.42	23.0928	23.4908
	10.507	38.0319	18.1102	7.62063	9.02417	9.03754	12.9708	34.1279	20.0235	9.60716	17.1229	45.0801	342.589	0.177723	0.292444	0.618721	3.75206	-3340.93	-362.966			22.2164	8.56078	22.3741	23.9367
	10.3068	37.1747	16.9529	7.56546	9.38518	8.74918	12.5542	33.8968	19.3164	9.49519	18.0054	45.6118	343.663	0.177821	0.292942	0.627177	3.76098	-3341.09	-452.014			21.4781	8.56661	21.9225	24.3708
	10.4678	35.8959	15.9818	7.4271	9.58907	8.65022	12.5686	32.5912	18.5592	9.37149	18.1931	44.8918	341.593	0.177191	0.293339	0.636076	3.77297	-3341.22	-543.917			20.7818	8.55546	21.2396	24.1521
	10.7494	35.0182	15.4602	7.40999	10.0053	8.4887	13.2659	30.7338	18.104	9.26388	18.5206	43.6808	337.992	0.177184	0.293072	0.640978	3.77501	-3341.32	-638.061			20.4093	8.63466	20.7013	23.8218
	11.3278	34.2692	14.8421	7.20569	10.261	8.43446	13.7859	29.5172	17.5679	8.9037	18.454	42.0812	340.858	0.17688	0.293689	0.650702	3.76851	-3341.44	-736.714			20.1464	8.63371	20.2903	23.1463
	11.7866	33.0008	14.2804	7.18608	10.4686	8.48562	14.5805	28.2898	16.8195	8.60654	18.3725	40.4744	349.692	0.176654	0.294363	0.656236	3.77041	-3341.54	-838.552			19.6893	8.71345	19.8966	22.4845
	12.1461	31.5188	13.6034	7.08179	10.8576	8.67116	15.1103	27.5769	16.3676	8.48602	18.3334	39.247	363.339	0.176701	0.294634	0.661995	3.7768	-3341.59	-940.84			19.0894	8.87018	19.6849	22.0221
	12.4301	30.0286	13.6588	6.74685	11.0799	8.64741	15.42	25.7208	15.7357	8.47191	18.2079	37.6208	377.348	0.176625	0.29451	0.66449	3.78436	-3341.62	-1043.96			18.7059	8.82472	18.9589	21.4335
	12.3478	29.1702	13.5442	6.36093	11.0698	8.7129	15.2432	23.2597	15.3324	8.16537	17.7685	37.3184	386.799	0.176723	0.294839	0.66934	3.78659	-3341.71	-1145.38			18.3541	8.71456	17.9451	21.0841
	12.2447	28.0527	13.6296	6.40315	11.1552	8.9309	15.0978	21.1352	15.2968	8.23701	17.1363	37.9439	394.273	0.177252	0.294574	0.674272	3.78758	-3341.83	-1243.24			17.9757	8.82976	17.1766	21.1057
	12.1394	26.5319	13.5077	6.35235	11.1706	9.17038	14.8945	19.9846	15.0175	8.24302	16.8122	39.7605	397.736	0.177199	0.295286	0.68061	3.78779	-3341.93	-1338.58			17.393	8.89777	16.6322	21.6052
	11.9383	25.7094	13.8249	6.25424	11.3037	9.49827	14.5205	19.9207	15.1259	8.73344	15.9815	40.6231	390.941	0.177352	0.295774	0.690238	3.78221	-3342.01	-1429.55			17.1576	9.01872	16.5224	21.7793
	11.6544	25.7053	14.2099	6.24687	11.4014	9.81993	14.0248	19.7631	14.8466	9.33457	15.1769	41.623	377.431	0.17763	0.295922	0.699109	3.78001	-3342.12	-1519.33			17.1899	9.15608	16.2115	22.0448
	11.2147	25.6048	14.3725	6.29621	11.3541	10.0836	13.3207	20.0099	14.5321	9.68225	14.5281	42.9383	372.132	0.177658	0.295757	0.705486	3.77879	-3342.25	-1605.57			17.064	9.24464	15.9542	22.3829
	10.4059	25.8003	14.5327	6.41473	11.1393	10.262	12.0177	20.5758	14.3247	10.0005	13.5022	43.9589	375.824	0.177815	0.296407	0.710214	3.78545	-3342.36	-1686.25			16.913	9.27201	15.6394	22.4872
	9.42862	26.1109	14.6731	6.41091	11.0717	10.3792	10.525	20.6161	13.9392	10.1538	13.1014	45.4078	378.935	0.177594	0.296622	0.711661	3.79013	-3342.43	-1759.27			16.7375	9.28728	15.0268	22.8877
	8.29039	27.4504	14.6502	6.45508	10.9539	10.4114	8.80219	20.6777	13.6887	10.2671	12.6707	46.5762	379.86	0.177344	0.296645	0.716891	3.794	-3342.49	-1824.81			16.797	9.27345	14.3895	23.1713
	7.36321	27.6826	14.6772	6.39253	10.8697	10.0134	7.42877	21.1077	13.3809	10.3337	11.9531	47.0663	378.283	0.176704	0.296773	0.718881	3.79132	-3342.58	-1882.7			16.5744	9.09187	13.9724	23.1177
	6.49257	27.3742	14.8751	6.38114	10.5931	9.74459	6.37766	21.9329	13.3173	10.3761	11.2951	46.6396	371.651	0.176239	0.296447	0.721061	3.78648	-3342.66	-1935.43			16.2473	8.90627	13.876	22.7702
	5.96878	26.7422	15.0441	6.32983	10.4254	9.38989	5.69431	22.6354	13.1569	10.4425	10.3771	45.1698	364.476	0.176222	0.296136	0.722095	3.77987	-3342.71	-1980.15			15.9184	8.71505	13.8289	21.9965
	5.31093	26.8722	15.5045	6.31735	10.1005	9.23671	5.1597	24.7105	12.9293	10.3664	9.42571	43.1496	358.313	0.176007	0.296173	0.717729	3.77485	-3342.74	-2019.71			15.8959	8.55153	14.2665	20.9806
	5.32788	26.536	16.2117	6.23441	9.74583	8.93656	4.95259	27.3972	12.5245	10.0218	8.46846	40.1188	358.068	0.175867	0.295463	0.711377	3.76965	-3342.76	-2055.25			16.0252	8.3056	14.9581	19.5364
	5.27186	25.2239	17.0907	6.21547	9.24139	8.41798	4.87054	28.9214	12.0054	9.37442	7.66624	37.3411	366.179	0.175685	0.29516	0.70654	3.75987	-3342.83	-2088.49			15.8622	7.95828	15.2658	18.1272
	5.23051	24.1086	17.7563	6.1921	8.93253	7.80735	4.87972	30.7594	11.7331	8.70287	7.1396	35.2885	370.663	0.17534	0.294863	0.700753	3.74271	-3342.87	-2118.17			15.6985	7.64399	15.7907	17.0436
	5.34871	23.4258	18.6982	6.13412	8.50538	7.27168	5.00079	32.4641	11.6348	8.35756	6.54238	32.8593	370.567	0.175341	0.295507	0.692145	3.72212	-3342.88	-2142.74			15.8243	7.30373	16.3666	15.9197
	5.47976	21.8872	19.354	6.10098	8.20492	7.04391	4.8702	33.5882	11.4251	7.93406	6.23033	30.9312	376.304	0.175294	0.295825	0.685261	3.70515	-3342.88	-2164.9			15.5737	7.1166	16.6278	15.0319
	5.62182	21.3785	20.047	6.19736	7.87189	6.90286	4.89032	35.1306	11.5938	7.71799	5.91999	27.9698	394.956	0.175354	0.296384	0.675847	3.68051	-3342.91	-2185.31			15.6824	6.9907	17.2049	13.8693
	5.65232	20.055	20.7224	6.26057	7.79755	6.9737	4.93052	37.7103	11.6339	7.57867	5.59795	25.8692	420.678	0.175467	0.296713	0.660576	3.65483	-3342.97	-2202.11			15.4766	7.01061	18.0916	13.0153
	5.78484	19.631	21.0301	6.39824	7.47372	7.08763	4.97394	38.7716	11.5007	7.45234	5.43197	24.1817	443.073	0.176342	0.297218	0.647575	3.63191	-3342.99	-2215.13			15.482	6.98653	18.4154	12.3553
	5.96455	20.4295	21.2517	6.54057	7.68178	7.43641	4.92292	39.4926	11.2218	7.28864	5.40528	23.12	458.437	0.176717	0.298164	0.629831	3.60496	-3342.95	-2226.69			15.8819	7.21958	18.5458	11.938
	6.13737	21.4782	21.3874	6.52281	7.92481	7.84529	4.95943	40.323	10.9868	7.26348	5.38471	22.7226	471.081	0.17701	0.298474	0.621735	3.58304	-3342.92	-2235.59			16.3343	7.43097	18.7564	11.7903
	6.45827	22.2815	20.9748	6.67872	8.04758	8.6967	5.00448	40.1221	10.9437	7.14805	5.41758	21.9101	479.039	0.177565	0.29894	0.616414	3.56379	-3342.97	-2241.82			16.5715	7.80766	18.6901	11.4919
	6.28461	24.1543	20.9354	6.99977	8.37464	9.59121	4.88556	40.0136	10.7657	7.32364	5.3555	21.5752	475.563	0.177613	0.299337	0.607895	3.54007	-3343.01	-2244.79			17.1247	8.32187	18.5549	11.4181
	6.4698	25.4875	20.5494	7.39248	8.69472	10.9984	4.80338	40.0103	10.8489	7.63909	5.45845	21.3423	466.042	0.178165	0.299772	0.602653	3.52295	-3342.98	-2244.53			17.5022	9.02854	18.5542	11.48
	6.41716	26.9452	19.9017	8.10906	9.47771	12.6399	4.70844	39.9779	10.9697	8.00812	5.44169	21.3587	460.174	0.17858	0.29989	0.599189	3.50013	-3342.92	-2242.42			17.7547	10.0755	18.552	11.6028
	6.31241	28.2636	19.1844	9.10612	10.1393	14.4912	4.61349	40.3235	11.0521	8.45591	5.47172	21.5713	464.279	0.179008	0.299495	0.598916	3.48526	-3342.92	-2240.15			17.9202	11.2456	18.663	11.833
	6.21911	30.5383	18.5974	10.738	10.6284	16.1935	4.59442	40.368	10.8602	8.87348	5.60768	22.4052	472.341	0.179358	0.299214	0.599099	3.46212	-3342.98	-2235.95			18.4516	12.52	18.6075	12.2954
	6.23546	33.7553	18.2457	11.8178	11.3892	17.8164	4.41726	40.9566	10.619	9.29173	5.60726	23.3618	470.929	0.179616	0.29919	0.601803	3.44965	-3342.92	-2230.65			19.4121	13.6744	18.6643	12.7536
	6.19143	36.1805	17.5594	13.3807	11.8262	19.1646	4.39656	40.4471	10.4319	9.80728	5.74594	23.977	458.68	0.180001	0.299215	0.605413	3.43393	-3342.8	-2225.65			19.9771	14.7905	18.4252	13.1767
	6.16307	38.3528	17.2494	14.9364	12.5514	20.7103	4.41539	41.297	10.7231	10.3137	5.78363	24.42	438.805	0.180428	0.299186	0.608441	3.42165	-3342.78	-2220.2			20.5884	16.066	18.8118	13.5058
	6.12809	39.651	16.8746	17.0686	13.2136	22.3188	4.44788	42.1897	11.1699	10.875	5.94869	25.1363	418.904	0.180529	0.299051	0.609095	3.40166	-3342.87	-2213.91			20.8846	17.5337	19.2692	13.9867
	6.10701	40.9486	16.4545	20.198	14.3298	24.1632	4.41494	43.2436	11.35	11.4656	5.96274	25.6914	403.29	0.180819	0.299145	0.603624	3.38895	-3342.85	-2208.45			21.17	19.5637	19.6695	14.3733
	5.95189	43.1877	16.1921	23.6268	15.142	25.5138	4.37371	44.3589	11.5976	11.7713	5.98069	26.1946	386.622	0.181116	0.298277	0.598565	3.37623	-3342.66	-2203.45			21.7772	21.4275	20.1101	14.6488
	5.9924	43.7153	15.7127	26.9459	15.8908	26.3677	4.46456	45.9682	12.1556	12.0507	6.0059	26.4655	375.131	0.181097	0.297819	0.59513	3.36499	-3342.45	-2198.39			21.8068	23.0681	20.8628	14.8407
	5.66957	45.0367	15.5628	30.5915	16.2741	26.8676	4.59561	49.3612	12.4103	12.2003	6.03697	26.0278	366.452	0.181244	0.297084	0.590041	3.3544	-3342.39	-2191.89			22.0897	24.5777	22.1224	14.755
	5.62236	45.6526	15.4733	32.9817	16.3044	27.1386	4.59049	51.4261	12.7628	12.3482	6.24678	26.3396	362.08	0.181021	0.296691	0.586848	3.34378	-3342.24	-2183.35			22.2494	25.4749	22.9265	14.9782
	5.63759	46.8432	15.4509	34.0004	16.8308	27.2184	4.5744	55.5559	13.2521	12.246	6.46436	26.0227	363.575	0.180511	0.296301	0.587307	3.34839	-3341.83	-2175.07			22.6439	26.0165	24.4608	14.911
	5.6831	47.4338	15.718	35.7028	17.3476	27.6658	4.59082	58.511	13.7253	12.2079	6.43149	26.2304	363.254	0.180063	0.296425	0.587152	3.37098	-3341.35	-2166.86			22.945	26.9054	25.609	14.9566
	5.68897	47.9353	15.4676	37.8422	17.3939	27.6278	4.65529	61.5551	14.7828	12.0094	6.5258	25.7451	354.166	0.179602	0.29564	0.581952	3.39219	-3341.07	-2158.89			23.0306	27.6213	26.9977	14.7601
	5.63207	48.2604	15.5977	38.8487	17.8182	27.3576	4.76576	65.7795	15.22	11.6946	6.45569	24.444	341.888	0.179027	0.295444	0.578346	3.41697	-3340.95	-2150.47			23.1634	28.0082	28.5884	14.1981
	5.59198	48.32	15.6926	40.5128	18.6755	26.8751	4.74568	67.5786	15.5243	11.5923	6.41122	23.6231	345.481	0.177988	0.294905	0.573659	3.44077	-3340.63	-2142.04			23.2015	28.6878	29.2829	13.8756
	5.69974	48.4299	15.5703	41.1559	19.6766	25.6797	4.66389	71.5716	15.8485	11.2862	6.33134	22.954	360.577	0.177521	0.294443	0.571859	3.47038	-3340.22	-2134.22			23.2333	28.8374	30.6946	13.5238
	5.68536	48.9931	15.9636	41.4634	19.7742	24.7623	4.68332	76.3372	15.9572	10.7963	6.33159	23.0011	372.691	0.176683	0.29448	0.574156	3.48928	-3340.11	-2126.46			23.5474	28.6667	32.3259	13.3763
	5.79752	49.7963	16.3563	40.9857	20.4629	24.1175	4.63198	78.7494	16.2412	10.6024	6.35691	23.6125	381.618	0.17596	0.295147	0.574448	3.5007	-3340.32	-2118.71			23.9834	28.522	33.2075	13.5239
	5.83449	50.9739	16.8274	39.8598	21.6904	23.2692	4.60663	79.9821	16.7983	10.6366	6.41028	23.8506	392.825	0.175329	0.295484	0.570187	3.51984	-3340.4	-2111.48			24.5453	28.2731	33.7957	13.6325
	5.81244	52.3555	17.1047	38.8171	22.3552	22.4758	4.54299	81.9825	17.0799	10.4859	6.74054	26.7329	406.509	0.174551	0.296112	0.568928	3.53837	-3340.27	-2104.65			25.0909	27.8827	34.5351	14.6531
	5.82068	54.6977	17.7062	38.6959	22.6911	21.6245	4.51302	86.2405	17.1183	10.3701	7.01255	28.4454	417.666	0.174117	0.296356	0.565319	3.55617	-3340.41	-2098.41			26.0749	27.6705	35.9573	15.276
	5.95704	55.5738	18.1025	39.1031	22.9134	19.9468	4.55265	89.5755	17.4744	10.6042	7.75943	30.8287	420.667	0.173642	0.296069	0.557466	3.57005	-3340.86	-2092.15			26.5444	27.3211	37.2008	16.3975
	5.93051	55.2707	18.4707	39.8687	23.3552	18.6855	4.57497	96.7693	17.788	11.3837	8.40125	33.162	419.252	0.173467	0.295418	0.555136	3.58108	-3341.21	-2085.3			26.5573	27.3031	39.7108	17.649
	5.93799	54.8565	19.4364	41.2891	23.5526	17.1019	4.66549	100.271	18.0177	12.1814	9.4231	36.015	429.578	0.17287	0.295099	0.551254	3.5983	-3341.31	-2078.35			26.7436	27.3145	40.9846	19.2065
	5.94254	54.7152	20.0496	42.2099	23.217	16.0658	4.73273	99.6448	18.3088	12.9462	10.3728	39.0656	450.699	0.17269	0.294617	0.54855	3.60574	-3341.32	-2072.01			26.9025	27.1642	40.8955	20.7949
	5.97467	54.7524	20.0872	42.0139	22.2856	14.2838	4.874	100.784	18.8356	14.042	11.18	41.82	461.903	0.17234	0.294518	0.548555	3.61671	-3341.61	-2065.31			26.9381	26.1944	41.4977	22.3473
	5.80719	55.4586	19.9601	41.6478	21.3357	13.207	5.17048	101.647	19.3527	16.7457	12.2537	44.3008	454.671	0.171462	0.294744	0.546765	3.61961	-3341.88	-2058.19			27.0753	25.3968	42.0566	24.4334
	5.71881	55.0225	19.4524	40.7019	20.2552	11.9929	5.46399	102.489	19.7079	21.5529	13.7249	47.9129	442.663	0.171094	0.294363	0.543331	3.62695	-3341.74	-2051.3			26.7312	24.3167	42.5537	27.7302
	5.54395	53.1926	19.1257	40.4088	18.5577	10.2305	5.72504	104.121	20.3083	27.4984	15.5252	52.0888	438.683	0.170468	0.29363	0.549506	3.63543	-3341.22	-2044.29			25.9541	23.0657	43.3849	31.7041
	5.438	52.2675	18.625	39.2671	16.5991	9.42202	5.98799	105.302	20.641	36.1426	17.0237	56.9166	442.603	0.170101	0.292937	0.553373	3.64309	-3340.85	-2036.97			25.4435	21.7628	43.9771	36.6943
	5.39021	49.5581	17.9504	38.7745	15.1141	8.5885	6.22965	105.608	21.1438	48.9918	19.3165	62.5553	437.987	0.169953	0.292261	0.556095	3.64907	-3340.39	-2029.72			24.2996	20.8257	44.3273	43.6212
	5.26228	46.1496	17.1811	38.9519	13.5777	8.03189	6.4561	102.612	21.6297	57.7622	21.6629	69.682	425.116	0.170247	0.292544	0.559928	3.64968	-3338.23	-2021.97			22.8643	20.1872	43.566	49.7024
	5.09035	43.2246	16.2354	38.4075	11.7249	7.69353	6.59085	100.562	21.6977	66.4045	23.6074	76.0204	417.461	0.170098	0.292755	0.56607	3.64108	-3330.7	-2014.15			21.5168	19.2753	42.9503	55.3441
	5.16949	40.7095	14.7722	37.0724	9.82417	7.29434	6.6757	94.5853	21.6552	76.2587	25.6357	79.1697	412.155	0.170309	0.293053	0.568472	3.6244	-3305.82	-2006.28			20.2171	18.0637	40.9721	60.3547
	5.14405	38.1175	13.4563	36.0858	8.43055	7.27248	6.74569	92.4493	21.1224	84.7024	27.3619	81.3634	398.499	0.170626	0.293319	0.583323	3.62256	-3258.88	-1997.67			18.906	17.2629	40.1058	64.4759
	5.25329	36.4646	12.338	36.4562	7.39359	7.44631	6.83016	92.4822	20.9362	93.176	30.067	84.1805	376.063	0.170768	0.293439	0.597572	3.62007	-3188.76	-1988.34			18.0186	17.0987	40.0828	69.1411
	5.35106	34.6682	11.6613	37.6379	6.64364	8.06937	6.81047	89.8365	20.1136	101.068	32.3513	87.8033	362.967	0.170911	0.293	0.607373	3.61535	-3104.09	-1979.46			17.2268	17.4503	38.9202	73.7407
	5.62162	32.2486	11.13	39.1578	6.36249	8.45038	6.63656	88.1735	19.5747	107.071	33.725	90.3513	360.143	0.171279	0.292461	0.615305	3.61212	-3000.37	-1970.03			16.3334	17.9902	38.1282	77.0492

## Sheet: P209 U2
	Ra Li	Oi Li	Oe Li	MF Li	ICO Li	LO Li	Ra Re	Oi Re	Oe Re	MF Re	ICO Re	LO Re	EKG	Kippwinkel	Rotwinkel	Kraft x	Kraft y	Druck li	Druck re			Bauch links	Rücken links	Bauch rechts	Rücken rechts
	2.15107	9.163	6.13854	23.913	7.49209	7.19985	2.88467	32.1377	3.43619	61.6108	10.1445	40.9675	395.496	0.10207	0.330281	0.544785	2.08326	40	-3304.83			5.81753	12.8683	12.8195	37.5742
	2.37976	8.01497	6.03671	24.5918	6.78154	7.50384	3.09238	31.9091	3.49499	66.3758	10.7951	43.3041	391.907	0.101453	0.330358	0.538782	2.0821	38	-3303.44			5.47715	12.9591	12.8321	40.1584
	2.65227	7.49454	6.17114	24.9282	6.59664	8.45972	3.27	30.4171	3.53202	69.2254	11.4081	44.8659	386.691	0.100809	0.330506	0.53431	2.0815	1.04443	-3302.09			5.43932	13.3282	12.4064	41.8331
	2.8452	6.79239	6.45848	25.0002	6.62288	8.93311	3.43427	28.782	3.54679	71.5601	11.8367	46.4245	387.588	0.100347	0.330871	0.525333	2.0796	11	-3300.64			5.36536	13.5187	11.921	43.2737
	3.04454	6.05727	6.48197	24.2728	6.80752	9.06465	3.60487	27.1764	3.46348	71.4544	12.2113	46.5526	390.723	0.0996657	0.331622	0.51176	2.07176	351.678	L			5.19459	13.3817	11.4149	43.4061
	3.15481	6.11157	6.50741	23.2223	6.91252	9.13474	3.67808	25.4	3.3788	68.7979	12.2594	45.1782	380.82	0.0993094	0.332249	0.500368	2.07024	674.062	-3298.1			5.25793	13.0898	10.819	42.0785
	3.3304	6.13475	6.97544	21.9066	7.09022	9.17299	3.77411	24.4526	3.32225	64.828	12.5069	43.788	361.494	0.098884	0.333009	0.48753	2.06929	789.967	-3297.01			5.4802	12.7233	10.5163	40.3743
	3.44444	6.3347	7.31352	20.4807	7.25617	9.00992	3.88261	23.5387	3.23182	59.1726	12.3316	41.4654	339.511	0.0986754	0.332988	0.478667	2.06932	774.798	-3296.08			5.69756	12.2489	10.2177	37.6565
	3.64834	6.44627	7.77451	19.0105	7.62582	8.66831	4.04575	21.029	3.16995	53.6358	11.584	39.0571	325.288	0.0980695	0.331999	0.481308	2.07799	704.319	-3295.4			5.95637	11.7682	9.4149	34.759
	3.80158	6.46565	8.00336	16.6982	7.86593	8.42894	4.19799	19.109	3.03566	49.0611	10.4996	36.6635	315.435	0.0972664	0.331902	0.489159	2.08741	594.456	-3294.97			6.09019	10.9977	8.78089	32.0747
	3.85896	6.52942	8.26468	14.7717	7.93227	8.22592	4.20315	17.4059	3.00959	43.9095	9.78728	33.7335	304.309	0.0969868	0.332566	0.493601	2.09663	461.593	-3294.75			6.21769	10.31	8.2062	29.1434
	3.84419	6.62036	8.47117	12.3035	8.02322	7.98425	4.162	16.2642	2.95873	37.9617	8.97403	30.0535	295.836	0.097693	0.332984	0.501758	2.10483	294.394	-3294.89			6.31191	9.43698	7.79496	25.6631
	3.72056	6.75857	8.56437	9.95797	8.14612	7.59037	4.05284	15.4859	3.05083	31.4224	8.26793	26.5919	292.869	0.0985489	0.333401	0.511491	2.1107	90.6028	-3295.41			6.34783	8.56482	7.52985	22.0941
	3.71311	6.9067	8.42447	8.10223	8.35209	7.39608	3.93236	13.9284	3.22948	25.8042	7.70519	21.8453	292.792	0.0990382	0.333353	0.516091	2.12406	-147.713	-3296.19			6.34809	7.95013	7.03008	18.4516
	3.65872	7.46186	8.46329	6.51321	8.51563	7.38835	3.78741	11.8555	3.40362	20.1026	6.91532	17.4473	289.06	0.0997495	0.333148	0.526011	2.13723	-402.657	-3297.17			6.52796	7.4724	6.34884	14.8217
	3.64131	8.04629	8.41632	5.55891	8.739	7.71786	3.68779	9.86032	3.49642	14.9001	6.1275	13.8604	280.869	0.100478	0.332975	0.542703	2.15103	-664.493	-3298.43			6.70131	7.33859	5.68151	11.6293
	3.58512	9.01955	8.08079	5.13817	8.79925	8.1707	3.54272	8.21754	3.57758	12.2815	5.41391	11.4162	273.278	0.101091	0.332853	0.561909	2.16024	-938.318	-3299.94			6.89515	7.36937	5.11261	9.70387
	3.48062	10.2154	7.53914	5.13613	8.8445	9.09922	3.35399	7.21158	3.57003	10.7081	4.85594	9.75773	273.471	0.101247	0.332822	0.576883	2.16603	-1192.56	-3301.48			7.07838	7.69328	4.71187	8.4406
	3.34842	11.1738	7.09578	4.97375	8.73719	9.9814	3.13152	6.68659	3.55344	9.86281	4.61739	8.40447	276.127	0.102007	0.33287	0.593103	2.16556	-1422.38	-3303.12			7.20598	7.89745	4.45718	7.62822
	3.16226	11.6736	6.79805	5.22331	8.62854	10.5868	2.84762	6.48889	3.55043	9.9019	4.35228	7.18298	285.695	0.102714	0.332016	0.607987	2.1675	-1631	-3304.75			7.2113	8.14622	4.29565	7.14572
	3.03056	12.1467	6.44204	5.48596	8.60431	11.3955	2.62399	6.1018	3.47672	9.91358	4.07961	6.15964	301.355	0.103033	0.33129	0.617961	2.16952	-1818.58	-3306.25			7.20642	8.49527	4.0675	6.71761
	2.95002	12.549	6.00062	5.80576	8.49692	12.9703	2.44876	5.5627	3.39338	9.87887	3.81832	5.60734	314.556	0.103084	0.330433	0.627966	2.16957	-1968.73	-3307.49			7.16656	9.09101	3.80161	6.43484
	2.89195	12.7079	5.57174	6.28647	8.34554	13.9555	2.33748	5.14672	3.15888	10.0398	3.58709	5.23998	321.203	0.102655	0.32934	0.633166	2.17312	-2082.17	-3308.5			7.0572	9.52918	3.54769	6.28895
	2.87302	12.6791	5.1434	6.70649	8.07035	15.1869	2.28299	4.84443	2.94382	10.2453	3.43282	4.92138	320.557	0.102642	0.328616	0.641152	2.17361	-2166.67	-3309.36			6.89851	9.98791	3.35708	6.19982
	2.75933	12.7846	4.79751	7.00462	7.83045	16.1056	2.21574	4.7008	2.74298	10.3465	3.24975	4.72825	320.302	0.103055	0.327644	0.648805	2.17411	-2227.01	-3310.01			6.78048	10.3135	3.21984	6.10816
	2.69518	12.4459	4.33691	7.17226	7.55195	16.6543	2.11403	4.52219	2.53532	10.3156	3.09185	4.47624	327.656	0.103035	0.327323	0.649238	2.17095	-2262.58	-3310.4			6.49266	10.4595	3.05718	5.96123
	2.66912	11.5757	4.04872	7.17459	7.32096	16.7907	2.06926	4.23635	2.40041	10.1705	2.86537	4.22967	343.338	0.103099	0.327273	0.656534	2.17262	-2284.81	-3310.71			6.09784	10.4287	2.902	5.75517
	2.78082	10.4304	3.96223	7.20124	7.25149	16.7563	2.02338	4.06422	2.3927	9.93146	2.72412	4.0067	359.281	0.103482	0.327593	0.652792	2.17156	-2307.83	-3310.95			5.72447	10.403	2.82677	5.55409
	2.82504	9.94639	3.70554	6.96318	7.26409	16.5086	1.99848	3.85335	2.42585	9.24079	2.66123	3.78145	375.137	0.103802	0.327827	0.652696	2.16631	-2333.8	-3311.08			5.49232	10.2453	2.75923	5.22782
	2.85327	9.52266	3.50114	6.75926	7.34431	16.5477	2.02639	3.78913	2.38421	8.37146	2.6751	3.63582	384.331	0.103684	0.327838	0.652627	2.17337	-2358.34	-3311.18			5.29235	10.2171	2.73324	4.89413
	2.88752	9.19354	3.42584	6.52682	7.27288	16.2225	2.04306	3.76527	2.44635	7.46872	2.69675	3.49629	384.778	0.103502	0.327889	0.653633	2.18223	-2383.3	-3311.33			5.16897	10.0074	2.75156	4.55392
	2.92079	8.74444	3.37924	6.2186	7.33733	15.2847	2.07552	3.80119	2.46579	7.0607	2.72706	3.33633	381.955	0.103521	0.328005	0.655841	2.19284	-2414.28	-3311.51			5.01482	9.61355	2.78083	4.37469
	2.87845	8.30642	3.33048	5.76755	7.23672	14.7427	2.15255	3.783	2.48992	6.48479	2.82052	3.22948	381.719	0.103526	0.328447	0.661815	2.19921	-2445.05	-3311.71			4.83845	9.24898	2.80849	4.17826
	2.89145	7.80743	3.28924	5.24329	7.29777	13.8913	2.25105	3.75033	2.50023	6.00165	2.97368	3.23758	387.339	0.103135	0.328972	0.662376	2.20186	-2468.86	-3311.96			4.66271	8.81079	2.83387	4.07097
	2.93861	7.32158	3.23817	4.90492	7.4296	13.3778	2.34733	3.63424	2.4888	5.61585	3.14645	3.25058	388.246	0.10328	0.329775	0.663495	2.19355	-2493.85	-3312.29			4.49945	8.57077	2.82345	4.00429
	2.93447	7.03664	3.1443	4.64982	7.51537	12.815	2.41861	3.65922	2.51908	5.51919	3.36083	3.35037	378.885	0.102484	0.330263	0.66617	2.1861	-2525.58	-3312.6			4.3718	8.32674	2.86564	4.07679
	2.93329	6.7538	3.0207	4.45633	7.69425	12.2946	2.48032	3.70475	2.54112	5.56394	3.56844	3.48391	362.384	0.10179	0.330499	0.667548	2.17748	-2556.4	-3312.87			4.23593	8.14838	2.90873	4.20543
	2.76726	6.49266	2.9731	4.10918	7.58996	11.5982	2.49437	3.71339	2.59039	5.59493	3.80577	3.59319	346.385	0.101042	0.330639	0.674002	2.17123	-2580.59	-3313.11			4.07768	7.76579	2.93272	4.33129
	2.6777	6.08102	3.0032	3.95586	7.50125	11.1909	2.45736	3.70078	2.58899	5.81247	4.08179	3.66185	337.958	0.100325	0.331247	0.674831	2.16324	-2602.73	-3313.34			3.92064	7.54934	2.91571	4.5187
	2.59284	5.60756	2.93685	3.66351	7.38058	10.8738	2.45595	3.68785	2.65725	5.99916	4.31049	3.66725	340.791	0.100384	0.331812	0.686863	2.14838	-2625.14	-3313.51			3.71242	7.30597	2.93369	4.65897
	2.47767	5.35859	2.90018	3.49363	7.31204	10.3666	2.44991	3.49971	2.73003	6.06337	4.65363	3.69301	348.913	0.100328	0.332022	0.695178	2.13894	-2641.28	-3313.64			3.57882	7.05742	2.89322	4.80334
	2.36359	5.29795	2.94113	3.2772	7.01032	9.88832	2.41453	3.33373	2.81339	6.15523	4.87193	3.71671	351.099	0.100611	0.332425	0.703632	2.13072	-2650.44	-3313.78			3.53422	6.72528	2.85388	4.91462
	2.25063	5.33561	2.94322	3.07711	6.73511	9.29802	2.36135	3.2102	3.00296	6.25298	5.19479	3.76892	348.38	0.100961	0.332788	0.707826	2.12196	-2662.15	-3313.9			3.50982	6.37008	2.85817	5.07223
	2.14816	5.39569	2.96687	2.94263	6.52709	8.74523	2.34779	3.12669	3.17801	6.26326	5.39482	3.72076	344.755	0.100857	0.332887	0.714828	2.11941	-2676.72	-3313.99			3.50358	6.07165	2.88416	5.12628
	2.09132	5.62701	3.0317	2.87405	6.33202	8.24706	2.32477	2.99424	3.33055	6.24076	5.77181	3.6832	338.128	0.100547	0.332818	0.715195	2.11669	-2686.68	-3314.08			3.58334	5.81771	2.88319	5.23192
	2.03224	5.73085	3.18315	2.81971	6.1873	8.12138	2.31215	2.93966	3.54596	6.19175	6.07827	3.62802	330.286	0.101118	0.332607	0.713155	2.11209	-2689.84	-3314.19			3.64875	5.70946	2.93259	5.29935
	1.97027	5.86264	3.2338	2.76756	5.9296	7.98911	2.38803	2.83402	3.7397	6.23772	6.30849	3.66654	327.173	0.101599	0.332201	0.713953	2.11235	-2693.71	-3314.22			3.6889	5.56209	2.98725	5.40425
	1.93612	6.11005	3.2672	2.70931	5.73074	7.85492	2.39803	2.8794	3.9126	6.1106	6.69588	3.65048	325.473	0.102058	0.331759	0.717499	2.11115	-2700.58	-3314.26			3.77112	5.43166	3.06334	5.48565
	1.90521	6.41061	3.32101	2.69577	5.54023	7.57011	2.43696	2.85831	4.1626	6.52116	6.9053	3.78448	323.106	0.103062	0.331488	0.718133	2.10697	-2702.38	-3314.35			3.87895	5.2687	3.15262	5.73698
	1.88963	6.64723	3.37408	2.65027	5.39135	7.25829	2.46818	2.82418	4.35844	6.86758	7.27913	3.99337	314.311	0.103697	0.331397	0.71545	2.10676	-2700.77	-3314.44			3.97031	5.09997	3.21693	6.04669
	1.91374	6.82158	3.46599	2.66423	5.21031	6.84094	2.52793	2.88988	4.51653	7.19398	7.63449	4.29365	298.284	0.103863	0.331679	0.715059	2.09546	-2702.46	-3314.46			4.0671	4.90516	3.31144	6.37404
	1.8993	7.06721	3.51575	2.71774	5.05579	6.68708	2.52348	3.00222	4.65596	7.826	7.73928	4.72487	278.882	0.103629	0.331934	0.713497	2.08613	-2706.01	-3314.49			4.16075	4.8202	3.39389	6.76338
	1.87439	7.25711	3.56819	2.79649	4.93665	6.50542	2.55989	3.21106	4.82188	8.29419	7.82162	5.2779	262.474	0.103646	0.331651	0.716335	2.08026	-2705.94	-3314.59			4.23323	4.74619	3.53094	7.13124
	1.84839	7.59732	3.59602	2.91165	4.79703	6.38751	2.51011	3.26395	5.10773	9.54379	8.00862	6.09567	247.136	0.103556	0.331285	0.71628	2.07039	-2704.3	-3314.64			4.34724	4.69873	3.62726	7.88269
	1.81289	7.8089	3.61419	2.9997	4.69799	6.37633	2.54681	3.43119	5.31022	10.9253	8.05844	6.93731	234.006	0.103406	0.331001	0.717142	2.06485	-2706.1	-3314.61			4.412	4.69134	3.76274	8.64034
	1.77518	7.95754	3.60903	3.10664	4.56402	6.22616	2.53884	3.52193	5.59091	12.2569	8.28476	8.41255	225.466	0.102893	0.33161	0.717333	2.06401	-2709.15	-3314.61			4.44725	4.63227	3.88389	9.65139
	1.80527	8.20942	3.7354	3.24377	4.57079	6.40943	2.53208	3.59857	5.98027	13.8007	8.41227	10.0315	222.423	0.103142	0.332037	0.722575	2.06081	-2708.84	-3314.7			4.58336	4.74133	4.03697	10.7482
	1.83851	8.47864	3.89646	3.44824	4.62729	6.55239	2.53561	3.61657	6.06589	14.7944	8.6246	11.28	218.896	0.103048	0.33174	0.728453	2.05462	-2708.94	-3314.7			4.73787	4.87597	4.07269	11.5663
	1.84405	8.6443	4.05898	3.64006	4.6727	6.75942	2.58424	3.57708	6.09526	15.8478	8.82143	12.3433	212.962	0.1029	0.331657	0.728397	2.05196	-2711.79	-3314.62			4.84911	5.02406	4.08553	12.3375
	1.87926	8.95513	4.27418	3.81565	4.73899	6.76486	2.61616	3.67598	6.27642	16.5461	9.03689	13.7859	203.284	0.102586	0.331936	0.728227	2.04215	-2713.8	-3314.63			5.03619	5.1065	4.18952	13.123
	1.90011	9.35727	4.44166	4.03501	4.73573	6.98803	2.69906	3.84273	6.39695	17.5882	9.08598	14.7162	198.709	0.102669	0.331894	0.727338	2.03861	-2712.85	-3314.7			5.23302	5.25293	4.31291	13.7968
	1.94341	9.63937	4.75434	4.25587	4.96117	7.22368	2.79809	3.97905	6.5042	18.2807	9.2211	15.4502	207.967	0.102876	0.331567	0.729927	2.03255	-2712.32	-3314.63			5.44571	5.48024	4.42711	14.3174
	1.96987	9.77522	5.01719	4.507	5.07733	7.55786	2.821	4.07801	6.62491	19.2065	9.46259	16.3342	230.96	0.103114	0.331742	0.733053	2.02882	-2714.08	-3314.5			5.58743	5.71406	4.50798	15.0011
	2.00024	9.78522	5.33942	4.66576	5.11917	7.87763	2.85279	4.31833	6.63486	19.6602	9.38282	17.0127	258.207	0.104074	0.331681	0.740786	2.02389	-2714.89	-3314.51			5.70829	5.88752	4.60199	15.3519
	2.03903	10.0456	5.7706	4.93492	5.22126	7.98289	2.84656	4.81421	6.74288	20.1319	9.52906	17.6981	278.929	0.104908	0.331617	0.752463	2.01846	-2713.82	-3314.54			5.95174	6.04636	4.80122	15.7864
	2.06435	10.1127	6.01607	5.22546	5.27113	8.16265	2.90227	5.20884	6.56401	20.1568	9.46905	18.2551	296.773	0.105764	0.331364	0.754566	2.01335	-2713.85	-3314.39			6.06437	6.21975	4.89171	15.9603
	2.09272	9.99746	6.33181	5.56917	5.25556	8.23595	2.97161	5.73548	6.57401	20.172	9.68942	18.9707	321.697	0.10651	0.331196	0.756136	2.01796	-2715.62	-3314.2			6.14066	6.35356	5.0937	16.2774
	2.12155	9.97361	6.45722	5.69886	5.31355	8.41353	3.09487	6.49564	6.84159	20.3663	9.91851	19.8096	356.816	0.106455	0.330764	0.758095	2.01724	-2716.17	-3314.2			6.18413	6.47531	5.47737	16.6981
	2.1386	10.0244	6.689	5.81663	5.21707	8.8108	3.1806	7.34068	7.06846	20.8832	10.0321	20.2346	402.223	0.10697	0.330684	0.763589	2.01802	-2715.58	-3314.13			6.284	6.61483	5.86324	17.05
	2.17129	10.0162	6.97257	5.75462	5.12629	9.04984	3.40245	8.28768	7.32273	20.9971	10.4379	20.6863	440.738	0.106885	0.330342	0.763986	2.02318	-2716.58	-3313.86			6.38668	6.64359	6.33762	17.3737
	2.1863	9.88445	7.24734	5.80064	5.14584	9.23066	3.76328	9.17497	7.3853	21.0348	11.0444	21.3417	463.64	0.107729	0.330167	0.764865	2.02514	-2719.19	-3313.61			6.43936	6.72571	6.77452	17.807
	2.2643	9.73972	7.56112	5.75259	5.05783	9.34596	4.08173	10.1194	7.71342	21.0546	11.6917	22.0073	467.364	0.10834	0.329624	0.765243	2.03058	-2721.21	-3313.55			6.52171	6.71879	7.30484	18.2512
	2.3304	9.78921	7.72742	5.7795	4.9446	9.3112	4.42742	10.9143	8.04548	21.4586	12.2502	22.2955	456.952	0.108879	0.32929	0.755439	2.03123	-2723.11	-3313.35			6.61568	6.67844	7.79573	18.6681
	2.34628	9.64291	7.86914	5.81462	4.80493	9.37455	4.79255	11.996	8.52766	21.345	12.9682	22.6956	437.333	0.108921	0.329401	0.747766	2.03174	-2726.6	-3312.89			6.61944	6.6647	8.43873	19.0029
	2.32177	9.61288	8.07908	5.81296	4.70807	9.52243	5.01178	13.1794	8.98224	21.4328	13.4973	22.521	419.766	0.108956	0.32924	0.749875	2.03454	-2731.18	-3312.54			6.67124	6.68115	9.05782	19.1504
	2.33942	9.87378	8.31281	5.61747	4.59201	9.69918	5.1741	14.6104	9.29825	21.2262	13.6811	22.11	410.967	0.108607	0.329111	0.749991	2.04161	-2735.33	-3312.29			6.842	6.63622	9.69424	19.0058
	2.39319	9.98136	8.77597	5.4024	4.56756	9.68729	5.26199	16.0696	9.54157	20.7005	14.2503	21.3462	407.093	0.108403	0.32921	0.750841	2.04508	-2739.2	-3311.85			7.05017	6.55241	10.291	18.7657
	2.40208	9.81935	8.94629	5.07067	4.4727	9.7316	5.46282	17.2616	9.61955	20.0844	14.7571	20.3553	401.99	0.108507	0.328862	0.749902	2.04519	-2744.64	-3311.26			7.05591	6.42499	10.7813	18.3989
	2.40622	9.6075	9.23742	4.95736	4.37415	9.77399	5.70784	18.6625	9.6817	18.6043	15.2103	19.2765	394.664	0.10821	0.328397	0.74746	2.0447	-2750.23	-3310.92			7.08371	6.3685	11.3507	17.697
	2.47888	9.39388	9.71856	4.82801	4.38907	9.85054	5.69776	19.9849	10.0055	18.0821	15.5767	18.2012	377.692	0.107598	0.328328	0.744657	2.04703	-2754.28	-3310.77			7.1971	6.35587	11.896	17.2867
	2.51195	9.28565	10.1709	4.74042	4.36541	9.96763	5.70934	20.5557	10.2851	17.3709	15.743	17.031	362.059	0.106914	0.328876	0.742665	2.04756	-2757.53	-3310.46			7.32283	6.35782	12.1834	16.715
	2.52895	10.0756	10.8071	4.69693	4.29613	10.2887	5.60562	20.8908	10.4422	16.3405	15.8688	15.7537	356.534	0.106759	0.329439	0.742793	2.04493	-2760.09	-3310.1			7.8039	6.42724	12.3129	15.9877
	2.55427	10.784	11.3576	4.62581	4.30968	10.553	5.34036	21.3646	10.5711	15.2466	15.6784	14.2665	355.445	0.106157	0.329666	0.740729	2.04849	-2761.92	-3310.07			8.23196	6.49615	12.4253	15.0638
	2.65867	11.2795	11.5097	4.35977	4.38597	10.9708	5.24394	21.0778	10.3796	14.0683	15.5382	12.4914	351.272	0.105911	0.329654	0.736428	2.05334	-2762.13	-3310.18			8.48262	6.57217	12.2338	14.0326
	2.72092	12.4892	11.602	4.3166	4.51016	11.3013	5.15079	20.7696	10.179	13.7753	15.7161	11.3724	343.676	0.105312	0.330097	0.742525	2.05397	-2760.52	-3310.08			8.9374	6.70935	12.0331	13.6213
	2.69075	13.5647	11.5267	4.4977	4.6279	11.6962	5.01039	20.5549	10.0097	13.9266	15.8727	10.394	335.338	0.105151	0.330175	0.739483	2.05541	-2758.09	-3310			9.26072	6.94062	11.8583	13.3978
	2.62341	14.9687	11.2819	4.77337	4.71473	12.3423	4.82897	19.8281	9.69271	14.2926	15.2369	9.96567	327.25	0.104594	0.330994	0.734707	2.05549	-2754.46	-3310.25			9.62467	7.27682	11.4499	13.165
	2.57457	17.0433	11.0048	5.27627	4.90201	12.9528	4.55925	19.0286	9.41001	15.1517	14.9845	9.53361	321.133	0.10437	0.331857	0.724815	2.05707	-2748.78	-3310.44			10.2076	7.71037	10.9993	13.2233
	2.51462	18.8738	10.5459	6.09309	5.26556	14.5042	4.18913	17.8782	8.95941	16.8129	14.2325	9.26316	316.313	0.1042	0.332861	0.719093	2.05853	-2742.55	-3310.26			10.6448	8.62095	10.3422	13.4362
	2.45228	20.9148	9.93658	7.08367	6.11093	16.6763	3.89024	17.2129	8.42328	17.9032	13.4236	8.86267	306.587	0.104575	0.333067	0.713806	2.05782	-2735.72	-3310.05			11.1012	9.95698	9.84215	13.3965
	2.38145	22.2582	8.89596	8.59969	7.9748	18.4695	3.49751	16.2689	7.88508	19.7806	12.3448	8.49227	304.957	0.104276	0.333205	0.709805	2.0538	-2728.21	-3310.04			11.1785	11.6813	9.21715	13.5392
	2.33262	23.6382	7.7974	10.6138	10.6334	20.737	3.09508	15.3294	7.22527	22.2309	11.5913	8.22729	306.575	0.103896	0.332766	0.70622	2.05673	-2720.78	-3309.84			11.2561	13.9947	8.54993	14.0165
	2.30546	24.8566	7.01604	13.2959	12.6273	23.5531	2.86198	14.284	6.56871	24.9905	10.954	8.2168	306.777	0.103732	0.333053	0.700738	2.05877	-2713.96	-3309.31			11.3927	16.4921	7.90491	14.7204
	2.22332	26.8124	6.43437	17.0226	14.6745	27.0294	2.65731	13.5148	5.99961	26.8518	10.0319	8.38197	307.687	0.10392	0.333283	0.689204	2.05621	-2707.02	-3308.8			11.8234	19.5755	7.39058	15.0885
	2.28327	27.7574	5.76552	20.486	16.1275	30.1236	2.45516	12.2921	5.46902	27.7784	8.9338	8.74309	309.681	0.10402	0.333221	0.674849	2.05078	-2700.12	-3307.44			11.9354	22.2457	6.73875	15.1518
	2.36245	29.0953	5.46606	24.443	18.1028	33.1357	2.35427	11.1686	5.09901	28.9245	7.99515	8.97465	312.436	0.103688	0.332738	0.667946	2.03945	-2694.07	-3300.13			12.3079	25.2272	6.20731	15.2981
	2.46659	30.0818	5.24529	27.1904	20.8445	36.4214	2.41719	10.5158	4.83019	30.6254	7.04192	8.91483	317.313	0.10388	0.332172	0.653187	2.03468	-2688.46	-3274.23			12.5979	28.1521	5.92106	15.5274
	2.61572	30.2726	5.03143	30.2629	23.6335	39.5177	2.55854	9.47098	4.53308	32.494	6.84045	8.74433	322.412	0.104509	0.331397	0.645257	2.02305	-2684.25	-3217.8			12.6399	31.138	5.52087	16.0263
	2.69896	30.03	4.91877	33.0668	25.8479	41.2779	2.61904	8.48791	4.34189	34.2103	7.09063	8.73501	324.905	0.105024	0.330805	0.638827	2.01049	-2680.68	-3127.43			12.5492	33.3975	5.14961	16.6787
	2.87493	30.3227	4.82777	35.2124	27.5017	43.1023	2.85606	7.7072	4.31591	34.9085	7.53429	9.0035	325.882	0.104825	0.330556	0.625743	1.99823	-2678.67	-3016.71			12.6751	35.2721	4.95972	17.1488
	3.06682	30.008	4.98213	36.6806	28.3243	45.3026	3.0812	7.22449	4.32091	34.5062	8.3398	9.23846	322.227	0.104785	0.330253	0.605416	1.98848	-2677.58	-2891.14			12.6856	36.7692	4.87554	17.3615
	3.20867	29.6243	4.9201	38.2594	28.6329	46.0869	3.31256	7.46799	4.34357	34.4505	9.00291	9.36945	311.833	0.104689	0.329779	0.590036	1.98229	-2676.61	-2769.22			12.5844	37.6597	5.04137	17.6076
	3.35136	28.4144	4.87793	38.1285	28.5123	45.6978	3.50929	7.78275	4.24593	33.8877	9.62476	9.30518	307.069	0.104673	0.329598	0.575566	1.98155	-2676.5	-2653.17			12.2146	37.4462	5.17932	17.6059
	3.42847	26.1774	4.81106	37.2992	28.0248	44.9284	3.65501	8.82022	4.21525	33.1472	10.1671	9.18162	313.363	0.104807	0.329295	0.5642	1.98782	-2677.44	-2543.02			11.4723	36.7508	5.56349	17.4986
	3.59678	24.624	4.68621	36.043	27.5867	43.6546	3.83773	10.1714	4.26075	32.1838	10.8959	8.87101	327.229	0.10533	0.328881	0.564376	2.0054	-2678.84	-2447			10.969	35.7615	6.08995	17.3169
	3.90276	23.2936	4.38085	33.5933	26.0556	41.5047	4.06828	11.3197	4.29861	30.5199	11.458	8.63632	339.313	0.105473	0.3291	0.562935	2.02056	-2680.56	-2369.3			10.5257	33.7179	6.5622	16.8714
	4.03548	21.0873	4.25149	31.6604	23.7357	38.712	4.12506	11.9661	4.42435	28.0337	11.6858	8.27541	345.087	0.104935	0.329362	0.561005	2.02841	-2682.54	-2328.86			9.79142	31.3694	6.83852	15.9983
	4.1737	19.1145	4.23283	28.8753	21.3278	35.7958	4.20348	12.6748	4.43511	24.7208	11.8518	8.04042	343.295	0.104041	0.329436	0.562164	2.03865	-2684.4	-2333.23			9.17369	28.6663	7.10446	14.871
	4.48707	17.2363	4.13654	25.0594	18.6721	32.4527	4.41952	13.5865	4.51155	21.4315	12.1623	8.05448	337.581	0.103552	0.329609	0.56142	2.04572	-2685.83	-2379.73			8.61996	25.3947	7.50585	13.8828
	4.62483	15.4228	4.01198	22.3793	16.1123	28.7099	4.49472	14.2315	4.50173	18.9602	12.0071	8.1546	330.003	0.103293	0.329487	0.558056	2.05271	-2686.74	-2455.71			8.01986	22.4005	7.74264	13.0406
	4.6605	13.7184	3.94014	19.2907	13.3274	24.6223	4.49772	15.147	4.49132	16.1443	11.8498	8.40028	324.613	0.103477	0.32879	0.560664	2.05899	-2687.24	-2546.56			7.43969	19.0801	8.04534	12.1314
	4.68344	12.2599	3.96215	15.6932	10.7891	21.7666	4.50406	15.8295	4.51436	13.6257	11.8883	8.72644	329.056	0.1036	0.329316	0.567937	2.0638	-2686.72	-2645.69			6.96849	16.083	8.28264	11.4135
	4.66164	10.9433	3.92616	13.4857	9.15471	19.2619	4.52661	16.1419	4.52985	11.3547	11.99	9.24575	341.474	0.103189	0.329385	0.581701	2.06418	-2685.74	-2746.25			6.51036	13.9674	8.39945	10.8635
	4.60631	9.69305	4.03134	11.2503	7.50325	16.4475	4.49566	16.8054	4.55833	9.99414	12.0625	9.52272	353.742	0.102957	0.330354	0.587041	2.05484	-2685.03	-2842.23			6.11023	11.7337	8.61979	10.5265
	4.41562	8.09579	4.26137	9.84196	6.55578	14.9412	4.4047	17.27	4.61627	9.63213	12.175	9.99187	356.489	0.102917	0.330917	0.587568	2.04575	-2684.5	-2932.42			5.59093	10.4463	8.76367	10.5997
	4.11703	6.97847	4.50126	8.84299	5.90752	13.7297	4.29347	17.4419	4.5275	10.3456	12.5218	10.3663	346.714	0.102781	0.330807	0.590138	2.04048	-2683.35	-3013.31			5.19892	9.49341	8.75429	11.0779
	3.94059	6.06377	4.62247	8.38755	5.31531	12.3711	4.23599	17.7026	4.46285	11.1533	12.7872	11.1758	333.918	0.102646	0.331151	0.596028	2.04366	-2682.23	-3082.83			4.87561	8.69132	8.80049	11.7054
	3.64661	5.41103	4.71161	8.01382	4.7801	11.2123	4.13847	17.4848	4.37253	12.0629	13.0146	12.2645	325.566	0.102874	0.331133	0.601825	2.04836	-2680.69	-3140.09			4.58975	8.00207	8.66528	12.4473
	3.23611	4.65611	4.72653	7.79099	4.32058	10.2145	3.92464	17.2764	4.21858	13.2257	12.8041	13.8147	322.147	0.102858	0.330806	0.607107	2.05572	-2677.15	-3187.45			4.20625	7.44201	8.47321	13.2815
	2.91872	4.2835	4.63652	7.87976	4.09615	9.36995	3.78849	16.8806	4.16957	14.0332	12.7668	15.5042	326.468	0.102521	0.331229	0.611148	2.0586	-2672.48	-3224.16			3.94625	7.11529	8.27955	14.1014
	2.62446	3.98752	4.50575	7.93138	3.90277	8.53047	3.63879	16.1056	4.098	14.6907	12.7384	16.684	329.428	0.102308	0.331719	0.610872	2.06315	-2668.09	-3250.71			3.70591	6.78821	7.94746	14.7044
	2.38893	3.81358	4.34444	7.82561	3.7356	7.59128	3.5588	15.6969	3.91878	15.2931	12.4931	17.5078	326.94	0.101865	0.331855	0.612361	2.06713	-2664.18	-3269.27			3.51565	6.38416	7.72482	15.098
	2.18721	3.72669	4.09359	7.99844	3.55159	6.71988	3.47405	15.3361	3.82936	15.9518	12.0222	18.3365	319.345	0.101504	0.331603	0.613757	2.06986	-2658.92	-3281.49			3.33583	6.08997	7.54649	15.4369
	2.03882	3.63011	3.84727	8.3765	3.41243	6.21404	3.42537	14.2885	3.66269	16.6678	11.4422	19.3889	313.452	0.101522	0.330472	0.615733	2.07526	-2652.72	-3288.74			3.17207	6.00099	7.12553	15.8329
	1.96293	3.61421	3.53179	8.52032	3.41053	5.88662	3.37756	13.2004	3.48256	16.9802	10.7245	20.2052	315.862	0.101092	0.329602	0.614054	2.07496	-2647.2	-3293.64			3.03631	5.93915	6.68683	15.9699
	1.89168	3.5304	3.18495	8.88473	3.41051	5.71614	3.35549	11.8944	3.35452	17.0129	9.8484	21.2916	326.828	0.101134	0.329112	0.611002	2.07339	-2641.95	-3297.2			2.86901	6.00379	6.20147	16.051
	1.81245	3.40984	2.98369	9.26678	3.478	5.33636	3.27597	11.2804	3.24695	17.0036	9.13708	21.9884	341.306	0.10157	0.328341	0.617344	2.06778	-2635.78	-3299.75			2.73533	6.02705	5.93445	16.043
	1.78361	3.41228	2.8456	9.62858	3.56118	5.038	3.19534	10.5864	3.17042	16.486	8.59879	21.7385	354.143	0.101612	0.327934	0.619894	2.06049	-2630.83	-3301.83			2.6805	6.07592	5.65071	15.6077
	1.80937	3.40617	2.74773	9.64384	3.53405	4.87586	3.17064	10.1902	3.0928	15.9993	8.30397	21.3754	360.687	0.101942	0.327795	0.624139	2.0534	-2628.39	-3303.63			2.65442	6.01792	5.48455	15.2262
	1.7892	3.35069	2.69814	9.80239	3.57312	4.72718	3.07668	9.7191	2.90301	15.7923	7.89379	21.0225	361.335	0.102144	0.327313	0.630703	2.04342	-2626.6	-3304.88			2.61268	6.03423	5.23293	14.9029
	1.73753	3.41299	2.62599	9.62148	3.6188	4.47116	2.90036	9.33963	2.72176	15.416	7.30682	20.6426	365.255	0.102465	0.327214	0.634593	2.03404	-2623.68	-3305.72			2.59217	5.90381	4.98725	14.4551
	1.70243	3.45923	2.56266	9.21226	3.82731	4.34774	2.74228	8.73339	2.56773	14.5035	6.96979	20.3137	375.081	0.102368	0.327057	0.634299	2.02574	-2621.57	-3306.44			2.57477	5.79577	4.68113	13.929
	1.67551	3.52456	2.68017	8.62018	4.16835	4.21135	2.57958	7.92796	2.43982	13.3172	6.78251	19.7223	385.293	0.102304	0.326848	0.633208	2.01528	-2621.18	-3307.25			2.62675	5.66663	4.31579	13.274
	1.67034	3.59671	2.72836	8.1537	4.58503	4.0858	2.4435	7.3454	2.35198	12.5215	6.70566	19.1293	386.408	0.102294	0.327891	0.634605	2.00781	-2620.01	-3307.99			2.66513	5.60818	4.04696	12.7855
	1.65649	3.48085	2.83535	7.63013	4.81588	3.94834	2.39837	6.91577	2.24165	11.4864	6.56163	18.3573	377.763	0.101666	0.327911	0.643037	2.00383	-2617.18	-3308.61			2.65757	5.46478	3.85193	12.1351
	1.67051	3.46097	2.94578	7.00428	5.21125	3.99654	2.3176	6.79057	2.17987	10.817	6.46061	17.4058	360.855	0.101931	0.328739	0.645929	1.99087	-2615.15	-3309.42			2.69242	5.40402	3.76268	11.5611
	1.62682	3.4204	3.12941	6.34453	5.442	4.06298	2.25653	6.58507	2.12914	9.85757	6.21837	16.1277	342.059	0.101933	0.329294	0.647906	1.98974	-2614.44	-3310.39			2.72554	5.28317	3.65692	10.7346
	1.5716	3.42255	3.2797	5.59758	5.85337	4.16849	2.16094	6.44451	2.06201	9.03327	6.07844	15.5919	326.349	0.102002	0.329761	0.64763	1.98397	-2612.27	-3311.24			2.75795	5.20648	3.55582	10.2345
	1.51084	3.41845	3.37426	4.8876	6.46788	4.21138	2.05408	6.05744	2.03576	8.06307	5.78471	14.7718	318.093	0.102091	0.330161	0.651502	1.99045	-2608.9	-3312.01			2.76785	5.18895	3.38243	9.53988
	1.4712	3.41729	3.48942	4.4356	6.77657	4.27529	2.03348	5.53992	2.00666	7.03118	5.49954	13.8741	317.039	0.102686	0.330054	0.651571	2.00591	-2607.55	-3312.92			2.79264	5.16249	3.19335	8.80161
	1.46722	3.39735	3.50693	4.13793	6.99935	4.3278	1.98213	5.16981	2.02658	6.46844	5.31595	13.3388	315.836	0.103281	0.330098	0.655164	2.01838	-2607.08	-3313.91			2.7905	5.15502	3.05951	8.37439
	1.46016	3.34221	3.56033	4.17608	7.11023	4.52474	1.93089	5.01071	2.02342	5.82189	5.23192	12.6094	314.443	0.103789	0.330117	0.656623	2.03144	-2604.45	-3314.71			2.78756	5.27035	2.98834	7.88773
	1.42604	3.22188	3.54727	4.23753	7.05718	4.68237	1.84301	4.97239	2.05731	5.55444	4.99522	12.2169	316.241	0.104533	0.330433	0.655601	2.03915	-2601.01	-3315.37			2.73173	5.32569	2.95757	7.58884
	1.40548	3.15362	3.59033	4.26926	7.14628	4.79325	1.7867	4.77488	2.10444	5.32307	4.83106	11.8188	318.261	0.105122	0.330572	0.655378	2.0432	-2600.4	-3316.05			2.71648	5.40293	2.88867	7.32432
	1.3495	3.18939	3.52992	4.31528	7.14991	4.88527	1.70756	4.4407	2.13968	5.18347	4.56335	11.3587	321.488	0.105221	0.331549	0.649136	2.04912	-2600.4	-3316.73			2.68961	5.45016	2.76265	7.03517
	1.33238	3.24567	3.52244	4.29819	7.37212	5.03948	1.62954	4.45401	2.24335	5.02004	4.34937	10.8685	330.764	0.104553	0.331458	0.636276	2.06288	-2598.09	-3317.2			2.70016	5.56993	2.77563	6.74597
	1.31576	3.26033	3.50359	4.35824	7.46928	5.13927	1.60536	4.4212	2.33419	4.83059	4.16741	10.2469	345.873	0.104354	0.33159	0.631175	2.07402	-2595.99	-3317.62			2.69323	5.6556	2.78692	6.41497
	1.30397	3.26252	3.62511	4.33909	7.51367	5.22588	1.58608	4.36122	2.3721	4.65705	3.97302	9.63721	365.974	0.104191	0.331277	0.627513	2.08415	-2597.36	-3318.09			2.73053	5.69288	2.77313	6.08909
	1.29997	3.204	3.67111	4.31952	7.62963	5.52845	1.60853	4.39049	2.37535	4.56546	3.94988	9.02596	388.282	0.103825	0.331113	0.619202	2.08804	-2598.58	-3318.5			2.72503	5.82587	2.79146	5.8471
	1.27297	3.23201	3.72234	4.25006	7.61144	5.75087	1.57105	4.42208	2.4188	4.49322	3.80076	8.49358	404.253	0.103482	0.331071	0.618962	2.09105	-2596.6	-3318.77			2.74244	5.87079	2.80397	5.59586
	1.27571	3.35325	3.95991	4.2569	7.77331	6.32595	1.56995	4.58489	2.44121	4.38528	3.67249	7.96269	405.405	0.102917	0.331041	0.615397	2.08875	-2595.75	-3319.02			2.86296	6.11872	2.86535	5.34015
	1.28519	3.44245	4.00807	4.2023	8.03622	6.73813	1.58475	4.6701	2.43867	4.32642	3.57172	7.61558	397.727	0.102526	0.330741	0.610385	2.08601	-2598.31	-3319.32			2.9119	6.32555	2.89784	5.17124
	1.29404	3.60298	4.22347	4.15393	8.18673	7.09453	1.60483	4.65199	2.44914	4.17616	3.46217	7.04912	392.217	0.102444	0.330435	0.604898	2.09572	-2599.67	-3319.59			3.04016	6.4784	2.90199	4.89582
	1.29928	3.81658	4.42478	4.03817	8.24905	7.64763	1.58498	4.85345	2.4881	4.08518	3.38102	6.68254	390.349	0.102063	0.330344	0.598793	2.10729	-2597.52	-3319.76			3.18022	6.64495	2.97551	4.71625
	1.33683	4.08239	4.64026	3.96114	8.33285	8.28694	1.6193	5.17732	2.54252	4.04475	3.35152	6.40896	387.266	0.101988	0.330296	0.601507	2.11974	-2597.32	-3319.95			3.35316	6.86031	3.11304	4.60174
	1.35157	4.45903	4.82094	3.94315	8.31012	8.84286	1.68324	5.34844	2.57841	4.00716	3.38795	6.02024	381.526	0.102632	0.330321	0.606214	2.12835	-2600.5	-3320.16			3.54385	7.03204	3.20336	4.47178
	1.38115	4.88694	4.92155	3.97492	8.53727	9.45963	1.70471	5.66643	2.63811	3.94654	3.46811	5.86545	373.249	0.102969	0.330135	0.604352	2.14161	-2601.18	-3320.32			3.72988	7.32394	3.33642	4.4267
	1.43397	5.51703	5.02621	4.05998	8.42439	9.88975	1.70456	5.87791	2.73417	3.94731	3.42781	5.80476	363.768	0.102817	0.330408	0.609275	2.15075	-2598.52	-3320.39			3.9924	7.45804	3.43888	4.39329
	1.46203	6.19965	5.30235	4.11194	8.58814	10.5729	1.70244	6.19511	2.86765	3.76834	3.47269	5.62773	350.779	0.102945	0.330911	0.608275	2.15964	-2598.95	-3320.48			4.32134	7.75767	3.5884	4.28959
	1.48954	6.95622	5.4952	4.12209	8.67351	11.3783	1.7243	6.6651	3.06968	3.80102	3.62392	5.66917	337.903	0.103055	0.330938	0.607452	2.16066	-2602.36	-3320.59			4.64699	8.05796	3.81969	4.3647
	1.52662	8.09253	5.64701	4.17924	8.97342	12.0854	1.75392	6.80865	3.23772	3.80197	3.6712	5.67609	333.897	0.10378	0.331553	0.604472	2.16616	-2602	-3320.63			5.08872	8.41268	3.93343	4.38309
	1.54743	9.41459	5.81121	4.25613	9.07736	12.9613	1.75572	7.53262	3.37624	3.84687	3.70681	5.62816	345.434	0.103747	0.331967	0.598367	2.16748	-2599.21	-3320.63			5.59108	8.76493	4.22152	4.39395
	1.61234	10.6905	5.74765	4.46674	8.9073	14.4934	1.77831	7.816	3.48164	3.98052	3.80759	5.69919	361.465	0.103972	0.331641	0.595874	2.16692	-2600.99	-3320.69			6.01682	9.28914	4.35865	4.49577
	1.66088	12.2852	5.76557	4.70918	8.93439	15.3699	1.7986	7.68048	3.63442	4.05188	3.86854	5.85254	370.821	0.104315	0.33092	0.59246	2.16171	-2604.72	-3320.77			6.57055	9.67114	4.37116	4.59099
	1.70966	13.5123	5.71101	4.96099	8.84012	16.3673	1.80593	7.77453	3.72592	4.11708	4.00968	6.08759	371.669	0.104393	0.330516	0.596381	2.15526	-2603.64	-3320.82			6.97767	10.0561	4.43546	4.73812
	1.77029	14.8377	5.66748	5.15712	9.14384	17.8915	1.82228	7.76471	3.81241	4.27602	4.09137	6.27766	369.091	0.104156	0.330214	0.598675	2.15063	-2601.04	-3320.82			7.42515	10.7308	4.46647	4.88168
	1.80191	16.27	5.68835	5.22009	9.45323	19.1357	1.8485	7.80729	3.91465	4.34546	4.13948	6.54128	362.896	0.10431	0.329881	0.603549	2.13885	-2603.78	-3320.85			7.9201	11.2697	4.52348	5.00874
	1.80359	17.5655	5.54529	5.44316	9.79856	20.7228	1.92996	8.01892	3.95723	4.4416	4.23971	6.63722	353.507	0.10421	0.329062	0.61073	2.12497	-2607.16	-3320.88			8.30481	11.9882	4.63537	5.10617
	1.82588	18.6993	5.42482	5.80501	9.96682	22.4604	1.97178	8.17293	3.95587	4.51324	4.22448	7.03103	342.493	0.104052	0.32887	0.626206	2.11823	-2604.85	-3320.86			8.65	12.7441	4.70019	5.25625
	1.83589	19.7881	5.39343	6.08779	10.4346	23.736	2.00519	8.24759	3.95265	4.57432	4.28294	7.11438	329.348	0.104071	0.328025	0.648333	2.11025	-2602.56	-3320.88			9.0058	13.4195	4.73514	5.32388
	1.85565	20.7084	5.35538	6.66327	11.0331	24.3721	2.05737	8.1303	3.98676	4.74717	4.22352	7.39883	313.591	0.103032	0.32755	0.670766	2.1027	-2605.86	-3320.95			9.30647	14.0228	4.72481	5.45651
	1.88199	21.5752	5.27736	6.97456	11.3521	24.9896	2.10898	7.78733	4.05271	4.87215	4.22358	7.68197	294.171	0.102693	0.327626	0.686879	2.09537	-2608.04	-3320.98			9.57817	14.4388	4.64967	5.59257
	1.85606	22.429	5.22966	7.23367	12.092	25.7797	2.10351	8.15146	4.08125	4.88503	4.20262	8.03231	269.818	0.102367	0.327883	0.703691	2.08806	-2603.91	-3320.99			9.83825	15.0351	4.77874	5.70665
	1.85034	23.5033	5.26478	7.38822	12.6557	26.8925	2.09111	8.53612	4.09067	4.94411	4.15806	8.08624	249.303	0.102065	0.328316	0.715392	2.08417	-2601.69	-3320.97			10.2062	15.6455	4.90597	5.72947
	1.85751	24.4421	5.2861	7.5491	13.3891	27.0809	2.09863	8.92234	4.20695	4.94189	4.03249	8.08184	233.329	0.101671	0.328927	0.723223	2.07652	-2605.21	-3320.98			10.5286	16.0064	5.07597	5.68541
	1.80976	25.4648	5.33662	7.65981	14.0733	27.1561	2.04839	9.69296	4.28225	4.92251	3.96038	8.01694	227.651	0.101244	0.329758	0.727932	2.06902	-2605.8	-3320.97			10.8704	16.2964	5.3412	5.63328
	1.78348	26.4733	5.41098	7.77192	14.8147	26.793	2.02665	10.5172	4.29417	4.96755	3.80614	7.93032	231.057	0.100496	0.329837	0.734665	2.06384	-2600.92	-3320.92			11.2226	16.4599	5.61266	5.568
	1.7834	27.541	5.46826	7.97778	15.4129	26.2875	1.96073	11.0241	4.32432	5.03499	3.71674	7.82734	236.573	0.0998192	0.330225	0.739828	2.06263	-2599.91	-3320.88			11.5975	16.5594	5.76971	5.52635
	1.77128	28.9832	5.74119	7.94251	16.0525	25.4098	1.96343	11.6346	4.41586	5.06775	3.57735	7.7144	242.31	0.0990833	0.330427	0.737406	2.06122	-2604.34	-3320.83			12.1652	16.4683	6.00464	5.45317
	1.76477	29.5406	6.07076	7.74361	16.5675	24.4079	1.90341	12.4559	4.4637	5.02775	3.38311	7.68561	248.033	0.0982152	0.330997	0.730076	2.06504	-2604.19	-3320.69			12.4587	16.2396	6.27435	5.36549
	1.77923	29.852	6.39707	7.65694	17.5014	23.7041	1.87504	13.911	4.48909	4.95821	3.32755	7.3945	255.208	0.0979771	0.331136	0.718219	2.06813	-2599.71	-3320.51			12.6761	16.2875	6.75837	5.22675
	1.76557	29.7707	6.92668	7.35515	18.3506	23.1073	1.83094	15.4853	4.43247	4.80481	3.25222	7.07748	257.629	0.0981147	0.330895	0.707675	2.06921	-2601.26	-3320.3			12.821	16.271	7.24957	5.04483
	1.77189	29.1201	7.40484	7.20533	18.7348	21.4579	1.85067	18.0485	4.47721	4.81494	3.26443	6.79497	256.139	0.0986091	0.330677	0.70329	2.0716	-2607.39	-3320.1			12.7656	15.7993	8.12548	4.95811
	1.79996	27.7313	8.18615	7.26203	19.6183	19.9449	1.84709	21.3767	4.37492	4.84552	3.2449	6.68335	256.203	0.0991479	0.330024	0.698942	2.06785	-2607.1	-3319.83			12.5725	15.6084	9.19957	4.92459
	1.83267	26.5781	8.91566	7.41632	20.079	18.9834	1.87426	23.577	4.28341	4.90588	3.24566	6.93519	262.255	0.0993425	0.330644	0.692899	2.06289	-2603.77	-3319.51			12.4421	15.4929	9.91154	5.02891
	1.85843	24.9086	9.48911	7.98212	20.499	18.083	1.88412	26.0049	4.24709	4.97498	3.27187	7.21389	275.211	0.0996153	0.330829	0.690016	2.06686	-2607.6	-3319.18			12.0854	15.5214	10.712	5.15358
	1.84318	23.65	9.87593	8.42304	20.6321	17.1606	1.87179	27.7765	4.14748	4.93329	3.24687	7.59599	286.062	0.0998359	0.331268	0.683076	2.0605	-2613.87	-3318.85			11.7897	15.4052	11.2652	5.25871
	1.83612	22.5777	10.1485	8.99294	20.9062	16.0476	1.85335	29.2055	4.0301	5.08924	3.267	8.13844	294.965	0.100363	0.331302	0.667035	2.06036	-2612.38	-3318.37			11.5208	15.3156	11.6963	5.49823
	1.82236	20.4807	10.2984	9.47093	20.8051	14.666	1.85537	31.031	3.88056	5.30665	3.35042	8.93831	298.932	0.100857	0.331666	0.657069	2.05373	-2609.22	-3317.77			10.8672	14.9807	12.2556	5.86512
	1.81556	19.2464	10.3797	10.5518	20.6754	13.7052	1.86491	31.638	3.73143	5.65395	3.43475	10.0365	302.83	0.101176	0.331503	0.642551	2.05549	-2613.75	-3317.13			10.4806	14.9775	12.4114	6.37505
	1.78218	18.0727	10.2575	11.498	19.5122	12.7138	1.87516	32.2337	3.59089	6.0983	3.53756	11.4782	304.152	0.101513	0.331502	0.628273	2.05486	-2618.83	-3316.4			10.0375	14.5747	12.5666	7.03802
	1.74018	17.5034	10.1709	12.6648	18.9129	11.4891	1.88407	31.9247	3.4974	6.60985	3.58392	13.1274	309.719	0.101597	0.330969	0.614378	2.05753	-2615.45	-3315.56			9.80483	14.3556	12.4354	7.77374
	1.70292	17.1194	9.74597	14.0793	18.138	10.4385	1.87544	31.1001	3.38639	7.68488	3.6148	15.2328	321.606	0.101321	0.331005	0.601399	2.05715	-2612.05	-3314.6			9.52278	14.2186	12.1206	8.84415
	1.63735	16.6995	8.9722	15.302	16.7445	9.37002	1.92651	30.9189	3.33503	10.962	3.84631	17.3471	336.793	0.101183	0.33068	0.594242	2.05732	-2615.84	-3313.64			9.10303	13.8055	12.0602	10.7185
	1.61032	16.298	8.41877	16.8285	15.5393	8.21955	2.0104	30.9109	3.25984	16.3841	4.26155	21.7946	358.589	0.101097	0.329619	0.582645	2.06246	-2618.09	-3312.56			8.77569	13.5291	12.0604	14.1468
	1.60923	15.574	7.92511	18.5125	13.7164	7.04483	2.1033	31.0365	3.23175	25.6992	4.95372	26.094	380.826	0.100956	0.329255	0.572254	2.06252	-2610.75	-3311.37			8.36946	13.0912	12.1238	18.9157
	1.69192	14.1461	7.51523	19.8119	12.442	6.60864	2.23491	31.2952	3.26277	36.3549	5.79795	29.9141	390.409	0.100749	0.328682	0.564528	2.06826	-2486.2	-3310.08			7.78442	12.9542	12.2643	24.0223
	1.76813	12.4906	7.16216	20.7852	11.0783	6.37941	2.3886	31.402	3.27163	44.3014	6.55238	33.7702	387.851	0.100698	0.328396	0.560638	2.07975	-2181.3	-3308.73			7.14029	12.7476	12.3541	28.208
	1.83229	11.5027	6.68189	22.0351	9.51363	6.4979	2.48775	31.2174	3.33464	52.7404	7.82054	36.7068	386.395	0.100757	0.328798	0.55052	2.08513	-1829.72	-3307.37			6.67228	12.6822	12.3466	32.4226
	1.97012	10.3749	6.41094	22.9859	8.60468	6.72153	2.64211	31.6025	3.32941	57.2193	9.22285	38.9038	392.297	0.100687	0.329242	0.542836	2.08263	-1479.43	-3306.03			6.252	12.7707	12.5247	35.1153
	2.13569	9.01829	6.10758	23.8672	7.52633	7.11545	2.866	31.6738	3.39844	61.2845	10.2317	40.9469	396.627	0.100304	0.329677	0.537741	2.08615	-1100.44	-3304.57			5.75385	12.8363	12.6461	37.4877

## Sheet: P210 U2
	Ra Li	Oi Li	Oe Li	MF Li	ICO Li	LO Li	Ra Re	Oi Re	Oe Re	MF Re	ICO Re	LO Re	EKG	Kippwinkel	Rotwinkel	Kraft x	Kraft y	Druck li	Druck re			Bauch links	Rücken links	Bauch rechts	Rücken rechts
	2.51675	19.5335	14.162	72.3693	7.5496	7.85972	3.49329	15.7201	7.1145	93.0309	14.4659	54.7493	290.777	0.123079	0.366253	0.482341	2.62287	44	-3304.97			12.0708	29.2595	8.77596	54.082
	2.58328	19.2225	14.2082	74.7511	7.98378	8.47141	3.43153	15.3261	6.78965	96.3102	14.7158	55.9361	291.394	0.123545	0.36567	0.476811	2.62638	43	-3304.19			12.0047	30.4021	8.51574	55.654
	2.65692	18.3762	14.0087	75.635	8.28825	9.26107	3.38092	14.9668	6.51232	98.9166	14.8682	55.3368	301.698	0.123783	0.365677	0.475457	2.62813	0.962891	-3303.36			11.6806	31.0615	8.28669	56.3739
	2.6815	18.2192	14.0385	77.9162	8.89157	10.1548	3.31743	14.3054	6.37255	99.8877	14.7133	54.5585	312.366	0.123978	0.36555	0.469374	2.63084	11	-3302.65			11.6464	32.3208	7.99846	56.3865
	2.8056	17.5596	14.6609	80.7044	9.27876	11.137	3.34377	13.8997	6.20563	97.9409	14.4676	53.3185	324.176	0.123816	0.365706	0.461267	2.63085	267.287	L			11.6754	33.7067	7.81636	55.2424
	2.84808	17.3358	15.2671	82.3182	10.0302	11.9446	3.23381	13.4728	6.09876	94.2561	14.1611	51.2455	339.242	0.124005	0.366231	0.460337	2.62943	659.39	-3301.44			11.817	34.7644	7.60178	53.2209
	2.98329	17.4009	16.4146	81.2785	10.9173	12.4522	3.23443	13.0417	6.00953	89.9675	13.7272	49.38	354.045	0.123995	0.36652	0.45954	2.62692	925.728	-3300.79			12.2663	34.8826	7.42857	51.0249
	3.03202	17.2965	16.9587	81.026	11.4069	13.0424	3.191	12.7133	5.90114	84.4539	13.1543	47.4222	363.394	0.12413	0.366826	0.459514	2.62892	998.574	-3300.3			12.4291	35.1585	7.26847	48.3434
	3.11166	16.8805	17.8542	80.6891	11.8733	13.5084	3.11965	12.56	5.74458	79.5164	12.7254	44.6414	367.81	0.124433	0.367026	0.460028	2.63108	1024.57	-3300			12.6155	35.3569	7.14141	45.6278
	3.16174	16.6423	18.6091	78.84	12.464	13.6409	3.04322	12.1977	5.57845	73.1798	12.1769	41.543	371.651	0.124312	0.367796	0.461489	2.63441	1033.16	-3299.74			12.8044	34.9816	6.93979	42.2999
	3.28294	16.3082	19.5113	76.6551	12.9003	14.1832	3.00193	12.0176	5.51764	66.1253	11.4734	39.6371	381.624	0.124313	0.368258	0.458341	2.63916	1032.34	-3299.43			13.0341	34.5795	6.84573	39.0786
	3.43681	16.1547	19.9839	72.77	12.9484	14.3951	3.04281	11.7731	5.3968	59.2177	10.7527	35.7678	400.898	0.123881	0.368214	0.461117	2.64202	1030.68	-3299.09			13.1918	33.3712	6.73757	35.2461
	3.48588	15.6728	20.7435	68.5118	12.9776	14.4283	2.99909	11.4493	5.33606	51.9998	9.85471	33.5889	424.354	0.123474	0.367626	0.461485	2.64615	1022.35	-3298.81			13.3007	31.9725	6.59481	31.8145
	3.68043	15.0411	21.2169	63.1027	12.8813	14.2448	3.04196	11.0777	5.32634	45.7062	9.09629	30.5916	448.058	0.123288	0.36711	0.462821	2.65238	999.235	-3298.63			13.3128	30.0763	6.48201	28.4647
	4.01982	14.2842	21.4727	57.1091	12.6929	13.6701	3.07864	10.8959	5.34494	39.073	8.58701	27.9929	466.124	0.122975	0.367047	0.465593	2.6587	968.371	-3298.49			13.2589	27.824	6.43981	25.2176
	4.70268	14.2282	21.4346	48.2582	12.5127	13.212	3.18536	10.5253	5.50399	33.7161	7.80999	25.5777	475.136	0.12326	0.367032	0.462343	2.66243	939.514	-3298.44			13.4552	24.661	6.40489	22.3679
	5.30686	13.6266	20.6084	42.6386	11.8521	12.8275	3.39062	10.0752	5.78664	29.7923	7.5023	23.9369	475.849	0.123289	0.366918	0.464741	2.66414	906.005	-3298.45			13.1806	22.4394	6.4175	20.4105
	5.57575	13.2853	20.1434	36.8705	11.2715	12.9103	3.68411	9.78843	6.25515	25.8559	7.35669	21.1617	465.506	0.123157	0.3672	0.467788	2.66195	858.814	-3298.51			13.0015	20.3508	6.57589	18.1248
	5.71879	13.1753	19.5044	31.353	10.8316	12.5954	3.86291	9.44285	6.82331	21.32	7.48263	19.6316	442.53	0.123024	0.367523	0.474401	2.65304	808.081	-3298.65			12.7995	18.26	6.70969	16.1447
	5.73919	13.3679	17.9012	25.6488	10.261	13.604	3.96466	9.09084	7.59614	16.4639	7.339	17.782	408.597	0.123204	0.367222	0.480516	2.6486	765.927	-3298.79			12.3361	16.5046	6.88388	13.8616
	5.73222	13.9466	17.144	21.1418	9.56764	14.6688	3.99919	8.98929	8.48348	13.3677	7.81053	16.8257	372.362	0.122726	0.366989	0.484253	2.64439	727.861	-3298.96			12.2743	15.1261	7.15732	12.668
	5.65353	15.0076	16.6718	17.6045	9.01756	15.4054	4.01085	8.6578	9.24642	11.417	8.47859	16.6525	342.254	0.12278	0.367345	0.487978	2.63108	682.88	-3299.25			12.4443	14.0092	7.30502	12.1827
	5.62329	15.6483	15.8972	15.7741	8.65021	15.754	4.04426	8.49012	10.1094	10.671	8.82023	17.254	314.606	0.122827	0.367544	0.487812	2.61981	637.055	-3299.64			12.3896	13.3928	7.54793	12.2484
	5.51518	15.3461	15.0202	15.1301	8.48065	16.0792	4.0671	8.41517	10.9822	10.4306	9.50542	17.8334	283.374	0.122906	0.367873	0.489522	2.61412	602.464	-3299.98			11.9605	13.23	7.8215	12.5898
	5.37386	15.1347	14.207	14.6309	8.23667	16.344	4.05843	8.45009	11.335	10.4911	9.9946	18.7506	249.157	0.122827	0.368256	0.496378	2.60887	576.839	-3300.21			11.5719	13.0705	7.94784	13.0788
	4.87668	15.1978	13.2749	14.106	7.99989	16.5722	3.98154	8.30216	11.8163	10.5803	10.7097	19.3686	222.281	0.122864	0.368139	0.503653	2.60457	550.977	-3300.41			11.1165	12.8927	8.03333	13.5528
	4.23302	15.5575	12.8534	13.9584	7.86714	16.9731	3.94321	8.29618	11.9202	10.7989	11.1858	19.7532	202.644	0.122371	0.367994	0.509931	2.59596	528.184	-3300.7			10.8813	12.9329	8.05321	13.9126
	3.69157	16.0158	12.5908	13.6495	7.6419	16.8972	3.73901	8.37114	11.843	11.3369	11.4975	19.7089	193.119	0.122443	0.367762	0.514241	2.59063	518.138	-3300.97			10.7661	12.7295	7.98438	14.1811
	3.26405	16.1048	12.2656	13.1324	7.3693	16.877	3.654	8.33851	11.8114	11.5825	11.6495	19.4804	191.176	0.122496	0.367259	0.519756	2.58691	517.879	-3301.09			10.5448	12.4596	7.93463	14.2375
	3.04718	15.7356	12.1307	12.8602	7.26747	16.675	3.60907	8.47793	11.4203	11.5683	11.9354	18.9642	195.805	0.122302	0.367018	0.522926	2.58423	515.249	-3301.14			10.3045	12.2676	7.83578	14.156
	2.98238	15.1436	12.0141	12.4504	7.19048	15.6694	3.62939	8.47387	10.9728	12.1143	12.1874	18.3838	201.481	0.122109	0.367002	0.527689	2.57398	509.142	-3301.23			10.0467	11.7701	7.69202	14.2285
	3.02403	14.0912	11.6197	11.7143	7.1345	14.4601	3.6665	8.40456	10.4182	12.3652	12.1618	17.8689	208.938	0.121905	0.366598	0.532366	2.57028	508.532	-3301.33			9.5783	11.103	7.49643	14.132
	2.9389	13.051	11.1395	10.9554	6.95949	13.7322	3.66132	8.19779	9.87446	12.6993	12.2167	16.8593	217.945	0.121409	0.366949	0.534554	2.56939	514.293	-3301.27			9.04314	10.549	7.24452	13.9251
	2.99967	12.3998	10.898	10.5329	6.93306	13.0539	3.75536	8.21161	9.29877	13.1426	12.2674	15.5022	226.262	0.120992	0.367274	0.54051	2.56488	516.054	-3301.16			8.7658	10.1733	7.08858	13.6374
	2.9958	12.3627	10.5729	9.95421	6.64876	12.7236	3.82045	8.08776	8.75394	13.5394	12.4244	14.3355	232.547	0.120626	0.367103	0.541019	2.55717	510.502	-3301.2			8.64377	9.77551	6.88738	13.4331
	3.00815	12.1036	10.3234	9.63209	6.36493	12.3572	3.90593	7.83284	8.43485	14.0574	12.3394	12.4684	238.167	0.120455	0.367593	0.543463	2.55154	505.599	-3301.29			8.47838	9.4514	6.72454	12.9551
	3.07608	11.417	10.1072	9.41293	6.00616	12.0965	4.06186	7.52076	8.30002	14.75	12.115	11.2288	243.719	0.120268	0.367833	0.542692	2.54993	504.059	-3301.24			8.2001	9.17185	6.62754	12.6979
	3.07037	10.6911	9.81156	9.23944	5.84289	11.5895	4.09669	7.28171	8.46586	15.0938	12.1939	9.96367	249.423	0.119818	0.368303	0.543123	2.5526	497.646	-3301.08			7.85768	8.89062	6.61475	12.4171
	3.07047	10.348	9.58359	9.02952	5.78805	11.3998	4.10228	6.99251	8.60239	15.3424	12.3596	8.97477	248.943	0.119357	0.369114	0.543889	2.55675	481.18	-3301.09			7.66736	8.73912	6.56573	12.2256
	3.08838	9.8473	9.23641	8.95057	5.6925	11.1388	4.1838	6.92492	8.45976	15.3138	12.4739	8.04046	241.418	0.119219	0.368969	0.534768	2.55816	461.72	-3301.26			7.39069	8.59396	6.52283	11.9427
	3.05163	9.31739	9.25209	8.96052	5.60307	10.8598	4.11578	6.73422	8.6373	15.3607	12.1743	7.43423	231.528	0.11899	0.369506	0.52809	2.56091	442.75	-3301.31			7.20704	8.47445	6.49577	11.6564
	3.00451	9.34199	9.14984	8.89015	5.34424	10.619	4.16861	6.40254	8.67548	14.7875	12.0437	6.8838	226.676	0.119118	0.369633	0.522109	2.56773	417.164	-3301.22			7.16545	8.28447	6.41555	11.2383
	2.94418	9.13519	9.02	8.72646	5.21953	10.2452	4.17278	6.15127	8.77126	14.2781	11.6846	6.53454	226.761	0.119241	0.369447	0.518045	2.57706	378.787	-3301.26			7.03312	8.06374	6.3651	10.8324
	2.96619	9.06992	8.73208	8.71418	5.18355	9.78018	4.26083	6.09898	8.46963	13.8204	11.2231	6.23952	225.823	0.119384	0.369003	0.518428	2.59109	333.877	-3301.5			6.92273	7.89264	6.27648	10.4277
	2.99301	9.03791	8.47022	8.56339	5.24501	9.31442	4.22513	5.94235	8.2944	12.9927	10.8327	6.02938	224.309	0.119578	0.368958	0.519529	2.60438	287.078	-3301.64			6.83371	7.70761	6.15396	9.95159
	3.03049	9.57838	8.39973	8.40078	5.53451	9.05162	4.23682	5.92056	8.22371	12.0513	10.2697	6.06668	222.809	0.120045	0.368668	0.517383	2.6244	233.766	-3301.55			7.00286	7.6623	6.12703	9.46258
	2.92895	9.73899	8.62049	8.18205	5.78145	8.72881	4.33705	5.79324	8.0475	11.2399	9.83953	6.10695	226.059	0.12037	0.368633	0.512603	2.63897	167.637	-3301.57			7.09614	7.5641	6.05926	9.06212
	2.94916	9.96337	8.52127	7.86866	5.95245	8.64702	4.37926	5.81717	7.95432	10.262	9.5202	6.02833	235.226	0.120657	0.368528	0.511867	2.65693	90.2695	-3301.8			7.1446	7.48938	6.05025	8.6035
	2.9793	10.2584	8.48371	7.70691	6.22246	8.55954	4.33753	5.92528	7.66331	9.38069	8.92267	6.15297	245.616	0.120666	0.369186	0.510369	2.66839	9.62051	-3301.96			7.24048	7.4963	5.97538	8.15211
	2.97141	10.5547	8.62405	7.77858	6.41646	8.46371	4.27804	5.90092	7.66699	8.83212	8.35824	6.49308	257.151	0.120135	0.369646	0.508408	2.682	-79.4072	-3301.85			7.3834	7.55292	5.94865	7.89448
	3.0629	11.1281	8.67314	7.85029	6.51751	8.61069	4.22986	5.86911	7.81673	8.43923	8.0511	6.96638	269.537	0.119796	0.369723	0.512102	2.69661	-180.103	-3301.77			7.62137	7.65949	5.9719	7.81891
	3.04245	11.5264	8.84377	8.21365	6.69621	8.83989	4.29221	6.01675	7.96828	8.22128	7.88562	7.40701	280.719	0.118901	0.369865	0.511756	2.71107	-284.608	-3301.96			7.8042	7.91658	6.09241	7.83797
	3.06776	11.9098	9.21747	8.47992	6.825	8.95075	4.4311	6.02217	8.20045	8.2142	7.89527	7.88006	289.579	0.118347	0.369721	0.513748	2.7219	-389.299	-3302.14			8.06502	8.08522	6.21791	7.99651
	3.04828	11.9804	9.74591	9.03222	6.99435	9.16538	4.44318	5.92667	8.39748	8.09087	8.12773	8.21029	293.015	0.11739	0.370234	0.511733	2.73006	-494.716	-3301.99			8.25819	8.39732	6.25578	8.14296
	3.01936	12.2222	10.1586	9.42292	7.14523	9.2995	4.54528	5.8967	8.76964	7.80958	8.35771	8.8155	292.967	0.116736	0.370675	0.512344	2.7373	-606.349	-3301.8			8.46674	8.62255	6.40388	8.32759
	3.04448	12.2144	10.5348	9.85839	7.24421	9.33558	4.69352	6.18964	9.30208	7.73141	8.65889	9.17552	291.032	0.11548	0.370946	0.511471	2.74388	-724.587	-3301.94			8.5979	8.81273	6.72841	8.52194
	3.07404	12.2245	10.8885	10.1728	7.14511	9.33944	4.76397	6.50014	9.86878	7.80586	8.95361	9.53968	292.965	0.114639	0.371249	0.513373	2.74632	-845.431	-3302.14			8.72903	8.8858	7.04429	8.76638
	3.07862	12.442	11.0761	10.6889	7.27244	9.1093	4.76694	6.90404	10.1019	7.87056	9.27979	9.92196	293.501	0.11354	0.371101	0.510978	2.74373	-963.03	-3301.98			8.86557	9.02356	7.25763	9.0241
	3.07321	12.5016	11.7423	11.1841	7.32214	8.67233	4.93997	7.03274	10.2503	7.99797	9.52377	10.4678	288.103	0.112884	0.370596	0.510028	2.74279	-1084.92	-3301.69			9.1057	9.05951	7.40766	9.32983
	3.12395	12.4363	12.1192	11.772	7.35789	8.43493	4.92093	7.40762	10.5998	8.00662	9.88313	11.0096	276.968	0.112579	0.369877	0.509981	2.74437	-1213.16	-3301.75			9.22651	9.18827	7.64278	9.63313
	3.07649	12.4062	12.1677	12.4012	7.4307	7.92975	4.91983	7.99347	10.8136	8.10791	9.96235	11.549	258.373	0.111931	0.369816	0.512816	2.74361	-1347.66	-3301.97			9.2168	9.25389	7.90895	9.8731
	2.99524	12.375	12.2951	12.7556	7.46445	7.45085	4.94164	8.18154	10.8281	8.33665	10.1611	12.3605	245.964	0.111788	0.369855	0.513917	2.74777	-1482.88	-3301.87			9.22178	9.22363	7.98375	10.2861
	2.97712	12.9965	12.2423	13.1197	7.48735	7.00155	4.77568	8.3854	10.7937	8.77721	10.1936	13.0105	241.017	0.111383	0.369894	0.519437	2.75805	-1625.78	-3301.59			9.40528	9.20287	7.98493	10.6604
	2.91528	13.2332	12.1455	13.1435	7.30452	6.54237	4.66459	8.75038	10.7197	9.31567	10.0136	14.4747	236.052	0.111336	0.369998	0.524834	2.77323	-1774.75	-3301.61			9.43131	8.99681	8.0449	11.268
	2.82219	13.4837	11.8655	12.9072	7.06402	6.22712	4.5134	9.18607	10.5482	10.1801	9.91731	15.4852	231.091	0.111277	0.369694	0.52885	2.78886	-1924.19	-3301.88			9.39045	8.73277	8.08255	11.8609
	2.70844	13.5138	11.6945	12.7612	6.76371	5.96255	4.34167	9.62219	10.2789	10.8969	9.85942	16.912	227.935	0.111842	0.36935	0.5297	2.80099	-2071.38	-3301.85			9.30556	8.49583	8.08092	12.5561
	2.60914	13.7836	11.2495	12.5229	6.55188	5.9516	4.06079	9.89175	9.80089	12.3696	9.75524	18.558	223.89	0.111759	0.36922	0.533556	2.81125	-2215.24	-3301.53			9.21409	8.34212	7.91781	13.561
	2.49346	13.9305	11.285	12.2598	6.29289	6.00159	3.91426	10.0193	9.58321	13.281	9.63626	20.1501	223.609	0.111655	0.369117	0.531515	2.82042	-2356.18	-3301.51			9.23633	8.18476	7.83891	14.3558
	2.45171	14.765	10.8918	11.8299	5.90276	6.10996	3.63477	10.3474	9.58388	14.6898	9.78904	21.7606	231.666	0.111557	0.368772	0.529829	2.8334	-2486.58	-3301.84			9.3695	7.94754	7.85535	15.4132
	2.34679	15.8528	10.3623	11.2295	5.51059	6.28895	3.46239	10.5642	9.9661	16.1449	10.2331	24.0069	245.016	0.111191	0.368953	0.528975	2.83992	-2602.84	-3301.85			9.52063	7.67634	7.99757	16.7949
	2.30625	16.7082	9.91226	10.5956	5.11028	6.6887	3.32651	10.6365	10.1939	17.4864	10.8303	26.6955	256.275	0.111454	0.369041	0.527514	2.84225	-2708.73	-3301.44			9.64224	7.46484	8.0523	18.3374
	2.32075	17.6238	9.86209	9.92415	4.86427	7.09516	3.20427	10.6664	10.5394	19.1281	12.1579	29.2507	260.839	0.111402	0.369246	0.526543	2.84254	-2799.57	-3301.21			9.93556	7.29453	8.13666	20.1789
	2.28804	18.3425	9.75063	9.07858	4.41684	7.34793	3.17762	10.8139	10.8669	20.5855	13.7035	31.3283	259.724	0.111643	0.369376	0.526324	2.84271	-2876.88	-3301.31			10.1271	6.94778	8.28616	21.8724
	2.26459	18.978	9.76452	8.30053	4.17578	7.86926	3.18506	10.9569	11.3715	21.8115	15.8583	32.8817	256.53	0.112038	0.369561	0.521512	2.83863	-2936.41	-3301.18			10.3357	6.78186	8.5045	23.5172
	2.24127	20.0345	9.76841	7.98202	3.91873	8.14681	3.15644	11.107	12.0038	22.6991	18.0018	33.5631	256.342	0.112407	0.369323	0.517425	2.83785	-2983.78	-3300.56			10.6814	6.68252	8.75575	24.7547
	2.28214	20.8611	9.94852	7.48252	3.91374	8.65956	3.13575	11.2566	12.5748	23.799	20.1674	33.6388	257.888	0.112355	0.369672	0.512374	2.82327	-3021.4	-3300.02			11.0306	6.68527	8.98904	25.8684
	2.30406	21.6703	10.0289	7.41291	3.8682	8.94424	3.15719	11.3751	13.4067	24.0993	21.942	33.5153	261.207	0.112443	0.370069	0.505142	2.81562	-3048.75	-3299.99			11.3344	6.74178	9.31297	26.5189
	2.35677	22.5094	10.2911	7.10777	3.87566	9.25934	3.12448	11.5137	14.1307	24.4097	23.2668	33.199	266.567	0.11306	0.370155	0.50518	2.80967	-3067.52	-3299.97			11.7191	6.74759	9.58964	26.9585
	2.38169	23.0158	10.5075	7.00795	3.94661	9.68804	3.18095	11.7318	14.6084	24.3018	24.6732	32.175	269.868	0.113333	0.370993	0.504275	2.8017	-3080.94	-3299.5			11.9683	6.88087	9.84039	27.05
	2.38145	23.9518	10.7736	7.05569	3.99332	10.2581	3.18709	12.1595	15.4242	24.1528	25.9141	30.8057	268.271	0.113996	0.371284	0.503304	2.78687	-3091.49	-3299.12			12.3689	7.10237	10.257	26.9576
	2.38895	24.754	11.3514	7.11716	4.0035	10.9986	3.24398	12.6059	15.4771	24.557	26.5652	28.9149	258.774	0.114612	0.371213	0.503509	2.781	-3097.14	-3299.36			12.8315	7.37308	10.4423	26.679
	2.36821	25.325	11.693	7.19871	3.98324	11.6574	3.21272	12.9242	15.4793	24.0709	27.1288	25.434	247.689	0.114565	0.370931	0.501432	2.78531	-3098.36	-3299.73			13.1287	7.61311	10.5387	25.5445
	2.37778	26.2385	11.7451	7.43669	4.09593	12.5978	3.17348	13.2309	15.3166	23.6299	27.3222	22.7141	244.301	0.114585	0.37114	0.499902	2.78447	-3096.91	-3299.62			13.4538	8.04347	10.5737	24.5554
	2.39016	27.3241	12.1401	7.75038	4.15182	13.5504	3.15535	13.5359	15.2655	24.0354	27.4076	19.8564	252.767	0.114953	0.371356	0.495842	2.78159	-3094.14	-3299.49			13.9514	8.48419	10.6522	23.7665
	2.43632	28.3831	12.6807	8.21017	4.36947	14.555	3.14959	13.6965	15.0882	25.1566	27.3304	16.8067	265.047	0.115381	0.371864	0.491995	2.77706	-3091.72	-3299.91			14.5	9.04489	10.6448	23.0979
	2.44268	29.4866	13.2779	9.03633	4.60322	16.0431	3.17704	14.1801	14.8693	28.1577	27.29	15.1775	280.469	0.115482	0.372569	0.487306	2.76826	-3088.4	-3300.5			15.0691	9.89421	10.7422	23.5417
	2.45296	30.114	13.7426	10.0244	4.87273	17.5368	3.15808	14.3794	14.4909	31.9891	26.5521	13.5895	297.349	0.115643	0.372663	0.484176	2.76131	-3084.24	-3300.51			15.4365	10.8113	10.6761	24.0435
	2.49401	30.3641	14.37	11.0314	5.37631	20.3812	3.12361	14.7124	13.981	35.6602	25.9976	12.1466	313.123	0.115229	0.372827	0.478875	2.74447	-3079.95	-3300.26			15.7427	12.263	10.6057	24.6015
	2.48906	30.6906	14.878	12.3396	5.77358	22.8443	3.08446	15.1854	13.6712	40.2368	25.4457	11.3081	324.931	0.114922	0.372889	0.472326	2.73463	-3076.74	-3300.4			16.0192	13.6525	10.647	25.6635
	2.5222	31.0594	15.6688	14.1177	6.58023	25.6897	3.04804	15.2208	13.109	43.5242	24.409	10.9253	331.244	0.114926	0.37337	0.469156	2.72651	-3073.5	-3300.68			16.4168	15.4625	10.4593	26.2861
	2.62453	30.9562	16.2645	16.2279	7.47962	28.0546	2.98145	14.9959	12.4829	47.5102	23.6913	10.3792	333.666	0.114717	0.37352	0.462323	2.7254	-3070.61	-3300.42			16.6151	17.2541	10.1534	27.1936
	2.72846	31.3622	16.4556	20.051	8.35179	30.6442	2.95036	14.978	12.1384	51.5375	22.6969	10.4431	334.116	0.115172	0.374151	0.456267	2.72143	-3068.87	-3299.75			16.8487	19.6823	10.0223	28.2259
	2.78205	31.5131	16.6576	25.8207	9.33095	33.7461	2.94681	14.7227	12.0663	56.1554	21.6642	10.7818	334.608	0.11494	0.374475	0.449816	2.71656	-3068.59	-3299.37			16.9842	22.9659	9.91193	29.5338
	2.8659	31.6505	17.1758	33.8318	10.5988	35.8885	2.96216	14.5725	12.138	61.9867	20.7291	11.6088	337.836	0.11479	0.374329	0.443476	2.71246	-3069.2	-3299.19			17.2307	26.773	9.8909	31.4415
	2.97662	32.7697	17.536	43.0088	11.6774	38.4191	3.04892	14.4226	11.9317	69.2798	19.2997	12.3007	337.209	0.114624	0.373815	0.436524	2.70661	-3069.98	-3297.36			17.7608	31.0351	9.80109	33.6267
	3.08981	33.5764	18.1696	50.3868	12.8497	41.4182	3.11581	13.8059	11.9535	75.9644	18.0258	13.6014	328.552	0.114567	0.373723	0.433386	2.71122	-3071.14	-3291			18.2786	34.8849	9.62505	35.8639
	3.14222	34.6216	18.5246	58.2945	14.0807	44.056	3.13902	13.2055	12.7085	80.1946	16.8742	14.3437	313.64	0.114959	0.373341	0.433211	2.71674	-3072.73	-3275.57			18.7628	38.8104	9.68435	37.1375
	3.20417	35.484	18.901	66.0699	15.5128	46.7133	3.25442	12.7755	13.2827	85.1075	16.3107	15.1915	292.817	0.114929	0.373237	0.439469	2.73097	-3074.37	-3247.45			19.1964	42.7653	9.77085	38.8699
	3.25463	35.9595	19.4338	72.6318	17.1291	49.1919	3.29832	11.9365	13.6578	87.9389	15.534	16.1263	268.193	0.114951	0.37327	0.442814	2.74162	-3075.75	-3201.98			19.5493	46.3176	9.63085	39.8664
	3.29164	35.7715	19.3942	78.8335	18.6033	51.2425	3.36552	11.4356	14.2824	88.869	15.0313	17.2874	250.211	0.114823	0.372799	0.446294	2.74872	-3076.87	-3134.55			19.4858	49.5598	9.69452	40.3959
	3.29631	35.7618	19.2911	82.4498	19.5399	53.3231	3.48608	10.8698	14.936	91.0646	15.0012	18.5396	252.004	0.114718	0.372761	0.454071	2.7479	-3077.91	-3045.29			19.4497	51.7709	9.76398	41.5351
	3.28723	36.4947	19.13	85.5374	20.2804	54.9362	3.57268	10.6403	15.6537	91.9219	15.2558	19.5163	265.814	0.11472	0.372823	0.45954	2.75251	-3078.93	-2945.37			19.6373	53.5847	9.95558	42.2314
	3.28933	37.2216	19.2249	87.5587	20.9117	55.2222	3.67617	10.3419	16.1192	93.4479	16.0734	20.2029	284.972	0.115244	0.37229	0.463016	2.75661	-3079.82	-2830.25			19.9119	54.5642	10.0458	43.2414
	3.34771	37.0977	19.0617	88.2046	21.2732	55.0962	3.84639	10.164	16.8087	93.4256	17.1353	20.8288	300.618	0.115804	0.372132	0.464761	2.75573	-3080.24	-2707.22			19.8357	54.858	10.2731	43.7966
	3.32569	36.8143	18.9342	86.3881	21.1907	54.2656	3.9029	10.0162	17.3898	90.4998	18.2061	21.1348	313.263	0.116545	0.372001	0.469851	2.75788	-3080.5	-2572.74			19.6914	53.9481	10.4363	43.2802
	3.25875	35.3196	18.5027	82.4822	21.6421	53.103	3.94438	10.0045	17.8947	86.9307	18.8895	20.864	323.734	0.116229	0.37237	0.469982	2.75886	-3081.12	-2423.74			19.027	52.4091	10.6145	42.2281
	3.24689	34.0965	17.5131	78.2612	21.4292	51.6692	4.057	9.96249	18.1597	82.7834	19.5915	20.6674	332.586	0.115918	0.372573	0.47258	2.75522	-3081.73	-2269.71			18.2855	50.4532	10.7264	41.0141
	3.22848	33.3211	16.86	73.3777	21.0724	49.3626	4.1209	9.92962	18.3593	77.2021	20.4027	20.3932	338.026	0.115828	0.372615	0.469221	2.7481	-3082	-2127.1			17.8032	47.9376	10.8033	39.3327
	3.17906	32.1858	15.9113	67.3961	20.2165	46.9452	4.16231	9.95877	18.3754	71.8765	21.2192	20.0569	342.028	0.115907	0.372955	0.469922	2.73499	-3082.17	-2002.38			17.092	44.8526	10.8321	37.7175
	3.24401	31.419	15.1005	60.3236	18.7965	44.1942	4.31919	9.89346	18.4974	68.7165	22.2829	19.1403	345.425	0.115841	0.373387	0.47076	2.71308	-3082.59	-1907.77			16.5879	41.1048	10.9034	36.7132
	3.38768	30.543	14.6697	54.3007	17.8574	40.158	4.50629	9.55137	18.2786	63.5699	23.061	18.0749	349.28	0.115936	0.373271	0.47148	2.69727	-3082.97	-1848.32			16.2001	37.4387	10.7787	34.9019
	3.51766	28.9702	13.9566	48.8152	16.6061	36.2841	4.72335	9.46341	18.0005	59.4653	23.5395	16.8917	352.626	0.1155	0.373348	0.467645	2.68287	-3082.69	-1821.61			15.4815	33.9018	10.7291	33.2988
	3.5752	26.4643	13.4306	42.5771	15.7477	32.5136	5.03478	9.26649	17.9374	52.7317	24.0376	15.878	351.909	0.115091	0.373296	0.467635	2.66613	-3081.96	-1820.81			14.4901	30.2795	10.7462	30.8824
	3.61861	24.6079	12.7191	34.6404	14.3389	29.6234	5.30004	9.36944	18.0154	45.5401	24.1608	14.865	344.373	0.114591	0.373324	0.46979	2.65423	-3081.48	-1840.63			13.6485	26.2009	10.8949	28.1886
	3.97913	22.5878	11.9525	28.0391	13.3357	26.7172	5.7245	9.21275	17.7854	39.7089	23.9972	13.7992	327.983	0.114049	0.373427	0.474489	2.63437	-3081.24	-1881.89			12.8398	22.6973	10.9075	25.8351
	4.18062	21.007	11.2862	23.5403	12.1379	24.476	6.16792	8.93772	17.4197	35.0128	24.0742	13.0353	304.1	0.113837	0.373001	0.485622	2.61195	-3080.45	-1951.36			12.1579	20.0514	10.8418	24.0407
	4.51465	19.0369	10.6793	19.8327	10.6444	21.5927	6.49974	8.55012	16.8731	30.3359	23.6791	12.7483	279.115	0.114398	0.372886	0.494347	2.59852	-3079.12	-2041.8			11.4103	17.3566	10.641	22.2544
	4.6691	17.4614	10.3111	16.5643	9.59334	18.8011	6.77745	8.63067	16.2332	26.0477	22.9983	12.0547	260.888	0.114741	0.37288	0.501043	2.58467	-3078.35	-2144.37			10.8138	14.9862	10.5471	20.3669
	4.79574	16.7764	9.91924	13.7604	8.70791	16.5667	6.94917	8.69935	15.5258	23.3254	22.2834	11.5144	253.238	0.115243	0.372534	0.511725	2.57826	-3078.12	-2249.06			10.4971	13.0117	10.3914	19.0411
	4.88348	16.1616	9.43589	10.7221	8.03773	13.8774	6.98442	9.00746	14.9166	20.2437	21.1595	11.3874	253.761	0.115537	0.371958	0.519031	2.57827	-3077.61	-2349.12			10.1603	10.8791	10.3028	17.5969
	4.91381	15.4412	8.98184	9.69941	7.35537	11.9965	6.90752	9.42002	14.1885	16.745	19.5848	11.528	258.618	0.116132	0.371204	0.525768	2.57756	-3076.57	-2438.85			9.77894	9.68376	10.172	15.9526
	4.90961	14.4948	8.84939	9.22368	6.89732	10.6314	6.85925	9.98242	13.4873	14.137	18.5932	11.4461	264.947	0.116509	0.370917	0.530922	2.58231	-3076.13	-2516.43			9.41794	8.91747	10.1097	14.7254
	4.97199	14.5585	8.72428	9.32816	6.45203	9.44077	6.72869	10.1519	12.7793	12.4122	17.5435	11.5263	266.974	0.116648	0.37073	0.537223	2.58275	-3076.99	-2581.31			9.41825	8.40698	9.88664	13.8274
	5.08773	14.2718	8.98586	9.34627	6.0271	8.28788	6.49687	10.405	11.7807	11.3806	15.7605	11.6483	262.627	0.116785	0.370742	0.547524	2.58027	-3077.7	-2633.8			9.44846	7.88708	9.56086	12.9298
	4.9528	13.9673	9.28177	9.62014	5.9243	7.24733	6.27518	10.848	10.6306	10.6303	14.5238	11.6128	251.557	0.116959	0.37087	0.554287	2.5843	-3077.12	-2674.37			9.40062	7.59726	9.25129	12.2557
	4.86641	14.0073	9.4266	9.75101	5.81116	6.42097	5.88724	11.1218	9.60319	10.1881	12.8752	11.841	240.319	0.117335	0.370681	0.555163	2.59383	-3077.35	-2703.71			9.43344	7.32772	8.87076	11.6347
	4.73557	13.9572	9.52265	9.69396	5.85011	5.98121	5.4804	11.3809	9.01454	9.7998	11.5942	11.8175	239.95	0.117592	0.370208	0.559297	2.59604	-3078.97	-2723.68			9.40513	7.17509	8.62528	11.0705
	4.6555	13.9001	9.48878	9.66409	5.89634	5.78832	5.11155	11.611	8.3224	9.59332	10.5713	12.0446	251.275	0.117604	0.369986	0.559634	2.59747	-3080.19	-2734.88			9.34811	7.11625	8.34832	10.7364
	4.68314	13.6726	9.61542	9.53588	5.76311	5.51983	4.97555	11.6199	7.81646	9.5658	9.69738	12.4399	266.108	0.117374	0.3698	0.568676	2.59733	-3080.11	-2739.53			9.32372	6.93961	8.13732	10.5677
	4.69975	13.5627	9.72266	9.19054	5.71677	5.38102	4.90516	11.4546	7.19074	9.46861	8.98552	12.6972	280.539	0.116882	0.369141	0.578769	2.60313	-3080.23	-2740.17			9.32836	6.76278	7.85017	10.3838
	4.71463	13.5544	9.6768	9.00179	5.68524	5.21502	5.09946	11.2117	6.72766	9.46638	8.65299	12.8049	291.417	0.116994	0.369826	0.583975	2.61459	-3082.05	-2737.9			9.31529	6.63402	7.67962	10.3081
	4.73795	13.4205	9.80589	8.73284	5.63612	5.05114	5.15739	11.0153	6.31045	9.32223	8.31425	13.0603	298.206	0.117393	0.370111	0.589905	2.6264	-3083.57	-2733.48			9.32146	6.47337	7.49439	10.2323
	4.68219	13.49	9.80299	8.13892	5.60978	4.90782	5.13546	10.701	6.01319	9.23907	8.00056	13.9814	300.019	0.11775	0.369822	0.596242	2.64291	-3083.04	-2727.95			9.32507	6.21884	7.28323	10.407
	4.58466	13.2295	9.55994	7.73415	5.58447	4.76333	5.20727	10.6206	5.81132	9.17906	7.85301	15.0745	300.58	0.118469	0.369712	0.594871	2.66429	-3081.99	-2722.59			9.12468	6.02732	7.21306	10.7022
	4.47057	13.1389	9.20007	7.16346	5.21511	4.67037	5.20804	10.1711	5.56109	9.17856	7.79761	15.901	302.322	0.119082	0.368991	0.594347	2.68353	-3083.41	-2717.86			8.93651	5.68298	6.98008	10.9591
	4.30168	12.9038	8.99088	6.80565	5.31543	4.65294	5.08352	9.54367	5.40177	9.17934	7.60986	17.1689	304.889	0.119462	0.368706	0.601812	2.70325	-3085.01	-2714.13			8.73211	5.59134	6.67632	11.3194
	4.16164	12.7344	9.01674	6.98378	5.29756	4.63682	4.99894	8.90718	5.23109	9.07395	7.53813	18.306	306.938	0.119598	0.369056	0.607504	2.72283	-3084.24	-2711.77			8.6376	5.63939	6.37907	11.6394
	3.96239	12.2839	8.93342	7.27721	5.32946	4.63705	4.73289	8.56221	5.08099	9.18638	7.44481	19.8194	307.264	0.119787	0.369392	0.61372	2.73786	-3082.75	-2711.77			8.39325	5.74791	6.12536	12.1502
	3.757	11.8896	8.85727	7.63052	5.36009	4.66256	4.52423	8.2964	4.82964	9.05049	7.30804	21.3601	304.598	0.120051	0.369188	0.613173	2.75787	-3083.61	-2714.29			8.16796	5.88439	5.88342	12.5729
	3.56669	11.3792	8.94893	7.98453	5.56696	4.64001	4.41045	8.00156	4.81133	9.06858	7.40167	22.7621	299.181	0.120348	0.369453	0.61043	2.77466	-3085.47	-2718.88			7.96493	6.06383	5.74111	13.0775
	3.28793	10.6771	9.45327	8.08363	5.72173	4.69461	4.14175	7.67323	4.91481	9.12301	7.36282	24.1486	289.782	0.120273	0.369532	0.607751	2.79001	-3084.62	-2724.89			7.80612	6.16666	5.5766	13.5448
	3.1012	10.21	9.42999	8.16948	5.89725	4.70016	3.87162	7.44014	4.93986	8.84905	7.39837	24.7794	281.528	0.119721	0.368895	0.605575	2.80095	-3082.31	-2732.99			7.5804	6.25563	5.41721	13.6756
	2.98727	9.69329	9.44427	8.13554	5.98106	4.8656	3.73185	7.11471	4.94625	8.91162	7.32463	25.5065	278.303	0.119201	0.368916	0.605502	2.80448	-3082.75	-2742.73			7.37494	6.3274	5.26427	13.9142
	2.94702	9.34781	9.8344	8.04158	5.98509	4.99248	3.60802	6.83412	4.86602	8.93511	7.45802	25.6369	276.018	0.119065	0.369454	0.599859	2.80099	-3085.12	-2753.32			7.37641	6.33972	5.10272	14.01
	2.89235	8.90389	10.1328	7.96573	6.05749	5.11452	3.47726	6.78798	4.97373	8.9925	7.58146	25.676	269.095	0.118491	0.369697	0.59693	2.79456	-3085.06	-2764.92			7.30966	6.37924	5.07966	14.0833
	2.91274	8.61802	10.1226	7.95512	6.01915	5.17341	3.4271	6.88618	5.16609	8.88695	7.81602	25.2186	259.667	0.117623	0.37027	0.594616	2.78804	-3082.35	-2777.99			7.21779	6.38256	5.15979	13.9739
	2.90182	8.40051	10.1287	7.71853	5.95903	5.24695	3.40347	6.78918	5.38257	8.84638	8.29629	24.3631	252.494	0.117251	0.370184	0.592723	2.78192	-3081.97	-2792.04			7.14369	6.30817	5.19174	13.8352
	2.94813	8.07371	10.3434	7.43566	5.92366	5.41329	3.42823	7.03289	5.66915	8.74183	8.85441	23.5491	253.405	0.116442	0.370015	0.585217	2.77956	-3084.25	-2806.5			7.12173	6.25754	5.37676	13.7151
	3.00628	8.06531	10.4888	6.87571	5.97237	5.70486	3.4689	7.1815	6.04511	8.68498	9.60539	22.1402	257.613	0.116545	0.370041	0.580492	2.77431	-3084.17	-2821.75			7.1868	6.18431	5.56517	13.4769
	3.02465	7.94054	10.6029	6.53447	6.0321	6.05182	3.42349	7.26888	6.52701	8.7223	10.8139	20.5087	259.44	0.116234	0.370155	0.577209	2.77294	-3080.78	-2837.95			7.18935	6.20613	5.73979	13.3483
	3.11395	7.83675	10.5188	6.28302	6.06707	6.2013	3.4679	7.34678	6.69049	8.5361	12.3537	19.0005	258.66	0.116147	0.369951	0.578352	2.76727	-3079.5	-2855.84			7.15651	6.1838	5.83505	13.2968
	3.1809	7.83441	10.4499	6.29976	6.05701	6.31953	3.60501	7.52446	7.18605	8.57944	14.3387	17.6583	260.377	0.116296	0.370016	0.570886	2.76611	-3082.09	-2874.64			7.15506	6.22543	6.10517	13.5255
	3.26342	7.93336	10.5086	6.4637	6.10298	6.40605	3.68457	7.60495	7.67518	8.59174	16.3694	16.2793	265.667	0.116456	0.369881	0.561683	2.76786	-3082.83	-2894.26			7.23512	6.32424	6.32157	13.7468
	3.35099	8.39859	10.245	6.63225	6.19982	6.45172	3.7832	7.65562	8.29951	8.49978	18.0952	14.7619	271.09	0.11673	0.369447	0.556759	2.77013	-3079.24	-2914.42			7.33152	6.42793	6.57944	13.7856
	3.44771	8.96973	10.1833	6.92432	6.31609	6.68287	3.98045	7.97542	8.89231	8.41217	20.6999	13.2802	276.47	0.116381	0.369193	0.554731	2.77982	-3077.04	-2935.7			7.53357	6.6411	6.94939	14.1307
	3.53004	9.60259	10.3985	7.03581	6.58962	6.83632	4.09242	7.9794	9.62792	8.43175	21.9455	12.4486	281.008	0.116203	0.369086	0.547033	2.78551	-3079.75	-2957.17			7.84372	6.82058	7.23325	14.2753
	3.57164	10.0814	10.6338	7.13509	6.64556	7.28894	4.24054	7.98716	10.3989	8.53639	22.5566	11.829	285.428	0.116332	0.369289	0.534554	2.78432	-3081.6	-2978.29			8.09563	7.0232	7.54221	14.3074
	3.65452	11.0157	11.0761	7.25805	6.77157	7.49561	4.37082	7.95339	10.9644	8.49559	23.6452	11.2954	289.161	0.116286	0.369554	0.527232	2.78411	-3078.43	-2999.42			8.58211	7.17508	7.76286	14.4787
	3.75135	11.4979	11.3719	7.39899	6.86584	7.74699	4.48735	7.87521	11.829	8.46936	25.0478	10.5184	295.234	0.116288	0.369857	0.528897	2.77118	-3075.95	-3021.09			8.8737	7.33727	8.06386	14.6785
	3.86773	11.8663	11.4592	7.44188	6.82173	8.01326	4.65015	7.92642	12.5881	8.32594	25.6951	9.843	306.749	0.11647	0.370191	0.528181	2.76187	-3078.88	-3042.68			9.06442	7.42562	8.38824	14.6213
	3.92296	12.6106	11.7638	7.59783	6.7934	8.62603	4.68161	8.13642	12.8962	8.20697	26.0217	9.24749	322.215	0.116108	0.370835	0.526485	2.75266	-3081.81	-3063.75			9.43248	7.67242	8.5714	14.492
	3.82004	13.3706	12.0518	7.63822	6.77724	9.53162	4.69808	8.48979	13.3662	8.15357	26.5351	8.98269	336.225	0.115867	0.371357	0.52406	2.73672	-3079.1	-3083.94			9.74748	7.98236	8.85134	14.5571
	3.82061	14.4938	12.1255	7.52002	6.76099	10.5538	4.68034	8.71162	13.6036	8.05474	25.9859	8.88735	343.477	0.115341	0.372533	0.525841	2.72263	-3075.75	-3103.61			10.1466	8.27827	8.99853	14.3093
	3.79421	15.0996	12.682	7.4968	6.60812	11.5327	4.66175	8.89286	13.8106	7.99724	25.6888	8.61452	339.963	0.114784	0.373261	0.527259	2.70707	-3078.29	-3122.68			10.5253	8.54589	9.12175	14.1002
	3.71194	15.4129	13.0218	7.17433	6.53327	12.5163	4.49568	8.90188	13.9545	7.84039	24.5669	8.50358	331.751	0.114583	0.373396	0.531973	2.68695	-3082.21	-3140.93			10.7155	8.7413	9.11737	13.637
	3.56689	16.0536	13.3223	7.10221	6.33627	13.3519	4.37094	8.97617	13.8518	7.71267	22.9806	8.64972	327.359	0.114722	0.373648	0.535251	2.67035	-3080.16	-3158.63			10.9809	8.93013	9.06631	13.1143
	3.4084	16.7504	13.8022	7.0882	6.25047	14.7098	4.26999	9.32091	13.5818	7.45228	22.2666	8.82815	327.737	0.114639	0.373495	0.537368	2.65344	-3075.71	-3176.08			11.3203	9.34947	9.05756	12.849
	3.35143	17.2324	14.2626	7.10326	6.15497	15.8221	4.06427	9.81118	13.3847	7.29002	21.1709	9.10319	326.068	0.114638	0.373039	0.537184	2.63983	-3077.21	-3193.1			11.6155	9.69344	9.0867	12.5214
	3.16075	18.3534	14.8752	7.14078	6.08364	17.462	3.84857	10.5551	13.0598	7.07757	19.3494	9.45983	319.611	0.114762	0.373227	0.533864	2.63449	-3081.82	-3209.01			12.1298	10.2288	9.15449	11.9623
	3.01831	19.3867	16.0773	7.17765	5.98694	19.3585	3.6165	11.2101	12.1918	7.01973	17.6175	9.85393	309.517	0.114787	0.373497	0.536928	2.62908	-3080.43	-3223.35			12.8275	10.841	9.00613	11.497
	2.83182	20.1313	16.6669	7.25051	6.05904	21.5063	3.53537	11.9205	11.9051	6.94384	16.4317	10.3291	295.421	0.114971	0.373596	0.534806	2.61787	-3075.11	-3236.7			13.21	11.6053	9.12032	11.2349
	2.7688	21.1358	17.3319	7.31211	6.03734	23.2057	3.39929	12.6841	11.6248	7.05558	13.8731	10.7297	280.785	0.115154	0.373079	0.528453	2.61694	-3075.51	-3248.87			13.7455	12.1851	9.23606	10.5528
	2.65821	22.0869	18.3385	7.4056	6.16128	24.3588	3.19067	13.35	11.2651	7.02307	12.2557	11.0559	268.412	0.115424	0.3722	0.531417	2.61466	-3080.53	-3259.69			14.3612	12.6419	9.26859	10.1116
	2.57045	23.4454	19.1357	7.51697	6.30122	26.147	3.11709	14.0573	10.9429	7.07704	11.2124	11.5111	261.215	0.115542	0.371915	0.531571	2.60696	-3079.82	-3268.94			15.0505	13.3217	9.37245	9.93353
	2.49166	24.1152	19.6733	7.72522	6.55386	27.1922	3.05642	14.6264	10.6676	7.10248	9.64008	11.859	263.542	0.115499	0.371958	0.529311	2.60156	-3073.63	-3277.18			15.4267	13.8238	9.45011	9.53385
	2.46239	24.8356	20.5475	7.95173	6.96621	27.7878	2.99036	14.9822	10.5565	7.09602	8.83524	12.2037	265.564	0.115603	0.372486	0.528442	2.59234	-3072.8	-3284.66			15.9485	14.2353	9.50966	9.3783
	2.4154	25.0942	21.3974	8.18996	7.31537	27.7733	2.9257	15.3245	10.5072	7.17366	7.96137	12.3673	264.043	0.115728	0.372681	0.526791	2.58376	-3077.73	-3290.78			16.3023	14.4262	9.58581	9.16745
	2.36236	26.701	22.0444	8.48145	7.63644	27.6187	2.88707	15.7164	10.6004	7.30626	7.22368	12.4968	262.517	0.115889	0.373287	0.526074	2.57963	-3078.21	-3295.81			17.0359	14.5789	9.73462	9.0089
	2.35224	27.2644	22.8221	8.81568	7.94827	27.0048	2.90719	15.891	11.1066	7.37784	6.75491	12.5796	265.005	0.116004	0.374142	0.524943	2.5693	-3072.47	-3300.05			17.4796	14.5896	9.96827	8.90411
	2.28196	28.0571	22.8677	9.23426	8.22064	25.8311	2.92237	16.0544	11.2987	7.47198	6.4966	12.6719	267.028	0.116146	0.374547	0.521923	2.55529	-3070.69	-3303.7			17.7356	14.4287	10.0918	8.88017
	2.25739	29.4484	22.9631	9.69344	8.50519	23.8132	2.94378	15.7768	11.4783	7.60396	6.3267	12.7652	265.812	0.115918	0.374362	0.519028	2.54285	-3075.87	-3306.58			18.223	14.0039	10.0663	8.89863
	2.23972	29.5795	23.3973	10.1209	8.88124	21.9051	2.93035	15.641	11.5735	7.753	6.19329	13.2313	261.944	0.115999	0.374477	0.518754	2.53046	-3078.63	-3308.81			18.4055	13.6357	10.0483	9.05919
	2.23614	29.3497	22.855	11.2922	9.01554	19.8373	2.96211	15.7131	11.6901	8.03527	6.16421	13.4845	255.579	0.116479	0.374814	0.51613	2.52141	-3074.14	-3310.6			18.1469	13.3817	10.1217	9.22798
	2.19023	29.6157	22.8114	12.5418	9.25874	17.156	2.99319	15.5279	11.6765	8.3378	6.19132	13.7616	246.856	0.116899	0.374713	0.516053	2.51776	-3071.13	-3311.99			18.2058	12.9855	10.0658	9.43024
	2.15394	30.0827	22.8139	15.1787	9.62028	14.5083	3.0122	15.5331	11.7143	8.91729	6.24919	14.5972	234.705	0.11769	0.374361	0.511724	2.51181	-3075.93	-3312.88			18.3502	13.1024	10.0865	9.92122
	2.17369	30.3961	22.6399	17.6349	9.65743	11.9129	3.08374	15.6693	11.7477	9.55065	6.24523	15.9843	221.58	0.11817	0.37402	0.513606	2.51314	-3080.41	-3313.21			18.4032	13.0684	10.1669	10.5934
	2.15504	30.861	22.0696	21.1106	9.59826	10.0091	3.17292	15.8105	11.773	10.6322	6.46242	17.0927	217.316	0.118403	0.373804	0.51811	2.514	-3076.16	-3313.16			18.3619	13.5726	10.2521	11.3958
	2.17207	31.6188	21.7774	24.9175	9.70996	8.22317	3.17781	16.1593	11.5915	11.9575	6.51701	19.1441	219.615	0.118598	0.373464	0.519325	2.51376	-3071.14	-3313.03			18.5228	14.2835	10.3095	12.5395
	2.1959	30.8401	20.9471	30.2064	9.5939	6.92845	3.20275	16.2937	11.252	13.3031	6.71786	20.7535	220.955	0.119143	0.373174	0.521039	2.51642	-3075.32	-3312.78			17.9944	15.5763	10.2495	13.5915
	2.23704	30.2572	20.6544	34.3975	9.6128	6.12106	3.30921	16.6241	10.962	15.4763	7.20952	22.6659	219.402	0.119569	0.372751	0.526017	2.5238	-3081.28	-3312.3			17.7162	16.7105	10.2984	15.1173
	2.22075	29.2858	19.9812	38.5119	9.3797	5.72055	3.32397	16.8188	10.5934	18.7644	7.63067	26.0023	212.763	0.120028	0.372554	0.525311	2.53351	-3077.56	-3311.72			17.1626	17.8707	10.2454	17.4658
	2.2252	28.4322	19.1325	43.2872	9.05146	5.5252	3.38395	17.0634	10.324	23.8599	8.05667	28.6311	206.864	0.120883	0.372535	0.528109	2.53873	-3070.88	-3311.26			16.5966	19.288	10.2571	20.1826
	2.22223	28.6634	18.7236	48.2723	8.81396	5.30917	3.44024	17.0429	10.0118	28.3465	8.914	32.2675	203.721	0.121165	0.371985	0.527972	2.53873	-3074.31	-3310.81			16.5364	20.7985	10.165	23.176
	2.2493	27.8716	17.9757	51.7028	8.56245	5.49795	3.41608	17.2081	9.78899	36.7912	9.69792	35.9829	205.382	0.121598	0.371538	0.524742	2.53566	-3080.71	-3310.19			16.0322	21.9211	10.1377	27.4907
	2.32983	26.5415	17.3035	54.6821	8.32026	5.69003	3.43514	17.2812	9.44567	48.0639	10.5579	39.5154	214.152	0.121983	0.370747	0.519624	2.5407	-3076.28	-3309.46			15.3916	22.8975	10.054	32.7124
	2.34236	24.9831	16.5048	59.2725	7.95264	6.06704	3.49072	17.415	8.97419	55.9861	11.4728	43.6888	233.005	0.122466	0.370381	0.515035	2.55284	-3058.39	-3308.85			14.6101	24.4307	9.95996	37.0492
	2.40408	24.0643	16.2506	63.049	7.77841	6.32757	3.45611	17.1192	8.50477	66.3373	12.1744	45.467	257.867	0.123028	0.370085	0.508032	2.56428	-2814.08	-3308.22			14.2397	25.7183	9.69337	41.3262
	2.41094	22.3587	15.4519	65.7671	7.65233	6.7514	3.45164	16.9793	8.09038	73.6987	12.8987	48.1158	282.12	0.123239	0.369694	0.501868	2.57326	-2468.56	-3307.38			13.4072	26.7236	9.5071	44.9044
	2.44634	20.8643	14.9623	66.971	7.4935	7.20294	3.48322	16.5836	7.77865	81.1425	13.401	51.7476	296.556	0.123619	0.369024	0.492645	2.57864	-2096.23	-3306.46			12.7577	27.2225	9.28182	48.7637
	2.46208	20.2588	14.2563	69.1328	7.60997	7.47743	3.44605	16.092	7.30082	87.3481	14.0454	53.3279	296.392	0.123928	0.367793	0.486171	2.58125	-1706.29	-3305.64			12.3257	28.0734	8.94627	51.5738
	2.51218	19.4068	13.7781	72.0363	7.63792	7.8919	3.43624	15.568	7.0129	93.3729	14.3241	54.2658	287.617	0.124231	0.367077	0.480609	2.58569	-1314.16	-3304.89			11.899	29.1887	8.67237	53.9876

## Sheet: P211 U2
	Ra Li	Oi Li	Oe Li	MF Li	ICO Li	LO Li	Ra Re	Oi Re	Oe Re	MF Re	ICO Re	LO Re	EKG	Kippwinkel	Rotwinkel	Kraft x	Kraft y	Druck li	Druck re			Bauch links	Rücken links	Bauch rechts	Rücken rechts
	9.94822	35.1099	10.1839	53.7818	8.70897	7.01467	4.30748	37.769	9.59678	56.0247	23.275	77.8843	409.248	5.63107	4.18931	1.10901	236.596	42	-882.038			18.414	23.1685	17.2244	52.3947
	11.1252	37.0044	10.428	53.6937	8.84262	7.26392	4.37083	37.6746	9.45152	55.2133	22.3969	75.9015	403.692	5.63544	4.19543	1.19503	236.706	40	-842.678			19.5192	23.2668	17.1657	51.1706
	12.4122	38.9071	10.9227	51.8164	8.71163	7.47946	4.42598	37.9973	9.49333	52.676	21.3636	71.553	395.699	5.64388	4.20562	1.30316	236.885	0.967041	-800.729			20.7473	22.6692	17.3055	48.5308
	13.4555	40.1677	11.5499	50.6532	8.55521	7.68609	4.45745	38.4366	9.47271	48.3435	20.095	66.2864	393.062	5.65336	4.21698	1.43911	237.077	12	-757.514			21.7244	22.2982	17.4556	44.9083
	14.2175	40.7084	11.5042	49.324	8.63385	7.69411	4.43826	38.9749	9.34656	43.3052	17.2236	60.5273	394.112	5.66516	4.23069	1.55471	237.291	-3012.63	R			22.1434	21.884	17.5866	40.352
	15.0085	40.6765	11.516	46.6603	8.63421	7.73156	4.35416	39.161	9.35084	39.9225	15.2563	56.1938	391.333	5.67531	4.24234	1.6539	237.468	-2986.6	-674.286			22.4004	21.0087	17.622	37.1242
	15.3859	40.649	11.1385	43.9543	8.5611	7.73686	4.19084	38.677	9.21138	36.0053	13.4969	50.4045	389.673	5.68269	4.25034	1.78257	237.588	-2964.87	-636.362			22.3911	20.0841	17.3598	33.3023
	15.4836	40.325	10.8638	38.9772	8.82744	7.75611	4.03418	37.6621	8.82331	31.4239	11.6212	45.2447	387.761	5.68931	4.2578	1.86252	237.696	-2949.96	-605.147			22.2241	18.5202	16.8399	29.4299
	15.556	39.0712	10.7288	35.736	9.05493	7.76823	3.9606	34.8291	8.62468	27.523	10.2682	39.8907	387.636	5.69592	4.26459	1.92928	237.795	-2942.28	-583.222			21.7853	17.5197	15.8048	25.8939
	15.2579	37.5875	10.6816	31.6812	9.78205	7.77738	3.96876	31.1638	8.57991	24.4218	8.51733	33.8571	393.946	5.70159	4.27063	1.98583	237.871	-2942.38	-571.996			21.1757	16.4135	14.5708	22.2654
	14.8723	34.7052	10.6678	28.7672	10.4132	7.68246	3.89211	28.0938	8.55843	21.8266	7.58861	28.4065	399.402	5.70736	4.27576	2.03936	237.942	-2949.25	-569.856			20.0818	15.6209	13.5148	19.2739
	14.0712	31.5868	10.453	25.2662	10.9106	7.51675	3.75751	26.3728	8.60896	17.7587	6.80165	23.0305	404.026	5.71184	4.27961	2.07911	237.992	-2960.67	-577.185			18.7037	14.5645	12.9131	15.8636
	13.1584	29.1501	9.9387	23.5054	12.0396	7.37846	3.6679	23.7531	8.97224	15.4109	6.48257	18.3914	405.363	5.71417	4.28199	2.09254	238.004	-2974.1	-593.591			17.4157	14.3078	12.1311	13.4283
	11.9467	26.1024	9.26927	20.9902	12.9861	7.15076	3.52802	20.6371	8.9265	13.495	6.21481	16.2138	399.695	5.71536	4.28293	2.10728	237.996	-2988.49	-617.462			15.7728	13.709	11.0306	11.9745
	11.2109	23.0774	8.73485	18.1105	14.752	6.99397	3.46414	17.404	9.00553	12.5154	6.12801	14.2975	394.383	5.71676	4.28416	2.10945	237.999	-3003.78	-646.397			14.341	13.2855	9.95789	10.9803
	10.1885	21.2989	8.52042	16.0167	16.8301	6.88394	3.39493	13.9225	8.90435	11.9138	6.00822	13.1751	396.46	5.7172	4.28422	2.10313	237.986	-3019.56	-677.959			13.336	13.2436	8.74059	10.3657
	9.02578	20.8584	8.42787	14.6503	20.3778	6.8175	3.29145	10.9192	8.6112	11.3184	5.92804	12.1991	398.229	5.718	4.28425	2.04242	237.981	-3035.85	-711.656			12.7707	13.9485	7.60728	9.81517
	8.41663	20.0835	8.29512	13.5932	22.861	6.70931	3.20869	9.08036	8.28766	10.8441	5.88166	11.1813	395.868	5.71694	4.28229	2.02037	237.934	-3052.19	-743.527			12.2651	14.3878	6.8589	9.30237
	7.75539	20.1193	8.18681	12.2231	25.6112	6.581	3.05988	8.07152	8.11807	9.92976	5.81214	10.2832	387.953	5.71286	4.27696	1.98127	237.84	-3067.82	-770.04			12.0205	14.8051	6.41649	8.67502
	7.18398	21.2769	7.81901	10.9574	27.6713	6.48603	2.85346	7.8244	7.79156	9.29328	5.66037	9.20407	374.995	5.70605	4.26921	1.9046	237.711	-3082.4	-792.165			12.0933	15.0383	6.15647	8.05257
	6.58036	22.506	7.52168	10.0425	29.4266	6.7279	2.68206	7.62857	7.6525	8.71313	5.42143	8.60693	363.438	5.69826	4.25989	1.81733	237.56	-3095.48	-810.908			12.2027	15.399	5.98771	7.58049
	6.09463	23.6933	7.20401	9.36135	30.6724	6.86697	2.55858	7.36572	7.4795	8.47467	5.07078	8.04224	350.568	5.69203	4.25318	1.74145	237.442	-3106.86	-828.348			12.3306	15.6336	5.80127	7.1959
	5.72595	24.9152	7.06342	8.53243	31.0597	6.98212	2.49641	7.36859	7.28198	8.25787	4.82598	7.57714	335.715	5.68752	4.2481	1.71426	237.364	-3116.4	-840.594			12.5682	15.5247	5.71566	6.887
	5.4065	26.4798	7.06539	7.59113	31.4794	6.92034	2.4464	7.4796	7.43669	8.01426	4.82475	6.99366	321.549	5.68498	4.24487	1.68423	237.33	-3124.23	-847.054			12.9839	15.3303	5.78757	6.61089
	5.18337	28.2576	7.15803	7.20797	31.336	6.93163	2.33164	7.55518	7.41524	8.02237	4.59717	6.28337	309.295	5.68254	4.24269	1.63056	237.299	-3131.02	-851.13			13.533	15.1585	5.76735	6.30097
	5.05429	30.7802	7.21676	6.82985	30.5645	7.00022	2.22019	7.59606	7.56649	7.92686	4.58499	6.04525	296.392	5.68006	4.23982	1.59629	237.267	-3137.02	-854.736			14.3504	14.7982	5.79425	6.1857
	4.9748	32.6167	7.43359	6.51909	29.2295	7.16885	2.13637	7.47945	7.91297	7.82838	4.64626	5.85843	285.425	5.6782	4.23799	1.57285	237.24	-3142.76	-855.941			15.0083	14.3058	5.84293	6.11103
	4.92404	33.4848	7.53511	6.35907	27.298	7.16899	2.08686	7.50899	8.02855	7.64872	4.58116	5.64575	279.538	5.67612	4.23638	1.62917	237.216	-3148.03	-854.996			15.3146	13.6087	5.8748	5.95854
	4.89188	33.9031	7.67179	6.04072	25.0502	7.1716	2.02728	7.64121	7.97656	7.42677	4.77525	5.56744	276.023	5.67736	4.23855	1.5987	237.255	-3153.29	-854.619			15.4889	12.7542	5.88168	5.92315
	4.83402	34.0639	7.72714	5.79243	22.881	7.1745	1.96082	7.64529	7.96076	7.23723	4.94337	5.49095	274.382	5.68025	4.24201	1.63387	237.315	-3158.63	-856.362			15.5417	11.9493	5.85563	5.89052
	5.01837	34.321	7.56726	5.66272	20.8667	7.04105	1.98296	7.75349	7.97802	6.87706	5.05334	5.35741	271.47	5.68381	4.24628	1.68649	237.38	-3164.04	-856.55			15.6356	11.1902	5.90482	5.7626
	5.08951	34.1743	7.64174	5.48827	19.1876	6.84264	2.01152	7.98415	8.0598	6.69686	5.3511	5.36654	269.77	5.68637	4.24949	1.71799	237.437	-3169.64	-852.656			15.6352	10.5062	6.01849	5.80483
	5.51439	33.6881	7.66054	5.29918	17.821	6.63423	1.9995	8.07638	8.07691	6.41565	5.50925	5.27901	272.452	5.68778	4.25041	1.7177	237.461	-3175.64	-848.654			15.621	9.91812	6.05093	5.73464
	5.81729	32.918	7.628	5.26606	16.6768	6.6194	2.02022	8.02514	7.92917	6.08564	5.58844	5.24349	275.964	5.68762	4.2499	1.69955	237.449	-3182.14	-849.443			15.4544	9.52076	5.99151	5.63919
	6.20512	31.7971	7.47509	5.31008	15.9217	6.5473	2.02199	8.03564	7.86883	5.73423	5.85855	5.30469	282.098	5.6871	4.24899	1.68433	237.431	-3189.12	-850.389			15.1591	9.25969	5.97549	5.63249
	6.59636	30.2313	7.1165	5.2973	15.777	6.5408	2.06408	7.74959	7.55551	5.5213	6.02191	5.28515	288.071	5.68656	4.24792	1.67447	237.413	-3196.13	-846.4			14.6481	9.20505	5.78972	5.60945
	7.06265	28.736	6.78512	5.27027	15.617	6.37559	2.09245	7.56562	7.30201	5.37195	6.28066	5.36441	293.514	5.6856	4.2467	1.66817	237.398	-3203.17	-842.223			14.1946	9.08762	5.65336	5.67234
	7.62279	27.4379	6.45621	5.26746	15.5801	6.32662	2.1003	7.51118	7.37647	5.25236	6.76888	5.46083	297.406	5.68495	4.24567	1.65842	237.393	-3210.34	-842.223			13.839	9.05805	5.66265	5.82736
	8.12511	27.0962	6.15245	5.33255	15.6267	6.18195	2.12436	7.41829	7.54964	5.09944	7.22039	5.58813	298.544	5.68522	4.24602	1.58592	237.396	-3217.31	-843.635			13.7912	9.04706	5.69743	5.96932
	8.51943	26.2298	5.87278	5.32193	14.8636	5.98658	2.1353	7.39926	7.76252	4.96982	7.49783	5.62218	298.862	5.68423	4.24463	1.6023	237.377	-3223.63	-840.107			13.5407	8.72405	5.7657	6.02994
	9.00587	25.157	5.60872	5.29388	14.7371	5.78121	2.16353	7.45881	7.97087	4.83006	7.84058	5.61725	302.657	5.68486	4.24516	1.59183	237.385	-3229.39	-835.126			13.2572	8.60405	5.8644	6.09597
	9.16823	23.9456	5.37611	5.22243	14.451	5.63696	2.14959	7.449	8.24557	4.68132	8.26075	5.58015	307.246	5.68486	4.24517	1.58841	237.389	-3234.73	-835.688			12.83	8.4368	5.94805	6.17407
	9.19136	22.6994	5.1875	5.22367	13.6593	5.50386	2.12708	7.2043	8.5426	4.51089	8.87319	5.52331	308.802	5.68498	4.24549	1.5779	237.392	-3239.67	-838.874			12.3594	8.12893	5.95799	6.30246
	9.13846	21.6733	4.95456	5.17855	12.7824	5.33522	2.13741	7.17332	8.85692	4.47137	9.26594	5.43328	307.964	5.68419	4.24493	1.58519	237.386	-3243.84	-836.717			11.9221	7.7654	6.05588	6.3902
	8.93411	21.0377	4.72058	5.16036	12.0531	5.06098	2.10983	6.98216	9.18394	4.62463	9.80306	5.43472	305.577	5.68448	4.24491	1.58924	237.39	-3247.28	-831.345			11.5641	7.42481	6.09198	6.6208
	8.75154	20.5816	4.48625	5.08886	10.8173	4.8515	2.12321	7.05752	9.67064	4.66801	10.2739	5.57475	303.393	5.68465	4.24515	1.59279	237.4	-3250.1	-832.257			11.2731	6.9192	6.28379	6.83888
	8.59272	19.742	4.40828	5.15874	9.78365	4.64417	2.10497	7.19195	9.93469	4.67463	10.5015	5.72808	300.816	5.68511	4.24592	1.59824	237.41	-3252.41	-836.486			10.9143	6.52885	6.41054	6.96807
	8.36406	18.6664	4.40493	5.07903	9.01113	4.36013	2.09459	7.14102	9.92775	4.64508	10.7732	5.83937	296.9	5.68613	4.24699	1.60749	237.422	-3254.1	-835.447			10.4785	6.1501	6.38779	7.08587
	8.03798	18.0438	4.39443	5.0169	8.30057	4.03612	2.11748	7.01296	10.0708	4.6515	10.9672	5.9735	291.688	5.68696	4.24764	1.61739	237.435	-3255.29	-829.47			10.1587	5.78453	6.40041	7.19742
	7.60229	17.7122	4.38228	4.91121	7.54066	3.88692	2.15362	6.81456	10.0374	4.65646	11.1002	5.97121	285.918	5.68849	4.24948	1.60865	237.463	-3256.28	-829.894			9.89892	5.44626	6.33519	7.24264
	7.08369	17.5588	4.27911	4.80956	7.04067	3.69794	2.17718	6.76931	10.036	4.70527	11.2271	6.30875	281.78	5.68953	4.25077	1.62212	237.481	-3257.22	-836.419			9.64053	5.18272	6.32748	7.41372
	6.55506	17.6279	4.297	4.76925	6.6155	3.52844	2.23073	6.49841	10.2032	4.81004	11.3258	6.58283	287.334	5.69054	4.25214	1.63727	237.506	-3257.99	-837.453			9.49333	4.97107	6.31079	7.5729
	6.21248	17.4037	4.17093	4.67505	6.47706	3.41139	2.37893	6.49083	10.2633	4.89561	11.1309	7.01753	297.737	5.69216	4.25329	1.66881	237.525	-3258.44	-832.417			9.26237	4.8545	6.37768	7.68136
	5.77571	17.9124	4.2765	4.53926	6.43571	3.2675	2.43573	6.51158	10.3766	4.96268	11.0653	7.38663	307.7	5.69469	4.25591	1.69416	237.562	-3258.79	-832.14			9.32153	4.74749	6.44131	7.80488
	5.46444	18.4846	4.46838	4.46688	6.28057	3.1278	2.58602	6.44424	10.4984	5.01814	10.901	7.89281	316.096	5.69592	4.25756	1.72352	237.58	-3259.14	-839.46			9.47246	4.62508	6.50954	7.93732
	5.22435	18.7431	4.72158	4.37867	6.23554	3.04149	2.6745	6.70419	10.3199	5.10345	10.684	8.53348	320.79	5.69654	4.2587	1.73824	237.59	-3259.46	-842.616			9.56302	4.5519	6.5662	8.10698
	4.95303	18.9574	4.87365	4.31261	6.29347	2.99903	2.82593	6.7983	10.1707	5.17586	10.4174	9.14072	334.317	5.69684	4.25874	1.74731	237.59	-3259.55	-837.741			9.59468	4.53504	6.5983	8.24468
	4.62698	19.004	5.00385	4.29882	6.43376	2.94129	2.92301	7.04104	10.1548	5.17358	10.2583	9.79209	352.476	5.69685	4.25904	1.75284	237.581	-3259.52	-836.536			9.54495	4.55795	6.70627	8.40798
	4.17992	18.9752	5.15357	4.27704	6.48692	2.90105	3.0274	7.25949	10.2635	5.2553	9.79143	11.022	368.935	5.69731	4.25976	1.75952	237.586	-3259.61	-844.8			9.43622	4.555	6.85012	8.68957
	3.8174	19.1574	5.20407	4.3316	6.41258	2.9039	3.05069	7.48914	10.3731	5.44006	9.45544	12.045	386.106	5.69835	4.26119	1.76862	237.605	-3259.77	-849.709			9.39295	4.54936	6.97096	8.98016
	3.58818	19.6783	5.36033	4.32719	6.37904	2.86959	3.10639	7.75729	10.6988	5.63961	9.17738	13.0752	402.682	5.6991	4.26237	1.7812	237.614	-3259.8	-844.286			9.54227	4.52527	7.1875	9.29739
	3.45006	20.0746	5.52452	4.27877	6.37466	2.85339	3.1358	8.14678	10.6572	5.77285	8.80404	14.4611	415.041	5.69996	4.26346	1.79434	237.622	-3259.75	-840.674			9.68307	4.50227	7.31327	9.67932
	3.31045	20.7743	5.76762	4.44629	6.343	2.84321	3.13438	8.60033	10.5655	5.92229	8.58422	15.5687	421.229	5.70057	4.26522	1.79217	237.627	-3259.83	-847.258			9.9508	4.54417	7.43341	10.0251
	3.2547	22.0805	5.94436	4.59157	6.26752	2.85997	3.1435	8.95483	10.8225	6.09729	8.46913	17.0387	423.417	5.70085	4.26622	1.79112	237.629	-3259.97	-852.559			10.4265	4.57302	7.64026	10.5351
	3.22678	23.8908	6.18364	4.80975	6.23971	2.88054	3.22864	9.33127	10.9116	6.24107	8.25227	17.8531	426.105	5.70176	4.26751	1.78109	237.647	-3260.03	-846.255			11.1004	4.64333	7.82383	10.7822
	3.15804	24.3851	6.37489	4.94104	6.25288	2.86852	3.26913	9.73531	10.9846	6.24823	8.10566	18.7047	428.935	5.70324	4.26929	1.79407	237.668	-3260.01	-839.668			11.306	4.68748	7.99634	11.0195
	3.08632	25.7308	6.44808	5.14797	6.26093	2.9336	3.24262	9.7767	11.2704	6.4246	8.1769	19.5887	428.086	5.70499	4.27153	1.81416	237.693	-3260.07	-844.554			11.7551	4.78084	8.09656	11.3967
	2.95955	27.2089	6.62335	5.22671	6.25125	2.97967	3.27795	10.0163	11.7237	6.71996	8.15096	20.2967	423.44	5.70779	4.27437	1.84677	237.735	-3260.31	-850.83			12.2639	4.81921	8.33932	11.7226
	2.94162	28.4768	6.72554	5.4167	6.31899	2.97158	3.33282	10.4722	12.0009	6.92045	8.44138	21.2	414.483	5.71021	4.2774	1.87411	237.774	-3260.48	-843.879			12.7147	4.90242	8.60197	12.1873
	2.98488	29.7272	6.95904	5.47558	6.50621	3.00508	3.40612	10.8665	12.3568	7.01462	8.68139	21.8789	402.523	5.71271	4.2798	1.8999	237.811	-3260.57	-834.287			13.2237	4.99562	8.87646	12.525
	3.04664	31.1831	7.10815	5.63845	6.66283	3.01779	3.46962	11.2473	12.9068	7.23854	9.56279	22.9974	387.23	5.71362	4.28059	1.96287	237.821	-3260.67	-837.061			13.7793	5.10636	9.2079	13.2663
	3.13025	31.7847	7.1679	5.919	6.70757	3.02514	3.59045	11.4202	13.1492	7.59183	9.84845	24.1077	371.823	5.71505	4.28229	1.977	237.841	-3260.88	-843.57			14.0276	5.21724	9.38661	13.8493
	3.21531	32.4018	7.12958	6.14485	6.76358	3.05659	3.66811	11.7814	13.7971	7.90364	10.3431	25.0699	363.252	5.71561	4.283	1.98332	237.852	-3261.02	-837.291			14.2489	5.32167	9.74885	14.4389
	3.2712	32.9695	7.20721	6.40117	6.84312	3.04442	3.70395	11.9888	14.6782	8.33415	11.2046	25.5169	360.222	5.71521	4.2823	1.98484	237.842	-3261.05	-825.62			14.4826	5.42957	10.1237	15.0185
	3.28009	34.0445	7.1347	6.44962	7.09027	2.97219	3.64955	12.2517	15.2305	8.72381	11.9446	26.1861	357.965	5.7145	4.28135	1.97247	237.819	-3261.1	-826.065			14.8198	5.50403	10.3772	15.6182
	3.3018	35.2251	7.02879	6.42716	7.40351	3.01606	3.58379	12.1444	15.6105	8.98379	12.7846	26.3934	357.083	5.71246	4.27925	1.94267	237.775	-3261.23	-832.259			15.1852	5.61558	10.4462	16.0539
	3.43422	37.1655	6.97759	6.47921	7.58326	2.98959	3.56491	12.2472	15.9982	9.20309	13.7525	26.8255	359.693	5.7093	4.27598	1.90421	237.716	-3261.34	-826.44			15.8591	5.68402	10.6034	16.5937
	3.50602	39.2081	6.82568	6.52469	7.85924	2.93786	3.64355	12.3029	16.4339	9.50039	14.5576	27.0275	363.461	5.70637	4.27295	1.85135	237.663	-3261.37	-812.282			16.5133	5.77393	10.7934	17.0285
	3.57194	42.7279	6.80686	6.63985	8.22911	2.89241	3.6474	12.2533	17.468	10.0051	15.4866	27.1977	374.149	5.70215	4.26837	1.80018	237.586	-3261.39	-808.829			17.7022	5.92046	11.1229	17.5631
	3.62661	45.1583	6.54452	6.76098	8.51904	2.91854	3.64721	12.2897	18.408	10.568	16.2361	27.1543	383.34	5.69825	4.26405	1.75549	237.523	-3261.49	-814.224			18.4432	6.06619	11.4483	17.9861
	3.62474	47.5043	6.52339	6.82965	9.32713	2.91406	3.62735	12.3693	19.0232	11.224	16.6842	26.6152	391.541	5.69546	4.26089	1.72171	237.475	-3261.57	-810.415			19.2175	6.35695	11.6733	18.1744
	3.65811	51.7637	6.54751	6.83227	10.7893	2.94754	3.5904	12.0717	19.7958	12.5556	17.5571	25.8006	399.872	5.69436	4.25967	1.65156	237.465	-3261.59	-796.933			20.6564	6.85638	11.8193	18.6378
	3.64505	55.4384	6.57444	6.99686	13.2334	3.02095	3.48194	11.8342	20.4079	14.1681	18.2832	24.4274	402.532	5.69338	4.25866	1.64377	237.451	-3261.54	-791.081			21.886	7.7504	11.908	18.9595
	3.6267	57.8051	6.64491	7.10146	16.7059	3.1557	3.41287	11.372	20.3074	15.514	18.5885	23.4012	400.808	5.69375	4.25873	1.65074	237.458	-3261.57	-796.863			22.6922	8.98769	11.6974	19.1679
	3.61817	61.9144	6.79126	7.41631	20.634	3.68305	3.41684	10.8635	20.426	17.7179	19.1418	21.8062	398.467	5.69484	4.25988	1.67857	237.488	-3261.59	-796.457			24.1079	10.5778	11.5688	19.5553
	3.67081	64.5577	7.17146	7.90213	26.6551	4.24418	3.39518	10.5548	20.6583	20.3137	19.2509	20.4583	395.743	5.6961	4.2612	1.71218	237.517	-3261.52	-781.281			25.1333	12.9338	11.5361	20.0076
	3.6613	67.9433	7.661	8.93922	31.2465	4.97189	3.3254	10.1993	20.5593	22.7972	18.9776	19.3963	389.519	5.69828	4.26323	1.74237	237.563	-3261.42	-770.175			26.4219	15.0525	11.3613	20.3904
	3.65617	70.5629	8.1273	9.77589	36.0148	5.71862	3.24083	9.91495	20.3255	25.8453	18.6219	18.0447	381.083	5.70061	4.26588	1.77523	237.602	-3261.37	-773.913			27.4488	17.1698	11.1604	20.8373
	3.62811	70.8515	8.34226	11.1037	40.8283	6.74261	3.1186	9.78966	19.7863	28.4808	17.8693	16.391	367.114	5.70224	4.26739	1.79848	237.633	-3261.3	-775.369			27.6073	19.5582	10.8982	20.9137
	3.60825	71.9826	8.97596	13.46	44.125	7.6561	3.07001	9.25147	18.9972	31.609	17.3141	15.5032	351.951	5.70267	4.26776	1.81368	237.638	-3261.17	-758.705			28.1889	21.747	10.4396	21.4754
	3.64122	74.6955	9.3218	16.2806	48.2821	8.8814	3.03872	8.76841	17.8973	34.4341	16.653	14.104	341.964	5.70182	4.26693	1.80332	237.628	-3261.03	-742.756			29.2195	24.4813	9.90147	21.7304
	3.74602	76.7934	9.627	19.871	53.2816	10.1117	3.07909	8.40206	16.8193	37.3334	15.695	13.5755	335.669	5.69941	4.26403	1.77114	237.581	-3260.93	-746.467			30.0555	27.7547	9.43348	22.2013
	3.77986	78.7272	9.9066	22.4888	59.1949	11.7154	3.09675	8.32935	15.4897	39.9638	14.6246	13.351	329.213	5.69458	4.25804	1.70938	237.49	-3260.85	-749.426			30.8045	31.133	8.97195	22.6465
	3.78584	82.218	10.339	25.517	64.2755	13.6507	3.15837	8.05409	14.6405	42.6626	13.4343	13.4629	322.077	5.68712	4.24982	1.62601	237.366	-3260.75	-727.657			32.1143	34.4811	8.61766	23.1866
	3.94827	86.5832	10.4598	29.8655	68.2224	15.2186	3.27012	7.92713	13.6898	45.5849	12.3502	13.4908	309.543	5.6776	4.23906	1.52827	237.205	-3260.6	-675.564			33.6638	37.7688	8.29568	23.8087
	4.02352	88.3587	10.6768	33.2276	73.2995	16.9585	3.29649	7.77977	12.665	47.9159	11.3214	13.5548	295.765	5.67129	4.23202	1.43786	237.103	-3259.62	-173.073			34.353	41.1619	7.91375	24.264
	4.06372	89.9769	10.9192	36.3465	77.7099	19.2015	3.32427	7.57219	11.8041	49.4004	10.2115	13.776	290.05	5.66586	4.2261	1.37196	237.023	-3258.02	360.024			34.9866	44.4193	7.56684	24.4626
	4.09081	93.154	11.104	38.1602	83.8813	21.2226	3.3296	7.36843	11.3733	50.7441	9.63994	13.8072	287.317	5.66022	4.2202	1.3183	236.941	-3255.91	914.873			36.1163	47.7547	7.3571	24.7304
	4.1818	96.0723	11.3942	39.6568	85.7877	22.8444	3.34168	6.99243	10.6508	52.137	9.09167	13.4846	287.439	5.65528	4.21483	1.27982	236.87	-3253.52	1470.91			37.2161	49.4297	6.99497	24.9044
	4.19626	98.942	11.6428	40.5418	87.682	24.1963	3.325	6.77506	10.1513	53.3387	8.87275	13.1443	287.855	5.65288	4.2128	1.25092	236.853	-3251.04	2012.44			38.2603	50.8067	6.75047	25.1186
	4.21436	99.6286	11.5082	40.0327	87.5484	23.97	3.33398	6.66553	10.0721	52.369	8.89072	13.1465	282.536	5.65295	4.21475	1.26547	236.886	-3251.1	2005.7			38.4504	50.517	6.69052	24.8021
	4.22164	99.7961	11.875	40.5941	88.9127	24.6163	3.32	6.50541	9.47477	53.0021	8.87372	12.6942	281.119	5.65237	4.21468	1.27599	236.897	-3248.58	2545.72			38.6309	51.3744	6.43339	24.8567
	4.16812	98.0332	12.0712	40.101	88.5385	24.8502	3.28034	6.46339	9.26775	53.6044	8.8116	12.2606	278.7	5.65384	4.217	1.34543	236.944	-3246.03	3096.13			38.0909	51.1632	6.33716	24.8922
	4.23691	94.8874	12.0901	39.2023	86.1797	24.56	3.27343	6.35715	9.43754	52.4541	9.14739	11.2739	275.12	5.65841	4.22336	1.43987	237.046	-3243.53	3646.17			37.0715	49.9807	6.35604	24.2918
	4.36775	91.8413	12.1935	37.8636	81.9636	23.7228	3.34554	6.74191	10.0316	50.3375	9.70267	10.1906	271.079	5.66573	4.23246	1.54749	237.189	-3241.08	4182.43			36.1342	47.85	6.70635	23.4103
	4.71469	86.1763	12.1789	35.7982	78.6987	22.8401	3.48638	7.14624	10.5132	47.7977	10.4426	9.6035	269.591	5.67588	4.24435	1.67271	237.377	-3238.65	4713.74			34.3567	45.779	7.0486	22.6146
	4.81369	81.7761	12.0512	32.4625	71.8154	21.91	3.54948	7.61035	11.0257	44.4747	11.08	8.92218	270.008	5.68398	4.25389	1.78713	237.528	-3236.7	4942.79			32.8803	42.0626	7.39519	21.4923
	4.83344	77.6087	11.7445	28.9022	65.8584	20.1684	3.57138	8.04373	11.3505	41.7557	11.5384	8.33608	268.939	5.69079	4.26179	1.86751	237.643	-3235.65	4953.63			31.3955	38.3097	7.6552	20.5434
	4.78753	72.2935	11.2907	26.1843	56.4087	17.7492	3.5574	8.34588	11.5384	38.8834	11.8004	7.50988	264.333	5.69816	4.26992	1.95288	237.758	-3235.25	4952.46			29.4572	33.4474	7.8139	19.3979
	4.79415	64.6535	10.6729	23.1718	46.6306	15.3913	3.66798	8.66874	11.9003	34.8388	12.2561	7.26507	258.839	5.70637	4.27934	2.01537	237.896	-3235.27	4943.68			26.7068	28.3979	8.07901	18.12
	4.79294	55.5192	10.1458	20.1496	39.1926	12.8289	3.83175	8.90611	12.6518	30.5986	12.5959	6.99081	255.528	5.71434	4.28865	2.08816	238.024	-3235.48	4943.09			23.486	24.057	8.46322	16.7284
	4.83391	47.998	9.17843	17.3312	32.6376	10.8483	3.97443	9.11676	13.1091	25.9278	12.7078	7.0354	258.795	5.72183	4.29648	2.16701	238.135	-3235.83	4952.33			20.6701	20.2724	8.73344	15.2237
	4.80862	43.1235	8.31552	14.3952	25.49	8.45138	4.08958	9.3527	13.3435	21.0473	13.0611	7.47491	266.401	5.72742	4.30273	2.23512	238.214	-3236.35	4955.29			18.7492	16.1122	8.92858	13.8611
	4.87691	37.8566	7.45158	12.8972	20.3589	7.39928	4.13397	9.55769	13.5228	17.3025	12.994	8.13406	273.071	5.73289	4.30806	2.27183	238.279	-3236.97	4946.25			16.7284	13.5518	9.0715	12.8102
	4.78228	33.5859	6.77868	12.1441	16.3901	6.48768	4.10624	9.5633	13.3857	15.8778	12.6907	11.0789	279.868	5.73687	4.31185	2.30394	238.316	-3237.69	4942.6			15.049	11.674	9.01842	13.2158
	4.57538	29.9029	6.0603	11.3145	14.1945	5.69098	4.01317	9.41454	13.3464	14.719	12.018	15.3551	287.855	5.74059	4.31526	2.33242	238.354	-3238.52	4953.06			13.5129	10.4	8.9247	14.0307
	4.30045	25.6313	5.53277	10.3162	12.6784	4.87115	3.8087	9.07521	13.0643	14.0997	11.2469	20.279	299.493	5.74487	4.31971	2.35095	238.396	-3239.49	4959.36			11.8215	9.2886	8.64941	15.2085
	4.20474	20.9946	5.06436	10.0305	12.0079	4.53956	3.69531	8.73198	12.6905	13.2807	10.7178	24.604	317.628	5.74756	4.3221	2.3962	238.409	-3240.5	4949.94			10.0879	8.85932	8.37259	16.2008
	4.1683	18.3954	4.70819	9.67414	11.3925	4.33322	3.64651	8.37306	12.4704	13.5203	10.3567	27.107	337.141	5.75021	4.32446	2.41363	238.427	-3241.51	4943.95			9.09063	8.46661	8.16332	16.9947
	4.02946	17.2088	4.60692	9.43114	10.9201	4.10207	3.47924	7.99274	12.0719	13.4705	9.99687	28.5543	355.556	5.75168	4.32537	2.41154	238.424	-3242.55	4954.63			8.61508	8.1511	7.84798	17.3406
	3.83543	16.6126	4.59705	9.05122	10.6311	3.76793	3.24115	8.10233	11.2437	13.406	9.63918	29.4366	373.633	5.75041	4.32253	2.38089	238.364	-3243.63	4962.67			8.34836	7.81674	7.52906	17.4939
	3.7057	15.9192	4.74431	8.6705	10.2088	3.53816	2.91403	7.9944	10.5145	12.8977	9.30867	30.0903	389.957	5.74467	4.31557	2.31056	238.231	-3244.68	4953.99			8.12307	7.47248	7.14097	17.4322
	3.58743	15.8176	5.0056	8.33551	9.46225	3.45668	2.68944	7.84547	9.96672	12.3814	8.99355	30.468	404.117	5.73763	4.30674	2.22925	238.078	-3245.65	4946.92			8.13687	7.08481	6.83388	17.281
	3.38798	15.4799	5.16628	7.83619	8.74553	3.40333	2.49693	7.73858	9.39521	11.7014	8.73188	30.792	414.853	5.73352	4.30159	2.16468	237.99	-3246.57	4956.18			8.0114	6.66168	6.54357	17.0751
	3.35481	15.0556	5.41017	6.89544	8.20166	3.36091	2.30558	7.84184	8.99815	11.1326	8.68438	30.6048	423.577	5.73064	4.29817	2.12335	237.94	-3247.48	4964.89			7.94018	6.15267	6.38186	16.8073
	3.25763	14.7461	5.64856	6.22708	7.73906	3.35811	2.20966	7.9811	8.64431	10.2925	8.63485	29.8249	430.516	5.7271	4.29436	2.0766	237.883	-3248.33	4957.88			7.88411	5.77475	6.27835	16.2508
	3.122	14.3166	5.98898	5.85062	7.21754	3.34621	2.14457	8.01468	7.99569	9.37331	8.52885	27.1145	437.915	5.72337	4.28982	2.02274	237.81	-3249.03	4949.71			7.80921	5.47146	6.05165	15.0056
	3.10398	14.2087	6.20855	5.64482	6.79423	3.33758	2.07843	8.14901	7.7846	8.48374	8.39361	23.4876	446.463	5.71937	4.28534	1.93759	237.747	-3249.69	4953.59			7.84042	5.25888	6.00401	13.455
	3.05665	14.0089	6.30656	5.38896	6.43862	3.30503	2.02341	8.33407	7.47727	7.54228	8.35431	21.025	453.272	5.71538	4.28116	1.88797	237.686	-3250.34	4952.86			7.79069	5.0442	5.94491	12.3072
	2.95668	13.6741	6.33379	5.41792	6.36546	3.23538	2.01423	8.69753	7.26947	6.81833	8.2052	19.3545	458.436	5.71092	4.27592	1.86017	237.616	-3250.95	4927.84			7.65485	5.00625	5.99374	11.4593
	2.9426	13.613	6.39312	5.25341	6.29522	3.21319	2.01602	8.96768	7.27908	6.37446	8.04317	18.54	457.602	5.70827	4.27329	1.83073	237.582	-3251.51	4871.96			7.64959	4.92061	6.08759	10.9859
	2.94964	13.3126	6.33828	5.16326	6.19279	3.25212	2.03338	9.08541	7.06074	6.03099	7.85204	18.5621	452.514	5.70816	4.27395	1.83841	237.598	-3252.08	4784.94			7.53351	4.86939	6.05984	10.8151
	3.02694	13.0456	6.22492	4.98937	6.10123	3.29081	2.06557	9.5476	7.17246	5.87188	7.64453	18.6639	451.363	5.71011	4.27624	1.87193	237.649	-3252.7	4649.03			7.43249	4.7938	6.26188	10.7268
	2.99428	13.3034	6.05672	4.87453	6.01587	3.32116	2.08898	9.81546	7.13677	5.86891	7.47673	19.391	454.871	5.71082	4.27754	1.87947	237.677	-3253.36	4433.12			7.45145	4.73719	6.34707	10.9122
	2.95099	13.3748	5.93165	4.92619	5.94436	3.33539	2.13398	9.81471	6.95845	5.89151	7.32422	20.1406	459.57	5.70926	4.27589	1.85679	237.651	-3254.03	4131.67			7.41915	4.73531	6.30238	11.1188
	2.86753	13.4654	5.66647	4.91976	5.94067	3.43213	2.17132	9.67099	6.82773	5.88219	7.02016	20.8412	460.694	5.70675	4.27308	1.82695	237.609	-3254.69	3767.55			7.33314	4.76419	6.22335	11.2479
	2.81726	13.4957	5.30809	4.97217	5.99773	3.48509	2.19202	9.61435	6.83605	5.94494	6.89135	21.2959	458.678	5.7045	4.27083	1.79806	237.578	-3255.38	3346.08			7.207	4.81833	6.21414	11.3774
	2.77492	13.9145	5.11502	5.41513	6.16924	3.66293	2.26078	9.3888	6.67875	6.25527	6.6766	20.9265	455.386	5.70294	4.26954	1.7787	237.566	-3256.07	2874.8			7.26815	5.08243	6.10945	11.2861
	2.7673	14.1629	5.09121	5.6769	6.23398	3.8259	2.29412	9.26935	6.51199	6.39868	6.52743	20.7756	453.212	5.7017	4.26785	1.76421	237.546	-3256.7	2355.24			7.34046	5.24559	6.02515	11.2339
	2.81745	14.4466	5.12106	5.66139	6.15519	3.95858	2.31687	9.1137	6.36508	6.49194	6.37766	20.2815	451.889	5.70067	4.26731	1.72679	237.533	-3257.32	1821.7			7.46169	5.25839	5.93188	11.0504
	2.88454	15.103	5.23936	5.64386	6.15882	4.17151	2.33362	8.74963	6.18133	6.36309	6.19369	19.5737	450.119	5.69961	4.26636	1.71878	237.521	-3257.95	1296.53			7.74229	5.32473	5.75486	10.7101
	2.97694	15.2229	5.33435	5.61642	6.16957	4.37789	2.33742	8.48452	5.98576	6.33867	5.98663	18.9202	452.289	5.69897	4.26531	1.71214	237.517	-3258.52	798.167			7.84472	5.38796	5.60257	10.4152
	2.94354	15.4473	5.44904	5.6656	6.13355	4.70389	2.30735	7.98635	5.84771	6.31532	5.67531	17.7461	458.194	5.69824	4.26481	1.70428	237.518	-3259	342.651			7.94663	5.50101	5.38047	9.91224
	2.93391	16.0308	5.67748	5.7132	6.09589	5.01326	2.31109	7.37059	5.59163	6.32321	5.39621	16.4589	459.972	5.69845	4.26511	1.69397	237.528	-3259.43	-50.3112			8.21407	5.60745	5.0911	9.39277
	2.90507	15.6492	6.01216	5.70465	6.06405	5.42786	2.34156	7.10871	5.46037	6.12803	5.17207	14.7864	454.381	5.69785	4.26415	1.6887	237.527	-3259.78	-363.401			8.1888	5.73219	4.97022	8.69549
	2.83214	15.8756	6.4133	5.66639	6.01642	5.70456	2.31026	7.09548	5.35737	6.09238	4.98943	12.8347	442.404	5.69694	4.26324	1.68104	237.52	-3260.04	-617.726			8.37369	5.79579	4.92104	7.97217
	2.80353	15.8335	6.70554	5.65403	6.11968	6.10483	2.3528	7.09992	5.17832	6.04622	4.77684	11.3253	432.988	5.69696	4.26326	1.68166	237.528	-3260.21	-814.727			8.44751	5.95951	4.87701	7.38279
	2.78205	15.8486	7.06979	5.56048	6.41056	6.41633	2.33918	7.36066	5.16061	5.58302	4.60775	9.94794	424.858	5.69703	4.26329	1.68087	237.529	-3260.32	-962.682			8.56682	6.12913	4.95349	6.7129
	2.72289	16.0126	7.3924	5.09182	6.64628	6.66905	2.34837	7.71261	5.22632	5.21213	4.36752	8.85663	416.523	5.69654	4.2629	1.67549	237.523	-3260.42	-1070.89			8.7093	6.13572	5.09577	6.14543
	2.68332	16.6047	7.68171	4.89045	6.93185	6.9296	2.33751	8.15281	5.36436	4.81254	4.1634	7.81144	405.235	5.69537	4.26193	1.68497	237.523	-3260.49	-1160.06			8.9899	6.25063	5.28489	5.59579
	2.6487	16.6461	7.99337	4.81055	7.11751	7.04053	2.38754	8.71158	5.4823	4.64179	3.95907	7.20669	391.115	5.69481	4.26148	1.68617	237.525	-3260.54	-1254.25			9.09607	6.32286	5.52714	5.26918
	2.62029	17.4385	8.31387	4.84856	7.74377	7.3273	2.40743	9.16419	5.83712	4.63837	3.77942	6.54081	377.91	5.69456	4.26167	1.68788	237.532	-3260.6	-1345.86			9.45754	6.63987	5.80291	4.9862
	2.63318	18.4403	8.63071	5.0742	8.17547	7.53474	2.45265	9.75889	5.97511	4.50219	3.54186	6.24152	364.925	5.69428	4.26179	1.69	237.532	-3260.67	-1438.3			9.90139	6.92814	6.06222	4.76186
	2.63306	19.7745	8.82547	5.139	8.98022	7.85566	2.52918	10.3918	6.30056	4.4347	3.39016	5.91022	353.659	5.69441	4.26195	1.6955	237.538	-3260.72	-1537.3			10.411	7.32496	6.4072	4.57836
	2.68332	22.7173	8.97321	5.08296	9.89409	7.95826	2.5567	11.4031	6.45164	4.4478	3.28945	5.70467	343.759	5.69486	4.26265	1.70925	237.557	-3260.72	-1640.55			11.458	7.6451	6.80382	4.48064
	2.72467	24.8786	9.18246	5.08387	11.3781	8.16041	2.63358	11.8681	6.59703	4.46646	3.17237	5.69665	332.581	5.6961	4.26465	1.73162	237.586	-3260.7	-1739.15			12.2619	8.20747	7.0329	4.44516
	2.7879	27.5127	9.50329	5.15982	12.5278	8.19548	2.61556	12.4292	6.75879	4.47375	3.16329	5.76628	322.417	5.69735	4.26598	1.74824	237.606	-3260.65	-1820.31			13.268	8.62769	7.26785	4.46777
	2.96395	30.1829	9.69517	5.3092	14.1282	8.1972	2.61348	12.8485	7.07553	4.56488	3.06971	6.10606	310.714	5.69781	4.26719	1.76428	237.626	-3260.6	-1889.4			14.2807	9.21155	7.51249	4.58022
	3.14193	32.5949	9.93899	5.42076	15.8463	8.17033	2.59689	13.19	7.15663	4.63122	3.04296	6.60621	298.862	5.69805	4.26757	1.78573	237.637	-3260.54	-1957.14			15.2253	9.81246	7.64783	4.76013
	3.26569	34.8494	10.0992	5.5704	17.612	8.30384	2.57937	13.3226	7.24893	4.78786	2.96896	6.70395	288.56	5.69941	4.26885	1.80189	237.653	-3260.55	-2005.75			16.0714	10.4954	7.71698	4.82026
	3.38065	37.1286	10.4092	5.79623	19.5012	8.41765	2.59077	13.2353	7.34532	4.96516	3.00751	6.71322	278.765	5.70122	4.2708	1.8027	237.675	-3260.63	-2031.93			16.9728	11.2384	7.72379	4.89529
	3.45212	39.4476	10.4232	5.89838	21.3211	8.48108	2.56906	13.6019	7.33354	5.32868	3.02632	6.8177	270.34	5.70173	4.27119	1.81366	237.677	-3260.68	-2034.57			17.7743	11.9002	7.83485	5.05757
	3.49711	43.2034	10.7934	5.8971	23.4372	8.79992	2.52403	13.9291	7.43607	5.5128	3.01137	6.9215	261.351	5.70259	4.27188	1.81739	237.683	-3260.66	-2027.97			19.1646	12.7114	7.96308	5.14856
	3.60488	45.2456	10.9216	6.02287	25.1554	9.15091	2.5399	14.1746	7.50684	5.96321	2.99911	6.98362	253.891	5.70239	4.27192	1.82898	237.669	-3260.6	-2010.62			19.924	13.4431	8.07378	5.31531
	3.69328	47.6163	11.2831	6.25629	26.9892	9.08993	2.52381	14.4322	7.70156	6.08025	3.05077	7.05884	246.943	5.70244	4.27199	1.8229	237.663	-3260.54	-1981.75			20.8642	14.1118	8.21917	5.39662
	3.85769	50.0356	11.8099	6.49226	28.7452	9.40026	2.49414	15.0493	8.05719	6.12082	3.1377	7.0564	243.278	5.70202	4.271	1.81157	237.65	-3260.44	-1951.33			21.9011	14.8792	8.53355	5.43831
	3.89505	52.3784	12.3383	6.78449	31.366	9.73555	2.47596	15.2261	8.21158	6.20742	3.11922	7.19699	243.134	5.70158	4.26987	1.79776	237.642	-3260.25	-1924.97			22.8706	15.962	8.63788	5.50788
	3.89406	53.9109	12.7602	7.12724	33.0794	9.78653	2.51265	15.7196	8.44203	6.19327	3.12101	7.07625	245.545	5.70121	4.26916	1.78769	237.626	-3260	-1901.33			23.5217	16.6644	8.89142	5.46351
	3.90294	56.7468	13.2979	7.63807	34.0222	10.2436	2.61388	16.2597	8.70812	6.24922	3.16744	6.99797	248.625	5.70101	4.26866	1.76865	237.617	-3259.65	-1875.93			24.6492	17.3013	9.19389	5.47154
	3.95287	57.8586	13.5385	8.26372	35.1167	10.4272	2.69012	16.9952	8.90955	6.30156	3.18578	6.79517	249.839	5.70013	4.26762	1.75135	237.601	-3259.11	-1849.47			25.1167	17.9359	9.53163	5.42751
	4.04253	58.5175	14.1275	8.7979	35.7026	10.8886	2.78962	17.5418	9.18228	6.47329	3.16129	6.96042	250.177	5.69813	4.26529	1.7519	237.569	-3258.29	-1824.55			25.5625	18.463	9.83789	5.53167
	4.13158	59.6634	14.7815	9.24166	36.6723	11.2829	2.85288	18.6072	9.47661	6.39431	3.11631	6.68377	252.695	5.69674	4.26344	1.72186	237.545	-3257.27	-1802.96			26.1922	19.0656	10.3122	5.39813
	4.17323	59.3426	14.7817	9.99822	37.6393	11.7918	2.95465	19.5066	9.70908	6.5847	3.11656	6.63733	258.525	5.69311	4.25933	1.70397	237.48	-3256.07	-1784.99			26.0992	19.8098	10.7234	5.4462
	4.21255	58.2338	14.9939	10.5963	38.1582	12.1012	3.02016	20.3627	10.045	6.64681	3.16844	6.65027	263.958	5.68925	4.25456	1.67006	237.421	-3254.8	-1763.9			25.8134	20.2852	11.1426	5.48851
	4.34357	57.6709	15.2447	11.3772	38.2701	12.5469	3.07982	20.7836	10.2186	6.55348	3.10648	6.74473	269.483	5.68651	4.25098	1.62406	237.376	-3253.53	-1742.93			25.753	20.7314	11.3607	5.46823
	4.24544	56.3418	15.4451	12.1098	38.3838	13.1851	3.07868	21.0196	10.1576	6.66232	3.04269	7.03547	276.096	5.6835	4.24738	1.59801	237.329	-3252.54	-1723.05			25.3441	21.2262	11.4186	5.58016
	4.25478	55.9077	15.3699	12.7147	36.9855	13.5055	3.11448	21.1848	10.1989	6.68012	3.00415	7.51076	285.858	5.6807	4.24465	1.59921	237.282	-3251.9	-1696.01			25.1775	21.0685	11.4994	5.73168
	4.26654	54.6073	15.6186	13.6118	35.6443	13.9852	3.15582	21.6559	10.1254	7.02776	2.99867	8.2266	295.74	5.67968	4.24385	1.59381	237.275	-3251.73	-1665.38			24.8308	21.0804	11.6457	6.08435
	4.35528	52.1973	15.6367	14.3664	34.6412	14.5801	3.19302	21.8939	10.23	7.46493	3.0126	8.70727	304.86	5.67954	4.24342	1.60857	237.289	-3251.9	-1633.1			24.0631	21.1959	11.7723	6.39493
	4.37785	51.0006	15.7239	15.5429	33.2526	14.9687	3.19903	21.6299	10.262	7.93742	3.06548	10.0369	310.772	5.6817	4.24631	1.65223	237.334	-3252.54	-1600.92			23.7008	21.2547	11.697	7.01326
	4.33374	50.229	15.624	17.4108	31.3521	15.3481	3.19657	22.1483	10.1855	8.34525	3.27272	12.0763	315.377	5.68549	4.25055	1.68812	237.407	-3253.53	-1568.46			23.3956	21.3703	11.8435	7.89807
	4.32838	49.6026	15.2985	19.5479	29.2318	15.596	3.21238	22.2981	10.1398	8.88443	3.52746	14.4163	322.37	5.6891	4.25499	1.83281	237.473	-3254.78	-1533.24			23.0765	21.4586	11.8834	8.94274
	4.359	49.8804	15.6015	21.3969	26.3778	15.8296	3.1952	22.302	10.0865	9.30799	3.87757	16.6705	328.879	5.6945	4.26111	1.89871	237.572	-3256.16	-1497.4			23.2803	21.2014	11.8612	9.95201
	4.32666	50.7358	15.887	23.591	23.6195	15.8406	3.13904	21.9116	9.92986	9.70506	4.24738	19.3102	334.513	5.70077	4.26889	1.96561	237.687	-3257.73	-1462.18			23.6498	21.017	11.6602	11.0876
	4.25493	51.4921	16.0498	25.9596	20.1289	15.9011	3.08466	21.5089	9.85212	10.4711	4.77589	21.697	340.464	5.707	4.27617	2.03189	237.79	-3259.31	-1426.35			23.9323	20.6632	11.4819	12.3147
	4.265	52.2943	16.1271	29.0496	17.1297	15.6233	3.03348	22.4669	9.67068	11.1753	5.46405	24.1978	346.386	5.71223	4.28202	2.07799	237.871	-3260.62	-1387.28			24.2288	20.6009	11.7237	13.6124
	4.27447	50.9512	16.0127	32.0526	14.8715	15.3786	3.00427	23.0131	9.74079	12.0229	6.15265	26.3014	352.616	5.71613	4.2867	2.09217	237.929	-3261.57	-1350.03			23.7461	20.7676	11.9194	14.8257
	4.34057	50.0198	15.7856	35.5911	12.7778	15.0079	2.9518	23.719	9.60779	12.6654	6.98935	29.8316	357.222	5.71722	4.28778	2.10057	237.935	-3262.01	-1314.97			23.382	21.1256	12.0929	16.4954
	4.35012	50.0531	15.3532	38.0822	10.667	14.5149	2.92497	25.1469	9.34016	13.8055	7.8907	34.0356	360.167	5.71602	4.2864	2.09454	237.893	-3262.02	-1277.49			23.2521	21.088	12.4707	18.5773
	4.31236	49.0163	14.9639	40.1896	9.00668	13.7449	2.8825	26.9608	9.05117	15.3033	8.90099	37.4531	360.318	5.71233	4.28211	2.04546	237.81	-3261.58	-1241.94			22.7642	20.9804	12.9648	20.5525
	4.35656	47.7071	14.4887	41.4515	8.13583	12.9145	2.82889	28.7693	8.81599	17.1718	9.8098	40.6553	363.207	5.70669	4.27478	1.97242	237.699	-3260.69	-1207.85			22.1841	20.8339	13.4714	22.5456
	4.45214	45.8147	14.1569	42.9808	7.29817	11.9779	2.78962	29.4967	8.74901	21.056	11.3244	45.8526	372.574	5.70018	4.2666	1.7946	237.579	-3259.44	-1174.35			21.4746	20.7523	13.6784	26.0777
	4.54199	43.8036	13.3449	44.8968	7.10475	10.9673	2.84915	30.5306	8.51203	25.5191	13.5054	51.988	385.034	5.69064	4.25525	1.69485	237.406	-3257.83	-1142.55			20.5635	20.9896	13.9639	30.3375
	4.63875	41.8163	12.3621	46.8649	7.31011	10.1366	2.91553	31.9047	8.37782	32.5314	14.9536	57.782	396.946	5.67999	4.24249	1.57362	237.216	-3255.7	-1112.28			19.6057	21.4372	14.3993	35.089
	4.74539	39.7745	11.7529	48.4707	7.66018	9.25853	2.99135	32.6373	8.21176	38.204	17.4931	63.3419	403.97	5.66728	4.22719	1.44426	236.997	-3252.67	-1083			18.7576	21.7965	14.6135	39.6797
	5.01258	36.6086	10.7626	49.3869	7.8387	8.47957	3.16856	33.0935	8.2925	42.8339	19.7856	67.927	404.997	5.65408	4.21215	1.31572	236.785	-3248.58	-1056.11			17.4613	21.9017	14.8515	43.5155
	5.45083	35.0399	10.3386	50.4111	8.18461	8.07551	3.37484	33.3368	8.26784	46.4126	21.0697	70.7628	407.623	5.64456	4.20153	1.20913	236.647	-3242.51	-1030.98			16.9431	22.2237	14.9931	46.0817
	5.93494	34.364	10.0464	50.961	8.23791	7.58507	3.6155	33.9095	8.8652	49.54	22.081	74.3613	409.838	5.63748	4.19359	1.1229	236.553	-3231.86	-1005.38			16.7817	22.2613	15.4634	48.6608
	6.53556	32.9895	9.96915	52.4142	8.49307	7.22701	3.937	34.3948	9.14407	52.3369	22.6227	75.781	409.874	5.63265	4.18812	1.05141	236.5	-3215.34	-979.22			16.4981	22.7114	15.8253	50.2469
	7.64004	32.6797	10.0649	52.9623	8.7245	6.91379	4.11504	36.5399	9.41733	54.3603	23.1735	77.5502	411.728	5.62989	4.18549	1.02757	236.494	-3192.91	-949.378			16.7949	22.8669	16.6908	51.6947
	8.74838	32.6323	9.97849	53.5916	8.69882	6.88051	4.21855	37.4936	9.54628	55.464	23.3512	78.423	412.468	5.62944	4.18589	1.05298	236.528	-3164.23	-915.851			17.1197	23.057	17.0862	52.4128

[truncated: 25 more sheets: P212 U2, P213 U2, P214 U2, P215 U2, P216 U2, P217 U2, P218 U2, P219 U2, P220 U2, P221 U2, P222 U2, P223 U2, P224 U2, P225 U2, P226 U2, P227 U2, P228 U2, P229 U2, P230 U2, P231 U2 …]
