# Supplementary material for: Influence of elastic lumbar support belts on trunk muscle function in patients with non-specific acute lumbar back pain
Source: PLoS One. 2019 Jan 24;14(1):e0211042. doi: 10.1371/journal.pone.0211042 (PMC6345453; doi:10.1371/journal.pone.0211042)
Supplement: S1 Dataset — (ZIP) [file pone.0211042.s001.zip › U3_Dynamik_2km_h.xlsm]

## Sheet: P201 U3
	Ra Li	Oi Li	Oe Li	MF Li	ICO Li	LO Li	Ra Re	Oi Re	Oe Re	MF Re	ICO Re	LO Re	EKG	Kippwinkel	Rotwinkel	Kraft x	Kraft y	Druck li	Druck re			Bauch links	Rücken links	Bauch rechts	Rücken rechts
	2.15224	56.8771	7.5479	6.50929	3.65595	10.647	2.10297	77.4534	7.96347	3.77807	2.32497	3.52655	304.028	0.10151	0.618893	0.646541	1.87236	44	1375.23			22.1924	6.93742	29.1733	3.20986
	2.08818	56.5769	6.91953	8.15258	3.85786	10.1122	2.07563	76.0849	7.67699	4.26862	2.15128	3.70343	324.96	0.101236	0.61951	0.643529	1.8737	33	1345.61			21.8615	7.3742	28.6125	3.37444
	2.06608	56.9574	6.95836	9.84146	4.14886	10.4777	2.08572	79.0009	7.49579	4.68565	2.04531	4.023	360.576	0.100646	0.619127	0.654116	1.89993	1.87964	1317.71			21.9939	8.15601	29.5275	3.58466
	2.07462	57.5728	7.41769	11.9225	4.45331	11.5461	2.04777	82.868	7.24452	5.87978	2.01844	4.45584	379.361	0.100492	0.618892	0.656037	1.93792	11	1298.59			22.3551	9.30728	30.7201	4.11802
	1.99651	55.3157	7.58627	14.0751	4.86958	11.7108	1.89997	81.1482	6.87891	7.03906	2.01961	5.14069	383.724	0.100118	0.61906	0.664538	1.96819	3728.54	L			21.6328	10.2185	29.9757	4.73312
	1.90058	52.5968	7.5695	15.9242	5.1862	11.9095	1.94635	80.428	6.58875	8.69325	2.17274	6.04084	391.853	0.100139	0.618448	0.67598	1.99173	3813.94	1292.63			20.689	11.0066	29.6544	5.63561
	1.87947	51.5234	7.84902	18.0188	5.31036	12.0504	1.95065	80.792	6.34069	9.573	2.35622	7.00914	379.323	0.0998367	0.617992	0.689513	2.00275	3853.25	1288.94			20.4173	11.7932	29.6944	6.31279
	1.80851	48.3419	7.96972	20.9966	5.25825	11.3253	1.95169	77.2404	6.41781	11.2849	2.57999	7.69838	343.526	0.0997172	0.61785	0.706129	2.00132	3856.21	1280.39			19.3734	12.5267	28.5366	7.18775
	1.69611	47.6842	7.53983	22.5038	5.19262	10.4644	1.89042	71.4844	6.48446	12.3154	2.78114	8.38856	323.31	0.0995526	0.61798	0.705073	1.98408	3849.54	1264.48			18.9734	12.7203	26.6198	7.82838
	1.63199	47.7423	7.17825	23.822	5.13436	9.82931	1.91752	69.1105	6.34186	12.9573	2.92227	8.59528	317.816	0.100166	0.618182	0.703094	1.99245	3827.23	1255.18			18.8508	12.9285	25.79	8.15828
	1.63779	50.0841	7.20871	24.4425	4.86547	8.90774	1.83487	66.4427	6.52961	13.0408	2.97477	8.40842	318.857	0.10001	0.618682	0.70027	2.0037	3796.49	1252.69			19.6435	12.7386	24.9357	8.14132
	1.59442	49.7937	7.05466	24.112	4.53266	8.19139	1.71258	67.4999	6.503	12.8538	3.01978	7.92325	316.676	0.0994228	0.61885	0.695261	2.02695	3757.55	1249.07			19.4809	12.2787	25.2385	7.93228
	1.66412	50.8147	6.76831	24.0886	4.53212	8.16025	1.77711	67.8264	6.59949	12.6161	3.09123	8.31178	303.664	0.100009	0.618657	0.681663	2.04834	3710.72	1254.13			19.749	12.2603	25.401	8.00636
	1.76567	51.105	7.15123	23.5347	4.60685	8.42307	1.84369	70.7463	6.49495	12.8339	3.18612	8.51127	291.027	0.100225	0.617776	0.67455	2.08265	3658.1	1255.8			20.0073	12.1882	26.3617	8.17711
	1.82888	51.3504	7.50854	24.7176	4.82741	9.18785	1.88352	76.5213	6.37568	13.7225	3.35453	8.9486	287.109	0.100516	0.617638	0.688173	2.08833	3597.49	1256.04			20.2293	12.911	28.2602	8.67521
	1.85748	49.4991	7.75347	26.0822	5.32277	10.3924	1.92453	77.0135	6.32969	15.1959	3.58991	9.83177	276.862	0.100717	0.617295	0.684843	2.08633	3534.6	1246.59			19.7033	13.9325	28.4226	9.53919
	2.01148	48.7496	7.96321	29.2082	5.72265	11.8504	2.00854	76.8672	6.4283	17.3373	3.82953	10.5852	250.322	0.101348	0.617488	0.6699	2.07499	3471.08	1235.95			19.5748	15.5937	28.4347	10.584
	2.13127	47.1426	8.15121	30.4866	6.04388	12.6448	2.00251	78.0173	6.38147	19.4677	4.09513	11.0257	238.231	0.100675	0.618098	0.64642	2.0568	3413.71	1217.93			19.1417	16.3918	28.8004	11.5295
	2.21821	48.2168	8.13688	31.9236	6.4959	13.2704	2.02875	79.1529	6.50967	20.6651	4.37295	11.3175	250.312	0.0995294	0.61818	0.644645	2.03109	3364.88	1198.87			19.524	17.23	29.2305	12.1185
	2.34762	48.5282	8.05067	31.8734	6.57116	13.2655	2.11153	75.2744	6.73028	22.0717	4.48851	11.197	274.824	0.0980653	0.617391	0.62723	2.02061	3327.61	1179.52			19.6421	17.2367	28.0387	12.5857
	2.41551	49.9352	8.11228	30.5009	6.39477	12.9013	2.10404	74.4623	6.76875	22.2239	4.65076	10.9214	285.156	0.0970156	0.617001	0.621151	2.02115	3303.94	1160.3			20.1543	16.599	27.7784	12.5987
	2.40631	50.5396	8.16765	28.3863	5.99058	11.6422	2.09548	74.1056	6.67269	22.526	4.87633	10.6437	274.699	0.0960774	0.616742	0.635527	2.01704	3293.33	1143.64			20.3712	15.3397	27.6246	12.682
	2.44053	50.7087	8.32859	24.5127	5.62533	10.5876	2.1558	75.1197	6.55422	22.6092	5.18428	10.23	321.678	0.0956554	0.616839	0.653625	2.02182	3293.51	1131.51			20.4926	13.5752	27.9432	12.6745
	2.48573	51.03	8.4517	21.8477	5.02678	9.15744	2.21352	69.2944	6.49868	21.9128	5.38394	9.55602	428.111	0.0960608	0.617108	0.66338	2.01615	3302.43	1131.99			20.6558	12.0106	26.0022	12.2843
	2.44221	49.4222	8.40391	17.9151	4.47612	7.87883	2.22545	63.0454	6.32824	20.4651	5.40791	9.26927	555.384	0.0965383	0.617324	0.689658	1.9913	3316.29	1141.83			20.0894	10.09	23.8664	11.7141
	2.38616	50.2749	8.22495	15.2018	4.17715	7.01356	2.18132	57.0776	6.27529	19.1641	5.52767	9.17492	654.369	0.0972345	0.6174	0.716088	1.96332	3334.04	1160.4			20.2953	8.7975	21.8447	11.2889
	2.38726	51.7449	8.17172	12.5534	3.83491	5.81237	2.17895	51.318	6.5896	19.155	5.58834	8.9131	713.527	0.0983478	0.617757	0.730693	1.95315	3352.76	1185.2			20.768	7.40022	20.0288	11.2188
	2.21261	54.6928	7.95894	10.7329	3.38698	5.47663	2.07206	41.4241	7.18073	17.5026	5.59122	8.54502	737.705	0.099159	0.617555	0.742277	1.95027	3372.38	1212.03			21.6214	6.53216	16.8923	10.5463
	2.13449	58.1079	7.44618	8.07251	3.02084	5.36649	2.11156	40.2691	7.96622	15.419	5.44967	8.14193	730.664	0.0997119	0.617703	0.748005	1.95048	3389.33	1239.31			22.5629	5.48662	16.7823	9.6702
	2.04394	59.9836	7.44751	6.43369	2.75564	4.99782	2.14673	40.5044	8.84847	12.9707	5.3892	7.44399	688.136	0.100563	0.618389	0.753261	1.97176	3407.4	1270.81			23.1584	4.72905	17.1665	8.60129
	2.01184	64.1676	7.37358	5.18192	2.61071	5.78334	2.22546	41.7171	9.48097	11.8337	5.38914	6.61367	621.981	0.100411	0.618927	0.757172	1.98646	3423.12	1303.99			24.5177	4.52532	17.8078	7.94549
	2.01645	64.3662	7.2284	4.37354	2.491	6.24885	2.34503	40.6708	9.85685	9.87173	5.20933	5.91534	605.757	0.100641	0.618614	0.784976	1.98665	3439.73	1338.93			24.537	4.37113	17.6242	6.9988
	2.03884	64.5893	7.02749	3.85204	2.56859	7.1547	2.43002	41.5376	9.92655	8.30791	4.85798	5.5494	590.773	0.10093	0.618685	0.797784	1.9829	3454.25	1375.71			24.5519	4.52511	17.9647	6.23843
	1.99268	63.3541	6.87018	3.60441	2.47702	7.50265	2.41407	40.2647	9.94327	6.93733	4.3323	5.24674	556.168	0.100281	0.618193	0.797931	1.97333	3468.59	1417.67			24.0723	4.52803	17.5407	5.50545
	2.01975	64.3837	6.51403	3.44338	2.47874	8.31027	2.31819	42.0821	9.77055	5.72574	3.91464	4.92605	492.798	0.100958	0.61705	0.80266	1.97014	3480.39	1460.18			24.3058	4.74413	18.057	4.85548
	2.02813	63.1674	6.06907	3.36474	2.4874	9.14058	2.18684	42.9177	9.49359	5.39107	3.54461	4.88916	422.279	0.101718	0.617254	0.80091	1.95475	3491.73	1503.18			23.7549	4.99757	18.1994	4.60828
	1.96984	60.7053	5.95592	3.32743	2.45199	9.99455	2.09967	47.6992	9.60751	5.07199	3.2587	4.80744	356.774	0.102692	0.616694	0.777378	1.94983	3501.41	1542.87			22.877	5.25799	19.8021	4.37937
	1.90937	57.5867	5.96814	3.31895	2.34006	11.173	2.01899	50.7292	9.98145	4.74349	3.06611	4.75744	288.966	0.10303	0.616841	0.757645	1.95831	3509.98	1581.96			21.8214	5.61068	20.9099	4.18901
	1.94074	56.4866	5.95987	3.26251	2.3234	12.1718	2.00831	54.1607	10.0109	4.39503	2.94377	4.59384	242.89	0.104209	0.616428	0.739612	1.97264	3517.65	1620.98			21.4624	5.91924	22.0599	3.97755
	1.90461	52.9345	5.83934	3.15662	2.19004	12.704	1.93399	53.8694	10.1159	4.09687	2.89771	4.53327	226.313	0.105352	0.616494	0.726591	1.99022	3524.41	1659.87			20.2262	6.01689	21.9731	3.84262
	1.88518	49.109	6.21262	3.1684	2.21824	13.2559	1.93764	53.6002	10.06	4.06888	2.89789	4.3501	225.371	0.104501	0.616718	0.718626	2.01817	3529.92	1691.68			19.0689	6.21418	21.8659	3.77229
	1.90816	46.0281	6.55841	3.00896	2.21706	12.9016	2.01636	50.5757	9.63738	3.74547	3.01452	4.03965	222.011	0.103781	0.61656	0.711795	2.04507	3533.41	1717.34			18.1649	6.04253	20.7431	3.59988
	1.89132	45.8928	6.74512	2.85858	2.2282	11.2381	2.01932	48.7361	9.33421	3.53419	3.05689	3.83815	223.908	0.102941	0.616548	0.717085	2.063	3535.66	1739.83			18.1764	5.44163	20.0299	3.47641
	1.8472	43.2879	6.98982	2.81151	2.23248	10.288	2.29804	45.605	9.33936	3.39364	3.31847	3.69193	232.787	0.102613	0.61605	0.727049	2.08645	3536.04	1755.8			17.375	5.11065	19.0808	3.46801
	1.89621	41.3795	7.44231	2.8332	2.34286	9.4957	2.58177	44.5508	9.33782	3.39417	3.47161	3.51181	251.315	0.102308	0.615393	0.731761	2.11736	3535.23	1763.91			16.906	4.89059	18.8235	3.4592
	2.09994	41.59	7.44137	2.77222	2.3065	9.07184	2.7875	42.9346	9.34234	3.0909	3.67532	3.29644	282.867	0.103056	0.615784	0.734551	2.13925	3532.53	1770.48			17.0438	4.71685	18.3548	3.35422
	2.12618	40.705	7.60917	2.79492	2.25804	8.5458	2.92715	40.4223	9.79709	2.88464	3.7881	3.13908	317.399	0.103943	0.617386	0.721251	2.16748	3528.63	1776.92			16.8134	4.53292	17.7155	3.27061
	2.22762	40.8952	7.83802	2.8706	2.3003	8.16139	3.04319	40.3143	9.95172	2.81994	3.85934	3.23902	355.237	0.104433	0.617914	0.697968	2.17492	3523.1	1783.27			16.9869	4.4441	17.7697	3.3061
	2.41911	39.3142	8.13168	2.81921	2.35722	8.0846	2.96358	41.4008	9.81231	2.77044	3.80596	3.1957	393.915	0.105399	0.619051	0.680781	2.17782	3516.04	1790.42			16.6217	4.42034	18.0589	3.25737
	2.49714	37.3516	8.10306	2.85302	2.47493	7.81373	2.89565	38.5637	9.51134	2.7469	3.82086	3.0654	432.02	0.105607	0.619712	0.671031	2.18332	3507.35	1797.73			15.9839	4.38056	16.9902	3.21105
	2.49583	36.2041	7.97349	2.94883	2.6281	6.98988	3.01381	36.3041	9.91954	2.64869	3.90594	3.00742	452.324	0.105662	0.620705	0.676442	2.18308	3497.23	1806.4			15.5578	4.18893	16.4125	3.18735
	2.5867	34.9263	8.04614	2.91453	2.62515	6.52777	3.38415	36.4459	11.409	2.64351	4.14986	3.16491	484.103	0.10503	0.621071	0.690564	2.18703	3486.07	1814.52			15.1864	4.02249	17.0797	3.31943
	2.69784	35.5949	8.0663	2.86528	2.78846	6.41706	3.58803	36.0644	12.5504	2.64079	4.18648	3.24331	519.627	0.104239	0.620652	0.694635	2.20731	3473.73	1822.48			15.453	4.0236	17.401	3.35686
	2.85683	35.8602	7.77063	2.72124	2.9071	5.77113	3.78465	33.8087	13.5076	2.49454	4.52967	3.25873	556.985	0.103648	0.62089	0.696016	2.23618	3459.86	1831.25			15.4959	3.79982	17.0336	3.42764
	2.80761	37.6688	7.65464	2.6722	2.92622	5.46653	3.82707	32.2329	14.0216	2.33803	4.82826	3.42569	572.377	0.103806	0.621506	0.690339	2.26979	3445.3	1837.18			16.0437	3.68831	16.6938	3.53066
	2.8025	37.6005	7.61899	2.39879	2.81945	5.05341	3.90155	31.1545	14.3034	2.28752	5.11997	3.76011	605.796	0.104078	0.622375	0.682935	2.2844	3429.99	1842.94			16.0073	3.42388	16.4531	3.72253
	2.82112	38.221	7.52579	2.30786	2.84173	5.41373	3.76159	29.8786	13.5623	2.22496	5.28954	3.83737	609.431	0.104517	0.622979	0.671403	2.29319	3414.13	1846.79			16.1893	3.52111	15.7342	3.78396
	2.75446	38.7615	7.21047	2.2668	2.71759	5.06537	3.64113	26.4535	12.9331	2.23661	5.34777	4.04191	587.671	0.10554	0.623139	0.659832	2.28997	3398.18	1851.39			16.2421	3.34992	14.3426	3.87543
	2.80468	35.8814	6.94072	2.16005	2.53691	5.28115	3.40436	25.6383	12.5539	2.22166	5.40617	4.02573	532.961	0.10634	0.623673	0.647935	2.27701	3382.93	1855.93			15.2089	3.32604	13.8655	3.88452
	2.7778	32.5607	6.64406	2.06117	2.41963	5.69256	3.30847	22.7494	12.008	2.15341	5.34789	4.06576	479.863	0.106753	0.623796	0.654472	2.25695	3367.54	1862.11			13.9942	3.39112	12.6886	3.85569
	2.77489	31.1635	6.54569	2.02863	2.44163	5.62907	3.38215	22.4563	12.4667	2.20311	5.30514	4.07505	438.346	0.107347	0.624199	0.667362	2.25543	3351.92	1867.08			13.4947	3.36644	12.7684	3.8611
	2.73091	31.7671	6.69739	2.00406	2.33994	5.20081	3.31927	21.3995	13.2735	2.18296	5.25684	4.03129	404.452	0.108122	0.623613	0.676783	2.25945	3336.16	1870.46			13.7318	3.1816	12.6641	3.8237
	2.71262	30.4607	6.60295	1.93851	2.29728	4.95304	3.35326	20.7233	13.5768	2.15266	5.26176	3.83763	371.825	0.108892	0.622621	0.673745	2.26158	3319.58	1874.89			13.2588	3.06294	12.5511	3.75068
	2.6654	31.4944	6.3958	1.89141	2.29819	4.90185	3.54092	20.6748	13.7425	2.19604	5.10717	3.9654	334.578	0.109184	0.621868	0.686238	2.26926	3304.11	1876.16			13.5185	3.03048	12.6527	3.7562
	2.53589	32.5137	6.41835	1.91288	2.33722	4.35626	3.61658	20.9923	14.0475	2.2568	5.17146	4.01925	305.862	0.108987	0.620411	0.685179	2.25364	3289.01	1877.62			13.8226	2.86879	12.8855	3.81584
	2.48759	32.4466	6.49935	1.87847	2.34108	4.37769	3.78352	20.5669	14.2843	2.22399	5.04999	4.18118	276.791	0.10825	0.620498	0.69168	2.23043	3274.73	1878.46			13.8112	2.86575	12.8782	3.81839
	2.43794	32.4295	6.54929	1.93783	2.31141	4.8082	3.93398	20.8683	14.4057	2.22586	5.0015	4.13985	242.567	0.107259	0.619467	0.685654	2.19774	3260.09	1882.34			13.8056	3.01915	13.0693	3.78907
	2.38426	32.0804	6.56934	1.8964	2.29061	5.28698	3.84938	20.6061	14.4229	2.19653	4.77918	4.12419	204.675	0.106173	0.618503	0.69922	2.15419	3246.56	1881.3			13.678	3.15799	12.9594	3.69997
	2.28279	30.9638	6.70074	1.83254	2.25511	5.46043	3.74846	19.7999	14.0689	2.06766	4.56663	4.15049	203.21	0.105008	0.618311	0.715472	2.10185	3232.82	1882.19			13.3158	3.1827	12.5391	3.59493
	2.30309	29.721	6.72227	1.85011	2.28383	5.49629	3.62534	19.5868	13.253	2.00224	4.60425	4.16041	225.819	0.104951	0.618404	0.729014	2.05735	3218.41	1879.1			12.9154	3.21008	12.155	3.58897
	2.29264	29.9736	6.58994	1.90789	2.23191	5.61302	3.38184	19.6043	12.9536	2.07501	4.76825	4.34809	244.612	0.104522	0.618883	0.730539	2.02948	3201.78	1874.91			12.9521	3.25094	11.9799	3.73045
	2.22944	31.709	6.27845	1.88748	2.21775	5.77637	3.30713	18.4953	12.379	2.11391	5.04598	4.21513	268.634	0.104337	0.617971	0.747688	2.02401	3183.18	1869.18			13.4056	3.29387	11.3938	3.79167
	2.20567	31.9936	6.17491	1.92888	2.2833	5.86762	3.27622	18.1444	12.1073	2.14831	5.04971	4.23213	310.223	0.104281	0.61876	0.764465	2.03128	3161.26	1863.11			13.458	3.35993	11.176	3.81005
	2.17552	32.993	6.1274	2.01502	2.31255	6.07729	3.31607	18.4969	12.1605	2.17999	5.00773	4.45472	349.415	0.103503	0.619368	0.780633	2.0567	3135.61	1858.41			13.7653	3.46829	11.3245	3.88081
	2.15355	33.5409	6.16876	2.11672	2.32024	6.1064	3.3385	18.0833	12.4828	2.32747	5.19247	4.59337	379.911	0.102974	0.619843	0.784905	2.0773	3108.48	1851.48			13.9544	3.51446	11.3016	4.03777
	2.13352	34.7452	6.02107	2.1799	2.31111	6.52086	3.26483	17.3285	12.8883	2.44006	5.27325	4.78314	398.13	0.102912	0.619268	0.803024	2.08247	3082.91	1844.81			14.2999	3.67062	11.1605	4.16549
	2.11955	34.3073	6.05379	2.18499	2.3485	6.72501	3.07581	17.4615	12.6226	2.7347	5.33412	5.61349	416.896	0.102665	0.618957	0.806768	2.07483	3059.39	1837.66			14.1602	3.75283	11.0533	4.56077
	2.08155	35.3752	6.26514	2.20513	2.37806	7.66226	3.21364	17.2404	12.0013	2.67932	5.29471	6.10005	420.418	0.102322	0.618887	0.793147	2.06214	3037.62	1830.65			14.574	4.08182	10.8185	4.69136
	2.03775	34.9026	6.33558	2.24834	2.38466	7.94305	3.08611	18.0304	11.669	2.66407	5.27228	6.50787	402.087	0.102539	0.619693	0.792095	2.05071	3019.31	1823.76			14.4253	4.19202	10.9285	4.81474
	2.12725	35.9978	6.62986	2.17328	2.35198	8.42886	3.04483	17.7701	11.2479	2.87913	5.30773	6.91687	381.546	0.103561	0.620174	0.791234	2.04595	2999.79	1818.25			14.9183	4.31804	10.6876	5.03458
	2.21871	35.9524	6.76174	2.18439	2.42241	8.587	3.05624	17.901	10.1843	2.98511	5.23504	7.21119	349.844	0.103622	0.620702	0.779954	2.05178	2977.08	1815.31			14.9776	4.39793	10.3805	5.14378
	2.21921	36.0804	6.8648	2.2137	2.4487	9.1091	3.20567	18.2917	9.71068	2.98931	5.20622	7.37877	325.093	0.104517	0.621009	0.778143	2.07612	2950.29	1812.25			15.0548	4.5905	10.4027	5.19143
	2.32279	35.1541	6.79351	2.23833	2.41695	9.33907	3.13691	17.7523	9.92007	3.0126	5.25438	6.92356	320.957	0.104998	0.621084	0.779668	2.12104	2920.95	1808.06			14.7568	4.66478	10.2698	5.06351
	2.32688	35.8131	6.58792	2.21153	2.33635	9.26102	3.2318	17.5625	9.91427	3.1136	5.20459	6.52414	355.148	0.104683	0.620314	0.788362	2.15889	2888.84	1803.38			14.9093	4.60296	10.2362	4.94744
	2.25416	35.1507	6.21578	2.26957	2.32051	10.0282	3.27147	17.0109	9.80265	3.12891	4.85409	6.08149	389.45	0.10383	0.617397	0.80165	2.18103	2852.39	1798.02			14.5402	4.87277	10.0283	4.68816
	2.14633	35.2319	6.11873	2.25399	2.28588	10.7401	3.25085	16.1443	9.52933	3.16948	4.81248	6.1137	398.75	0.103647	0.61506	0.812255	2.20784	2811.88	1790.7			14.499	5.09333	9.6415	4.69855
	2.17379	36.9377	6.28424	2.3238	2.13338	10.6892	3.10415	15.5153	9.16042	3.08051	4.69072	6.21773	375.194	0.103191	0.613573	0.813178	2.21591	2768.2	1783.81			15.1319	5.04879	9.25996	4.66299
	2.2409	36.2512	6.43036	2.40369	2.10153	10.5832	3.00519	15.226	8.98542	3.09153	4.66394	6.34524	362.329	0.102097	0.613059	0.816194	2.21276	2716.13	1777.26			14.9742	5.02948	9.07222	4.70024
	2.16555	34.6905	6.41058	2.39752	2.07727	10.2284	2.90737	14.9588	9.1414	3.45164	4.70791	6.17478	381.569	0.101911	0.613357	0.798551	2.1946	2654.5	1774.79			14.4222	4.90106	9.00252	4.77811
	2.17792	33.6084	6.4986	2.44227	2.09513	9.26664	2.73215	15.8163	9.19254	3.58633	4.95771	6.18531	399.734	0.102576	0.615062	0.784093	2.17903	2580.34	1771.38			14.095	4.60135	9.24699	4.90978
	2.20042	34.4633	6.71779	2.4724	2.05618	8.17402	2.45057	17.0584	9.08391	3.75731	5.05828	6.29087	395.12	0.103565	0.616553	0.766547	2.16519	2494.07	1785.4			14.4605	4.2342	9.53095	5.03549
	2.06399	34.1905	6.3896	2.39013	1.98655	7.91052	2.44322	17.4593	9.07576	3.81093	5.08188	5.93801	412.685	0.10343	0.617529	0.759332	2.1403	2396.82	1793.48			14.2147	4.09573	9.65943	4.94361
	1.99943	34.6754	6.10554	2.3586	1.89923	7.49989	2.51807	18.0447	9.13923	3.79539	5.01532	5.28684	416.495	0.104083	0.618121	0.757631	2.10813	2286.22	1804.87			14.2601	3.91924	9.90066	4.69918
	2.00642	35.0059	6.29675	2.36409	1.82962	7.11277	2.55085	18.6995	9.51299	3.63076	5.31715	5.26689	404.351	0.105052	0.617318	0.749459	2.07778	2171.3	1818.31			14.4363	3.76883	10.2545	4.73827
	1.98615	37.6635	6.24314	2.43801	1.80424	7.04938	2.58911	18.8065	9.48748	3.62083	5.39054	5.34283	365.196	0.105454	0.617426	0.771578	2.05127	2054.51	1848.94			15.2976	3.76388	10.2944	4.78473
	1.96662	38.4037	6.34762	2.55795	1.79642	6.90167	2.64008	20.4256	9.7634	3.99095	5.44999	5.22613	319.276	0.105323	0.616971	0.778487	2.01677	1934.93	1897.12			15.5727	3.75201	10.943	4.88902
	2.00794	38.4332	6.28236	2.66665	1.80653	6.72377	2.84595	21.9692	9.68327	4.20184	5.44077	4.83086	292.686	0.105035	0.617704	0.792477	1.99251	1814.73	2000.72			15.5745	3.73232	11.4995	4.82449
	2.05342	37.9317	6.1827	2.86655	1.8212	6.69029	2.81773	23.2146	9.64049	4.7837	5.35795	5.13094	300.116	0.105548	0.618426	0.806163	1.99238	1694.67	2169.7			15.3893	3.79268	11.8909	5.09086
	1.97206	37.3502	6.16537	3.24475	1.96302	7.31359	2.74376	23.2609	9.16093	6.23346	5.30614	5.61815	312.115	0.105908	0.618703	0.797588	1.9791	1572.4	2391.66			15.1625	4.17379	11.7218	5.71925
	1.82961	38.7852	6.26394	3.57586	2.13632	7.71784	2.64168	24.8941	8.62627	6.67738	5.19991	5.86654	320.396	0.105173	0.618673	0.783795	1.9574	1441.58	2673.86			15.6263	4.47667	12.054	5.91461
	1.78244	37.2349	6.91368	4.4371	2.27455	8.74796	2.65378	25.7147	8.89491	7.28633	5.05639	6.00173	319.392	0.104448	0.619372	0.781682	1.94546	1299.47	3017.23			15.3104	5.1532	12.4211	6.11481
	1.71928	39.2129	7.26203	5.92784	2.60328	9.29026	2.52362	24.6284	9.13087	7.88159	5.00839	6.24462	299.067	0.102546	0.618979	0.780317	1.93237	1158.86	3358.13			16.0647	5.94046	12.0943	6.3782
	1.72879	41.6034	7.66202	6.97601	2.84417	10.0817	2.36718	24.1952	9.29844	9.15589	5.10719	7.06006	283.995	0.101348	0.618194	0.763037	1.91661	1014.12	3682.42			16.9981	6.63395	11.9536	7.10772
	1.60025	45.3555	7.61675	8.64286	3.21425	11.1141	2.39362	24.6403	9.45092	10.6667	5.09434	6.74119	302.201	0.100328	0.61748	0.759923	1.92323	876.137	3938.27			18.1908	7.65705	12.1616	7.50073
	1.56216	46.3731	7.5279	9.48023	3.46775	12.0055	2.31804	24.5743	9.26824	12.9448	5.13459	6.66187	312.089	0.0997716	0.615957	0.76653	1.93437	756.17	4188.29			18.4877	8.31783	12.0535	8.24707
	1.56128	45.3163	7.21738	10.3195	3.76353	13.0976	2.2545	24.4158	8.68778	14.4414	4.84513	7.29685	300.928	0.0993464	0.614608	0.774385	1.9541	659.461	4421.97			18.0316	9.06019	11.786	8.86112
	1.54755	44.3805	6.61433	11.1843	4.05494	15.2942	2.13207	24.9162	8.40599	16.9838	4.79493	7.91377	330.729	0.0997743	0.615114	0.768511	1.9828	582.628	4545.56			17.5141	10.1778	11.8181	9.89748
	1.56236	43.476	5.88223	12.5753	5.03837	17.7814	2.08273	25.2072	8.08116	18.425	5.00805	8.52443	393.91	0.101038	0.616032	0.764825	1.9943	521.477	4656.28			16.9735	11.7984	11.7904	10.6525
	1.61648	40.799	5.63774	13.8649	6.23632	19.9194	2.04825	24.9451	8.07876	22.3733	5.04582	9.73642	445.768	0.101532	0.617394	0.754617	1.99763	484.601	4778.72			16.0177	13.3402	11.6907	12.3852
	1.60007	39.966	5.3975	14.6524	6.76981	20.8703	2.10371	24.0848	8.29136	24.5198	5.48396	10.9495	470.072	0.10218	0.619045	0.743771	1.99492	462.777	4852.79			15.6545	14.0975	11.4933	13.6511
	1.63433	38.3212	5.35032	16.4015	7.49516	22.4408	2.19378	23.2279	8.40262	26.7317	5.76979	11.6177	481.81	0.102247	0.619871	0.727878	1.99704	453.726	4888.35			15.102	15.4458	11.2748	14.7064
	1.67104	38.738	5.56605	18.4911	8.22473	23.3842	2.27907	22.1545	8.3732	27.8513	5.93432	12.7142	490.272	0.102172	0.61935	0.722289	2.00725	448.358	4922.56			15.325	16.7	10.9356	15.5
	1.73996	37.5982	5.82313	19.8499	8.46393	22.8248	2.41287	21.4765	8.32962	29.736	5.97989	13.1894	493.921	0.102649	0.619114	0.707907	2.02271	448.852	4945.74			15.0538	17.0462	10.7397	16.3018
	1.80479	36.4533	6.08994	20.6118	8.18421	21.5393	2.60063	19.1055	8.06552	29.4542	6.02745	13.1992	460.029	0.10315	0.618724	0.692466	2.03298	457.745	4946.98			14.7827	16.7784	9.92387	16.2269
	1.82626	36.0739	6.55766	22.1402	7.91433	20.6326	2.57515	18.6248	7.84263	27.7979	5.85217	12.4092	430.318	0.103308	0.619009	0.674222	2.04961	468.273	4945.19			14.8193	16.8957	9.68087	15.3531
	1.92328	37.6026	6.84222	23.3014	8.05166	20.5825	2.5786	18.1818	7.38645	26.6368	5.91133	12.1414	440.795	0.103879	0.620583	0.652796	2.06098	474.711	4948.1			15.456	17.3119	9.38229	14.8965
	2.00741	39.7056	6.8937	25.0782	8.09778	19.5719	2.61577	17.8816	7.42149	26.8343	5.90013	11.7212	460.564	0.104857	0.621232	0.639084	2.06923	479.382	4945.1			16.2022	17.5827	9.3063	14.8185
	2.06502	39.1112	7.05603	25.5411	7.95344	19.3693	2.61132	18.5037	7.1054	24.7609	5.77648	10.7156	453.479	0.105695	0.621579	0.624971	2.05896	483.848	4948.71			16.0774	17.6213	9.4068	13.751
	2.09116	39.22	7.04563	25.874	8.1674	18.8159	2.60606	18.557	7.01463	22.0181	5.58308	9.55897	414.806	0.104955	0.620362	0.616937	2.04599	485.208	4945.5			16.1189	17.6191	9.39255	12.3867
	2.14933	39.9902	7.01619	27.0422	8.48757	17.7148	2.58546	19.1413	7.47804	19.6182	5.48618	8.25692	370.38	0.104057	0.619437	0.614553	2.03956	479.757	4948.86			16.3852	17.7482	9.73492	11.1204
	2.2438	40.1312	7.20112	28.5861	8.40466	15.8992	2.71292	20.5924	7.89924	18.0302	5.35916	7.21503	344.577	0.103762	0.618102	0.61011	2.04443	469.516	4946.26			16.5254	17.63	10.4015	10.2014
	2.38078	38.6234	7.28923	29.596	8.87163	14.7818	2.93009	20.4155	7.94696	15.3739	5.08916	6.06163	326.963	0.103	0.617819	0.612389	2.06549	455.939	4948.66			16.0978	17.7498	10.4308	8.84156
	2.46623	38.3046	7.8602	30.5968	8.87934	13.4263	3.07565	19.9053	8.15171	14.305	5.15013	5.77304	345.244	0.102287	0.617754	0.614012	2.07	439.934	4946.91			16.2104	17.6342	10.3776	8.4094
	2.60872	37.6401	8.39217	30.3397	8.49382	12.4206	3.21061	20.3044	8.40674	13.9002	5.2644	5.77594	395.541	0.102307	0.618152	0.615154	2.06757	422.056	4948.37			16.2137	17.0847	10.6406	8.31351
	2.68608	37.1892	8.64048	28.6596	7.87894	11.5321	3.29906	21.2636	8.28093	12.6197	5.06469	5.40931	418.931	0.102639	0.618987	0.622315	2.08412	402.836	4947.39			16.1719	16.0235	10.9479	7.69789
	2.68012	35.1881	8.63624	26.6563	7.26949	10.6012	3.41819	21.2828	8.19929	10.5881	4.97896	4.84193	416.461	0.102373	0.619536	0.627123	2.09969	382.024	4948.06			15.5015	14.8423	10.9668	6.80298
	2.67581	32.2634	8.5083	22.8451	6.20207	9.70464	3.38254	22.0841	8.20036	9.16769	4.91234	4.60986	422.963	0.103127	0.62062	0.629548	2.10124	361.998	4947.7			14.4825	12.9173	11.2223	6.22996
	2.64318	30.9266	8.7749	19.6951	5.10796	8.3045	3.27949	24.5867	8.09201	7.67533	4.73462	4.41652	419.187	0.103206	0.621296	0.627959	2.11721	344.218	4947.69			14.1149	11.0358	11.9861	5.60883
	2.5848	29.4719	8.92603	16.9229	4.73195	6.93141	3.21821	26.3784	7.90278	6.11361	4.61337	4.31238	378.497	0.104831	0.621683	0.641959	2.1362	331.071	4947.78			13.6609	9.52875	12.4998	5.01312
	2.50018	27.1835	8.93189	14.5905	4.57438	6.40642	3.1285	26.797	7.78707	4.99795	4.51755	4.41471	344.511	0.106323	0.622095	0.646465	2.13722	321.167	4947.5			12.8719	8.52378	12.5709	4.64341
	2.53088	24.3863	9.34379	12.9356	4.51698	6.12518	3.01499	27.5709	7.67905	4.5443	4.58887	4.49655	363.972	0.107859	0.622061	0.659489	2.14223	317.933	4947.63			12.087	7.85927	12.755	4.54324
	2.53053	23.4098	9.75359	11.1182	4.41029	5.49476	2.86563	28.8203	7.59276	4.0815	4.59071	4.66044	390.551	0.108869	0.622075	0.660044	2.13298	320.54	4947.33			11.898	7.00776	13.0929	4.44421
	2.44074	22.3003	9.82493	9.48865	4.27272	5.43859	2.69886	29.2817	7.44587	3.77206	4.42513	5.19827	387.631	0.109014	0.620861	0.675639	2.12645	329.067	4947.55			11.522	6.39999	13.1422	4.46515
	2.40965	22.1708	9.752	8.12349	4.23538	5.51914	2.67406	28.1451	7.44326	3.46054	4.21834	5.52123	383.085	0.108854	0.620002	0.684517	2.12701	340.039	4947.08			11.4442	5.95934	12.7541	4.40003
	2.38408	23.3419	9.79384	6.47137	3.94242	5.46289	2.58362	28.9629	7.87773	3.23929	4.19599	6.0044	404.774	0.107562	0.619394	0.687238	2.14146	354.587	4947.38			11.8399	5.29223	13.1414	4.47989
	2.33543	25.7683	9.62315	5.54484	3.5777	5.44236	2.57113	29.4515	8.00743	3.22198	4.18131	6.49874	412.548	0.106536	0.618795	0.693353	2.12535	370.256	4946.96			12.5756	4.85497	13.3434	4.63401
	2.36681	26.3485	9.44887	4.86497	3.38083	5.23976	2.57686	30.6715	7.85339	3.34174	3.98212	6.81366	395.186	0.104904	0.618207	0.686016	2.09054	383.688	4947.22			12.7214	4.49518	13.7006	4.71251
	2.62873	26.6173	9.72279	4.49643	3.38357	5.25006	2.5601	30.2914	7.70237	3.32895	3.85443	7.07105	401.427	0.104971	0.618257	0.684523	2.05403	395.407	4946.92			12.9896	4.37669	13.518	4.75148
	2.77378	27.0016	10.1598	4.15744	3.4525	5.2452	2.62648	30.2198	7.80017	3.35701	3.66443	7.22702	416.768	0.104531	0.617564	0.67837	2.00186	405.193	4947.01			13.3117	4.28505	13.5488	4.74949
	2.88403	28.4969	10.4005	3.93795	3.4482	5.25465	2.6367	30.1807	7.74466	3.66317	3.84526	6.55584	408.541	0.103948	0.616689	0.672049	1.94136	415.485	4946.96			13.9271	4.2136	13.5207	4.68809
	2.85987	29.198	9.85539	3.84324	3.51998	5.31756	2.53858	29.9779	7.38441	3.57768	3.95339	5.94898	366.005	0.104536	0.616506	0.679903	1.88622	423.33	4946.91			13.9711	4.22693	13.3003	4.49335
	2.79722	30.4393	9.69019	3.52134	3.56206	5.44202	2.39639	29.0505	7.17977	3.19466	3.82576	5.64885	334.994	0.104333	0.616222	0.69523	1.87463	431.522	4946.92			14.3089	4.17514	12.8756	4.22309
	2.74552	32.4214	9.60207	3.3504	3.51255	5.88133	2.35158	31.6995	7.21967	3.18519	3.82778	5.94449	371.022	0.103543	0.616506	0.701995	1.86004	439.601	4946.96			14.923	4.24809	13.7569	4.31915
	2.7973	35.3286	9.23222	3.20926	3.52881	5.65335	2.35485	33.6828	7.21075	3.04981	3.87341	5.72485	430.604	0.102124	0.616877	0.710545	1.83833	446.607	4946.87			15.786	4.13047	14.4161	4.21602
	2.73088	36.5971	9.52453	3.04282	3.44778	5.59043	2.29725	34.8514	7.08893	2.71694	3.6573	5.49933	473.77	0.101062	0.617933	0.71396	1.82381	452.329	4947.16			16.2842	4.02701	14.7459	3.95786
	2.97594	36.1565	10.1464	3.01134	3.61338	5.61119	2.43404	35.4532	7.33951	2.41947	3.39279	5.14352	488.407	0.099943	0.619284	0.712522	1.82016	458.431	4946.82			16.4263	4.07864	15.0756	3.65193
	3.63889	35.0864	11.0496	3.10302	3.89006	5.68354	2.50083	35.678	7.38853	2.47351	3.3697	4.81932	492.373	0.0991279	0.619046	0.711166	1.84981	464.468	4947.45			16.5916	4.22554	15.1891	3.55417
	3.88044	33.3366	11.7423	3.10195	3.92633	5.23728	2.52762	33.3993	7.32904	2.42855	3.3637	4.46052	473.521	0.0984119	0.618972	0.701345	1.86168	470.354	4946.9			16.3198	4.08852	14.4186	3.41759
	3.83985	31.5281	12.2005	3.09827	3.90077	4.95168	2.56603	32.183	7.49588	2.3592	3.28174	3.78976	444.127	0.0974915	0.619535	0.711095	1.88144	475.952	4947.63			15.8562	3.98357	14.0816	3.14357
	4.06771	30.0634	12.1751	3.14145	3.92905	4.61406	2.70598	30.9325	7.67414	2.32312	3.267	3.28847	395.36	0.0965722	0.620076	0.719658	1.89171	481.865	4945.78			15.4354	3.89485	13.7709	2.95953
	4.14165	27.8631	12.1442	3.1528	4.00927	4.78077	2.68957	30.8896	7.75722	2.32636	3.2313	3.11642	381.022	0.0959002	0.61981	0.72428	1.90545	487.393	4939.44			14.7163	3.98095	13.7788	2.89136
	3.93785	27.2419	12.0266	3.14608	4.04996	4.89957	2.77562	33.1238	7.81931	2.2741	3.18561	3.18272	371.062	0.0964738	0.620106	0.72777	1.93451	492.917	4931.45			14.4021	4.03187	14.5729	2.88081
	3.84709	27.9467	12.2111	3.19825	4.11301	5.08568	2.81198	35.5975	8.17103	2.19581	3.13089	3.24501	371.157	0.0960953	0.620656	0.73557	1.94866	498.161	4921.54			14.6683	4.13232	15.5268	2.85724
	3.906	28.3013	12.3844	3.19917	4.21313	5.38171	2.94666	38.464	8.27821	2.17563	3.28678	3.3968	356.085	0.0957802	0.621257	0.740137	1.97908	503.217	4911.96			14.8639	4.26467	16.5629	2.95307
	3.99642	29.5194	12.6821	3.21778	4.35974	5.44058	2.95725	42.565	8.17552	2.15889	3.26937	3.92875	339.603	0.096051	0.622091	0.734962	2.00206	508.937	4898.73			15.3993	4.33937	17.8993	3.119
	4.05595	31.5119	12.9992	3.04605	4.52379	5.76439	2.89522	48.0388	8.21645	2.07996	3.21282	4.20987	321.131	0.0964183	0.622335	0.716555	2.02967	515.122	4889.6			16.189	4.44475	19.7168	3.16755
	3.84716	33.7206	13.3461	3.00385	4.50474	5.97664	2.82375	51.7539	7.994	2.02713	3.12227	4.33769	290.148	0.096522	0.622993	0.708231	2.0498	520.371	4881.6			16.9713	4.49508	20.8572	3.16236
	3.59108	35.8293	13.7197	2.90576	4.42912	6.22506	2.7639	51.3572	7.90902	1.98607	3.03155	4.2602	292.466	0.0967933	0.622855	0.686043	2.05702	525.793	4876.01			17.7134	4.51998	20.6767	3.0926
	3.60619	35.615	13.9631	2.94675	4.28133	7.53558	2.67828	48.691	7.85007	1.96017	2.90343	4.33604	333.955	0.096876	0.623679	0.676164	2.0458	530.415	4869.6			17.7281	4.92122	19.7398	3.06655
	3.54478	35.6515	14.507	2.9002	4.3547	8.02625	2.48418	48.5414	8.02768	1.90719	2.73773	4.19506	376.546	0.0972558	0.62389	0.653629	2.03072	534.249	4866.45			17.9011	5.09372	19.6844	2.94666
	3.49152	34.9671	14.8312	3.17767	4.37805	8.67134	2.52054	48.4523	7.90498	1.95987	2.71498	3.80234	370.998	0.0978581	0.625072	0.652407	2.00617	536.944	4865.77			17.7633	5.40902	19.6259	2.82573
	3.73305	33.8049	14.786	3.21403	4.37419	9.2779	2.69046	44.1455	7.71952	1.93015	2.70962	3.90183	348.121	0.0982667	0.625301	0.648573	1.96521	539.244	4861.99			17.4413	5.62204	18.1852	2.8472
	3.70074	31.9353	14.6629	3.2666	4.47911	10.067	2.81099	44.3194	7.73511	1.9055	2.71396	3.9837	341.18	0.0991215	0.625751	0.631576	1.92854	540.543	4858.97			16.7663	5.93758	18.2885	2.86772
	3.49835	29.4787	13.9186	3.26757	4.50624	10.0265	2.7901	45.3046	7.7279	1.90599	2.73804	3.84039	338.831	0.0991346	0.624437	0.616739	1.90814	540.817	4854.26			15.6319	5.93344	18.6075	2.82814
	3.57643	30.5957	13.8314	3.21368	4.40697	9.77748	2.77357	44.9178	7.80392	1.91942	2.74364	3.97226	333.138	0.0993065	0.623373	0.616478	1.90107	540.963	4851.86			16.0012	5.79938	18.4984	2.87844
	3.4252	29.4398	13.7212	2.96853	4.43585	10.0363	2.78309	43.5545	7.76996	1.89987	2.74803	4.21089	320.966	0.0995698	0.621377	0.606691	1.88689	540.594	4846.17			15.5287	5.81356	18.0359	2.95293
	2.83219	29.3352	13.4677	2.90391	4.33772	10.1921	2.56524	44.2329	7.98151	1.87306	2.74669	4.32345	332.606	0.0997262	0.619628	0.60819	1.88919	540.461	4842.69			15.2117	5.81123	18.2599	2.98107
	2.70307	28.8738	12.8952	2.69643	4.16603	10.3477	2.36136	45.7299	7.9369	1.90194	2.71517	4.40724	347.779	0.0998644	0.619656	0.616345	1.89224	539.897	4827.82			14.824	5.73673	18.676	3.00812
	2.72081	29.968	13.091	2.7098	4.41121	10.8851	2.27777	44.6911	7.65918	1.92676	2.60647	4.31631	389.903	0.100094	0.620564	0.621118	1.91957	539.832	4805.89			15.2599	6.00204	18.2094	2.94985
	2.59081	29.5888	13.1596	2.77525	4.56424	11.309	2.26242	46.4149	7.56235	2.03655	2.53772	4.52685	446.79	0.100382	0.622131	0.633454	1.93707	539.086	4784.81			15.1131	6.21616	18.7465	3.03371
	2.68335	29.5103	13.4993	2.81399	4.61661	11.1895	2.28895	48.9624	7.58353	2.04662	2.50804	4.64987	469.41	0.100435	0.623592	0.643733	1.95821	537.99	4768.7			15.231	6.20669	19.6116	3.06818
	2.7123	28.4008	12.9962	2.90769	4.63996	11.3013	2.23573	51.1768	7.49005	2.03154	2.45832	4.60093	464.57	0.0998764	0.624333	0.643308	1.97378	536.053	4757.81			14.7031	6.28299	20.3009	3.03026
	2.85328	31.5873	13.3941	3.03917	4.7218	11.9512	2.24406	51.4826	7.63053	1.99997	2.4773	4.89825	468.34	0.0994675	0.62465	0.655124	1.98885	533.374	4756.13			15.9449	6.57073	20.4524	3.12517
	2.86238	33.2243	13.157	3.08521	4.76474	12.1524	2.27175	52.2321	8.05405	1.95263	2.63964	5.00227	491.842	0.0991145	0.624906	0.668105	2.01355	530.74	4742.78			16.4145	6.66746	20.8526	3.19818
	2.81237	33.8287	12.9013	3.15807	4.75943	11.6623	2.31674	53.2475	8.39752	1.90258	2.69634	5.11858	516.201	0.0988189	0.625128	0.674732	2.02241	527.623	4697.23			16.5141	6.52661	21.3206	3.23917
	2.7285	33.6941	12.7602	3.40909	4.69422	12.4712	2.2508	52.8831	8.47178	1.88427	2.77072	5.22988	541.897	0.0988476	0.623717	0.682884	2.02137	525.158	4640.55			16.3943	6.85818	21.2019	3.29496
	2.67697	34.445	12.5354	3.60634	4.71911	12.7729	2.18644	52.1057	8.35672	1.89966	2.77293	5.04451	539.001	0.0994451	0.623058	0.700153	2.0242	522.649	4571.87			16.5525	7.03278	20.883	3.23903
	2.56607	31.8737	12.2589	3.52998	4.72234	12.2278	2.19207	49.2348	8.18403	1.8927	2.71309	4.88866	532.194	0.0990134	0.622829	0.700197	2.03186	521.087	4490.33			15.5662	6.8267	19.8703	3.16482
	2.51015	30.0597	11.9105	3.59983	4.57266	11.8009	2.13838	47.9875	8.00546	1.91013	2.52598	4.81278	510.879	0.0986027	0.622813	0.704674	2.04079	518.651	4401.27			14.8268	6.6578	19.3771	3.08296
	2.4383	30.716	11.7378	3.65273	4.50553	12.075	2.04079	49.8815	7.63218	1.92988	2.45058	5.09359	506.854	0.0988182	0.62232	0.710088	2.03599	517.088	4305.93			14.964	6.74442	19.8515	3.15801
	2.51407	30.4573	11.4627	3.60978	4.45689	12.0268	2.01992	52.0639	7.27883	1.93611	2.29404	5.24731	468.526	0.0978819	0.622359	0.708405	2.04101	514.894	4183.41			14.8114	6.69784	20.4542	3.15915
	2.60907	31.0548	11.6915	3.53095	4.37115	12.2592	2.06435	53.3043	6.94022	1.90802	2.20969	5.0252	440.37	0.0976091	0.622713	0.698811	2.05714	513.753	4020.92			15.1184	6.72044	20.7696	3.04764
	2.63816	29.6141	12.4031	3.65971	4.37857	12.7782	2.07855	49.001	7.36616	1.99721	2.19094	5.31861	401.113	0.099059	0.622587	0.68819	2.05384	512.2	3835.24			14.8851	6.93882	19.4819	3.16892
	2.60652	32.4092	12.3374	3.77829	4.53918	13.2387	2.05307	47.0349	7.47567	2.08966	2.19902	5.33411	365.348	0.100272	0.622508	0.684805	2.06041	511.347	3632.41			15.7844	7.18539	18.8546	3.2076
	2.61001	32.8019	12.1079	3.88838	4.44965	13.0443	2.01233	43.5986	7.68927	2.11418	2.21154	5.22516	322.406	0.0994367	0.621289	0.678113	2.05579	509.273	3445.74			15.8399	7.12744	17.7667	3.18363
	2.57219	34.9377	11.5963	4.04014	4.63891	12.3452	2.08836	40.4269	7.93691	2.15118	2.1472	4.88548	285.717	0.0997637	0.620921	0.681429	2.04622	508.28	3263.95			16.3687	7.00809	16.8174	3.06129
	2.54895	37.7756	11.4871	4.07083	4.72112	12.2373	2.0764	41.517	8.25272	2.14232	2.14433	4.51214	249.222	0.100064	0.620669	0.692174	2.03743	505.491	3082.25			17.2705	7.00975	17.282	2.93293
	2.53527	39.6197	11.0112	4.31013	4.68669	12.105	2.14587	45.5795	8.16118	2.22152	2.10082	4.52951	245.427	0.0990355	0.619129	0.691427	2.02575	504.307	2904.98			17.7221	7.03395	18.6288	2.95062
	2.49122	39.3977	10.5205	4.53589	4.67594	11.8898	2.09818	46.8221	7.97753	2.28454	2.10361	4.34587	261.844	0.0976011	0.618185	0.700321	2.00712	500.822	2723.71			17.4698	7.03387	18.9659	2.91134
	2.40832	40.7507	10.177	4.54991	4.48272	11.4779	2.14115	46.1544	8.22808	2.31202	2.18471	4.77409	262.964	0.0975137	0.618569	0.720007	1.97101	500.798	2557.6			17.7787	6.83684	18.8412	3.09027
	2.34827	43.21	10.129	4.43424	4.4363	11.277	2.16846	46.4083	8.46947	2.26674	2.16274	4.92784	254.317	0.0981542	0.619482	0.735533	1.9433	497.613	2384.47			18.5624	6.71585	19.0154	3.11911
	2.34703	43.2071	9.85331	4.24293	4.38181	11.0543	2.19951	47.534	8.58254	2.26711	2.21813	4.85621	249.641	0.0989001	0.619145	0.73559	1.91975	499.872	2200.43			18.4691	6.55966	19.4387	3.11382
	2.30033	45.7226	9.85197	4.4077	4.25813	11.2421	2.23464	49.8777	8.61395	2.26823	2.33581	4.85809	253.374	0.0992955	0.620363	0.725972	1.88251	499.059	2034.37			19.2916	6.63599	20.2421	3.15404
	2.38741	47.8711	9.70044	4.05816	4.14988	10.7537	2.25679	55.0207	8.55759	2.11804	2.37997	4.4453	260.151	0.0997773	0.621701	0.730905	1.85931	501.712	1902.56			19.9863	6.32056	21.945	2.9811
	2.43195	49.0176	9.63958	3.90369	4.13592	11.5097	2.29091	56.6624	8.6631	2.01638	2.44902	4.01541	271.231	0.101008	0.622023	0.729375	1.84402	502.329	1771.54			20.363	6.51642	22.5388	2.82693
	2.57145	50.4397	10.0824	4.06307	4.09733	11.2604	2.28561	60.9275	8.58581	2.08446	2.53411	3.38155	283.869	0.101899	0.621462	0.742082	1.82388	505.448	1653.3			21.0312	6.47361	23.933	2.66671
	2.59915	53.1645	10.4441	4.44375	4.06883	11.4833	2.28673	63.5464	8.64133	2.18654	2.60673	3.15901	299.017	0.101555	0.621826	0.744309	1.79681	508.79	1583.77			22.0693	6.66531	24.8248	2.65076
	2.52395	53.4517	9.88087	4.59172	3.73932	10.6015	2.29253	62.8027	8.66097	2.24819	2.5952	2.83953	325.929	0.101067	0.622589	0.757039	1.78565	507.437	1521.26			21.9522	6.31085	24.5854	2.56098
	2.37818	56.5395	9.15805	4.57258	3.47521	9.81039	2.20968	62.3693	8.53337	2.38793	2.50265	2.78111	352.858	0.101354	0.62175	0.764664	1.77359	656.388	1461.71			22.6919	5.95273	24.3708	2.55723
	2.38487	59.369	8.72138	5.34425	3.47491	9.61892	2.23691	73.1052	8.34109	2.93147	2.46347	3.09001	348.637	0.101059	0.620748	0.762074	1.76594	1110.04	1383.64			23.4918	6.14603	27.8944	2.82832
	2.28983	60.0458	8.24814	6.38074	3.65175	9.51803	2.15863	81.7079	8.18843	3.75669	2.35709	3.42812	345.998	0.100858	0.620251	0.751683	1.75821	1674.28	1318.13			23.5279	6.51684	30.685	3.18064

## Sheet: P202 U3
	Ra Li	Oi Li	Oe Li	MF Li	ICO Li	LO Li	Ra Re	Oi Re	Oe Re	MF Re	ICO Re	LO Re	EKG	Kippwinkel	Rotwinkel	Kraft x	Kraft y	Druck li	Druck re			Bauch links	Rücken links	Bauch rechts	Rücken rechts
	1.6309	10.0511	2.88147	10.8731	6.36492	11.0741	2.03037	7.31351	3.8134	5.99166	4.31601	7.8512	204.102	0.042352	0.153654	0.761756	2.80185	40	2047.88			4.85448	9.43737	4.38576	6.05296
	1.5635	9.42882	2.89587	13.4902	6.96016	11.6565	1.9597	7.16273	3.4332	6.24202	4.20603	8.55405	228.398	0.0424461	0.153185	0.722099	2.79068	33	2038.81			4.6294	10.7023	4.18521	6.33403
	1.53471	9.21064	2.99092	16.8112	8.21709	12.9375	1.92655	7.1991	3.29502	7.99095	4.3841	9.21645	275.973	0.0421002	0.15386	0.71031	2.78969	1.96265	2017.52			4.57876	12.6553	4.14022	7.19717
	1.56028	8.79825	2.92943	21.2653	8.93294	14.6253	1.99251	7.90775	3.1056	9.78135	4.53136	10.6741	313.74	0.0419529	0.155085	0.709175	2.80125	11	1986.25			4.42932	14.9412	4.33529	8.32894
	1.57673	8.77595	2.90698	24.9755	9.90937	15.7531	1.99275	8.41758	3.12823	12.8056	4.89686	12.783	329.244	0.0416673	0.155647	0.700183	2.80941	3481.78	L			4.41988	16.8793	4.51285	10.1618
	1.6225	9.04246	2.86823	30.4477	10.7058	16.7742	1.97497	8.37333	3.00809	16.7349	5.5384	15.6371	325.913	0.0420111	0.155143	0.683554	2.81606	3629.09	1870.86			4.51107	19.3092	4.45213	12.6368
	1.6834	8.74688	2.79247	34.3898	10.6742	17.41	1.98307	8.40671	2.99284	20.5742	6.75447	18.033	310.613	0.0424506	0.155424	0.673494	2.82928	3737.11	1781.99			4.40758	20.8247	4.46088	15.1206
	1.66183	8.54734	2.75311	34.8615	10.1721	17.6468	1.97442	8.37267	3.0037	24.3112	8.63846	19.685	285.224	0.0423924	0.155128	0.669685	2.83634	3788.3	1680.85			4.32076	20.8935	4.45026	17.5449
	1.62576	8.23794	2.73986	34.3685	9.57109	17.7152	1.94426	7.44558	3.15307	26.1913	10.0827	20.8564	245.407	0.0424857	0.154273	0.669667	2.8275	3802.37	1567.02			4.20119	20.5516	4.18097	19.0435
	1.52974	7.892	2.70956	33.175	9.22424	17.2326	1.87247	6.44894	3.22618	27.952	11.2996	20.408	217.867	0.0432991	0.153702	0.687355	2.8351	3762.58	1447.72			4.04376	19.8773	3.84919	19.8865
	1.54395	7.07516	2.75427	31.3882	8.73185	16.558	1.81675	5.72828	3.13936	28.9468	12.1519	20.0839	191.803	0.0434709	0.154089	0.708855	2.85483	3677.05	1328.37			3.79113	18.8927	3.56146	20.3942
	1.55567	6.82028	2.78107	30.8859	9.30375	16.889	1.84407	5.54444	3.12755	28.4266	13.5769	18.857	202.039	0.0437601	0.153745	0.729425	2.85863	3528.82	1216.36			3.71901	19.0262	3.50535	20.2868
	1.61283	6.22795	2.75352	30.9662	9.72396	16.7728	1.89236	5.3933	3.11866	27.9442	13.9058	17.5567	240.516	0.0445795	0.152654	0.766575	2.87057	3341.58	1112.33			3.53143	19.1543	3.46811	19.8022
	1.69445	5.83971	2.64856	31.9764	10.3562	16.4399	1.99478	5.50123	3.06756	27.8538	13.6098	15.8953	255.769	0.0455458	0.152555	0.789814	2.88125	3116.35	1018.74			3.39424	19.5908	3.52119	19.1196
	1.77104	5.0605	2.68706	34.4682	11.1294	16.5116	2.0181	5.48281	2.94467	26.0316	12.9274	16.26	280.133	0.0461401	0.152207	0.801488	2.89337	2892.76	941.686			3.17287	20.7031	3.48186	18.4063
	1.85138	4.47723	2.69265	36.207	11.719	17.2803	2.05305	5.65831	2.9141	27.9066	12.4373	16.176	321.389	0.0473138	0.152342	0.812519	2.88524	2681.96	882.773			3.00709	21.7355	3.54182	18.8399
	1.81151	4.23549	2.62891	36.8706	11.5065	17.3806	2.05967	5.88681	2.94075	29.9249	11.7613	15.8897	332.874	0.0476965	0.152712	0.811842	2.88219	2508.48	845.097			2.89197	21.9192	3.62908	19.1919
	1.87743	4.82124	2.57371	36.9162	11.0948	16.637	2.09928	5.67026	2.90062	33.3326	10.5407	16.8741	300.48	0.0480636	0.153175	0.806834	2.86908	2364.03	828.128			3.0908	21.5493	3.55672	20.2492
	1.93712	5.25759	2.59795	38.1586	10.9729	16.6602	2.03313	5.56876	2.74673	36.3287	9.87827	17.0621	286.843	0.0473785	0.154295	0.803787	2.85864	2252.16	829.724			3.26422	21.9306	3.44954	21.0897
	1.94987	5.74396	2.63114	40.1069	10.8139	17.3293	2.07425	5.45286	2.72631	38.8038	10.6127	16.9629	259.657	0.0466691	0.154675	0.812038	2.83612	2160.69	842.757			3.44166	22.75	3.41781	22.1265
	1.90455	6.81908	2.61811	38.7942	9.8807	16.9313	2.03938	5.09602	2.68741	39.9539	10.9072	16.5198	229.59	0.04487	0.155053	0.812401	2.81761	2093.83	864.298			3.78058	21.8687	3.27427	22.4603
	1.90875	7.80861	2.67435	37.6333	9.31803	16.3234	2.06281	4.3712	2.64176	38.5391	10.6831	16.3804	208.24	0.0433995	0.156237	0.818913	2.7897	2047.44	897.855			4.13057	21.0916	3.02526	21.8675
	1.83346	8.59955	2.71494	35.278	9.15059	16.618	2.02388	3.91452	2.64327	37.2502	10.5294	14.8259	203.368	0.0419452	0.157076	0.81981	2.76337	2020.73	940.423			4.38265	20.3489	2.86055	20.8685
	1.72941	9.17402	2.69395	30.7487	8.43961	16.9112	2.01499	3.94442	2.76615	34.6731	10.4443	13.9429	217.441	0.0415776	0.157466	0.811619	2.73641	2003.75	997.667			4.53246	18.6998	2.90852	19.6867
	1.66099	9.89867	2.68684	24.3564	7.67996	15.8784	1.95465	4.0036	2.92387	30.852	9.55345	13.2537	231.352	0.0415194	0.15795	0.803929	2.71494	1992.16	1068.92			4.74883	15.9716	2.9607	17.8864
	1.64199	10.5924	2.67575	19.4998	7.24397	15.1674	2.00252	4.13192	3.21638	26.362	8.98447	12.1108	246.458	0.0425772	0.157662	0.808731	2.68977	1981.13	1149.74			4.97005	13.9704	3.11694	15.8191
	1.63832	11.0689	2.56609	16.6753	6.97684	14.6587	1.98022	4.12943	3.62688	24.0012	9.03129	11.4844	265.042	0.0438056	0.15646	0.809689	2.67034	1970.2	1227.99			5.09109	12.7703	3.24551	14.839
	1.66546	11.1526	2.60278	14.2992	6.79835	14.353	2.00064	4.30522	4.10484	22.4366	9.29283	12.3153	275.436	0.0444423	0.154869	0.8118	2.66153	1955.27	1305.15			5.1403	11.8168	3.47024	14.6816
	1.66226	11.6741	2.63465	12.8137	6.94072	13.7327	2.01916	4.59244	4.27783	21.1451	8.89309	12.426	286.307	0.0452861	0.153067	0.816098	2.65192	1936.6	1371.89			5.32366	11.1624	3.62981	14.1547
	1.68438	11.8222	2.66631	12.5273	6.97706	13.4063	2.07017	4.62873	4.42171	22.0903	9.61343	13.3138	291.813	0.0457992	0.151741	0.820209	2.645	1912.8	1430.67			5.39097	10.9702	3.70687	15.0059
	1.66401	11.0222	2.68635	12.8551	7.17646	13.9111	2.02435	4.73474	4.37475	23.6371	9.53425	14.4329	286.473	0.0454463	0.15166	0.810836	2.64458	1885.8	1482.79			5.12419	11.3142	3.71128	15.8681
	1.63132	10.6909	2.72472	12.8776	7.41305	14.6483	2.04645	4.58518	4.22371	25.9091	9.60421	15.6046	267.345	0.0449122	0.152222	0.801983	2.64386	1855.8	1530.34			5.01565	11.6463	3.61844	17.0393
	1.64074	10.8464	2.73093	13.3047	7.58847	15.3803	2.02674	4.60817	3.73464	27.4536	9.00399	16.3178	252.376	0.0448166	0.152222	0.797795	2.62767	1823.87	1575.76			5.07268	12.0911	3.45652	17.5918
	1.6512	10.0588	2.68819	14.1441	7.79014	16.5741	1.97256	4.49185	3.45777	28.1075	8.99723	15.9773	250.552	0.0446508	0.153515	0.801629	2.60861	1789.4	1616.55			4.79941	12.8361	3.30739	17.694
	1.69699	9.66852	2.65951	15.3579	7.81103	17.6763	1.85206	4.3998	3.27335	28.5152	8.33015	15.1818	230.062	0.0437756	0.154574	0.822902	2.59999	1757.06	1649.87			4.67501	13.6151	3.17507	17.3424
	1.8379	9.95264	2.67882	16.2546	8.00252	17.8719	1.93563	4.19374	3.12893	29.3951	8.54255	14.1909	215.582	0.0439636	0.154605	0.82641	2.58673	1725.41	1677.26			4.82312	14.043	3.0861	17.3762
	1.8482	10.1816	2.77933	16.6031	8.43783	17.8195	1.87066	4.61284	3.06237	27.6445	7.96846	12.6513	199.142	0.0436058	0.153461	0.832174	2.5796	1689.36	1698.29			4.93639	14.2868	3.18196	16.0881
	1.82861	9.7915	2.83177	17.1198	8.46758	17.8455	1.88563	4.96324	3.10185	26.5254	8.05367	11.9996	192.853	0.0436726	0.153265	0.836529	2.58049	1651.31	1713.6			4.81729	14.4776	3.31691	15.5262
	1.84664	9.62069	2.97831	16.6167	8.35203	16.8324	1.9109	5.42295	3.08317	24.4647	8.18681	11.1742	205.64	0.0432666	0.151926	0.837413	2.58244	1613.48	1725.49			4.81522	13.9337	3.47234	14.6086
	1.92655	9.54886	3.04249	16.5826	8.20874	15.5737	2.12135	5.99598	3.23643	21.9664	8.34701	10.8935	206.775	0.04283	0.151253	0.831749	2.56922	1567.76	1733.57			4.8393	13.455	3.78459	13.7356
	2.00294	8.89384	3.0931	15.763	8.02018	14.9466	2.37524	6.55515	3.33681	19.6915	8.02458	10.5416	215.105	0.0419671	0.151595	0.844773	2.55631	1515.94	1739.28			4.66329	12.9099	4.08907	12.7526
	2.02445	8.96165	2.96135	15.2173	7.1762	14.4291	2.60601	6.93985	3.29148	17.9905	8.13686	10.2678	245.666	0.0423704	0.152483	0.863882	2.53106	1460.41	1743.92			4.64915	12.2742	4.27911	12.1317
	2.07918	9.10044	2.92816	14.681	6.77647	13.2597	2.81342	7.1459	3.38151	16.3702	8.50221	9.95145	258.933	0.0425068	0.153483	0.877367	2.50716	1403.33	1747.69			4.7026	11.5724	4.44694	11.608
	2.19183	8.9204	2.7163	14.6769	6.16107	12.595	2.89161	7.63165	3.52023	15.0328	8.40583	9.51801	293.531	0.0428488	0.154729	0.881874	2.4846	1340.47	1750.41			4.60951	11.1443	4.68117	10.9855
	2.16946	8.94938	2.57983	13.9275	6.0302	12.393	2.93609	7.77313	3.51782	13.9959	8.23664	9.27262	340.397	0.0430774	0.155306	0.894132	2.47454	1277.66	1752.78			4.56622	10.7836	4.74235	10.5017
	2.16233	9.49315	2.51723	13.85	5.97261	11.9216	2.83558	8.26231	3.48276	14.4213	8.3471	9.59863	360.091	0.0434442	0.155884	0.925887	2.47322	1217.98	1754.85			4.72424	10.5814	4.86022	10.789
	2.15059	9.08044	2.52449	14.1788	6.07351	11.6574	2.70906	8.63335	3.35813	15.7422	8.4874	9.99483	379.068	0.0423024	0.155997	0.927596	2.4963	1157.09	1756.65			4.58517	10.6366	4.90018	11.4082
	2.11785	8.36034	2.54695	14.2476	5.9904	11.793	2.38944	8.8205	3.21223	18.0969	8.35328	10.4873	392.543	0.0411799	0.155389	0.937163	2.5305	1099.26	1758.34			4.34172	10.677	4.80739	12.3125
	2.02349	8.60001	2.65233	13.9171	6.19601	12.4616	2.23324	8.83342	3.20582	20.0474	8.00978	12.0046	405.199	0.0402444	0.155433	0.948205	2.55627	1046.78	1760.09			4.42528	10.8582	4.75749	13.3539
	1.97414	8.50252	2.72124	14.2302	6.26883	12.834	2.12046	9.07343	3.32979	21.156	7.69293	12.8823	382.327	0.039691	0.155638	0.951917	2.58156	999.213	1762.72			4.3993	11.111	4.84123	13.9104
	1.89644	8.10902	2.7518	13.6589	6.17574	13.0936	2.0052	8.86021	3.29447	23.0042	7.42983	12.6976	371.955	0.0392683	0.154226	0.940016	2.60466	955.096	1764.62			4.25242	10.9761	4.71996	14.3772
	1.83485	7.91628	2.71861	13.6913	6.03293	12.9684	1.95769	8.68004	3.35825	23.7415	7.27499	12.7969	348.641	0.0394077	0.15481	0.936153	2.60596	915.877	1767.24			4.15658	10.8975	4.66533	14.6045
	1.68517	8.18997	2.72127	13.3765	5.81523	12.6349	1.86809	8.80143	3.35794	23.7724	7.10265	12.6375	310.695	0.039762	0.154743	0.938629	2.60179	881.863	1769.72			4.1988	10.6089	4.67582	14.5042
	1.68721	7.85648	2.69475	13.2034	5.74332	12.1502	1.8096	8.88096	3.2258	23.4169	6.89305	11.41	284.598	0.0404814	0.155399	0.953044	2.60452	849.616	1772.75			4.07948	10.3656	4.63878	13.9066
	1.65386	8.75421	2.6494	12.1298	5.63137	11.6496	1.76401	8.49384	3.11583	22.6893	6.71721	10.6515	267.019	0.0404364	0.15507	0.97089	2.60186	816.868	1774.17			4.35249	9.80358	4.45789	13.3527
	1.66443	8.96627	2.59799	11.7505	5.48608	10.8273	1.77121	8.34743	3.2016	20.3044	6.44892	9.8543	236.683	0.0407335	0.155586	0.981562	2.59679	779.91	1776.27			4.40957	9.35463	4.44008	12.2025
	1.68427	9.50193	2.58549	10.7657	5.52403	10.2979	1.77843	8.0619	3.19693	17.8758	6.10845	8.98484	211.716	0.0407337	0.155586	0.997704	2.60027	742.703	1776.83			4.59056	8.86252	4.34575	10.9897
	1.70632	9.57197	2.65085	10.1412	5.81479	10.2367	1.81394	8.04704	3.46059	15.4053	5.78993	9.06081	192.467	0.0407312	0.155158	1.01381	2.59543	700.516	1777.79			4.64305	8.7309	4.44053	10.0854
	1.6883	9.67377	2.7592	9.87961	5.91129	9.80518	1.86314	7.91604	3.58859	11.8653	5.61358	8.35196	183.683	0.0408951	0.155786	1.01582	2.58988	654.886	1777.2			4.70709	8.53203	4.45592	8.61029
	1.73271	8.80586	2.85965	9.59019	5.83416	10.1162	1.94865	7.88139	3.64907	11.4253	5.42828	7.7171	174.588	0.0405973	0.156171	1.00123	2.58329	611.268	1778.1			4.46607	8.51351	4.49304	8.19022
	1.75374	8.60105	2.86044	10.0237	5.99557	10.0583	2.01422	8.00591	3.64157	10.4192	5.66328	7.46993	199.428	0.040615	0.156437	0.995635	2.56776	571.224	1777.86			4.40508	8.69252	4.5539	7.85081
	1.80597	8.32155	3.00308	9.9155	5.95556	9.98472	1.99471	7.77739	3.53415	9.92913	5.83295	7.44968	230.288	0.0412799	0.155754	0.984508	2.55608	533.643	1778.92			4.37687	8.61859	4.43542	7.73725
	1.79956	8.35117	2.98125	9.52868	5.56159	9.56132	1.9892	7.54483	3.28432	9.72101	5.92736	6.65225	259.147	0.0420432	0.156677	0.97474	2.56804	499.719	1779.88			4.37733	8.2172	4.27278	7.43354
	1.81612	8.19305	2.90387	9.09988	5.26579	8.7249	1.98055	6.98836	3.15758	9.3527	6.18008	6.56897	300.535	0.0420692	0.156433	0.972982	2.5925	469.108	1782.1			4.30434	7.69686	4.04216	7.36725
	1.80733	8.19519	2.76787	9.21833	5.01306	7.98009	1.90938	7.05888	3.10331	8.54066	6.41365	7.32579	314.608	0.0425003	0.156476	0.976648	2.60326	437.621	1783.15			4.2568	7.40383	4.02386	7.4267
	1.77837	8.11535	2.62897	9.14686	4.55907	7.58952	1.93033	7.20477	3.06556	9.13108	6.23684	7.53762	331.682	0.0421115	0.157217	0.969557	2.63116	408.656	1784.83			4.17423	7.09848	4.06688	7.63518
	1.68767	8.15049	2.50488	8.8806	4.37821	7.18692	1.96114	7.5074	3.03834	9.85589	6.44724	7.82124	331.768	0.0416588	0.157085	0.956002	2.66584	381.342	1786.42			4.11435	6.81525	4.16896	8.04145
	1.65888	8.11783	2.51763	8.79435	4.3114	6.62861	1.92965	7.72336	3.00105	10.3728	6.51265	8.62645	322.053	0.0406281	0.155546	0.937383	2.68556	357.19	1787.84			4.09811	6.57812	4.21802	8.50398
	1.71408	8.14827	2.51275	9.05403	4.30905	6.82888	1.99001	8.30258	3.04218	11.0695	6.53749	9.5542	309.599	0.0400358	0.155032	0.904985	2.69311	338.433	1788.26			4.12503	6.73066	4.44493	9.05372
	1.72506	8.12279	2.64808	9.21054	4.32284	7.52036	2.06592	9.05867	3.06007	11.9165	6.59633	9.67848	301.562	0.0394755	0.154405	0.85562	2.69223	325.979	1789.33			4.16531	7.01791	4.72822	9.3971
	1.75137	8.1404	2.78857	8.80533	4.36144	7.78173	2.00728	9.82799	2.93681	12.2887	6.57651	9.82059	288.439	0.039147	0.153087	0.829267	2.68345	317.117	1790.1			4.22678	6.98283	4.92402	9.56194
	1.78131	7.83358	2.98089	9.2008	4.42661	7.60869	1.94111	10.2784	2.99273	12.785	6.25932	10.5031	274.927	0.0389961	0.152532	0.807731	2.66192	312.126	1791.1			4.19859	7.0787	5.07073	9.84915
	1.77309	7.57702	3.06381	9.31117	4.39314	7.69168	1.93113	11.1498	3.09061	13.7825	6.13032	10.9528	262.676	0.0389766	0.152429	0.793525	2.63717	308.873	1791.1			4.13797	7.132	5.39052	10.2886
	1.71184	7.61153	3.05508	9.21005	4.20164	7.73537	1.86908	11.2031	3.08998	14.5585	6.2237	10.3752	261.096	0.0388558	0.152349	0.804566	2.64302	305.759	1791.66			4.12615	7.04902	5.38737	10.3858
	1.70477	7.51473	3.0516	8.64276	4.18441	7.21044	1.85631	11.0818	3.01313	14.4916	6.07841	9.90181	239.967	0.0387104	0.152338	0.824128	2.67064	302.875	1792.84			4.09037	6.6792	5.31709	10.1573
	1.65472	7.43751	3.07001	8.42396	4.40918	7.07601	1.87369	11.0954	2.95958	13.5763	6.08131	9.72341	230.902	0.0384919	0.15229	0.836508	2.70053	301.148	1793.2			4.05408	6.63638	5.30956	9.79366
	1.60273	7.54833	3.11838	7.92689	4.36988	6.75045	1.84715	11.2758	2.85394	11.9559	6.23705	8.98808	235.317	0.038395	0.152481	0.855071	2.73686	297.206	1794.49			4.08981	6.34907	5.32562	9.06034
	1.61149	7.72809	3.0952	7.91014	4.21152	6.50815	1.87491	10.6755	2.74451	10.171	6.79923	8.61556	239.199	0.0383975	0.152766	0.865137	2.78789	293.018	1794.16			4.14492	6.20994	5.09831	8.52861
	1.6037	7.4823	3.34042	7.62587	4.14225	6.1009	1.91988	10.9443	2.74108	8.15353	6.98022	8.53611	244.241	0.0384469	0.152416	0.854836	2.80963	287.988	1792.34			4.14214	5.95634	5.20176	7.88996
	1.59874	7.3133	3.65485	7.5523	4.02031	5.58471	1.864	11.5535	2.70556	7.41558	7.14411	8.6107	252.592	0.0390891	0.15154	0.833545	2.83004	285.165	1804.98			4.18896	5.71911	5.37435	7.72346
	1.56266	7.05428	3.82017	7.2933	3.93166	5.00692	1.81324	11.1199	2.72329	6.76937	7.4571	8.79089	264.081	0.0391781	0.151192	0.825895	2.8458	285.17	1837.74			4.1457	5.41063	5.21881	7.67245
	1.64974	6.93595	3.9535	7.47804	3.72342	4.89179	1.83871	11.5043	2.87843	7.32138	8.02908	8.82428	258.003	0.0396337	0.150703	0.816202	2.85076	288.715	1871.83			4.17973	5.36442	5.40716	8.05825
	1.67033	6.57688	4.21398	7.62118	3.92716	5.15543	1.90063	12.8133	2.92581	7.50488	8.18755	9.0654	255.257	0.0399368	0.150059	0.813077	2.83773	294.02	1901.8			4.15373	5.56792	5.8799	8.25261
	1.72561	6.86448	4.32237	7.69096	3.94241	5.16883	1.84451	13.6257	2.86718	7.88052	8.03324	9.30686	253.422	0.0405116	0.149458	0.813284	2.84767	300.287	1932.24			4.30415	5.60073	6.11248	8.40688
	1.72193	6.84776	4.4363	7.79065	4.01718	5.39325	1.84388	13.9919	2.74843	8.05734	8.03577	10.0377	227.119	0.0412062	0.149775	0.807788	2.85131	306.558	1942.13			4.33533	5.73369	6.19474	8.71028
	1.77198	6.96567	4.72346	8.26662	4.01499	5.61486	1.90852	14.3983	2.76488	8.3235	7.84072	10.5456	216.21	0.0414632	0.150751	0.79286	2.85644	312.527	1932.52			4.48703	5.96549	6.35723	8.90326
	1.73079	7.05451	4.65607	8.4865	4.18563	6.04295	1.84858	14.3303	2.71702	8.78627	7.72569	11.8858	220.495	0.0414842	0.151958	0.791145	2.86622	319.466	1918.52			4.48045	6.23836	6.29863	9.4659
	1.76268	7.19148	4.7089	8.91222	4.34907	6.56194	1.85333	14.6589	2.69854	9.18694	7.21038	12.9183	224.998	0.0411504	0.152471	0.792838	2.87896	326.343	1900.54			4.55435	6.60774	6.40358	9.77188
	1.73028	6.81453	4.91607	8.93035	4.68258	6.89581	1.88406	13.7591	2.61871	9.13014	6.69398	13.4822	240.788	0.0412887	0.153603	0.791744	2.86925	332.584	1879.31			4.48696	6.83625	6.08729	9.76878
	1.72698	6.90398	5.10117	8.91023	4.73302	7.16516	1.87521	13.4158	2.68762	9.10668	6.7188	12.9232	268.196	0.0406048	0.154862	0.805364	2.85998	338.453	1864.66			4.57738	6.93613	5.99287	9.58288
	1.73417	7.04552	5.19765	8.62818	4.95997	7.1624	1.85417	13.321	2.69883	8.8642	6.86357	12.58	272.738	0.0399359	0.155714	0.820511	2.8405	342.985	1868.63			4.65911	6.91685	5.95801	9.43591
	1.76445	7.2956	5.28688	8.53616	4.99613	7.67601	1.78345	13.6067	2.66953	8.72561	6.70129	11.6606	263.823	0.0396583	0.155734	0.825919	2.81833	344.878	1881.73			4.78231	7.06943	6.01989	9.02917
	1.72392	7.08125	5.62389	8.34979	4.87227	7.6276	1.72918	13.1993	2.60574	8.14551	6.39855	10.8666	279.162	0.0394902	0.155919	0.834613	2.80698	345.362	1904.9			4.80969	6.94988	5.84475	8.47024
	1.71247	7.11347	5.93619	7.94416	4.57538	7.08572	1.75651	13.6697	2.73298	7.86925	6.55255	10.3945	284.898	0.0391657	0.156033	0.856504	2.80599	344.734	2020.01			4.92071	6.53509	6.05306	8.2721
	1.87017	6.8559	5.92715	7.88783	4.45781	7.53229	1.76638	14.0843	2.79768	7.98596	6.57217	10.419	264.499	0.0389272	0.156057	0.871723	2.81777	341.648	2215.36			4.88441	6.62598	6.2161	8.3257
	1.88523	6.74643	5.81439	7.73168	4.40606	7.57226	1.7695	13.5768	2.84385	8.32047	6.36167	10.248	248.937	0.0391436	0.155958	0.89096	2.83463	335.964	2471.02			4.81535	6.57	6.0634	8.31004
	1.90707	6.72622	5.78239	7.89672	4.37666	7.49456	1.83629	13.731	2.99429	8.23432	6.42672	10.7626	234.018	0.0395198	0.155692	0.903557	2.84655	328.674	2837.06			4.80523	6.58931	6.18719	8.47453
	1.9914	6.813	5.73732	8.03841	4.45463	7.5706	2.02928	13.845	3.10399	8.53741	6.74926	11.0934	211.734	0.0401874	0.155431	0.906847	2.84963	317.5	3354.32			4.84724	6.68788	6.3261	8.79337
	2.00536	6.85001	5.02953	9.05987	4.41966	8.14848	2.08565	14.7863	3.14553	9.47899	7.03211	12.0815	194.714	0.0404753	0.155125	0.911256	2.84968	303.768	3861.18			4.6283	7.20933	6.67248	9.53085
	1.86574	6.96238	4.6269	11.3674	4.79711	9.24639	2.06192	15.5454	3.12501	10.9249	7.36024	13.1557	230.591	0.0405312	0.155424	0.900559	2.83772	288.888	4276.56			4.48501	8.47031	6.91077	10.4803
	1.76825	6.85304	4.30814	13.7336	5.87674	9.9445	2.07329	16.0386	3.14476	11.8185	7.76077	14.0487	266.131	0.0410507	0.156171	0.882372	2.82103	274.284	4617.39			4.30981	9.8516	7.08554	11.2093
	1.78427	6.43877	4.16972	16.8505	7.30529	11.5601	2.03323	16.0795	3.09044	13.6339	7.91612	14.435	294.942	0.0406926	0.156055	0.871972	2.81589	259.497	4856.18			4.13092	11.9053	7.06772	11.995
	1.76567	5.87599	3.9251	22.3017	8.38384	13.3817	1.83703	16.0484	3.04237	15.9489	8.01884	14.3196	326.407	0.0398222	0.155385	0.86801	2.80661	243.328	4943.2			3.85559	14.6891	6.97594	12.7624
	1.83686	5.53115	3.73457	25.7629	9.95224	15.3551	1.82566	14.2783	2.99741	16.6394	8.22302	14.1574	351.67	0.0398353	0.156359	0.846188	2.79965	226.912	4948.88			3.70086	17.0234	6.36713	13.0066
	1.89383	5.4176	3.9628	27.3594	11.0812	16.5594	1.75404	13.383	2.97489	17.719	8.60185	13.6578	358.072	0.0396401	0.155791	0.829903	2.78878	210.276	4948.99			3.75808	18.3333	6.03731	13.3262
	2.01116	5.57688	4.12912	30.5293	11.9782	17.1558	1.77396	12.4844	2.89784	18.7262	8.98454	13.3011	333.933	0.0394526	0.155574	0.831609	2.77993	192.192	4947.59			3.90572	19.8877	5.71874	13.6706
	1.96818	5.35898	4.2256	31.5317	12.6515	17.3183	1.74875	11.7441	2.78133	18.6771	9.42657	13.5056	339.711	0.0393916	0.155955	0.834948	2.77353	173.062	4948.45			3.85092	20.5005	5.42474	13.8698
	1.90645	5.27609	4.33886	30.5615	13.4006	16.7688	1.76954	11.0475	2.66186	17.3042	9.80239	13.2946	343.898	0.0400095	0.155914	0.839679	2.76643	154.705	4947.12			3.84047	20.2436	5.15964	13.4671
	1.85342	5.03451	4.35346	30.309	13.9105	16.1537	1.76802	10.5037	2.6203	16.73	10.809	13.3615	329.323	0.04101	0.154552	0.842848	2.75935	137.284	4948.6			3.74713	20.1244	4.96402	13.6335
	1.79975	5.05668	4.126	31.0366	14.009	16.0463	1.7601	9.41534	2.71141	17.6636	11.4279	12.7082	323.734	0.0421841	0.152837	0.854507	2.75462	119.315	4947.52			3.66081	20.364	4.62895	13.9332
	1.59738	4.76362	3.79444	30.0008	13.4896	16.2597	1.72997	8.04843	2.85189	18.5453	11.6669	12.594	309.374	0.0427062	0.150545	0.868167	2.73814	100.704	4949.46			3.38515	19.9167	4.2101	14.2687
	1.57643	4.77528	3.44487	28.6896	12.7016	16.1014	1.71376	7.15535	2.97426	19.5459	12.0503	12.9393	294.965	0.0431693	0.149163	0.86891	2.70825	83.4579	4948.9			3.26553	19.1642	3.94779	14.8452
	1.61556	4.95764	2.92689	28.7499	10.8647	15.3716	1.71126	6.40249	3.11584	20.6453	12.7253	12.8744	271.382	0.0437271	0.149225	0.862959	2.6866	67.739	4950.75			3.1667	18.3287	3.7432	15.415
	1.60327	4.9066	2.55261	28.1553	9.94465	15.1423	1.72082	5.74871	3.15533	22.5375	12.9205	12.9448	254.18	0.0433487	0.149249	0.844327	2.66705	52.4444	4949.59			3.02082	17.7474	3.54162	16.1343
	1.63197	4.82636	2.42802	28.2378	9.70997	15.6087	1.80072	5.43452	3.09708	24.3072	12.6902	13.8917	223.894	0.0432352	0.150767	0.835348	2.64208	37.8834	4927.75			2.96212	17.8522	3.44411	16.963
	1.59455	4.70657	2.39004	29.6724	10.0591	15.2842	1.80466	5.06462	2.99614	25.89	12.6016	14.2295	196.155	0.0434799	0.151981	0.825172	2.62877	25.5263	4896.13			2.89705	18.3386	3.28847	17.5737
	1.58217	4.84524	2.31426	32.8833	11.1288	15.4063	1.84407	4.86599	2.8474	26.021	12.1636	14.1705	180.864	0.0439751	0.152075	0.825374	2.63547	13.9866	4865.84			2.91389	19.8061	3.18582	17.4517
	1.55422	4.53072	2.32018	36.0949	12.681	15.8933	1.87249	4.62353	2.69012	26.2025	11.7398	13.4962	200.721	0.044384	0.152797	0.81011	2.64293	3.28564	4833.84			2.80171	21.5564	3.06205	17.1462
	1.5801	4.48997	2.47581	38.698	14.154	17.1218	1.8796	4.3764	2.62201	25.7051	11.4202	13.4681	215.438	0.044642	0.154103	0.806475	2.65334	-6.00813	4804.26			2.84863	23.3246	2.95934	16.8645
	1.59653	4.29577	2.70076	40.9295	14.5322	17.6204	1.85415	4.65601	2.49552	23.9562	11.0579	13.0694	221.359	0.0439187	0.154714	0.793679	2.67739	-13.5711	4789.7			2.86435	24.3607	3.00189	16.0279
	1.68941	4.56341	3.04023	41.6251	15.6955	18.2796	1.88981	4.80096	2.52272	21.3653	11.1759	12.362	227.485	0.0435897	0.155784	0.777084	2.68714	-20.2471	4786.73			3.09768	25.2	3.07116	14.9677
	1.77436	4.86392	3.43354	41.957	16.6562	19.409	1.94444	5.1188	2.47085	19.0116	11.4686	11.583	228.911	0.0426277	0.157015	0.751767	2.68995	-24.6494	4784.51			3.35727	26.0074	3.17803	14.0211
	1.82005	4.97902	3.72821	40.6091	16.8968	20.1801	1.94367	5.31987	2.47486	17.2744	11.2702	11.49	239.602	0.042341	0.157231	0.734423	2.68104	-27.9529	4783.61			3.50909	25.8953	3.24614	13.3449
	1.82804	5.35892	3.89874	38.5474	16.4743	20.8376	1.95625	5.55254	2.4353	15.2825	11.184	11.0493	245.886	0.0424425	0.157151	0.756444	2.67345	-30.4229	4775.12			3.69523	25.2864	3.3147	12.5053
	1.82855	5.55013	4.11592	36.6289	16.296	20.403	1.89982	5.95091	2.43228	13.9482	11.0045	11.0558	271.577	0.0426591	0.157395	0.780664	2.67265	-31.7387	4766.21			3.83153	24.4427	3.42767	12.0028
	1.82567	5.45068	4.19034	35.5926	15.6351	20.6064	1.90853	6.13412	2.34823	13.08	11.2299	11.193	288.681	0.0432149	0.157667	0.792747	2.68773	-32.0511	4767.17			3.82223	23.9447	3.46363	11.8343
	1.80606	5.30199	4.04092	34.7925	13.9466	19.386	1.88286	6.65916	2.36905	12.3898	12.1337	11.0937	310.199	0.0440294	0.156431	0.797689	2.71241	-32.2178	4766.74			3.71632	22.7084	3.63702	11.8724
	1.76482	5.24149	3.98715	34.977	12.8697	18.6623	1.88906	7.21306	2.4829	11.4424	13.1774	11.4625	327.155	0.0444468	0.155715	0.807341	2.73825	-31.5887	4764.96			3.66448	22.1697	3.86167	12.0274
	1.77538	5.15413	4.00572	35.1983	13.0848	17.6894	1.94019	7.85856	2.58087	11.1891	13.5609	12.1092	320.351	0.0441656	0.155792	0.7996	2.75416	-29.872	4767.77			3.64508	21.9908	4.12654	12.2864
	1.79464	4.77894	4.07639	36.0648	12.6058	17.0003	2.01264	8.28201	2.63512	11.5151	13.9604	12.7192	310.161	0.0440873	0.15463	0.782533	2.76991	-26.7626	4765.19			3.54999	21.8903	4.30992	12.7316
	1.7879	4.67583	4.27502	35.4044	13.0839	17.0094	2.09417	9.15851	2.75241	11.9826	14.6649	13.1128	285.959	0.0438275	0.153576	0.76939	2.77683	-23.0222	4759.58			3.57958	21.8326	4.66837	13.2534
	1.82852	4.33211	4.47286	36.8694	13.5383	17.1516	2.1307	9.83723	2.78413	12.054	14.3794	13.2439	288.902	0.0435932	0.153281	0.779008	2.77929	-19.3393	4748.18			3.5445	22.5198	4.91735	13.2258
	1.84076	4.17158	4.68712	36.4295	14.2524	16.7838	2.12302	10.4627	2.73498	12.0545	13.976	13.3353	283.197	0.0429368	0.153357	0.787873	2.78928	-16.6538	4736.56			3.56649	22.4885	5.10689	13.1219
	1.86688	3.88177	4.8211	36.326	14.4998	16.1548	2.03452	10.9742	2.65037	12.2659	14.3351	13.1653	282.841	0.0430357	0.153287	0.786065	2.80874	-15.1017	4727.12			3.52325	22.3269	5.21968	13.2555
	1.88719	3.90872	5.01502	35.7029	14.375	15.4981	1.97801	10.8304	2.54209	11.5339	14.8006	12.7771	282.557	0.0428725	0.154021	0.780574	2.80376	-14.1324	4721.11			3.60364	21.8587	5.11683	13.0372
	1.92862	4.19264	5.2797	34.0737	14.1401	14.2672	1.94759	10.6126	2.45307	10.7062	14.2701	12.1875	292.79	0.0425197	0.15329	0.779585	2.80177	-13.9363	4712.86			3.80032	20.827	5.00442	12.3879
	1.94436	4.55947	5.16143	32.0736	13.4298	13.111	1.89845	10.2074	2.47503	10.1808	13.8393	11.6608	283.162	0.0429547	0.153367	0.760352	2.80077	-12.8465	4705.58			3.88842	19.5381	4.86028	11.8937
	1.97135	5.11051	5.13364	28.7205	11.7115	12.3863	1.85164	9.98172	2.43366	9.88668	13.4743	10.99	266.197	0.0429438	0.154067	0.745095	2.80408	-12.043	4687.41			4.07183	17.6061	4.75567	11.4503
	1.9572	5.77707	5.17971	25.2679	9.92065	11.7414	1.84984	9.40054	2.38299	9.3948	13.2155	10.6138	260.191	0.0435594	0.152668	0.750495	2.79484	-11.6836	4657.9			4.30466	15.6433	4.54446	11.0747
	1.95521	6.59622	5.09659	22.6284	9.15666	11.2104	1.83615	8.7674	2.34345	9.19895	12.2247	10.0135	245.829	0.0428833	0.151112	0.75549	2.7903	-11.7323	4616.36			4.54934	14.3318	4.31566	10.4791
	1.98328	7.3773	4.80064	20.5666	8.49501	10.4606	1.8976	8.08246	2.30364	8.82196	11.6165	9.39086	224.405	0.0430365	0.151345	0.756437	2.78222	-12.1974	4573.28			4.72041	13.1741	4.09457	9.94311
	1.96306	8.28437	4.80751	18.2849	8.35109	9.54516	1.91576	7.32909	2.30018	8.59396	10.8	8.85198	226.368	0.0432449	0.150557	0.762556	2.76017	-14.3047	4525.53			5.01831	12.0604	3.84834	9.41531
	2.03155	8.91205	4.77664	18.1318	8.85524	10.0228	1.99524	6.88549	2.35659	8.80891	10.7203	9.03514	233.457	0.0434763	0.150018	0.76721	2.74338	-15.1441	4456.36			5.24008	12.3366	3.74577	9.52144
	2.07316	9.3175	4.75756	18.196	9.3611	11.0139	2.04267	6.25876	2.40332	9.01762	10.4255	8.71836	244.211	0.0432564	0.150214	0.759083	2.74665	-15.1608	4364.09			5.38274	12.857	3.56825	9.38716
	2.24263	9.36261	4.63593	19.236	9.85504	12.8004	2.03944	6.02663	2.42075	9.06036	10.6041	8.06464	267.81	0.0439595	0.150718	0.746301	2.76121	-15.3971	4258.93			5.41372	13.9638	3.49561	9.24303
	2.32822	10.1508	4.53816	21.2446	10.8717	14.4975	2.02168	5.97353	2.42084	9.33825	10.5987	7.81659	293.418	0.0443641	0.151274	0.740272	2.77331	-16.1737	4137.86			5.6724	15.5379	3.47201	9.25119
	2.31623	9.95455	4.51266	23.8472	11.8532	15.9181	2.0402	6.0003	2.45726	9.37921	10.9186	7.71231	283.902	0.0442907	0.15072	0.729439	2.7827	-15.9321	3994.15			5.59448	17.2062	3.49925	9.33672
	2.31056	9.53585	4.53368	25.2968	12.2141	17.0714	2.03926	5.73835	2.4354	9.38154	10.6922	7.07811	294.364	0.0437232	0.150459	0.732075	2.77646	-15.5848	3846.27			5.46003	18.1941	3.40434	9.05061
	2.29025	9.37	4.51946	24.6849	12.7147	17.9371	2.086	5.69977	2.5288	9.23534	10.2936	6.71101	282.714	0.0442297	0.150186	0.727371	2.76439	-15.2413	3709.96			5.39323	18.4456	3.43819	8.74665
	2.18779	9.29678	4.69325	25.7794	13.4105	17.8619	2.12697	5.96773	2.60284	9.36965	9.90993	6.84124	274.69	0.0441993	0.149337	0.72544	2.74594	-15.0669	3566.25			5.39261	19.0173	3.56585	8.70694
	2.116	8.77096	4.694	26.311	13.0445	17.21	2.12578	6.27255	2.70801	9.27197	9.59386	6.81061	265.767	0.0437907	0.148562	0.711621	2.72139	-14.723	3439.38			5.19365	18.8552	3.70211	8.55881
	2.14839	8.31829	4.68491	25.7368	12.3891	16.4403	2.14507	6.3156	2.74398	9.04649	8.97494	6.73083	276.587	0.0433986	0.148696	0.709555	2.69703	-14.4908	3341.04			5.05053	18.1888	3.73488	8.25075
	2.168	8.16016	4.65836	25.4085	12.3017	15.571	2.10148	6.84716	2.74078	9.08161	8.89064	6.37753	282.121	0.0441478	0.147707	0.715895	2.66325	-14.9087	3263.28			4.99551	17.7604	3.89647	8.11659
	2.13808	7.85128	4.52866	24.5614	11.1262	14.2556	2.03579	7.0266	2.67719	9.0395	8.94667	6.18435	273.731	0.0438314	0.147205	0.709411	2.63111	-15.6064	3193.82			4.83934	16.6477	3.9132	8.05684
	2.11951	7.89733	4.11598	22.7731	10.2411	13.1004	1.99764	6.98389	2.595	8.56164	8.85592	6.27143	281.651	0.0429837	0.148229	0.712036	2.59481	-16.1963	3141.22			4.71094	15.3716	3.85884	7.89633
	2.03122	7.78488	3.71129	20.7837	9.94974	12.2014	1.9554	6.91684	2.55661	8.0843	8.67087	6.29494	312.886	0.0423659	0.149113	0.725008	2.55354	-16.5622	3077.77			4.50913	14.3116	3.80962	7.68337
	1.93787	7.70002	3.67477	19.0733	9.20999	11.1775	1.93636	6.95728	2.51301	7.9472	8.69457	6.61811	326.614	0.0425695	0.150086	0.73062	2.52767	-16.7731	2995.73			4.43755	13.1536	3.80222	7.75329
	1.88359	7.80543	3.62772	17.74	8.51405	11.1653	1.9335	6.81866	2.48797	7.7449	9.02165	7.1239	327.325	0.0419163	0.151161	0.735932	2.5183	-17.0269	2908.51			4.43891	12.4731	3.74671	7.96348
	1.87483	7.79115	3.63359	17.2652	8.45679	11.2832	1.9568	7.27437	2.47877	7.74821	8.58647	7.57692	317.796	0.0413663	0.153241	0.740164	2.50304	-17.2228	2826.29			4.43319	12.335	3.90331	7.97053
	1.92796	7.84201	3.54361	16.9297	8.10259	11.1159	1.98579	7.36387	2.52632	7.90529	8.40065	7.58031	302.117	0.0414245	0.154461	0.753203	2.50293	-17.6428	2744.54			4.43786	12.0494	3.95866	7.96208
	1.98705	7.75359	3.47342	16.4571	7.87781	11.0244	2.05369	7.38048	2.5637	8.14919	8.2615	7.48912	263.98	0.0418195	0.154937	0.75596	2.5117	-18.3052	2676.75			4.40469	11.7865	3.99929	7.96661
	1.97265	7.62609	3.55171	17.5197	8.13552	11.0695	2.08707	7.16956	2.64925	8.20412	7.93094	7.19959	232.851	0.0422557	0.155732	0.754947	2.51489	-19.4004	2611.52			4.38348	12.2416	3.96863	7.77822
	1.98897	7.41166	3.71823	18.5384	8.16683	11.0418	2.15024	7.3112	2.62494	8.12905	7.31248	6.84785	233.886	0.0420439	0.156128	0.749413	2.51788	-20.2683	2558.48			4.37295	12.5823	4.02879	7.42979
	1.98982	7.42017	3.74802	17.9011	8.32028	11.1477	2.14694	6.71738	2.6056	7.60097	7.13057	6.20338	252.254	0.0417038	0.156013	0.751476	2.53532	-21.2429	2513.82			4.386	12.4564	3.8233	6.9783
	1.9311	7.22941	3.92436	18.8252	8.62282	11.112	2.16158	6.50855	2.62258	7.28248	6.61472	5.8463	299.593	0.0411802	0.155741	0.748428	2.55016	-21.7225	2474.44			4.36162	12.8533	3.76424	6.58117
	1.9439	6.95022	3.91984	18.6272	8.48301	10.8399	2.12176	6.08532	2.53889	6.98775	6.34576	5.25733	332.546	0.0407302	0.155407	0.740029	2.56629	-22.3164	2440.75			4.27132	12.65	3.58199	6.19695
	1.99992	6.78348	3.91813	17.1835	8.32418	11.3083	2.09541	6.46095	2.34839	6.71011	5.89896	4.96106	362.352	0.0408856	0.154948	0.752359	2.59317	-22.3097	2412.98			4.23384	12.272	3.63492	5.85671
	1.94146	6.46178	4.01467	14.4648	8.17	10.8523	2.01976	6.25862	2.4018	6.44579	5.66243	4.71989	383.033	0.041257	0.15507	0.759999	2.64759	-22.2255	2378.8			4.1393	11.1624	3.56006	5.60937
	1.96612	6.16553	4.08589	14.093	8.13994	11.3847	1.988	6.36749	2.4764	6.56528	5.33178	4.38532	385.926	0.0417136	0.153659	0.768434	2.70043	-21.4607	2342.09			4.07251	11.2059	3.61063	5.42746
	2.01443	5.97597	3.95298	12.5789	7.8287	12.0877	1.93202	6.30845	2.54182	6.64525	5.244	4.5463	362.391	0.0424772	0.15432	0.779008	2.75166	-21.077	2306.37			3.98113	10.8317	3.5941	5.47852
	1.94649	6.03845	4.04092	12.0048	7.51051	11.96	1.89038	6.54417	2.67944	6.63806	5.20962	4.65555	326.27	0.0429136	0.154982	0.787972	2.78453	-20.034	2274.59			4.00862	10.4918	3.70467	5.50108
	1.91303	6.14041	3.79946	12.5647	7.33338	11.4138	1.85018	6.68801	2.79884	6.47634	5.27042	4.98492	289.522	0.0424352	0.155509	0.775436	2.80946	-19.4249	2238.38			3.95097	10.4373	3.77901	5.57723
	1.85204	6.45326	3.6085	12.6577	7.108	10.8954	1.82513	6.61146	2.84016	6.37967	5.28472	5.00923	241.731	0.0414734	0.155164	0.747969	2.8185	-18.4005	2201.83			3.97127	10.2204	3.75891	5.55787
	1.77834	6.62075	3.43664	12.7484	6.88156	10.2001	1.82675	6.45764	2.86268	6.17785	5.3294	5.12438	214.959	0.040809	0.155973	0.727629	2.81968	-17.4235	2165.68			3.94524	9.94335	3.71569	5.54387
	1.69126	6.78498	3.26985	13.1045	7.09367	10.1795	1.81632	6.73862	2.86029	6.34174	5.23054	5.09075	202.956	0.0403234	0.156531	0.708538	2.81693	-16.5588	2130.63			3.91537	10.1259	3.80508	5.55434
	1.68651	6.99969	2.98205	13.9183	7.19674	10.2195	1.82882	6.64359	2.82116	6.25275	5.15033	5.60992	212.01	0.041009	0.156998	0.693903	2.82033	-16.461	2094.09			3.88941	10.4448	3.76452	5.671
	1.72958	7.082	2.94891	14.0051	7.55815	11.0864	1.88907	6.24482	2.86126	6.58722	4.93861	5.89613	207.638	0.0418482	0.157193	0.688763	2.84156	-16.2528	2065.47			3.92016	10.8832	3.66505	5.80732
	1.74158	7.06215	3.03524	14.3306	8.20911	11.9089	1.96331	6.34495	2.97352	6.7762	4.82199	6.1812	203.222	0.0429176	0.156897	0.695934	2.8624	-16.4201	2050.67			3.94632	11.4829	3.76059	5.92646
	1.83784	6.95929	3.14395	14.5617	8.44399	13.4812	2.12265	6.56571	3.03875	6.76818	4.74913	6.14242	211.682	0.0437147	0.15652	0.696634	2.87389	-17.2597	2038.62			3.98036	12.1623	3.90904	5.88658
	1.93602	7.50461	3.09132	14.6331	8.38296	14.0232	2.22027	6.42497	3.11388	6.75866	4.73205	6.26818	225.579	0.0439156	0.155487	0.69447	2.88517	-17.7378	2038.54			4.17732	12.3464	3.91971	5.91963
	1.92096	7.48456	3.03081	13.4167	8.50151	14.2307	2.29867	6.58859	3.20866	6.84651	4.75636	5.76744	227.682	0.0434076	0.155036	0.702477	2.88352	-18.9311	2048.33			4.14544	12.0497	4.03198	5.7901
	1.91394	7.41429	3.1213	12.9835	8.40504	14.3667	2.33225	7.14031	3.22895	6.59936	4.63224	5.26075	244.632	0.042742	0.154276	0.710983	2.86139	-20.1432	2059.75			4.14984	11.9184	4.23384	5.49745
	1.98436	7.36162	3.23526	13.0017	8.16858	14.1119	2.37618	7.46132	3.35679	6.3488	4.71415	4.71848	267.649	0.0418492	0.154665	0.740992	2.83997	-22.2438	2073.79			4.19374	11.7607	4.3981	5.26048
	1.95402	7.61541	3.39819	12.3717	7.89239	12.9677	2.26709	7.70091	3.42978	6.27012	4.57397	4.55841	288.222	0.0413723	0.153674	0.759345	2.83954	-24.0347	2091.37			4.32254	11.0773	4.46593	5.13417
	1.9248	7.19683	3.61639	11.1811	7.31004	12.2752	2.24865	7.82035	3.35377	5.71605	4.39617	4.45213	298.565	0.0419907	0.152773	0.781883	2.83511	-26.8844	2105.69			4.24601	10.2554	4.47426	4.85478
	1.94381	7.11858	3.94135	10.0703	7.00862	12.1665	2.20669	8.0118	3.4161	5.4742	4.34766	4.40608	326.506	0.0422552	0.151744	0.796987	2.84626	-29.4549	2112.91			4.33458	9.74848	4.54486	4.74265
	1.9447	7.27115	4.07959	9.63979	6.78661	11.7497	2.165	7.81617	3.42565	5.28376	4.37617	4.33346	327.2	0.0421179	0.152046	0.826312	2.8505	-32.4051	2114.43			4.43181	9.39203	4.46894	4.66447
	1.86147	7.60192	4.16781	8.49923	6.87765	11.3765	2.1887	7.69934	3.36658	5.31223	4.36485	4.2802	318.282	0.0423818	0.151583	0.840317	2.85071	-34.5829	2114.25			4.54373	8.91781	4.41821	4.65243
	1.8558	7.68266	4.19882	7.12843	6.87573	11.34	2.25837	7.54219	3.48936	5.34421	4.54026	4.23614	321.523	0.0430424	0.152576	0.835459	2.84102	-36.6772	2114.86			4.57909	8.44806	4.42997	4.70687
	1.88522	8.3366	4.0564	7.12765	7.01852	11.7794	2.25675	7.40828	3.451	5.47574	4.66735	4.15159	341.388	0.0429898	0.153268	0.84034	2.82697	-37.8867	2115.11			4.75941	8.64186	4.37201	4.76489
	1.83465	8.88849	3.87192	7.16054	6.91158	11.7188	2.25991	7.24053	3.54485	5.36156	4.67952	4.69389	342.259	0.0433711	0.152232	0.858032	2.80011	-37.7748	2115.92			4.86502	8.59696	4.34843	4.91166
	1.78526	9.2911	3.6702	7.08029	7.1035	11.5086	2.23636	7.22286	3.59975	5.41774	4.80405	4.87025	327.724	0.0433936	0.153134	0.875101	2.78314	-38.1456	2117.04			4.91552	8.56414	4.35299	5.03068
	1.79733	9.24651	3.65562	7.04776	6.93326	11.3035	2.23251	7.17874	3.93621	5.51656	5.07521	5.05197	325.283	0.0426657	0.153519	0.872349	2.77267	-36.9211	2115.96			4.89982	8.42816	4.44915	5.21458
	1.8277	9.57955	3.49457	7.55419	7.06872	12.0874	2.20806	7.17456	4.02926	5.50673	4.9828	5.57027	294.433	0.0420164	0.152767	0.877762	2.76126	-37.2095	2107.56			4.96727	8.90344	4.47063	5.35326
	1.78631	9.69911	3.38292	7.82702	7.6303	11.9436	2.25182	7.6449	4.0804	5.68748	4.83696	5.6383	257.558	0.0412737	0.15295	0.886625	2.74535	-34.9473	2096.73			4.95611	9.13365	4.65904	5.38758
	1.78276	10.1092	3.205	8.23253	7.92015	11.4525	2.23875	7.66657	4.31594	5.80189	4.73024	5.2989	219.361	0.0410568	0.153404	0.871316	2.74153	-35.7323	2084.32			5.03231	9.20173	4.74042	5.27701
	1.80778	10.5488	3.08486	8.44244	7.57322	10.8267	2.2912	7.69706	4.79116	5.83516	4.7679	5.29321	193.374	0.0409448	0.152871	0.853696	2.74204	-32.4616	2074.12			5.14714	8.94745	4.92647	5.29876
	1.78958	10.9896	2.84857	9.05067	7.49068	10.7213	2.26869	7.58378	4.7878	5.92793	4.53215	6.00312	177.533	0.0419076	0.153031	0.82292	2.73487	-32.0071	2063.27			5.20925	9.08756	4.88009	5.48773
	1.76017	10.9419	2.75956	9.65032	7.18654	10.4838	2.25577	7.356	4.6626	6.03822	4.40269	6.41553	161.231	0.0424907	0.153176	0.806546	2.72232	145.912	2053.14			5.15388	9.10689	4.75812	5.61881
	1.69191	11.4826	2.81438	9.96662	6.42417	10.0393	2.18431	7.25232	4.59922	6.06618	4.27695	6.71342	168.429	0.0429857	0.153355	0.786613	2.7144	669.54	2046.08			5.32963	8.81003	4.67862	5.68552
	1.65832	11.0831	2.86094	10.7379	6.16782	10.3116	2.19899	7.13166	4.52078	6.35609	4.25315	7.84738	195.115	0.0428327	0.153794	0.76963	2.70192	1274.56	2039.12			5.20077	9.07243	4.61714	6.15221

## Sheet: P203 U3
	Ra Li	Oi Li	Oe Li	MF Li	ICO Li	LO Li	Ra Re	Oi Re	Oe Re	MF Re	ICO Re	LO Re	EKG	Kippwinkel	Rotwinkel	Kraft x	Kraft y	Druck li	Druck re			Bauch links	Rücken links	Bauch rechts	Rücken rechts
	1.4771	9.72039	6.23309	10.7856	3.45781	3.09366	1.79338	4.00508	6.21816	3.3635	2.38472	2.78924	79.3644	0.0558523	0.107079	0.702767	1.9025	41	-3227.9			5.81019	5.77904	4.00554	2.84582
	1.42085	9.48964	6.05173	10.7144	3.20373	3.08412	1.76863	4.03148	5.95126	3.34272	2.43813	2.95605	80.6035	0.0546621	0.108448	0.700303	1.91153	31	-3232.17			5.65407	5.66743	3.91712	2.9123
	1.37322	9.30427	5.783	10.5947	2.88493	2.93117	1.7992	3.93551	5.95282	3.30412	2.47325	3.00876	84.1831	0.0539463	0.109131	0.708587	1.92544	1.57617	-3233.77			5.48683	5.47028	3.89584	2.92871
	1.30282	8.89359	5.43536	11.0079	2.6119	2.87792	1.81142	4.21156	5.87298	3.54458	2.54696	3.2989	97.0941	0.0533198	0.110568	0.717185	1.95605	11	-3235.07			5.21059	5.49924	3.96532	3.13015
	1.24824	8.36193	5.21441	11.3846	2.36837	2.77245	1.74192	4.37364	5.86592	3.94378	2.79167	3.8682	111.044	0.0533045	0.111451	0.723078	1.95957	2504.65	L			4.94153	5.50848	3.99382	3.53455
	1.20258	7.82615	4.93419	12.0114	2.26174	2.90517	1.72236	4.56965	5.82878	4.74386	2.96319	4.51856	123.431	0.0529875	0.112351	0.721943	1.961	2702.33	-3239.54			4.65431	5.72612	4.04026	4.07521
	1.19887	7.1367	4.60955	12.3726	2.22582	3.14538	1.62317	4.77127	5.47668	5.47498	3.09441	5.14425	124.892	0.0527422	0.113152	0.733085	1.96373	2734.78	-3241.39			4.31504	5.9146	3.95704	4.57121
	1.19452	6.69048	4.34919	12.5614	2.23921	3.32342	1.656	4.88729	5.31709	6.16395	3.28181	5.49654	122.877	0.0532887	0.112525	0.726984	1.95976	2672.2	-3242.72			4.07806	6.04134	3.95346	4.98077
	1.20188	6.21955	4.2169	12.6104	2.26206	3.46562	1.61497	5.07891	5.11654	7.00193	3.5466	6.14569	120.332	0.0538811	0.112405	0.718845	1.95583	2496.48	-3247.01			3.87944	6.1127	3.93681	5.56474
	1.17024	6.19802	4.28917	12.3445	2.24935	3.59288	1.59342	4.92212	4.97225	7.92385	3.90297	6.7694	117.665	0.0543095	0.112302	0.718413	1.96395	2215.26	-3252.46			3.88581	6.06224	3.82926	6.19874
	1.18568	6.32053	4.54676	12.2852	2.27814	3.71722	1.59226	4.66527	4.78777	8.80681	4.16726	7.05301	108.378	0.0547722	0.11105	0.721705	1.97468	1851.56	-3256.51			4.01766	6.09351	3.68177	6.67569
	1.23837	6.35035	4.65577	11.9492	2.28273	3.91499	1.51009	4.49052	4.6664	9.95267	4.3792	7.22765	103.237	0.0548522	0.110211	0.731095	1.97214	1416.11	-3261.54			4.0815	6.04896	3.55567	7.18651
	1.26542	6.27109	4.62315	11.8916	2.24629	3.83319	1.53008	4.43823	4.61094	10.6441	4.62812	7.29147	100.815	0.055153	0.109153	0.72501	1.96608	966.31	-3266.02			4.05322	5.99036	3.52642	7.52121
	1.27563	6.43402	4.83303	11.4767	2.25301	3.74971	1.50991	4.15383	4.41313	10.8574	4.79686	7.27393	105.153	0.0553261	0.108052	0.72628	1.95563	536.034	-3270.38			4.18089	5.82647	3.35896	7.64272
	1.33326	6.75518	5.06018	11.1154	2.21822	3.72095	1.52575	4.07334	4.24344	10.8318	4.7564	7.22288	112.087	0.0547766	0.108245	0.736788	1.92558	166.876	-3275.2			4.38287	5.68487	3.28084	7.60369
	1.37057	7.28043	5.43884	10.6699	2.18419	3.66828	1.53548	4.10059	4.10784	11.1472	4.67265	6.78944	116.837	0.0545393	0.108124	0.735338	1.89032	-111.984	-3275.19			4.69661	5.50745	3.24797	7.53641
	1.39888	7.50604	5.55826	10.2413	2.13242	3.73174	1.54205	4.17599	3.94964	11.2982	4.48173	6.61259	119.721	0.0551279	0.108226	0.731488	1.85909	-315.919	-3275.92			4.82106	5.36848	3.22256	7.46417
	1.37368	7.86779	5.61015	9.59818	2.13898	3.5221	1.54411	4.18183	4.08412	11.4327	4.42998	6.36379	123.411	0.0551078	0.10853	0.731715	1.82444	-439.109	-3276.32			4.95054	5.08642	3.27002	7.40883
	1.41953	8.10804	5.96886	8.86396	2.13773	3.47296	1.58418	4.25354	4.26836	11.249	4.33568	6.47801	126.906	0.0553981	0.109879	0.734788	1.78431	-505.344	-3276.21			5.16548	4.82488	3.36869	7.35424
	1.41681	8.57714	6.30675	8.31901	2.14847	3.66751	1.61236	4.14788	4.469	12.0092	4.35744	6.66289	126.504	0.055645	0.111362	0.734847	1.75248	-538.962	-3277.12			5.43357	4.71167	3.40974	7.67652
	1.38306	9.27893	6.53888	7.84104	2.14277	3.79539	1.62047	4.13723	4.95165	12.2194	4.45961	6.75342	121.933	0.0562794	0.112658	0.737739	1.7426	-546.887	-3276.71			5.73362	4.59307	3.56979	7.81082
	1.40423	10.12	6.68822	7.74734	2.21149	3.91934	1.66911	3.99272	5.13124	12.3619	4.60166	7.00844	112.621	0.0572056	0.113424	0.74401	1.73719	-535.913	-3277.33			6.07081	4.62606	3.59769	7.99068
	1.46877	11.076	6.63855	7.61631	2.18926	4.04153	1.73808	3.9005	5.46163	12.3626	4.59389	7.14095	105.772	0.0574357	0.113634	0.748204	1.74063	-510.745	-3277.52			6.39443	4.6157	3.70007	8.03248
	1.62602	11.2117	6.68189	7.23397	2.21606	4.37902	1.8566	3.94023	5.84169	12.1007	4.57337	7.26899	111.845	0.0577441	0.113681	0.74511	1.75006	-474.597	-3277.28			6.50652	4.60968	3.87951	7.98101
	1.6531	12.1928	6.81582	7.16622	2.27479	4.59677	1.90803	3.96826	6.01491	11.5395	4.52289	7.34623	109.821	0.0586405	0.114118	0.745673	1.76351	-436.654	-3277.97			6.88725	4.67926	3.96373	7.80287
	1.70127	12.9068	7.02865	6.82736	2.29125	4.66388	1.93427	3.85168	6.12842	10.6644	4.32367	7.05843	108.244	0.0585358	0.115395	0.737001	1.77714	-397.259	-3277.56			7.21224	4.59417	3.97146	7.34884
	1.7597	13.1407	7.02107	6.55975	2.25159	4.93446	1.91199	3.85693	6.1327	9.59943	4.2068	6.76858	110.802	0.0582174	0.116018	0.734529	1.78516	-356.936	-3277.89			7.30716	4.58193	3.9672	6.85827
	1.74282	13.4428	7.0875	6.27839	2.26639	5.09357	1.85655	3.69159	6.15326	8.75702	3.84899	6.41468	109.404	0.0580434	0.115263	0.727736	1.79319	-318.491	-3278.16			7.42438	4.54612	3.90047	6.34023
	1.76941	13.4236	7.17439	5.91545	2.27545	5.20035	1.81342	3.67943	6.07209	7.886	3.58583	6.16383	113.442	0.0575972	0.114886	0.722607	1.80977	-287.951	-3277.92			7.45579	4.46375	3.85498	5.87855
	1.72775	13.7114	7.26968	5.69245	2.30391	5.24964	1.69833	3.48643	6.02169	6.71481	3.2927	5.60607	118.523	0.0577448	0.11507	0.721004	1.82994	-264.825	-3278.4			7.5696	4.41533	3.73548	5.20452
	1.6919	13.3726	7.17438	5.444	2.25281	5.54677	1.61449	3.32685	5.89805	5.90791	3.04774	5.29524	123.183	0.0570785	0.115783	0.718222	1.84759	-248.942	-3278.32			7.41297	4.41453	3.61313	4.7503
	1.69936	13.1929	7.14505	5.51245	2.24453	5.8701	1.54941	3.12573	5.91195	5.44239	2.90047	5.14866	143.271	0.0568455	0.114948	0.717281	1.8717	-237.868	-3278.45			7.34578	4.54236	3.52903	4.49717
	1.66968	13.1469	6.8668	5.3242	2.30712	6.02126	1.54301	3.00653	5.97537	5.09503	2.67718	5.20265	152.11	0.0569079	0.114568	0.726759	1.89925	-232.427	-3278.78			7.22779	4.55086	3.5083	4.32495
	1.69528	12.613	6.59927	5.31656	2.38354	6.19847	1.63735	2.98834	5.90762	5.06306	2.66839	5.24777	157.605	0.0570435	0.115167	0.736839	1.91349	-233.846	-3278.7			6.96918	4.63286	3.5111	4.32641
	1.69937	12.1516	6.35288	5.33464	2.39439	6.43131	1.62404	3.00042	6.07943	5.02425	2.57875	5.28842	166.751	0.0561827	0.11558	0.737669	1.92003	-240.679	-3278.85			6.73463	4.72011	3.56796	4.29714
	1.61288	12.0356	6.25847	5.46664	2.44746	6.42203	1.68006	2.96051	6.26182	5.11717	2.61805	5.40217	170.122	0.056722	0.116648	0.737074	1.91584	-249.951	-3279.09			6.63566	4.77871	3.63413	4.37913
	1.60244	12.155	6.31411	5.71282	2.5396	6.3366	1.69689	3.03437	6.3743	5.30354	2.7217	5.59247	173.395	0.0571486	0.116285	0.732783	1.89721	-258.093	-3279.01			6.69053	4.86301	3.70186	4.53923
	1.52174	12.1749	6.38158	5.87584	2.60235	6.17735	1.69315	3.19957	6.23645	5.6036	2.75703	5.82116	168.38	0.0578014	0.116803	0.745519	1.87764	-267.66	-3279.28			6.69273	4.88518	3.70972	4.72727
	1.45454	12.4185	6.47682	6.24155	2.63757	6.11807	1.66863	3.39634	6.0458	5.97778	2.80443	5.89896	155.41	0.0576075	0.116222	0.746754	1.85528	-278.096	-3279.38			6.78329	4.99906	3.70359	4.89373
	1.38247	12.4813	6.41383	6.64975	2.62346	5.92166	1.6129	3.46568	6.04738	6.28811	2.93754	5.98358	141.871	0.0579095	0.115785	0.745957	1.82795	-291.239	-3279.28			6.75921	5.06495	3.70865	5.06974
	1.40763	12.5586	6.46301	7.59315	2.74021	6.14043	1.59305	3.57938	5.82193	6.79205	2.97382	6.22313	127.722	0.0583703	0.115038	0.744639	1.82025	-305.901	-3279.61			6.80973	5.49126	3.66479	5.32967
	1.41082	12.5238	6.40109	8.38839	2.74696	6.37617	1.529	3.72939	5.47182	7.51638	3.0777	6.29481	114.016	0.0590142	0.113766	0.743714	1.81376	-322.699	-3279.4			6.77858	5.83718	3.57673	5.62963
	1.39843	12.2716	6.31037	8.78278	2.84518	6.52811	1.53182	3.91185	5.03765	8.07033	3.07922	6.24485	102.06	0.0591263	0.113527	0.730677	1.80411	-342.297	-3279.49			6.66012	6.05202	3.49377	5.79813
	1.38385	12.4592	6.0932	9.161	2.83035	6.4694	1.51736	3.96485	4.94274	8.73128	3.11965	6.32138	94.6772	0.05886	0.112184	0.716447	1.79704	-367.16	-3279.63			6.64541	6.15358	3.47498	6.05743
	1.41292	12.5225	6.00588	9.39767	2.7857	6.43162	1.51527	3.99344	4.93822	9.11643	3.2114	6.32117	91.0518	0.0587958	0.111974	0.706856	1.78863	-393.08	-3279.5			6.64709	6.205	3.48231	6.21634
	1.40859	12.4118	6.08466	9.42381	2.77209	6.53568	1.53917	4.10424	4.85236	9.72853	3.27834	6.33229	88.7403	0.0582792	0.11123	0.694978	1.76398	-417.887	-3279.78			6.63501	6.24386	3.49859	6.44638
	1.41146	12.4083	6.0213	9.19062	2.6757	6.68876	1.56687	4.28495	4.70491	10.2423	3.44604	6.22492	94.7157	0.0575748	0.110983	0.691139	1.76465	-439.513	-3279.57			6.61368	6.18503	3.51891	6.63775
	1.3573	12.2993	6.09197	9.35574	2.67781	6.73707	1.578	4.28649	4.68806	10.9159	3.48313	6.30464	104.178	0.0565111	0.111618	0.688925	1.74882	-464.396	-3279.69			6.58286	6.25688	3.51751	6.90124
	1.35192	12.4139	5.9372	9.02622	2.55945	6.75418	1.54337	4.3778	4.77751	11.1888	3.54001	6.27918	113.061	0.0559933	0.111247	0.695715	1.73271	-488.561	-3279.46			6.56768	6.11328	3.56623	7.00266
	1.37	12.1902	5.99191	8.59522	2.45798	6.79943	1.48588	4.51124	4.75832	11.3292	3.65526	6.13647	121.471	0.0559515	0.11146	0.696975	1.70671	-511.224	-3278.03			6.51738	5.95088	3.58514	7.04031
	1.3654	11.9527	5.9956	8.35966	2.46678	6.83217	1.47092	4.51012	4.61192	11.1157	3.82047	6.10827	129.059	0.056289	0.11281	0.701116	1.66833	-532.373	-3276.22			6.43789	5.8862	3.53098	7.01481
	1.34736	11.4428	5.94193	8.51462	2.44152	6.75961	1.45918	4.47866	4.59464	11.4696	3.86829	6.02751	141.007	0.0566679	0.1137	0.709295	1.66218	-553.331	-3273.86			6.24404	5.90525	3.51083	7.12181
	1.36232	11.4767	5.99429	8.49351	2.41717	6.52231	1.43661	4.47952	4.6561	11.5959	3.9532	6.14777	151.527	0.0569185	0.113183	0.715134	1.65486	-577.054	-3272.05			6.27778	5.811	3.52408	7.23231
	1.3794	11.1328	6.07571	8.05008	2.41771	6.44671	1.40478	4.51049	4.61043	11.5083	4.03691	5.97726	153.548	0.0574971	0.11282	0.714027	1.64555	-598.294	-3269.68			6.19598	5.63817	3.50857	7.17416
	1.47207	11.2287	6.31787	7.84099	2.36801	6.43479	1.47435	4.47239	4.59234	11.5278	4.14085	6.11609	154.943	0.0584332	0.112047	0.700661	1.6431	-616.633	-3268.38			6.33954	5.54793	3.51303	7.26159
	1.49633	11.186	6.50438	8.13263	2.39685	6.39442	1.50354	4.51954	4.54853	11.7076	4.27767	6.25228	153.447	0.059021	0.111464	0.699369	1.65432	-633.5	-3267.62			6.39558	5.6413	3.52387	7.4125
	1.49325	11.5543	6.53816	8.44847	2.48068	6.38903	1.53041	4.54139	4.49288	11.9361	4.2439	6.40424	158.171	0.0590665	0.110392	0.688131	1.6738	-647.717	-3268			6.52857	5.77273	3.52156	7.52809
	1.49911	11.9011	6.61685	8.46343	2.50075	6.19979	1.51628	4.59084	4.27413	12.4389	4.15145	6.43542	168.319	0.0589544	0.109668	0.670135	1.6976	-662.286	-3269.38			6.67236	5.72132	3.46042	7.67526
	1.48136	12.0179	6.54445	8.02529	2.46269	6.26376	1.53282	4.67652	4.20221	12.3845	4.09302	6.33946	172.422	0.059653	0.109548	0.656269	1.72375	-673.156	-3269.71			6.68124	5.58392	3.47052	7.60566
	1.47042	12.0632	6.47294	7.8962	2.4239	6.16242	1.54115	4.64417	4.01327	12.2764	3.99678	6.38745	174.664	0.060067	0.109164	0.649046	1.7448	-680.292	-3271.16			6.66886	5.49417	3.39953	7.55355
	1.43341	12.3005	6.40406	7.89273	2.35239	6.0236	1.5747	4.71934	3.98175	12.3175	3.97035	6.46087	169.226	0.0604358	0.110072	0.6452	1.78436	-684.692	-3271.11			6.71265	5.4229	3.42526	7.58292
	1.44133	12.0307	6.19076	7.80553	2.33587	6.09706	1.5739	4.81245	3.83768	12.3585	3.91215	6.41991	164.025	0.0604154	0.110839	0.636073	1.8102	-688.872	-3270.59			6.55427	5.41282	3.40801	7.56353
	1.37432	11.4957	6.04605	7.55071	2.29764	6.19753	1.51451	4.92618	3.7699	12.5355	3.92218	6.41931	152.968	0.0604651	0.112829	0.636625	1.82598	-693.646	-3270.74			6.30535	5.34863	3.40353	7.62565
	1.36891	10.9813	5.85562	7.35409	2.2387	6.19236	1.5053	5.06914	3.77957	12.7289	4.06609	6.31346	145.966	0.061293	0.11271	0.656439	1.83153	-697.969	-3269.01			6.06861	5.26172	3.45134	7.70281
	1.34986	11.1168	6.05722	7.1935	2.24038	6.22092	1.47652	5.11513	3.83898	12.6494	4.15825	6.40154	139.155	0.0618264	0.112392	0.675525	1.83834	-702.679	-3269.93			6.17463	5.21827	3.47688	7.7364
	1.36289	11.5418	6.25541	7.26805	2.26243	6.19166	1.49556	5.1133	3.98898	12.4735	4.10744	6.3126	124.647	0.0615555	0.113281	0.697148	1.845	-710.643	-3269.27			6.3867	5.24071	3.53261	7.63117
	1.34498	11.5636	6.25335	7.12519	2.29717	6.33982	1.49417	5.02594	4.05985	12.4663	3.96016	6.25421	116.449	0.0606618	0.112967	0.713038	1.86449	-721.677	-3269.4			6.38731	5.25406	3.52665	7.56022
	1.32207	11.9372	6.364	7.50946	2.29557	6.31761	1.44541	4.83131	4.01296	12.5103	3.96257	6.32818	111.422	0.059936	0.113037	0.728967	1.87795	-733.793	-3271.15			6.54109	5.37421	3.42989	7.60036
	1.3413	12.4484	6.59078	7.67136	2.27911	6.31507	1.44001	4.51072	4.01021	12.5352	3.8068	6.2746	111.147	0.0595538	0.111123	0.740168	1.90455	-747.014	-3270.26			6.7935	5.42185	3.32031	7.53886
	1.32954	12.7242	6.56672	7.69062	2.2554	6.14901	1.46092	4.35778	3.97906	12.0132	3.69651	6.16592	112.15	0.0592432	0.111772	0.742161	1.94795	-758.617	-3272.79			6.87347	5.36501	3.26592	7.29188
	1.30912	12.4884	6.44419	8.06888	2.35181	6.09138	1.44791	4.10938	3.86516	11.4102	3.39749	6.06703	117.75	0.0585734	0.112406	0.731984	1.99469	-770.584	-3272.69			6.74725	5.50402	3.14081	6.95825
	1.29697	12.4093	6.30868	8.59895	2.37479	5.7833	1.4273	3.91921	3.7548	11.1142	3.38272	6.02357	123.42	0.0578758	0.112259	0.726124	2.02031	-784.001	-3272.81			6.67167	5.58568	3.03377	6.84016
	1.29257	12.5577	6.38703	8.55107	2.39377	5.63326	1.41453	3.99303	3.68075	10.9523	3.39941	5.9678	125.195	0.057537	0.11229	0.727646	2.02699	-797.176	-3274.53			6.74576	5.52603	3.02944	6.77317
	1.26123	12.3348	6.2445	9.03411	2.44123	5.31035	1.37641	3.96796	3.6286	10.775	3.3655	6.0366	125.914	0.0570855	0.112535	0.728822	2.03614	-811.116	-3272.82			6.61352	5.59523	2.99099	6.7257
	1.23665	12.3639	6.04101	8.92341	2.40789	5.11826	1.39513	3.98269	3.54942	10.763	3.345	5.85419	123.742	0.0568117	0.113201	0.718497	2.041	-825.298	-3274.97			6.54718	5.48318	2.97575	6.65407
	1.21839	12.0968	5.72269	8.6275	2.40434	5.20357	1.39285	3.97391	3.56218	10.8252	3.44802	6.00368	122.819	0.0565511	0.113209	0.709759	2.02752	-842.106	-3274.04			6.34595	5.41181	2.97631	6.75897
	1.26976	12.2384	5.71318	8.50268	2.36016	5.04032	1.42643	3.91463	3.57764	11.0993	3.47368	6.07683	120.93	0.0571296	0.112594	0.721419	1.99705	-860.228	-3273.92			6.40711	5.30106	2.9729	6.88327
	1.27328	12.1027	5.62062	8.19988	2.28066	5.06481	1.42324	4.07587	3.61497	11.1123	3.49353	6.03106	115.719	0.0567375	0.11235	0.733458	1.97111	-876.468	-3275.47			6.3322	5.18179	3.03803	6.87896
	1.25495	11.9471	5.38274	8.14094	2.27149	5.19758	1.4142	4.14158	3.66365	11.4715	3.50426	6.07364	115.037	0.0559183	0.112673	0.729346	1.95985	-890.052	-3273.63			6.19492	5.20333	3.07314	7.01648
	1.26229	11.6313	5.21965	7.82762	2.21743	5.20573	1.38146	3.98629	3.72685	11.435	3.51064	5.96624	110.004	0.0552993	0.111473	0.727652	1.9542	-902.82	-3275.52			6.03773	5.08359	3.03154	6.97062
	1.26398	11.4055	5.05894	7.41928	2.14347	4.96201	1.39338	4.01924	3.70552	11.2746	3.41397	5.73695	115.821	0.0539763	0.110585	0.723051	1.93689	-914.404	-3274.3			5.90946	4.84159	3.03938	6.80852
	1.30884	11.6812	5.40036	7.42281	2.10364	4.75718	1.38928	3.9562	3.86038	10.7401	3.23598	5.7027	124.111	0.0524733	0.111109	0.730944	1.92231	-922.901	-3267.56			6.13014	4.76121	3.06862	6.55961
	1.2918	11.3616	5.53475	7.18381	2.08049	4.64392	1.40241	4.16009	3.82385	10.4551	3.11388	5.45407	132.476	0.0509179	0.111595	0.732172	1.8933	-928.963	-3239.89			6.0627	4.63607	3.12878	6.34103
	1.29961	11.602	5.82895	6.8894	2.09058	4.43065	1.42713	4.32443	3.81543	10.5257	2.9731	5.20482	153.088	0.0495162	0.112411	0.728899	1.85399	-934.666	-3201.98			6.24352	4.47021	3.189	6.23453
	1.31889	11.4829	5.95986	6.54719	2.05638	4.20646	1.46981	4.30504	3.84981	10.4014	2.87415	4.94869	165.802	0.0495523	0.112015	0.731236	1.81534	-940.728	-3168.36			6.25387	4.27001	3.20822	6.07475
	1.28379	11.524	6.078	6.17225	2.00326	3.89882	1.44908	4.19516	3.82838	10.2708	2.85421	4.57323	170.965	0.0501317	0.112071	0.730691	1.7895	-946.903	-3139.53			6.29526	4.02478	3.15754	5.89942
	1.28139	11.4558	6.27716	6.01834	2.06671	3.87982	1.48086	4.3461	3.78943	10.0795	2.89176	4.46142	170.082	0.0514402	0.112438	0.734067	1.77485	-952.465	-3113.8			6.33812	3.98829	3.20546	5.8109
	1.26135	11.2	6.18476	5.80721	2.11674	3.88802	1.45192	4.63483	3.64238	9.89905	2.92514	4.3185	163.077	0.0521824	0.111783	0.740339	1.751	-957.214	-3090.86			6.21538	3.93732	3.24305	5.71423
	1.22644	10.8721	6.2762	5.60478	2.14545	3.81042	1.45626	4.87866	3.61851	9.8865	3.04198	4.2438	152.535	0.0524743	0.111374	0.736853	1.74542	-962.055	-3073.94			6.12492	3.85355	3.31781	5.72409
	1.23278	10.4944	6.02104	5.4968	2.13265	3.7661	1.50699	4.93307	3.49641	9.74149	3.26308	4.22007	145.698	0.0532039	0.111504	0.732488	1.77256	-966.411	-3058.46			5.91607	3.79851	3.31216	5.74154
	1.22142	10.0729	5.78	5.28268	2.07716	3.69726	1.47119	4.89112	3.42734	10.1898	3.3502	4.11525	134.944	0.0543205	0.111079	0.735201	1.80346	-970.17	-3023.05			5.69143	3.6857	3.26322	5.88508
	1.24901	10.5554	5.68401	5.2222	2.12333	3.69256	1.50956	5.12209	3.34739	10.0335	3.393	3.93112	123.02	0.0540921	0.11193	0.733433	1.81817	-972.981	-2926.81			5.82947	3.67936	3.32634	5.78588
	1.25033	10.7746	5.61646	4.77072	2.10147	3.70149	1.53108	5.38022	3.30034	9.7197	3.33789	3.93077	113.421	0.0534868	0.112629	0.725655	1.82556	-974.306	-2768.65			5.88047	3.52456	3.40388	5.66279
	1.23268	10.6248	5.5763	4.75242	2.15027	3.63492	1.51389	5.44504	3.42578	9.71699	3.369	3.75718	107.424	0.0539327	0.112449	0.72116	1.84034	-975.068	-2509.07			5.81125	3.51254	3.46157	5.61439
	1.24112	10.7096	5.33888	4.41807	2.10945	3.49494	1.52103	5.77354	3.54794	9.45644	3.32459	3.61792	109.187	0.0553755	0.112018	0.708037	1.84412	-975.447	-2194.71			5.76321	3.34082	3.61417	5.46632
	1.25474	10.8923	5.20152	4.17411	2.20817	3.49423	1.50549	6.11992	3.63851	9.37172	3.1048	3.39942	109.34	0.0558257	0.111414	0.695446	1.82752	-975.159	-1794.36			5.78287	3.29217	3.75464	5.29198
	1.29197	10.5908	5.00589	4.15822	2.31658	3.47958	1.51934	6.72878	3.69892	9.25384	2.96469	3.25021	110.186	0.0560856	0.112037	0.692809	1.81212	-974.722	-1316.78			5.62954	3.31812	3.98234	5.15625
	1.33589	10.3824	5.11114	4.2362	2.37361	3.46056	1.49118	7.249	3.64023	9.38788	2.93491	3.41875	107.178	0.0563968	0.111818	0.6972	1.81546	-974.253	-725.622			5.60981	3.35679	4.1268	5.24718
	1.37038	9.71129	4.96053	4.59841	2.39888	3.52394	1.47923	7.20512	3.78002	10.026	2.89676	3.55218	102.345	0.0575233	0.111367	0.700624	1.82004	-973.472	-98.9392			5.3474	3.50708	4.15479	5.49165
	1.36249	9.21756	4.82358	4.8106	2.33352	3.79929	1.48277	7.47104	3.68982	11.0906	2.94771	3.75869	99.5034	0.0573686	0.111542	0.709256	1.81626	-972.648	558.206			5.13455	3.6478	4.21454	5.93233
	1.36642	9.2301	4.7778	5.15677	2.35971	4.105	1.50172	7.35775	3.53059	11.9836	2.98467	3.99591	96.1662	0.0571123	0.11177	0.726306	1.81822	-971.73	1222.68			5.12477	3.87383	4.13002	6.3214
	1.37716	9.25702	4.78057	5.89475	2.36575	4.19718	1.52136	7.17487	3.3349	12.9518	2.9733	4.19449	93.3026	0.056795	0.112413	0.739523	1.82519	-970.685	1938			5.13825	4.15256	4.01038	6.70653
	1.34242	9.2655	4.81918	6.6046	2.47467	4.5236	1.49271	6.62966	3.25235	13.3605	3.00849	4.55183	107.136	0.0568624	0.111715	0.749755	1.82238	-969.751	2658.56			5.14237	4.53429	3.79157	6.97361
	1.29161	9.46967	4.71553	7.0813	2.56268	4.82737	1.48159	5.581	3.27471	13.8693	3.05553	4.90761	114.43	0.0566564	0.110773	0.758618	1.82029	-968.657	3288.37			5.15894	4.82378	3.44577	7.27748
	1.28655	10.2463	4.89377	7.81986	2.63923	5.04194	1.4314	5.08291	3.16509	13.7484	3.07022	5.08286	119.043	0.0563334	0.110944	0.764727	1.81078	-967.776	3794.59			5.47555	5.16701	3.22647	7.30048
	1.25321	11.1792	4.98338	8.27336	2.81963	5.29963	1.40733	4.95709	3.11467	13.1971	2.98235	5.20348	124.327	0.056108	0.11101	0.767799	1.79797	-967.3	4205.05			5.80526	5.46421	3.1597	7.12763
	1.25786	12.0586	5.28524	9.21203	2.96296	5.58129	1.37648	4.81453	3.25287	12.8371	2.94364	5.47476	134.03	0.0560948	0.111713	0.769065	1.76823	-966.853	4510.43			6.20057	5.91876	3.14796	7.08516
	1.23063	12.3864	5.2829	10.23	3.21815	5.889	1.3568	4.81078	3.28868	12.3993	2.77444	5.55646	148.16	0.0563814	0.112973	0.76743	1.74102	-966.892	4660.84			6.29996	6.44571	3.15209	6.91006
	1.26248	13.0216	5.43715	11.2602	3.30256	6.26484	1.39485	4.45855	3.31344	12.5107	2.73529	5.74842	157.528	0.0560324	0.11406	0.769467	1.71889	-967.137	4689.12			6.57375	6.94254	3.05561	6.99812
	1.28747	13.7588	5.69593	12.2157	3.52954	6.46073	1.39153	4.24231	3.25016	11.9614	2.65305	5.91567	157.475	0.0560024	0.114658	0.773753	1.72146	-967.56	4657.99			6.91408	7.40199	2.96133	6.84339
	1.27261	13.9275	5.9879	12.5818	3.58837	6.63239	1.38014	4.35819	3.26379	12.043	2.66375	6.12871	158.292	0.0561145	0.114532	0.778705	1.70828	-968.464	4601.66			7.06267	7.60085	3.00071	6.94516
	1.31242	14.0865	6.43063	13.21	3.79494	6.77319	1.43269	4.35205	3.40907	11.6793	2.66111	6.12052	154.457	0.0562396	0.114426	0.779014	1.68629	-969.127	4490.1			7.27653	7.92604	3.0646	6.82031
	1.35161	14.0287	6.51292	13.2061	3.90593	6.56628	1.46848	4.12603	3.46956	11.1497	2.60463	6.18338	150.182	0.0558708	0.114769	0.77457	1.66256	-969.963	4318.36			7.29774	7.89278	3.02136	6.64591
	1.37834	13.5705	6.52284	13.2361	3.91081	6.36524	1.4774	3.67423	3.5419	10.2372	2.65128	6.0961	149.31	0.0554122	0.113581	0.769889	1.65506	-970.824	4081.24			7.15721	7.8374	2.89785	6.32819
	1.37804	13.3907	6.79582	12.7184	4.03829	6.13825	1.45422	3.83654	3.62842	9.36462	2.64787	5.95949	144.566	0.0560538	0.112481	0.769383	1.65314	-971.462	3797.18			7.18817	7.63165	2.97306	5.99066
	1.43304	13.02	6.66117	12.52	4.12733	5.94553	1.47234	3.96414	3.7051	8.64901	2.71429	5.72494	136.563	0.056861	0.112099	0.767682	1.64983	-972.272	3476.15			7.03808	7.53096	3.04719	5.69608
	1.47076	12.7291	6.60356	12.7697	4.34693	5.78013	1.46296	4.11302	3.8497	7.84665	2.68244	5.55251	126.405	0.0574251	0.112092	0.76812	1.65268	-972.865	3116.81			6.93447	7.63225	3.1419	5.36053
	1.45835	12.4819	6.43032	12.8832	4.64363	5.32449	1.42309	4.31643	3.99531	7.20719	2.68213	5.22635	115.634	0.0576277	0.112819	0.770784	1.66698	-973.375	2767.96			6.79018	7.6171	3.24494	5.03856
	1.46168	11.9093	6.00672	13.1272	4.87233	5.18024	1.46756	4.48328	3.99804	6.81984	2.67276	4.96559	105.238	0.0579247	0.112842	0.77655	1.69158	-974.011	2427.27			6.45925	7.7266	3.31629	4.8194
	1.50401	11.7234	5.91702	13.6357	4.97676	5.10877	1.54573	4.80916	4.06725	6.59781	2.63515	4.65236	95.1882	0.0579726	0.112987	0.779673	1.72234	-974.29	2148.59			6.38147	7.90708	3.47405	4.62844
	1.53479	11.6905	5.88524	13.9858	5.23916	4.84602	1.58096	5.06759	4.16814	6.22337	2.55259	4.53324	88.1933	0.0581137	0.112892	0.786805	1.74372	-974.731	1934.48			6.37019	8.02366	3.60556	4.4364
	1.50077	11.4455	5.70798	14.4441	5.43824	4.75847	1.59006	5.1605	4.32169	6.09282	2.42192	4.32503	86.0244	0.0580929	0.113291	0.787985	1.75302	-974.985	1767.17			6.2181	8.21361	3.69075	4.27992
	1.50038	11.4006	5.67973	14.2503	5.40118	4.79671	1.65512	5.48431	4.54508	5.75785	2.39076	4.10373	88.0834	0.0583165	0.113212	0.781831	1.76738	-975.15	1641.74			6.19358	8.14941	3.89484	4.08411
	1.49876	11.0905	5.68097	14.2355	5.33542	4.76192	1.66544	5.88894	4.60767	5.94237	2.37314	3.93715	89.0854	0.0579812	0.11239	0.775158	1.78337	-975.436	1552.52			6.09007	8.11094	4.05402	4.08422
	1.53096	10.7683	5.75035	14.2068	5.32279	4.82132	1.7235	6.48547	4.85475	5.74184	2.41225	3.85182	93.1647	0.0583941	0.111944	0.770013	1.79102	-975.493	1516.85			6.01654	8.11697	4.35457	4.00197
	1.54286	10.2618	5.64369	13.9322	5.27072	4.65018	1.71331	6.63809	4.98401	5.5341	2.46626	3.73138	102.942	0.0589675	0.111802	0.77002	1.78795	-975.671	1503.58			5.81611	7.95102	4.44513	3.91058
	1.55864	10.2317	5.37121	13.4018	5.17087	4.70946	1.7082	6.6919	5.26854	5.37626	2.48004	3.72711	114.08	0.0593975	0.11103	0.772911	1.80109	-975.8	1495.3			5.72052	7.76069	4.55621	3.86114
	1.56388	9.81526	5.21743	12.3709	4.95943	4.7794	1.74378	6.89884	5.32131	5.24066	2.52307	3.71471	124.635	0.0592642	0.110478	0.773602	1.81381	-975.888	1503.28			5.53219	7.36991	4.65464	3.82615
	1.54324	9.56182	4.94987	11.6151	4.60343	4.82311	1.72445	6.93442	5.26913	5.09504	2.57992	3.92632	131.175	0.0592262	0.110743	0.778701	1.83529	-976.013	1527.23			5.35164	7.01387	4.64266	3.86709
	1.52509	8.83188	4.46334	10.9497	4.59494	4.80948	1.71306	6.69684	5.09441	4.90695	2.57855	4.19948	134.888	0.0593656	0.111328	0.778492	1.86101	-976.081	1556.4			4.9401	6.78471	4.50144	3.89499
	1.50639	8.14598	4.26173	10.2261	4.41745	4.76344	1.71413	6.4573	4.98652	4.44895	2.56413	4.27974	142.887	0.0598282	0.112311	0.789132	1.87641	-976.187	1585.85			4.63803	6.469	4.38598	3.76427
	1.48324	7.75615	4.22513	10.2184	4.16529	4.78106	1.70164	6.40196	4.82521	4.3405	2.5901	4.40226	147.759	0.0598136	0.112843	0.792418	1.88306	-976.385	1610.64			4.48817	6.38826	4.3096	3.77762
	1.44307	7.53037	4.26898	9.61433	4.00086	4.7596	1.69109	6.4055	4.7723	4.17392	2.52303	4.49519	155.098	0.0599959	0.113807	0.783812	1.87842	-976.516	1642.01			4.41414	6.12493	4.28963	3.73071
	1.46269	7.57389	4.41623	9.29589	3.76599	4.76158	1.66671	6.64247	4.66036	4.15452	2.51048	4.57185	157.603	0.0595095	0.114139	0.786228	1.86934	-976.614	1670.51			4.48427	5.94115	4.32318	3.74562
	1.43286	7.31091	4.53123	9.00813	3.8443	4.68759	1.63441	6.61603	4.60088	4.18446	2.47399	4.43295	160.274	0.0596013	0.113794	0.80186	1.85734	-976.771	1691.66			4.425	5.84667	4.28377	3.69713
	1.44948	7.33856	4.57306	8.69315	3.7443	4.6179	1.62406	6.66511	4.64701	4.23858	2.49782	4.5266	165.353	0.059233	0.11399	0.810907	1.84555	-976.88	1701.81			4.4537	5.68512	4.31206	3.75433
	1.47225	7.22064	4.52839	8.74124	3.59746	4.52425	1.5873	6.75209	4.67093	4.42071	2.46282	4.5076	163.642	0.0593736	0.112776	0.817915	1.85042	-977.04	1714.96			4.40709	5.62099	4.33677	3.79705
	1.52822	7.32069	4.51731	8.88622	3.40963	4.35276	1.55943	6.65877	4.73385	4.36429	2.44504	4.34938	155.814	0.0593091	0.112346	0.828613	1.85361	-977.112	1730.54			4.45541	5.54954	4.31735	3.71957
	1.56902	7.29587	4.43805	8.78277	3.32552	4.21975	1.50148	6.62859	4.88163	4.40631	2.52319	4.40193	146.846	0.0592079	0.111511	0.837309	1.86365	-977.198	1737.51			4.43431	5.44268	4.33723	3.77714
	1.53505	7.28327	4.30667	9.07678	3.3431	4.07754	1.4732	6.62886	4.83743	4.5277	2.60792	4.53852	135.745	0.0599982	0.109912	0.849145	1.88578	-977.49	1716.37			4.375	5.49914	4.31316	3.89138
	1.53552	7.41432	4.2263	9.75716	3.14923	3.89969	1.45494	6.52602	4.75012	4.48707	2.73231	4.62449	126.054	0.0597286	0.109722	0.842108	1.88777	-977.59	1671.34			4.39205	5.60203	4.24369	3.94795
	1.5605	7.37231	4.18832	10.3945	3.03876	3.89183	1.42386	6.47344	4.76889	4.53348	2.816	4.67799	117.807	0.0596357	0.108799	0.837454	1.88249	-977.786	1605.47			4.37371	5.77503	4.22206	4.00915
	1.55842	7.50777	4.10812	11.2031	3.01267	4.03864	1.42342	6.32758	4.82565	4.7355	2.86377	4.86418	114.927	0.0590788	0.10913	0.828617	1.88215	-978.02	1518.04			4.39144	6.08479	4.19222	4.15448
	1.51212	7.59947	4.03336	11.4761	3.20491	4.11742	1.44033	6.36592	4.78629	4.97479	2.99309	5.00072	119.079	0.0585752	0.109114	0.820659	1.86462	-978.072	1408.69			4.38165	6.26613	4.19751	4.32287
	1.48568	7.7939	4.03007	12.0197	3.37338	4.17906	1.52649	6.44292	4.54618	5.24056	3.08148	5.12513	133.281	0.0585975	0.108484	0.808161	1.85038	-978.376	1265.6			4.43655	6.52405	4.17186	4.48239
	1.4786	7.73508	4.11615	12.4746	3.42035	4.3904	1.54972	6.32369	4.54398	5.23798	3.19698	5.04996	147.483	0.0576484	0.108747	0.795938	1.83736	-978.436	1099.4			4.44328	6.7618	4.13913	4.49498
	1.54202	7.94159	4.13374	12.7857	3.4874	4.55548	1.58894	6.30541	4.50459	5.33773	3.2753	5.06727	158.359	0.0579529	0.109143	0.787567	1.84241	-978.571	931.569			4.53912	6.94287	4.13298	4.5601
	1.51938	8.14461	4.08682	13.0041	3.59157	4.68256	1.57488	6.34424	4.42642	5.44241	3.23237	4.89873	167.89	0.0576879	0.109237	0.78579	1.85234	-978.839	764.405			4.5836	7.09273	4.11518	4.5245
	1.44455	8.03085	4.05303	12.9069	3.68244	4.6227	1.54836	6.5308	4.46817	5.56597	3.17235	4.7561	175.072	0.0577785	0.108885	0.782152	1.88084	-978.868	569.424			4.50948	7.07069	4.18244	4.49814
	1.44896	7.97133	4.03022	13.0608	3.76537	4.55633	1.56724	6.49437	4.49469	5.70383	3.06687	4.81318	181.839	0.0583415	0.109144	0.781056	1.91021	-979.133	359.544			4.4835	7.12749	4.18544	4.52796
	1.42686	8.2365	4.31829	13.5751	3.91793	4.78566	1.52703	6.62994	4.71527	5.83508	2.93883	4.95552	190.837	0.0586103	0.108767	0.782725	1.94206	-979.296	183.806			4.66055	7.42623	4.29075	4.57648
	1.38627	8.27372	4.31548	13.8838	3.98496	4.89552	1.49985	6.79999	4.78348	6.2217	2.82328	5.06701	188.559	0.057968	0.108942	0.780851	1.95201	-979.344	30.0153			4.65849	7.5881	4.36111	4.704
	1.36957	8.32454	4.35677	14.1549	4.15414	4.95208	1.52066	6.98285	4.85092	6.34253	2.76103	5.06731	177.511	0.0570141	0.109526	0.788392	1.9457	-979.6	-112.693			4.68363	7.7537	4.45148	4.72362
	1.37402	8.13136	4.44993	14.2551	4.37088	5.03618	1.51563	7.00047	4.94747	6.30708	2.74878	5.27627	165.457	0.0562684	0.110114	0.799395	1.93639	-979.629	-258.418			4.65177	7.88737	4.48786	4.77738
	1.44159	8.3718	4.78404	14.4995	4.72081	5.22135	1.5749	6.82934	4.80513	6.35681	2.74798	5.34167	151.913	0.0562824	0.111531	0.808192	1.92128	-979.724	-388.24			4.86581	8.14722	4.40313	4.81549
	1.46028	7.96195	4.91164	15.2484	4.81705	5.5154	1.6	6.90062	4.82245	6.10065	2.82131	5.31348	140.026	0.0560297	0.112292	0.811065	1.90258	-979.938	-503.798			4.77796	8.52695	4.44102	4.74515
	1.49526	7.75839	4.93912	15.5421	4.97913	5.63751	1.62617	6.90903	4.86724	6.19144	2.87292	5.12057	130.25	0.056019	0.112815	0.813051	1.87329	-979.894	-623.731			4.73092	8.71957	4.46748	4.72831
	1.51569	7.6595	5.0615	16.0384	5.26753	5.71744	1.62798	6.96095	4.92544	5.82541	2.86274	5.11867	116.514	0.0565453	0.113551	0.81285	1.8637	-980.076	-743.973			4.74556	9.00779	4.50479	4.60227
	1.52232	7.42271	5.05721	16.4103	5.51039	6.04075	1.6245	6.74761	4.95004	5.8159	2.84159	5.02621	107.696	0.0573769	0.114223	0.813119	1.84598	-980.22	-865.436			4.66742	9.32047	4.44072	4.56123
	1.50494	7.20673	5.01523	17.3007	5.53652	6.30174	1.62814	6.98038	4.95612	5.99882	2.8502	5.04188	102.125	0.0577446	0.114698	0.806055	1.84671	-980.171	-982.538			4.57563	9.71298	4.52155	4.6303
	1.47941	7.07329	4.97204	17.8397	5.61979	6.50068	1.62851	7.24207	5.01593	6.08494	2.86164	5.10654	102.788	0.0576166	0.114528	0.787854	1.85468	-980.443	-1105.42			4.50825	9.98674	4.62884	4.68437
	1.47228	6.93761	4.76077	17.6898	5.6055	6.50142	1.60252	7.38417	5.20313	6.11467	2.77562	5.10879	101.46	0.0581497	0.114616	0.780802	1.85574	-980.426	-1235.36			4.39022	9.93224	4.72994	4.66636
	1.43509	6.97619	4.65179	17.1985	5.72334	6.46931	1.58462	7.31331	5.16061	5.86064	2.69409	5.05479	104.13	0.0584753	0.114586	0.778327	1.84839	-980.515	-1358.81			4.35436	9.79705	4.68618	4.53651
	1.42277	6.98118	4.70641	17.858	5.49844	6.49652	1.58278	7.30423	5.20112	5.94666	2.67981	4.9752	112.51	0.0584031	0.115056	0.774259	1.82804	-980.777	-1488.89			4.37012	9.951	4.69604	4.53389
	1.41185	7.24084	4.74799	17.8017	5.42191	6.48145	1.57154	7.22392	5.1632	6.09546	2.6652	4.85515	114.008	0.0581863	0.113913	0.774926	1.81562	-980.621	-1615			4.46689	9.90169	4.65289	4.53861
	1.37127	7.53022	4.93856	17.8173	5.49496	6.61953	1.57934	6.98269	5.30098	6.08612	2.60515	4.86728	114.528	0.0577709	0.11224	0.779675	1.79406	-980.841	-1729.17			4.61335	9.97725	4.621	4.51952
	1.36314	7.57119	4.96616	17.4457	5.36158	6.51036	1.56363	6.91794	5.30836	5.84283	2.57746	4.87198	114.748	0.0570179	0.111004	0.781171	1.76147	-980.967	-1828.12			4.6335	9.77255	4.59664	4.43076
	1.36495	7.63363	4.92362	17.5013	5.44052	6.58279	1.55206	6.80351	5.35723	5.84226	2.53681	4.93917	114.81	0.0575314	0.109775	0.778894	1.73114	-980.775	-1913.63			4.64073	9.84155	4.57093	4.43941
	1.36395	7.63137	4.8156	17.7119	5.35157	6.75412	1.54337	6.45989	5.69804	5.94479	2.53831	4.98061	123.974	0.0574662	0.108711	0.766892	1.71673	-981.294	-1986.95			4.60364	9.9392	4.5671	4.4879
	1.34244	7.45644	4.71952	17.3082	5.4369	7.10256	1.48783	6.15973	5.78146	5.92525	2.53867	5.1335	125.942	0.0573465	0.107387	0.76637	1.70399	-981.095	-2044.39			4.50613	9.94922	4.47634	4.53247
	1.32143	7.33283	4.44362	17.9635	5.53444	7.17174	1.49031	6.0757	6.02061	5.94932	2.56211	5.405	124.766	0.05693	0.107331	0.753223	1.69622	-981.116	-2094.48			4.36596	10.2232	4.52887	4.63881
	1.32698	7.13512	4.13744	18.1091	5.46892	7.27905	1.47937	6.32809	6.03869	5.93338	2.49975	5.53204	121.121	0.0562014	0.108286	0.761765	1.69399	-981.48	-2140.19			4.19985	10.2857	4.61539	4.65506
	1.30362	7.22632	4.17943	17.8187	5.47641	7.36259	1.44635	6.32691	6.07939	6.10535	2.48106	5.51502	120.97	0.0565558	0.108865	0.771064	1.70223	-980.896	-2193.79			4.23646	10.2192	4.61755	4.70048
	1.27976	7.11212	4.09452	17.831	5.32325	7.4652	1.46312	6.21482	6.47968	6.30602	2.50255	5.39622	123.472	0.0569629	0.109059	0.78844	1.71975	-981.4	-2242.48			4.16213	10.2065	4.71921	4.73493
	1.23276	6.78338	4.21007	18.1294	5.24503	7.42781	1.43651	6.13291	6.43779	6.59189	2.45754	5.3148	120.215	0.0570577	0.109957	0.805133	1.722	-981.013	-2289.32			4.0754	10.2674	4.66907	4.78808
	1.26384	6.88202	4.35813	17.8594	5.11676	7.56045	1.4806	6.26644	6.52552	6.55914	2.44013	5.2176	115.826	0.0573942	0.110645	0.817513	1.72194	-980.465	-2337.94			4.168	10.1789	4.75752	4.73895
	1.27948	6.94719	4.61365	17.1153	5.06375	7.58911	1.49792	6.3486	6.38008	6.4215	2.42641	4.94992	110.884	0.0571868	0.110895	0.828709	1.71719	-981.023	-2395.74			4.28011	9.92273	4.7422	4.59928
	1.30858	7.1253	4.82253	16.6984	5.01327	7.61815	1.54004	6.41358	6.36568	6.291	2.45854	4.75588	106.348	0.0566891	0.111351	0.837966	1.70871	-979.664	-2466.92			4.4188	9.77659	4.7731	4.50181
	1.32897	6.96478	4.73928	16.7423	5.0057	7.55074	1.53755	6.17877	6.42494	6.10458	2.44244	4.65887	103.638	0.0565026	0.11172	0.848781	1.70601	-979.998	-2534.49			4.34435	9.76626	4.71375	4.40196
	1.33417	6.98243	4.82785	16.8002	4.90332	7.53543	1.51918	5.94034	6.33973	6.02093	2.38074	4.68358	97.5737	0.0563946	0.111147	0.856949	1.71473	-979.247	-2601.82			4.38149	9.7463	4.59975	4.36175
	1.34667	7.27489	4.98498	16.2956	5.02913	7.68445	1.51822	6.09719	6.42267	5.74739	2.38741	4.69165	100.232	0.0557883	0.111642	0.858278	1.72148	-977.982	-2667.11			4.53551	9.66973	4.67936	4.27549
	1.36845	7.42484	5.16047	16.009	5.09368	7.37439	1.51801	6.33652	6.28852	5.65751	2.39855	4.73302	104.42	0.055415	0.112049	0.859651	1.74641	-978.616	-2735.48			4.65125	9.49234	4.71435	4.26303
	1.34942	7.3539	5.08929	15.9126	5.14434	6.99358	1.53217	6.37384	6.35551	5.68395	2.41656	4.59168	107.967	0.0550876	0.112177	0.861192	1.75791	-976.321	-2802.42			4.59754	9.35016	4.75384	4.23073
	1.3412	7.24935	4.97708	15.605	5.04462	6.45926	1.47435	6.16769	6.46199	5.53489	2.39709	4.45496	116.632	0.0560023	0.111361	0.857365	1.77767	-976.758	-2853.97			4.52254	9.0363	4.70134	4.12898
	1.29564	7.39905	4.96048	15.1757	5.01237	6.17178	1.46189	6.03912	6.56665	5.47805	2.36294	4.37402	120.86	0.0568544	0.111524	0.858251	1.79163	-976.082	-2891.06			4.55173	8.78663	4.68922	4.07167
	1.26983	7.41582	5.1069	14.7193	4.95944	5.94693	1.46793	6.02989	6.58234	5.24077	2.36532	4.19542	126.284	0.0570791	0.112237	0.851017	1.79422	-974.535	-2923.75			4.59752	8.54189	4.69338	3.93384
	1.25836	7.50264	5.1017	14.6422	4.81664	5.49164	1.44679	5.9766	6.70336	5.19951	2.3875	3.98476	132.817	0.0573719	0.112642	0.84591	1.81191	-975.995	-2956.87			4.6209	8.31682	4.70892	3.85726
	1.24998	7.73695	5.1072	14.0763	4.80581	5.06058	1.44592	5.69129	6.44455	4.84345	2.32864	3.73111	137.941	0.0571232	0.112639	0.828833	1.83875	-973.705	-2988.41			4.69804	7.98089	4.52725	3.6344
	1.29969	8.11468	5.26787	13.2873	4.66203	4.8341	1.43814	5.64606	6.3286	4.27278	2.234	3.54417	140.272	0.0572218	0.11267	0.809257	1.85511	-974.77	-3012.3			4.89408	7.59449	4.47093	3.35032
	1.302	8.52996	5.54126	12.7937	4.58669	4.63681	1.39793	5.61746	6.45672	4.09478	2.21603	3.39254	135.89	0.0571383	0.111978	0.792561	1.88525	-974.587	-3032.15			5.12441	7.33908	4.4907	3.23445
	1.40712	8.72358	5.72144	12.3115	4.46021	4.35158	1.41374	5.58187	6.48589	4.09212	2.26024	3.21357	142.858	0.0562873	0.112546	0.76978	1.90043	-972.916	-3056.9			5.28405	7.04111	4.49384	3.18864
	1.41489	9.18184	5.89833	11.5745	4.45311	3.98585	1.41736	5.54105	6.46617	3.94849	2.24236	3.0936	152.683	0.0559166	0.113085	0.749318	1.90574	-974.879	-3083.67			5.49835	6.67116	4.47486	3.09482
	1.44766	9.61435	6.077	11.8428	4.46911	3.68104	1.45457	5.26164	6.28219	3.96135	2.25785	2.97165	155.369	0.056374	0.112375	0.725244	1.91331	-972.259	-3108.83			5.713	6.66432	4.3328	3.06362
	1.48783	10.1345	6.40627	11.663	4.52217	3.57773	1.43965	5.16326	6.30205	3.84128	2.32571	3.01264	152.32	0.0563038	0.112257	0.710772	1.91777	-972.956	-3130.13			6.00954	6.58764	4.30165	3.05987
	1.51519	10.1867	6.43608	11.7615	4.44943	3.48093	1.39113	4.865	6.56524	3.79692	2.35294	2.94918	145.296	0.0564973	0.111737	0.701714	1.92311	-972.223	-3149.63			6.04598	6.56394	4.27379	3.03301
	1.51857	10.1778	6.48232	12.162	4.49319	3.37356	1.41786	4.67691	6.49433	3.95882	2.34046	2.91547	136.586	0.0576243	0.111522	0.69187	1.92231	-969.829	-3172.01			6.05955	6.67623	4.19637	3.07158
	1.52421	10.4561	6.66986	12.791	4.61159	3.44565	1.40019	4.51863	6.31223	3.83704	2.35196	2.93563	125.896	0.0581508	0.111009	0.680349	1.91559	-971.579	-3191.97			6.21671	6.94942	4.07702	3.04154
	1.49643	10.3503	6.68251	12.5003	4.43108	3.53726	1.37887	4.35194	6.14875	3.73889	2.38947	2.93188	109.727	0.0585191	0.110015	0.683495	1.93068	-951.088	-3208.89			6.1764	6.82287	3.95985	3.02008
	1.49411	10.4028	6.69358	12.3446	4.20582	3.61409	1.34464	4.15429	6.01607	3.58417	2.34448	2.97405	93.7292	0.0580043	0.110407	0.69414	1.95398	-703.881	-3221.65			6.19684	6.7215	3.83833	2.96756
	1.43608	9.98215	6.51503	12.563	3.79903	3.50503	1.39277	3.90634	6.20228	3.58495	2.28343	2.9336	79.6277	0.0581622	0.110924	0.69999	1.96933	-261.228	-3228.72			5.97775	6.62236	3.8338	2.93399
	1.37961	9.78142	6.33178	12.3552	3.54662	3.46262	1.45078	3.78318	6.21062	3.68328	2.37508	2.88769	69.2613	0.0579876	0.110466	0.706054	1.97491	278.029	-3234.46			5.83093	6.4548	3.81486	2.98202

## Sheet: P204 U3
	Ra Li	Oi Li	Oe Li	MF Li	ICO Li	LO Li	Ra Re	Oi Re	Oe Re	MF Re	ICO Re	LO Re	EKG	Kippwinkel	Rotwinkel	Kraft x	Kraft y	Druck li	Druck re			Bauch links	Rücken links	Bauch rechts	Rücken rechts
	1.95291	2.80334	4.85198	35.6986	9.25939	26.2194	2.78684	8.21226	6.814	17.825	5.92191	13.4874	156.776	0.0930408	0.261141	1.35154	2.29861	39	-3282.06			3.20274	23.7258	5.9377	12.4114
	1.87085	2.7885	4.45176	42.3984	9.55599	25.9809	2.53409	7.49674	6.855	21.2217	6.31281	14.3705	186.111	0.0923428	0.262018	1.36709	2.30097	33	-3281.75			3.03704	25.9784	5.62861	13.9683
	1.92536	2.79574	4.34733	48.6906	10.0888	25.6111	2.43611	7.42394	6.63673	25.4217	6.63637	15.6645	210.041	0.0933217	0.261912	1.38983	2.3285	1.8877	-3280.48			3.02281	28.1302	5.49893	15.9075
	2.05824	2.70987	4.05178	51.9272	9.6776	24.0033	2.45839	7.31726	6.34072	28.3063	7.39318	18.2404	224.721	0.0937254	0.261569	1.40655	2.35778	11	-3280.02			2.93996	28.536	5.37212	17.9799
	2.15249	2.70061	4.04363	57.8575	10.0676	22.1743	2.55841	6.91195	6.3295	34.6645	9.07327	19.9508	230.262	0.0942513	0.260403	1.41243	2.37807	3425.94	L			2.96558	30.0331	5.26662	21.2295
	2.21609	2.72903	4.02907	61.629	10.223	19.3011	2.58804	6.61593	6.83628	38.4557	10.6818	23.2279	229.318	0.0948474	0.259702	1.40261	2.39277	3618.17	-3279.39			2.9914	30.3844	5.34675	24.1218
	2.38336	2.73862	4.05523	63.5824	10.7828	17.7014	2.67923	6.70593	7.0816	43.1456	12.0644	26.0855	210.647	0.0952501	0.258106	1.39455	2.40387	3738.02	-3279.03			3.05907	30.6888	5.48892	27.0985
	2.37736	2.69602	3.84444	65.1205	10.4932	15.8481	2.80495	6.27064	6.89353	47.2898	13.4647	28.5681	185.673	0.0957207	0.257575	1.39403	2.39078	3782.25	-3279.06			2.9726	30.4873	5.32304	29.7742
	2.39615	2.65314	3.81246	66.9941	10.2963	14.6613	2.87126	5.82462	6.76172	51.0811	15.062	30.9369	162.66	0.0963164	0.258616	1.40402	2.37287	3781.12	-3278.96			2.95392	30.6506	5.15253	32.36
	2.40602	2.64043	3.87426	65.379	9.96401	14.2528	2.88639	5.71076	6.76446	54.4521	16.6956	32.1993	149.965	0.0971314	0.258508	1.41119	2.37701	3720.81	-3278.99			2.97357	29.8653	5.12054	34.449
	2.40567	2.68727	3.81311	61.7095	9.4203	13.4907	2.90247	5.50513	6.51875	54.6651	17.5019	31.8364	145.977	0.0975794	0.258404	1.41424	2.38162	3626.71	-3279.04			2.96868	28.2068	4.97545	34.6678
	2.36513	2.54629	3.8557	56.2686	8.40104	13.3292	3.03674	4.8155	6.29874	56.8275	18.4097	29.8716	132.276	0.0992119	0.259244	1.4349	2.378	3489.44	-3278.96			2.92237	25.9996	4.717	35.0363
	2.37409	2.47936	4.19647	51.9145	7.99811	13.9798	3.20026	4.92423	6.48585	56.1966	17.7979	27.1842	132.623	0.100168	0.259539	1.45756	2.37539	3309.77	-3279.43			3.01664	24.6308	4.87011	33.7263
	2.41262	2.56574	4.78929	47.9893	8.33354	15.3571	3.25656	5.07719	6.31282	55.6811	17.2081	23.2998	137.811	0.100135	0.259205	1.46179	2.37838	3077.86	-3279.26			3.25588	23.8933	4.88219	32.063
	2.42568	2.62269	5.05959	41.6961	8.64524	15.9154	3.21987	5.03696	6.17697	55.9941	16.4206	19.068	131.378	0.100117	0.259208	1.46819	2.37314	2792.39	-3280.08			3.36932	22.0856	4.81126	30.4942
	2.51725	2.60575	5.33182	42.1487	9.38814	18.2139	3.27286	6.09635	5.94976	66.899	16.7225	16.7697	119.493	0.0999723	0.259456	1.49208	2.36899	2453.5	-3279.81			3.48494	23.2502	5.10632	33.4637
	2.55242	2.75941	5.80003	44.6677	10.5288	22.9058	3.29385	7.04845	5.81014	73.8685	17.0002	16.293	116.694	0.0995536	0.259346	1.51186	2.36547	2080.34	-3280.94			3.70395	26.0341	5.38414	35.7206
	2.70907	3.03562	5.9163	46.4044	11.1221	24.8375	3.31809	7.75888	5.45425	81.3934	17.4959	18.3373	119.643	0.0992446	0.259115	1.5238	2.36069	1709.85	-3280.5			3.887	27.4547	5.51041	39.0755
	2.76284	3.16266	5.87081	46.1775	11.493	26.6848	3.24602	8.60692	5.10347	86.982	17.6197	20.1851	126.602	0.0994949	0.258602	1.54087	2.34875	1363.96	-3281.77			3.9321	28.1184	5.65214	41.5956
	2.7748	3.31902	5.84296	46.2741	11.6707	27.7978	3.15312	9.21136	5.38415	88.9039	17.8437	23.1637	147.465	0.0998691	0.25848	1.54803	2.33534	1080.3	-3281.14			3.97893	28.5809	5.91621	43.3038
	2.73379	3.55126	5.78	44.0373	11.3744	27.7581	3.05096	9.72756	5.96945	86.4485	17.3019	25.4316	166.463	0.100206	0.257984	1.5347	2.30611	857.34	-3282.38			4.02168	27.7233	6.24932	43.0607
	2.69628	3.74083	6.13095	40.4306	10.7867	25.7121	2.96332	9.62153	6.44544	80.5283	16.2007	26.9474	172.078	0.100484	0.257578	1.50344	2.29356	691.113	-3281.7			4.18935	25.6431	6.34343	41.2255
	2.61386	4.12949	6.42028	35.2016	10.0988	23.0854	2.84983	9.51851	6.69986	70.4915	14.8478	27.326	177.476	0.101277	0.2584	1.47433	2.29311	559.672	-3282.81			4.38788	22.7953	6.35606	37.5551
	2.57322	4.46665	7.28626	31.4409	9.74843	22.3475	2.7788	8.67687	6.90069	59.0771	13.5358	25.9447	174.547	0.101639	0.260234	1.41174	2.28154	459.73	-3282.24			4.77538	21.1789	6.11879	32.8525
	2.48632	4.73016	7.59019	27.6343	9.443	22.2226	2.72626	8.25459	6.86757	49.8949	12.1679	24.3925	160.694	0.101126	0.260727	1.37607	2.26817	374.046	-3283.07			4.93556	19.7666	5.94947	28.8184
	2.42281	4.8963	7.70646	24.7426	9.03424	21.8685	2.6975	7.83618	6.97612	40.2764	11.3696	23.2238	147.234	0.100699	0.261467	1.35768	2.26421	299.398	-3282.72			5.00852	18.5484	5.8366	24.9566
	2.38391	4.90971	7.59445	24.6074	9.18793	23.0735	2.70599	7.13281	6.83229	35.691	10.7424	22.6468	134.715	0.100339	0.262419	1.3361	2.25455	234.799	-3283.11			4.96269	18.9563	5.55703	23.0267
	2.34286	4.98537	7.39626	24.9428	8.86119	25.1681	2.55878	6.43976	7.17534	32.0013	10.0727	23.0367	142.753	0.0987819	0.262956	1.32667	2.25105	174.317	-3283			4.90816	19.6573	5.3913	21.7036
	2.28583	4.97912	7.20159	26.051	8.47693	25.5738	2.50533	5.8924	7.01809	31.0081	10.1925	23.2856	154.551	0.0965568	0.261488	1.3208	2.24379	106.855	-3283.02			4.82218	20.0339	5.13861	21.4954
	2.32266	4.72416	6.8436	24.7697	8.32271	25.0974	2.46131	6.10385	7.21075	31.0507	10.1632	22.9434	154.288	0.0961812	0.261248	1.33246	2.25769	37.3033	-3283.19			4.63014	19.3966	5.25864	21.3858
	2.37565	4.59206	6.78127	25.1237	8.08979	23.9659	2.44773	7.0281	7.67087	30.1781	9.79382	22.1747	166.709	0.0969104	0.260105	1.35562	2.26106	-39.9582	-3282.93			4.58299	19.0598	5.71556	20.7155
	2.43032	4.69815	6.73028	23.777	8.07148	22.9207	2.40664	7.29163	7.67723	30.5031	9.64712	21.4478	198.209	0.0980257	0.25926	1.36223	2.27396	-118.858	-3283.38			4.61958	18.2564	5.79183	20.5327
	2.43653	4.53663	6.4803	22.8509	7.54624	19.8675	2.34498	8.59241	7.98343	29.1159	10.124	20.5825	260.825	0.0996755	0.2587	1.35327	2.29298	-196.483	-3282.98			4.48449	16.7549	6.30694	19.9408
	2.49154	4.22898	6.10013	18.2598	7.48102	16.4903	2.45767	9.28768	8.0844	31.9901	11.1352	20.2422	300.844	0.100664	0.257469	1.35189	2.30699	-265.334	-3283.55			4.27355	14.0771	6.60991	21.1225
	2.58496	3.8841	5.96011	17.5912	7.5116	15.2492	2.55532	10.1362	8.80277	35.0496	12.3513	20.9148	328.442	0.101341	0.256481	1.3251	2.30934	-329.136	-3283.19			4.14306	13.4507	7.16476	22.7719
	2.586	3.79761	5.76474	17.302	7.59953	15.357	2.59506	10.0639	8.93606	39.406	13.1201	21.6405	358.349	0.101106	0.256553	1.28665	2.31076	-388.999	-3283.77			4.04945	13.4195	7.19834	24.7222
	2.58888	3.67857	5.8089	16.8034	7.48565	15.0026	2.64444	10.1668	8.84499	42.2166	13.8278	21.1973	355.343	0.101073	0.25681	1.25969	2.3034	-444.164	-3283.51			4.02545	13.0972	7.21873	25.7472
	2.59012	3.83876	6.30804	15.2632	7.56823	15.12	2.75006	9.98903	8.63483	43.2063	13.9491	20.441	333.326	0.101475	0.256894	1.28237	2.28346	-492.718	-3283.96			4.24564	12.6505	7.12464	25.8655
	2.60523	3.93126	7.12382	15.0292	7.40036	15.6938	2.7307	10.0678	8.25173	42.1919	13.5497	18.9219	287.594	0.103093	0.257004	1.28821	2.25967	-536.702	-3283.85			4.55344	12.7078	7.01674	24.8879
	2.5359	4.25465	7.91418	14.6568	7.52967	15.8233	2.73289	9.88079	8.10443	38.7461	12.6595	17.557	256.125	0.104381	0.256635	1.28385	2.23735	-576.16	-3284.06			4.90157	12.6699	6.90604	22.9875
	2.44507	4.58618	8.11071	13.6244	7.25883	15.3016	2.80305	9.87006	8.03904	33.9272	11.9862	15.397	237.181	0.105432	0.256391	1.27956	2.22876	-612.75	-3284.05			5.04732	12.0616	6.90405	20.4368
	2.52137	4.97412	8.19285	13.0512	7.21708	14.9473	3.15475	9.48591	8.80839	31.4929	11.2974	14.8829	203.867	0.105916	0.256145	1.28089	2.23649	-643.675	-3284.06			5.22944	11.7385	7.14968	19.2244
	2.59761	5.24963	8.24881	13.5098	7.45158	14.5646	3.2268	9.06305	9.48801	29.9254	11.6552	14.1179	203.365	0.106255	0.254811	1.27975	2.24607	-669.832	-3284.13			5.36535	11.842	7.25929	18.5662
	2.64989	5.32489	7.97832	13.4686	7.81789	13.5904	3.19212	8.29804	10.4979	29.2104	12.3177	15.0917	226.784	0.105526	0.254609	1.26839	2.257	-693.633	-3284.05			5.3177	11.6256	7.32936	18.8733
	2.57758	5.45313	7.4331	12.91	7.70256	12.7958	3.24013	7.81267	11.4738	30.3331	13.4469	17.6726	248.299	0.105275	0.253894	1.28165	2.26174	-719.587	-3284.13			5.1546	11.1361	7.50888	20.4842
	2.59779	5.52929	7.02504	12.5014	7.37732	11.5946	3.32479	7.07924	12.4683	31.9595	14.3325	20.3315	282.552	0.105196	0.253418	1.29268	2.28129	-745.741	-3284.02			5.05071	10.4911	7.6241	22.2078
	2.54124	5.36496	6.66728	11.9013	7.00438	11.0844	3.16235	6.55201	12.7632	35.3753	15.6644	22.1339	318.294	0.104826	0.25345	1.30362	2.29344	-770.763	-3284.03			4.85783	9.99667	7.49253	24.3912
	2.59532	5.21423	6.15156	11.9992	6.8881	11.0695	3.25211	6.1677	13.8716	36.0664	16.0132	24.8868	354.429	0.10406	0.254243	1.32051	2.28876	-792.524	-3283.96			4.6537	9.9856	7.76379	25.6555
	2.56144	5.54154	5.69592	11.6602	6.52522	11.395	3.39016	6.11682	14.7767	40.2577	16.1211	27.3746	360.898	0.102852	0.25469	1.34647	2.30657	-815.37	-3283.9			4.59963	9.86014	8.09457	27.9178
	2.5926	5.59597	5.47977	13.2318	6.18443	11.7728	3.42388	6.12757	14.7765	40.7346	15.85	27.8259	351.786	0.102125	0.255646	1.35648	2.32394	-836.543	-3283.88			4.55611	10.3963	8.10931	28.1369
	2.55322	5.48898	5.52911	14.5953	6.3851	13.0307	3.54613	6.02538	14.8418	42.2616	16.4783	28.0709	346.779	0.101339	0.256635	1.3671	2.32814	-852.676	-3283.84			4.52377	11.337	8.13777	28.9369
	2.60741	5.65122	5.70244	16.849	6.45349	14.2133	3.47597	5.89065	14.2582	43.4589	15.4319	29.5342	304.485	0.100929	0.255395	1.38223	2.32165	-866.921	-3283.81			4.65369	12.5052	7.87494	29.475
	2.58659	5.56397	6.22593	19.5628	6.4229	16.3578	3.36761	5.90276	12.656	45.2546	14.6062	29.2078	267.259	0.101121	0.254553	1.39251	2.31559	-880.424	-3283.9			4.79216	14.1145	7.30879	29.6895
	2.52268	5.43424	6.75848	23.9312	6.74146	17.9175	3.19364	5.67783	10.6004	46.8015	14.2899	28.7963	238.013	0.101074	0.255493	1.41018	2.29985	-892.878	-3283.81			4.90513	16.1967	6.49062	29.9626
	2.40809	5.37609	7.29471	25.0216	6.71792	20.5691	3.09743	5.71392	9.52533	44.6539	13.4389	26.5386	210.185	0.100763	0.25534	1.42831	2.27697	-902.009	-3284.13			5.0263	17.4362	6.11222	28.2105
	2.44128	5.40303	7.96068	25.0363	7.09121	22.5293	2.95517	5.69217	8.80986	41.0636	11.9846	25.4215	199.59	0.100349	0.254266	1.43593	2.26228	-909.649	-3283.74			5.26833	18.219	5.81907	26.1566
	2.36572	5.42002	8.25514	23.7939	7.81163	23.9586	2.76717	5.64761	7.71089	36.7654	10.5459	22.8188	195.345	0.101134	0.254088	1.41109	2.2502	-914.871	-3284.35			5.34696	18.5214	5.37522	23.3767
	2.405	5.34518	8.48945	22.2777	8.36093	26.0805	2.73522	5.52993	7.80943	30.7949	9.3766	20.0249	189.381	0.101227	0.254496	1.38784	2.25253	-919.552	-3283.54			5.41321	18.9064	5.35819	20.0655
	2.38511	5.62727	8.16559	19.9385	8.47622	25.4451	2.71392	5.09748	7.9287	24.0807	8.28886	17.0204	194.273	0.10154	0.253864	1.39283	2.25266	-923.818	-3284.53			5.39266	17.9533	5.2467	16.4633
	2.57528	5.8261	8.0301	15.8889	8.81115	23.6773	2.59996	4.98042	8.28761	20.9055	7.92596	15.7714	202.796	0.10201	0.253197	1.38041	2.25358	-927.998	-3283.34			5.47716	16.1258	5.28933	14.8676
	2.56457	6.06613	7.5697	14.0106	8.6278	21.6187	2.57312	4.89468	8.17805	18.9685	8.04761	14.3499	196.798	0.102621	0.252417	1.37008	2.25369	-933.06	-3284.53			5.40013	14.7523	5.21528	13.7887
	2.5735	6.21507	7.00193	12.5008	8.26744	20.491	2.6238	4.83776	9.01066	17.6572	8.37436	13.2313	187.437	0.102122	0.251547	1.39446	2.24746	-938.274	-3283.2			5.2635	13.7531	5.49074	13.0876
	2.59662	6.39103	6.61398	11.4228	7.42264	16.7484	2.63322	4.89911	9.88985	16.2795	8.85694	12.3538	192.09	0.10154	0.252029	1.43263	2.25058	-943.328	-3284.41			5.20055	11.8646	5.80739	12.4967
	2.62678	6.60419	6.50382	11.2197	7.07118	14.878	2.75161	5.10458	10.4893	16.458	9.22143	11.5918	190.578	0.10091	0.251737	1.43611	2.26233	-947.879	-3283.12			5.24493	11.0563	6.11515	12.4237
	2.58436	6.47227	6.33024	10.689	6.84926	13.3455	2.79194	5.22748	10.8207	16.783	9.17308	11.4845	175.141	0.100764	0.251961	1.42251	2.28152	-951.943	-3284.24			5.12896	10.2946	6.28005	12.4802
	2.43507	6.24045	6.51818	10.3534	6.47078	13.7193	2.81526	5.22272	10.8235	15.6346	9.12781	11.6994	169.285	0.100648	0.252855	1.41965	2.30755	-955.561	-3283.02			5.06457	10.1811	6.28715	12.1539
	2.48717	5.87647	6.69672	10.4209	6.35738	13.8021	2.8746	5.23692	10.4379	14.8995	9.02216	11.2727	190.331	0.100356	0.253541	1.4119	2.33997	-958.171	-3283.79			5.02012	10.1935	6.18315	11.7315
	2.42429	5.68104	6.56396	10.5714	6.39825	13.2605	2.85047	5.15536	9.40313	15.0723	8.48879	10.8514	199.815	0.10009	0.253894	1.39402	2.35421	-960.495	-3283.13			4.88976	10.0767	5.80299	11.4708
	2.29188	5.4674	6.44808	10.6711	6.27819	12.6996	2.66404	5.05171	8.57479	16.6323	8.19679	11.8452	208.143	0.100381	0.254147	1.3986	2.36321	-962.625	-3283.09			4.73579	9.88299	5.43018	12.2248
	2.25279	5.66041	6.95861	9.60951	6.12979	12.8668	2.62368	4.88203	8.15592	16.184	8.11645	12.9373	244.528	0.100931	0.253588	1.42425	2.38219	-964.395	-3282.87			4.95727	9.53537	5.22055	12.4126
	2.32486	5.8589	7.09809	9.0252	6.12772	14.0616	2.71917	4.85233	8.07833	18.2629	8.32273	13.2275	253.32	0.101005	0.25384	1.44131	2.38472	-965.956	-3282.34			5.09395	9.73818	5.21661	13.2711
	2.25653	6.17527	7.33904	10.7358	6.16914	14.9592	2.69837	4.759	7.83842	20.656	8.30375	13.0764	254.457	0.101321	0.25467	1.45207	2.385	-966.673	-3282.54			5.25695	10.6214	5.0986	14.0121
	2.27548	6.25207	7.98316	11.0367	6.17561	14.9377	2.78241	4.75075	8.29176	20.2927	8.14211	12.7565	242.227	0.101577	0.256474	1.46468	2.4008	-967.779	-3281.31			5.50357	10.7167	5.27497	13.7304
	2.31498	6.30969	8.70713	10.9941	5.8167	15.654	3.08108	4.91538	8.58812	18.6676	7.83698	11.5136	241.411	0.102553	0.256944	1.45703	2.41231	-968.495	-3282.11			5.77727	10.8216	5.52819	12.6727
	2.29409	6.21474	8.9933	11.2093	5.47571	15.7867	3.39154	5.16818	8.77508	18.3668	7.58769	10.7557	225.003	0.102764	0.257304	1.44458	2.41336	-969.799	-3280.34			5.83405	10.8239	5.77827	12.2367
	2.25421	6.07224	9.36701	11.3846	5.47857	15.159	3.52723	5.58332	9.08079	17.5741	7.54776	9.87531	193.131	0.10269	0.257559	1.43621	2.41095	-970.872	-3281.78			5.89782	10.6741	6.06378	11.6657
	2.30251	6.10414	10.5536	10.6202	5.44359	13.8396	3.49211	5.86411	9.42065	14.2405	7.33838	8.32323	177.432	0.102961	0.25737	1.41456	2.40513	-972.48	-3279.87			6.3201	9.96779	6.25895	9.96737
	2.36314	6.10318	11.4848	9.5601	5.41519	13.0207	3.52462	6.00556	9.79974	12.1789	7.16295	8.20253	156.698	0.103293	0.257044	1.39381	2.39415	-973.372	-3281.67			6.65038	9.33201	6.4433	9.18145
	2.40929	6.09234	11.5347	9.03623	5.33563	12.2715	3.70189	6.02401	10.4257	11.1592	7.13591	8.06029	146.187	0.103057	0.255895	1.39025	2.38764	-974.578	-3279.94			6.67878	8.88113	6.71719	8.78514
	2.53298	6.14056	11.9418	9.18335	5.37778	11.8757	3.82828	6.0857	10.8816	10.2639	7.25486	7.88145	139.481	0.10302	0.254568	1.40705	2.37541	-975.019	-3281.88			6.87177	8.81227	6.93185	8.46672
	2.52926	6.51019	12.3123	8.62265	5.35821	11.0849	3.8003	6.19451	10.6977	8.73904	7.16933	8.15462	137.711	0.102503	0.254076	1.43118	2.35729	-975.554	-3280.27			7.11724	8.35524	6.89749	8.02099
	2.59946	6.75443	12.2406	9.08999	5.29942	11.0299	3.71181	6.3984	10.9429	8.44197	7.22213	9.0168	134.238	0.1016	0.253651	1.48028	2.35013	-975.502	-3282.41			7.19817	8.4731	7.01769	8.22697
	2.51173	6.59223	11.6977	9.00775	5.18709	11.263	3.60678	6.33608	11.3652	8.51092	7.64404	10.279	142.883	0.101908	0.25337	1.51005	2.34401	-975.588	-3280.83			6.93388	8.48595	7.1027	8.81133
	2.51352	6.53871	11.1912	8.94006	5.089	11.5595	3.46137	6.39845	11.033	8.74263	7.70026	10.7487	149.452	0.102522	0.253382	1.51521	2.34472	-975.698	-3282.68			6.74782	8.52951	6.96426	9.06386
	2.40705	6.49631	10.6038	8.86834	5.06393	11.3815	3.14984	6.28635	10.1111	8.74419	8.19242	10.9672	151.787	0.103055	0.254035	1.52811	2.34385	-975.785	-3281.12			6.50237	8.43792	6.51576	9.30128
	2.27297	6.14309	9.708	8.52589	4.8355	11.7472	2.94693	5.96179	10.1908	8.73467	8.50031	11.5403	147.203	0.104313	0.25486	1.52662	2.35876	-975.803	-3282.67			6.04136	8.36952	6.36649	9.59178
	2.20008	5.91218	9.10341	8.35913	4.63323	12.1584	2.88196	5.67998	9.53975	8.6568	8.25075	12.0003	164.381	0.105829	0.254944	1.5225	2.36096	-975.906	-3281.4			5.73856	8.38358	6.03389	9.63596
	2.21899	6.09522	8.84296	7.93703	4.37824	11.99	2.93644	5.61967	9.15264	8.91424	7.75221	12.0474	174.487	0.106945	0.254824	1.50826	2.36224	-976.577	-3282.08			5.71906	8.10174	5.90291	9.57129
	2.15831	6.39533	8.57027	7.55143	4.35114	12.4344	3.01112	5.3669	9.56487	9.37976	7.69319	11.6826	166.501	0.108094	0.254391	1.50248	2.34855	-976.642	-3261.84			5.70797	8.11231	5.98096	9.58518
	2.12886	6.63296	9.00872	8.42193	4.31676	13.0102	3.04701	5.07327	9.87197	11.3856	7.39951	11.9771	182.479	0.109507	0.254904	1.48842	2.33043	-977.102	-3250.34			5.92351	8.58297	5.99742	10.254
	2.17834	6.95857	8.98516	9.25533	4.51759	13.9363	3.02154	4.94286	9.6649	14.1831	7.3231	12.9782	196.624	0.110605	0.255102	1.48126	2.30523	-977.08	-3203.49			6.04069	9.23639	5.87644	11.4948
	2.19589	7.0692	8.79153	10.2881	4.57066	14.2868	2.87469	5.15549	9.18529	18.1256	7.81137	14.5537	198.429	0.111079	0.255274	1.484	2.28391	-977.393	-3080.09			6.01887	9.71522	5.73849	13.4969
	2.19786	6.93571	7.98505	11.5372	4.62446	15.3528	2.71352	4.99308	8.5808	20.2391	8.09714	16.2718	199.543	0.111064	0.255353	1.47363	2.25861	-977.348	-2876.12			5.70621	10.5048	5.42913	14.8693
	2.17074	6.68198	7.81638	15.5263	5.02592	16.2552	2.55935	4.87229	7.6568	23.9939	8.35516	17.5958	196.144	0.111426	0.25584	1.45504	2.25516	-976.968	-2520.38			5.55637	12.2691	5.02948	16.6483
	2.21302	6.30548	7.27068	20.1776	5.49224	17.5398	2.42188	4.82286	6.71689	26.7891	8.36383	19.6336	189.71	0.110234	0.255667	1.42891	2.2541	-976.066	-2052.23			5.26306	14.4032	4.65388	18.2621
	2.24761	5.96988	6.95522	25.4424	5.94122	19.8865	2.26336	5.08845	5.81809	32.164	8.58106	22.0734	176.423	0.108656	0.254835	1.43082	2.23804	-975.546	-1296.16			5.05757	17.09	4.38997	20.9395
	2.26819	5.6411	6.23532	29.5525	6.57305	23.5488	2.28919	5.09535	5.1802	38.2502	8.95563	23.5452	192.343	0.107789	0.254965	1.4163	2.20601	-974.203	-370.858			4.71487	19.8914	4.18825	23.5837
	2.30694	5.38275	6.34405	32.6779	7.76843	25.1225	2.32116	5.40996	4.96756	42.8063	9.26733	25.0411	209.93	0.106933	0.255629	1.42479	2.17929	-972.836	511.323			4.67792	21.8563	4.23289	25.7049
	2.38588	5.45461	6.40936	34.7335	8.57684	28.2276	2.30732	5.74753	4.67087	47.3288	9.49043	24.8512	220.119	0.105344	0.255154	1.44295	2.14538	-971.011	1493.49			4.74995	23.846	4.24191	27.2235
	2.42007	5.51538	6.16792	33.9871	9.1634	30.3118	2.34794	5.82355	4.56295	50.7073	9.75522	24.9517	257.98	0.103892	0.255261	1.45805	2.11202	-969.569	2457.66			4.70112	24.4874	4.24481	28.4714
	2.46255	5.38999	6.20036	33.1214	9.56804	31.6496	2.34211	5.75646	4.55531	56.3268	10.5251	24.7826	298.457	0.103246	0.256186	1.46787	2.08532	-967.775	3283.58			4.6843	24.7797	4.21796	30.5449
	2.48233	5.0784	6.048	30.3484	9.97287	32.8326	2.36901	5.61908	4.54002	61.2239	11.3979	25.8807	319.744	0.10271	0.255598	1.47823	2.06068	-966.366	3798.47			4.53624	24.3846	4.17604	32.8342
	2.54794	4.8852	5.60803	31.3491	10.9248	33.9423	2.40094	4.95507	4.59077	66.17	12.5485	27.7442	314.99	0.102575	0.255021	1.49021	2.02114	-965.192	4229.69			4.34706	25.4054	3.98226	35.4876
	2.55093	4.32799	4.93235	30.4739	11.3691	35.7766	2.44461	4.35773	4.63957	77.8549	13.8593	30.4834	316.549	0.102348	0.255111	1.49741	2.00126	-964.209	4604.07			3.93709	25.8732	3.81397	40.7325
	2.54911	3.9191	4.64857	30.1371	11.7353	35.9123	2.45293	4.04409	4.66306	84.4277	15.4403	33.012	298.819	0.10282	0.255209	1.50626	1.99075	-963.611	4764.46			3.70559	25.9282	3.72003	44.2934
	2.60248	3.7541	4.32774	29.3301	12.5214	35.3732	2.50501	3.86193	4.77698	88.7646	15.9001	33.4814	290.542	0.103762	0.254651	1.51945	1.98274	-963.111	4849.62			3.56144	25.7416	3.71464	46.0487
	2.58601	3.76095	4.18009	30.2142	13.0108	35.573	2.5177	3.7975	4.84953	91.3152	16.4942	34.182	288.674	0.103623	0.253514	1.51737	1.99344	-962.989	4895.32			3.50902	26.266	3.72158	47.3305
	2.5459	3.68279	4.47582	29.3132	12.8256	34.0022	2.47594	3.66053	4.99926	90.181	16.4561	32.3126	274.141	0.102868	0.253336	1.51972	1.99827	-962.888	4938.64			3.56817	25.3803	3.71191	46.3166
	2.58904	3.76063	4.66112	29.6093	12.7055	32.63	2.47378	3.63443	5.15872	88.9081	15.5903	30.4363	266.514	0.102731	0.252262	1.52775	2.0207	-963.033	4947.93			3.67026	24.9816	3.75564	44.9782
	2.68067	3.8553	4.70625	32.8719	12.7948	31.3753	2.53202	3.62661	5.32051	86.076	14.6678	27.1798	275.712	0.102037	0.251542	1.52648	2.04915	-963.358	4949.32			3.74741	25.6807	3.82638	42.6412
	2.78049	3.94386	4.8882	33.425	12.597	27.6983	2.60828	3.78551	5.50719	80.298	14.0966	25.7642	310.379	0.101691	0.250944	1.52423	2.08584	-963.724	4949.41			3.87085	24.5734	3.96699	40.053
	2.87745	4.05321	5.05478	35.5468	12.8514	26.2242	2.63633	3.89086	5.57623	75.677	13.9068	25.1113	320.928	0.101519	0.25112	1.53147	2.11095	-964.283	4949.99			3.99515	24.8741	4.03447	38.2317
	3.11554	4.2248	5.08664	39.7124	13.6259	25.2966	2.69176	4.16302	5.76678	75.8406	13.8016	23.4463	314.028	0.101587	0.251247	1.53737	2.13733	-964.847	4951.49			4.14233	26.2116	4.20719	37.6961
	3.31397	4.28031	5.0243	42.733	14.7802	24.6883	2.78978	4.32533	5.66221	71.4532	13.5957	23.4365	335.136	0.101284	0.25202	1.5288	2.16568	-965.668	4951.12			4.20619	27.4005	4.25911	36.1618
	3.50455	4.36731	5.1294	47.486	16.5977	26.1976	2.91209	4.6003	5.49656	72.795	13.4542	24.6078	325.901	0.101396	0.253578	1.52113	2.18163	-966.268	4925.36			4.33375	30.0938	4.33632	36.9524
	3.69666	4.3562	5.18052	49.1738	17.7734	27.4974	3.08403	4.79459	5.34842	72.9292	13.6591	25.0419	312.256	0.101068	0.253983	1.50426	2.19361	-967.072	4849.18			4.41113	31.4816	4.40902	37.2101
	3.65888	4.49915	5.75552	50.2832	18.3488	28.2201	3.12745	5.12758	5.44137	69.9314	12.7452	24.3984	294.994	0.100509	0.255039	1.499	2.19589	-967.63	4748.64			4.63785	32.284	4.56547	35.6917
	3.55101	4.33784	6.03741	51.7116	18.4369	28.4468	3.13667	5.44212	5.4344	66.3379	12.7561	22.7835	288.125	0.101182	0.256405	1.47216	2.19859	-968.514	4641.53			4.64209	32.8651	4.67107	33.9592
	3.41385	4.19773	6.57859	50.0274	18.399	27.7221	3.09026	5.65223	5.31473	62.4535	12.3314	22.5074	293.3	0.101333	0.257291	1.45762	2.18308	-968.871	4534.94			4.73005	32.0495	4.68574	32.4307
	3.26226	4.27264	7.19747	47.9844	17.5105	27.0815	3.07844	5.82094	5.44951	55.3178	12.2686	20.4153	284.374	0.101772	0.257937	1.4395	2.17005	-969.552	4443.89			4.91079	30.8588	4.78296	29.3339
	3.10579	4.16454	8.09578	44.0615	16.1256	25.4627	3.03853	6.21532	5.35051	47.6282	11.8058	16.8507	272.627	0.101483	0.258406	1.43075	2.16222	-969.685	4395.16			5.12204	28.5499	4.86812	25.4282
	3.02113	4.1737	8.72635	40.8306	14.7895	24.55	2.98343	6.42488	5.36667	42.3248	11.4064	15.5235	261.63	0.102113	0.259066	1.42935	2.15497	-969.978	4376.48			5.30706	26.7234	4.92499	23.0849
	3.06176	4.02362	8.92129	36.9002	13.9821	24.9269	3.10888	6.54603	5.94635	37.5772	10.9745	13.9049	241.568	0.10147	0.259039	1.44615	2.14436	-969.887	4344.79			5.33556	25.2697	5.20042	20.8189
	3.23492	3.91871	9.10213	32.4624	12.9635	24.3014	3.17942	6.99661	5.99686	34.5246	10.7349	13.2445	221.85	0.100662	0.259175	1.45392	2.17391	-970.265	4309.86			5.41859	23.2424	5.39096	19.5014
	3.26593	3.83068	9.12014	28.8208	11.7722	22.7269	3.15508	7.46938	6.11096	35.166	10.555	13.2621	194.557	0.101467	0.258804	1.46034	2.21658	-970.218	4251.85			5.40558	21.1066	5.57847	19.6611
	3.1877	3.53434	8.92215	25.8352	10.9497	21.4375	3.04464	7.44139	6.14047	32.7346	10.3957	13.6141	183.221	0.101642	0.25836	1.48779	2.2399	-970.597	4167.08			5.21473	19.4074	5.54217	18.9148
	3.10287	3.34955	8.37552	23.8169	10.4941	21.2906	2.88874	7.62979	5.90931	31.1979	9.94315	14.1166	195.448	0.101235	0.259218	1.50371	2.26248	-970.273	4050.73			4.94265	18.5339	5.47595	18.4192
	3.02877	3.23704	7.88807	22.4191	10.0242	20.3065	2.88724	8.02403	5.74656	30.5069	9.89922	14.8794	197.365	0.100915	0.260189	1.50069	2.28384	-969.942	3914.98			4.71796	17.5833	5.55261	18.4285
	2.67794	3.31732	7.67552	20.0094	9.03428	19.3259	2.64241	8.1312	5.82887	28.6159	9.70892	14.981	196.389	0.1012	0.260973	1.52731	2.29679	-969.224	3758.42			4.55693	16.1232	5.53416	17.7686
	2.55971	3.23926	7.70601	18.7751	8.93903	19.0899	2.59777	7.93986	5.86332	25.347	9.10942	15.1182	195.168	0.100606	0.261754	1.52958	2.3141	-968.736	3601.26			4.50166	15.6013	5.46698	16.5249
	2.5167	3.24941	7.46811	17.109	8.61042	18.8689	2.57281	7.82833	5.91151	23.3532	8.53518	15.8928	199.585	0.0995631	0.262386	1.53288	2.33657	-967.808	3442.21			4.4114	14.8628	5.43755	15.9271
	2.51299	3.25432	7.8115	15.0424	7.89493	17.9518	2.83099	7.74673	6.271	22.6658	8.43322	15.8373	207.857	0.0991637	0.262422	1.53077	2.37476	-967.311	3291.71			4.52627	13.6297	5.61624	15.6454
	2.53178	3.26996	8.5303	13.9173	7.20078	17.7872	2.95539	7.66053	6.56032	21.7735	8.51404	15.3143	197.908	0.0994433	0.262981	1.51703	2.40647	-966.198	3145.83			4.77735	12.9684	5.72541	15.2006
	2.58523	3.15999	8.99433	12.9362	7.34452	17.2903	2.94565	7.81671	6.60167	20.7073	8.35747	14.4966	192.578	0.0999185	0.262619	1.49272	2.43974	-965.09	2973.01			4.91318	12.5237	5.78801	14.5204
	2.67286	3.22791	9.76952	11.6288	7.03165	18.1113	2.96986	8.11593	6.641	19.6395	7.99258	13.9432	195.553	0.100437	0.261257	1.4826	2.4622	-963.219	2772.72			5.22343	12.2573	5.90893	13.8584
	2.71705	3.52468	11.1074	10.1484	6.6774	18.6022	2.99172	8.48035	6.58139	17.3959	7.90534	12.4184	199.603	0.100595	0.260534	1.47662	2.46198	-960.966	2567.81			5.78304	11.8093	6.01782	12.5732
	2.87252	3.72567	11.2963	9.49603	6.98868	18.5024	2.86666	8.88745	6.59591	15.8361	8.07826	11.1722	221.522	0.100986	0.259964	1.46731	2.46018	-958.215	2342.22			5.96482	11.6624	6.11668	11.6955
	2.95117	4.01995	11.2866	8.90329	7.27132	19.2245	2.79156	9.27065	6.04741	14.3447	8.02372	10.796	244.153	0.10114	0.259427	1.45038	2.46664	-955.696	2101.68			6.0859	11.7997	6.03654	11.0548
	3.0961	4.32157	11.7618	9.11865	7.52632	20.1393	2.87131	9.6361	6.16791	13.4609	8.32303	11.1492	260.747	0.101313	0.259705	1.43419	2.45757	-953.301	1895.26			6.39317	12.2614	6.2251	10.9777
	3.11868	4.55874	12.1827	9.65997	8.17366	20.0563	2.92581	9.39464	6.23064	12.1261	8.32728	11.794	258.18	0.101772	0.260847	1.41367	2.45253	-951.3	1709.53			6.62003	12.63	6.1837	10.7491
	3.08657	4.46422	11.5575	10.5582	8.58292	19.8057	2.83834	9.10945	6.20221	11.3106	8.39282	11.9033	251.105	0.10246	0.261493	1.40345	2.45335	-950.018	1528.51			6.36942	12.9823	6.05	10.5356
	2.92041	4.21668	10.9441	10.6484	8.5529	19.9661	2.83545	8.95923	6.27739	11.2178	8.22085	11.7529	239.94	0.103125	0.261727	1.40663	2.4453	-949.444	1358.74			6.02708	13.0558	6.02402	10.3972
	2.63416	4.02458	10.8488	10.3328	8.43601	19.2839	2.79869	9.50905	6.14525	11.2021	7.92144	11.1832	208.873	0.103328	0.262941	1.41793	2.43241	-949.689	1208.03			5.83584	12.6842	6.151	10.1022
	2.44899	3.79533	11.2164	10.5524	8.3957	18.5535	2.59446	9.52048	6.23236	10.8802	7.59013	11.2929	177.932	0.103762	0.262548	1.43335	2.40972	-950.658	1043.11			5.82024	12.5005	6.11577	9.9211
	2.34151	3.44279	10.8265	10.1259	8.45617	19.1469	2.56581	9.45177	6.06948	11.0832	7.62701	10.8654	168.226	0.103711	0.261761	1.45801	2.39268	-951.915	869.814			5.53692	12.5763	6.02902	9.85853
	2.29468	3.36702	10.1441	10.2139	8.41065	19.8292	2.60124	9.80241	6.11173	12.2418	7.53577	12.2192	158.387	0.10232	0.261276	1.47003	2.36719	-953.948	701.428			5.26859	12.8179	6.17179	10.6656
	2.28814	3.36713	10.3076	11.5193	8.43469	19.5017	2.60814	10.1511	5.78169	13.0261	7.66234	13.5193	148.321	0.101874	0.260683	1.47976	2.35137	-956.121	509.683			5.32096	13.1519	6.18033	11.4026
	2.27979	3.31053	11.0609	12.8815	8.65793	22.381	2.59747	10.382	5.41606	13.111	7.55732	14.4522	148.093	0.101126	0.259627	1.47998	2.34035	-958	293.112			5.55041	14.6401	6.13183	11.7068
	2.33469	3.31137	11.2775	13.9893	8.92103	23.5169	2.65546	10.428	5.08871	13.6685	7.62868	14.3455	140.01	0.100505	0.258477	1.49213	2.34253	-959.834	60.476			5.64118	15.4758	6.0574	11.8809
	2.41334	3.37478	11.53	14.7194	8.60636	24.4664	2.69521	11.1164	4.88243	13.7997	7.78119	14.5496	133.921	0.0996096	0.258503	1.50466	2.35043	-961.565	-198.934			5.77269	15.9307	6.23134	12.0435
	2.43099	3.4671	11.4925	16.1568	8.48756	25.8199	2.73354	11.9816	4.99126	13.5432	7.74216	14.5961	122.772	0.0994815	0.257464	1.51052	2.3517	-963.075	-481.553			5.79686	16.8214	6.56881	11.9605
	2.51339	3.48753	11.5326	15.3665	7.97503	26.2095	2.81907	12.2199	5.12101	13.1851	7.69054	14.4591	119.252	0.10027	0.257513	1.50983	2.35284	-964.153	-758.537			5.8445	16.517	6.72001	11.7783
	2.54039	3.42084	11.1601	14.3446	7.99336	26.2924	2.84303	12.3235	5.16458	13.9594	8.11244	15.2172	115.427	0.100885	0.258341	1.50203	2.35464	-965.065	-1011.72			5.70712	16.2101	6.77703	12.4297
	2.52846	3.38463	11.0587	13.8109	7.93655	24.0291	2.80857	12.9688	5.32302	13.6839	8.60518	14.8254	129.969	0.101753	0.257952	1.48108	2.34008	-966.185	-1234.27			5.65725	15.2588	7.03345	12.3715
	2.55967	3.42123	11.0298	12.9882	7.58661	23.4184	2.88109	13.4122	5.54555	13.4206	8.66997	14.863	162.793	0.103823	0.25799	1.44449	2.32447	-967.01	-1413.34			5.67025	14.6644	7.2796	12.3179
	2.64049	3.61762	11.9021	12.1128	7.54482	22.2676	2.89085	13.0641	5.81535	13.2876	8.69386	14.0074	180.878	0.104868	0.258687	1.40578	2.30266	-967.374	-1557.55			6.05339	13.9751	7.25677	11.9963
	2.70998	3.87362	12.4567	10.9286	7.60065	21.8012	3.03423	13.1433	6.09631	12.5924	8.60172	13.8647	191.439	0.1052	0.259248	1.39889	2.29354	-967.498	-1669.64			6.34678	13.4435	7.42461	11.6863
	2.74989	4.40637	12.9282	10.3418	7.58847	21.2483	3.18397	12.9722	6.3123	11.1316	8.68883	13.5408	196.371	0.106603	0.260189	1.39236	2.27685	-967.88	-1789.33			6.69482	13.0595	7.4895	11.1204
	2.7972	4.67632	13.2585	9.48322	7.32996	20.9325	3.25893	12.6745	6.37871	10.339	8.23911	13.2196	196.665	0.106975	0.260812	1.39465	2.2476	-968.062	-1913.67			6.91066	12.5819	7.43736	10.5992
	2.77384	4.69429	12.8175	8.82146	6.78813	20.6053	3.23982	12.1599	6.54881	10.0563	7.97578	13.3955	178.752	0.106356	0.261042	1.38116	2.21848	-968.269	-2035.61			6.76188	12.0716	7.31617	10.4759
	2.69961	4.70718	12.1183	7.93128	6.61723	19.7655	3.17963	12.5516	6.53642	9.41464	7.87514	13.5037	155.634	0.105585	0.26082	1.36989	2.1973	-968.69	-2149.82			6.50835	11.438	7.42256	10.2645
	2.63766	4.42206	11.2143	8.78341	6.60134	20.1202	3.19621	12.8627	6.7496	8.9423	7.77813	14.1632	145.479	0.104947	0.260779	1.3495	2.18043	-969.474	-2238.29			6.09135	11.835	7.60283	10.2945
	2.60429	4.37211	10.3794	8.88434	6.54161	19.9539	3.167	13.5107	6.88757	8.64669	7.59745	13.6456	153.321	0.103489	0.260574	1.33077	2.17298	-970.081	-2308.47			5.78526	11.7933	7.85511	9.96325
	2.57155	4.32345	9.29804	8.88638	6.52087	18.7675	3.08445	13.6256	7.2746	8.42655	7.41293	13.7452	148.197	0.102628	0.260123	1.30982	2.17862	-970.429	-2361.64			5.39768	11.3916	7.99488	9.86156
	2.50784	4.17558	9.08017	9.16289	6.54714	18.3586	3.05927	13.8932	7.48866	8.47182	7.51886	14.0046	173.561	0.103361	0.260214	1.30249	2.18124	-970.528	-2395.2			5.25453	11.3562	8.14704	9.99844
	2.50266	4.51115	8.37962	9.2915	6.56015	18.3088	3.03128	13.8263	7.84562	8.18225	7.25684	14.731	233.403	0.103958	0.261819	1.28934	2.18115	-970.44	-2425.51			5.13114	11.3868	8.2344	10.0567
	2.53923	4.7368	8.24076	8.73598	6.84411	17.7867	3.00256	14.0576	7.78977	8.27921	7.32948	14.2685	272.27	0.105063	0.261897	1.30163	2.17453	-970.134	-2478.1			5.17226	11.1223	8.28331	9.95905
	2.52024	4.83768	8.88095	8.03029	6.70138	18.2585	2.95728	13.8447	7.46708	8.85393	7.22773	13.78	282.428	0.105458	0.261642	1.29747	2.18192	-969.562	-2555.36			5.41295	10.9967	8.08969	9.95387
	2.56037	4.78798	9.16341	8.22185	6.58077	18.3508	2.94965	14.0573	7.26725	9.29113	7.43324	13.8501	321.849	0.104949	0.261613	1.27948	2.19802	-969.151	-2641.08			5.50392	11.0511	8.09139	10.1915
	2.61876	4.66837	9.04205	8.88374	6.96472	19.5343	2.97314	14.2111	6.98807	9.95532	7.31464	13.5441	348.275	0.105465	0.261551	1.25298	2.21065	-968.904	-2734.6			5.44306	11.7943	8.05744	10.2714
	2.59091	4.57487	8.75771	9.00134	7.15694	20.5896	2.95676	13.9002	6.45633	11.0007	7.09499	13.6151	321.374	0.104574	0.260851	1.25339	2.24438	-968.865	-2826.81			5.30783	12.2493	7.7711	10.5702
	2.58109	4.14538	8.22467	9.76843	6.95928	21.6822	2.98569	13.4742	6.15568	11.5284	7.16717	13.375	284.953	0.104625	0.26091	1.23663	2.27553	-968.77	-2904.38			4.98371	12.8033	7.53851	10.6902
	2.51741	4.21355	7.31995	9.97221	6.86596	21.079	2.88992	12.4871	6.2623	11.3044	7.08243	13.2545	277.58	0.104959	0.26182	1.20276	2.29298	-968.827	-2948.68			4.68364	12.639	7.21311	10.5471
	2.51806	4.02953	6.59485	9.97369	7.22762	21.3116	2.89753	12.2431	6.44598	10.892	7.01363	13.0181	270.331	0.106887	0.262872	1.21352	2.30208	-968.378	-2974.85			4.38081	12.8376	7.19554	10.3079
	2.48267	3.79201	6.23967	9.63332	7.14009	20.5723	2.88002	12.22	7.06088	10.907	7.03074	12.9185	242.914	0.107844	0.263307	1.2341	2.30447	-967.643	-2990.9			4.17145	12.4486	7.38697	10.2854
	2.51892	3.86506	6.40706	8.28659	6.98961	19.4916	2.93696	12.2552	7.98815	11.3848	7.03375	12.2569	246.539	0.108453	0.26357	1.24225	2.28899	-966.019	-2999.78			4.26368	11.5893	7.72679	10.2251
	2.4743	4.20189	6.50345	8.07298	6.88639	18.2646	2.84168	12.469	8.41148	11.2824	7.0999	11.469	242.862	0.10801	0.264211	1.23322	2.29021	-963.482	-3007.63			4.39321	11.0747	7.90738	9.95046
	2.57518	4.31769	7.1205	7.62029	6.95636	17.5632	2.92091	12.9907	9.07603	10.4542	7.06682	11.1547	251.726	0.107917	0.264787	1.22899	2.27634	-960.413	-3017.56			4.67112	10.7133	8.3292	9.55858
	2.62265	4.9216	7.88171	7.08596	6.79663	17.7355	2.88316	12.9519	9.49425	10.5424	6.97497	10.9653	275.216	0.107148	0.265171	1.19977	2.25074	-957.712	-3036.87			5.14199	10.5393	8.4431	9.49424
	2.71872	5.2166	8.95858	7.14029	6.71339	18.0759	2.90409	12.6703	9.28822	10.9485	6.9287	10.9913	318.849	0.105944	0.264913	1.18041	2.22148	-954.57	-3059.82			5.6313	10.6432	8.28756	9.62284
	2.86404	5.55701	9.36634	7.17723	6.80199	17.9151	2.93862	13.0147	9.57407	10.0941	7.04246	10.7453	333.861	0.104278	0.26447	1.19955	2.22104	-952.615	-3091.46			5.92913	10.6314	8.50914	9.29395
	2.87672	5.6236	10.1485	6.73308	6.70503	17.3485	2.97322	13.0476	9.59365	8.73642	6.97001	9.43457	321.881	0.103452	0.26281	1.25299	2.21519	-949.663	-3128.15			6.21627	10.2622	8.53815	8.38033
	2.8713	5.7383	11.068	6.69542	6.66837	17.8801	3.03391	13.5989	9.78556	8.49668	6.90927	9.34466	328.004	0.103051	0.261195	1.30859	2.20602	-949.514	-3173.01			6.55922	10.4146	8.80612	8.2502
	2.84513	5.47554	11.314	6.75906	6.67499	18.8419	3.08806	13.3533	10.0352	8.33975	6.82097	9.25953	312.176	0.10191	0.260018	1.36532	2.21757	-945.776	-3213.74			6.5449	10.7586	8.82551	8.14009
	2.8697	5.3915	10.6275	6.60002	6.51612	18.757	3.14217	13.4194	10.1303	7.96572	6.95353	9.41185	285.552	0.101008	0.258593	1.40727	2.22874	-946.635	-3242.21			6.29622	10.6244	8.89727	8.11037
	2.65851	5.24623	10.5296	6.46683	6.25404	18.1728	3.04722	13.2892	10.0049	8.51559	7.09331	8.86294	235.981	0.100882	0.257424	1.43479	2.23377	-942.105	-3266.39			6.14478	10.2979	8.78045	8.15728
	2.50006	5.42022	10.4666	6.38769	6.04644	18.0874	3.09806	13.162	10.3376	8.3864	7.24937	8.6729	209.555	0.101561	0.256909	1.45512	2.24412	-944.579	-3277.15			6.12896	10.1738	8.86591	8.10289
	2.44308	5.21923	10.0885	6.53479	5.97077	17.9405	3.16854	13.0806	10.0375	8.95067	7.42615	9.36428	191.771	0.102335	0.25655	1.46573	2.28104	-939.813	-3282.23			5.91695	10.1487	8.76223	8.58037
	2.3695	5.11864	9.21829	7.0577	5.81953	17.0526	3.05973	12.7928	10.0123	9.59304	7.72963	9.78572	170.87	0.103163	0.255786	1.47871	2.29117	-943.259	-3283.29			5.56881	9.97661	8.62159	9.03613
	2.3027	4.96018	9.12786	7.27057	5.60149	16.596	2.99653	12.6994	10.0976	9.792	7.85573	10.2343	162.019	0.104313	0.254912	1.48685	2.30941	-938.483	-3283.38			5.46358	9.82267	8.59786	9.29401
	2.16431	4.7895	9.40492	7.27649	5.68356	17.6579	2.92891	12.3894	9.72495	9.46709	7.61822	10.6881	176.575	0.104465	0.254588	1.49809	2.33355	-942.652	-3283.03			5.45291	10.206	8.34774	9.25781
	2.17587	4.5097	9.91141	7.48284	5.98353	19.042	2.80146	12.4553	8.99637	9.29351	7.40175	11.1516	204.614	0.103717	0.254109	1.51274	2.3573	-938.173	-3283.83			5.53232	10.8361	8.08437	9.2823
	2.27437	4.05143	9.74196	7.86061	6.34184	19.4235	2.78929	12.7449	8.48948	9.45868	7.33327	11.2819	208.51	0.102791	0.253489	1.52705	2.36746	-942.241	-3283.03			5.35592	11.2087	8.00787	9.35796
	2.27114	3.80074	9.43408	8.33458	6.50879	19.893	2.82755	13.195	8.31739	9.02057	7.04677	11.3631	207.128	0.101324	0.253498	1.52421	2.37772	-939.238	-3284.31			5.16865	11.5788	8.1133	9.14347
	2.2433	3.60121	9.00839	8.69739	6.82164	21.5358	2.8522	13.1443	8.25678	8.70654	6.67431	11.2828	204.86	0.0991795	0.253478	1.55545	2.38352	-942.284	-3283.04			4.95096	12.3516	8.08441	8.88787
	2.25218	3.37743	8.27403	10.0245	7.10269	23.1153	2.89119	13.2319	7.92233	8.75999	6.4892	11.1406	196.968	0.098401	0.253694	1.55992	2.39326	-941.135	-3284.73			4.63454	13.4142	8.01515	8.7966
	2.20233	3.18156	6.85164	11.5028	7.17928	24.7231	2.88804	12.8389	7.80902	9.11382	6.45961	11.3446	173.753	0.0980204	0.255082	1.54132	2.38506	-941.582	-3283.26			4.07851	14.4684	7.84533	8.97269
	2.08272	3.01307	6.17081	16.2254	7.64769	25.7458	2.78495	11.6609	8.4316	9.49773	6.27702	11.6562	148.686	0.0971082	0.255859	1.509	2.37656	-941.204	-3284.59			3.75553	16.5396	7.62583	9.14367
	1.98203	3.07705	5.59827	20.8573	8.05959	26.873	2.73503	10.2637	8.70202	11.1774	6.07028	12.1485	140.26	0.0965103	0.257044	1.50013	2.37078	-696.258	-3283.2			3.55245	18.5966	7.23358	9.79871
	1.93102	2.95795	5.26826	25.6199	8.45807	27.2341	2.63509	9.15806	7.87393	13.2082	6.0965	12.3727	133.554	0.0958706	0.258145	1.49214	2.36245	-95.7741	-3283.54			3.38574	20.4374	6.55569	10.5591
	1.9283	2.83167	4.62051	32.2062	8.7771	27.299	2.56678	8.44722	7.45253	17.3059	5.98732	13.537	150.139	0.0956782	0.260002	1.47911	2.35918	624.98	-3282.1			3.12683	22.7608	6.15551	12.2768

## Sheet: P205 U3
	Ra Li	Oi Li	Oe Li	MF Li	ICO Li	LO Li	Ra Re	Oi Re	Oe Re	MF Re	ICO Re	LO Re	EKG	Kippwinkel	Rotwinkel	Kraft x	Kraft y	Druck li	Druck re			Bauch links	Rücken links	Bauch rechts	Rücken rechts
	1.62504	13.2727	3.96207	16.8951	6.57949	9.16139	1.49603	4.69712	3.00796	9.51757	2.60119	7.7145	267.439	0.123571	0.480603	1.23333	2.64009	40	-3315.16			6.28661	10.8787	3.06704	6.61108
	1.62926	12.8407	4.04371	17.8809	6.67832	9.26395	1.47903	4.69665	2.9219	10.5888	2.7176	9.55293	270.783	0.122399	0.480398	1.22952	2.63349	30	-3315			6.17122	11.2744	3.03253	7.61977
	1.62098	12.3983	4.13781	18.2019	6.88903	9.53419	1.48103	4.90279	2.74003	11.7697	2.87506	11.3449	261.868	0.121522	0.478835	1.21567	2.62389	1.52173	-3314.58			6.05235	11.5417	3.04128	8.66321
	1.66173	12.4625	4.22741	19.0367	6.99495	9.95481	1.51931	5.00462	2.62189	13.2518	3.26773	13.2322	233.319	0.120485	0.479309	1.19104	2.61298	12	-3314.72			6.11721	11.9955	3.04861	9.91727
	1.7271	13.049	4.13169	19.3986	6.8705	10.2291	1.54491	5.22695	2.5815	14.5896	3.56629	15.5754	202.18	0.119741	0.480409	1.16464	2.58844	-223.18	R			6.30259	12.1661	3.11779	11.2438
	1.72164	13.6219	4.23632	19.3944	6.63911	10.2437	1.59321	5.414	2.5805	16.3711	3.98963	17.8633	184.471	0.120051	0.480198	1.13289	2.56231	185.74	-3314.1			6.52662	12.0924	3.1959	12.7413
	1.77428	14.5191	4.48754	19.2825	6.20991	10.0927	1.67945	5.91299	2.60915	18.5733	4.57366	20.6185	179.185	0.119526	0.481052	1.10823	2.52418	501.411	-3313.99			6.92697	11.8617	3.40053	14.5885
	1.76917	15.3775	4.77937	18.9363	5.89983	9.94769	1.754	6.0766	2.65762	20.7509	5.15255	23.8889	174.999	0.120204	0.481195	1.10674	2.49482	707.374	-3313.57			7.30867	11.5946	3.49607	16.5974
	1.8402	16.0315	4.96371	18.1977	5.64562	9.62146	1.85883	6.10159	2.65873	22.2816	5.97547	26.552	171.739	0.120857	0.481991	1.12565	2.4633	832.821	-3313.65			7.61182	11.1549	3.53972	18.2697
	1.88869	16.1354	5.42757	17.718	5.15805	9.29887	1.97554	6.02454	2.6547	23.8753	6.64049	28.9439	182.245	0.12176	0.48273	1.13561	2.42685	904.355	-3313.44			7.81723	10.725	3.55159	19.8199
	1.94462	16.885	5.73455	16.428	4.82859	8.79019	2.07809	5.99547	2.69356	24.9619	6.95388	30.645	185.523	0.122832	0.483133	1.13472	2.40103	940.544	-3313.22			8.18805	10.0156	3.58904	20.8536
	1.98909	16.2225	6.01058	15.4263	4.56221	8.11922	2.16217	5.5307	2.63006	25.9976	7.30677	31.0551	189.43	0.123626	0.483428	1.14207	2.39681	951.548	-3313.31			8.07404	9.36926	3.44098	21.4531
	2.05466	15.4337	6.13176	14.0126	4.2471	7.81164	2.22348	5.20603	2.58757	25.1749	7.39024	31.5987	195.579	0.12392	0.484286	1.14807	2.38229	941.299	-3313.07			7.87337	8.69046	3.33903	21.3879
	2.06883	14.3192	6.1949	12.365	3.95492	7.02677	2.27356	4.58758	2.53886	24.3394	7.29059	30.2645	224.028	0.123767	0.484434	1.16215	2.37181	915.994	-3313.17			7.52764	7.78223	3.13334	20.6315
	2.09405	12.8551	6.12539	11.3732	3.83979	6.1263	2.32086	4.24891	2.44756	23.5838	6.89296	29.4498	260.283	0.123639	0.484537	1.19109	2.3545	880.628	-3313.17			7.02485	7.11309	3.00578	19.9755
	2.07664	11.6184	5.91521	10.7573	3.75311	5.60958	2.25059	3.89405	2.42603	22.4644	6.35127	27.6374	272.278	0.12277	0.484308	1.21422	2.34541	839.018	-3313.04			6.53675	6.70665	2.85689	18.8177
	2.048	10.5927	5.59056	10.0028	3.57454	5.13671	2.22016	3.70259	2.44124	20.7951	5.9945	25.1259	264.339	0.123184	0.484287	1.22693	2.3394	789.988	-3313.19			6.07707	6.23802	2.788	17.3052
	1.98838	9.12756	5.35699	9.41633	3.3858	4.59866	2.16141	3.48378	2.44868	19.6341	5.56819	22.6836	262.119	0.12417	0.483713	1.2407	2.32182	736.724	-3313.1			5.49098	5.80027	2.69795	15.962
	1.97976	8.55249	5.07237	8.54289	3.31515	4.04734	2.12006	3.3894	2.48266	18.4961	5.07091	20.0543	262.075	0.123897	0.484635	1.24732	2.28202	680.682	-3313.16			5.20154	5.30179	2.66404	14.5404
	1.97804	8.02846	4.81826	8.14637	3.17824	3.81071	2.03618	3.34391	2.4457	18.3921	4.66407	17.6207	255.606	0.124406	0.483784	1.25193	2.23682	621.325	-3313.3			4.94159	5.04511	2.60859	13.559
	1.94302	8.11217	4.76869	7.6345	3.01383	3.58008	2.02304	3.39775	2.47719	17.7118	4.50888	15.1385	234.048	0.124368	0.483994	1.24867	2.21353	561.383	-3313.24			4.94129	4.7428	2.63266	12.4531
	1.99158	8.29147	4.79747	6.83224	2.89189	3.44752	1.97646	3.42926	2.52882	17.0331	4.50785	12.9081	189.884	0.125273	0.483718	1.25053	2.20864	501.695	-3313.37			5.02684	4.39055	2.64485	11.483
	2.08515	8.9662	5.10435	6.37337	2.88805	3.36545	2.1014	3.43903	2.61118	16.9641	4.59087	10.8362	194.743	0.126301	0.483774	1.24808	2.20802	445.395	-3313.39			5.38523	4.20896	2.7172	10.797
	2.15953	9.94363	5.31096	6.11332	2.90116	3.16013	2.11994	3.56531	2.64331	16.8834	4.59313	9.05965	197.17	0.125575	0.484034	1.25718	2.20226	394.134	-3313.41			5.80471	4.0582	2.77619	10.1787
	2.19556	10.4095	5.6252	5.66465	2.82407	3.02548	2.17594	3.7546	2.70674	16.4243	4.57731	7.99825	188.478	0.124084	0.484231	1.26479	2.20188	346.555	-3313.45			6.07674	3.83807	2.87909	9.66661
	2.20862	11.0573	5.92936	5.27667	2.74705	3.12947	2.19709	3.95775	2.7527	15.2303	4.50885	6.98396	196.036	0.123151	0.484454	1.25955	2.2182	303.27	-3313.38			6.39843	3.71773	2.96918	8.90769
	2.22034	11.7992	6.03677	4.90807	2.77384	3.3085	2.23605	3.91671	2.92468	14.2764	4.37458	6.26059	199.245	0.122478	0.485044	1.24422	2.23209	263.41	-3313.36			6.68545	3.66347	3.02581	8.30385
	2.22083	11.8411	6.19179	4.64185	2.71043	3.64724	2.20432	4.03899	3.03561	13.5056	4.09812	5.32691	211.028	0.121996	0.484649	1.2169	2.24991	224.997	-3313.34			6.75125	3.66651	3.09298	7.64356
	2.13737	12.3856	6.06818	4.24266	2.67305	3.69013	2.13327	4.1977	3.1041	11.6746	3.7815	5.03108	221.686	0.121292	0.485209	1.18532	2.2799	189.876	-3313.31			6.86372	3.53528	3.14502	6.82905
	2.05518	12.288	5.83124	3.88279	2.60391	3.69945	2.00677	4.2875	3.1304	9.96275	3.42054	4.73679	218.379	0.12019	0.486193	1.16803	2.29017	152.566	-3313.3			6.72481	3.39538	3.14156	6.04003
	1.97305	11.9051	5.64707	3.71318	2.60282	3.82324	1.87513	4.32067	3.07602	8.17255	2.98673	4.50318	245.196	0.119531	0.486163	1.15114	2.3105	116.094	-3313.28			6.5084	3.37975	3.09061	5.22082
	1.89988	12.3157	5.33227	3.52416	2.54717	3.82887	1.8119	4.2867	3.00931	6.74669	2.60399	4.41534	265.677	0.12023	0.485753	1.14383	2.3328	79.2105	-3313.24			6.51595	3.30007	3.03597	4.58867
	1.83341	12.171	5.20619	3.43885	2.54173	3.94822	1.7535	4.37694	2.8725	5.68798	2.37691	4.18131	279.684	0.121338	0.48548	1.1402	2.36818	41.1654	-3313.21			6.40353	3.3096	3.00098	4.08207
	1.77301	12.6281	5.06613	3.32413	2.5733	4.11498	1.68088	4.39946	2.74377	4.40819	2.07405	4.01927	286.191	0.122222	0.485208	1.12823	2.40277	2.19799	-3313.22			6.48907	3.33747	2.94137	3.5005
	1.72843	12.0194	4.77126	3.29061	2.55151	4.63276	1.63321	4.28677	2.59764	3.72858	2.0301	3.90496	276.962	0.123095	0.486016	1.13143	2.42397	-38.2329	-3313.13			6.17303	3.49163	2.83921	3.22121
	1.74051	11.7294	4.71747	3.50427	2.58818	5.23159	1.61048	4.27009	2.50153	3.43862	1.95067	3.73506	263.504	0.123536	0.486348	1.13126	2.43855	-80.4143	-3313.15			6.06245	3.77468	2.79403	3.04145
	1.73558	11.4434	4.50984	3.62681	2.60722	5.70739	1.63367	4.24102	2.50184	3.25921	1.96069	3.70533	252.344	0.124207	0.487105	1.14509	2.44977	-122.115	-3313.17			5.89627	3.98047	2.79218	2.97508
	1.73048	11.2232	4.37644	3.77731	2.67131	6.05903	1.64922	4.20972	2.60579	3.34101	1.99091	3.6102	224.013	0.125049	0.488273	1.14144	2.45226	-167.804	-3313.12			5.77671	4.16921	2.82158	2.98071
	1.77194	10.5907	4.33628	4.04046	2.70848	6.90247	1.67869	4.02428	2.74027	3.55948	2.04747	3.65429	216.68	0.125265	0.48936	1.14105	2.44824	-216.684	-3313.23			5.56632	4.55047	2.81441	3.08708
	1.78084	9.44918	4.17146	4.24956	2.72912	7.45308	1.66875	3.88292	2.81139	3.63782	2.11656	3.59114	224.675	0.1249	0.490467	1.14018	2.44327	-268.529	-3313.25			5.13383	4.81059	2.78768	3.11517
	1.8222	8.60508	4.10921	4.47387	2.82018	7.85781	1.69741	3.82793	2.91703	3.70885	2.15027	3.72436	212.382	0.123844	0.491124	1.14061	2.43094	-324.396	-3313.3			4.8455	5.05062	2.81412	3.19449
	1.81933	8.5751	4.0757	4.85235	2.93736	8.2063	1.67734	3.86006	3.0018	3.71304	2.11077	3.71949	207.851	0.123356	0.49131	1.14548	2.41321	-386.789	-3313.48			4.82338	5.33201	2.8464	3.1811
	1.76469	8.31093	4.06403	4.94653	3.04873	8.642	1.65049	3.73207	3.11641	3.84328	2.18633	3.82044	200.751	0.122733	0.490979	1.15052	2.40722	-454.887	-3313.44			4.71322	5.54575	2.83299	3.28335
	1.75546	8.47602	4.043	4.96874	3.10575	8.94674	1.63665	3.84528	3.12107	3.93293	2.27206	4.08799	202.128	0.122312	0.490456	1.14987	2.40499	-528.764	-3313.58			4.75816	5.67374	2.86767	3.43099
	1.73955	8.42331	4.28991	4.88084	3.03145	9.13005	1.66292	3.92526	3.22058	4.27895	2.35701	4.4958	207.883	0.121118	0.489799	1.15837	2.39374	-606.698	-3313.66			4.81759	5.68078	2.93625	3.71059
	1.68926	8.59448	4.38201	4.76974	2.96188	9.00734	1.6086	3.98627	3.25003	4.54364	2.4452	4.74323	194.792	0.120993	0.487955	1.16211	2.37548	-690.642	-3313.54			4.88858	5.57965	2.9483	3.91069
	1.62845	9.58234	4.50629	5.23044	2.94354	8.89156	1.63486	4.11588	3.17909	5.11102	2.51617	4.91417	172.882	0.120232	0.487309	1.17649	2.33986	-783.999	-3313.69			5.23903	5.68851	2.97661	4.18045
	1.63398	10.1026	4.70465	5.34969	2.93422	8.5346	1.64183	4.30019	3.11966	5.67932	2.61313	5.27952	176.68	0.119614	0.487123	1.18744	2.30907	-880.351	-3313.62			5.4804	5.60617	3.02056	4.52399
	1.67508	10.8224	4.85956	5.54944	2.88891	8.04896	1.75629	4.25609	3.11205	6.60202	2.85104	6.0324	174.095	0.119635	0.486976	1.18231	2.28602	-986.263	-3313.59			5.78567	5.49577	3.04148	5.16182
	1.69105	11.3168	4.93816	5.91675	2.84462	7.87298	1.76289	4.32841	3.03487	7.56272	3.12561	6.80319	165.12	0.11949	0.486278	1.17164	2.27619	-1100.08	-3313.73			5.98202	5.54479	3.04206	5.83051
	1.75306	11.936	5.05428	6.41522	2.92502	7.67409	1.79695	4.44545	3.00002	8.95281	3.50557	7.32357	155.309	0.119796	0.485922	1.1578	2.27729	-1220.1	-3313.52			6.24777	5.67144	3.08081	6.59398
	1.81364	12.7059	5.16574	6.66002	2.959	7.2354	1.80653	4.4694	2.96724	9.87152	3.75125	7.68736	142.891	0.119935	0.486336	1.14728	2.28108	-1344.29	-3313.64			6.56177	5.61814	3.08105	7.10337
	1.82396	12.6568	5.35991	6.7201	3.01072	6.97777	1.84979	4.41055	2.95175	10.4026	3.85597	8.27842	167.245	0.120117	0.48675	1.15765	2.29419	-1472.26	-3313.67			6.61357	5.56953	3.0707	7.51234
	1.86082	12.5562	5.38311	6.88102	3.08847	6.75499	1.85699	4.30478	2.94094	11.1386	3.9811	9.07105	178.304	0.12136	0.487058	1.16209	2.31211	-1601.28	-3313.5			6.60006	5.57482	3.03424	8.06359
	1.87398	12.5651	5.55543	6.96247	3.08676	6.37895	1.86734	4.08138	2.93109	12.4979	4.26534	9.57247	168.914	0.122102	0.487175	1.14918	2.31663	-1729.28	-3313.71			6.66483	5.47606	2.95994	8.77858
	1.88768	12.5081	5.54662	7.02283	3.07788	6.04773	1.79856	4.00861	2.90991	13.4718	4.34191	9.722	169.634	0.122597	0.486631	1.15431	2.32845	-1851.45	-3313.57			6.64746	5.38281	2.90569	9.17856
	1.9301	12.3858	5.63946	6.9763	3.1722	5.77208	1.80555	3.7834	2.8408	13.6613	4.3507	10.2876	179.969	0.123386	0.486351	1.15687	2.33149	-1969.99	-3313.55			6.6518	5.30686	2.80992	9.4332
	1.87549	12.2529	5.91147	7.22538	3.1211	5.78044	1.78148	3.61734	2.74999	14.1341	4.32308	10.5323	191.923	0.124147	0.486971	1.14489	2.33599	-2075.69	-3313.75			6.67996	5.37564	2.71627	9.66316
	1.88332	12.4578	6.11287	7.35737	3.11442	5.8081	1.80456	3.51564	2.75314	14.3614	4.45491	10.7864	190.09	0.124545	0.487747	1.13074	2.34946	-2171.56	-3313.55			6.81801	5.42663	2.69111	9.86758
	1.9009	13.0686	6.31929	7.24029	3.12451	5.75333	1.78098	3.50051	2.74162	14.6711	4.67793	10.4136	172.509	0.125188	0.488043	1.09156	2.36345	-2256.71	-3313.75			7.09625	5.37271	2.67437	9.92089
	1.91425	13.1537	6.54256	7.27011	3.14012	5.87049	1.73986	3.39935	2.73338	14.6048	4.60495	9.93527	156.916	0.125521	0.487867	1.06304	2.3727	-2331.28	-3313.77			7.20351	5.4269	2.6242	9.71501
	1.94247	13.0661	6.61698	7.04619	3.11663	5.9255	1.76584	3.32531	2.73194	14.3937	4.61695	9.7387	158.936	0.126141	0.487638	1.02846	2.38015	-2393.22	-3313.64			7.20853	5.36277	2.6077	9.58311
	1.92951	12.9292	6.55371	6.85002	3.04351	5.95632	1.79132	3.31555	2.74273	14.4195	4.69493	9.63738	156.66	0.125867	0.487228	1.01046	2.38663	-2445.44	-3313.87			7.13748	5.28328	2.61653	9.58394
	1.96239	12.9056	6.55136	6.54799	3.02185	5.79645	1.81589	3.4127	2.6656	14.412	4.74023	9.48623	142.922	0.125525	0.485913	0.98724	2.38813	-2490.16	-3313.72			7.13979	5.1221	2.6314	9.54616
	1.97451	12.922	6.57943	6.19805	3.08669	5.49716	1.82612	3.22325	2.58676	14.4273	4.77261	9.31156	128.695	0.124915	0.485165	0.989345	2.40549	-2526.88	-3313.76			7.15864	4.9273	2.54537	9.50383
	1.93241	12.2927	6.40171	6.10398	3.04972	5.29334	1.7744	3.11392	2.48134	14.4266	4.89471	9.30761	123.52	0.125111	0.48353	0.982481	2.4213	-2557.27	-3313.87			6.87561	4.81568	2.45656	9.54299
	1.90084	11.811	6.17865	5.93203	2.93923	5.20835	1.8113	2.97937	2.54332	14.6644	4.83592	9.63128	126.936	0.124803	0.483339	0.98489	2.424	-2577.11	-3313.7			6.63017	4.6932	2.44466	9.71053
	1.84207	11.9912	6.04777	5.81168	2.9178	5.19662	1.77412	3.00196	2.50431	14.711	4.86799	10.0646	139.783	0.124223	0.483188	1.00155	2.43103	-2593.19	-3313.8			6.62701	4.64203	2.4268	9.8812
	1.83701	11.9159	5.95248	5.83763	2.90888	4.91936	1.74098	3.07499	2.46562	14.718	4.71511	10.4204	146.517	0.123743	0.483192	1.01491	2.44249	-2607.36	-3313.73			6.56845	4.55529	2.4272	9.95114
	1.85396	11.7422	6.0424	5.72714	2.9592	4.78944	1.74059	2.93228	2.42133	14.2482	4.65977	10.3666	144.801	0.124514	0.483487	1.02932	2.45589	-2616.13	-3313.61			6.54618	4.49193	2.36473	9.75817
	1.77945	11.5798	6.02383	5.77056	2.90737	4.63746	1.72652	2.98096	2.43084	14.2509	4.67518	10.4509	150.554	0.126232	0.483757	1.04502	2.46395	-2624.69	-3313.65			6.46103	4.43846	2.37944	9.79233
	1.74998	11.8249	5.7701	5.94842	2.87272	4.54268	1.7239	2.91492	2.4717	14.2025	4.61872	10.4423	172.043	0.127222	0.48495	1.0528	2.45586	-2634.66	-3313.52			6.44832	4.45461	2.37017	9.75449
	1.79614	11.9165	5.78586	6.09033	2.91313	4.64462	1.71052	2.92712	2.42823	14.3299	4.5928	10.5006	185.373	0.127354	0.485915	1.07304	2.47568	-2645.76	-3313.39			6.4995	4.54936	2.35529	9.80777
	1.81434	12.225	5.94348	6.23909	2.98589	4.66351	1.69744	2.85762	2.36605	14.4219	4.43206	10.7603	194.108	0.128107	0.485591	1.08982	2.50759	-2659.89	-3313.31			6.66093	4.6295	2.30704	9.87143
	1.82725	12.0085	5.88285	6.3111	3.03206	4.79365	1.70586	2.84954	2.32804	14.3207	4.29921	10.6707	220.823	0.127635	0.486069	1.09882	2.52779	-2676.47	-3313.15			6.57286	4.71227	2.29448	9.76354
	1.85012	11.9405	5.80105	6.59173	2.98416	4.92636	1.73763	2.8145	2.34832	14.7023	4.35486	10.9271	241.653	0.126856	0.486626	1.10337	2.53892	-2692.92	-3312.87			6.53055	4.83409	2.30015	9.99478
	1.86063	11.8157	5.78394	6.62211	2.98399	5.24848	1.74584	2.70516	2.34546	14.9078	4.3362	11.7177	250.487	0.12611	0.487064	1.10898	2.54558	-2710.92	-3312.73			6.48677	4.95153	2.26549	10.3206
	1.85702	11.5538	5.65969	6.70471	2.92284	5.78763	1.72645	2.73172	2.35339	14.631	4.3091	11.972	261.401	0.125381	0.487146	1.10648	2.55887	-2728.32	-3312.35			6.35685	5.13839	2.27052	10.3041
	1.81959	11.0373	5.56972	6.71299	2.86094	6.05113	1.73552	2.72379	2.35875	14.4723	4.38266	12.0087	250.431	0.125394	0.486728	1.10546	2.56864	-2747.32	-3311.91			6.1422	5.20836	2.27269	10.2879
	1.81138	10.4334	5.41071	6.66534	2.83515	6.14727	1.76603	2.6642	2.3976	13.9374	4.26444	12.3458	257.985	0.124744	0.485743	1.10004	2.56944	-2769.11	-3311.69			5.88516	5.21592	2.27594	10.1826
	1.78327	10.3336	5.33647	6.53017	2.74063	6.38586	1.74084	2.70964	2.45211	13.562	4.16687	12.6808	253.132	0.12491	0.484611	1.1065	2.56824	-2788.45	-3310.95			5.81777	5.21889	2.30086	10.1366
	1.76411	10.2264	5.18122	6.48387	2.73095	6.5743	1.73048	2.77634	2.43811	13.4961	4.0875	12.8423	217.402	0.12536	0.483227	1.11096	2.57935	-2809.07	-3310.63			5.7239	5.26304	2.31498	10.142
	1.73818	10.2192	5.06728	6.50665	2.63921	6.66727	1.64829	2.7751	2.47452	13.337	4.02781	13.4288	200.639	0.12514	0.48285	1.11865	2.58414	-2831.32	-3310.28			5.67488	5.27104	2.2993	10.2645
	1.7174	10.032	4.88496	6.65013	2.55651	6.79003	1.59311	2.74788	2.44524	13.9305	4.07995	13.3628	199.428	0.125212	0.483348	1.12683	2.57555	-2852.05	-3309.47			5.54479	5.33222	2.26208	10.4578
	1.73128	10.097	4.91896	6.88356	2.55842	6.77511	1.60766	2.88076	2.43232	14.5114	4.0917	13.8786	187.903	0.125037	0.483833	1.13326	2.55251	-2874.14	-3309.53			5.58242	5.40569	2.30691	10.8272
	1.71213	10.1358	4.74367	7.02231	2.4652	6.87321	1.54925	2.98212	2.38369	14.8822	4.12725	14.4779	189.47	0.123922	0.485209	1.13445	2.51795	-2896.5	-3308.99			5.53055	5.45357	2.30502	11.1624
	1.68432	9.96842	4.61	6.96489	2.45051	6.73023	1.55873	3.05016	2.50629	15.3044	4.21335	14.6382	188.887	0.123922	0.485826	1.12966	2.48693	-2920.69	-3308.76			5.42091	5.38188	2.37173	11.3853
	1.64549	10.0604	4.39648	7.22244	2.46554	6.62361	1.50512	3.02341	2.48178	15.8471	4.2704	15.2526	192.45	0.122822	0.486977	1.12248	2.46321	-2945.37	-3309.14			5.36746	5.4372	2.33677	11.79
	1.6171	10.1686	4.14605	7.06467	2.38966	6.4751	1.48156	3.00692	2.41641	16.4587	4.48367	15.7186	194.762	0.122564	0.487528	1.11838	2.44089	-2972.35	-3308.57			5.31058	5.30981	2.30163	12.2203
	1.59265	9.94512	3.90763	6.99134	2.38906	6.32617	1.50621	3.08025	2.41722	16.4078	4.39353	15.3137	198.806	0.122741	0.487189	1.10879	2.4185	-3001.08	-3309.16			5.14847	5.23552	2.33456	12.0383
	1.53891	9.98515	3.73505	6.98481	2.33345	6.29891	1.4866	3.10815	2.47921	16.3273	4.40851	15.2362	211.957	0.122592	0.486372	1.12022	2.4077	-3030.39	-3309.36			5.08637	5.20572	2.35799	11.9907
	1.49533	9.74313	3.64362	6.80502	2.29913	5.87042	1.4437	3.15158	2.54013	17.0786	4.51914	14.484	213.603	0.122381	0.484777	1.12461	2.41385	-3059.48	-3309.01			4.96069	4.99152	2.37847	12.0272
	1.48814	9.30413	3.44339	6.76576	2.2485	5.62181	1.44052	3.28499	2.57989	17.1172	4.59899	14.0779	211.253	0.122222	0.484141	1.13266	2.43141	-3086.95	-3309.7			4.74522	4.87869	2.43513	11.9314
	1.50359	9.27562	3.3198	6.83191	2.20878	5.39867	1.43379	3.40253	2.5931	17.2647	4.69801	13.2605	208.126	0.12327	0.483281	1.12613	2.45045	-3114.12	-3308.93			4.69967	4.81312	2.47647	11.7411
	1.48859	8.89902	3.26871	6.70263	2.17905	5.23452	1.46057	3.46663	2.6647	16.7709	4.61725	12.1043	194.054	0.123236	0.482999	1.13955	2.46295	-3139.89	-3308.62			4.55211	4.7054	2.53063	11.1641
	1.46279	8.85598	3.22051	6.90884	2.10356	5.08396	1.44086	3.6378	2.72576	16.496	4.47121	11.07	186.343	0.123944	0.483201	1.14284	2.49216	-3164.45	-3307.71			4.51309	4.69879	2.60148	10.6791
	1.45824	8.96836	3.27964	7.02046	2.0829	4.89034	1.43884	3.74961	2.82054	16.2969	4.49893	10.5816	175.841	0.123885	0.482344	1.14767	2.50628	-3184.79	-3298.11			4.56874	4.66457	2.66967	10.4592
	1.4759	9.17964	3.20658	7.14542	2.10809	4.82103	1.45076	3.82983	2.86614	15.7617	4.40541	10.1437	162.424	0.123542	0.482524	1.15894	2.52597	-3198.6	-3249.12			4.62071	4.69152	2.71558	10.1036
	1.49797	9.77583	3.15849	7.40718	2.14098	5.28938	1.52423	3.86335	2.88598	15.6601	4.25908	9.90079	172.659	0.123705	0.482114	1.17336	2.52689	-3210.17	-3171.79			4.81077	4.94584	2.75785	9.93999
	1.48503	9.79143	3.20543	7.88623	2.26179	5.68923	1.55304	3.83538	3.03352	15.5219	4.22045	9.52179	179.03	0.122962	0.482083	1.18589	2.5213	-3217.66	-3071.28			4.8273	5.27908	2.80732	9.75472
	1.38725	9.33339	3.1724	7.92823	2.2372	5.70561	1.41396	3.83838	2.81326	14.984	4.09891	9.67721	185.897	0.121306	0.477257	1.25242	2.4944	-3238.76	-3081.21			4.63102	5.29035	2.68853	9.58671
	1.41368	8.98366	3.08059	8.80827	2.27668	6.36853	1.41998	3.82674	2.832	15.2724	4.09299	10.0495	201.594	0.121173	0.477191	1.25722	2.51277	-3239.52	-2962.45			4.49264	5.81783	2.6929	9.80499
	1.41044	9.09666	3.14735	9.86735	2.4614	7.52684	1.41856	3.85492	2.92944	16.1118	4.20335	10.5351	226.517	0.12052	0.476425	1.26912	2.51665	-3239.86	-2816.64			4.55148	6.61853	2.73431	10.2834
	1.47625	9.2199	3.17917	11.0271	2.84127	8.89258	1.44513	3.76043	3.12032	16.8204	4.29835	10.7466	231.858	0.119872	0.475755	1.29914	2.51535	-3239.56	-2647.95			4.6251	7.58698	2.77529	10.6218
	1.53264	9.80496	3.26597	12.2352	3.38426	10.4923	1.53055	3.73313	3.23037	17.1959	4.36497	11.5929	229.681	0.118853	0.476493	1.30982	2.50609	-3240.37	-2469.36			4.86785	8.7039	2.83135	11.0512
	1.56583	9.86026	3.30845	13.9436	4.18225	12.2804	1.61369	3.75081	3.50029	18.0961	4.54596	11.8643	225.874	0.118755	0.477103	1.32263	2.50615	-3242.11	-2299.84			4.91151	10.1354	2.95493	11.5021
	1.65116	10.4425	3.40391	15.6017	5.41179	14.6467	1.72454	3.89258	3.81141	18.4929	4.78188	13.1484	216.191	0.118873	0.47774	1.33794	2.5221	-3242.64	-2135.64			5.16586	11.8867	3.14284	12.1411
	1.71192	11.5214	3.41873	17.5374	6.90204	16.8531	1.84786	4.08674	4.28706	18.4752	5.02069	14.1814	200.097	0.118422	0.478281	1.34659	2.52115	-3242.13	-2000.59			5.55068	13.7642	3.40722	12.5591
	1.75247	12.187	3.49171	19.3768	8.17645	18.2318	1.93652	4.47911	4.71776	18.6389	5.25217	14.7184	185.53	0.11876	0.479601	1.35487	2.51686	-3239.56	-1905.11			5.8104	15.2617	3.71113	12.8699
	1.86012	12.1644	3.42596	21.3618	9.31279	19.2809	2.09575	4.57642	5.2067	18.3163	5.47071	15.0841	171.01	0.119529	0.480297	1.34197	2.51332	-3236.21	-1858.08			5.81684	16.6518	3.95962	12.9571
	1.93854	11.8873	3.24476	22.6593	9.99955	20.774	2.16082	4.77158	5.60028	17.917	5.54637	15.6256	170.016	0.119013	0.480161	1.34027	2.51576	-3232.93	-1861.58			5.69021	17.811	4.17756	13.0296
	2.05142	11.1094	3.13465	23.0968	10.5361	21.2999	2.30607	4.84537	6.05615	17.2259	5.62255	15.5134	166.18	0.119328	0.479918	1.34766	2.52379	-3228.7	-1916.64			5.43182	18.311	4.40253	12.7873
	2.10266	10.4644	3.0513	22.5158	10.6372	21.1967	2.34533	4.97213	6.45311	16.441	5.70854	15.4332	165.717	0.119147	0.479698	1.35132	2.50172	-3225.35	-2013.58			5.20613	18.1166	4.59019	12.5276
	2.09415	9.16843	2.93905	21.5571	10.1602	20.2524	2.37954	5.02611	6.6689	16.0018	5.77303	14.2177	179.476	0.119917	0.478557	1.34513	2.4803	-3221.71	-2136.61			4.73388	17.3232	4.69152	11.9975
	2.13438	7.93655	2.79597	20.1129	9.29004	19.0392	2.41564	4.76278	7.01513	15.4876	5.8082	13.4807	207.733	0.121057	0.477345	1.3355	2.45712	-3216.76	-2270.63			4.28896	16.1474	4.73118	11.5922
	2.14054	6.92337	2.73722	18.0284	8.05059	17.9063	2.4495	4.48148	7.1444	15.0164	5.8406	12.6087	238.525	0.120838	0.477355	1.31979	2.43365	-3212.81	-2399.11			3.93371	14.6618	4.69179	11.1552
	2.08956	6.5387	2.67756	14.8462	6.82707	15.8823	2.41974	4.43688	7.09058	14.4092	5.75774	11.5141	253.391	0.121126	0.477329	1.30196	2.43116	-3209.01	-2520.34			3.76861	12.5185	4.64906	10.5603
	2.00901	6.6289	2.70728	12.555	5.59045	14.0155	2.37008	4.22534	6.90786	14.3388	5.76864	10.293	268.315	0.120834	0.476568	1.28601	2.4262	-3206.62	-2630.3			3.78173	10.7203	4.50109	10.1335
	1.96423	6.44853	2.72697	10.5881	4.42534	11.9901	2.36762	4.09608	6.78433	13.9017	5.72234	9.58747	299.044	0.120735	0.477103	1.25648	2.41165	-3206.34	-2730.34			3.71324	9.00121	4.41601	9.73715
	1.94691	6.11539	2.68857	8.69739	3.42517	9.55612	2.37751	4.05512	6.99306	13.1912	5.65113	8.72132	326.888	0.120452	0.477472	1.23153	2.40302	-3207.23	-2819.56			3.58362	7.22623	4.47523	9.18787
	1.9631	6.25079	2.64963	7.70469	2.69431	7.97111	2.3866	4.01807	7.10628	12.2866	5.56688	8.1159	321.951	0.120281	0.478577	1.21286	2.40174	-3209.9	-2894.58			3.62117	6.12337	4.50365	8.65646
	1.88515	6.70933	2.66918	6.82771	2.47419	6.4528	2.36147	4.12775	7.21688	11.055	5.40618	7.50174	299.815	0.11953	0.479877	1.20056	2.40588	-3213.57	-2955.54			3.75455	5.25156	4.5687	7.98766
	1.88407	7.12182	2.72954	6.33993	2.24547	5.111	2.36218	4.2637	7.48378	9.50573	5.07241	6.67166	291.736	0.118534	0.480732	1.19022	2.41254	-3217.88	-3004.01			3.91181	4.56547	4.70322	7.08327
	1.94901	7.36667	2.82861	6.20241	2.17652	3.88355	2.45429	4.417	7.70552	8.17158	4.90247	6.23767	283.907	0.118167	0.481641	1.16192	2.41968	-3222.05	-3040.73			4.0481	4.08749	4.85894	6.43724
	1.93595	7.4939	2.90926	5.85595	2.13948	3.2174	2.38384	4.59634	7.92796	6.58615	4.72127	5.81658	264.86	0.118541	0.482149	1.13821	2.43196	-3224.91	-3068.21			4.11304	3.73761	4.96938	5.708
	1.89354	7.89757	2.93633	5.44772	2.15931	3.09949	2.25373	4.63102	7.96152	5.65363	4.49694	5.6127	239.96	0.119164	0.483023	1.13013	2.44597	-3226.15	-3089.31			4.24248	3.56884	4.94876	5.25442
	1.89162	8.01144	3.11617	5.18443	2.13586	2.90452	2.18371	4.58926	8.05124	4.80155	4.28023	5.44101	216.284	0.120121	0.482606	1.12294	2.44902	-3227.15	-3105.04			4.33974	3.40827	4.94141	4.84093
	1.83218	8.0191	3.11067	4.92237	2.04295	2.70612	2.11964	4.60788	7.98817	4.56732	4.03978	5.57813	210.726	0.12027	0.48258	1.1131	2.46232	-3227.94	-3118			4.32065	3.22381	4.90523	4.72841
	1.79434	8.00347	3.13381	4.59714	1.91263	2.63477	2.094	4.61866	7.84052	4.20576	3.87099	5.66869	205.987	0.121665	0.482344	1.10665	2.4766	-3228.12	-3128.16			4.31054	3.04818	4.85106	4.58181
	1.75278	7.98873	3.12356	3.82989	1.81021	2.56119	1.95289	4.70189	7.78897	3.8598	3.84941	5.95897	189.924	0.123181	0.482256	1.09133	2.48889	-3228.21	-3136.8			4.28836	2.73376	4.81458	4.55606
	1.65466	8.03482	3.07926	3.41382	1.72737	2.48176	1.87339	4.75726	7.71976	3.60856	3.8392	6.00022	174.173	0.123771	0.48237	1.08477	2.4933	-3227.86	-3144.79			4.25625	2.54098	4.78347	4.48266
	1.62462	8.08732	3.09568	2.98875	1.63518	2.37915	1.90698	4.7743	7.51725	3.5896	3.80379	6.04232	174.199	0.124191	0.482357	1.08389	2.48692	-3227.36	-3152.45			4.2692	2.33436	4.73284	4.47857
	1.59851	8.62821	3.17575	2.85382	1.59638	2.19234	1.88243	4.74707	7.10811	3.45787	3.7561	6.53998	187.403	0.123735	0.482061	1.09084	2.48815	-3226.74	-3159.6			4.46749	2.21418	4.5792	4.58465
	1.55334	9.47369	3.22432	2.75603	1.54739	2.10431	1.85133	4.89445	6.67149	3.52929	3.65653	6.81762	186.323	0.12396	0.48221	1.09543	2.49923	-3225.98	-3166.46			4.75045	2.13591	4.47242	4.66781
	1.55139	10.0787	3.22836	2.67306	1.53749	2.0638	1.79042	4.95125	6.44507	3.55923	3.56201	7.01204	173.953	0.123483	0.481495	1.0946	2.50376	-3225.47	-3172.68			4.95283	2.09145	4.39558	4.7111
	1.54535	10.445	3.27545	2.82612	1.55624	2.05065	1.74986	4.89348	6.25183	3.78183	3.49462	7.17493	173.252	0.122653	0.4813	1.09697	2.50875	-3224.83	-3178.57			5.08861	2.14434	4.29839	4.81713
	1.55757	11.1179	3.39587	3.08834	1.61802	2.06963	1.74682	4.84053	6.0205	4.02578	3.42303	7.43112	177.775	0.122142	0.48053	1.09696	2.50317	-3223.46	-3184.18			5.3571	2.25867	4.20262	4.95998
	1.6106	11.7561	3.39289	3.43185	1.66178	2.18283	1.73292	4.58655	6.04828	4.49926	3.48909	7.68051	188.204	0.122039	0.479907	1.09479	2.49201	-3222.06	-3188.9			5.58652	2.42549	4.12258	5.22296
	1.60626	12.0923	3.40136	3.86565	1.67014	2.32261	1.72331	4.45569	6.3283	4.91542	3.58006	8.15484	189.364	0.121847	0.479855	1.09697	2.49671	-3220.46	-3193.58			5.69997	2.61946	4.1691	5.55011
	1.64764	12.2077	3.32439	4.11673	1.71738	2.41522	1.75566	4.39048	6.5217	5.31971	3.67403	8.18411	176.228	0.122317	0.480134	1.09392	2.49822	-3218.93	-3197.84			5.72657	2.74978	4.22261	5.72595
	1.66587	12.3006	3.38603	4.38563	1.75784	2.50435	1.81587	4.14076	6.69709	5.58253	3.73707	8.59002	167.12	0.122428	0.480445	1.08403	2.50814	-3217.9	-3201.97			5.78415	2.8826	4.21791	5.96987
	1.68699	12.9003	3.41839	4.59711	1.74502	2.65064	1.80768	4.07101	6.79646	6.08058	3.86548	9.09241	177.252	0.122861	0.480766	1.07146	2.52459	-3217.46	-3206.63			6.0019	2.99759	4.22505	6.34616
	1.68387	13.0283	3.59975	4.60398	1.77496	2.82725	1.84534	4.05629	6.92561	6.63877	4.21071	9.41414	194.212	0.123007	0.480732	1.06748	2.53285	-3216.99	-3211.13			6.10396	3.06873	4.27575	6.75454
	1.67739	12.76	3.67623	4.8008	1.85277	3.11019	1.87226	4.00132	7.18602	7.31414	4.2787	9.57726	194.005	0.12308	0.481372	1.06877	2.52527	-3216.24	-3215.84			6.03789	3.25459	4.3532	7.0567
	1.67554	12.7297	3.76919	5.02088	1.89071	3.22113	1.9214	3.98509	7.2708	7.45231	4.28815	9.76001	192.561	0.123134	0.482155	1.06931	2.52577	-3215.99	-3220.74			6.05816	3.37757	4.39243	7.16682
	1.74845	12.4463	3.7783	5.21052	1.97096	3.40263	1.98186	4.11177	7.39687	7.75412	4.30431	10.0756	200.081	0.122446	0.482822	1.06046	2.51359	-3215.68	-3225.33			5.99102	3.52804	4.49683	7.378
	1.83868	12.405	3.8379	5.50728	2.03958	3.51287	2.07083	4.22484	7.73995	8.33677	4.47724	10.5032	217.011	0.1216	0.482421	1.04846	2.50322	-3214.55	-3230.44			6.02719	3.68658	4.67854	7.7724
	1.89131	12.3742	3.78996	5.77483	2.08277	3.66432	2.13085	4.35849	8.13245	8.68311	4.64485	10.4732	231.096	0.120708	0.481789	1.05566	2.49204	-3212.55	-3234.95			6.01848	3.84064	4.87393	7.93371
	1.93576	12.4054	3.67874	6.16543	2.15064	3.74529	2.15593	4.41984	8.21177	8.9619	4.70364	10.4277	234.815	0.120411	0.481241	1.06006	2.47392	-3209.86	-3239.52			6.00662	4.02045	4.92918	8.03107
	1.96906	12.2165	3.59822	6.3515	2.32196	4.07268	2.18874	4.568	8.33597	8.82166	4.75643	10.4067	236.834	0.119496	0.480949	1.06414	2.48312	-3207.76	-3243.81			5.92792	4.24871	5.0309	7.99493
	2.0716	12.2502	3.52845	6.70765	2.47216	4.48636	2.34492	4.73767	8.71294	9.11064	5.00159	10.6937	246.133	0.1187	0.480296	1.06727	2.49841	-3205.5	-3247.81			5.9501	4.55539	5.26518	8.26865
	2.10999	12.0799	3.44798	7.06157	2.67211	4.84673	2.42066	4.71135	8.83278	9.42931	5.08212	10.8932	247.724	0.118587	0.4787	1.07209	2.50695	-3203.22	-3251.98			5.87929	4.86013	5.3216	8.46822
	2.08103	12.0596	3.45096	7.48547	2.80912	4.9366	2.42254	4.85168	8.97735	9.60669	5.18191	10.7749	250.149	0.118532	0.477263	1.07763	2.51361	-3201.1	-3256.14			5.86388	5.07706	5.41719	8.52116
	2.07697	12.1835	3.50116	7.8982	2.86969	5.05592	2.46393	4.90337	8.99151	9.72319	5.3027	10.6362	246.492	0.119395	0.476366	1.0848	2.51893	-3199.2	-3260.17			5.92054	5.2746	5.45293	8.55402
	2.10896	11.6959	3.63163	8.05555	3.03842	5.29457	2.51069	4.985	9.27187	9.87595	5.42598	10.8627	250.495	0.120039	0.476254	1.08965	2.5082	-3197.33	-3264.91			5.81218	5.46285	5.58919	8.72154
	2.13548	12.0398	3.67637	8.23226	3.13026	5.72912	2.55919	4.94439	9.47826	9.74534	5.43623	10.9887	241.008	0.119947	0.475954	1.09725	2.51831	-3194.57	-3269.42			5.95054	5.69721	5.66061	8.72344
	2.20091	12.3897	3.74381	8.19161	3.1926	5.73332	2.51285	4.87434	9.26123	9.64249	5.3964	10.8252	228.382	0.119286	0.475923	1.10092	2.51386	-3191.62	-3274.06			6.11147	5.70584	5.54947	8.62136
	2.15979	12.2646	3.73623	8.01757	3.07355	5.5582	2.39635	5.13924	9.23201	9.00263	5.31154	10.9041	230.816	0.118849	0.475908	1.10993	2.50346	-3188.71	-3278.35			6.05355	5.54977	5.5892	8.40609
	2.20154	12.4991	3.79807	8.02553	2.93426	5.45439	2.40314	5.2098	9.26889	8.57706	5.31603	10.965	229.166	0.118801	0.47662	1.12131	2.50275	-3185.32	-3282.23			6.16625	5.47139	5.62728	8.28604
	2.21301	12.1575	3.83073	8.16862	3.08141	5.75852	2.34998	5.15698	9.24115	8.03072	5.21865	10.8375	218.776	0.11851	0.477034	1.13451	2.49843	-3182.17	-3285.84			6.06709	5.66952	5.5827	8.02896
	2.21342	11.9313	3.85656	8.18549	3.18635	5.96918	2.32014	5.4072	9.36892	7.70497	5.16976	10.5811	204.936	0.117992	0.477391	1.14299	2.50032	-3178.42	-3288.84			6.00042	5.78034	5.69875	7.81863
	2.18453	11.5589	3.79223	8.25019	3.14174	6.1599	2.29891	5.39412	9.15132	7.24638	5.17031	10.2543	182.273	0.117837	0.476848	1.14059	2.51037	-3175.47	-3291.44			5.84524	5.85061	5.61478	7.557
	2.20618	10.7873	3.57439	8.21288	3.26702	5.9924	2.33076	5.43587	9.13287	6.77872	5.05288	9.78655	174.052	0.117342	0.477193	1.1347	2.51327	-3173.19	-3293.69			5.52262	5.8241	5.63317	7.20605
	2.23692	10.1467	3.50908	8.52312	3.47135	6.25747	2.34152	5.41484	9.2173	6.42976	4.93305	9.35548	166.874	0.117402	0.477401	1.12394	2.50297	-3169.77	-3295.56			5.29758	6.08398	5.65789	6.9061
	2.19695	9.6945	3.44204	9.03441	3.7134	6.47238	2.35221	5.3624	9.32063	6.17624	4.8872	8.8019	154.49	0.118016	0.477328	1.11881	2.50314	-3166.91	-3297.47			5.11116	6.40673	5.67841	6.62178
	2.10036	9.39418	3.41705	9.0444	3.98184	6.97147	2.27314	5.38468	9.18881	5.80183	4.81007	7.87443	162.737	0.117921	0.478689	1.11347	2.50118	-3162.88	-3299.04			4.97053	6.6659	5.61554	6.16211
	2.07124	8.97289	3.2153	8.81289	3.99052	7.4076	2.26368	5.4362	9.26266	5.51657	4.66666	7.4398	175.036	0.117477	0.479006	1.10562	2.50437	-3159.1	-3300.61			4.75315	6.737	5.65418	5.87434
	1.99367	8.91582	3.13284	8.57817	4.17961	7.32619	2.19459	5.41279	9.07935	5.22057	4.48272	7.06557	195.067	0.117161	0.480443	1.09493	2.49527	-3156.05	-3301.85			4.68078	6.69465	5.56224	5.58962
	1.87359	9.00699	3.05646	8.62574	4.45328	7.39287	2.15309	5.5566	9.15337	5.06122	4.43945	6.78801	201.676	0.117521	0.481559	1.09634	2.48601	-3152.18	-3302.91			4.64568	6.82396	5.62102	5.42956
	1.79186	8.91929	3.06965	8.76199	4.55723	7.57172	2.16576	5.58061	9.22803	5.10228	4.487	6.97432	201.832	0.118915	0.482187	1.09664	2.49389	-3150.08	-3304.11			4.5936	6.96364	5.65813	5.5212
	1.69611	9.07104	3.01098	8.40244	4.54077	7.7456	2.1098	5.65485	8.98452	5.04751	4.39498	6.78634	215.55	0.119647	0.483493	1.10484	2.50455	-3147.63	-3305.1			4.59271	6.89627	5.58306	5.40961
	1.65376	8.84871	2.98792	8.35208	4.55366	7.8202	2.06373	5.6969	8.95052	4.87442	4.22646	6.35912	227.287	0.121446	0.483043	1.10254	2.49267	-3146.26	-3306.15			4.4968	6.90865	5.57038	5.15333
	1.64736	8.69695	2.88138	8.22089	4.60322	7.56109	2.06637	5.84483	8.88087	4.77725	4.183	6.16194	217.589	0.122161	0.483457	1.11735	2.48443	-3146.52	-3306.98			4.40856	6.79507	5.59736	5.04073
	1.63994	8.18981	2.81607	8.5244	4.58782	7.48764	2.01834	5.86241	8.58622	4.87942	4.2003	5.90397	204.953	0.123337	0.48332	1.15107	2.47078	-3145.34	-3307.77			4.21528	6.86662	5.48899	4.99457
	1.63452	8.12607	2.65706	9.02037	4.53266	7.89583	2.022	5.82272	8.64646	5.0221	4.1135	6.0003	192.64	0.124365	0.482564	1.18643	2.46547	-3146.07	-3308.63			4.13922	7.14962	5.49706	5.0453
	1.63222	8.25738	2.5695	9.23756	4.51119	8.22328	2.00052	5.75955	8.56272	5.42426	3.97463	6.07901	191.177	0.123959	0.482486	1.20787	2.46673	-3147.05	-3309.25			4.15303	7.32401	5.44093	5.1593
	1.66099	8.15469	2.5583	9.58177	4.59581	8.62249	1.99847	5.74246	8.46871	5.41455	3.94862	6.20347	194.162	0.123637	0.482038	1.22011	2.46008	-3147.95	-3309.82			4.12466	7.60002	5.40321	5.18888
	1.67558	8.38503	2.59986	10.1775	4.74932	9.11202	2.02419	5.80885	8.72153	5.67266	3.98262	6.45614	190.194	0.123765	0.482139	1.21247	2.45917	-3150.9	-3310.36			4.22016	8.01294	5.51819	5.37047
	1.69685	8.72948	2.49153	10.892	4.92017	9.3428	2.04182	5.90146	8.82241	6.28325	4.15839	6.77246	184.106	0.123312	0.482967	1.21066	2.45153	-3151.82	-3310.82			4.30595	8.385	5.58856	5.73803
	1.7282	8.82032	2.61539	11.3594	5.07197	9.83626	2.01992	5.81345	8.80227	6.70009	4.09113	7.52529	183.329	0.123211	0.483487	1.1907	2.45386	-3154.17	-3311.38			4.38797	8.75587	5.54521	6.10551
	1.68801	9.08876	2.74663	11.9386	5.39146	10.3764	1.98443	5.7236	8.6754	7.14453	3.99814	8.40731	182.078	0.123515	0.483933	1.15989	2.45747	-3157.62	-3311.72			4.5078	9.23548	5.46114	6.51666
	1.70214	9.18788	2.80752	12.3496	5.543	10.7841	2.00487	5.75262	8.58197	7.38322	4.00749	8.9735	181.219	0.123864	0.484426	1.13632	2.46476	-3159.79	-3312.05			4.56585	9.55889	5.44649	6.78807
	1.73631	9.30203	2.8846	13.1605	5.65107	11.1682	1.99166	5.70872	8.42042	7.65188	3.91333	9.62064	181.719	0.124544	0.484491	1.11966	2.47159	-3163.88	-3312.34			4.64098	9.99328	5.3736	7.06195
	1.76318	9.80806	2.93989	14.297	5.90343	11.5369	1.9418	5.66565	8.31974	8.04682	3.84867	10.0203	183.105	0.124932	0.483986	1.1095	2.47303	-3166.63	-3312.59			4.83704	10.5791	5.30906	7.30525
	1.72944	9.82151	3.03527	14.8155	6.02645	11.9022	1.8791	5.42002	8.00353	8.04724	3.66682	10.1176	189.744	0.125091	0.483551	1.10941	2.48778	-3169.41	-3312.76			4.86208	10.9147	5.10088	7.27722
	1.7274	10.1391	3.15411	14.7827	6.20363	11.8644	1.82713	5.24642	7.69491	8.04793	3.50606	10.0399	195.795	0.125034	0.483479	1.09955	2.50561	-3174.25	-3312.85			5.00688	10.9502	4.92282	7.19795
	1.72767	10.4215	3.23953	14.9688	6.07535	11.9143	1.81244	5.15542	7.49403	8.18539	3.43888	9.71104	197.844	0.124821	0.483256	1.10587	2.50839	-3176.5	-3313.08			5.12957	10.9862	4.82063	7.11177
	1.76707	10.8672	3.21917	15.2354	6.3635	11.7979	1.79864	4.93916	7.21083	8.237	3.42094	9.49642	210.265	0.125596	0.482582	1.10513	2.51886	-3180.01	-3313.16			5.28449	11.1323	4.64954	7.05146
	1.75329	11.2237	3.29331	15.3118	6.45955	11.6984	1.73528	4.82056	6.97416	8.31024	3.33481	9.16656	214.975	0.12595	0.482196	1.10304	2.5281	-3182.81	-3313.28			5.42342	11.1566	4.51	6.9372
	1.68994	11.1161	3.26768	15.0466	6.29136	11.1268	1.66924	4.68974	6.5586	8.17377	3.18545	8.55502	224.842	0.126261	0.482372	1.09936	2.54084	-3184.94	-3313.43			5.35791	10.8216	4.30586	6.63808
	1.64851	11.2756	3.30453	14.1822	6.18999	10.5455	1.64339	4.52741	6.12211	7.90981	3.15121	8.10021	225.944	0.125722	0.483158	1.09699	2.55552	-3188.71	-3313.45			5.40955	10.3059	4.09764	6.38708
	1.64044	11.4241	3.26643	13.677	6.15771	9.89088	1.62482	4.499	5.82062	7.88444	3.16411	7.57492	210.547	0.125802	0.482918	1.09913	2.56662	-3191.9	-3313.69			5.44364	9.90853	3.98148	6.20782
	1.61773	12.008	3.24124	13.8313	6.06788	9.76342	1.60223	4.4941	5.41814	8.02346	3.07266	7.69086	217.96	0.125399	0.482018	1.08984	2.58018	-3196.35	-3313.71			5.62232	9.88752	3.83816	6.26233
	1.62458	12.1242	3.23357	14.092	5.88784	9.51184	1.59601	4.51215	5.01791	8.04156	3.00843	7.56974	241.328	0.125671	0.481617	1.08085	2.59429	-3202.82	-3313.8			5.66077	9.83055	3.70869	6.20658
	1.55118	12.4745	3.39959	13.9678	5.88696	8.99709	1.59304	4.5438	4.70464	7.89366	2.87422	6.8882	247.971	0.125718	0.48182	1.09713	2.59904	-3207.41	-3314.16			5.80844	9.61729	3.61383	5.88536
	1.55484	12.751	3.51222	13.9669	5.66306	8.68794	1.59747	4.52075	4.45614	7.96958	2.86277	6.50921	250.211	0.125941	0.482612	1.1128	2.60097	-3213.45	-3314.24			5.93935	9.43928	3.52479	5.78052
	1.56365	13.4667	3.6041	14.1368	5.65706	8.75046	1.59528	4.45461	4.13194	8.08977	2.78705	6.24536	242.644	0.12575	0.483023	1.13379	2.60955	-3207.43	-3314.67			6.21149	9.51479	3.39395	5.70739
	1.56076	13.5891	3.67577	14.7756	5.58095	8.70233	1.54503	4.48893	3.99472	8.20277	2.71298	6.21283	263.305	0.125884	0.482697	1.15436	2.6138	-3165.05	-3314.81			6.27522	9.68631	3.34289	5.70953
	1.56066	13.3803	3.82709	15.0555	5.66938	8.76259	1.55559	4.43102	3.61026	8.48893	2.69123	6.34488	289.711	0.125957	0.481764	1.17859	2.6118	-3057.61	-3314.87			6.256	9.82917	3.19896	5.84168
	1.59329	13.0176	3.8968	15.6683	5.90086	8.61594	1.53906	4.58707	3.35117	8.57342	2.60442	6.12624	292.78	0.125369	0.481991	1.20469	2.61909	-2881.03	-3315.22			6.16922	10.0617	3.1591	5.76803
	1.58871	13.3749	3.85085	16.404	6.26992	8.74324	1.52886	4.5748	3.14898	8.85597	2.56679	6.82954	274.732	0.125163	0.481436	1.21846	2.63406	-2600.44	-3315.07			6.27149	10.4724	3.08421	6.0841

## Sheet: P206 U3
	Ra Li	Oi Li	Oe Li	MF Li	ICO Li	LO Li	Ra Re	Oi Re	Oe Re	MF Re	ICO Re	LO Re	EKG	Kippwinkel	Rotwinkel	Kraft x	Kraft y	Druck li	Druck re			Bauch links	Rücken links	Bauch rechts	Rücken rechts
	1.48451	7.70758	2.67013	16.2966	4.67725	10.5783	1.25589	4.58444	3.93677	15.6602	3.96299	8.49086	143.7	0.146521	0.428161	0.940384	3.34289	46	-448.645			3.95407	10.5174	3.25903	9.37135
	1.46039	7.70343	2.71235	16.8997	4.86227	11.0654	1.24733	4.4506	3.87707	17.1082	4.40534	8.71894	154.797	0.146851	0.427796	0.951697	3.34982	37	-452.153			3.95872	10.9425	3.19167	10.0775
	1.46929	7.38585	2.81093	17.2808	5.05665	10.6708	1.23672	4.51207	3.88252	18.2165	4.7766	9.51101	160.447	0.147552	0.427225	0.954279	3.34658	1.62354	-453.726			3.88869	11.0027	3.21044	10.8347
	1.43294	7.34161	2.83933	17.7235	5.14421	10.5	1.21382	4.48229	3.82156	18.8314	5.12952	9.87427	163.136	0.148067	0.426322	0.949637	3.35452	11	-453.387			3.87129	11.1226	3.17256	11.2784
	1.42417	7.24339	2.77796	17.6037	5.13104	10.3224	1.2575	4.61706	3.76476	19.9976	5.3527	10.5726	167.655	0.147909	0.425964	0.935433	3.36828	-2055.4	L			3.81517	11.019	3.21311	11.9743
	1.43489	7.17706	2.81374	17.7424	5.26426	9.90969	1.27985	4.76776	3.67707	20.2075	5.767	11.606	183.608	0.14804	0.426946	0.923772	3.37144	-1852.38	-452.896			3.80856	10.9721	3.24156	12.5268
	1.44956	6.98624	2.85721	17.3704	5.2044	9.72095	1.33362	5.10855	3.60967	20.634	6.12951	12.6168	215.508	0.147688	0.427003	0.904482	3.37807	-1698.08	-455.34			3.76434	10.7652	3.35061	13.1268
	1.45468	6.63281	2.81848	17.2387	5.00832	9.84625	1.38156	5.41244	3.53261	20.8653	6.39392	13.5166	233.671	0.146912	0.42672	0.888025	3.37214	-1608.13	-459.098			3.63532	10.6978	3.4422	13.5919
	1.50582	6.62198	2.78608	16.7138	4.92099	10.0595	1.4265	5.60205	3.3976	20.7351	6.4597	14.2536	229.923	0.14552	0.426512	0.884773	3.38252	-1587.02	-463.775			3.63796	10.5648	3.47538	13.8161
	1.54101	6.37411	2.79943	15.6763	4.90032	10.213	1.46591	5.77578	3.26272	20.3864	6.44047	15.2045	224.711	0.144502	0.425716	0.885725	3.39224	-1627.04	-470.705			3.57152	10.2632	3.50147	14.0104
	1.5694	6.40177	2.81909	14.9118	4.87361	9.79094	1.46528	6.0388	3.22803	19.2333	6.43908	15.7972	230.799	0.143702	0.426326	0.89816	3.37838	-1707.01	-480.544			3.59675	9.85879	3.57737	13.8232
	1.57918	6.4643	2.90326	13.8561	4.66322	9.658	1.45591	6.36929	3.16669	18.1575	6.4475	15.7545	244.297	0.142971	0.42587	0.903682	3.36918	-1812.47	-493.29			3.64891	9.39245	3.66396	13.4532
	1.64297	6.46705	3.11113	12.9062	4.55582	9.52632	1.49716	6.51711	3.09709	16.5247	6.1116	15.2921	261.062	0.141995	0.424571	0.92616	3.37118	-1928.25	-508.779			3.74038	8.9961	3.70379	12.6428
	1.68047	6.43351	3.29608	11.3302	4.47613	9.35236	1.49657	6.56817	3.09169	14.691	5.7913	14.2407	257.731	0.142589	0.424372	0.927595	3.35735	-2046.88	-527.406			3.80336	8.38622	3.71881	11.5743
	1.6878	6.45455	3.3946	10.324	4.29572	8.58957	1.52559	6.5243	3.1943	13.441	5.81735	13.5543	243.18	0.142827	0.425116	0.927684	3.34188	-2162.82	-549.387			3.84565	7.73644	3.74806	10.9376
	1.70848	6.6835	3.56526	9.50589	4.24083	7.73162	1.55955	6.83396	3.19529	12.5431	5.92447	12.2311	242.374	0.143411	0.425687	0.926012	3.32588	-2272.07	-572.601			3.98575	7.15945	3.86293	10.2329
	1.71338	6.829	3.72992	8.68101	4.30373	7.45374	1.57768	6.99823	3.26246	12.0044	6.06442	11.0757	245.18	0.143733	0.426109	0.916853	3.3263	-2372.39	-596.601			4.09077	6.81282	3.94613	9.71484
	1.72485	6.92509	3.81654	7.94709	4.38788	6.93488	1.60227	7.09879	3.36658	11.9625	6.21872	10.3112	249.818	0.144317	0.426834	0.910241	3.33636	-2461.59	-620.91			4.15549	6.42328	4.02255	9.4975
	1.69149	6.98704	3.76208	7.51592	4.39925	6.64956	1.61285	7.0876	3.46456	11.9603	6.31242	9.68846	252.741	0.145035	0.427411	0.884327	3.34258	-2540.06	-644.545			4.14687	6.18824	4.05501	9.32039
	1.66349	7.48778	3.6958	7.2814	4.47979	6.18658	1.63955	7.1316	3.62617	11.9255	6.64235	9.71332	243.085	0.144726	0.42752	0.873787	3.36794	-2604.89	-666.752			4.28236	5.98259	4.13244	9.42707
	1.72566	7.93633	3.84932	6.84768	4.56098	5.84308	1.66089	7.10067	3.73604	11.8138	6.92322	9.70248	251.967	0.145584	0.428131	0.874001	3.37509	-2657.52	-686.808			4.50377	5.75058	4.16587	9.47984
	1.70618	8.29511	3.8136	6.31263	4.52423	5.55497	1.64262	6.72926	3.853	11.8336	7.1764	9.73068	288.639	0.147006	0.428624	0.879484	3.37734	-2698.36	-705.287			4.60497	5.46394	4.07496	9.58022
	1.68447	9.18973	3.76442	5.85239	4.29111	5.17158	1.64063	6.47757	4.01724	11.5779	7.16495	9.79404	325.492	0.148148	0.428348	0.89748	3.37764	-2728.68	-722.578			4.87954	5.10502	4.04515	9.51229
	1.68737	9.65687	3.82465	5.64279	4.06287	4.56478	1.64781	6.15332	4.11515	10.968	7.0048	9.80641	345.983	0.148488	0.427851	0.903574	3.38162	-2750.52	-737.942			5.0563	4.75681	3.97209	9.25975
	1.69182	10.4923	3.83834	5.25935	3.91568	4.29687	1.60497	6.02157	4.29125	10.0015	6.82505	9.81821	341.126	0.148855	0.428153	0.917819	3.37225	-2765.2	-750.658			5.34083	4.49063	3.9726	8.88157
	1.71141	11.3434	3.87776	4.73234	3.74134	4.15032	1.58886	5.90375	4.38273	9.09965	6.37216	9.73839	329.701	0.149745	0.428729	0.929353	3.36235	-2775.03	-760.485			5.64418	4.208	3.95844	8.4034
	1.64837	11.8314	3.73764	4.38501	3.61794	3.89795	1.54107	5.70333	4.42471	8.25135	5.66819	9.31543	325.122	0.150631	0.428329	0.948696	3.37249	-2780.95	-768.645			5.73913	3.96697	3.8897	7.74499
	1.68647	12.5724	3.78216	4.20278	3.62599	3.88928	1.50825	5.67703	4.37135	7.17519	5.04765	8.9415	304.191	0.150724	0.427608	0.976178	3.3916	-2784.33	-775.451			6.01368	3.90602	3.85221	7.05478
	1.70562	12.7246	3.87738	4.17784	3.56883	3.939	1.49044	5.55338	4.27724	6.14523	4.45207	8.44194	255.487	0.150237	0.427311	0.99261	3.41014	-2785.73	-780.508			6.10254	3.89522	3.77369	6.34641
	1.72439	12.699	3.84901	3.9869	3.53933	4.02414	1.47716	5.53654	4.25749	5.6381	4.01448	8.0397	201.301	0.150605	0.427987	1.00814	3.41233	-2785.95	-784.746			6.09079	3.85012	3.75707	5.89743
	1.75264	12.6348	3.84393	3.87879	3.47207	4.04811	1.47212	5.24362	4.34632	5.27115	3.67966	7.66117	178.773	0.15093	0.428465	1.01737	3.41313	-2785.89	-788.952			6.07714	3.79966	3.68735	5.53733
	1.76327	12.3524	3.75486	3.96087	3.49496	3.91469	1.48938	4.93323	4.21048	5.10383	3.52285	7.1965	190.26	0.151153	0.428907	1.02188	3.41163	-2785.7	-793.566			5.95683	3.79017	3.54436	5.27439
	1.81822	12.0902	3.70815	4.00941	3.46613	3.81879	1.51549	4.84382	4.05668	5.3361	3.42033	7.3256	210.197	0.150234	0.429803	1.03431	3.41845	-2786.68	-798.445			5.87218	3.76478	3.472	5.36068
	1.79693	12.0955	3.52011	4.10863	3.44011	3.71265	1.56026	4.78719	3.94358	6.02653	3.4551	7.59995	221.269	0.149625	0.430196	1.03649	3.42783	-2788.97	-803.659			5.80419	3.7538	3.43035	5.69386
	1.77017	11.9665	3.32094	4.30022	3.42575	3.59426	1.60799	4.89584	3.86054	6.57093	3.68577	7.65904	241.825	0.149945	0.43101	1.03855	3.43035	-2793.11	-810.051			5.68586	3.77341	3.45479	5.97191
	1.77228	11.6839	3.09681	4.6771	3.35331	3.36837	1.60992	4.86236	3.71362	6.82812	4.01041	7.64599	275.852	0.149376	0.431153	1.04464	3.43539	-2799.34	-817.162			5.51765	3.79959	3.3953	6.16151
	1.71464	11.6945	2.97942	4.89018	3.4404	3.31469	1.61258	5.11873	3.54888	7.39991	4.26256	7.52673	312.776	0.149242	0.430008	1.05941	3.43969	-2807.08	-825.128			5.46287	3.88176	3.42673	6.3964
	1.70356	11.9133	2.89498	5.10802	3.51037	3.54621	1.62135	5.40513	3.4636	7.78617	4.45669	7.73693	323.511	0.149598	0.429141	1.06713	3.4466	-2817.65	-834.553			5.50395	4.05486	3.4967	6.65993
	1.73025	12.1536	2.8778	5.56693	3.65077	3.71004	1.63178	5.52665	3.27646	8.22368	4.65401	7.48022	304.794	0.149611	0.4277	1.05259	3.42836	-2830.17	-845.829			5.5872	4.30925	3.47829	6.78597
	1.71112	11.9075	2.99513	6.10825	3.7686	3.81452	1.63787	5.5146	3.25224	9.16501	4.95099	7.17058	287.166	0.149759	0.426846	1.03645	3.39939	-2844.63	-858.648			5.5379	4.56379	3.46824	7.09553
	1.78061	11.7349	3.16621	6.25841	3.85781	3.86193	1.68128	5.54296	3.22133	9.39119	5.01021	7.04601	280.95	0.149304	0.426499	1.01119	3.36051	-2860.51	-872.964			5.56057	4.65938	3.48186	7.14914
	1.85174	11.972	3.23076	6.3382	3.90409	3.99618	1.69008	5.53293	3.2204	10.0664	4.86993	6.9018	273.112	0.149977	0.425698	0.983718	3.31412	-2877.34	-887.682			5.68483	4.74616	3.48114	7.27938
	1.89552	12.101	3.31808	6.3815	3.94088	4.10438	1.70174	5.49103	3.15303	10.5487	4.94126	6.84294	260.506	0.14988	0.426077	0.952714	3.27799	-2895.23	-901.459			5.77153	4.80892	3.4486	7.4443
	1.93876	12.3643	3.47961	6.36792	3.84575	4.0712	1.7344	5.37159	3.11777	10.6129	5.0155	6.61404	246.598	0.148899	0.426944	0.910465	3.23721	-2912.99	-913.902			5.92754	4.76162	3.40792	7.41413
	1.97692	12.3628	3.72049	6.41464	3.79996	4.00273	1.77972	5.38735	3.28292	10.8287	5.32246	6.65381	240.91	0.148927	0.428157	0.877868	3.21651	-2931.19	-924.495			6.02006	4.73911	3.48333	7.60166
	2.04859	12.7799	3.84708	6.26982	3.86248	4.06225	1.81692	5.53589	3.39308	11.3598	5.48799	6.7898	241.47	0.148655	0.428711	0.861423	3.20587	-2948.98	-932.358			6.22518	4.73151	3.58196	7.8792
	2.14294	12.9549	3.95083	6.1528	3.95417	4.2448	1.81911	5.52476	3.4478	11.7937	5.56506	7.15118	235.621	0.148579	0.42949	0.874188	3.19076	-2966.12	-937.087			6.34956	4.78393	3.59722	8.16997
	2.17494	13.0858	3.96497	6.11037	4.07183	4.24249	1.85894	5.6567	3.53037	11.8673	5.85659	7.3455	235.257	0.148282	0.429713	0.895339	3.18973	-2982.97	-939.844			6.40857	4.80823	3.682	8.35645
	2.19398	13.1859	4.00016	6.16462	4.12665	4.39931	1.8875	5.77207	3.59723	11.8379	6.28514	7.77826	266.644	0.147892	0.430768	0.914034	3.1785	-2999.06	-941.723			6.46001	4.89686	3.75227	8.63378
	2.27284	13.4494	3.98687	6.29546	4.29595	4.40457	1.96911	5.90043	3.72009	12.0995	6.59917	8.11928	295.38	0.147827	0.431112	0.939551	3.16607	-3014.75	-943.021			6.56969	4.99866	3.86321	8.93932
	2.26048	13.7885	3.9335	6.24378	4.40846	4.42222	2.0018	5.99837	3.68433	11.9979	6.53405	8.58909	295.418	0.147306	0.432003	0.967412	3.14619	-3029.51	-943.522			6.66082	5.02482	3.89483	9.04035
	2.22114	13.7442	3.83821	5.91502	4.53216	4.34497	1.99538	6.12559	3.69471	12.1243	6.59433	8.89809	307.152	0.146728	0.432552	0.985599	3.1299	-3043.09	-943.898			6.60117	4.93072	3.93856	9.20556
	2.18765	13.8258	3.75338	6.16483	4.50503	4.21069	2.05901	6.05218	3.88415	11.5295	6.73981	9.46146	318.874	0.146034	0.433427	1.0014	3.11885	-3056.15	-944.184			6.58894	4.96019	3.99845	9.24357
	2.26099	14.1369	3.76011	6.33778	4.67593	4.29178	2.11339	5.95204	3.90586	11.9468	6.65495	9.8235	325.511	0.144915	0.433297	1.01691	3.12159	-3068.24	-944.586			6.71934	5.10183	3.99043	9.4751
	2.27411	14.2016	3.78357	6.32988	4.80016	4.25032	2.13769	5.85774	3.97317	12.0073	6.43014	9.9307	321.267	0.144089	0.433878	1.03444	3.13401	-3079.71	-944.851			6.7531	5.12679	3.98953	9.45604
	2.36116	14.3622	3.90765	6.48182	4.93845	4.28376	2.17004	5.94712	4.07778	12.1008	6.42941	9.88522	302.538	0.143891	0.434281	1.05346	3.14618	-3090.31	-944.879			6.87701	5.23468	4.06498	9.47183
	2.40416	14.493	3.84949	6.57501	4.95013	4.28428	2.18737	5.94005	4.05856	12.4517	6.51589	10.0699	279.899	0.143402	0.433138	1.07618	3.16078	-3100.51	-944.78			6.91554	5.26981	4.06199	9.67915
	2.42973	14.6117	3.84467	6.54951	4.83556	4.489	2.1441	5.79706	4.09345	12.4399	6.62752	10.0223	264.598	0.143651	0.432555	1.09312	3.17957	-3109.72	-944.329			6.96204	5.29135	4.01154	9.69655
	2.47355	14.4736	3.90772	6.28816	4.84536	4.81726	2.18527	5.74499	3.97709	12.4199	6.40645	9.50266	250.25	0.143871	0.432201	1.10247	3.19582	-3117.88	-943.856			6.95161	5.31693	3.96912	9.443
	2.42926	14.4301	3.9432	6.44154	4.72888	4.89269	2.15477	5.95543	3.89693	11.8101	6.39092	8.90018	243.587	0.144202	0.431789	1.10232	3.19772	-3125.45	-943.048			6.93419	5.35437	4.00238	9.03374
	2.45152	14.669	4.02719	6.60097	4.81466	4.79542	2.18974	5.96878	3.84815	11.8179	6.39067	8.68282	266.709	0.143942	0.431022	1.10246	3.2035	-3132.18	-942.226			7.04925	5.40368	4.00222	8.96381
	2.35799	14.4649	4.00541	6.61916	4.82549	4.65675	2.16243	5.89916	3.79134	11.6811	6.3886	8.50623	276.975	0.144456	0.430049	1.09191	3.21574	-3138.51	-941.164			6.94276	5.36713	3.95098	8.85863
	2.35006	14.1019	3.92772	6.58666	4.83939	4.77492	2.14918	5.77671	3.76816	11.3692	6.32647	8.56545	275.076	0.144262	0.430462	1.06836	3.2277	-3144.41	-940.226			6.79323	5.40032	3.89802	8.75372
	2.3416	14.0604	3.94172	6.68253	4.75558	4.7106	2.14042	5.85684	3.8522	11.1397	6.10409	8.37295	291.326	0.144052	0.43065	1.04613	3.23619	-3150.17	-939.248			6.78125	5.3829	3.94982	8.53891
	2.30455	14.2937	3.96486	6.8218	4.6696	4.47672	2.09575	5.86187	3.79697	11.3124	6.29408	8.25914	312.481	0.143954	0.429698	1.02424	3.24381	-3155.71	-938.124			6.85437	5.32271	3.91819	8.62186
	2.27951	14.4376	3.94246	7.07441	4.66122	4.32225	2.08383	5.78657	3.79612	11.4051	6.37694	8.24552	323.243	0.143502	0.429537	0.991639	3.25713	-3161.57	-937.15			6.88653	5.35263	3.88884	8.67586
	2.25554	14.5203	3.78918	6.92607	4.46861	4.17482	2.09536	5.6466	3.75365	10.8986	6.45633	8.1885	317.751	0.143275	0.429727	0.952005	3.28649	-3167.84	-936.331			6.85501	5.18983	3.83187	8.51449
	2.27155	14.6867	3.70743	6.8349	4.3372	4.02477	2.10253	5.64177	3.71557	11.1125	6.3219	8.15629	291.354	0.142937	0.429268	0.931874	3.29569	-3173.84	-935.891			6.88857	5.06562	3.81996	8.53023
	2.27202	14.8044	3.72942	6.80419	4.25435	3.8468	2.07798	5.6199	3.78788	11.3809	6.35694	8.16068	262.558	0.143258	0.428731	0.915287	3.3057	-3179.92	-935.734			6.9353	4.96845	3.82859	8.63285
	2.23421	14.5764	3.67856	6.75958	4.29943	3.80494	2.05067	5.69523	3.74441	11.4208	6.26492	7.96762	236.595	0.143365	0.42862	0.9006	3.30988	-3185.44	-936.069			6.82973	4.95465	3.8301	8.5511
	2.19952	14.6538	3.60202	6.75475	4.24423	3.76095	2.01238	5.69743	3.72801	11.0642	6.06187	7.84051	201.802	0.142459	0.429079	0.881798	3.31771	-3190.97	-936.878			6.81844	4.91998	3.81261	8.32219
	2.18369	14.5105	3.42455	6.50574	4.2191	3.71852	1.99904	5.74546	3.63507	10.7923	5.78841	7.76653	191.958	0.141967	0.429359	0.861517	3.3292	-3195.54	-938.195			6.70625	4.81445	3.79319	8.11574
	2.17634	14.4581	3.32676	6.36696	4.20987	3.6333	1.95035	6.1584	3.58557	10.649	5.49096	7.83352	189.038	0.142141	0.429524	0.855541	3.32967	-3199.31	-939.608			6.65374	4.73671	3.8981	7.99114
	2.16991	14.2331	3.38213	6.44181	4.06124	3.72694	1.87027	6.40563	3.53403	10.7659	5.34015	7.72109	190.595	0.14263	0.429678	0.862144	3.33958	-3202.88	-940.913			6.59504	4.74333	3.93664	7.94239
	2.06302	13.8392	3.37795	6.37658	3.94653	3.75631	1.80614	6.65531	3.37447	10.735	4.88155	7.57522	200.06	0.142991	0.431646	0.867692	3.33933	-3205.61	-942.364			6.42672	4.69314	3.94531	7.7306
	2.0246	13.8687	3.31065	6.46306	3.8605	3.79676	1.80628	6.94692	3.23884	10.6489	4.80139	7.2312	220.811	0.143274	0.432443	0.873589	3.33576	-3208.35	-943.753			6.40132	4.70677	3.99734	7.5605
	1.9656	13.4755	3.31008	6.36822	3.78156	3.74553	1.76479	7.13129	3.24366	10.655	4.72525	7.28551	242.888	0.144453	0.432384	0.865799	3.33218	-3210.45	-944.818			6.25038	4.63177	4.04658	7.55525
	1.97048	13.2804	3.34851	6.44145	3.75917	3.73204	1.7467	7.266	3.27245	10.6711	4.77856	7.57244	249.006	0.145474	0.432132	0.854455	3.32545	-3212.72	-945.849			6.19981	4.64422	4.09505	7.67403
	1.98537	12.9632	3.45794	6.33492	3.72793	3.71434	1.72224	7.34083	3.2181	10.6412	4.81662	7.38463	234.356	0.146202	0.432803	0.864714	3.31937	-3215.12	-947.142			6.13549	4.5924	4.09372	7.61416
	1.90503	12.4848	3.47427	6.2401	3.69765	3.58045	1.70015	7.26481	3.34819	10.1034	5.07122	6.99195	221.533	0.146706	0.432965	0.855451	3.29576	-3217.02	-948.491			5.95472	4.50607	4.10438	7.38885
	1.93063	12.2793	3.53274	6.24811	3.67176	3.46637	1.7009	7.22306	3.41158	9.90004	5.20389	6.94209	219.681	0.146732	0.43239	0.863638	3.28275	-3219.15	-950.195			5.91423	4.46208	4.11185	7.34867
	1.96686	11.9298	3.56216	6.17808	3.65234	3.38418	1.71519	7.09499	3.38712	9.65351	5.28144	6.95319	218.797	0.145856	0.431706	0.858124	3.26594	-3220.84	-952.064			5.81962	4.40487	4.06577	7.29605
	2.00767	12.0444	3.52661	6.27055	3.68174	3.39627	1.72169	7.09669	3.32227	9.15083	5.18721	6.90484	210.528	0.144805	0.431704	0.849559	3.24253	-3222.31	-954.883			5.85954	4.44952	4.04688	7.08096
	2.01731	12.1869	3.47299	6.51285	3.78325	3.34748	1.69616	7.00223	3.26239	9.33613	5.20593	6.78823	196.846	0.144106	0.431733	0.842059	3.21364	-3223.69	-958.071			5.8924	4.54786	3.98692	7.1101
	1.97989	11.9308	3.51095	6.71604	3.7966	3.3203	1.72149	6.52357	3.24142	9.86767	5.34321	6.73507	196.24	0.143906	0.431108	0.833118	3.18222	-3224.65	-961.569			5.80721	4.61098	3.82883	7.31532
	1.96717	12.2238	3.48413	6.67237	3.71169	3.38192	1.68098	6.39507	3.13324	10.0023	5.21566	6.90659	211.154	0.143512	0.431481	0.824636	3.16721	-3226	-966.177			5.89169	4.58866	3.73643	7.37486
	1.94564	12.1327	3.38407	6.46627	3.70031	3.41726	1.69604	6.20797	3.16087	10.2305	5.16612	7.07226	215.531	0.142994	0.431983	0.822128	3.16249	-3226.94	-968.582			5.82081	4.52795	3.68829	7.48962
	1.96291	11.9183	3.49909	6.49743	3.83245	3.57114	1.70591	6.18314	3.15396	10.1911	5.10352	7.17572	216.73	0.142436	0.432212	0.819011	3.14742	-3228.04	-966.71			5.79345	4.63368	3.681	7.49012
	1.94153	11.4249	3.5234	6.57142	3.9582	3.6318	1.73126	5.96375	3.16774	10.2171	5.04003	6.83687	215.658	0.142695	0.431383	0.812224	3.14444	-3229.32	-963.402			5.62995	4.72047	3.62092	7.36466
	1.93156	10.9856	3.72764	6.46389	3.96767	3.74452	1.7103	6.07187	3.24353	10.0224	4.87699	6.81123	212.336	0.143219	0.430583	0.811628	3.15249	-3230.11	-957.708			5.54826	4.72536	3.67523	7.23689
	1.92453	10.6292	3.84813	6.4516	3.98522	3.96879	1.68435	6.25905	3.3218	9.72752	4.67292	6.68074	223.341	0.143055	0.430604	0.801352	3.16568	-3230.86	-951.409			5.46729	4.80187	3.75507	7.02706
	1.92203	9.73411	4.0191	6.52162	4.04756	3.9986	1.68043	6.32711	3.30323	9.44588	4.45372	6.30755	221.223	0.142178	0.43052	0.79842	3.16303	-3230.99	-943.547			5.22508	4.85593	3.77026	6.73572
	1.98276	9.18713	4.31369	6.62191	4.12252	4.13624	1.68942	6.55183	3.23557	8.89566	4.21088	5.912	221.932	0.140897	0.430051	0.790315	3.16026	-3231.03	-937.374			5.16119	4.96022	3.82561	6.33951
	1.92073	8.86373	4.42223	6.62478	4.04516	4.24944	1.635	6.6282	3.18991	8.99123	4.20014	5.59826	231.781	0.140843	0.429525	0.781365	3.15735	-3231.11	-932.963			5.0689	4.97313	3.81771	6.26321
	1.94301	8.50661	4.54973	6.69522	3.8801	4.35409	1.60855	6.67562	3.14118	9.37499	4.11139	5.50577	229.574	0.140834	0.42999	0.782149	3.16081	-3231.04	-929.56			4.99978	4.97647	3.80845	6.33072
	1.88481	8.11971	4.64107	6.76032	3.90016	4.76285	1.56321	6.73045	3.09585	9.37276	4.25834	5.27762	217.647	0.141011	0.430085	0.767931	3.15688	-3231.17	-909.78			4.88187	5.14111	3.7965	6.30291
	1.86349	7.84346	4.78943	6.99562	4.15613	5.37196	1.55364	6.7168	3.08734	9.12215	4.31765	5.3627	201.842	0.140644	0.430498	0.766936	3.15901	-3231.17	-866.521			4.83213	5.5079	3.78593	6.2675
	1.81688	7.8745	4.73371	8.24762	4.47744	6.35908	1.50343	6.81071	3.14672	10.4782	4.58544	5.23312	186.937	0.141212	0.430565	0.753706	3.17633	-3231.34	-803.224			4.80836	6.36138	3.82029	6.76558
	1.75257	7.70417	4.83034	9.99015	5.17449	7.53495	1.47838	6.72964	3.09112	11.7703	4.63441	5.45251	169.511	0.142074	0.430853	0.756525	3.20241	-3231.49	-705.914			4.76236	7.56653	3.76638	7.28573
	1.72143	7.53303	4.8296	11.0505	5.74862	9.17356	1.44522	6.88574	3.10764	12.6701	4.62249	5.60586	152.818	0.142433	0.431139	0.771627	3.2348	-3231.16	-571.148			4.69468	8.65757	3.81287	7.63282
	1.66701	7.20467	4.84425	11.983	6.32528	10.401	1.42046	7.07142	3.13593	13.1567	4.61695	5.69654	146.49	0.142284	0.430251	0.774746	3.26998	-3230.62	-391.625			4.57198	9.56977	3.87594	7.8234
	1.64003	7.03356	4.78233	13.1068	7.08493	12.3322	1.41793	7.22424	3.11103	14.1182	4.51048	5.99304	153.733	0.142288	0.430443	0.782418	3.29896	-3229.9	-200.91			4.48531	10.8413	3.91773	8.20724
	1.62979	7.1877	4.78024	14.6346	7.66292	13.9454	1.40436	7.62663	3.1336	16.0052	4.56524	6.24437	163.322	0.14307	0.430672	0.796419	3.3195	-3229.01	3.3157			4.53258	12.081	4.05486	8.93828
	1.68809	6.94758	4.59849	15.9527	8.16919	15.7835	1.39987	7.69123	3.03365	17.1925	4.54454	6.53568	163.923	0.143258	0.430156	0.806141	3.33776	-3228.04	205.958			4.41139	13.3018	4.04158	9.42424
	1.67865	7.0386	4.43695	16.8908	8.79347	17.4855	1.38322	7.70049	3.03912	17.73	4.51021	6.9032	162.478	0.143488	0.429536	0.801362	3.34679	-3226.61	398.506			4.38474	14.3899	4.04094	9.71448
	1.69889	7.17901	4.32157	17.9027	9.90226	18.6738	1.40737	7.60248	3.12294	18.3984	4.69164	7.15044	167.076	0.143818	0.429436	0.789086	3.35746	-3225.31	575.306			4.39983	15.4929	4.04426	10.0802
	1.71134	7.21911	4.26308	19.1103	10.7969	20.2055	1.43499	7.38889	3.03485	19.0804	4.76916	7.26976	168.469	0.144068	0.429388	0.775501	3.37883	-3223.7	711.279			4.39784	16.7042	3.95291	10.3731
	1.7277	7.12842	4.19337	20.238	11.2488	21.1977	1.44323	7.12152	3.06504	19.9492	4.90532	7.41269	178.506	0.143523	0.429595	0.761925	3.37722	-3222.04	814.083			4.34983	17.5615	3.8766	10.7557
	1.74202	7.23919	4.09858	21.1908	11.8975	23.1508	1.45563	6.57587	3.0412	20.2408	4.82443	7.30556	198.278	0.14261	0.429511	0.759246	3.37046	-3220.47	886.705			4.35993	18.7464	3.6909	10.7903
	1.72213	8.06737	4.00781	21.7443	12.6673	23.6171	1.4806	6.12295	3.17223	19.7946	4.67986	7.34563	207.515	0.1426	0.429594	0.750499	3.35712	-3218.9	933.975			4.5991	19.3429	3.59193	10.6067
	1.72892	8.34016	3.94117	21.8816	12.9624	24.0645	1.47063	6.0132	3.24738	19.7813	4.516	7.5795	227.535	0.142506	0.4309	0.747106	3.33958	-3217.66	960.396			4.67008	19.6362	3.57707	10.6256
	1.70103	8.23685	3.78316	21.7266	13.0518	23.6232	1.44724	5.76853	3.27635	19.2258	4.2887	7.57215	264.749	0.142235	0.431336	0.758597	3.32271	-3216.26	966.022			4.57368	19.4672	3.49737	10.3622
	1.63368	8.55865	3.60469	21.1853	12.5068	22.7021	1.42226	5.51482	3.21516	18.5789	4.20749	7.65128	292.745	0.141282	0.432732	0.779145	3.3026	-3215.23	960.525			4.599	18.798	3.38408	10.1459
	1.64904	8.81167	3.40864	20.847	12.0765	21.7135	1.43989	5.54474	3.19081	17.4687	4.12448	7.71686	295.753	0.141779	0.432287	0.793764	3.28347	-3214.35	949.099			4.62312	18.2123	3.39181	9.77002
	1.63726	8.73005	3.25547	19.9277	11.5963	19.7155	1.44375	5.68993	3.11744	16.2084	4.04771	7.83277	274.533	0.142314	0.431957	0.804991	3.27656	-3213.61	933.833			4.54093	17.0798	3.41704	9.36295
	1.5927	8.22351	3.19373	18.7322	10.7822	17.9856	1.40731	5.85701	2.95003	15.0688	4.07133	7.71667	242.666	0.141825	0.43143	0.804881	3.26859	-3213.19	915.273			4.33665	15.8333	3.40478	8.95227
	1.62961	7.79583	3.12133	17.739	9.63401	15.7954	1.46577	5.97648	2.88225	13.9805	4.25636	7.65404	223.368	0.141163	0.430881	0.805775	3.26542	-3212.75	897.038			4.18226	14.3895	3.4415	8.63029
	1.70089	7.80855	3.15587	16.3067	8.5435	14.2659	1.48341	6.132	2.94984	13.4241	4.26638	7.66532	206.861	0.14066	0.4294	0.800759	3.28339	-3212.74	877.078			4.22177	13.0387	3.52175	8.45194
	1.73761	7.37687	3.17343	15.8836	7.69576	12.8991	1.52725	6.58686	2.99871	12.4117	4.30319	8.13215	181.892	0.140357	0.427907	0.8069	3.29419	-3213.13	858.235			4.09597	12.1595	3.70428	8.28235
	1.74031	6.8799	3.30116	15.1319	7.34077	11.7478	1.52284	6.76254	3.03715	11.4728	4.30514	8.10358	162.449	0.139601	0.428101	0.808484	3.29994	-3213.76	841.049			3.97379	11.4068	3.77417	7.96051
	1.74609	6.78437	3.46711	14.7905	7.18829	10.6669	1.48627	7.2274	3.09933	10.9809	4.29436	8.32345	181.689	0.139237	0.427903	0.821656	3.29639	-3215.04	825.347			3.99919	10.8819	3.93767	7.86625
	1.77106	6.57964	3.63714	14.1808	6.82578	10.3022	1.48405	7.46138	3.14132	10.1662	4.27742	8.50124	221.012	0.139174	0.42794	0.854702	3.3038	-3216.32	813.236			3.99595	10.4363	4.02892	7.64828
	1.74937	6.51685	3.90986	13.2547	6.83503	10.5516	1.44833	7.79831	3.14633	9.31874	4.12508	8.56373	248.752	0.139744	0.428295	0.891655	3.29911	-3217.97	802.91			4.05869	10.2138	4.13099	7.33585
	1.72837	6.3127	4.12253	12.3334	6.68897	10.4427	1.4541	8.21338	3.14986	8.67669	4.0385	8.46686	254.671	0.139203	0.429473	0.921464	3.27614	-3219.27	796.205			4.05453	9.82169	4.27244	7.06068
	1.70664	6.19423	4.53598	11.3306	6.57215	10.1069	1.42164	8.49318	3.16745	8.0529	4.00765	8.10797	249.383	0.13829	0.430222	0.93678	3.25956	-3220.33	792.649			4.14562	9.33654	4.36076	6.72284
	1.69795	6.04262	4.86116	10.3876	6.38251	10.1747	1.39897	8.8267	3.36332	7.38185	3.84401	7.88092	236.847	0.138332	0.430056	0.9554	3.24574	-3221.49	791.508			4.20058	8.98162	4.52966	6.36893
	1.74247	5.98114	5.03608	9.37302	6.16235	10.0541	1.37162	8.80915	3.42097	6.8244	3.81315	7.40806	234.402	0.137813	0.430438	0.97018	3.23685	-3222.13	793.528			4.25323	8.52984	4.53391	6.0152
	1.73197	6.02167	5.11601	8.50727	5.85992	9.68238	1.35614	8.81532	3.45282	6.19111	3.77281	6.8822	252.511	0.137499	0.431317	0.989115	3.22066	-3222.58	796.979			4.28988	8.01652	4.54143	5.61537
	1.7097	6.12852	4.9459	7.72251	5.44613	8.6941	1.35291	8.90786	3.62443	5.71364	3.74207	6.46935	254.935	0.137393	0.431833	1.0004	3.21219	-3222.7	801.86			4.26137	7.28758	4.6284	5.30836
	1.68694	6.16799	4.99025	6.94659	5.22722	7.99848	1.33084	8.84618	3.60765	5.04281	3.79075	6.17313	251.822	0.137649	0.432103	1.00987	3.20685	-3222.69	807.781			4.28173	6.7241	4.59489	5.00223
	1.67427	6.27657	4.82552	6.09148	4.83268	7.73333	1.33022	8.64785	3.49636	4.8133	3.7781	5.77485	266.676	0.138522	0.432106	1.02145	3.20594	-3222.81	813.519			4.25879	6.21916	4.49147	4.78875
	1.67701	6.37478	4.83579	5.55599	4.53385	7.47059	1.34009	8.62272	3.49099	4.65744	3.79243	5.32582	292.268	0.138565	0.43247	1.03001	3.20573	-3222.29	819.394			4.29586	5.85348	4.4846	4.5919
	1.59354	6.44316	4.85677	5.1986	4.37504	6.74536	1.32759	8.77328	3.49304	4.42803	3.79658	4.9323	316.757	0.138917	0.432126	1.04226	3.2089	-3221.49	824.295			4.29782	5.43966	4.5313	4.38564
	1.55518	6.48217	4.68132	5.06155	4.34357	6.51609	1.34995	8.87051	3.45198	4.30328	3.75553	4.70689	319.046	0.13914	0.431987	1.05911	3.22196	-3220.4	828.705			4.23956	5.30707	4.55748	4.25523
	1.58469	6.53774	4.67712	5.14774	4.26963	6.47627	1.35476	8.82896	3.28976	4.12754	3.7896	4.48692	293.551	0.138913	0.431742	1.07136	3.23872	-3219.2	832.45			4.26652	5.29788	4.49116	4.13469
	1.60443	6.52349	4.60427	5.17962	4.36953	6.50765	1.37232	8.61021	3.20688	4.08235	3.80512	4.45517	266.97	0.138891	0.432148	1.07853	3.24627	-3218.01	835.127			4.24406	5.35227	4.39647	4.11422
	1.63058	6.32297	4.42883	5.57971	4.56898	6.24764	1.35735	8.42186	3.24981	4.11857	3.80371	4.37656	252.174	0.138885	0.431492	1.10181	3.25164	-3216.46	836.977			4.12746	5.46544	4.34301	4.09962
	1.62511	6.48938	4.14712	5.85011	4.73877	6.10844	1.32797	8.33671	3.20471	4.12304	3.67269	4.37521	235.397	0.139392	0.430722	1.12078	3.26629	-3215.54	837.96			4.08721	5.56577	4.2898	4.05698
	1.65889	6.36031	3.98503	6.13374	4.93647	5.94709	1.339	8.21327	3.14404	4.15943	3.67988	4.40273	229.554	0.139392	0.431475	1.12881	3.28277	-3215.17	837.82			4.00141	5.67243	4.2321	4.08068
	1.70779	6.42682	3.84168	6.72001	5.04656	6.0844	1.33254	7.90266	3.0235	4.29804	3.67036	4.33873	232.743	0.139514	0.431718	1.11959	3.29403	-3215.28	836.524			3.9921	5.95032	4.08624	4.10238
	1.68359	6.50662	3.75957	7.0756	5.32315	6.48595	1.34448	8.00857	3.16707	4.53341	3.5655	4.48566	234.912	0.139989	0.431615	1.10842	3.31343	-3215.69	834.173			3.98326	6.2949	4.17337	4.19486
	1.65507	6.614	3.7911	7.31502	5.64466	7.16029	1.36532	8.00806	3.34279	4.59224	3.58605	4.51232	239.815	0.139827	0.43157	1.10949	3.33232	-3216.88	830.658			4.02006	6.70665	4.23872	4.2302
	1.65479	6.70789	3.83297	7.30631	5.79574	7.60152	1.41904	8.34819	3.44232	4.5487	3.52617	4.56341	251.776	0.139438	0.431658	1.09086	3.34734	-3218.76	826.116			4.06522	6.90119	4.40319	4.21276
	1.69935	6.56913	4.00147	7.51809	5.95108	7.95683	1.44585	8.48136	3.49304	4.60055	3.54092	4.64105	278.557	0.138794	0.431465	1.07234	3.34582	-3220.88	820.365			4.08998	7.142	4.47342	4.26084
	1.75329	6.68117	4.14553	7.47292	5.84919	8.23368	1.49171	8.63226	3.55762	4.88941	3.68421	4.63989	307.202	0.138116	0.431171	1.04316	3.34445	-3223.04	813.892			4.19333	7.18527	4.56053	4.40451
	1.73055	6.62525	4.13125	7.32845	5.85873	8.45324	1.51925	8.95098	3.67789	5.00039	3.78092	4.57738	314.615	0.137414	0.430845	1.02938	3.34698	-3225.16	806.214			4.16235	7.21347	4.71604	4.4529
	1.79555	6.32442	4.23681	7.00025	5.75581	8.77936	1.54307	9.0806	3.59641	4.94229	3.9926	4.41413	301.141	0.136724	0.431317	1.02399	3.35403	-3227.37	798.018			4.11893	7.17847	4.74003	4.44967
	1.82845	6.53088	4.33613	7.30533	5.75605	8.94572	1.53442	9.39665	3.55958	5.17423	4.0246	4.4058	296.447	0.136679	0.431994	1.00177	3.35187	-3229.04	789.063			4.23182	7.3357	4.83022	4.53488
	1.83624	6.42911	4.33688	8.25407	5.94462	9.11049	1.56309	9.33062	3.57853	5.33271	4.06797	4.48548	283.412	0.136988	0.433127	0.975459	3.3505	-3230.3	779.603			4.20074	7.76972	4.82408	4.62872
	1.8039	6.50736	4.18207	8.76625	6.16761	9.12527	1.58799	9.58884	3.5173	5.61936	4.0679	4.29435	255.418	0.136834	0.434105	0.943344	3.36199	-3231.06	769.567			4.16444	8.01971	4.89804	4.66053
	1.78105	6.35816	4.13547	8.78143	6.13403	9.60126	1.58064	9.72631	3.46813	5.59542	4.11797	4.21132	223.179	0.136867	0.434431	0.920015	3.38465	-3231.38	759.167			4.09156	8.17224	4.92503	4.64157
	1.78903	6.2023	4.09784	8.88143	6.17593	9.91448	1.58241	9.72117	3.52644	5.67216	4.09586	4.17534	196.998	0.136838	0.434242	0.901666	3.40725	-3231.44	748.988			4.02972	8.32394	4.94334	4.64779
	1.7393	6.08102	4.21505	9.24643	6.12083	9.99317	1.58176	9.7999	3.57756	5.8864	3.98832	4.28867	202.912	0.136237	0.434227	0.895875	3.4179	-3231.1	738.279			4.01179	8.45348	4.98641	4.72113
	1.72676	5.7451	4.24301	9.91786	6.22901	10.6821	1.59559	9.66718	3.62325	6.0021	3.9201	4.13404	249.113	0.135513	0.432963	0.895464	3.43034	-3230.69	728.011			3.90496	8.94299	4.96201	4.68541
	1.76361	5.63484	4.25499	9.91369	6.13849	11.0556	1.59362	9.60784	3.58418	6.06052	3.87329	4.12659	304.073	0.134888	0.431545	0.890468	3.45458	-3230.24	717.537			3.88448	9.03592	4.92855	4.6868
	1.78357	5.60721	4.38319	9.67395	5.99647	11.6542	1.5803	9.57836	3.6468	6.0099	3.84687	4.2702	342.777	0.135532	0.431334	0.87608	3.47388	-3229.67	707.016			3.92465	9.10822	4.93515	4.70899
	1.76269	5.61087	4.4246	10.0157	6.14941	11.9039	1.55838	9.74646	3.58955	6.03429	3.78003	4.25469	363.185	0.135963	0.430732	0.861764	3.45759	-3229.07	696.163			3.93272	9.35634	4.9648	4.68967
	1.71841	5.61085	4.53403	10.3803	6.43487	12.5585	1.54611	9.75528	3.49429	5.84107	3.69055	4.22274	371.473	0.137017	0.430776	0.851763	3.44094	-3228.43	685.294			3.95443	9.79121	4.9319	4.58478
	1.79107	5.45	4.54938	10.5366	6.56855	12.8457	1.57878	9.55008	3.48282	5.69989	3.79349	4.08661	377.507	0.137637	0.430528	0.841589	3.43168	-3227.63	674.319			3.93015	9.98363	4.87056	4.52666
	1.77305	5.31957	4.63388	10.006	6.55116	12.5863	1.55187	9.5376	3.39816	5.44625	3.83504	3.99672	359.55	0.138817	0.430184	0.830354	3.41901	-3226.92	663.158			3.90883	9.71451	4.82921	4.426
	1.72484	5.46473	4.63229	9.96723	6.31606	12.0812	1.49451	9.60366	3.38188	5.30018	3.78806	3.72507	322.489	0.139118	0.430438	0.822173	3.39881	-3225.96	651.869			3.94062	9.45484	4.82668	4.2711
	1.70149	5.3047	4.77714	9.87129	6.47061	11.3439	1.48573	9.63188	3.40432	5.22259	3.68106	3.40219	297.761	0.139095	0.429493	0.811696	3.36537	-3224.98	640.476			3.92778	9.2286	4.84064	4.10195
	1.71799	5.36335	4.8445	9.94916	6.39507	11.2546	1.48164	9.53472	3.44826	5.16621	3.67253	3.26119	273.672	0.139778	0.428963	0.82714	3.35428	-3224.11	628.894			3.97528	9.1996	4.82154	4.03331
	1.76753	5.30519	4.9185	9.39733	6.10983	10.9438	1.48905	9.49012	3.51137	5.15918	3.58467	3.07993	263.894	0.141	0.429232	0.838501	3.34515	-3223.17	616.519			3.99707	8.81697	4.83018	3.94126
	1.75425	5.39847	4.9407	9.0188	5.86358	10.6723	1.49306	9.7659	3.48618	5.10723	3.51943	2.97004	275.906	0.141608	0.429098	0.847976	3.33464	-3222.54	604.034			4.03114	8.51822	4.91505	3.86556
	1.75203	5.52615	4.98168	8.86709	5.81884	10.6811	1.48744	10.0063	3.532	5.20754	3.5049	2.89394	282.952	0.141555	0.429955	0.856226	3.32812	-3221.63	591.051			4.08662	8.45567	5.00859	3.86879
	1.74536	5.53102	4.96102	9.07176	5.78386	11.1227	1.50399	9.9898	3.57188	5.29221	3.44845	2.82217	276.729	0.141851	0.430885	0.866227	3.32604	-3221.13	577.781			4.07913	8.65943	5.02189	3.85428
	1.77257	5.48459	4.80954	9.17196	5.79034	11.3462	1.53045	9.48684	3.42809	5.35838	3.5407	2.87972	269.732	0.141544	0.431657	0.879753	3.33056	-3220.73	563.72			4.02223	8.76949	4.81513	3.92627
	1.7481	5.31281	4.73616	9.1398	5.68772	11.4249	1.50832	9.46106	3.34454	5.38037	3.51398	2.90686	263.865	0.140818	0.431989	0.879984	3.33301	-3220.32	548.717			3.93235	8.75081	4.77131	3.93374
	1.70587	5.3105	4.61354	9.45607	5.78142	11.5892	1.49987	9.38348	3.30928	5.43211	3.49242	3.06198	257.443	0.14008	0.431889	0.878971	3.34572	-3220.45	532.356			3.87664	8.94222	4.73088	3.9955
	1.67842	5.34777	4.43443	9.87325	5.90707	11.9642	1.4576	9.3935	3.37449	5.58158	3.48346	3.12831	246.706	0.139075	0.431364	0.883782	3.35124	-3220.2	514.761			3.82021	9.24817	4.74186	4.06445
	1.65909	5.31316	4.17593	10.4528	5.96711	12.0708	1.48651	9.15665	3.34997	5.66803	3.40666	3.14632	233.353	0.138514	0.430985	0.890303	3.3462	-3220.71	495.934			3.71606	9.4969	4.66438	4.07367
	1.66485	5.38773	4.04882	11.4153	5.92912	12.21	1.46956	9.29037	3.30866	6.03424	3.44406	3.29702	229.801	0.138873	0.430311	0.892292	3.32421	-3221.04	475.578			3.70047	9.85148	4.68953	4.25844
	1.60699	5.49982	3.87683	11.9253	5.81648	12.2925	1.43114	9.28979	3.37323	5.99319	3.35607	3.3944	227.656	0.138639	0.429553	0.903785	3.31506	-3221.58	453.835			3.66121	10.0114	4.69805	4.24789
	1.58533	5.47397	3.64307	11.9021	5.901	12.6282	1.41754	9.28179	3.46637	6.0908	3.34217	3.51596	228.567	0.139423	0.429133	0.919775	3.30345	-3222.69	430.719			3.56746	10.1438	4.7219	4.31631
	1.55953	5.59802	3.4974	11.8627	5.87313	13.4363	1.38118	9.31332	3.39981	5.98895	3.29671	3.71225	247.507	0.139509	0.428514	0.932384	3.2977	-3223.24	407.178			3.55165	10.3907	4.69811	4.33264
	1.54117	5.89671	3.48019	12.009	5.89399	13.7014	1.37052	9.08239	3.43949	5.90886	3.26816	3.81554	264.028	0.140364	0.428227	0.937983	3.29804	-3224.54	382.838			3.63935	10.5348	4.6308	4.33085
	1.57087	5.97342	3.55376	12.1635	5.86106	13.6593	1.35441	9.00086	3.45055	5.96087	3.2121	3.8383	266.535	0.140439	0.428392	0.9428	3.30035	-3225.27	357.254			3.69935	10.5613	4.60194	4.33709
	1.5776	6.08217	3.58032	11.8284	5.79964	13.8227	1.34787	9.01288	3.49534	5.85893	3.22198	3.7749	259.806	0.140023	0.427997	0.958807	3.32232	-3226.09	329.741			3.7467	10.4836	4.6187	4.28527
	1.58577	6.35255	3.62807	11.422	5.83181	13.7987	1.36239	8.9488	3.46162	5.74231	3.25013	3.67322	250.296	0.139994	0.427882	0.972644	3.33483	-3227.11	301.909			3.85546	10.3508	4.59094	4.22189
	1.613	6.70927	3.58022	11.2444	5.85825	14.0872	1.36535	8.92618	3.39216	5.73372	3.30553	3.654	253.71	0.139307	0.427715	0.977459	3.32996	-3227.37	271.859			3.9675	10.3966	4.56123	4.23109
	1.6362	6.99195	3.62172	11.3891	5.79519	13.893	1.37865	8.70078	3.45649	5.87215	3.348	3.38621	250.581	0.138027	0.428017	0.974828	3.32088	-3228.23	238.943			4.08329	10.3591	4.51197	4.20212
	1.63094	7.25065	3.65636	11.7651	5.93367	14.1282	1.3739	8.71092	3.48714	6.10951	3.32667	3.25453	231.601	0.137024	0.428399	0.976266	3.31241	-3228.47	204.55			4.17932	10.609	4.52399	4.23024
	1.60258	7.40901	3.58411	12.2973	5.82026	14.114	1.35706	8.60929	3.53761	6.18737	3.4109	3.25983	223.398	0.136746	0.427963	0.979096	3.29529	-3228.85	168.57			4.19857	10.7438	4.50132	4.28603
	1.60038	7.65692	3.41833	12.3459	6.17621	14.3941	1.34207	8.62195	3.55398	6.41101	3.38334	3.31405	220.307	0.137228	0.426767	0.960172	3.27059	-3229.38	131.204			4.22521	10.9721	4.506	4.36947
	1.57246	7.65357	3.33492	12.6944	6.2717	14.2239	1.3613	8.45798	3.6367	6.52462	3.37076	3.43753	216.067	0.137204	0.426519	0.969566	3.24526	-3229.42	91.0505			4.18698	11.0633	4.48533	4.44431
	1.56436	7.54677	3.34231	12.9851	6.22878	14.2871	1.39102	8.43398	3.69612	6.61737	3.37999	3.50796	216.522	0.137244	0.426867	0.979908	3.2352	-3230.13	49.7669			4.15115	11.167	4.50704	4.50177
	1.57216	7.42496	3.4262	13.2573	6.18408	13.9914	1.37518	8.10247	3.75371	6.77346	3.38394	3.60346	222.061	0.138384	0.426752	0.981527	3.24286	-3230.38	8.4198			4.14111	11.1443	4.41045	4.58695
	1.53091	7.40736	3.40969	13.1132	6.08552	13.2579	1.38627	7.75659	3.91809	6.6698	3.30182	3.7785	218.775	0.139115	0.427791	0.985311	3.24274	-3230.92	-35.4256			4.11599	10.8189	4.35365	4.58337
	1.5512	7.74365	3.4108	12.394	5.96169	12.0156	1.42609	7.36952	4.0557	6.8987	3.3568	3.84381	211.198	0.139666	0.428249	0.980546	3.24677	-3231.72	-81.2962			4.23522	10.1238	4.28377	4.69977
	1.51589	7.77996	3.51495	12.1871	5.68193	11.251	1.42417	6.9258	4.10208	6.81989	3.2855	3.93991	210.406	0.139826	0.428826	0.979563	3.25949	-3232.09	-128.491			4.27027	9.70669	4.15068	4.68177
	1.55749	7.60275	3.54191	12.5012	5.56189	11.3491	1.4265	6.65227	4.15893	6.9462	3.29709	4.06197	220.1	0.140649	0.429319	0.972666	3.27972	-3233.03	-174.8			4.23405	9.80407	4.07923	4.76842
	1.52562	7.61544	3.59959	12.2825	5.39475	11.2031	1.39291	6.32814	4.12618	7.16766	3.23103	4.13394	229.038	0.141867	0.42934	0.961307	3.28616	-3233.03	-220.1			4.24688	9.62678	3.94907	4.84421
	1.47169	7.75269	3.48289	12.2956	5.35357	11.3443	1.37387	6.04558	4.19475	7.6315	3.22583	4.57633	220.784	0.142183	0.429944	0.9649	3.28849	-3233	-263.997			4.23576	9.66448	3.8714	5.14455
	1.46998	7.73015	3.44267	12.6234	5.23864	11.3421	1.33622	5.91022	4.15035	8.14148	3.18243	5.21503	197.294	0.142375	0.430255	0.965367	3.2978	-3231.71	-304.493			4.21427	9.73472	3.79893	5.51298
	1.46387	7.59246	3.21876	13.1933	5.1652	11.4319	1.30504	5.67309	4.04683	9.04036	3.13302	5.75417	193.516	0.14277	0.430414	0.964677	3.31675	-3229.26	-340.525			4.0917	9.93013	3.67499	5.97585
	1.44104	7.64531	3.04708	13.9091	5.15119	11.4847	1.28071	5.3753	4.02327	10.2832	3.19519	6.15497	205.347	0.142593	0.431273	0.963741	3.32457	-3225.78	-370.802			4.04448	10.1817	3.55976	6.54444
	1.44945	7.52066	2.919	14.5257	4.94315	10.9551	1.28199	4.99282	3.86741	11.3224	3.33099	6.76276	207.119	0.143004	0.431954	0.962685	3.33471	-3216.31	-396.967			3.96304	10.1413	3.38074	7.13872
	1.45154	7.63591	2.79689	15.604	4.87251	10.4837	1.27816	4.78203	3.8562	12.4482	3.482	7.42432	192.572	0.143221	0.431663	0.95886	3.34448	-3172.49	-416.259			3.96145	10.3201	3.30546	7.78482
	1.44915	7.52767	2.67833	16.1869	4.73302	10.3891	1.27537	4.68332	3.86586	14.0619	3.66933	8.0995	173.148	0.143569	0.430924	0.963141	3.35495	-3090.89	-430.756			3.88505	10.4363	3.27485	8.61024
	1.46287	7.60739	2.58382	16.8397	4.87041	10.5952	1.27875	4.61357	3.84291	16.0816	4.00629	8.78568	175.079	0.14398	0.429961	0.959371	3.36251	-2969.02	-439.411			3.88469	10.7684	3.24508	9.62451

## Sheet: P207 U3
	Ra Li	Oi Li	Oe Li	MF Li	ICO Li	LO Li	Ra Re	Oi Re	Oe Re	MF Re	ICO Re	LO Re	EKG	Kippwinkel	Rotwinkel	Kraft x	Kraft y	Druck li	Druck re			Bauch links	Rücken links	Bauch rechts	Rücken rechts
	3.7428	10.5019	5.48885	60.9836	27.5418	38.8337	4.38506	12.3824	6.71053	34.1829	10.8264	35.824	265.984	0.133619	0.307587	0.975178	2.6404	43	-3321.17			6.57785	42.453	7.82601	26.9444
	3.84353	10.5508	5.79849	66.2608	29.1841	38.0991	4.47526	14.0138	6.85615	37.3628	11.5166	39.841	264.752	0.133285	0.307193	0.967046	2.67193	36	-3320.98			6.73093	44.5147	8.44839	29.5735
	3.89601	11.1044	6.34939	71.9136	30.8332	39.1186	4.57349	15.8497	6.84911	40.3748	13.057	44.0818	264.749	0.132396	0.307092	0.950452	2.70838	1.57129	-3320.63			7.11659	47.2885	9.09075	32.5045
	4.08824	11.1801	6.53539	75.7534	30.6703	38.9431	4.75522	16.8597	7.07562	42.61	13.7645	45.4296	270.708	0.131835	0.306967	0.935029	2.7267	11	-3320.43			7.26793	48.4556	9.56353	33.9347
	4.22565	11.3098	6.62686	77.031	30.9586	38.587	4.75865	17.6848	6.96571	43.6179	14.0611	49.0814	257.441	0.131153	0.306267	0.927552	2.74592	291.238	L			7.38743	48.8589	9.80304	35.5868
	4.27816	11.7878	6.84547	80.2651	32.3277	38.8014	4.73714	18.3461	6.93325	43.5284	13.7524	50.2813	276.027	0.129951	0.304973	0.918604	2.78083	408.491	-3320.13			7.63714	50.4647	10.0055	35.8541
	4.51334	11.8407	7.1143	79.0099	31.0042	37.1581	4.85851	18.3663	6.84155	42.4258	13.5081	49.5652	287.342	0.129359	0.305091	0.930811	2.81655	368.1	-3320.28			7.82276	49.0574	10.0221	35.1664
	4.58685	11.8894	7.52881	78.9707	30.7373	37.8905	4.71718	17.9356	6.6824	41.799	13.5221	46.9645	282.561	0.128992	0.304677	0.941203	2.84947	250.225	-3320.25			8.00169	49.1995	9.77841	34.0952
	4.63615	12.7362	8.13891	76.7625	29.5473	37.3621	4.73965	17.5007	6.22931	40.7963	13.1562	42.896	293.478	0.128724	0.303709	0.955931	2.88668	85.308	-3320.34			8.50374	47.8906	9.48989	32.2828
	4.7337	12.0946	8.53422	70.6152	28.8734	34.3924	4.96254	17.6065	6.15334	38.4634	12.7139	41.5711	303.347	0.128298	0.303477	0.974088	2.90948	-114.823	-3320.4			8.45418	44.627	9.57413	30.9161
	4.62253	12.5467	8.64231	66.0593	27.5341	32.7288	4.86042	17.0969	5.83317	36.2037	12.4331	37.3153	309.535	0.128417	0.30368	0.977078	2.92554	-334.672	-3320.3			8.60384	42.1074	9.2635	28.6507
	4.63267	12.5835	8.58435	61.8626	26.0348	32.3219	4.87157	15.833	5.71276	35.7139	12.6568	33.395	315.831	0.128874	0.304508	0.986417	2.92958	-585.691	-3320.38			8.60018	40.0731	8.80577	27.2552
	4.4326	12.654	8.53834	55.6544	24.1013	31.0701	4.74889	14.9005	5.53081	34.0393	12.49	30.3711	312.301	0.130189	0.304855	0.989584	2.92118	-843.106	-3320.25			8.54165	36.9419	8.39341	25.6335
	4.33374	12.7764	8.37744	49.899	22.9615	29.0993	4.76855	14.2712	5.37291	34.0625	12.0655	27.1387	314.441	0.131471	0.304804	0.99456	2.9188	-1096.45	-3320.17			8.49587	33.9866	8.13754	24.4222
	4.28383	12.9151	7.73984	42.7042	21.3764	28.3088	4.69524	13.0174	5.30342	34.6068	11.7637	24.6688	322.435	0.132376	0.305837	0.991076	2.90731	-1351.18	-3320.16			8.31292	30.7964	7.67202	23.6798
	4.21663	12.3605	7.16227	38.0737	20.1327	28.2817	4.46252	10.9634	5.02036	36.5338	11.5613	22.6974	323.591	0.133029	0.30681	0.982819	2.88279	-1582.29	-3319.97			7.91313	28.8294	6.81542	23.5975
	4.16502	12.5564	6.91599	36.135	18.9946	28.3302	4.40299	9.97285	4.97981	37.2283	11.2402	21.6829	333.019	0.133634	0.30697	0.983131	2.85505	-1786.56	-3320.02			7.87914	27.8199	6.45188	23.3838
	4.11512	12.9907	6.80309	33.2267	18.3805	26.6459	4.44842	9.26821	5.12879	36.9756	10.7006	20.1583	333.439	0.133596	0.306602	0.979956	2.83069	-1948.24	-3319.87			7.96965	26.0844	6.28181	22.6115
	4.27548	13.7613	6.74451	30.7228	17.7619	26.3271	4.46575	8.53149	5.34142	35.8011	10.125	19.942	336.63	0.132629	0.306407	0.965087	2.81352	-2071.15	-3319.74			8.26043	24.9373	6.11289	21.9561
	4.27539	14.5566	6.85715	29.885	17.2122	26.3454	4.49762	7.80932	5.44906	34.9094	9.45895	18.5733	323.31	0.131544	0.306508	0.942081	2.7989	-2173.07	-3319.73			8.56304	24.4808	5.91867	20.9806
	4.36367	15.2941	7.10446	28.9376	17.3765	26.5734	4.56815	7.70235	5.58039	33.9863	8.97175	17.6723	310.831	0.131058	0.307209	0.937048	2.79026	-2244.78	-3319.51			8.92076	24.2958	5.9503	20.2101
	4.31398	15.61	7.05919	28.4175	17.4701	28.7931	4.63312	7.39358	5.81342	33.2219	8.4886	18.0636	300.179	0.13089	0.307801	0.937977	2.7869	-2296.29	-3319.52			8.99437	24.8936	5.94671	19.9247
	4.33292	16.801	7.0314	26.7784	17.3363	29.5618	4.59953	7.26169	5.9336	30.5701	7.57722	18.5106	282.98	0.131352	0.308033	0.936158	2.79578	-2336.77	-3319.43			9.38844	24.5588	5.93161	18.886
	4.39803	17.9671	6.9175	26.288	17.4368	30.2856	4.54373	6.97755	5.9653	28.4839	7.41869	18.4591	255.921	0.13259	0.309711	0.930487	2.81157	-2368.24	-3319.37			9.76086	24.6702	5.82886	18.1206
	4.41239	18.6862	6.77836	25.5278	17.1388	31.6689	4.63392	6.67235	5.89408	26.7652	6.93684	19.4479	246.281	0.13321	0.309915	0.925074	2.83166	-2395.41	-3319.47			9.95898	24.7785	5.73345	17.7166
	4.35543	18.5066	6.50588	25.6115	16.5688	32.5338	4.60645	6.81794	5.48973	26.0339	6.59695	19.6979	227.255	0.133584	0.310538	0.918322	2.85092	-2420.25	-3319.4			9.7893	24.9047	5.63804	17.4429
	4.13225	18.0725	6.23067	25.5613	16.5272	33.9403	4.44696	7.07141	5.47933	24.3826	6.12726	19.9706	220	0.133936	0.311303	0.911451	2.86072	-2449.81	-3319.52			9.47849	25.3429	5.6659	16.8268
	3.96282	17.4282	6.19998	25.5886	16.5722	35.837	4.37734	7.64939	5.45429	23.1441	5.95338	20.6346	213.978	0.133895	0.311102	0.892674	2.86658	-2478.87	-3319.56			9.19702	25.9993	5.82701	16.5774
	3.87918	17.2818	6.46561	25.5461	16.6331	35.8542	4.3307	8.28525	5.14068	21.03	5.86238	21.2764	208.159	0.133102	0.311325	0.885369	2.86679	-2503.04	-3319.56			9.20886	26.0112	5.91888	16.0563
	3.60543	15.9517	6.41525	25.6355	16.6062	35.7028	4.17034	8.67803	4.94069	20.2743	5.80587	23.4024	224.197	0.132279	0.310384	0.874545	2.86802	-2523.91	-3319.67			8.65747	25.9815	5.92969	16.4942
	3.44828	14.4905	6.61082	27.2386	17.6928	37.1607	4.08547	8.83592	4.74378	19.2014	5.85694	24.7362	246.675	0.131438	0.309445	0.858323	2.86344	-2543.66	-3319.59			8.18321	27.3641	5.88839	16.5982
	3.38074	13.6484	6.90498	27.9744	18.6422	37.9336	3.99723	9.24089	4.92961	19.1176	6.03412	25.1357	255.607	0.13129	0.309633	0.847943	2.87033	-2562.38	-3319.62			7.97805	28.1834	6.05591	16.7625
	3.46531	13.9068	7.23658	28.2157	19.09	37.5029	4.01597	9.49674	4.94923	19.7516	6.39743	26.0106	282.42	0.131444	0.308957	0.839924	2.87676	-2576.05	-3319.59			8.20288	28.2695	6.15398	17.3865
	3.6014	14.8002	7.46686	29.3368	19.4689	36.6056	4.01057	9.88412	4.93338	21.2522	6.67504	26.3741	312.409	0.13063	0.308546	0.851746	2.87736	-2586.44	-3319.55			8.62281	28.4704	6.27602	18.1005
	3.63056	14.9335	7.42521	30.3389	19.863	36.8402	3.91597	9.8832	4.88725	22.7866	6.88402	26.6955	341.591	0.130167	0.308115	0.867348	2.88557	-2597.84	-3319.6			8.66309	29.0141	6.22881	18.7887
	3.75922	15.1859	7.57927	31.3632	20.5328	37.5684	3.98639	9.88394	4.74556	23.7573	6.91892	25.6455	361.85	0.129763	0.307246	0.880233	2.89271	-2607.02	-3319.6			8.84145	29.8215	6.2053	18.7739
	3.77679	15.864	7.52073	30.6656	20.5298	37.8022	3.91709	9.70486	4.69294	24.5397	6.87263	22.8996	366.804	0.130039	0.307549	0.88461	2.8935	-2615.32	-3319.68			9.05383	29.6659	6.10496	18.104
	3.81996	16.1765	7.40002	28.4515	19.6272	36.7266	3.91708	9.57857	4.67695	25.6891	7.02101	21.0638	360.718	0.1306	0.308713	0.880796	2.87784	-2621.33	-3319.77			9.13215	28.2684	6.05753	17.9246
	3.90659	16.4529	7.16355	27.2651	19.0946	37.0382	3.90657	9.43245	4.60474	27.4119	7.14423	20.3475	353.47	0.130949	0.308848	0.878896	2.85127	-2625.58	-3319.82			9.17435	27.7993	5.98125	18.3012
	3.75535	16.8402	6.66481	24.9081	18.6459	36.5385	3.83702	9.31251	4.62281	26.8513	7.39183	19.2746	336.993	0.131657	0.309984	0.882968	2.82788	-2628.27	-3319.92			9.08677	26.6975	5.92411	17.8392
	3.6923	16.3276	6.51063	22.4422	17.8985	34.6161	3.77081	9.12241	4.47624	26.5403	7.4953	17.8303	314.889	0.132178	0.310722	0.868703	2.82572	-2628.08	-3319.98			8.84351	24.9856	5.78982	17.2886
	3.61251	16.6973	6.26813	20.5003	16.8714	33.174	3.65317	8.48442	4.65929	26.1036	7.57877	17.8878	285.906	0.132037	0.310974	0.849292	2.82534	-2628.5	-3320.03			8.85931	23.5152	5.59896	17.19
	3.67372	16.596	6.03981	19.0625	16.4091	31.8932	3.6376	8.11318	4.70043	26.354	7.49637	17.5576	261.662	0.131427	0.310983	0.829036	2.82342	-2630.48	-3320.13			8.76983	22.4549	5.48374	17.136
	3.67668	16.5949	6.01417	18.2253	16.2314	32.2174	3.68361	8.05298	4.75464	25.9647	7.55006	18.1306	235.81	0.13059	0.31068	0.820602	2.8332	-2633.32	-3320.12			8.76191	22.2247	5.49708	17.2151
	3.67372	16.8297	5.78019	17.5845	15.5998	31.6723	3.63283	7.58605	4.74438	25.0784	7.68549	17.8293	221.305	0.130033	0.309739	0.81174	2.84125	-2637.86	-3320.2			8.7612	21.6189	5.32109	16.8644
	3.71689	16.8047	5.85912	17.8727	15.7362	31.5331	3.60679	7.34302	4.80966	25.0414	7.45085	17.2946	206.152	0.129026	0.30916	0.795952	2.84711	-2643.88	-3320.28			8.79356	21.714	5.25315	16.5956
	3.72762	16.9878	5.91263	17.6702	15.4787	30.8373	3.61491	7.04365	4.92998	25.1908	7.43656	17.6203	197.973	0.1282	0.308348	0.783465	2.84065	-2651.56	-3320.25			8.87603	21.3288	5.19618	16.7492
	3.66647	16.7891	5.89036	18.0182	15.7962	30.4016	3.59964	7.12788	4.82985	24.5749	7.39509	16.7682	202.82	0.127329	0.308533	0.778512	2.824	-2657.98	-3320.37			8.78197	21.4053	5.18579	16.246
	3.70666	16.1679	5.72976	17.5235	15.4791	31.1396	3.56615	7.58723	4.58653	23.1872	7.26611	15.6596	203.907	0.127056	0.308167	0.775658	2.80121	-2663.57	-3320.32			8.53478	21.3807	5.24664	15.371
	3.66733	16.8366	5.61169	17.8566	15.2803	31.7007	3.5635	8.0387	4.42641	22.3626	7.29652	15.6236	204.957	0.126949	0.308261	0.763	2.80182	-2667.56	-3320.35			8.70521	21.6125	5.34287	15.0942
	3.74469	16.5881	5.63638	17.8421	15.1666	32.0894	3.63618	8.53241	4.45283	21.3661	7.13129	16.8425	217.335	0.12705	0.308411	0.757331	2.79862	-2671.13	-3320.43			8.6564	21.6994	5.54047	15.1133
	3.70831	16.5352	5.48567	17.245	15.1135	32.8638	3.76307	9.0436	4.34138	21.1978	7.30369	18.1997	230.051	0.126383	0.308584	0.743624	2.80289	-2673.44	-3320.31			8.57638	21.7408	5.71602	15.5671
	3.788	16.2898	5.34213	17.0934	15.0758	35.0699	3.76372	9.44909	4.12735	21.1277	7.32229	18.7804	233.513	0.125943	0.307138	0.727098	2.81105	-2673.92	-3320.46			8.47331	22.413	5.78005	15.7435
	3.96131	16.2395	5.68696	17.7218	16.2618	36.0591	3.88177	9.3212	4.06876	20.7736	7.16722	19.6488	233.365	0.125524	0.306554	0.698126	2.8151	-2676.32	-3320.37			8.62924	23.3476	5.75725	15.8632
	3.99919	16.558	5.87532	18.0736	16.499	36.4852	3.87067	9.3607	4.23794	20.9674	7.43132	21.7643	237.876	0.125466	0.306072	0.687778	2.8083	-2678.16	-3320.37			8.81084	23.6859	5.8231	16.721
	3.93287	16.5448	5.7654	17.5701	16.573	35.6352	3.89881	9.24602	4.27574	21.4819	7.43566	23.4509	249.465	0.125779	0.306141	0.677687	2.8018	-2681.46	-3320.48			8.74769	23.2594	5.80685	17.4561
	3.89882	16.7558	5.85392	16.9559	16.6304	32.9377	3.97509	9.18508	4.44429	21.5364	7.53585	24.7567	273.499	0.126468	0.305835	0.677506	2.78549	-2684.6	-3320.29			8.83617	22.1747	5.86815	17.943
	3.94112	16.8035	6.09533	17.0049	16.5985	29.6058	3.89873	9.20928	4.694	21.8392	7.81492	26.0805	286.652	0.12711	0.304529	0.679834	2.76553	-2687.83	-3320.45			8.94664	21.0697	5.934	18.5782
	3.94549	17.1824	6.34183	16.9047	16.8587	25.6838	3.83657	8.96352	4.90698	22.911	8.08207	27.6613	300.06	0.128592	0.305735	0.68697	2.74353	-2691.27	-3320.33			9.15656	19.8157	5.90236	19.5514
	3.95315	17.2622	6.23539	16.3471	16.3025	23.2006	3.8142	8.87668	5.18174	24.6021	8.50095	28.3935	320.643	0.130139	0.306356	0.701221	2.71712	-2693.59	-3320.29			9.15024	18.6167	5.95754	20.4988
	3.87775	17.558	6.03134	15.3657	15.375	22.3421	3.78455	9.02401	5.35352	24.4291	8.49538	28.084	324.974	0.131873	0.306702	0.709666	2.69672	-2694.98	-3320.42			9.15569	17.6943	6.05403	20.3362
	3.9389	17.4235	6.13945	15.22	15.2816	21.7892	3.83855	8.73269	5.5179	24.1719	8.75785	27.9676	322.159	0.133181	0.307443	0.711866	2.67597	-2695.98	-3320.19			9.16729	17.4303	6.02971	20.2991
	3.87486	17.3834	6.03492	14.5489	14.3857	22.309	3.73712	8.49556	5.77288	24.2675	8.85513	28.2208	326.915	0.133967	0.307348	0.706782	2.66298	-2696.88	-3320.35			9.09773	17.0812	6.00186	20.4478
	3.8529	17.2785	5.86107	14.6037	14.3648	23.261	3.62861	8.29998	5.94642	24.6639	9.04858	27.0437	314.895	0.134735	0.307395	0.709664	2.66238	-2696.51	-3320.23			8.99748	17.4098	5.95834	20.252
	3.66961	17.2809	5.65346	13.7645	13.4466	25.1983	3.47927	8.34001	6.22547	23.2449	9.05852	25.7032	301.53	0.135262	0.307796	0.708734	2.66562	-2695.5	-3320.16			8.86799	17.4698	6.01492	19.3355
	3.51928	17.6822	5.56437	13.4943	13.0877	26.6717	3.45596	8.64948	6.3956	22.3642	9.16624	22.9953	274.074	0.134681	0.307641	0.700131	2.67595	-2694.81	-3320.3			8.92195	17.7512	6.16701	18.1753
	3.54568	17.8348	5.5803	13.2655	12.7915	29.6958	3.49195	8.66378	6.49958	22.86	9.2436	22.6726	273.677	0.134221	0.307186	0.696014	2.69648	-2695.15	-3320.08			8.98694	18.5843	6.21844	18.2587
	3.46761	17.7754	5.39397	12.8837	12.0216	30.9505	3.52291	8.63257	6.53208	23.9843	9.34622	22.1721	270.992	0.133373	0.305542	0.69282	2.72327	-2695.25	-3320.24			8.87898	18.6186	6.22919	18.5009
	3.37983	18.083	5.38162	12.481	11.6471	31.9827	3.48278	9.19771	6.3398	23.1101	9.39271	19.9882	259.869	0.13259	0.304924	0.701372	2.74144	-2695.24	-3320.18			8.94814	18.7036	6.3401	17.497
	3.3847	18.4883	5.3136	12.0649	11.0733	33.1184	3.54635	9.30403	6.04188	23.1523	9.57655	19.9072	255.65	0.131986	0.304011	0.701354	2.75881	-2695.25	-3320.13			9.06222	18.7522	6.29742	17.5453
	3.43186	18.3367	4.97753	11.9359	11.0368	34.415	3.58642	9.61893	5.81933	23.0669	9.27181	21.1918	249.301	0.130955	0.303078	0.716311	2.77869	-2696.85	-3320.27			8.91537	19.1292	6.34156	17.8435
	3.55318	17.8609	4.90089	12.1713	11.3471	35.1378	3.61035	9.9293	5.60043	23.8442	9.59569	21.7218	252.219	0.130019	0.302386	0.734436	2.78765	-2698.58	-3320.08			8.77165	19.5521	6.38003	18.3872
	3.54782	17.8082	4.80719	12.3229	11.2115	35.3614	3.66021	10.5427	5.27296	22.8963	9.24456	22.3145	256.007	0.129933	0.301109	0.752109	2.80184	-2699.25	-3320.2			8.72106	19.6319	6.49195	18.1518
	3.54159	17.1059	4.74391	12.3657	11.5619	35.4575	3.54342	11.0304	4.96367	20.6013	8.80933	22.669	244.425	0.129247	0.301341	0.764347	2.80687	-2699.49	-3320.11			8.4638	19.795	6.51249	17.3599
	3.57757	16.3935	4.63081	12.9313	11.8269	35.6986	3.50058	11.0497	4.69083	21.0399	8.54376	23.9941	252.48	0.128404	0.301144	0.770581	2.80524	-2700.71	-3320.03			8.20064	20.1523	6.4137	17.8593
	3.607	15.0356	4.60226	13.6541	12.0629	35.3789	3.48339	10.9708	4.33943	21.6137	8.52298	24.1268	247.954	0.128222	0.301778	0.77691	2.81406	-2702.79	-3320.06			7.7483	20.3653	6.26453	18.0878
	3.5394	14.3025	4.74378	14.267	12.3217	35.4514	3.53805	11.1987	4.27348	21.2508	8.25607	24.419	239.754	0.128167	0.301968	0.784588	2.83344	-2704.17	-3319.86			7.52855	20.6801	6.33673	17.9753
	3.50996	14.2316	4.78353	14.6285	12.0189	35.5657	3.61079	10.956	4.17278	21.0284	8.01431	26.4164	241.921	0.128637	0.302296	0.807893	2.85632	-2704.65	-3319.87			7.50835	20.7377	6.24653	18.4864
	3.43216	14.0884	4.77417	15.0133	12.0074	35.2186	3.519	10.8184	4.08216	21.5972	7.77157	27.0473	238.953	0.128048	0.303016	0.81673	2.87082	-2706.05	-3319.69			7.43157	20.7464	6.13985	18.8054
	3.51687	13.6745	4.6727	15.8725	11.9172	32.9095	3.44662	10.8402	4.10682	23.0857	7.65849	28.9267	231.561	0.127993	0.303363	0.833499	2.86547	-2708.03	-3319.6			7.28804	20.2331	6.1312	19.8903
	3.43014	13.8616	4.65415	16.4051	11.6197	30.9665	3.45894	11.1904	4.33231	25.3491	7.98369	31.1552	231.971	0.128073	0.303864	0.843134	2.87336	-2709.6	-3319.55			7.31531	19.6638	6.32721	21.496
	3.42541	14.6317	4.69181	15.6026	10.8765	29.2513	3.43223	11.3851	4.48561	26.8087	8.23328	31.1763	248.395	0.128707	0.304656	0.853354	2.88067	-2710.27	-3319.35			7.58296	18.5768	6.43431	22.0728
	3.36123	15.4191	4.54913	15.003	10.6989	28.9193	3.42386	11.2203	4.74348	27.6032	8.5537	32.9624	294.377	0.128141	0.305453	0.866192	2.88529	-2711.23	-3319.38			7.77648	18.2071	6.46256	23.0398
	3.24421	16.0674	4.49931	15.4799	10.4667	28.0843	3.35125	11.1887	4.82596	28.7142	8.75139	33.6237	328.91	0.127552	0.306093	0.85557	2.88424	-2712.99	-3319.21			7.93699	18.0103	6.45529	23.6964
	3.24182	16.1167	4.66893	15.8478	10.648	26.6197	3.34839	11.2539	4.95199	29.3853	8.98276	34.2947	346.634	0.12638	0.306481	0.842699	2.88904	-2714.22	-3319.21			8.00915	17.7051	6.51809	24.2209
	3.23359	16.407	4.80569	15.5291	11.1497	26.8858	3.34984	11.3369	5.07502	29.1831	9.09983	34.233	360.27	0.125393	0.306537	0.827541	2.89685	-2715.08	-3319.19			8.14876	17.8548	6.58727	24.172
	3.19246	16.393	5.12374	15.1712	11.5514	27.4593	3.35858	11.0203	5.03607	27.0588	8.82736	30.5862	378.706	0.124608	0.307138	0.817133	2.91146	-2715.74	-3319.04			8.23639	18.0606	6.47164	22.1575
	3.23192	16.376	5.27543	15.8561	11.6798	29.1289	3.33498	10.8041	4.83999	25.1519	8.44046	28.5594	380.988	0.123507	0.307664	0.809615	2.92127	-2716.29	-3319.13			8.29444	18.8883	6.32636	20.7173
	3.29243	15.5306	5.39532	16.3885	12.3808	32.6909	3.43777	10.9668	4.6273	23.8967	7.81686	26.3551	367.236	0.122951	0.307147	0.789571	2.93309	-2716.47	-3318.96			8.0728	20.4867	6.34397	19.3562
	3.44006	15.2544	5.56551	16.8052	12.3388	34.6042	3.4398	11.2015	4.55204	23.2194	7.54068	23.5709	347.646	0.122752	0.306477	0.794091	2.95712	-2716.28	-3318.94			8.08667	21.2494	6.39777	18.1103
	3.47713	14.9073	5.77509	17.1083	12.7018	36.4986	3.38915	11.5972	4.71871	22.3472	7.40574	20.6979	310.553	0.122376	0.305562	0.796949	2.97979	-2716.38	-3318.84			8.05319	22.1029	6.56836	16.8169
	3.48288	15.8696	5.92222	17.2449	13.1181	42.1262	3.44147	11.8798	4.56286	21.2811	7.37411	17.9697	285.424	0.123024	0.305941	0.805655	3.00558	-2716.48	-3317.99			8.42491	24.1631	6.62804	15.5416
	3.44951	15.679	6.58007	18.7637	14.848	43.6417	3.53448	12.1319	4.39889	24.0444	7.78134	17.6178	261.063	0.123305	0.30636	0.813922	3.0175	-2716.45	-3315.71			8.56952	25.7511	6.68842	16.4812
	3.45784	16.245	7.04905	20.2293	16.9331	45.2167	3.59661	12.13	4.38488	25.1124	8.28084	17.8722	238.552	0.123817	0.305732	0.828903	3.02989	-2716.56	-3310.53			8.91731	27.4597	6.70385	17.0885
	3.41807	16.7984	7.26504	21.4371	17.8776	44.1839	3.60778	12.8141	4.86144	26.4691	8.94177	17.9208	237.462	0.123963	0.30679	0.856867	3.02769	-2716.65	-3299.6			9.1605	27.8329	7.09445	17.7772
	3.42638	16.5929	7.48739	23.3262	18.9068	44.9735	3.57678	12.9322	5.25343	27.3408	9.25413	18.3157	229.272	0.123897	0.30803	0.868682	3.02103	-2717.1	-3283.56			9.16889	29.0688	7.25412	18.3036
	3.34432	16.9054	7.73454	26.4507	20.0673	46.5077	3.53451	13.6014	5.29505	28.9197	9.68303	19.4965	230.86	0.124355	0.309107	0.875331	3.00472	-2717.38	-3259.36			9.32808	31.0086	7.47697	19.3664
	3.32322	15.909	7.9356	29.0734	21.5966	44.7721	3.61641	13.4897	5.41653	32.8011	10.3162	21.4155	257.427	0.124095	0.309263	0.871431	2.9828	-2717.95	-3225.38			9.05594	31.814	7.50753	21.511
	3.28717	15.1745	7.88652	31.976	22.4207	45.2985	3.60773	14.0231	5.54371	35.4152	10.8336	21.1312	290.765	0.124141	0.309553	0.864353	2.9666	-2718.94	-3182.26			8.78274	33.2318	7.72483	22.46
	3.39824	14.5324	7.85899	33.1569	22.0153	47.7492	3.63613	14.3689	5.9623	38.1504	10.6552	20.4006	315.558	0.12379	0.310047	0.866294	2.95293	-2719.93	-3129.52			8.59654	34.3071	7.9891	23.0687
	3.54571	13.4048	7.53413	36.656	23.285	51.188	3.72218	14.4407	6.22331	40.9776	11.1015	21.5501	317.873	0.123792	0.309775	0.856802	2.95142	-2720.59	-3073.18			8.16153	37.043	8.12874	24.5431
	3.60064	13.3273	7.37681	39.2177	25.1828	52.5318	3.87148	14.0793	5.99808	43.6319	11.4233	21.807	307.635	0.12378	0.308977	0.847357	2.95663	-2721.34	-3019.1			8.10157	38.9774	7.98295	25.6207
	3.79076	13.1978	7.37723	42.2324	26.0347	55.1948	4.06906	13.7732	5.72086	44.7016	11.7569	22.6973	308.352	0.124406	0.308479	0.836276	2.96149	-2722.15	-2971.86			8.12192	41.154	7.85437	26.3853
	3.97269	14.1361	7.29446	43.6874	27.2572	56.6567	4.30275	13.2378	5.54028	45.6722	12.1688	22.9549	295.08	0.124654	0.307841	0.838905	2.96357	-2722.41	-2940.64			8.46774	42.5338	7.6936	26.932
	4.3464	14.0236	7.04025	45.3997	28.431	59.3901	4.52352	13.1132	5.50671	45.4699	12.2571	22.9879	274.122	0.12562	0.307456	0.834095	2.96604	-2722.01	-2929.74			8.47007	44.4069	7.71449	26.905
	4.54301	14.2808	6.68616	48.9679	31.1721	61.0775	4.88211	12.9921	5.61263	43.5254	12.5092	22.7218	256.595	0.126541	0.306671	0.829971	2.96221	-2721.93	-2940.8			8.50331	47.0725	7.82895	26.2521
	4.64098	14.5693	6.84886	51.4624	33.6938	61.8557	5.04106	12.6746	5.47894	41.0785	12.305	21.8964	244.66	0.127075	0.305456	0.818094	2.96575	-2722.18	-2968.47			8.68637	49.004	7.73155	25.0933
	4.79605	14.3373	7.13845	52.606	36.3029	65.3763	5.11854	12.5076	5.26438	40.597	12.0619	22.1882	244.655	0.127409	0.304996	0.82286	2.96687	-2722.65	-3010.16			8.75727	51.4284	7.63018	24.949
	4.80794	14.1726	7.59726	53.9521	39.5049	65.9063	5.25301	12.5591	5.2048	41.4583	12.1777	21.9664	244.275	0.12798	0.304736	0.827353	2.97536	-2722.52	-3059			8.85926	53.1211	7.67231	25.2008
	4.77184	13.7094	7.84312	55.0703	40.7767	66.5151	5.19092	12.9979	5.29847	41.1361	12.06	20.6923	257.169	0.128776	0.304952	0.822555	2.98099	-2722.41	-3108.43			8.77479	54.1207	7.82909	24.6295
	4.65941	12.7623	8.29755	54.9559	41.3047	64.208	5.14059	13.3756	5.21728	38.0217	11.6979	19.2678	294.437	0.129453	0.305362	0.806244	2.98701	-2722.46	-3150.83			8.5731	53.4896	7.91114	22.9958
	4.61951	12.1264	8.35683	54.1878	39.7738	59.8425	4.9505	13.9984	5.17519	36.5492	10.9866	19.0274	331.003	0.129637	0.305698	0.782049	3.00069	-2722.04	-3186.27			8.36757	51.268	8.04136	22.1878
	4.46498	11.7968	8.43554	53.8158	39.1339	54.9845	4.69547	14.2812	5.11848	36.0348	10.795	19.3419	335.552	0.130262	0.306487	0.766232	3.0177	-2721.66	-3215.82			8.23244	49.3114	8.0317	22.0572
	4.36988	11.1615	8.35524	53.3924	35.9524	49.0696	4.62846	14.889	5.01341	33.6417	10.5108	19.6592	351.957	0.130312	0.307147	0.754306	3.02823	-2720.92	-3239.98			7.96222	46.1381	8.17694	21.2705
	4.29576	10.8054	8.37217	52.5204	31.9867	42.5061	4.52174	15.6756	5.23141	30.1468	10.5482	18.2627	361.026	0.130135	0.307382	0.743102	3.02698	-2720.38	-3259.61			7.82443	42.3377	8.47626	19.6526
	4.31767	10.5153	8.23764	50.6813	28.1933	37.354	4.36025	16.3598	5.32687	25.2846	10.3422	18.106	368.207	0.129615	0.307707	0.738682	3.02064	-2719.7	-3274.37			7.69021	38.7429	8.68229	17.9109
	4.31931	10.5731	8.01315	51.9977	26.3098	33.5468	4.36001	16.3671	5.67855	23.9196	10.346	19.169	366.278	0.128795	0.307732	0.742296	3.01522	-2718.98	-3286.07			7.63518	37.2848	8.80188	17.8115
	4.11177	10.8928	7.94144	49.5217	24.3096	32.7502	4.28744	15.9719	5.70423	22.3708	10.3472	19.6091	343.255	0.127883	0.308427	0.7487	2.99946	-2718.74	-3294.95			7.64868	35.5272	8.65451	17.4424
	4.16284	10.7004	8.14284	46.6453	22.5326	31.6526	4.30696	15.7471	5.82277	21.3525	10.6311	18.6744	346.385	0.127595	0.308588	0.757701	2.97814	-2717.87	-3301.63			7.66868	33.6102	8.62561	16.886
	4.22997	10.5056	8.11925	45.6777	21.9771	31.7205	4.39939	15.6548	6.09204	20.6252	11.4806	18.105	353.735	0.127283	0.309457	0.773954	2.9468	-2717.15	-3306.29			7.61828	33.1251	8.71542	16.7369
	4.29979	10.4923	7.93024	42.1521	20.9715	32.7201	4.46046	15.0671	6.12555	20.2741	11.5841	18.9737	337.54	0.127618	0.309979	0.780031	2.93024	-2716.44	-3309.16			7.57412	31.9479	8.55104	16.944
	4.20823	9.94305	7.47917	39.0432	19.4157	32.6742	4.54886	14.5569	6.135	20.6375	12.0096	19.94	322.61	0.128784	0.309774	0.782596	2.91496	-2715.62	-3311.56			7.21015	30.3777	8.41358	17.529
	4.11373	9.39712	6.93677	36.127	18.1368	34.9606	4.6254	14.0864	6.30542	20.8556	11.8673	19.7585	313.437	0.129743	0.309373	0.782457	2.90814	-2715.34	-3313.4			6.81587	29.7414	8.33908	17.4938
	4.11756	8.8919	6.89673	35.2295	17.5515	35.2063	4.66668	14.0689	6.43394	21.2984	12.0215	18.7343	318.6	0.130979	0.309485	0.805583	2.897	-2714.5	-3314.71			6.63539	29.3291	8.38985	17.3514
	4.08447	8.51345	6.8773	34.8056	17.4367	34.2621	4.74842	14.9457	6.72746	21.4446	11.9906	19.7917	326.829	0.132492	0.309136	0.819285	2.87941	-2713.86	-3315.81			6.49174	28.8348	8.8072	17.7423
	4.10293	8.56786	7.40328	33.9932	17.1569	37.3851	4.77254	15.0437	6.81294	20.4058	11.3982	20.4716	311.636	0.13318	0.308059	0.822162	2.85933	-2713.14	-3316.56			6.69136	29.5117	8.8764	17.4252
	4.11731	8.138	7.76881	33.882	16.7655	39.5838	4.77129	16.0365	6.77897	20.2113	10.7116	20.032	304.757	0.134777	0.306841	0.813514	2.84014	-2711.99	-3317.15			6.67471	30.0771	9.19558	16.985
	4.10529	8.02912	8.21553	34.6818	17.5732	41.4239	4.62273	16.5218	6.88754	20.8382	10.7434	19.2063	317.503	0.135139	0.306208	0.801007	2.83463	-2711.13	-3317.55			6.78331	31.2263	9.34403	16.9293
	4.04927	8.26309	8.60967	36.3813	18.5613	42.7013	4.56044	16.2547	6.8571	21.382	11.0576	18.1692	330.062	0.135137	0.307195	0.797682	2.83055	-2710	-3317.77			6.97401	32.548	9.22409	16.8696
	4.1892	8.61566	9.13498	38.2438	20.3697	44.0879	4.47684	16.8743	6.68577	20.687	11.153	18.01	335.715	0.134994	0.307146	0.774267	2.81528	-2709.01	-3318.02			7.31328	34.2338	9.34564	16.6167
	4.12807	8.67336	9.80533	39.242	21.1638	46.2736	4.46791	17.8529	6.22552	20.4633	11.2528	17.1385	319.058	0.134927	0.306782	0.742257	2.80966	-2708.17	-3318.21			7.53559	35.5598	9.51543	16.2849
	4.25156	9.02989	9.96575	38.056	21.3053	45.419	4.43918	18.4444	6.07446	22.1944	11.7146	16.5733	298.089	0.134535	0.3078	0.709408	2.81055	-2707.11	-3318.35			7.74907	34.9268	9.65269	16.8275
	4.23042	9.31289	9.5697	36.6707	20.7651	43.3688	4.29402	19.2657	5.84831	22.6774	11.9905	17.0665	286.57	0.134747	0.3091	0.691798	2.81434	-2706.79	-3318.51			7.70434	33.6015	9.80267	17.2448
	4.23585	9.43095	9.56478	36.5918	20.6584	41.5901	4.48691	18.6068	5.82885	22.9602	11.9577	17.6845	270.867	0.134897	0.309471	0.68943	2.81809	-2706.26	-3318.58			7.74386	32.9468	9.64085	17.5342
	4.28381	9.37132	9.3657	36.3655	20.362	39.7005	4.51789	18.586	5.77906	21.7978	11.6384	18.4451	247.784	0.13557	0.308763	0.690487	2.83054	-2705.94	-3318.62			7.67361	32.1426	9.62764	17.2938
	4.23619	9.77188	8.92826	37.05	19.6338	36.7168	4.51385	18.1639	5.67668	21.6828	11.428	18.9065	224.468	0.13548	0.309116	0.689181	2.8464	-2705.59	-3318.73			7.64544	31.1335	9.45146	17.3391
	4.25986	9.69422	8.5075	36.7207	18.3764	31.5412	4.47492	16.782	5.58096	21.746	11.0403	18.85	213.352	0.136253	0.309882	0.695592	2.86347	-2705.05	-3318.78			7.48719	28.8794	8.94595	17.2121
	4.11999	9.62943	7.67589	36.1146	17.3899	28.1633	4.3577	15.5424	5.60051	20.8219	11.0352	18.8105	206.528	0.136953	0.309339	0.70493	2.86229	-2705.04	-3318.9			7.14177	27.2226	8.5002	16.8892
	4.11762	9.30015	7.17761	35.2401	17.1245	26.093	4.39904	15.2959	5.81773	20.056	11.0785	18.3303	202.035	0.137505	0.308866	0.715082	2.86734	-2704.83	-3319.03			6.86513	26.1525	8.50423	16.4883
	4.04248	8.93274	6.73166	34.2209	16.2963	24.0061	4.29805	14.2073	5.80128	19.4183	10.9181	17.8095	200.517	0.137344	0.308962	0.732575	2.88042	-2704.66	-3319.08			6.56896	24.8411	8.10221	16.0486
	3.96423	8.93485	6.47943	33.534	15.9322	22.7748	4.39738	13.212	5.70547	18.7978	10.7525	17.4531	203.312	0.138143	0.308607	0.748347	2.89035	-2704.52	-3319.27			6.4595	24.0803	7.77161	15.6678
	3.97248	9.21779	6.24531	32.4339	15.8545	22.878	4.43914	12.79	5.61892	18.6147	10.6763	16.6169	216.215	0.138464	0.307909	0.792708	2.88892	-2704.2	-3319.32			6.47853	23.7221	7.61603	15.3026
	3.9498	9.64479	6.03939	29.6809	15.2028	22.3067	4.59655	12.6977	5.49965	17.9095	10.7529	15.3583	259.695	0.139604	0.307213	0.846003	2.88787	-2703.9	-3319.41			6.54466	22.3968	7.59795	14.6735
	3.9367	9.14097	5.68506	28.9216	15.3256	23.0295	4.66026	12.4486	5.37907	18.2729	10.794	15.5933	316.849	0.140305	0.306728	0.884591	2.89378	-2703.39	-3319.53			6.25424	22.4256	7.49598	14.8868
	4.05713	8.74179	5.73416	30.2211	15.8211	24.8986	4.77694	11.6933	5.12638	17.8066	10.9933	15.6456	343.413	0.140345	0.306622	0.923078	2.89707	-2702.74	-3319.55			6.17769	23.6469	7.19887	14.8152
	3.93627	8.79999	6.14507	30.7607	16.8625	27.4428	4.95076	10.7966	4.97843	17.0282	10.8792	14.4842	351.266	0.140681	0.305324	0.973183	2.88915	-2702.27	-3319.75			6.29378	25.022	6.9086	14.1305
	4.09285	9.35626	6.38149	31.0302	16.8322	28.4882	4.88751	11.3193	4.98415	15.8318	11.0238	12.5553	359.041	0.141423	0.3045	1.02401	2.87569	-2701.67	-3319.83			6.6102	25.4502	7.06365	13.137
	4.12034	9.31875	6.70915	29.8692	17.2807	29.4769	4.88979	11.7549	5.16482	14.9975	10.7722	11.6696	378.423	0.1417	0.303929	1.05548	2.86757	-2701.47	-3319.98			6.71608	25.5423	7.26983	12.4798
	4.219	8.65572	7.16662	29.4025	17.7952	31.5912	4.83784	11.9862	5.35472	15.1178	10.8606	12.3525	399.85	0.141553	0.303992	1.07594	2.8536	-2701.45	-3320.19			6.68045	26.263	7.39293	12.777
	4.2993	8.65341	7.411	30.4542	18.8083	32.494	4.96543	12.2889	5.47726	14.4599	10.8401	11.9495	381.191	0.140416	0.303826	1.08313	2.84333	-2701.56	-3320.29			6.7879	27.2522	7.57719	12.4165
	4.36403	8.85608	7.6613	31.6162	19.3239	32.739	4.98943	13.7098	5.63017	14.2589	10.9785	11.9115	338.05	0.139518	0.304628	1.08496	2.85177	-2702.01	-3320.53			6.96047	27.893	8.10981	12.383
	4.51285	8.93952	7.81367	32.6927	18.4639	32.6874	4.98351	14.935	5.68923	14.7916	11.1838	11.8077	321.953	0.138523	0.305958	1.07862	2.85503	-2702.22	-3320.61			7.08868	27.948	8.53591	12.5944
	4.44554	8.79758	7.80424	34.2174	18.6567	32.2693	5.12726	15.6564	5.93645	15.8357	11.1404	12.6405	313.171	0.13701	0.307404	1.08349	2.85971	-2702.78	-3320.72			7.01579	28.3812	8.9067	13.2055
	4.45254	8.3243	7.85242	37.4068	19.3455	33.6473	5.19696	16.2487	5.91692	16.0486	11.2423	12.6672	306.259	0.135506	0.309207	1.08903	2.85721	-2703.08	-3320.9			6.87642	30.1332	9.12085	13.3194
	4.40477	8.25305	8.03242	39.0126	19.8446	33.5579	5.24167	17.1968	5.80784	16.3309	11.5521	12.1452	305.289	0.134907	0.310824	1.09359	2.84816	-2703.22	-3320.93			6.89675	30.805	9.41544	13.3427
	4.44533	8.04043	8.07931	41.0724	20.1811	32.6931	5.28099	18.7557	5.78141	16.8285	11.8634	11.6706	292.033	0.134526	0.311011	1.09014	2.85114	-2703.72	-3321.08			6.85503	31.3156	9.93937	13.4542
	4.43402	7.98856	8.21947	41.2079	20.2181	31.615	5.19599	19.049	5.71041	17.3329	11.9372	12.3188	279.976	0.134486	0.310664	1.07786	2.83266	-2703.59	-3321.14			6.88068	31.0137	9.98512	13.863
	4.38314	8.25418	8.28507	42.1864	20.2143	30.8944	5.17995	18.9846	5.63047	18.0472	11.9166	13.2824	273.647	0.1347	0.310123	1.06277	2.81718	-2703.75	-3321.18			6.97413	31.0984	9.93168	14.4154
	4.34366	8.06504	8.32964	43.3797	20.2151	31.064	5.17541	18.9413	5.59746	18.4915	11.9266	14.0638	265.06	0.135304	0.310115	1.03059	2.80698	-2703.69	-3321.26			6.91278	31.553	9.90474	14.8273
	4.2995	8.22286	8.05625	43.9901	20.3488	29.9106	5.22075	18.9315	5.4424	18.29	12.013	14.9506	258.334	0.135849	0.309571	0.983651	2.79006	-2703.06	-3321.23			6.85954	31.4165	9.86488	15.0845
	4.36801	8.26875	7.97412	44.3253	20.6575	29.9563	5.24314	18.3871	5.47336	18.212	11.8957	15.7296	244.577	0.136264	0.308929	0.943942	2.77771	-2703.21	-3321.2			6.87029	31.6464	9.70121	15.2791
	4.43798	8.15334	7.82749	46.1434	20.7303	29.6475	5.17734	18.5239	5.50284	17.7443	12.0394	16.8412	219.787	0.136046	0.30862	0.907985	2.76221	-2702.44	-3321.16			6.80627	32.1737	9.73469	15.5416
	4.41712	8.31577	7.85535	44.2385	20.2812	30.3954	5.20086	17.596	5.54111	17.0174	12.0696	16.9097	213.111	0.136192	0.309633	0.882279	2.75134	-2702.28	-3321.13			6.86275	31.6384	9.44599	15.3322
	4.4066	8.27138	7.73176	42.5366	20.0751	30.0486	5.13659	17.6805	5.76012	15.8089	11.7825	16.1067	203.344	0.13574	0.310708	0.857128	2.75236	-2702.54	-3321.09			6.80324	30.8868	9.52574	14.566
	4.37132	8.45571	7.82828	40.3758	20.3698	28.9718	5.0414	17.4381	5.70898	13.857	11.691	15.1746	196.715	0.135003	0.310695	0.82816	2.74597	-2701.93	-3321.08			6.8851	29.9058	9.39615	13.5742
	4.28494	8.5896	8.06647	38.2014	20.1866	28.8113	4.8724	16.3694	5.64444	12.6261	11.495	13.8329	190.414	0.134502	0.310442	0.815599	2.73576	-2702.51	-3321.08			6.98034	29.0664	8.96207	12.6513
	4.2603	8.5875	8.11589	36.5302	19.8647	28.8059	4.82148	16.1329	5.64675	11.856	11.4704	13.2435	193.279	0.133609	0.310125	0.800847	2.74706	-2702.29	-3321.06			6.9879	28.4002	8.86703	12.19
	4.15474	8.72323	7.75134	32.9288	19.0076	28.239	4.827	15.7941	5.58884	11.6006	11.0337	12.7176	209.35	0.133482	0.309576	0.773117	2.7677	-2702.1	-3321.08			6.87644	26.7251	8.73664	11.7839
	4.07139	8.97067	7.59481	30.9849	18.6454	28.2801	5.00415	15.6041	5.47769	11.2402	10.4921	11.6971	235.449	0.13279	0.308657	0.747816	2.78269	-2702.43	-3321.03			6.87896	25.9701	8.6953	11.1431
	4.08552	8.58209	7.66765	30.3679	18.5269	26.651	5.21886	16.4082	5.34856	10.8945	10.0413	12.0573	274.491	0.131898	0.307855	0.72639	2.80105	-2701.45	-3321.08			6.77842	25.1819	8.99188	10.9977
	4.13368	8.63775	7.46002	29.988	18.1794	27.1733	5.23805	16.5027	5.32777	10.5664	9.8945	12.1591	296.917	0.130909	0.30767	0.697939	2.81767	-2701.67	-3321.07			6.74382	25.1136	9.02284	10.8734
	4.17328	8.66133	7.51692	28.474	17.3006	26.9235	5.18169	15.8089	5.35815	10.1896	9.4193	12.6529	322.941	0.130248	0.307151	0.684847	2.84549	-2701.52	-3321.03			6.78384	24.2327	8.78293	10.7539
	4.27728	8.43984	7.80613	29.2219	17.6585	27.1801	5.12788	16.2281	5.59128	10.3676	9.6042	13.1971	343.233	0.129928	0.30699	0.669736	2.87325	-2700.75	-3321.15			6.84108	24.6869	8.98241	11.0563
	4.29246	8.22513	8.09833	31.1464	17.9976	27.7604	5.01445	16.6397	5.55945	10.4487	9.76992	13.0944	351.563	0.129078	0.307515	0.661508	2.87749	-2701.38	-3321.09			6.87197	25.6348	9.07119	11.1043
	4.24059	8.10392	8.44135	34.2828	18.9303	27.2916	4.85684	17.0241	5.62737	10.3833	9.82115	13.445	350.762	0.128507	0.307932	0.662421	2.88744	-2700.65	-3321.19			6.92862	26.8349	9.16945	11.2165
	4.23357	8.0785	8.3997	37.565	19.0433	27.6526	4.66811	16.5888	5.65746	10.6787	9.56713	15.3242	346.156	0.128513	0.307816	0.666419	2.89194	-2700.72	-3321.28			6.90392	28.0869	8.97145	11.8567
	4.34001	7.94218	8.07371	40.0458	19.6379	28.5843	4.6477	16.381	5.7203	10.8589	9.75599	17.1089	339.081	0.128208	0.306873	0.677604	2.8913	-2701.1	-3321.23			6.7853	29.4227	8.91633	12.5746
	4.4036	7.69176	7.62856	42.1949	20.186	28.5432	4.71485	16.7612	5.61853	11.6917	9.6686	18.4675	350.505	0.12829	0.306551	0.680727	2.88406	-2699.75	-3321.38			6.57464	30.308	9.03152	13.2759
	4.38204	7.93151	7.03505	45.6389	20.7759	28.9729	4.76427	16.5402	5.46403	12.3188	9.34563	18.5943	366.266	0.128554	0.306703	0.678393	2.88075	-2700.41	-3321.32			6.44953	31.7959	8.92283	13.4196
	4.38308	8.34056	6.65568	47.5142	20.9397	30.1064	4.83465	16.065	5.50974	12.2747	8.97154	19.3707	364.345	0.129235	0.30655	0.66169	2.87504	-2699.54	-3321.36			6.45978	32.8534	8.80312	13.539
	4.43579	8.45182	6.29392	48.3364	21.0339	30.6546	4.83299	15.5542	5.58959	12.1962	8.65094	19.3011	342.689	0.130076	0.305326	0.650105	2.86674	-2698.87	-3321.48			6.39384	33.3416	8.65893	13.3827
	4.59343	8.19107	5.95025	48.9197	20.3719	30.1123	4.82371	15.3327	5.58702	12.0363	8.36207	19.1631	327.871	0.130409	0.304925	0.642666	2.85325	-2699.75	-3321.38			6.24492	33.1346	8.58114	13.1871
	4.50591	8.76976	5.87842	44.7407	19.8419	27.9522	4.70351	14.8062	5.40413	12.1101	7.94796	18.4529	316.3	0.131259	0.305073	0.638008	2.83535	-2697.96	-3321.53			6.3847	30.8449	8.30462	12.837
	4.45372	8.89293	6.04291	42.4191	18.9493	27.3493	4.75987	14.8168	5.47545	11.6954	7.42196	18.2471	288.715	0.131766	0.305592	0.639673	2.81111	-2698.72	-3321.54			6.46318	29.5726	8.35072	12.4548
	4.30478	9.04466	6.26275	39.9091	18.1527	26.8871	4.72941	15.051	5.46882	10.7539	7.25267	17.7051	269.118	0.132201	0.305781	0.642263	2.78008	-2698.29	-3321.55			6.5374	28.3163	8.4164	11.9039
	4.28694	9.14758	6.17528	36.679	16.6079	24.9504	4.55599	15.1969	5.71723	9.79063	7.27476	17.2673	222.765	0.133011	0.306205	0.651246	2.75478	-2697.06	-3321.72			6.5366	26.0791	8.49006	11.4442
	4.22415	9.85622	6.38752	33.4699	15.3579	22.9148	4.55426	14.9647	5.97443	10.3105	7.18976	17.7413	209.091	0.133521	0.306845	0.668857	2.72716	-2698.7	-3321.65			6.82263	23.9142	8.49779	11.7472
	4.02644	10.2252	6.62859	29.362	14.5361	21.1649	4.52451	15.3771	6.41825	10.3495	7.07279	17.7039	202.05	0.134025	0.306811	0.681313	2.7014	-2696.93	-3321.73			6.96006	21.6876	8.77329	11.7088
	3.80259	10.432	6.81282	27.097	14.1187	20.889	4.49734	15.5696	6.8953	10.1214	7.27736	17.002	199.353	0.134803	0.307214	0.693154	2.69283	-2698.16	-3321.78			7.01582	20.7016	8.98741	11.4669
	3.85872	11.0792	6.9197	27.2922	14.6166	21.3776	4.33647	15.6087	7.65966	10.6643	7.35788	16.6739	199.85	0.135422	0.30744	0.704341	2.68653	-2698.73	-3321.72			7.28588	21.0955	9.20161	11.5654
	3.77771	12.5808	6.73158	26.1419	14.6557	22.2975	4.21144	14.5853	7.95556	11.0135	7.65949	16.5562	213.477	0.136603	0.307447	0.729725	2.6822	-2697.48	-3321.84			7.69669	21.0317	8.91743	11.7431
	3.78241	13.2776	6.69213	26.4156	15.4742	24.6259	4.12731	14.3127	8.1593	11.7246	7.66924	16.425	217.785	0.13777	0.307125	0.739584	2.67004	-2700	-3321.78			7.91739	22.1719	8.86644	11.9396
	3.76977	13.3466	6.69807	25.6199	15.545	26.7998	4.12817	14.5534	8.04884	12.0668	7.55993	15.6026	225.131	0.137891	0.306657	0.748488	2.6568	-2698.05	-3321.78			7.93814	22.6549	8.91012	11.7431
	3.91624	13.5052	6.5947	27.4043	15.9426	28.031	4.13207	13.8921	7.58549	13.3887	7.48698	15.6122	231.889	0.138022	0.306349	0.756958	2.64947	-2698.89	-3321.84			8.00538	23.7926	8.53655	12.1626
	3.92487	13.9012	6.31302	30.3063	16.7499	30.2369	4.12015	13.1293	7.69782	15.1531	7.47387	17.2573	237.316	0.1372	0.30568	0.774877	2.62795	-2699.75	-3321.73			8.04638	25.7644	8.31577	13.2948
	3.85618	14.7649	6.08985	34.9909	18.2637	33.446	4.22765	12.0598	7.50011	18.3686	7.52694	18.9216	253.797	0.136975	0.305448	0.79534	2.61568	-2697.96	-3321.78			8.23697	28.9002	7.92917	14.939
	3.86274	14.5198	6.12993	40.5897	21.4539	37.1823	4.36007	11.3231	7.1931	21.9416	7.46633	22.3726	270.241	0.136481	0.305364	0.806514	2.61045	-2702.36	-3321.78			8.17083	33.0753	7.62542	17.2602
	3.94728	13.0409	6.07343	46.6594	23.8099	39.9049	4.31006	10.9655	7.00967	26.0146	7.88911	24.544	272.409	0.135161	0.305041	0.816088	2.62138	-2698.76	-3321.72			7.68721	36.7914	7.42841	19.4826
	3.93211	12.3798	6.18331	51.88	24.9187	42.414	4.41297	11.0813	6.90774	29.0849	8.81597	26.856	271.069	0.134585	0.30477	0.830995	2.62039	-2496.35	-3321.71			7.4984	39.7376	7.46733	21.5856
	3.86166	11.7978	6.30931	60.2095	26.0877	43.1623	4.48346	11.0461	6.83738	33.4714	9.68459	30.9812	268.075	0.134226	0.305085	0.840827	2.62047	-2097.95	-3321.43			7.32292	43.1532	7.45565	24.7124
	3.90867	11.6334	6.50992	68.3445	29.0699	43.4851	4.6551	12.0295	7.31382	36.4855	10.5588	35.3951	270.983	0.13391	0.304923	0.843865	2.63799	-1610.07	-3321.2			7.35065	46.9665	7.99946	27.4798

## Sheet: P208 U3
	Ra Li	Oi Li	Oe Li	MF Li	ICO Li	LO Li	Ra Re	Oi Re	Oe Re	MF Re	ICO Re	LO Re	EKG	Kippwinkel	Rotwinkel	Kraft x	Kraft y	Druck li	Druck re			Bauch links	Rücken links	Bauch rechts	Rücken rechts
	2.54199	9.95352	7.2259	16.9426	5.17805	6.97524	2.79939	15.4811	9.3848	10.6792	4.45331	15.9628	416.795	0.14284	0.110741	0.518358	3.63851	43	-317.734			6.5738	9.69864	9.22178	10.3651
	2.53106	9.59508	7.25215	17.3676	5.12862	6.97201	2.824	15.5496	9.49407	11.7353	4.60606	16.5444	403.847	0.142331	0.111589	0.528037	3.63457	41	-283.432			6.45943	9.82274	9.28921	10.9619
	2.48639	9.4955	7.09039	18.3888	5.23612	7.06796	2.78397	16.0566	9.30282	12.9964	4.83435	17.3163	386.294	0.142012	0.112254	0.532129	3.62588	1.53516	-253.162			6.35742	10.231	9.38112	11.7157
	2.51723	8.9123	6.7078	19.6073	5.3045	7.25129	2.80149	16.6769	9.10308	14.2464	4.92006	17.691	356.065	0.142073	0.111798	0.541427	3.61737	12	-222.309			6.04577	10.721	9.52714	12.2858
	2.53299	8.65866	6.55454	22.2503	5.56852	7.40302	2.71727	17.522	8.83137	15.9718	4.93663	19.2109	334.221	0.141744	0.111474	0.543885	3.60285	-2531.01	R			5.9154	11.7406	9.69021	13.3731
	2.62139	8.40122	6.39061	23.3053	5.69288	7.47252	2.74327	17.8922	8.55895	17.8234	4.9237	20.4771	323.171	0.142328	0.11097	0.549787	3.58006	-2512.65	-160.507			5.80441	12.1569	9.73146	14.4081
	2.73425	7.90354	6.54111	23.8637	5.71767	7.43839	2.75454	17.7866	8.09253	19.4834	4.88755	22.2272	316.401	0.142757	0.1099	0.555195	3.56988	-2499.1	-134.441			5.7263	12.3399	9.54457	15.5327
	2.90194	7.97078	6.52522	24.5665	5.5325	7.53383	2.84714	17.8223	7.57557	20.8573	5.11819	24.1789	299.158	0.143219	0.108349	0.555855	3.56354	-2493.44	-116.887			5.79931	12.5443	9.41499	16.7181
	2.95284	7.9072	6.48807	24.6173	5.66318	7.54987	2.86401	17.8683	7.32156	22.9312	5.39802	25.2603	290.83	0.144091	0.106753	0.55399	3.55773	-2497.39	-100.541			5.7827	12.6101	9.35129	17.8632
	2.9985	7.77435	6.37507	24.3018	5.70944	7.60543	2.90648	17.6082	6.94509	24.1767	5.58834	26.6731	295.235	0.145188	0.106297	0.561115	3.55647	-2506.27	-85.1154			5.71597	12.5389	9.15326	18.8127
	3.0746	7.94545	6.30544	22.9313	5.75285	7.69166	2.92915	16.842	6.99428	24.7046	5.68856	27.4606	301.673	0.145521	0.106037	0.561845	3.56509	-2512.3	-74.3484			5.77516	12.1253	8.9218	19.2846
	3.14468	8.27935	6.3032	20.1855	5.72785	7.80554	3.02137	16.3361	6.89256	24.8918	5.87458	27.8854	302.74	0.146167	0.105621	0.572792	3.58504	-2518.69	-69.5721			5.90908	11.2396	8.75	19.5506
	3.22509	8.75555	6.27018	18.5583	5.89169	7.91478	2.99737	15.577	7.07368	24.7859	5.99275	27.5055	290.659	0.146672	0.105775	0.581469	3.59928	-2522.9	-66.3263			6.0836	10.7883	8.54933	19.428
	3.20623	9.21271	6.11259	16.6345	6.09982	7.94534	2.98532	15.1056	7.32212	24.1422	6.42351	27.2202	282.096	0.146788	0.106207	0.584514	3.59958	-2526.27	-62.4848			6.17718	10.2266	8.47101	19.262
	3.24685	9.16582	6.18634	14.6155	6.26553	8.0747	2.93715	14.2877	7.47739	23.0936	6.58639	27.181	280.339	0.14665	0.106833	0.584376	3.60561	-2526.98	-60.1722			6.19967	9.6519	8.23409	18.9537
	3.33753	9.49903	6.16805	13.189	6.26529	8.0768	2.95158	13.9107	7.77251	23.0957	6.63057	27.0627	275.621	0.145913	0.107089	0.58985	3.60583	-2526.42	-58.2749			6.33487	9.17702	8.2116	18.9297
	3.37375	10.0186	6.32655	12.4988	6.36172	7.98497	2.96889	12.8622	8.0038	23.5556	6.78363	26.1054	272.999	0.144866	0.107732	0.591378	3.61352	-2525.52	-59.0897			6.57296	8.94851	7.94497	18.8149
	3.41706	10.2877	6.36904	11.9108	6.28061	8.08059	2.98727	12.0537	8.12392	24.2737	7.02932	26.4316	273.129	0.144805	0.10895	0.59893	3.60557	-2525.46	-61.2492			6.69127	8.75733	7.72164	19.2449
	3.54484	10.5459	6.28385	11.6283	6.26067	7.92171	3.08563	11.6077	8.29092	25.2477	7.39949	25.674	276.274	0.143892	0.109321	0.599522	3.59388	-2525.52	-66.6276			6.79153	8.60356	7.66142	19.4404
	3.70639	11.0074	6.4687	11.1386	6.11796	7.88765	3.21889	11.649	8.47983	25.7719	7.47441	25.5359	274.985	0.142552	0.108956	0.597896	3.58294	-2525.5	-73.7437			7.06082	8.3814	7.78258	19.5941
	3.81851	12.0512	6.50654	11.1913	6.32822	7.84129	3.35434	11.5899	8.69857	26.363	7.72114	25.3817	279.799	0.141802	0.108258	0.595099	3.57785	-2525.8	-80.2392			7.45876	8.4536	7.88094	19.822
	4.01461	12.9765	6.76544	11.2824	6.25174	7.98376	3.49175	11.3737	9.04883	26.5893	7.74988	24.4564	296.911	0.141053	0.108623	0.586767	3.57604	-2525.79	-87.525			7.91886	8.50598	7.97142	19.5985
	4.18308	13.974	6.86841	10.8068	6.22852	8.31721	3.63805	11.1123	9.08764	26.7656	7.75494	24.3592	327.23	0.141245	0.108469	0.576437	3.57267	-2525.94	-98.8243			8.34183	8.45085	7.946	19.6266
	4.32152	14.6231	6.96193	10.0963	6.18428	8.43352	3.7479	11.2833	9.02213	25.7783	7.75268	23.7759	349.021	0.141153	0.107908	0.568492	3.56561	-2525.95	-114.178			8.63552	8.23802	8.01777	19.1023
	4.47167	15.4215	7.16435	9.49988	6.19464	8.53862	3.85776	11.1279	9.24742	23.7819	7.75719	23.0073	357.351	0.14079	0.107528	0.555714	3.56058	-2525.53	-128.057			9.01918	8.07771	8.07768	18.1821
	4.31764	16.1309	7.17089	8.83677	6.04646	9.08033	3.78454	10.9576	9.51177	21.7117	7.68141	22.4635	364.775	0.14121	0.107623	0.550233	3.5593	-2525.08	-139.412			9.20647	7.98786	8.08464	17.2855
	4.25606	16.3404	7.24674	8.34676	5.92312	9.508	3.75227	10.3121	9.82916	20.0926	7.44758	21.4607	369.579	0.14218	0.108753	0.55583	3.55362	-2524.53	-150.293			9.28105	7.92596	7.96452	16.3336
	4.18089	16.8759	7.26076	7.56572	5.79359	9.66668	3.67531	9.22906	10.1644	18.5537	7.23568	21.2832	378.148	0.143112	0.109692	0.558998	3.54171	-2524.14	-162.222			9.43919	7.67533	7.68959	15.6909
	4.04605	16.9325	7.27238	6.73727	5.48653	9.81135	3.52951	8.45803	10.298	18.2679	7.1438	20.6197	378.177	0.14358	0.110802	0.553164	3.52736	-2523.79	-175.217			9.41699	7.34505	7.42853	15.3438
	3.79735	17.2583	7.24153	6.09523	5.19275	9.65176	3.29192	8.09116	10.3806	16.8696	7.158	19.9365	362.753	0.143723	0.111722	0.548882	3.51641	-2523.63	-184.453			9.43241	6.97991	7.25455	14.6547
	3.56019	17.4551	7.03203	5.90442	5.00168	9.35464	3.11273	7.67958	10.4724	15.8159	6.98119	19.6775	347.68	0.143763	0.112423	0.543261	3.51361	-2523.65	-193.522			9.34912	6.75358	7.08823	14.1582
	3.45073	17.6217	6.85722	5.68366	4.94279	9.40778	2.95146	7.56272	10.519	15.183	6.84642	19.903	339.849	0.143781	0.112135	0.543606	3.53226	-2524.19	-211.435			9.30987	6.67807	7.01106	13.9775
	3.37058	17.6421	6.67245	5.47264	4.815	9.22841	2.85984	7.78392	10.3981	14.7646	6.6936	19.8338	335.988	0.143754	0.112346	0.535282	3.54171	-2524.94	-234.225			9.22838	6.50535	7.01396	13.764
	3.32725	17.0783	6.32576	5.42872	4.52967	9.43865	2.75776	8.28223	10.0915	14.2489	6.5277	20.0607	331.332	0.143418	0.112383	0.525899	3.55579	-2525.87	-261.805			8.91045	6.46568	7.04382	13.6124
	3.20777	16.505	6.15716	5.24202	4.43161	9.44077	2.77932	8.5769	9.66377	13.1141	6.13723	19.8456	317.334	0.143281	0.111598	0.515507	3.57537	-2527.23	-289.904			8.62333	6.37146	7.00666	13.0323
	3.14076	16.3691	5.94131	5.35376	4.57092	9.35775	2.81844	9.05093	9.49224	12.0506	5.88857	20.274	310.289	0.143857	0.111345	0.513198	3.60141	-2528.74	-321.473			8.48373	6.42747	7.12054	12.7377
	3.18042	15.8302	5.73911	5.6708	4.74654	9.72572	2.85353	9.12414	9.02324	11.9857	5.50605	19.8527	307.586	0.14465	0.110833	0.510763	3.616	-2530.43	-358.743			8.24991	6.71435	7.0003	12.4481
	3.20948	15.4379	5.64476	5.73727	4.82583	10.276	2.86542	9.45676	8.97652	12.2644	5.1967	19.6931	298.276	0.146255	0.111241	0.501578	3.62016	-2532.11	-397.233			8.09739	6.94636	7.09957	12.3847
	3.17327	15.2183	5.61147	6.28502	4.76181	10.7896	2.87568	9.81618	8.70107	12.7064	4.8859	20.1792	293.665	0.146562	0.111617	0.491507	3.6164	-2533.61	-435.868			8.00101	7.27881	7.13097	12.5905
	3.17648	15.5648	5.74413	6.87866	5.01985	11.3473	2.80051	9.77944	8.28787	13.3485	4.5801	20.7201	291.372	0.146837	0.111266	0.487352	3.61222	-2535.25	-468.336			8.16179	7.74861	6.95594	12.8829
	3.19229	16.1681	5.9342	7.05153	5.26884	11.3479	2.75457	9.75234	7.99903	13.7181	4.51922	20.543	296.61	0.147615	0.110996	0.4798	3.61059	-2536.35	-496.958			8.43151	7.88943	6.83531	12.9268
	3.28764	16.7002	5.94586	7.41985	5.34174	11.8081	2.7734	9.70684	7.71436	14.3067	4.47363	20.2642	296.946	0.147829	0.111186	0.481989	3.5961	-2537.27	-518.13			8.64456	8.1899	6.73154	13.0148
	3.33724	16.6598	5.94808	7.45027	5.48379	11.9512	2.75467	9.68232	7.36075	14.4709	4.62555	19.3248	284.707	0.148502	0.111553	0.485328	3.5973	-2537.98	-531.204			8.64839	8.29508	6.59925	12.8071
	3.34512	16.8132	5.95692	7.3163	5.48611	11.5346	2.78145	9.6121	7.15959	14.4573	4.93391	18.1837	289.048	0.148482	0.111262	0.492493	3.60633	-2538.52	-533.313			8.70507	8.11234	6.51771	12.525
	3.42766	17.6271	5.96572	7.0155	5.67854	11.2727	2.82518	9.22653	6.72004	13.9361	5.02034	17.1814	289.058	0.148948	0.111263	0.494658	3.60491	-2539.33	-525.978			9.00681	7.98892	6.25725	12.0459
	3.35973	17.753	6.0034	6.6483	5.80071	11.0616	2.79686	8.68701	6.36655	13.3223	5.17365	16.4752	283.185	0.148971	0.111753	0.493616	3.60527	-2539.75	-516.199			9.0387	7.83688	5.95014	11.657
	3.40379	17.9668	6.02959	6.44609	5.78954	11.0355	2.8103	8.45535	6.71198	13.1233	5.21261	15.2014	285.694	0.149725	0.112758	0.496303	3.6087	-2540.4	-505.097			9.1334	7.75704	5.99254	11.1791
	3.36791	18.3188	6.03423	6.30487	5.81372	10.6168	2.81409	8.20547	6.79366	13.1124	5.32014	16.052	285.002	0.149755	0.112965	0.495609	3.60819	-2541.1	-493.908			9.24032	7.57847	5.93774	11.4948
	3.36179	18.1421	5.97124	6.45577	5.97154	10.2953	2.82238	7.72934	6.92259	13.2763	5.27127	16.0078	279.537	0.150255	0.113164	0.489432	3.61046	-2541.53	-482.412			9.15837	7.57421	5.82477	11.5185
	3.36122	18.794	6.04639	6.86031	5.94791	10.6558	2.76488	7.60552	6.90118	13.86	5.17906	16.5609	283.019	0.149927	0.11324	0.477361	3.60129	-2542.31	-470.43			9.40055	7.82134	5.75719	11.8666
	3.33744	18.7576	6.06408	7.06617	6.09974	10.9653	2.68423	7.5283	6.89755	14.0509	4.99453	16.9256	279.111	0.150209	0.113026	0.466861	3.60087	-2542.7	-460.151			9.38636	8.04373	5.70336	11.9903
	3.29935	18.5481	5.9024	7.34205	6.05716	11.5142	2.75201	7.55781	6.8332	14.2656	4.87728	17.8299	281.448	0.150007	0.11253	0.46469	3.60533	-2543.31	-448.596			9.24995	8.30448	5.71434	12.3243
	3.37738	19.0903	5.85333	7.45592	6.04003	11.5699	2.81738	7.4064	6.70243	14.4544	4.88536	18.7924	286.455	0.150214	0.11157	0.463921	3.61213	-2543.98	-437.585			9.44035	8.35529	5.64207	12.7107
	3.41036	19.1934	5.70726	7.53179	6.05318	11.7648	2.80358	7.1726	6.62322	15.0962	4.90963	19.2066	292.982	0.150492	0.110817	0.461839	3.61379	-2544.41	-426.984			9.437	8.44991	5.53313	13.0708
	3.41468	19.3176	5.628	7.59192	6.03331	12.1173	2.78138	7.35919	6.44795	14.7001	4.86013	19.0314	300.597	0.15001	0.110332	0.465902	3.60777	-2545.15	-414.729			9.45342	8.58083	5.52951	12.8639
	3.40827	19.401	5.44753	7.254	5.93929	12.2245	2.79126	7.32317	6.71048	14.8316	5.0071	19.5068	309.154	0.149828	0.109834	0.472226	3.60536	-2545.62	-402.25			9.41892	8.47258	5.60831	13.1152
	3.30739	19.8722	5.29979	7.30734	5.88739	12.2231	2.75171	7.149	7.15355	14.8347	5.08696	19.8624	315.132	0.149886	0.109364	0.479283	3.61288	-2546.19	-389.277			9.49314	8.47261	5.68475	13.2614
	3.27075	20.0253	5.27661	7.14123	5.57114	11.6173	2.69547	6.96954	7.61563	15.3908	5.3498	20.3202	316.81	0.150091	0.109663	0.484843	3.62186	-2546.84	-375.505			9.52423	8.10988	5.76021	13.6869
	3.29825	19.5635	5.32965	7.13865	5.37805	11.603	2.63108	6.6839	7.89897	15.9761	5.34907	20.0809	333.063	0.150093	0.109761	0.4897	3.61045	-2547.24	-363.104			9.39714	8.03991	5.73799	13.802
	3.23115	20.0587	5.38669	7.00684	5.22	11.4845	2.50879	6.69886	7.89326	16.0712	5.34547	20.4062	351.44	0.149623	0.110293	0.502542	3.59063	-2547.88	-349.732			9.55886	7.90379	5.70031	13.941
	3.16976	20.784	5.38447	7.11524	5.11463	11.159	2.5086	6.63923	7.85724	16.7868	5.24922	21.3717	360.85	0.149133	0.110402	0.516292	3.58561	-2548.27	-337.419			9.7794	7.79631	5.66836	14.4692
	3.10326	21.4675	5.39058	7.33241	5.08634	10.9367	2.41781	6.57026	7.88179	17.8889	5.24269	22.4483	373.265	0.14887	0.110851	0.531229	3.58808	-2548.69	-325.898			9.98712	7.78514	5.62328	15.1933
	3.10742	21.0218	5.42041	7.27579	4.98682	10.7527	2.41194	6.70676	7.51748	18.1962	5.13146	22.9641	367.656	0.148547	0.111702	0.540474	3.58656	-2549.16	-313.913			9.84989	7.67178	5.5454	15.4306
	3.07556	20.4424	5.42357	7.12795	5.07976	10.6041	2.39247	6.97896	6.95465	18.3975	4.86863	23.4449	369.607	0.147462	0.112737	0.545443	3.57404	-2549.46	-305.774			9.64719	7.60394	5.44203	15.5703
	3.06046	20.4675	5.35634	7.05319	5.12881	10.4598	2.36915	7.0025	6.24212	17.9978	4.66444	23.374	377.171	0.146864	0.11355	0.553433	3.56297	-2549.89	-296.261			9.6281	7.54726	5.20459	15.3454
	3.03817	20.7372	5.3114	7.12368	5.13643	10.152	2.35122	6.81793	6.1796	17.6028	4.78109	23.6953	372.661	0.146737	0.113936	0.564959	3.57152	-2550.19	-288.114			9.6956	7.47071	5.11625	15.3597
	3.10504	20.0502	5.31438	6.79517	5.18354	10.3211	2.33441	6.75625	6.08315	17.4646	4.99245	23.15	363.188	0.147181	0.114288	0.572212	3.58011	-2550.61	-282.186			9.48988	7.43328	5.05793	15.2023
	3.1348	18.9764	5.23985	6.54857	5.1738	10.5892	2.31849	6.76518	6.20908	17.4494	5.01837	23.591	343.27	0.146874	0.114457	0.57211	3.56983	-2551.13	-277.075			9.11701	7.43718	5.09758	15.3529
	3.16278	19.4272	5.1354	6.253	5.02677	10.2782	2.30263	6.62312	5.99073	17.1968	5.05532	23.3905	327.754	0.147436	0.114293	0.572807	3.55813	-2551.54	-276.23			9.2418	7.186	4.97216	15.2142
	3.19164	20.2261	5.09889	6.01271	4.89955	9.94565	2.30701	6.4631	6.26972	16.9911	4.86379	23.3788	317.344	0.147769	0.113379	0.576064	3.53933	-2552.01	-275.072			9.50555	6.95264	5.01327	15.0779
	3.21811	19.9381	4.90779	5.80008	4.86205	9.51686	2.3491	6.45981	6.57449	16.23	4.93956	22.8864	308.793	0.148406	0.11191	0.574596	3.51776	-2552.39	-273.564			9.35468	6.72633	5.1278	14.6853
	3.20794	19.7308	4.84489	5.62016	4.76613	9.1988	2.36037	6.43133	6.72537	15.8688	4.89731	21.7983	305.14	0.148736	0.111395	0.577427	3.49478	-2552.78	-274.688			9.2612	6.52837	5.17236	14.1881
	3.20993	19.9337	4.74209	5.35342	4.7998	8.59765	2.40079	6.57158	6.76573	15.5439	4.81507	21.2578	299.02	0.148762	0.110994	0.572444	3.48967	-2553.12	-272.862			9.29524	6.25029	5.24603	13.8723
	3.15018	20.0968	4.69567	5.18433	4.63028	7.5112	2.46405	6.55203	6.66368	14.2951	4.73887	20.417	300.015	0.148747	0.111097	0.561598	3.48079	-2553.28	-272.288			9.3142	5.77527	5.22659	13.1503
	3.05407	19.9197	4.71748	4.84356	4.51754	6.68116	2.53688	6.50321	6.66366	12.7473	4.70232	19.2543	295.743	0.148011	0.110602	0.56101	3.48539	-2553.49	-271.834			9.23041	5.34742	5.23458	12.2346
	2.99118	19.1612	4.58909	4.77839	4.54597	6.32851	2.52156	6.51245	6.72276	12.1692	4.69125	18.7797	287.527	0.147612	0.110754	0.565045	3.49761	-2553.58	-267.311			8.91381	5.21762	5.25226	11.88
	2.99872	19.1292	4.64814	4.67072	4.53811	6.28464	2.51394	6.60702	6.9521	11.6094	4.94334	18.458	286.678	0.147604	0.111109	0.583375	3.50313	-2553.66	-265.097			8.92534	5.16449	5.35769	11.6702
	3.00915	20.3208	4.73712	4.66551	4.34351	6.2845	2.48721	6.47907	6.94984	11.7542	5.20003	18.7743	293.223	0.147636	0.111622	0.588797	3.51037	-2553.74	-263.798			9.35569	5.09784	5.30538	11.9095
	2.96947	20.3473	4.66081	4.86976	4.3181	6.19813	2.48921	6.6724	6.94265	11.8648	5.28348	18.522	300.04	0.148162	0.112414	0.593397	3.51078	-2553.78	-262.102			9.32586	5.12867	5.36809	11.8901
	2.96866	20.6878	4.75456	4.87163	4.30839	6.30758	2.55267	6.82529	7.14885	12.209	5.35325	18.4528	310.631	0.149296	0.112945	0.600631	3.50779	-2553.85	-265.252			9.47033	5.16253	5.50894	12.005
	2.99781	20.2111	4.7764	4.94392	4.28488	6.40864	2.59811	7.02628	7.45502	12.0841	5.39394	18.7716	335.247	0.150044	0.112748	0.604454	3.51342	-2553.79	-266.031			9.32844	5.21248	5.69314	12.0832
	3.0691	19.9593	4.72591	5.09395	4.4446	6.45583	2.75661	7.1884	7.47147	11.9477	5.53788	19.5271	357.073	0.150277	0.112616	0.6049	3.49911	-2553.75	-271.095			9.25143	5.33146	5.80549	12.3376
	3.1554	19.6474	4.79588	5.03913	4.53416	6.56102	2.86657	7.25225	7.22291	11.5679	5.44937	19.255	368.376	0.150271	0.112997	0.595686	3.49284	-2553.68	-278.926			9.19956	5.3781	5.78058	12.0907
	3.19129	18.7996	4.84551	5.06945	4.64157	6.29547	2.90756	7.15515	7.24399	11.3258	5.23636	18.8899	385.294	0.150195	0.113181	0.583603	3.48704	-2553.5	-279.457			8.94546	5.3355	5.7689	11.8173
	3.24677	18.1354	4.88886	4.94845	4.70567	5.88669	2.91922	7.46632	7.38558	10.6261	5.23905	18.5205	397.554	0.14958	0.112871	0.575137	3.4835	-2553.25	-285.222			8.75699	5.18027	5.9237	11.4619
	3.2785	18.2773	4.95909	4.93212	4.73812	5.74133	2.8953	7.4703	7.64391	9.96532	5.15202	18.6803	401.948	0.149071	0.113492	0.565256	3.48372	-2552.87	-286.124			8.83831	5.13719	6.00317	11.2659
	3.23816	18.1176	4.89855	4.95846	4.69217	5.70094	2.88924	7.585	7.68169	9.86087	5.30628	18.3831	404.494	0.148603	0.113697	0.561487	3.4838	-2552.47	-283.059			8.75143	5.11719	6.05198	11.1834
	3.22262	18.5297	4.88557	4.95039	4.63642	5.75509	2.76339	7.75264	7.68041	10.0372	5.38533	17.5259	397.978	0.148183	0.114649	0.557482	3.47117	-2552.13	-285.229			8.87931	5.11397	6.06548	10.9828
	3.1685	18.3931	4.92652	5.15203	4.50764	5.91382	2.71104	7.95995	7.75791	10.1074	5.54434	16.9002	394.949	0.14838	0.11477	0.544482	3.45768	-2551.78	-279.306			8.82937	5.19116	6.14297	10.8507
	3.06289	19.0868	4.94404	5.26268	4.45682	6.18649	2.68705	8.48384	7.94005	10.1659	5.66889	17.114	381.489	0.14859	0.114374	0.544586	3.45537	-2551.5	-279.379			9.03124	5.302	6.37031	10.9829
	2.96532	19.2712	4.913	5.3151	4.64892	6.53466	2.71165	8.56017	7.9743	10.18	5.79029	16.9853	361.135	0.148803	0.113936	0.547977	3.45984	-2551.25	-280.336			9.04983	5.49956	6.41538	10.9852
	2.8392	19.148	4.94283	5.27606	4.81355	6.89138	2.72629	8.42384	8.05711	10.4765	5.77336	16.5155	339.491	0.149118	0.113101	0.547349	3.45203	-2551.03	-271.632			8.97668	5.66033	6.40241	10.9218
	2.74512	18.5821	4.91355	5.0599	4.85319	7.21808	2.68735	8.43788	7.99455	10.5427	5.69833	16.0038	328.599	0.149023	0.112139	0.546079	3.44485	-2550.77	-279.027			8.74691	5.71039	6.37326	10.7483
	2.70287	18.3798	4.92005	5.08378	4.96618	7.28158	2.68883	8.21999	7.82923	10.6118	5.61106	16.3348	318.364	0.148736	0.11149	0.543378	3.4441	-2550.48	-277.88			8.66759	5.77718	6.24602	10.8525
	2.56793	17.7706	5.01741	4.82902	5.13814	7.35404	2.66006	8.11583	7.5556	10.7249	5.37669	16.9812	305.761	0.148032	0.111498	0.540621	3.45259	-2550.13	-265.468			8.452	5.77373	6.1105	11.0276
	2.53539	16.9618	5.16459	4.66604	5.0967	7.48556	2.55605	7.85321	7.2112	11.197	5.03413	16.9099	307.798	0.148021	0.11139	0.535317	3.45637	-2549.75	-269.109			8.22058	5.74943	5.87349	11.047
	2.47898	15.8059	5.21556	4.9453	4.96413	7.6331	2.51812	7.57165	7.01579	11.5027	4.9376	15.9834	311.738	0.147909	0.111896	0.522682	3.44895	-2549.31	-229.287			7.83349	5.84751	5.70185	10.8079
	2.38913	15.0295	5.31925	5.11345	4.74005	7.64793	2.39528	7.65907	6.91503	12.2698	4.89942	15.4592	307.715	0.147763	0.111147	0.51247	3.46232	-2548.36	194.265			7.5793	5.83381	5.65646	10.8761
	2.34672	14.4884	5.28677	5.68323	4.57241	7.74267	2.32627	7.57225	6.68048	12.2689	4.7059	15.3125	301.26	0.147006	0.1112	0.509164	3.46876	-2546.92	862.064			7.37398	5.99944	5.52633	10.7624
	2.26367	14.4476	5.46172	6.06481	4.53945	8.04708	2.26766	7.52421	6.56219	12.8122	4.42038	15.1449	297.029	0.146688	0.111671	0.503751	3.46533	-2545.03	1635.17			7.39099	6.21711	5.45135	10.7925
	2.22808	14.0032	5.55075	5.63988	4.57705	7.9032	2.27163	7.6456	6.72596	10.9801	4.29428	14.6043	319.984	0.145935	0.110818	0.49206	3.45794	-2543.77	1620.45			7.26069	6.04004	5.54773	9.95954
	2.07573	13.5428	5.57516	6.26885	4.55118	8.39254	2.17969	7.62514	6.79441	11.6131	4.10801	14.6659	318.263	0.146698	0.110517	0.492492	3.44546	-2541.37	2403.01			7.06458	6.40419	5.53308	10.129
	1.98583	13.4622	5.64929	7.06853	4.72462	8.713	2.17155	7.58898	6.84176	12.6945	4.07347	14.6363	318.08	0.147152	0.110742	0.505038	3.44028	-2538.66	3183.73			7.03244	6.83538	5.53409	10.4681
	1.92227	13.8349	5.70017	7.61882	4.78916	9.19163	2.08956	7.52399	6.76508	13.8714	3.9862	15.1777	313.809	0.14728	0.110909	0.505865	3.43763	-2535.57	3969.56			7.15245	7.19987	5.45954	11.0118
	1.96037	14.3685	6.09447	9.1792	5.18162	9.7888	2.07987	7.4283	6.45809	14.74	3.94336	16.4666	310.269	0.147081	0.111466	0.512744	3.43527	-2532.55	4576.19			7.47445	8.04987	5.32209	11.7167
	2.0214	15.124	6.34714	10.4998	5.56816	10.4235	2.05457	7.14611	6.20972	15.9413	3.85418	17.994	303.119	0.147007	0.111716	0.522213	3.43376	-2530.01	4803.49			7.83085	8.83048	5.1368	12.5965
	2.04159	15.6087	6.58547	12.4853	5.82555	11.3042	2.04421	7.11022	6.23943	19.1706	4.03488	18.8047	300.303	0.147408	0.111418	0.53189	3.43862	-2527.88	4867.71			8.0786	9.87167	5.13129	14.0034
	2.06584	16.6861	6.74562	14.1848	5.9281	12.0644	2.10924	7.10074	5.98891	22.6594	4.07832	20.4578	308.029	0.147198	0.111593	0.547372	3.45449	-2526.48	4874.48			8.49919	10.7258	5.0663	15.7318
	2.16313	16.6675	6.74658	16.9319	6.09454	12.6596	2.17467	6.9298	5.75182	25.2638	4.21357	22.2086	329.511	0.147132	0.112277	0.558903	3.45788	-2525.71	4873.94			8.52573	11.8953	4.95209	17.2287
	2.22914	16.847	6.93449	19.2189	6.30139	13.4479	2.24327	6.73822	5.46482	26.8739	4.25556	23.3406	343.247	0.14752	0.113364	0.569066	3.455	-2525.62	4853.5			8.67022	12.9894	4.81544	18.1567
	2.24186	16.4559	7.08244	21.3447	6.70594	14.5315	2.31091	6.83506	5.38268	28.305	4.33318	23.1195	359.933	0.147704	0.114177	0.58859	3.4682	-2526.1	4784.3			8.59341	14.194	4.84288	18.5859
	2.22593	15.3428	7.14156	23.4679	7.02718	16.1326	2.32957	6.99442	5.57882	29.231	4.51833	22.4402	380.22	0.148279	0.11481	0.615418	3.47703	-2526.66	4651.8			8.23676	15.5426	4.9676	18.7299
	2.24069	14.4432	7.26535	24.1899	7.48754	17.8229	2.35094	6.96934	5.41536	28.7027	4.41991	21.4376	401.469	0.147936	0.116252	0.637249	3.47889	-2527.43	4497.2			7.98307	16.5001	4.91188	18.1867
	2.2901	12.9449	7.39945	26.1454	8.09358	19.508	2.32831	7.1526	5.35015	27.1383	4.40679	20.8629	409.442	0.147878	0.116479	0.647753	3.48307	-2528.1	4328.66			7.54483	17.9157	4.94369	17.4693
	2.33763	11.867	7.40746	26.8149	8.49624	20.4437	2.28172	7.03023	5.36099	24.5187	4.3011	19.531	399.517	0.147834	0.115767	0.654417	3.47812	-2528.51	4112.72			7.20402	18.5849	4.89098	16.1169
	2.39039	11.9016	7.44768	26.5986	8.7965	21.3618	2.24503	7.2866	5.38641	21.3982	4.23001	18.3353	391.239	0.147555	0.114797	0.660007	3.48469	-2528.85	3876.85			7.24655	18.919	4.97268	14.6545
	2.44994	12.1414	7.33987	26.5603	9.10168	22.0355	2.24695	7.34558	5.46151	18.9843	4.1491	18.0233	382.402	0.147133	0.113484	0.657406	3.50031	-2528.74	3635.83			7.31041	19.2325	5.01801	13.7189
	2.55632	12.607	7.42212	27.3349	9.46193	22.1198	2.27616	7.61851	5.46419	18.3799	4.21026	17.7578	366.978	0.14683	0.112782	0.656084	3.50925	-2528.58	3431.03			7.52848	19.6389	5.11962	13.4493
	2.66434	13.3606	7.69232	28.3625	9.69864	22.0666	2.36783	7.82166	5.54894	17.1156	4.27705	17.7609	344.917	0.146362	0.112983	0.656304	3.5061	-2528.48	3233.94			7.90576	20.0426	5.24614	13.0512
	2.73133	13.8941	8.02413	29.2488	9.92289	21.7838	2.48836	8.19176	5.76445	16.6104	4.49429	18.4688	322.857	0.146339	0.112226	0.663495	3.50855	-2528.15	3013.52			8.21652	20.3185	5.48152	13.1911
	2.86068	14.0863	8.13079	30.5832	10.4218	20.9634	2.66375	8.37042	5.93224	16.2465	4.72567	18.3924	304.657	0.146587	0.11202	0.670943	3.51625	-2527.86	2782.81			8.35927	20.6561	5.65547	13.1215
	3.11764	14.0123	8.60398	32.2168	10.8258	20.3151	2.87577	8.8746	6.15099	15.8059	4.95454	18.6177	289.074	0.14647	0.111776	0.671376	3.53156	-2527.18	2558.65			8.57796	21.1192	5.96712	13.126
	3.38726	12.8767	9.48963	33.2121	11.58	19.4527	3.14879	9.46217	6.37075	15.3195	5.29361	18.4641	275.028	0.146279	0.111084	0.666347	3.528	-2526.36	2337.14			8.58454	21.4149	6.32724	13.0257
	3.53613	11.9067	10.2384	32.6786	11.7537	19.0046	3.32313	10.3694	6.74986	14.0409	5.48732	18.1494	268.995	0.145896	0.110692	0.664335	3.5197	-2525.73	2147.06			8.56041	21.1456	6.81412	12.5592
	3.60049	11.4368	10.6368	31.2639	11.6948	18.1306	3.42086	11.0346	6.9601	12.0015	5.55442	17.8903	275.856	0.145564	0.110065	0.669929	3.51332	-2524.91	1977.73			8.55803	20.3631	7.13851	11.8154
	3.71193	10.6024	11.0976	27.7464	11.1763	16.4162	3.49975	11.8257	7.20114	10.9641	5.69709	16.9296	284.397	0.145012	0.109354	0.67353	3.52491	-2524.41	1835.6			8.47066	18.4463	7.50888	11.197
	3.89402	10.2958	11.4587	24.8784	10.694	15.0444	3.60024	12.7691	7.41511	9.63152	5.79648	16.4708	287.902	0.144973	0.109574	0.667718	3.52917	-2524.11	1730.18			8.54952	16.8723	7.92815	10.6329
	3.90949	10.0451	12.284	20.9082	10.2189	14.089	3.60092	13.3309	7.55077	8.31241	5.80852	16.3621	293.122	0.145022	0.109976	0.663526	3.5312	-2524.05	1655.6			8.74622	15.0721	8.16087	10.161
	3.86783	10.3535	12.5316	17.3789	9.70203	12.8372	3.57328	13.8104	7.79446	7.55879	5.74604	16.232	302.749	0.145857	0.110391	0.656276	3.55321	-2524.55	1605.95			8.91765	13.306	8.39271	9.84562
	3.84762	10.9578	12.6796	14.0178	9.0087	11.8453	3.45674	13.8912	7.74317	7.16085	5.54902	16.3297	312.922	0.146355	0.111148	0.647394	3.57482	-2525.19	1561.26			9.16167	11.6239	8.36369	9.67986
	3.88763	11.6588	12.5199	11.9247	8.52368	11.5807	3.44448	13.8477	7.86709	6.8357	5.4315	16.6057	312.73	0.146288	0.111891	0.637944	3.58222	-2526.13	1512.81			9.35544	10.6764	8.3864	9.62429
	3.92496	12.3156	12.5537	11.1331	8.34088	11.5035	3.45072	13.9291	7.92231	7.16852	5.41782	17.8412	307.105	0.147258	0.111934	0.625645	3.59411	-2527.38	1472.16			9.59806	10.3259	8.43405	10.1425
	3.87283	12.7882	12.5249	11.2806	8.18667	11.7038	3.40897	13.8947	7.90048	7.51632	5.2783	19.4173	299.741	0.147124	0.112451	0.614404	3.60624	-2528.63	1447.39			9.72864	10.3903	8.40137	10.7373
	3.7998	13.1139	12.1902	11.1662	8.2788	12.2156	3.33992	13.8205	7.81151	8.11948	5.16513	20.2038	294.857	0.146553	0.111906	0.597579	3.61487	-2530.24	1438.71			9.70132	10.5535	8.32397	11.1628
	3.69284	13.6871	11.8007	11.1383	8.0784	12.8485	3.255	13.684	7.76065	8.43984	5.0432	21.1755	290.724	0.145872	0.111816	0.59784	3.60562	-2532.07	1448.69			9.72688	10.6884	8.23322	11.5528
	3.59401	13.8753	11.379	11.0747	8.25995	12.8902	3.13821	13.5719	7.58671	8.57409	4.83163	21.9318	277.288	0.145143	0.111655	0.603179	3.59147	-2534.13	1455.15			9.6161	10.7416	8.09894	11.7792
	3.43898	13.6789	10.662	11.0418	7.9642	13.748	3.0584	13.6014	7.34535	8.69511	4.7728	23.3746	281.055	0.144279	0.11148	0.605877	3.56931	-2536.76	1453.34			9.25993	10.918	8.00171	12.2808
	3.38481	13.5497	9.82689	10.6736	7.86424	13.9921	2.9814	13.7205	7.25498	8.49122	4.81039	24.0992	306.53	0.144367	0.110556	0.59769	3.53377	-2539.31	1442.55			8.92047	10.8433	7.98561	12.4669
	3.25668	13.4961	9.2949	9.73993	7.54636	14.5999	2.92501	13.5418	7.11726	8.49206	4.71811	23.9412	319.617	0.144188	0.110491	0.592337	3.49107	-2541.88	1410.33			8.68256	10.6287	7.86137	12.3838
	3.27152	13.4246	8.76003	9.25917	7.52825	14.6923	2.90035	13.3953	6.99127	8.24573	4.65487	23.0325	324.749	0.144214	0.110567	0.587307	3.45322	-2544.52	1363.19			8.4854	10.4932	7.76231	11.9777
	3.20466	13.2904	8.5029	8.72645	7.31191	14.103	2.86602	13.2189	6.97674	8.2808	4.54029	21.7847	328.689	0.143557	0.11045	0.585896	3.41846	-2546.78	1297.06			8.33266	10.0471	7.68721	11.5352
	3.38976	12.7863	8.18892	8.84319	7.26256	13.9813	2.85674	13.0544	6.80578	8.37723	4.55409	21.4548	327.545	0.143989	0.109947	0.579091	3.39403	-2548.9	1223.46			8.12165	10.029	7.5723	11.462
	3.46322	12.3841	8.03105	8.89392	7.25468	13.7897	2.86523	13.0973	6.8351	8.37054	4.54813	20.6255	326.205	0.143896	0.110565	0.565307	3.36013	-2550.56	1144.9			7.95947	9.97945	7.59923	11.1814
	3.43344	12.1134	7.83566	9.3646	7.41706	13.2286	2.85865	13.357	7.00652	8.53032	4.47308	20.2202	311.548	0.144209	0.111183	0.559109	3.33476	-2551.76	1058.19			7.79417	10.0034	7.74072	11.0745
	3.34046	11.6523	7.67589	9.7012	7.51077	12.2931	2.77443	13.1179	6.96805	8.83667	4.40888	19.3202	294.271	0.144565	0.111593	0.558284	3.31756	-2552.92	956.268			7.55622	9.83504	7.62014	10.8553
	3.37921	11.0588	7.77026	10.3274	7.69376	11.7924	2.79958	13.4316	7.11092	9.07808	4.47179	20.3444	294.015	0.144811	0.111679	0.556408	3.28904	-2553.67	853.542			7.40278	9.93786	7.78069	11.2981
	3.37385	10.6949	7.82335	10.7252	7.86641	11.6042	2.7581	13.6909	7.0436	9.05634	4.44659	20.6121	296.482	0.145025	0.112689	0.552607	3.26927	-2554.23	737.537			7.29737	10.0653	7.83087	11.3717
	3.37525	10.7997	8.12048	10.9869	7.9666	11.7594	2.74655	13.7612	7.12359	9.125	4.41739	20.8018	290.026	0.145082	0.11274	0.546547	3.23871	-2554.75	606.713			7.43182	10.2376	7.8771	11.4481
	3.19257	10.9035	8.23555	11.3843	8.2131	11.2956	2.81232	14.0426	7.24703	9.2978	4.42017	21.1082	287.368	0.144729	0.113358	0.532402	3.19906	-2554.96	464.387			7.44388	10.2977	8.03399	11.6087
	3.19326	11.0034	8.56452	12.6096	8.28362	12.0578	2.88789	14.1422	7.44089	9.3282	4.54644	21.7705	287.444	0.145117	0.11358	0.527159	3.18754	-2555.13	329.103			7.58705	10.9837	8.15699	11.8817
	3.20597	11.0663	8.97885	13.2563	8.41438	12.6164	2.95751	14.4844	7.53728	9.31358	4.50434	21.3555	298.313	0.144557	0.112924	0.529742	3.18398	-2555.2	204.529			7.75036	11.429	8.32641	11.7245
	3.24126	11.0686	9.1515	13.9573	8.31227	12.7171	2.98123	14.8579	7.66328	8.98294	4.57418	20.2349	310.769	0.143872	0.113153	0.526841	3.19638	-2555.12	86.1594			7.82046	11.6622	8.5008	11.264
	3.23868	11.0575	9.32454	14.4205	8.27869	12.7756	3.03995	14.9777	7.71123	8.50624	4.60902	18.6282	316.086	0.14314	0.112777	0.520198	3.21028	-2555.1	-30.6679			7.87356	11.8249	8.5763	10.5811
	3.19992	10.5615	9.43059	14.7473	8.29456	12.428	3.1234	15.0853	8.06431	8.14773	4.62276	18.111	316.729	0.142894	0.112377	0.510168	3.21785	-2554.99	-141.187			7.73067	11.8233	8.75767	10.2938
	3.26026	10.2172	9.5185	15.2349	8.11584	11.8984	3.19882	15.192	8.26687	7.83271	4.83661	17.2241	325.672	0.142243	0.112457	0.507126	3.22739	-2554.77	-234.737			7.66532	11.7497	8.8859	9.96447
	3.2984	9.6386	9.29961	14.8329	7.90933	11.5756	3.28579	15.6107	8.33531	7.62426	4.95986	16.2676	329.732	0.141699	0.111668	0.508851	3.23084	-2554.63	-317.525			7.4122	11.4393	9.07728	9.61723
	3.27409	9.38635	9.02011	14.593	7.8869	10.8967	3.28575	15.3667	8.26554	7.30305	4.96178	15.7489	326.84	0.140696	0.111678	0.496196	3.22571	-2554.36	-395.334			7.22685	11.1255	8.97267	9.33791
	3.21263	8.98151	9.08605	14.6383	7.90897	10.647	3.29191	15.1089	8.01299	7.37702	4.91565	16.0262	316.975	0.140127	0.11151	0.485825	3.21142	-2554.04	-469.459			7.0934	11.0648	8.80459	9.43964
	3.14831	8.39641	9.15319	14.6675	8.24557	10.3756	3.28997	16.031	7.88774	7.57606	4.77157	16.876	304.099	0.139474	0.111168	0.48494	3.21187	-2553.85	-541.363			6.8993	11.0962	9.06956	9.74121
	3.13652	7.87722	8.95603	14.183	8.23957	9.67066	3.22304	16.3939	7.75623	7.76873	4.73453	17.6772	295.648	0.138948	0.110929	0.498975	3.21809	-2553.46	-598.198			6.65659	10.6977	9.12438	10.0601
	3.11954	7.61236	8.68665	13.4385	8.40393	9.48082	3.14243	17.0427	7.53425	7.85424	4.63978	17.8012	293.152	0.138804	0.110979	0.506856	3.23755	-2553.18	-647.272			6.47285	10.4411	9.23981	10.0984
	3.06848	7.3161	8.5399	13.4168	8.24181	9.60551	3.08827	17.4573	7.51046	8.00261	4.48352	18.6515	289.727	0.138048	0.110885	0.51303	3.24997	-2552.83	-693.114			6.30816	10.4214	9.35201	10.3792
	3.09343	6.9311	8.48534	14.465	8.18941	9.98614	3.07549	18.4465	7.3314	8.27967	4.31076	19.2099	284.427	0.137641	0.111013	0.515531	3.26562	-2552.32	-729.175			6.16996	10.8802	9.61779	10.6001
	3.08137	6.56114	8.51454	13.9906	8.0288	10.4035	3.06428	18.6222	7.27061	8.3298	4.23	19.6226	292.517	0.137141	0.111334	0.51819	3.28607	-2552.1	-763.277			6.05235	10.8076	9.65235	10.7275
	3.08312	6.43749	8.56621	14.3902	8.03503	10.6817	3.03372	18.3599	7.31891	8.24462	4.20738	20.6136	306.394	0.137373	0.11185	0.53459	3.29329	-2551.68	-785.699			6.02894	11.0356	9.57086	11.0219
	3.04817	6.53148	8.47715	15.5893	7.73507	10.766	3.01756	18.0816	7.28395	8.25543	4.22794	20.1232	332.014	0.138028	0.112091	0.541327	3.29617	-2551.32	-800.25			6.01893	11.3635	9.46104	10.8689
	2.99355	6.42124	8.44163	16.6975	7.4273	11.3287	3.0213	17.9239	7.20225	8.03363	4.07395	20.23	361.133	0.138846	0.112113	0.544984	3.30894	-2551.16	-813.718			5.95214	11.8178	9.38248	10.7792
	2.96291	6.30024	8.4894	16.5884	7.26108	11.1072	3.00496	17.6174	7.33468	7.90899	4.09174	20.2623	380.826	0.139443	0.112213	0.549995	3.33095	-2550.75	-825.415			5.91752	11.6523	9.31902	10.7544
	2.91398	6.49106	8.37397	16.5551	7.13495	11.1312	2.92869	17.2621	7.38208	7.66583	4.02254	19.6918	387.357	0.140023	0.112557	0.554807	3.3566	-2550.74	-842.065			5.92634	11.6071	9.19097	10.4601
	2.80935	6.53047	8.45673	15.4131	7.04767	10.9778	2.87103	16.8395	7.3774	7.5465	3.92814	19.6006	381.773	0.14083	0.112343	0.565183	3.40098	-2550.56	-855.826			5.93218	11.1462	9.02931	10.3584
	2.78817	6.58308	8.22105	15.1229	6.99777	10.5935	2.86973	18.1186	7.54266	7.61459	3.83228	19.422	385.644	0.141319	0.113002	0.568002	3.43298	-2550.31	-861.209			5.8641	10.9047	9.51033	10.2896
	2.79348	6.55798	8.08431	14.8843	6.64677	10.6233	2.84367	18.2901	7.43243	7.69729	3.82638	18.6646	394.551	0.141907	0.113021	0.564776	3.46767	-2550.37	-870.057			5.81193	10.7181	9.52205	10.0627
	2.7972	6.49405	7.67154	14.1186	6.30245	10.6747	2.82954	18.822	7.39792	7.9599	3.81801	18.9698	383.102	0.142306	0.112829	0.571497	3.49987	-2550.05	-878.558			5.65426	10.3653	9.68316	10.2492
	2.82515	6.58534	7.50025	14.0941	6.15836	10.556	2.78513	19.0639	7.25616	8.155	3.75934	19.266	362.977	0.142499	0.11234	0.574967	3.52555	-2550.06	-872.968			5.63692	10.2695	9.70173	10.3935
	2.82169	6.59913	7.3737	14.2271	6.08644	11.2658	2.73453	18.715	7.05098	8.51897	3.70416	19.2948	343.859	0.142844	0.112802	0.578016	3.54738	-2550	-853.529			5.59817	10.5264	9.50019	10.506
	2.80763	6.68277	6.99654	14.4216	6.22708	11.6157	2.71548	18.4701	7.1022	8.83371	3.69679	20.1485	338.821	0.143113	0.113251	0.576571	3.5471	-2549.74	-834.885			5.49565	10.7548	9.42925	10.893
	2.81143	7.0135	6.87285	15.1148	6.16348	11.7753	2.67183	17.9249	7.07988	8.698	3.77023	20.2637	330.848	0.143865	0.112852	0.569178	3.54879	-2549.84	-816.313			5.56593	11.0179	9.22552	10.9107
	2.80488	7.15079	6.85863	16.1417	6.22864	11.824	2.67071	17.4677	7.0573	8.84473	3.76203	20.3293	312.832	0.143632	0.11193	0.56242	3.54721	-2549.64	-795.802			5.60476	11.3981	9.06524	10.9787
	2.76454	7.07815	6.84191	17.3421	6.17151	11.6819	2.73246	17.1043	7.12794	9.1731	3.81468	20.0108	296.561	0.143767	0.111531	0.553132	3.5553	-2549.6	-769.935			5.56153	11.7319	8.98823	10.9995
	2.80902	7.10483	6.70816	17.7456	6.28152	12.2856	2.80484	16.4319	7.34162	9.64129	3.91535	20.277	292.615	0.143612	0.112001	0.542054	3.54873	-2549.65	-748.444			5.54067	12.1043	8.85945	11.2779
	2.77588	7.06695	6.54881	18.5458	6.23971	12.5555	2.82995	16.6929	7.52475	10.0364	3.92524	20.0823	304.636	0.142929	0.112342	0.532747	3.54334	-2549.47	-744.781			5.46388	12.447	9.01587	11.348
	2.74096	7.02029	6.48979	19.3243	6.23048	12.4396	2.8397	17.0633	7.48169	10.3102	3.93457	18.9858	309.151	0.142968	0.111913	0.524016	3.53705	-2549.59	-746.089			5.41701	12.6648	9.12822	11.0768
	2.71967	7.00106	6.34233	19.647	6.26908	12.1433	2.84059	17.647	7.46852	10.2015	3.96781	19.0762	301.558	0.142913	0.112112	0.512295	3.5364	-2549.49	-742.477			5.35436	12.6865	9.3187	11.0819
	2.69147	6.88617	6.37038	19.7425	6.24873	12.0864	2.88814	17.792	7.52771	10.479	3.92871	18.3637	297.78	0.142935	0.11237	0.510301	3.53629	-2549.45	-735.204			5.31601	12.6926	9.40261	10.9238
	2.66874	6.7995	6.33372	19.2007	6.14739	12.1106	2.80172	17.4872	7.4405	10.3276	3.9055	17.5386	302.611	0.142996	0.112584	0.510949	3.53593	-2549.49	-730.644			5.26732	12.4862	9.24313	10.5906
	2.65238	6.80709	6.40262	19.1129	6.23953	12.0364	2.7784	17.8051	7.48105	10.1841	3.74856	16.7852	305.982	0.142964	0.112404	0.517338	3.54556	-2549.35	-725.929			5.28736	12.4629	9.35486	10.2393
	2.65503	6.89006	6.67125	18.9448	6.35961	11.7904	2.85011	18.5081	7.60505	9.81661	3.79004	16.1015	305.906	0.143114	0.112487	0.520544	3.55137	-2549.36	-713.975			5.40545	12.3649	9.65441	9.90271
	2.63331	6.97861	6.94268	19.2468	6.51498	11.7862	2.85747	18.1937	7.68129	9.72781	3.68191	16.1883	304.941	0.143518	0.112905	0.52368	3.56284	-2549.25	-692.615			5.5182	12.516	9.57747	9.86599
	2.65028	7.16965	7.01757	19.0785	6.28943	11.6998	2.82307	17.9725	7.60325	9.80906	3.63586	16.8506	316.956	0.143115	0.113128	0.527659	3.57314	-2549.19	-666.463			5.6125	12.3559	9.46628	10.0985
	2.62283	7.34261	7.07262	18.4723	6.20708	11.2432	2.80873	17.6945	7.66045	9.83949	3.62055	16.9191	343.179	0.142553	0.113222	0.533136	3.57799	-2549.06	-648.443			5.67935	11.9742	9.3879	10.1264
	2.64947	7.81389	7.00085	18.6472	6.28116	11.0131	2.80897	17.9554	7.87676	9.85751	3.56538	17.1096	349.968	0.142162	0.113048	0.540303	3.59398	-2548.99	-630.556			5.82141	11.9805	9.54705	10.1775
	2.63425	7.9638	6.90405	18.4203	6.34209	10.7988	2.78178	17.6985	7.81121	9.61974	3.56977	17.1436	345.697	0.141944	0.113181	0.543182	3.60745	-2548.97	-602.396			5.83404	11.8537	9.43051	10.111
	2.61499	8.00251	6.85124	17.8296	6.24669	10.1173	2.69868	17.4349	7.75001	9.51035	3.60947	17.2897	348.881	0.141546	0.113358	0.54166	3.62239	-2549.11	-573.351			5.82292	11.3979	9.29453	10.1365
	2.61786	7.93473	6.84306	17.6583	6.04114	9.31421	2.70727	16.6027	7.65109	9.10291	3.59227	17.0078	365.116	0.14172	0.113131	0.534068	3.62157	-2550.42	-545.03			5.79855	11.0045	8.98702	9.901
	2.59013	8.13633	6.84948	16.7829	5.99519	8.84534	2.6812	16.7062	7.73696	8.93186	3.67289	16.4791	390.36	0.141515	0.11284	0.525764	3.61799	-2553.21	-514.901			5.85865	10.5412	9.04145	9.69462
	2.51439	8.22422	6.91267	16.2114	5.89244	8.42079	2.64327	16.5055	8.02604	9.0098	3.71792	16.288	406.495	0.141579	0.113118	0.518002	3.61974	-2557.1	-487.62			5.88376	10.1749	9.05828	9.67192
	2.60128	8.54065	6.84447	16.6665	5.79647	8.25201	2.67149	15.8116	8.1736	9.00522	3.72066	15.6383	414.566	0.14191	0.112391	0.514645	3.62912	-2563.35	-459.277			5.99546	10.2383	8.88557	9.45474
	2.6095	8.87425	7.04082	16.6702	5.52457	7.83994	2.67294	15.5283	8.48004	9.0576	3.84984	15.6901	434.65	0.142256	0.11203	0.511361	3.62973	-2571.51	-432.536			6.17486	10.0116	8.89376	9.53252
	2.6184	9.48376	7.2954	16.6609	5.35471	7.86388	2.74758	15.5422	8.84287	9.02376	4.00341	15.7776	441.269	0.142459	0.111441	0.512388	3.62771	-2581	-403.05			6.46585	9.95982	9.04423	9.60158
	2.59213	9.69797	7.41342	16.4107	5.23146	7.35065	2.76781	15.2447	9.0231	9.17248	4.14473	15.9085	433.412	0.142478	0.111157	0.515415	3.62767	-2590.65	-375.392			6.56784	9.66427	9.01185	9.74191
	2.54638	9.95474	7.32948	16.9245	5.20249	7.05736	2.79042	15.3037	9.12449	9.69336	4.33172	16.0997	428.008	0.142595	0.111116	0.519801	3.63144	-2595.56	-347.399			6.6102	9.72811	9.07287	10.0416

## Sheet: P209 U3
	Ra Li	Oi Li	Oe Li	MF Li	ICO Li	LO Li	Ra Re	Oi Re	Oe Re	MF Re	ICO Re	LO Re	EKG	Kippwinkel	Rotwinkel	Kraft x	Kraft y	Druck li	Druck re			Bauch links	Rücken links	Bauch rechts	Rücken rechts
	1.31237	6.58849	2.13316	24.7476	6.94651	8.93542	1.40711	5.66519	2.91391	23.3704	1.94617	9.75927	344.77	0.162297	0.261137	0.779924	2.81985	40	-3344.75			3.34467	13.5432	3.32873	11.6919
	1.33114	6.47103	2.07369	26.0115	6.98083	9.04484	1.39931	5.73743	3.04317	26.5733	2.08769	11.4417	322.433	0.162275	0.262271	0.790788	2.79983	40	-3344.35			3.29195	14.0124	3.39331	13.3676
	1.32958	5.92698	2.05	27.4515	7.38181	9.07815	1.40565	6.25468	3.07367	29.4656	2.36128	13.0763	310.783	0.161071	0.262976	0.797955	2.79812	1.88696	-3344.33			3.10219	14.6371	3.578	14.9677
	1.38263	5.60415	2.05357	28.1436	7.89583	8.94271	1.45551	6.45033	3.17785	31.2094	2.56196	14.6443	314.654	0.16017	0.263502	0.791772	2.79189	11	-3344.01			3.01345	14.9941	3.69456	16.1386
	1.40973	5.47434	2.02055	28.5346	8.90953	8.9175	1.48465	6.13915	3.09458	31.8436	2.85117	16.4657	298.636	0.159801	0.264404	0.789808	2.79504	-351.192	L			2.96821	15.4539	3.57279	17.0535
	1.47786	5.07241	2.0351	29.2688	9.82844	8.71497	1.54239	5.99472	3.02878	32.1272	3.06596	17.9954	262.775	0.158781	0.26535	0.792366	2.80618	-497.177	-3344.1			2.86179	15.9374	3.52196	17.7295
	1.53859	4.72	2.06656	30.9046	10.9971	8.49912	1.63642	5.67798	2.94905	31.2556	3.24949	19.1119	247.101	0.157741	0.26515	0.794308	2.80884	-742.492	-3344.32			2.77505	16.8003	3.42115	17.8723
	1.6258	4.32369	2.13007	30.9114	11.0916	8.08444	1.71909	5.15153	2.82219	28.9514	3.28699	19.3862	267.92	0.157631	0.264843	0.804394	2.81657	-1040.14	-3344.48			2.69318	16.6958	3.23094	17.2082
	1.62434	4.21943	2.12703	29.9836	10.805	7.51962	1.70606	4.81423	2.62132	27.3372	3.24534	19.1369	293.213	0.157499	0.264917	0.824505	2.82519	-1338.25	-3344.62			2.65693	16.1027	3.0472	16.5732
	1.64917	3.84216	2.14698	29.3888	10.4083	7.12961	1.74271	4.55197	2.49463	25.312	3.26818	18.4555	313.493	0.157551	0.265265	0.843621	2.81892	-1623.41	-3344.73			2.5461	15.6422	2.92977	15.6786
	1.72456	3.61657	2.15959	27.7797	9.56436	6.39116	1.82254	5.17859	2.31294	23.3263	3.25899	17.5242	335.501	0.157364	0.264597	0.855054	2.81234	-1876.43	-3344.7			2.50024	14.5784	3.10469	14.7032
	1.79768	3.53772	2.24453	26.5026	8.48879	5.95234	1.89758	5.69458	2.17962	24.1478	3.40916	16.8849	355.155	0.157676	0.263983	0.870002	2.83938	-2096.67	-3344.89			2.52664	13.6479	3.25726	14.814
	1.89135	3.67131	2.33538	25.2383	7.97038	5.59967	1.9798	6.32291	2.09801	24.9885	3.62787	16.6118	362.554	0.158058	0.264232	0.872275	2.86688	-2262.78	-3344.75			2.63268	12.9361	3.4669	15.076
	2.03791	3.69688	2.48612	24.776	8.08081	5.37136	2.15779	6.6885	2.1192	27.296	3.96162	16.3612	356.682	0.159032	0.264422	0.872113	2.88962	-2370.29	-3344.99			2.7403	12.7427	3.65516	15.8729
	2.21314	3.73312	2.63178	23.6443	7.81445	5.05354	2.33918	7.04871	2.06653	29.9361	4.19006	15.8407	337.337	0.15966	0.263356	0.875196	2.91088	-2434.58	-3344.83			2.85935	12.1708	3.81814	16.6556
	2.28683	3.99116	2.75571	22.607	7.27315	4.63686	2.44082	7.88896	2.05933	32.9634	4.65666	16.1107	337.59	0.159589	0.262642	0.86882	2.92118	-2467.3	-3345.11			3.01123	11.5057	4.1297	17.9102
	2.35959	4.26699	2.84541	20.536	6.42277	4.39606	2.54309	7.89486	2.06804	34.5737	5.09838	15.808	344.484	0.160276	0.262466	0.857185	2.92141	-2482.62	-3344.7			3.15733	10.4516	4.16867	18.4934
	2.44584	4.7883	2.94963	18.4881	5.71148	3.93083	2.64209	8.14316	2.14845	34.9844	5.40376	14.722	347.071	0.160588	0.262158	0.854659	2.91231	-2486.06	-3345.03			3.39459	9.37681	4.31123	18.3701
	2.46008	5.32666	2.9312	15.9867	4.99229	3.53918	2.68729	8.49208	2.10979	34.939	5.6743	14.0283	358.366	0.160092	0.261867	0.851436	2.9022	-2486.19	-3344.7			3.57264	8.17273	4.42972	18.2139
	2.48079	5.97215	2.92557	14.3575	4.17601	3.37817	2.74302	8.95398	2.15361	35.4057	6.00611	13.9102	373.879	0.159746	0.261607	0.82999	2.87979	-2476.87	-3345.1			3.79283	7.30388	4.61687	18.4407
	2.57092	6.77943	2.94611	13.9802	3.75667	3.29602	2.87742	8.50731	2.13172	34.8674	6.13398	13.1901	382.962	0.159625	0.2612	0.813491	2.88344	-2468.25	-3344.41			4.09882	7.01096	4.50548	18.0638
	2.5741	7.39093	2.87594	12.3302	3.58824	3.10434	2.91294	7.55841	2.23749	32.5861	6.15841	12.7101	384.73	0.159942	0.261234	0.796994	2.88254	-2457.49	-3344.51			4.28032	6.34092	4.23628	17.1516
	2.54316	7.60907	2.82065	11.241	3.31016	2.87221	2.8657	7.33217	2.30533	31.1413	6.17235	12.2865	396.768	0.159848	0.260471	0.786195	2.8847	-2447.49	-3342.83			4.32429	5.80778	4.16774	16.5334
	2.54688	8.20116	2.7854	10.4639	3.19432	2.87067	2.88802	6.88946	2.3308	29.8546	5.85762	11.6177	407.202	0.159988	0.260367	0.769614	2.8779	-2436.55	-3341.46			4.51114	5.50962	4.03609	15.7766
	2.53447	8.66904	2.66755	9.31452	3.14511	2.98981	2.84817	6.02552	2.41749	27.2634	5.72339	10.6841	401.758	0.160002	0.260746	0.761825	2.85599	-2429.15	-3337.8			4.62369	5.14981	3.76373	14.557
	2.42841	9.2197	2.62097	8.24909	3.03149	3.20801	2.68901	5.8942	2.54278	23.7244	5.40269	10.011	380.239	0.160138	0.260543	0.755189	2.84018	-2421.77	-3332.84			4.75636	4.82953	3.70867	13.046
	2.33171	9.40357	2.47078	7.67177	2.94973	3.52046	2.55746	5.67562	2.56064	22.2947	4.95568	9.2823	364.145	0.159509	0.260373	0.75299	2.8219	-2413.2	-3327.16			4.73535	4.71399	3.59791	12.1776
	2.34296	10.0094	2.44751	7.66476	2.93	3.81437	2.56857	5.80364	2.60312	20.4097	4.5721	8.74619	342.718	0.158379	0.259647	0.74622	2.81161	-2404.23	-3320.75			4.9333	4.80304	3.65845	11.2427
	2.27073	10.2654	2.30846	7.85658	2.90402	3.98475	2.52075	5.44054	2.59696	20.1599	4.38386	8.63381	340.289	0.157619	0.259403	0.731925	2.78809	-2395.53	-3320.11			4.9482	4.91512	3.51942	11.0592
	2.20371	10.1049	2.27799	8.52608	3.06332	4.15815	2.42321	5.09009	2.55063	20.6775	4.47048	8.4866	338.062	0.157674	0.260092	0.719305	2.78772	-2387.05	-3322.51			4.8622	5.24918	3.35464	11.2115
	2.15039	9.77573	2.14122	9.36921	3.26783	4.47266	2.32932	4.68287	2.52971	20.8573	4.29154	8.47308	323.101	0.157868	0.261051	0.722771	2.79687	-2379.19	-3327.03			4.68912	5.70323	3.18064	11.2073
	2.09346	9.42454	2.15601	10.67	3.33194	4.54459	2.25583	5.0366	2.50311	20.5579	4.06864	8.69628	310.211	0.158027	0.262127	0.735888	2.80089	-2373.01	-3332.69			4.558	6.18217	3.26518	11.1076
	2.03257	9.13272	2.11905	11.7651	3.52825	4.69744	2.17807	5.09265	2.47889	20.3527	3.78865	8.71173	318.72	0.158277	0.263285	0.747083	2.80373	-2368.37	-3340.25			4.42811	6.66359	3.24987	10.951
	1.9622	8.60864	2.1197	12.3026	3.66023	4.95755	2.114	5.19477	2.4169	20.9557	3.6905	8.6845	320.326	0.158434	0.264506	0.769948	2.8037	-2365.1	-3345.37			4.23018	6.97346	3.24189	11.1102
	1.91714	8.45932	2.11938	12.5937	3.67869	5.22917	2.03448	5.37547	2.36905	19.8644	3.34803	8.8801	312.881	0.158054	0.264311	0.798767	2.79968	-2362.42	-3345.75			4.16528	7.1672	3.25967	10.6975
	1.8162	8.59694	2.18053	13.0214	3.51706	5.41957	1.99872	5.5422	2.38303	19.5293	3.19636	8.89648	321.449	0.156315	0.26421	0.821404	2.77408	-2360.08	-3345.51			4.19789	7.31935	3.30798	10.5407
	1.79583	8.94656	2.17643	12.8397	3.59023	5.45597	2.02139	5.60345	2.33707	18.3172	2.77518	8.3371	334.569	0.15558	0.263621	0.83097	2.75233	-2360.45	-3345.79			4.30627	7.29529	3.32063	9.80981
	1.77249	9.11583	2.1361	11.9133	3.61263	5.60125	2.01566	5.59968	2.33403	17.8385	2.71987	7.9305	331.302	0.155809	0.262523	0.842736	2.74587	-2362.76	-3345.61			4.34148	7.04238	3.31645	9.4963
	1.7134	9.23789	2.08213	11.5767	3.31793	5.49946	1.93836	5.40666	2.18635	18.1842	2.59004	7.39037	338.934	0.15604	0.262195	0.850227	2.74647	-2365.94	-3345.88			4.34447	6.79804	3.17712	9.38821
	1.70962	9.32942	2.04587	11.336	3.17048	5.22696	1.91492	5.83509	2.1393	18.1263	2.65638	7.19565	371.759	0.155832	0.262232	0.847121	2.74239	-2371.19	-3345.71			4.36164	6.57783	3.29644	9.32611
	1.76106	9.04863	1.9977	10.3685	3.05488	4.97692	1.9272	6.20799	2.13853	18.76	2.72635	7.015	378.846	0.15565	0.262552	0.82649	2.73538	-2376.68	-3345.93			4.26913	6.13342	3.42457	9.50047
	1.78317	8.73404	1.94611	9.68893	2.95363	4.72938	1.94478	6.45182	2.06064	18.906	2.79502	7.00377	356.659	0.155965	0.261806	0.811487	2.74588	-2381.55	-3345.82			4.15444	5.79065	3.48575	9.56828
	1.77864	8.232	1.94778	10.0453	2.79072	4.45601	1.90892	6.4588	2.02366	19.3636	2.86948	7.20623	347.336	0.156184	0.261989	0.796786	2.75152	-2386.66	-3345.92			3.98614	5.76402	3.46379	9.81311
	1.84183	8.16319	1.9677	10.2491	2.77099	4.2023	1.99427	6.75074	2.05927	19.3121	2.94305	7.39611	342.279	0.155769	0.262186	0.786527	2.74494	-2392.57	-3345.87			3.99091	5.7408	3.60143	9.88375
	1.85353	8.13023	1.98412	10.1618	2.74695	4.24225	1.97299	6.8793	2.06829	18.9127	3.14035	7.69252	320.528	0.156045	0.262364	0.776296	2.74091	-2396.96	-3345.9			3.98929	5.71699	3.64019	9.9152
	1.87062	8.00612	1.95988	10.503	2.78672	4.20108	2.00005	6.70175	2.05771	18.6806	3.2835	8.07724	304.822	0.156176	0.262355	0.77447	2.73739	-2400.21	-3345.91			3.94554	5.83026	3.5865	10.0138
	1.8868	8.37833	2.05	10.5418	2.79621	4.21799	1.99574	6.54252	2.09262	18.9818	3.42223	8.60505	321.258	0.157011	0.262358	0.776062	2.71971	-2402.36	-3345.85			4.10504	5.85199	3.54363	10.3364
	1.90943	8.6662	2.0736	10.1459	2.76064	4.12389	2.04307	6.42055	2.10961	18.9671	3.47055	8.5744	344.067	0.157387	0.263026	0.774652	2.69449	-2402.42	-3345.92			4.21641	5.67681	3.52441	10.3374
	1.86909	8.72164	2.1128	9.54349	2.68444	4.17323	1.99974	5.88697	2.14164	18.5585	3.69284	8.54021	357.673	0.157128	0.262157	0.76592	2.67095	-2400.17	-3345.86			4.23451	5.46705	3.34278	10.2638
	1.90837	8.81516	2.13813	8.87767	2.61574	3.93371	2.03907	5.39897	2.15619	17.7847	3.64156	8.28515	367.476	0.157081	0.261222	0.75723	2.64173	-2396.17	-3345.92			4.28722	5.14238	3.19808	9.90381
	1.97728	9.08278	2.22034	8.00498	2.58436	3.86957	2.16476	4.92693	2.21228	18.27	3.90677	8.19056	378.404	0.15782	0.261483	0.768063	2.61694	-2390.33	-3345.89			4.4268	4.81964	3.10133	10.1224
	2.02829	9.13032	2.25413	6.73601	2.78566	3.90411	2.22382	4.57801	2.18194	18.1008	4.03902	7.76094	373.435	0.158094	0.261241	0.783424	2.60695	-2384.33	-3345.88			4.47092	4.47526	2.99459	9.96694
	2.06363	9.09311	2.26724	6.2724	2.80968	3.75315	2.23354	4.35779	2.17087	18.1487	4.25758	7.69637	365.294	0.158177	0.26073	0.795524	2.60284	-2377.63	-3345.98			4.47466	4.27841	2.92073	10.0342
	2.17517	9.23947	2.20883	6.14766	2.82502	3.77633	2.29495	4.40722	2.14921	18.2348	4.49197	7.73184	377.288	0.157969	0.26045	0.797861	2.59699	-2371.62	-3345.84			4.54116	4.24967	2.95046	10.1529
	2.19381	9.63323	2.2195	6.42717	2.89039	3.82977	2.32141	4.53748	2.17798	19.6894	4.55696	7.92021	391.989	0.158201	0.260561	0.804082	2.59111	-2367.31	-3346.05			4.68218	4.38245	3.01229	10.7222
	2.19381	9.71936	2.16419	6.51529	2.87351	3.90221	2.26103	4.5971	2.13924	20.0398	4.66222	7.88778	389.206	0.158614	0.259565	0.801811	2.60374	-2365.24	-3345.73			4.69245	4.43034	2.99912	10.8633
	2.13532	9.71017	2.08902	6.66368	2.76211	3.98699	2.21564	4.48468	2.1569	20.3739	4.57215	8.47643	361.95	0.159022	0.259823	0.797731	2.62059	-2364.43	-3346.19			4.64484	4.47093	2.95241	11.1408
	2.13059	9.78202	2.01191	6.67702	2.70333	4.11304	2.21194	4.69203	2.18518	19.9503	4.59633	8.97496	340.73	0.159008	0.259841	0.797517	2.6379	-2363.96	-3345.65			4.64151	4.4978	3.02971	11.1738
	2.06798	9.80944	1.9684	6.42442	2.65005	4.22743	2.19781	4.78067	2.18377	19.9997	4.63341	9.5399	332.572	0.159343	0.259718	0.804992	2.65733	-2364.96	-3346.23			4.61527	4.43397	3.05408	11.391
	2.03255	9.84	1.97848	6.3496	2.60115	4.24042	2.16301	4.6862	2.19008	19.7548	4.66604	9.76886	317.915	0.159848	0.259457	0.819389	2.70071	-2365.61	-3345.53			4.61701	4.39706	3.0131	11.3966
	2.0387	9.54468	1.9548	6.28058	2.58325	4.21317	2.1696	4.51209	2.2013	19.8484	4.69609	10.1398	279.22	0.159798	0.260412	0.818545	2.73554	-2365.92	-3346.26			4.51273	4.359	2.961	11.5614
	2.00208	9.6487	1.92989	6.69482	2.58141	4.17321	2.13742	4.50524	2.18413	19.4238	4.58343	10.7141	262.457	0.15899	0.261055	0.817115	2.76256	-2366.26	-3345.4			4.52689	4.48315	2.94226	11.5738
	1.99813	9.72891	1.91826	7.16995	2.5472	4.42978	2.15853	4.25993	2.12162	20.3346	4.59028	11.7993	281.426	0.158398	0.260935	0.812387	2.79292	-2367.31	-3346.16			4.54844	4.71564	2.84669	12.2414
	1.97967	9.50485	1.95542	7.51399	2.55289	4.53496	2.1599	4.20641	2.14472	20.634	4.55704	12.3448	310.148	0.157381	0.260568	0.805039	2.83255	-2368.41	-3345.34			4.47998	4.86728	2.83701	12.5119
	1.99504	9.6184	1.93059	7.65435	2.56579	4.64717	2.15914	4.2861	2.124	20.348	4.4847	12.6882	318.347	0.157029	0.259001	0.798728	2.84927	-2369.01	-3345.96			4.51468	4.95577	2.85642	12.507
	1.99165	9.80787	1.94729	7.85702	2.60212	4.7397	2.14338	4.3278	2.09901	21.1022	4.56226	13.3982	317.562	0.156017	0.258654	0.78858	2.85982	-2369.77	-3345.36			4.58227	5.06628	2.85673	13.0209
	1.98452	9.75714	1.94142	7.65583	2.57404	4.81901	2.15672	4.49651	2.1241	20.7671	4.56085	13.6702	329.165	0.155568	0.25846	0.79527	2.8651	-2370.43	-3345.7			4.56103	5.01629	2.92578	12.9994
	1.98816	9.73174	2.02252	7.174	2.57117	4.8431	2.17702	4.43778	2.15476	21.4587	4.70698	13.1188	331.779	0.154889	0.258229	0.804956	2.85249	-2370.81	-3345.53			4.58081	4.86276	2.92319	13.0948
	1.91982	9.80838	2.02839	6.84747	2.53939	4.48055	2.13308	4.68912	2.1297	21.0035	4.83999	13.0849	339.551	0.154577	0.258634	0.797214	2.84431	-2371.5	-3345.47			4.58553	4.62247	2.98397	12.9761
	1.95634	9.33435	2.02502	6.3564	2.53276	4.31565	2.1392	4.64578	2.01818	20.3718	4.88783	13.4057	358.998	0.155224	0.260424	0.791458	2.8333	-2372.34	-3345.73			4.43857	4.4016	2.93438	12.8884
	1.93166	8.92419	2.04733	5.93828	2.50296	4.36252	2.08699	4.90509	2.06601	20.1104	4.72853	13.9767	384.328	0.156355	0.261908	0.788086	2.81128	-2373.15	-3345.26			4.30106	4.26792	3.01936	12.9385
	1.94952	8.82562	2.10321	5.56517	2.47306	4.33249	2.09547	4.93219	1.99453	19.0257	4.53962	14.0573	381.699	0.156645	0.262958	0.772414	2.78854	-2374.14	-3346.06			4.29279	4.12357	3.0074	12.5409
	1.96964	8.60327	2.05427	5.35374	2.43055	4.27946	2.14163	5.31606	1.95706	18.3496	4.41592	14.7725	369.705	0.15685	0.262743	0.751927	2.77681	-2375.66	-3344.87			4.20906	4.02125	3.13825	12.5127
	1.97196	8.59334	2.07341	5.32477	2.41438	4.13778	2.12786	5.33409	1.93493	18.0744	4.28511	15.0276	360.624	0.157829	0.262938	0.743976	2.77107	-2377.12	-3346.35			4.2129	3.95898	3.13229	12.4624
	2.01737	8.69401	2.12553	5.53703	2.43724	4.26928	2.1729	5.33784	1.98466	17.6644	4.20501	15.3241	341.611	0.157775	0.263199	0.740716	2.75953	-2378.69	-3344.5			4.27897	4.08118	3.16513	12.3978
	1.96308	8.64373	2.14279	5.47471	2.53973	4.2374	2.14939	5.27825	1.93692	17.7974	4.30051	15.6438	312.952	0.156935	0.2628	0.734896	2.7666	-2380.39	-3346.62			4.24987	4.08395	3.12152	12.5806
	1.95706	8.52977	2.1422	5.53667	2.58129	4.50228	2.16485	5.05394	1.89032	18.1372	4.34444	15.6088	293.368	0.157236	0.261198	0.739004	2.77152	-2381.72	-3344.06			4.20968	4.20675	3.03637	12.6968
	1.93469	8.62201	2.10216	5.84799	2.58831	4.72916	2.14291	4.96102	1.89074	18.9216	4.39127	15.7833	280.667	0.157806	0.259643	0.749486	2.76884	-2383.1	-3346.61			4.21962	4.38849	2.99822	13.0321
	1.89104	8.53219	2.07521	5.93214	2.60992	4.92056	2.06313	5.01738	1.88092	19.1685	4.50045	15.3619	279.853	0.158435	0.259118	0.774171	2.76986	-2384.21	-3343.65			4.16615	4.48754	2.98714	13.0103
	1.85529	8.44054	2.06401	5.82411	2.88004	5.15214	2.02414	5.27058	1.85013	19.3845	4.49288	14.8847	282.47	0.15905	0.260043	0.78546	2.77351	-2385.37	-3346.45			4.11995	4.61877	3.04829	12.9207
	1.85481	8.29523	1.95577	5.91425	2.8717	5.18316	2.00686	5.24923	1.81897	19.5757	4.32686	13.8488	296.587	0.16015	0.260129	0.791707	2.75833	-2386.01	-3343.45			4.03527	4.65637	3.02502	12.5838
	1.82135	8.3285	1.87694	5.94398	2.74943	5.18973	1.92502	5.42225	1.7586	19.0218	4.32417	13.0623	329.083	0.160508	0.261402	0.800182	2.73583	-2386.99	-3345.94			4.00893	4.62771	3.03529	12.1361
	1.7894	8.04473	1.90732	6.14821	2.78921	5.29971	1.90086	5.64121	1.72982	18.7056	4.33201	12.6462	378.81	0.160382	0.263165	0.793451	2.70301	-2388.06	-3343.49			3.91382	4.74571	3.09063	11.8946
	1.82335	7.95968	1.91669	6.2852	2.82067	5.33689	1.96284	5.77505	1.70104	18.1179	4.29483	12.0913	394.461	0.159569	0.263832	0.784074	2.66261	-2388.52	-3345.35			3.89991	4.81425	3.14631	11.5014
	1.90806	7.84602	2.01217	6.48858	2.88591	5.3163	2.04778	5.68695	1.71334	18.4691	4.27526	12.0786	385.832	0.15903	0.26307	0.773689	2.63638	-2389.02	-3343.85			3.92209	4.89693	3.14935	11.6076
	1.87982	7.9316	2.0674	6.98148	2.67839	5.60691	2.04363	5.86803	1.64341	18.5496	4.25915	12.1287	366.218	0.158333	0.262064	0.765751	2.62061	-2389.34	-3345.02			3.95961	5.08893	3.18502	11.6458
	1.90647	7.77424	2.16621	7.33501	2.74117	5.848	2.13451	6.04254	1.58718	18.5762	4.26366	12.347	340.425	0.158405	0.260379	0.782636	2.62505	-2389.77	-3344.42			3.94897	5.30806	3.25474	11.729
	1.95639	7.74253	2.25893	8.21252	2.80623	5.82904	2.17243	6.08139	1.63768	18.7266	4.08989	12.3392	301.555	0.158276	0.258863	0.799765	2.6466	-2390.12	-3344.46			3.98595	5.61593	3.29717	11.7186
	1.94203	7.54664	2.3148	8.68735	2.82511	5.96177	2.18164	6.00334	1.59844	19.273	4.0079	12.6817	286.596	0.159016	0.257986	0.809002	2.66356	-2391.25	-3345.33			3.93449	5.82474	3.26114	11.9875
	1.82989	7.34265	2.22385	9.09638	2.75247	6.10238	2.06186	5.98995	1.58203	18.7835	3.97918	13.0597	317.533	0.158563	0.258548	0.815563	2.67297	-2392.5	-3343.57			3.7988	5.98374	3.21128	11.9408
	1.76294	6.87637	2.21916	9.05327	2.69585	6.11823	1.96243	6.01166	1.54582	18.7023	3.92457	13.6797	338.49	0.158751	0.259101	0.818215	2.68011	-2393.24	-3346.12			3.61949	5.95578	3.1733	12.1022
	1.72322	6.54612	2.27228	9.19957	2.81003	6.10101	1.89044	6.3518	1.51508	18.9898	3.89636	13.5888	338.503	0.159007	0.260471	0.813162	2.67791	-2394.23	-3326.79			3.51387	6.03687	3.25244	12.1583
	1.61593	5.95404	2.24998	9.27527	2.8697	6.44632	1.78195	6.70037	1.44435	19.1416	3.91467	13.1773	347.901	0.15904	0.262242	0.805807	2.67452	-2394.63	-3291.7			3.27331	6.1971	3.30889	12.0779
	1.60053	5.60292	2.27495	9.32492	3.12832	6.4908	1.75362	7.01064	1.39667	19.552	3.97959	13.211	349.934	0.15971	0.262956	0.800831	2.69278	-2393.96	-3232.05			3.15947	6.31468	3.38698	12.2475
	1.54898	5.25556	2.37154	10.9325	3.48195	6.64993	1.71436	7.18818	1.37561	19.6457	3.9913	13.5795	324.991	0.159393	0.262472	0.800219	2.6996	-2392.97	-3079.52			3.0587	7.02145	3.42605	12.4055
	1.57428	4.97814	2.48129	12.256	3.87457	6.96163	1.76364	7.56002	1.36593	20.1434	3.99221	12.9446	300.729	0.159704	0.261667	0.809262	2.72863	-2391.79	-2751.56			3.01124	7.69741	3.5632	12.3601
	1.5451	4.72945	2.4171	13.9786	4.4239	7.7078	1.76064	8.05423	1.38345	21.018	4.00639	12.5969	304.293	0.158379	0.260938	0.833957	2.75836	-2390.31	-2204.27			2.89722	8.70343	3.73277	12.5404
	1.4817	4.46175	2.55011	17.0493	5.05801	8.69248	1.75205	8.19237	1.39556	22.4793	4.02678	13.2239	318.208	0.157498	0.260178	0.85645	2.77752	-2388.8	-1455.49			2.83119	10.2666	3.77999	13.2433
	1.41656	4.34268	2.55859	19.2048	6.05078	10.3074	1.70721	8.37976	1.40002	23.6693	3.96693	13.4035	305.097	0.155943	0.259753	0.873729	2.7935	-2387.48	-447.407			2.77261	11.8543	3.829	13.6799
	1.36023	3.98245	2.67442	22.3867	7.88754	12.3235	1.6959	8.6935	1.43555	25.6296	4.01214	13.3293	294.863	0.155533	0.259429	0.876793	2.8057	-2385.79	715.79			2.67237	14.1992	3.94165	14.3237
	1.32734	3.67247	2.87593	25.0516	9.98952	13.6534	1.66738	9.18183	1.45023	27.9192	4.01699	13.4553	339.419	0.156153	0.259971	0.877151	2.81056	-2383.4	1897.11			2.62525	16.2315	4.09981	15.1305
	1.30793	3.31762	3.05416	28.0524	11.7463	14.9608	1.62623	9.12987	1.43307	30.1216	3.94042	13.3014	386.304	0.155733	0.260417	0.864073	2.79938	-2380.61	2896.86			2.5599	18.2532	4.06306	15.7878
	1.34414	3.21803	3.40184	30.258	12.9706	16.2542	1.65848	9.20697	1.45585	31.5798	3.97228	13.1786	387.032	0.156436	0.259806	0.844741	2.79569	-2378.13	3721.38			2.65467	19.8276	4.1071	16.2435
	1.36761	3.09597	3.61628	31.8272	13.9125	17.0507	1.65423	8.74094	1.44593	32.645	4.11844	12.7439	385.825	0.157581	0.258879	0.809199	2.78852	-2376.2	4255.63			2.69329	20.9302	3.94703	16.5024
	1.44043	2.89088	3.88177	32.4915	14.0991	17.565	1.78007	8.62106	1.42956	34.7026	4.18289	12.5881	405.844	0.158803	0.258891	0.791392	2.78873	-2375.64	4508.29			2.73769	21.3852	3.94356	17.1578
	1.46413	2.93472	3.81866	32.2414	13.9141	18.1172	1.86763	7.85594	1.4254	35.0096	4.14389	12.3483	416.596	0.159817	0.258225	0.784853	2.80613	-2376.56	4556.85			2.73917	21.4242	3.71632	17.1673
	1.52852	2.91764	3.74159	30.5851	13.7747	18.2796	1.97397	7.18704	1.51133	34.9759	4.23006	12.2521	388.488	0.16057	0.257444	0.773819	2.83157	-2379.7	4368.58			2.72925	20.8798	3.55745	17.1527
	1.67937	2.9885	3.55063	28.2013	13.2465	17.656	2.13943	6.06764	1.57606	34.461	4.22196	11.7246	341.525	0.161452	0.257376	0.765364	2.85335	-2384.86	4017.5			2.7395	19.7013	3.26104	16.8025
	1.78583	2.82952	3.24388	25.7775	13.2213	16.5342	2.31588	5.29435	1.68123	33.5618	4.24536	11.4144	326.965	0.162316	0.257577	0.759783	2.86538	-2391.47	3519.72			2.61974	18.511	3.09716	16.4072
	1.90147	3.27103	2.801	23.9195	12.9346	15.3854	2.45897	4.65798	1.72554	31.5814	4.18227	11.1238	323.53	0.163096	0.258225	0.751105	2.87004	-2398.44	2880.73			2.65783	17.4132	2.9475	15.6292
	2.04987	3.6212	2.39543	23.2557	12.7978	14.6124	2.62453	3.98427	1.78159	30.989	4.28348	10.6035	316.415	0.16388	0.258998	0.740065	2.86189	-2405.43	2151.45			2.68883	16.8887	2.7968	15.292
	2.17143	3.76912	2.13142	24.8181	13.1624	13.899	2.80387	3.77418	1.78684	31.2732	4.34129	9.94987	322.076	0.165049	0.258637	0.729978	2.85351	-2412.74	1341.82			2.69066	17.2932	2.78829	15.1881
	2.31722	3.99109	1.98723	25.3389	13.3111	14.0249	3.00008	3.71005	1.82263	31.4168	4.43193	9.54695	329.836	0.165922	0.25888	0.72051	2.84006	-2420.53	516.681			2.76518	17.5583	2.84425	15.1319
	2.35912	4.34072	1.86634	26.0144	13.7032	14.0024	3.05	3.82412	1.82976	31.6565	4.4186	9.39939	325.114	0.166748	0.258464	0.715985	2.84649	-2428.25	-219.661			2.85539	17.9066	2.90129	15.1582
	2.49729	4.65107	1.8612	25.8399	13.687	14.3625	3.20331	3.97404	1.93566	30.489	4.43012	8.92835	323.856	0.166977	0.258156	0.718189	2.846	-2436.38	-872.598			3.00318	17.9632	3.03767	14.6158
	2.62086	4.03582	1.8373	26.0549	14.0656	13.9943	3.39369	4.18976	1.98865	29.5569	4.39075	8.57596	348.907	0.166952	0.257482	0.715955	2.85052	-2444.8	-1422.62			2.83133	18.0383	3.1907	14.1745
	2.68886	4.14944	1.79942	24.5674	14.4411	13.502	3.4466	4.54734	2.00274	27.0445	4.19723	7.86337	377.566	0.166569	0.257083	0.715248	2.84787	-2452.43	-1854.27			2.87924	17.5035	3.33223	13.035
	2.7452	4.39335	1.7629	24.3024	14.2648	12.7592	3.49154	4.66833	2.06859	24.8466	4.10048	7.38407	363.757	0.166868	0.256974	0.71295	2.8378	-2457.65	-2183.41			2.96715	17.1088	3.40949	12.1104
	2.838	4.4356	1.76638	23.8319	14.3681	12.1311	3.59894	4.85668	2.12634	22.799	4.07245	7.00963	350.27	0.16646	0.25663	0.731224	2.82551	-2461.57	-2452.57			3.01332	16.777	3.52732	11.2937
	2.95097	4.25776	1.72098	24.738	15.1294	11.8316	3.78712	5.3027	2.12645	21.1237	4.11452	6.63458	368.69	0.166577	0.256052	0.740881	2.81788	-2462.77	-2660.27			2.97657	17.233	3.73876	10.6243
	3.02933	4.18188	1.78564	25.6201	15.8341	11.5987	3.87854	5.7988	2.18975	20.2479	3.98933	6.29126	369.035	0.167141	0.256527	0.746983	2.81121	-2462.69	-2819.42			2.99895	17.6843	3.9557	10.1762
	3.12177	4.16501	1.84654	25.9734	15.4035	11.4548	4.00369	6.1023	2.2488	18.6101	4.01671	5.98185	328.727	0.168678	0.256679	0.758615	2.80026	-2462.13	-2911.71			3.04444	17.6105	4.11826	9.5362
	3.17316	3.95928	1.83774	25.2475	14.2516	11.4621	4.06652	6.59193	2.22885	17.2518	4.03307	5.88834	295.308	0.169122	0.25711	0.77208	2.78361	-2461.42	-2959			2.99006	16.9871	4.29577	9.05774
	3.11798	3.70012	1.85007	24.4225	14.3089	11.682	4.03041	7.15726	2.22354	15.4867	3.9889	5.94282	315.022	0.168809	0.25735	0.774305	2.77004	-2460.56	-2958.81			2.88939	16.8045	4.4704	8.47281
	2.98703	3.45471	1.88413	24.1556	13.2591	11.3822	3.86702	7.57624	2.26036	13.7471	3.82688	5.82124	324.484	0.168674	0.257835	0.77048	2.76864	-2459.57	-2922.58			2.77529	16.2656	4.56787	7.79842
	2.86529	3.25833	1.86185	22.5888	11.942	10.8946	3.69543	8.06861	2.20655	11.9103	3.70416	5.47242	306.334	0.168758	0.257539	0.773979	2.76195	-2457.72	-2862.58			2.66182	15.1418	4.65686	7.02895
	2.6543	3.12679	1.85317	20.8845	11.6924	10.5009	3.33434	8.49987	2.07542	10.3458	3.50652	5.26659	306.214	0.16809	0.257518	0.780561	2.76826	-2454.92	-2781.92			2.54475	14.3593	4.63654	6.37297
	2.49393	2.87787	1.83925	20.1374	11.2038	10.1616	3.10633	8.80112	1.95028	9.71256	3.3461	5.14891	322.441	0.166649	0.257974	0.780746	2.77257	-2451.82	-2690.26			2.40368	13.8342	4.61924	6.06919
	2.34984	2.73173	1.82196	19.129	10.3472	9.55367	2.88447	8.76387	1.89356	9.15099	3.13738	4.97872	307.697	0.165835	0.257866	0.779831	2.76956	-2448.58	-2584.37			2.30117	13.0099	4.51397	5.7557
	2.29636	2.5612	1.86993	17.7849	10.5336	8.64611	2.74235	8.73422	1.80179	8.46884	3.01392	4.90118	284.893	0.164958	0.257802	0.792166	2.76142	-2445.13	-2453.92			2.2425	12.3215	4.42612	5.46131
	2.18559	2.51916	1.86667	16.3026	9.97972	8.39394	2.62883	9.25412	1.7294	7.99408	2.98506	4.9109	273.691	0.163413	0.258099	0.805995	2.73954	-2440.46	-2324.32			2.19047	11.5587	4.53745	5.29668
	2.11314	2.48591	1.87067	15.9654	9.89838	8.2245	2.55281	9.05152	1.69729	8.15278	2.99429	5.2984	286.202	0.162161	0.258404	0.820035	2.72509	-2435.04	-2204.07			2.15657	11.3628	4.43387	5.48182
	2.02362	2.54672	1.89365	16.1928	9.52721	8.45515	2.45742	9.16886	1.72958	8.49615	2.982	5.64449	299.133	0.161467	0.258329	0.824717	2.72264	-2428.39	-2113.08			2.15466	11.3917	4.45195	5.70754
	1.99842	2.55487	1.95559	16.5662	9.19007	8.33662	2.39091	9.23841	1.72973	9.11865	3.01105	6.14159	316.012	0.16081	0.258173	0.837121	2.71954	-2421.15	-2039.91			2.16963	11.3643	4.45302	6.09043
	1.94606	2.62492	1.89204	17.0924	8.69738	8.39189	2.36811	9.39508	1.68228	9.88244	3.04225	6.59507	341.1	0.160825	0.25799	0.845869	2.71793	-2412.42	-2009.92			2.15434	11.3939	4.48182	6.50659
	1.94703	2.72547	1.87529	18.5448	8.5159	8.3469	2.32821	9.10229	1.69457	10.5414	2.96756	7.35074	361.021	0.161703	0.25701	0.840683	2.73581	-2405.04	-2006.67			2.1826	11.8025	4.37502	6.95322
	1.8998	2.7557	1.89911	19.4066	8.25353	8.26197	2.32061	8.67568	1.71125	11.221	2.8846	7.92488	382.937	0.161909	0.25565	0.84144	2.75738	-2398.5	-2035.77			2.18487	11.974	4.23585	7.34351
	1.94283	2.957	1.92436	20.4265	7.84449	7.95055	2.36506	8.63038	1.68916	11.8187	2.91761	8.48387	400.757	0.162389	0.255259	0.849538	2.77214	-2392.51	-2086.51			2.27473	12.0738	4.2282	7.74005
	1.9082	3.20281	2.01301	20.9145	8.01914	7.87779	2.33219	8.24332	1.70368	11.8152	2.90043	8.86382	401.025	0.162439	0.255514	0.857825	2.77388	-2387.23	-2158.26			2.37467	12.2705	4.09306	7.85983
	1.92436	3.4377	2.08118	21.0655	8.02912	7.96003	2.37272	7.663	1.73362	11.6921	2.89099	8.87775	385.924	0.162622	0.256951	0.85304	2.77043	-2382.85	-2250.1			2.48108	12.3516	3.92311	7.82027
	1.94037	3.58782	2.10206	20.5733	7.7169	7.62283	2.35742	7.45555	1.72778	11.8598	2.92339	8.75094	400.162	0.162372	0.257347	0.85945	2.76044	-2379.03	-2341.88			2.54342	11.971	3.84692	7.84471
	1.93157	3.68809	2.02303	19.73	7.72439	7.54156	2.37212	7.84597	1.72928	11.2909	2.95284	8.30266	403.982	0.16277	0.258792	0.867296	2.74963	-2375.43	-2444.01			2.54756	11.6653	3.98246	7.51546
	1.92105	3.74609	2.03438	19.5247	7.96422	7.38951	2.34068	7.85432	1.7855	11.374	2.84729	7.77484	386.939	0.163377	0.260427	0.871239	2.74492	-2372.3	-2558.76			2.56717	11.6262	3.9935	7.33204
	1.85589	3.76093	1.93792	18.2941	7.65031	7.10381	2.31263	7.90673	1.79445	11.1743	2.77392	7.19612	375.646	0.16444	0.260768	0.872717	2.75652	-2370.68	-2664.39			2.51825	11.0161	4.0046	7.04811
	1.84332	3.64654	1.83894	18.3765	7.54273	6.93676	2.31779	7.79938	1.85953	10.9968	2.65665	6.77028	397.922	0.164044	0.259666	0.877265	2.76942	-2369.31	-2759.02			2.44293	10.952	3.99223	6.80792
	1.81623	3.61162	1.81647	17.8359	7.85585	7.20684	2.2567	8.05199	1.88414	10.3501	2.51619	6.10571	422.206	0.165097	0.258491	0.874807	2.7883	-2368.32	-2850.01			2.41478	10.9662	4.06428	6.324
	1.75743	3.66317	1.79727	18.7505	7.52625	7.42669	2.20168	8.1322	1.87209	10.2032	2.5163	5.85901	398.198	0.165319	0.257969	0.863203	2.80003	-2367.47	-2924.37			2.40596	11.2345	4.06866	6.19283
	1.78365	3.58243	1.86379	19.1531	7.88345	7.75553	2.17778	8.34167	1.89833	10.0803	2.55204	6.00364	372.99	0.165291	0.257479	0.851302	2.79501	-2367.26	-2976.66			2.40996	11.5974	4.13926	6.212
	1.838	3.36943	1.8889	18.4134	7.82368	7.86843	2.23363	8.2258	1.90136	9.6897	2.59287	5.82145	356.724	0.165862	0.257841	0.84151	2.78438	-2366.32	-3028.42			2.36544	11.3685	4.12026	6.03467
	1.85426	3.44893	1.87705	17.4859	8.19792	7.9247	2.2446	8.21854	1.8578	9.23914	2.60922	5.84255	323.38	0.166778	0.257689	0.841723	2.77263	-2364.71	-3080.36			2.39341	11.2029	4.10698	5.89697
	1.87513	3.51291	1.94657	17.4737	8.28026	7.79401	2.30131	8.39889	1.88005	9.1942	2.67054	5.87884	281.159	0.166959	0.258966	0.848484	2.76121	-2362.3	-3118.4			2.44487	11.1826	4.19342	5.91453
	1.85007	3.41039	1.98618	17.4651	8.5901	7.64822	2.28833	8.33491	1.90012	8.55803	2.70502	5.89005	232.13	0.166775	0.259374	0.855234	2.76026	-2360.18	-3148.78			2.41554	11.2345	4.17445	5.7177
	1.82252	3.33355	1.97521	16.5506	8.91759	7.27482	2.26946	7.90708	1.83488	7.89767	2.71212	5.96675	211.509	0.166606	0.259597	0.866303	2.75194	-2357.93	-3175.18			2.37709	10.9143	4.00381	5.52551
	1.79705	3.22727	1.88518	16.3237	9.11288	7.04505	2.26415	7.8786	1.81008	7.50117	2.69535	5.77684	213.447	0.165756	0.259618	0.884087	2.7434	-2356.02	-3199.78			2.30317	10.8272	3.98427	5.32445
	1.78069	3.18504	1.90879	16.2387	9.45945	6.96766	2.2545	8.06007	1.76177	7.17912	2.64749	5.63146	239.7	0.165176	0.260145	0.88452	2.73491	-2354.35	-3213.86			2.29151	10.8886	4.02545	5.15269
	1.72961	2.97651	1.86868	16.2346	9.80108	7.08577	2.19729	8.0089	1.68453	6.72506	2.65741	5.38409	298.134	0.164326	0.260427	0.879483	2.72617	-2353.52	-3230.38			2.1916	11.0405	3.96358	4.92219
	1.72998	2.87453	1.79131	15.8389	9.8002	7.06674	2.18097	7.79234	1.6599	6.35565	2.62737	5.34363	354.623	0.164182	0.261357	0.861635	2.71182	-2353.09	-3249.92			2.13194	10.9019	3.87773	4.77555
	1.73338	2.85388	1.80242	15.6705	9.68933	7.57748	2.17823	7.79018	1.68012	6.1103	2.54622	5.09188	380.851	0.165248	0.262044	0.841762	2.70693	-2352.63	-3268.31			2.12989	10.9791	3.88284	4.5828
	1.76197	2.96487	1.8137	15.2984	9.63967	8.19892	2.23756	7.82014	1.67831	5.49889	2.51514	4.89324	390.026	0.165485	0.261793	0.81329	2.69955	-2351.99	-3282.91			2.18018	11.0457	3.912	4.30242
	1.78172	2.90873	1.82307	15.4473	9.88269	8.52946	2.24795	7.79347	1.76101	5.24074	2.54138	4.86266	392.384	0.165066	0.260159	0.787068	2.69752	-2351.53	-3294.42			2.17117	11.2865	3.93414	4.21493
	1.79237	2.8962	1.86564	14.7941	9.4531	8.75758	2.26054	7.75412	1.84166	5.73398	2.54455	4.99118	369.168	0.165159	0.259251	0.7729	2.69237	-2351.13	-3303.06			2.18474	11.0016	3.95211	4.42324
	1.81997	2.93257	1.89324	14.9256	9.40681	9.24925	2.27187	7.97285	1.88651	5.79461	2.56329	4.85621	318.367	0.16561	0.257829	0.760622	2.70191	-2350.61	-3310.01			2.21526	11.1939	4.04374	4.4047
	1.83135	2.94229	1.87811	15.499	9.39484	9.85173	2.30681	8.25729	1.99362	5.66266	2.51002	4.87554	296.779	0.165341	0.25638	0.768712	2.71211	-2350.05	-3318.67			2.21725	11.5819	4.18591	4.34941
	1.78374	2.82024	1.90095	15.6453	9.76759	9.97884	2.23966	8.04176	2.0341	5.63937	2.44055	5.02236	307.999	0.165142	0.255695	0.775628	2.72684	-2349.67	-3326.66			2.16831	11.7972	4.10518	4.36743
	1.7236	2.86666	1.87568	15.6699	9.73768	10.1607	2.13941	8.0482	2.02331	5.73791	2.44514	5.10735	320.558	0.165827	0.256516	0.773836	2.74517	-2349.23	-3333.71			2.15531	11.8561	4.07031	4.43013
	1.65935	2.89159	1.80482	16.7636	9.86736	10.5344	2.08316	8.14732	2.0351	5.45809	2.44354	5.21191	325.695	0.165791	0.256802	0.778039	2.75477	-2348.84	-3339.64			2.11859	12.3885	4.08853	4.37118
	1.59342	2.93695	1.75346	17.4021	10.2176	10.915	2.00091	8.02266	2.01713	4.92695	2.38343	5.43192	343.997	0.16541	0.256992	0.769066	2.76284	-2348.25	-3344.31			2.09461	12.8449	4.01357	4.24743
	1.57584	3.00943	1.75047	18.195	10.1689	11.2038	1.97581	7.91415	1.99922	4.97593	2.36453	6.16645	371.333	0.165665	0.256587	0.760238	2.76764	-2347.69	-3344.78			2.11192	13.1892	3.96306	4.50231
	1.56257	3.10229	1.73581	18.587	10.6004	11.4163	1.96169	7.90739	2.03022	5.30497	2.36862	6.52971	381.02	0.165359	0.256325	0.75587	2.77321	-2346.93	-3344.9			2.13356	13.5346	3.96643	4.73444
	1.76144	3.15781	1.87265	18.9699	10.7618	11.8328	2.02874	8.02112	2.01318	5.73478	2.36542	6.56395	367.247	0.164691	0.254929	0.75378	2.76604	-2346.45	-3344.71			2.26397	13.8548	4.02101	4.88805
	1.79314	3.23915	1.97807	18.7621	10.715	12.1316	2.04938	7.91935	1.97652	5.93453	2.35053	6.49308	358.382	0.165356	0.25439	0.73933	2.76318	-2345.46	-3344.9			2.33679	13.8696	3.98175	4.92605
	1.82051	3.28885	2.09334	19.3909	10.0918	12.426	2.04828	7.76855	2.018	6.23494	2.3309	6.58196	380.753	0.166061	0.253912	0.738406	2.75778	-2345.06	-3344.73			2.4009	13.9695	3.94495	5.04926
	1.81806	3.36091	2.13449	19.59	9.99459	12.6098	2.05801	7.69944	2.0084	6.45853	2.31927	6.34439	406.3	0.165585	0.253511	0.750355	2.75538	-2344.53	-3344.88			2.43782	14.0648	3.92195	5.04073
	1.79428	3.51766	2.14912	19.7179	9.3936	12.4828	2.0264	7.77951	2.00333	6.23471	2.33156	5.81338	407.748	0.165255	0.253688	0.745806	2.74513	-2344.3	-3344.77			2.48702	13.8648	3.93641	4.79322
	1.7133	3.52972	2.13405	19.9917	8.74417	12.4196	1.99002	7.39744	2.08998	6.18704	2.24126	5.65725	399.604	0.165121	0.254815	0.734553	2.72439	-2343.67	-3344.88			2.45903	13.7185	3.82581	4.69518
	1.54747	3.48607	2.07051	19.7443	8.88715	12.2725	1.931	7.40267	2.22013	6.18337	2.19867	5.82537	397.806	0.164628	0.255357	0.727998	2.7164	-2343.34	-3344.81			2.36802	13.6347	3.85127	4.7358
	1.53776	3.55647	1.95983	18.6974	9.07976	12.1228	1.9332	7.59922	2.37222	6.19717	2.24313	5.91246	397.722	0.163802	0.25583	0.725724	2.70253	-2342.84	-3344.9			2.35136	13.3	3.96821	4.78425
	1.50728	3.55802	1.93175	18.2137	9.3364	11.8215	1.88907	7.77971	2.47516	6.68502	2.18484	5.66885	351.857	0.163226	0.256714	0.716692	2.67538	-2341.94	-3344.79			2.33235	13.1239	4.04798	4.84624
	1.47567	3.51801	1.87801	17.923	10.0358	11.7898	1.87275	7.84139	2.5329	6.8969	2.2096	5.71475	298.95	0.163063	0.257718	0.716243	2.65278	-2341.53	-3344.91			2.29056	13.2495	4.08235	4.94042
	1.48702	3.58617	1.87271	17.2402	10.0994	11.8983	1.86467	7.98594	2.58804	7.06261	2.19502	5.86615	281.463	0.162345	0.25847	0.716187	2.61011	-2340.41	-3344.75			2.3153	13.0793	4.14622	5.04126
	1.50457	3.75548	1.96502	16.8684	10.0997	11.6881	1.88072	7.88556	2.59769	7.12229	2.22367	5.54167	284.422	0.161361	0.258867	0.724193	2.58732	-2340.66	-3344.89			2.40835	12.8854	4.12132	4.96254
	1.51693	3.68433	1.98746	17.1188	9.75206	11.7417	1.8566	7.94454	2.63331	7.24328	2.15966	5.31498	265.344	0.160296	0.258836	0.731134	2.57088	-2339.35	-3344.68			2.39624	12.8709	4.14482	4.90597
	1.51566	3.50286	1.97442	16.6742	9.77522	11.349	1.84347	7.72949	2.56418	6.83107	2.12607	5.074	245.177	0.158829	0.258272	0.743083	2.55889	-2340.33	-3344.83			2.33098	12.5995	4.04572	4.67704
	1.55308	3.56107	1.92492	16.6975	9.11187	11.428	1.88128	7.40766	2.49076	7.07482	2.12915	4.78168	255.75	0.157517	0.258373	0.748786	2.54553	-2338.73	-3344.6			2.34636	12.4125	3.92657	4.66188
	1.54457	3.51078	1.91436	16.662	8.54441	11.3819	1.87412	7.45554	2.51588	7.20363	2.11191	4.45435	290.458	0.157293	0.257903	0.75831	2.56075	-2340.18	-3344.75			2.32324	12.1961	3.94851	4.58996
	1.51652	3.5062	1.81239	16.8297	8.52891	11.275	1.88985	7.81126	2.44263	7.04967	2.17852	4.16631	313.42	0.157454	0.257129	0.753805	2.57693	-2338.37	-3344.51			2.27837	12.2112	4.04792	4.46483
	1.45899	3.55316	1.75957	16.1077	8.20324	11.1784	1.86951	8.00193	2.41542	6.50334	2.16366	4.04953	314.324	0.158059	0.25849	0.751823	2.59037	-2340.45	-3344.7			2.25724	11.8298	4.09562	4.23884
	1.46482	3.79776	1.78009	16.2089	8.55601	11.2506	1.88293	8.13026	2.3981	6.40949	2.26703	3.90042	315.509	0.159444	0.259686	0.740853	2.60592	-2338.81	-3344.53			2.34755	12.0052	4.1371	4.19231
	1.48458	4.0257	1.81444	15.962	8.40816	11.1485	1.92215	8.16292	2.39789	6.29563	2.30675	3.88294	326.382	0.160624	0.260941	0.736616	2.63595	-2340.88	-3344.72			2.44157	11.8395	4.16099	4.16177
	1.488	4.24032	1.84226	15.6007	8.28354	10.6064	1.93206	8.1326	2.40187	6.41134	2.34223	3.91098	359.986	0.161168	0.261545	0.72788	2.66327	-2339.72	-3344.6			2.52352	11.4969	4.15551	4.22152
	1.55473	4.54212	1.89569	15.5738	8.0135	10.114	1.93814	7.84231	2.45282	6.45789	2.32109	3.97048	372.046	0.161104	0.262303	0.728402	2.67918	-2341.46	-3344.73			2.66418	11.2338	4.07776	4.24982
	1.61166	4.73794	1.96464	15.6875	8.1905	10.0931	1.95079	7.29692	2.43843	6.77384	2.27784	4.08059	373.329	0.160737	0.262013	0.728487	2.7071	-2340.96	-3344.66			2.77142	11.3237	3.89538	4.37742
	1.65383	5.1539	2.07652	15.4271	8.45255	10.1836	1.94889	7.01351	2.57266	7.23577	2.23891	4.24708	384.063	0.160462	0.261456	0.732839	2.74443	-2342.11	-3344.78			2.96142	11.3544	3.84502	4.57392
	1.65112	5.35339	2.12544	15.38	8.37666	10.3075	1.97556	6.92508	2.6341	7.55738	2.1757	4.49092	405.137	0.15986	0.260508	0.735909	2.78172	-2342.31	-3344.74			3.04332	11.3547	3.84492	4.74133
	1.68619	5.49912	2.17093	16.4872	8.24161	10.5011	1.96934	6.75543	2.74356	8.76304	2.12929	4.72433	411.29	0.160361	0.259114	0.728577	2.81341	-2342.35	-3344.85			3.11875	11.7433	3.82278	5.20555
	1.60427	5.6432	2.19327	17.1562	8.40465	10.6257	1.88781	6.44924	2.77107	10.2219	2.06163	5.20564	396.187	0.160611	0.258988	0.722494	2.84681	-2345.91	-3344.82			3.14691	12.0622	3.70271	5.82974
	1.58036	6.07274	2.27492	18.15	8.10267	10.3273	1.82683	6.1709	2.81893	12.3163	2.01057	5.97042	368.703	0.160915	0.259187	0.72565	2.86394	-2354.76	-3344.95			3.30934	12.1933	3.60556	6.76577
	1.53427	6.51492	2.22218	20.2047	7.38125	9.97809	1.76729	5.88116	2.86132	14.2167	1.93424	6.54827	358.949	0.161461	0.259733	0.731733	2.85936	-2379.76	-3344.88			3.42379	12.5213	3.50326	7.56641
	1.49726	6.61022	2.17249	22.0323	6.89774	9.55293	1.64467	5.98103	2.91896	17.8307	1.91528	7.28092	341.875	0.1618	0.260238	0.748134	2.85601	-2313.12	-3345.01			3.42665	12.8276	3.51489	9.00896
	1.42509	6.53817	2.20392	23.519	6.99125	9.28877	1.56978	5.76245	2.92309	20.8466	1.95765	8.28296	348.317	0.161936	0.260798	0.759739	2.84843	-2017.17	-3344.74			3.38906	13.2663	3.41844	10.3624
	1.34545	6.68148	2.15411	24.9293	6.99343	8.86762	1.45513	5.6436	2.93764	23.1834	2.03784	9.79952	347.868	0.162116	0.262207	0.781196	2.8313	-1612.59	-3344.73			3.39368	13.5968	3.34546	11.6736

## Sheet: P210 U3
	Ra Li	Oi Li	Oe Li	MF Li	ICO Li	LO Li	Ra Re	Oi Re	Oe Re	MF Re	ICO Re	LO Re	EKG	Kippwinkel	Rotwinkel	Kraft x	Kraft y	Druck li	Druck re			Bauch links	Rücken links	Bauch rechts	Rücken rechts
	1.75033	9.23997	3.81803	46.0986	5.70923	11.5449	1.89391	8.56347	5.89291	46.8425	4.43381	24.767	283.832	0.140202	0.329049	0.981541	3.91504	40	2718.26			4.93611	21.1176	5.4501	25.3478
	1.79907	8.98673	3.74572	47.8521	5.92185	12.1	1.93508	8.96965	5.60489	49.0529	4.48172	25.6498	310.828	0.140228	0.329676	0.984614	3.9093	38	2715.01			4.84384	21.958	5.50321	26.3948
	1.79079	8.8135	3.66413	50.1016	6.3006	12.7514	1.93139	9.35841	5.54339	48.7662	4.54288	25.4362	325.019	0.140674	0.329124	0.992134	3.90193	1.56689	2712.05			4.75614	23.0512	5.61107	26.2484
	1.83221	8.43199	3.79868	51.1406	6.43743	13.0014	1.95808	9.34212	5.65368	49.8903	4.74925	25.8171	338.59	0.141922	0.327978	1.00138	3.89698	11	2710.55			4.68763	23.5265	5.6513	26.8189
	1.83035	8.40769	3.91605	51.7123	6.67736	12.9748	1.98046	9.20953	5.49047	49.7106	4.8401	26.1788	359.388	0.142227	0.327614	1.00601	3.89787	159.252	L			4.71803	23.7882	5.56015	26.9098
	1.87207	8.13087	3.85394	52.3463	6.6886	12.875	2.04846	9.41505	5.49235	49.8105	4.83368	26.9036	379.538	0.143151	0.326501	1.02195	3.89808	99.9813	2719.3			4.61896	23.97	5.65195	27.1826
	1.89219	7.78164	3.87011	51.3631	6.56487	12.3313	2.05032	9.12229	5.65887	48.9924	4.81734	27.221	395.665	0.143309	0.325253	1.03754	3.89721	-150.037	2725.39			4.51464	23.4198	5.61049	27.0103
	1.88476	7.90514	3.90823	48.9505	6.37228	11.8888	1.99962	8.68517	6.12406	47.3424	4.75189	26.3145	404.129	0.143873	0.324401	1.04518	3.89178	-498.866	2733.18			4.56604	22.4039	5.60295	26.1363
	1.81846	7.72365	3.92515	45.8709	6.17511	11.2143	1.96283	8.02412	6.39413	44.1117	4.79839	24.8158	431.258	0.143904	0.324495	1.0448	3.88757	-878.929	2742.9			4.48909	21.0868	5.46036	24.5753
	1.80221	7.34004	3.92376	40.5689	5.81987	10.8038	1.93055	7.47011	6.81835	41.4846	4.82059	23.8482	467.437	0.143738	0.325664	1.03703	3.88045	-1248.55	2750.07			4.35533	19.0642	5.40634	23.3844
	1.76399	7.19481	3.80147	35.9668	5.27832	9.82811	1.94021	7.25015	7.34454	38.1215	4.8962	22.615	494.91	0.143706	0.326071	1.03059	3.8798	-1585.93	2756.01			4.25342	17.0244	5.51163	21.8776
	1.73067	7.28511	3.70938	30.7064	4.81038	8.72025	1.91815	7.03191	7.71003	36.7403	5.09207	21.5628	505.455	0.143519	0.327308	1.02692	3.87648	-1879.25	2762.41			4.24172	14.7457	5.55336	21.1317
	1.704	7.50323	3.68147	24.1521	4.50274	7.86206	1.89246	7.05413	7.82179	34.6647	5.53606	19.9965	504.797	0.142911	0.328963	1.01792	3.87963	-2105.45	2770.87			4.29623	12.1723	5.58946	20.0658
	1.64803	7.79924	3.49578	22.4592	4.24288	7.18298	1.87442	7.46675	7.76478	34.5694	6.01465	18.9258	494.461	0.14298	0.330027	1.01141	3.87806	-2268.24	2779.57			4.31435	11.295	5.70198	19.8366
	1.65726	7.81147	3.42472	20.9949	4.1049	6.80007	1.89747	7.38399	7.36618	34.5027	6.33334	18.6913	479.035	0.142818	0.330441	1.0073	3.8856	-2384.16	2788			4.29782	10.6333	5.54921	19.8425
	1.64121	8.25831	3.39662	19.5618	3.87371	6.22521	1.93946	7.45814	7.26609	35.7128	6.80357	18.2512	466.262	0.142881	0.329934	1.00536	3.89064	-2470.62	2797.03			4.43205	9.88692	5.55457	20.2558
	1.62115	8.94093	3.47584	18.6014	3.78352	5.39047	1.95679	7.30227	6.9866	37.5905	7.17215	17.281	454.421	0.142552	0.329641	1.00428	3.89327	-2540.67	2807.94			4.67931	9.25848	5.41522	20.6812
	1.60104	9.40306	3.44191	17.7579	3.58124	4.97663	2.02485	7.19452	6.81355	37.166	7.63417	16.3943	445.835	0.14297	0.328622	1.01064	3.8973	-2591.32	2817.61			4.81534	8.77191	5.34431	20.3982
	1.6035	9.89535	3.51139	17.8201	3.66963	4.87959	2.14556	7.55762	6.64165	37.9332	7.88267	15.2404	436.479	0.14287	0.327672	1.01497	3.89859	-2628.99	2826.74			5.00342	8.78976	5.44827	20.3521
	1.65123	10.0636	3.67926	18.1923	3.74605	4.58604	2.24389	7.43933	6.60041	37.913	7.7107	14.4356	421.283	0.142919	0.326494	1.01964	3.90028	-2657.82	2835.52			5.13136	8.84147	5.42788	20.0198
	1.71754	10.3003	3.75311	19.4916	3.95364	4.52142	2.25877	7.63792	6.54355	40.0948	7.50889	14.8164	404.051	0.141835	0.325233	1.02325	3.90847	-2677.15	2844.65			5.257	9.32222	5.48008	20.8067
	1.7737	10.2373	3.81853	20.3684	4.12445	4.82412	2.26077	7.99704	6.23813	42.2591	7.24581	14.3404	383.499	0.140978	0.324939	1.01538	3.90015	-2691.27	2853.04			5.27651	9.77232	5.49865	21.2818
	1.79116	10.1434	3.90327	22.0975	4.33584	5.50503	2.25018	8.46623	5.98577	41.2858	6.74808	14.4056	351.717	0.140444	0.32436	1.01139	3.89728	-2698.87	2859.16			5.27927	10.6461	5.56739	20.8131
	1.86184	9.82817	3.89901	23.8244	4.39366	5.87474	2.23016	8.81359	5.46778	41.508	6.10551	14.3086	315.739	0.139311	0.32498	0.999522	3.89401	-2702.24	2863.04			5.19634	11.3643	5.50384	20.6407
	1.92666	9.51534	3.97576	24.8917	4.57216	6.46159	2.18928	8.9195	5.24463	41.4969	5.43484	14.1155	290.371	0.138762	0.324996	0.982619	3.87536	-2704.92	2868.19			5.13926	11.9752	5.45113	20.3491
	1.9335	9.23996	3.93899	27.1418	4.65893	7.16251	2.06155	8.88411	4.96345	39.8984	4.74846	13.8395	273.795	0.138541	0.324778	0.968007	3.85397	-2704.48	2872.17			5.03748	12.9877	5.30304	19.4955
	1.91528	8.99124	3.95646	27.8968	4.66524	7.25165	2.09391	9.20088	4.90699	36.6075	4.27138	13.6043	267.252	0.138608	0.324904	0.955082	3.82205	-2703.75	2875.65			4.95433	13.2712	5.40059	18.1611
	1.90495	8.55051	3.86944	27.7961	4.57106	7.27102	2.14806	8.91971	4.86339	33.0976	4.12708	13.5425	261.994	0.138934	0.325269	0.947269	3.80388	-2701.85	2875.93			4.77497	13.2127	5.31039	16.9224
	1.93318	8.63926	3.811	27.8388	4.41669	7.16337	2.17946	8.60519	5.25018	29.6551	3.90193	13.9298	255.554	0.138873	0.324926	0.939879	3.7944	-2699.11	2873.99			4.79448	13.1396	5.34494	15.829
	1.92185	8.87817	3.80925	26.2871	4.3194	6.65711	2.23007	8.67722	5.67111	27.2153	4.15629	13.8784	249.207	0.138652	0.325432	0.93116	3.78603	-2697.37	2872.19			4.86976	12.4212	5.52614	15.0833
	1.84945	8.56107	3.65385	24.4251	4.04505	6.29207	2.29038	8.55808	6.01033	24.3296	4.39006	13.8595	241.79	0.138191	0.325868	0.93787	3.77287	-2694.52	2867.44			4.68812	11.5874	5.6196	14.193
	1.81103	8.6345	3.49697	21.2988	3.80019	5.63528	2.29438	8.66531	6.7387	22.0843	4.93339	13.4919	234.266	0.137613	0.326157	0.951071	3.76686	-2691.98	2862.1			4.6475	10.2448	5.89946	13.5032
	1.82423	9.08871	3.42531	18.4424	3.5376	5.14146	2.30447	8.58832	7.42056	20.5333	5.42091	13.3521	230.209	0.137239	0.326482	0.952546	3.7624	-2689.19	2855.34			4.77942	9.04048	6.10445	13.1021
	1.80059	9.43895	3.3989	15.8293	3.31748	4.84384	2.32039	8.48487	7.77501	19.9587	6.08725	12.9986	227.038	0.137167	0.326475	0.965791	3.75731	-2686.42	2849.76			4.87948	7.99689	6.19343	13.0148
	1.79891	9.64612	3.39309	15.0374	3.20651	4.58674	2.35161	8.64207	8.00915	19.9709	6.27306	12.7498	225.707	0.137176	0.326462	0.971096	3.74118	-2684.33	2845.11			4.94604	7.61023	6.33428	12.9979
	1.80103	9.53556	3.36855	14.1442	3.20089	4.61826	2.35874	8.83479	8.00714	19.5026	6.46556	12.6418	223.685	0.137485	0.325234	0.975614	3.73005	-2682.63	2843.46			4.90172	7.32111	6.40022	12.87
	1.85245	9.72793	3.32913	14.0894	3.28817	4.75965	2.34576	8.67846	7.93404	19.1204	6.49874	13.2804	226.46	0.1381	0.324447	0.969968	3.72079	-2681.61	2843.68			4.96984	7.37909	6.31942	12.9665
	1.85302	9.69745	3.36107	14.3176	3.50107	4.82703	2.36813	8.71385	7.70925	19.145	6.41717	13.1169	234.576	0.138459	0.323758	0.964959	3.70971	-2681.95	2846.32			4.97051	7.54858	6.26374	12.893
	1.88319	9.39059	3.40022	15.4967	3.63015	5.01115	2.34239	8.83626	7.36995	19.1811	6.06354	12.9461	236.813	0.138446	0.323181	0.970247	3.70301	-2682.64	2850.41			4.89133	8.04601	6.18287	12.7302
	1.90726	9.25686	3.41447	16.2519	3.73707	5.47643	2.33751	8.8478	7.00962	18.3739	5.76915	12.7533	238.178	0.138293	0.322535	0.967849	3.71381	-2684.31	2853.22			4.85953	8.48846	6.06498	12.2988
	1.93257	8.87663	3.38735	16.6872	3.81451	5.63703	2.30804	8.719	6.70111	17.7509	5.41389	12.1584	234.364	0.137347	0.321951	0.957819	3.7336	-2686.41	2856.51			4.73218	8.7129	5.90938	11.7744
	1.94445	8.4336	3.33957	17.8571	3.84532	5.77398	2.30011	8.92281	6.42772	17.0929	5.28264	11.0608	223.923	0.137001	0.321673	0.957114	3.7504	-2688.24	2858.73			4.57254	9.1588	5.88354	11.1454
	1.95217	8.02878	3.32081	19.0739	3.88917	5.90292	2.28385	9.10595	6.25188	16.7797	5.08292	10.1081	217.856	0.136023	0.321716	0.960736	3.76768	-2690.18	2859.59			4.43392	9.62199	5.88056	10.6569
	1.96795	7.72777	3.4087	19.9543	3.89052	6.08809	2.25562	9.15844	5.94821	17.1717	4.94669	9.65586	205.221	0.135337	0.321246	0.955089	3.78524	-2692.38	2859.36			4.36814	9.97765	5.78743	10.5914
	1.99853	7.82275	3.45498	20.1498	3.86868	6.26027	2.21454	9.333	5.48522	17.7428	4.81922	9.62038	189.879	0.134953	0.321379	0.950174	3.80639	-2694.13	2858.35			4.42542	10.0929	5.67759	10.7275
	1.98877	7.87733	3.39784	19.7577	3.77127	6.1603	2.17141	9.25678	5.32775	18.5614	4.72616	9.65703	176.455	0.135314	0.321587	0.942972	3.82558	-2697.07	2857.92			4.42131	9.89643	5.58532	10.9815
	1.99878	7.55988	3.37026	20.0438	3.64867	5.78373	2.17773	9.23882	4.93459	20.7255	4.85678	10.4406	172.53	0.135478	0.322361	0.947757	3.83952	-2699.71	2857.35			4.30964	9.8254	5.45038	12.0076
	1.93841	7.7034	3.39288	20.0583	3.58721	5.59159	2.12152	9.08494	4.86946	21.643	4.87154	11.2378	188.032	0.13572	0.322866	0.94998	3.8419	-2702.8	2856.45			4.34489	9.7457	5.35864	12.5841
	1.95537	7.77142	3.49102	20.0429	3.63351	5.42673	2.0877	8.65988	4.64831	23.159	4.92071	12.0978	200.374	0.136338	0.323624	0.943508	3.85515	-2706.63	2856.66			4.40594	9.70103	5.13196	13.3925
	1.98916	7.82067	3.54708	20.0821	3.58871	5.16821	2.12301	8.33921	4.50675	24.2717	5.0591	12.7569	210.651	0.137561	0.323693	0.939332	3.86643	-2710.33	2856.59			4.45231	9.61299	4.98966	14.0292
	1.98518	7.94399	3.55523	19.9188	3.64459	4.57109	2.14607	8.1146	4.9608	24.715	5.37793	13.2576	224.749	0.1386	0.324875	0.939321	3.8818	-2714.02	2856.47			4.4948	9.37816	5.07382	14.4502
	2.01468	8.02186	3.56878	19.3852	3.61279	4.03171	2.14776	7.89013	5.44699	25.1505	5.61668	14.0833	240.974	0.1391	0.324998	0.935471	3.89851	-2717.01	2856.44			4.53511	9.00989	5.16162	14.9501
	2.00492	8.31065	3.63143	19.419	3.6217	3.83093	2.16332	7.96704	5.81696	25.22	5.63553	14.7316	256.6	0.138515	0.325113	0.933768	3.89989	-2720.23	2856.3			4.649	8.9572	5.31577	15.1957
	2.01984	8.66479	3.74071	18.9516	3.70817	3.63766	2.12891	7.96051	6.06608	25.5856	5.83206	15.0773	264.544	0.138163	0.325518	0.927645	3.90303	-2723.98	2857.33			4.80845	8.76583	5.38517	15.4983
	2.03796	8.62803	3.71458	18.5053	3.77088	3.64501	2.15878	7.63461	6.43194	25.9129	6.01113	15.5671	263.968	0.13813	0.325684	0.918127	3.90088	-2727.32	2859.31			4.79352	8.64039	5.40844	15.8304
	2.01296	8.71632	3.69346	17.4254	3.73046	3.57507	2.14198	7.71885	6.64661	25.791	6.19705	15.6803	262.174	0.137632	0.325822	0.921398	3.89407	-2730.22	2860.92			4.80758	8.24365	5.50248	15.8894
	1.97814	8.85388	3.66672	16.6892	3.63802	3.67931	2.13824	7.72186	6.70861	25.3146	6.2527	15.8669	258.299	0.13712	0.325958	0.924712	3.8888	-2732.94	2863.22			4.83292	8.00217	5.5229	15.8114
	1.96848	8.90079	3.64417	16.004	3.57792	3.72961	2.1498	7.92496	6.43625	25.014	6.14007	15.6912	251.574	0.136973	0.325824	0.930901	3.88212	-2735.78	2866.13			4.83781	7.77053	5.50367	15.6151
	1.92655	8.70773	3.55471	15.6703	3.63458	3.77311	2.11973	8.05555	6.18632	24.9516	6.12114	15.2049	241.773	0.137146	0.325524	0.936072	3.86874	-2737.67	2869.41			4.72966	7.69268	5.45387	15.4259
	1.93435	8.60647	3.55052	15.5651	3.63711	3.80308	2.13204	7.88555	6.09627	24.6759	6.0057	14.7906	236.212	0.13742	0.325187	0.943328	3.86894	-2738.73	2872.36			4.69711	7.66844	5.37129	15.1574
	1.90141	8.44551	3.44686	15.1418	3.55665	3.93914	2.12862	8.07737	5.84765	24.5888	5.96613	14.4181	233.265	0.138445	0.324682	0.942468	3.87423	-2739.04	2875.42			4.59793	7.54585	5.35121	14.991
	1.86441	8.69017	3.3929	15.5549	3.57417	3.88488	2.08199	8.06378	5.69179	25.409	5.81573	14.2443	227.71	0.139009	0.32466	0.940626	3.87841	-2739.21	2878.3			4.64916	7.67131	5.27919	15.1563
	1.81099	8.83576	3.38864	16.0592	3.58601	4.08409	2.03978	8.22242	5.52737	26.3336	5.66763	14.1228	229.237	0.139907	0.324878	0.931225	3.88214	-2739.04	2881.2			4.67846	7.90975	5.26319	15.3747
	1.77304	8.81276	3.33879	16.1544	3.5695	4.1899	1.97889	8.0614	5.39518	27.007	5.76447	14.2636	228.401	0.140749	0.324014	0.925911	3.88276	-2739.18	2883.08			4.64153	7.97126	5.14516	15.6783
	1.70503	8.65514	3.2663	16.0481	3.42508	4.31465	1.93027	8.03154	5.22093	26.9661	5.73492	14.3717	224.476	0.14169	0.3233	0.906506	3.88652	-2739.29	2885.49			4.54216	7.92927	5.06091	15.6909
	1.65671	8.8137	3.23168	15.9833	3.35424	4.45706	1.89156	8.288	4.94356	26.7876	5.6728	14.8972	220.278	0.142404	0.322852	0.8991	3.89062	-2739.62	2887.85			4.56736	7.93154	5.04104	15.7859
	1.63788	8.61783	3.15303	15.7933	3.26248	4.78263	1.83211	8.38187	4.52092	27.0606	5.71086	15.4484	215.354	0.142319	0.323322	0.891655	3.89046	-2740.71	2889.84			4.46958	7.94615	4.91163	16.0733
	1.62645	8.33573	3.14227	15.2663	3.23598	4.94827	1.81419	8.14497	4.25279	27.4258	5.69055	15.4937	210.344	0.142124	0.323573	0.88504	3.8838	-2742.28	2891.54			4.36815	7.81684	4.73732	16.2033
	1.65006	8.00675	3.11248	15.1666	3.12631	4.88179	1.81459	8.15198	3.99788	27.7749	5.63031	15.4388	206.454	0.142198	0.324248	0.88262	3.88028	-2744.02	2893.49			4.25643	7.72489	4.65482	16.2813
	1.68378	7.78759	3.13371	14.6523	3.15854	4.84699	1.87419	8.27306	3.7975	28.1523	5.41601	15.8896	197.088	0.142127	0.324603	0.880808	3.87984	-2745.96	2895.85			4.20169	7.55261	4.64825	16.486
	1.72022	7.7443	3.10411	14.7511	3.30843	4.94275	1.89407	8.412	3.72684	29.0573	5.15865	15.9177	190.515	0.142636	0.325351	0.881974	3.8773	-2747.63	2897.98			4.18954	7.66744	4.67764	16.7112
	1.73349	7.8339	3.14224	15.1742	3.31026	5.02026	1.93209	8.38831	3.87815	29.5843	5.12609	15.8392	186.488	0.142402	0.326033	0.885965	3.87713	-2749.73	2899.48			4.23654	7.83492	4.73285	16.8499
	1.73802	7.91	3.18317	15.0218	3.27717	5.05077	1.9495	8.46002	3.87115	29.9841	5.07766	15.4152	186.545	0.143452	0.326065	0.885636	3.87236	-2751.52	2900.99			4.27706	7.78325	4.76023	16.8257
	1.77854	8.02522	3.1903	14.737	3.2731	5.03962	1.9937	8.80952	4.02941	30.6643	5.12115	15.522	189.698	0.143797	0.325693	0.884844	3.86765	-2753.58	2901.93			4.33135	7.68325	4.94421	17.1025
	1.77778	8.03777	3.13906	13.8192	3.26792	5.30241	1.99546	8.797	4.14438	30.2082	5.01673	15.9311	190.107	0.143713	0.325665	0.885423	3.8685	-2755.66	2903.49			4.3182	7.46318	4.97895	17.052
	1.80296	8.21506	3.07692	13.7153	3.28286	5.53785	1.94309	8.74309	4.2192	29.4	5.11227	15.539	193.215	0.144041	0.32639	0.871909	3.87171	-2757.57	2903.1			4.36498	7.512	4.96846	16.6838
	1.79975	8.24083	3.08941	13.4139	3.23733	5.73007	1.89193	8.62736	4.16539	30.4428	5.32339	15.3757	211.17	0.143855	0.326897	0.866322	3.87035	-2759.21	2903.71			4.37666	7.46044	4.89489	17.0473
	1.83495	8.26787	3.1319	13.0845	3.19854	6.11958	1.94144	8.76395	4.16391	32.1061	5.48866	15.362	226.123	0.143637	0.327386	0.861417	3.87069	-2761.04	2904.42			4.41157	7.46753	4.95643	17.6523
	1.88729	8.42667	3.07714	13.0828	3.19555	6.54971	1.93662	8.68857	4.1113	34.0557	5.57462	15.9502	226.944	0.143797	0.326766	0.862149	3.87218	-2762.61	2905.1			4.4637	7.60934	4.91216	18.5269
	1.87603	8.44964	3.06586	12.5005	3.18066	6.75705	1.93304	8.36101	4.04969	35.0972	5.54686	16.122	224.711	0.143736	0.327236	0.880856	3.87822	-2763.74	2907.04			4.46385	7.47941	4.78124	18.922
	1.8575	8.54476	3.15581	12.5155	3.19026	6.93286	1.93594	8.47962	3.99834	36.2844	5.60903	15.8803	223.341	0.144094	0.326768	0.891222	3.87471	-2764.49	2907.45			4.51936	7.54621	4.80463	19.2579
	1.88621	8.79725	3.21575	13.2425	3.15273	7.31851	1.95888	8.65146	4.1306	40.5861	5.69312	16.6911	218.87	0.144523	0.326058	0.901504	3.87459	-2765.47	2909.51			4.63307	7.90458	4.91365	20.9901
	1.87122	8.89296	3.3142	13.6239	3.13525	8.03683	1.96181	8.65606	4.10718	42.9793	5.7179	16.7567	208.951	0.144512	0.325553	0.910719	3.8717	-2766.9	2911.6			4.69279	8.26531	4.90835	21.818
	1.84982	9.01179	3.3472	14.7099	3.12566	8.45544	1.89257	8.63287	4.11027	43.4042	5.60211	17.0491	201.973	0.14486	0.325212	0.92521	3.87323	-2768.22	2913.19			4.73627	8.76367	4.87857	22.0185
	1.81356	9.00673	3.34897	15.1736	3.10673	8.91973	1.86073	8.80708	4.13531	43.6976	5.59928	17.3032	200.812	0.144705	0.324945	0.935408	3.8646	-2768.69	2915.26			4.72309	9.06668	4.93437	22.2
	1.84836	8.96023	3.4207	16.3427	3.18252	9.94455	1.88465	8.79325	4.16821	44.5991	5.75583	17.2516	195.458	0.144027	0.325011	0.942263	3.8697	-2769	2916.25			4.74309	9.82327	4.9487	22.5355
	1.87941	8.98239	3.58979	17.4127	3.2889	10.324	1.8793	9.08906	4.28523	46.6229	5.87286	17.373	191.708	0.143584	0.324959	0.949577	3.86358	-2769.26	2918.42			4.8172	10.3419	5.08453	23.2896
	1.86464	9.04451	3.57166	18.0428	3.27486	10.617	1.83564	9.17069	4.42758	46.8546	6.06827	17.6108	192.216	0.14373	0.324537	0.958509	3.85658	-2770.25	2920.04			4.82694	10.6449	5.14464	23.5112
	1.85481	9.13635	3.57159	19.2733	3.27845	10.6968	1.87298	9.24416	4.5798	47.1972	6.21381	18.3423	197.191	0.143652	0.324143	0.9653	3.84286	-2770.17	2920.59			4.85425	11.0829	5.23231	23.9178
	1.83362	9.39072	3.58335	19.8665	3.24462	11.7517	1.86146	9.46834	4.77645	48.1555	6.41885	18.4419	195.401	0.143799	0.323602	0.970961	3.82496	-2769.72	2922.64			4.9359	11.621	5.36875	24.3388
	1.84439	9.70919	3.60864	20.2911	3.30998	12.9934	1.88538	9.65531	4.95578	48.7089	6.3784	18.187	183.78	0.14369	0.323718	0.978535	3.80421	-2768.79	2923.25			5.05408	12.1981	5.49882	24.4248
	1.82343	10.103	3.59934	21.9225	3.34935	13.9014	1.90137	10.2996	5.22585	50.6666	6.5483	18.5408	176.023	0.144095	0.324104	0.975601	3.78624	-2767.19	2925.34			5.17526	13.0577	5.80894	25.2519
	1.78788	10.5633	3.60345	22.8173	3.57833	14.8273	1.88032	10.2933	5.58894	50.8617	6.53919	19.2363	167.016	0.144346	0.324529	0.968641	3.77185	-2764.6	2925.11			5.31821	13.741	5.92084	25.5457
	1.73607	10.6806	3.64356	23.3829	3.65709	16.5178	1.87709	10.3907	5.56138	50.0751	6.45063	18.7745	162.484	0.143834	0.325449	0.962587	3.76933	-2760.69	2922.29			5.35343	14.5192	5.94304	25.1
	1.75401	10.7174	3.6964	24.2178	3.78459	17.5481	1.85002	10.67	5.50862	51.0725	6.26577	19.4177	156.627	0.143822	0.326608	0.951717	3.76723	-2756.37	2934.61			5.38927	15.1835	6.00954	25.5853
	1.72527	10.3767	3.74583	25.1234	4.03802	18.3295	1.86057	10.8191	5.35828	52.4183	6.24837	19.958	142.015	0.143358	0.326678	0.932935	3.77312	-2749.64	2951.55			5.28259	15.8303	6.01266	26.2082
	1.74669	10.3501	3.69429	26.3161	4.3837	18.471	1.88105	11.0072	5.15747	52.8317	6.08918	20.0582	132.303	0.143168	0.326449	0.921562	3.79216	-2741.93	3017.22			5.2637	16.3903	6.01523	26.3264
	1.73739	10.3721	3.74226	26.8269	4.7537	18.7522	1.86172	10.8224	5.02679	52.8477	5.79696	20.0029	135.239	0.143541	0.326475	0.918469	3.80787	-2731.79	3144.63			5.28391	16.7776	5.90363	26.2158
	1.77609	10.2924	3.80236	28.2293	4.8556	18.6704	1.91107	10.5647	4.81628	53.3163	5.69517	20.1136	136.708	0.143611	0.32651	0.92544	3.80726	-2719.6	3350.21			5.29029	17.2518	5.76403	26.375
	1.80566	10.2832	3.79201	29.4613	5.02862	18.9713	1.98483	10.5597	4.6436	55.3624	5.48593	20.6425	135.168	0.143792	0.3264	0.918604	3.80998	-2704.65	3595.09			5.29363	17.8204	5.72939	27.1636
	1.83572	10.6487	3.81859	30.9337	5.29061	19.5941	2.00817	10.6694	4.46245	54.9046	5.40947	20.7594	135.67	0.143642	0.326087	0.915941	3.8091	-2687.55	3889.33			5.43434	18.6062	5.71334	27.0245
	1.88586	10.7759	3.78923	32.4044	5.69994	20.4684	2.06941	10.5269	4.39513	54.2118	5.21715	20	145.791	0.143181	0.325765	0.916884	3.80503	-2670.29	4155.5			5.48365	19.5242	5.66381	26.4763
	1.92796	11.3869	3.80019	33.8922	5.88832	21.2308	2.10013	10.2318	4.65038	54.8826	5.12635	19.8169	158.275	0.142583	0.324626	0.918194	3.81184	-2653.16	4374.39			5.705	20.3371	5.66077	26.6086
	1.99685	11.5723	3.87894	36.0442	6.14072	21.3334	2.13716	9.84146	4.89509	55.9743	5.25133	19.0357	170.201	0.142217	0.32446	0.929097	3.82086	-2636.41	4508.87			5.81603	21.1728	5.62457	26.7538
	1.9981	11.2066	3.9734	36.0174	6.60685	22.2517	2.21007	9.75659	4.98059	56.163	5.21356	18.1669	177.022	0.141946	0.324555	0.931441	3.84083	-2622.31	4530.32			5.72604	21.6253	5.64908	26.5145
	1.99695	11.187	4.00127	35.5193	7.05217	22.8581	2.21421	9.47629	4.95521	54.5453	5.06645	17.2501	181.428	0.142118	0.324797	0.942754	3.85771	-2608.84	4463.6			5.72842	21.8099	5.54857	25.6206
	1.96371	10.9891	3.98035	34.3723	7.09087	21.8883	2.1989	8.92919	4.74175	52.3343	5.06719	15.9932	186.405	0.142697	0.324242	0.94454	3.88192	-2595.33	4297.01			5.64439	21.1172	5.28994	24.4649
	1.906	10.5324	4.0013	32.8881	7.05996	20.7907	2.18019	8.61028	4.76447	49.4807	4.88533	14.4756	190.778	0.14383	0.324729	0.952802	3.90818	-2581.23	4088.8			5.47991	20.2462	5.18498	22.9472
	1.84829	9.94464	4.01071	30.1027	6.72834	19.0433	2.18024	8.23586	4.5081	44.8256	4.69099	12.6342	202.78	0.144982	0.325569	0.96384	3.92756	-2566.78	3877.04			5.26788	18.6248	4.97473	20.7169
	1.74295	9.53681	3.97896	27.0917	6.47938	17.3427	2.18257	7.99747	4.44202	38.4422	4.34884	11.2248	216.603	0.145699	0.325853	0.971835	3.93611	-2551.33	3679.36			5.08624	16.9713	4.87402	18.0053
	1.62921	9.36308	3.91837	24.3564	5.84386	15.1528	2.1072	7.88238	4.28518	30.6761	4.20092	9.72471	224.2	0.146109	0.325734	0.971422	3.93793	-2534.21	3501.74			4.97022	15.1177	4.75825	14.8673
	1.59725	9.18651	3.84908	23.4013	5.3165	12.1835	2.03344	7.70439	4.28583	25.733	4.06722	8.31377	219.682	0.146272	0.325401	0.964123	3.94025	-2515.48	3360.53			4.87761	13.6338	4.67455	12.7047
	1.61911	9.04895	3.84271	23.4276	4.81678	9.53159	2.05166	7.62392	4.35926	22.748	3.87073	7.57724	216.575	0.145968	0.325133	0.978353	3.93272	-2495.84	3252.42			4.83692	12.592	4.67828	11.3987
	1.63334	8.74518	3.83562	23.2086	4.80873	8.3064	2.05588	7.6588	4.4068	20.689	3.75519	7.32075	215.225	0.14677	0.32498	0.992685	3.921	-2474.74	3174.74			4.73805	12.1079	4.70716	10.5883
	1.69236	8.81716	3.9828	23.518	4.70139	7.79209	2.08423	7.83627	4.44819	20.0123	3.64179	7.37194	204.78	0.14628	0.32625	0.998238	3.90947	-2452.44	3117.96			4.83077	12.0038	4.78956	10.342
	1.74736	8.93778	4.06955	24.2456	4.73469	7.49287	2.09331	7.66052	4.78022	18.5761	3.60683	7.65239	183.123	0.145935	0.326447	1.01669	3.89746	-2429.97	3072.08			4.91823	12.1577	4.84468	9.94511
	1.76172	8.90837	4.06676	24.5144	4.74759	7.42855	2.02825	7.72657	5.01895	18.2811	3.60492	8.05744	158.5	0.145848	0.32675	1.03282	3.89689	-2408.47	3046.63			4.91228	12.2302	4.92459	9.98116
	1.79673	8.5611	4.1025	24.2639	4.68099	7.42489	2.02702	7.75831	5.20145	18.6116	3.65588	8.84794	145.807	0.145644	0.328337	1.04858	3.89195	-2388.81	3024.95			4.82011	12.1233	4.9956	10.3718
	1.80182	8.43966	4.01694	24.3503	4.46582	7.30751	2.02944	7.81508	5.24211	19.6088	3.7254	10.0079	140.826	0.144797	0.329843	1.06945	3.89252	-2371.15	3011.03			4.75281	12.0412	5.02888	11.1141
	1.80928	8.35857	3.98651	23.7085	4.28101	7.22964	2.05355	7.79193	5.72934	20.7026	3.84499	10.8257	137.065	0.144441	0.33105	1.08152	3.9037	-2355.69	2997.42			4.71812	11.7397	5.19161	11.7911
	1.80229	8.02881	3.88642	22.0212	4.13281	6.85633	2.09486	7.85033	5.96625	20.8965	4.05872	11.23	135.073	0.143771	0.331574	1.09365	3.91183	-2342.78	2988.91			4.57251	11.0035	5.30381	12.0617
	1.77012	8.00085	3.63813	20.5503	3.9422	6.84299	2.12925	7.57352	6.05576	20.8067	4.27115	11.4139	147.733	0.143559	0.331742	1.09403	3.92644	-2331.84	2982.19			4.4697	10.4452	5.25284	12.1639
	1.7838	7.52174	3.55696	19.0704	3.76774	6.88715	2.15342	7.72691	5.77868	20.6808	4.4008	11.9786	170.006	0.143532	0.331109	1.08539	3.94121	-2322.21	2973.75			4.2875	9.90844	5.21967	12.3534
	1.79558	7.2749	3.45686	17.8115	3.61995	7.2027	2.24739	7.83641	5.5412	21.5191	4.42406	12.443	184.845	0.143795	0.330708	1.07287	3.95936	-2315.14	2968.63			4.17578	9.54471	5.20833	12.7954
	1.80705	6.95455	3.52506	17.2852	3.58611	7.77379	2.24527	8.03648	5.62829	21.3944	4.4283	12.2277	190.613	0.144856	0.329822	1.06682	3.98302	-2309.83	2962.12			4.09555	9.54836	5.30335	12.6835
	1.83108	6.97112	3.51725	15.8212	3.58424	8.07888	2.24351	8.48712	5.64247	20.6089	4.60541	11.7699	193.716	0.145395	0.329043	1.05207	4.00343	-2306.71	2958.67			4.10649	9.16145	5.4577	12.3281
	1.95609	7.00323	3.58359	15.0967	3.43573	8.2295	2.27419	8.89642	5.39542	19.7006	4.54146	11.5566	204.848	0.145871	0.328665	1.03843	4.01273	-2305.35	2957.31			4.18097	8.92065	5.52201	11.9329
	1.9984	6.98596	3.58347	14.4823	3.48485	8.57986	2.26636	9.30218	5.23721	20.039	4.60406	11.7081	218.63	0.146646	0.327997	1.01789	4.0153	-2306.8	2953.47			4.18928	8.849	5.60192	12.1171
	2.04321	6.91187	3.62361	13.527	3.54247	9.08658	2.26067	9.35501	5.27122	20.9487	4.57132	11.662	216.559	0.146115	0.328046	0.998581	4.0196	-2310.65	2953.1			4.1929	8.71869	5.62897	12.394
	2.05985	6.90277	3.65343	12.6237	3.41813	8.9353	2.19708	9.6572	5.13197	20.5045	4.5815	11.0412	215.07	0.145631	0.328158	0.980845	4.01603	-2315.99	2952.83			4.20535	8.32571	5.66209	12.0424
	2.12053	7.22747	3.67058	11.7333	3.3499	8.68647	2.20172	9.88971	4.91795	20.3992	4.48388	10.6292	220.854	0.145146	0.327942	0.965783	4.0083	-2321.68	2952.24			4.33953	7.92321	5.66979	11.8374
	2.13461	7.29345	3.6739	11.1314	3.14348	8.5238	2.16741	9.76942	4.72272	20.4939	4.46021	9.90922	218.261	0.144335	0.327848	0.946781	3.98878	-2328.07	2953.1			4.36732	7.59954	5.55318	11.6211
	2.138	7.15578	3.64943	10.6607	3.13537	8.2884	2.19887	9.24859	4.59465	20.3855	4.39121	9.38127	207.975	0.14358	0.327288	0.920993	3.97414	-2334.7	2951.77			4.3144	7.3615	5.34737	11.386
	2.11241	7.54399	3.57414	9.75827	3.08226	7.79539	2.15253	9.13618	4.46272	20.2607	4.11551	8.6362	190.823	0.142727	0.325919	0.90228	3.96781	-2340.67	2952.38			4.41018	6.87864	5.25048	11.0042
	2.09235	7.57406	3.54215	10.0776	2.93069	7.16584	2.16284	8.96947	4.32021	19.3129	3.90372	8.63503	172.813	0.141976	0.325537	0.881982	3.95967	-2346.45	2953.7			4.40285	6.72472	5.15084	10.6172
	2.04462	7.75627	3.54502	10.4892	3.00387	6.5501	2.21948	8.73903	4.46262	19.2998	3.8591	8.20541	164.111	0.14128	0.324996	0.879051	3.94485	-2351.12	2952.19			4.44864	6.68104	5.14038	10.4548
	2.03212	7.65864	3.53363	11.0167	2.96096	6.46715	2.25616	8.59598	4.39319	20.7741	3.87696	8.43034	146.604	0.140899	0.324785	0.881328	3.93161	-2355.18	2950.96			4.40813	6.81493	5.08178	11.0271
	1.97303	7.6084	3.45543	10.9108	3.00506	6.22659	2.24851	8.51949	4.49997	21.4441	3.86182	8.37132	123.226	0.140307	0.32408	0.896787	3.92061	-2358.44	2949.57			4.34562	6.71415	5.08932	11.2257
	1.99243	7.65255	3.46165	11.5288	3.05211	5.54588	2.29409	8.78599	4.53483	21.9034	3.75703	9.09721	114.126	0.140171	0.323578	0.916709	3.91596	-2360.75	2950.55			4.36888	6.70893	5.20497	11.5859
	1.93519	7.66922	3.45404	11.8911	3.06358	5.42723	2.30632	8.73189	4.5562	22.5353	3.85349	9.99175	119.856	0.140232	0.323818	0.932886	3.9184	-2362.9	2950.4			4.35282	6.79395	5.19814	12.1269
	1.971	7.58382	3.53279	11.8919	3.09962	5.26658	2.3804	8.35198	4.647	23.4188	4.0083	10.6133	129.659	0.140273	0.324814	0.959284	3.91216	-2364.47	2949.82			4.36254	6.75271	5.12646	12.6801
	2.00868	7.72617	3.4527	12.4634	3.13201	5.47648	2.38869	8.32347	4.85055	24.8685	4.09677	11.5765	140.116	0.140249	0.324771	0.975427	3.9094	-2365.3	2948.83			4.39585	7.02397	5.18757	13.5139
	2.02275	7.89707	3.44105	13.0519	3.21498	5.53839	2.36509	8.15529	5.00106	26.1847	4.17408	12.62	152.969	0.140022	0.325372	0.988745	3.92477	-2366.15	2947.54			4.45362	7.26841	5.17382	14.3263
	2.12394	7.85026	3.37335	14.0571	3.32954	5.7801	2.39341	8.03379	4.90679	26.2718	4.14067	13.5453	171.632	0.140621	0.325487	1.01055	3.92945	-2366.78	2948.25			4.44918	7.72226	5.11133	14.6526
	2.17096	7.81678	3.40801	14.3107	3.3521	5.85586	2.48289	7.47765	4.65585	26.3139	4.22924	13.3077	196.277	0.141275	0.325806	1.02932	3.9258	-2367.52	2949			4.46525	7.83954	4.87213	14.6169
	2.22587	7.73265	3.48841	14.4768	3.50663	6.4588	2.49009	7.05121	4.56662	26.2199	4.21616	13.0453	218.747	0.142023	0.326302	1.04819	3.92046	-2368.52	2949.18			4.48231	8.14741	4.70264	14.4938
	2.21869	7.67637	3.41667	15.134	3.62475	7.34564	2.50164	6.94793	4.41481	25.2913	4.19899	13.0194	226.617	0.143112	0.326482	1.0607	3.91576	-2369.23	2948.4			4.43725	8.70147	4.62146	14.1699
	2.212	7.38687	3.40418	15.4237	3.83069	8.35512	2.52978	6.99028	4.13498	24.6304	4.21262	12.3434	225.883	0.144053	0.32601	1.066	3.91834	-2370.12	2946.73			4.33435	9.20316	4.55168	13.7288
	2.16666	7.29771	3.45312	15.7815	4.01664	9.62504	2.49752	7.27879	3.79711	23.402	4.08752	10.6949	222.673	0.144984	0.32628	1.06656	3.91146	-2370.78	2944.78			4.30583	9.80774	4.52447	12.7281
	2.11961	6.98529	3.48722	15.5998	4.19247	10.3382	2.47943	7.29567	3.7095	21.997	4.08722	9.52061	211.865	0.145514	0.326303	1.06518	3.90691	-2371.19	2941.49			4.19737	10.0435	4.49487	11.8683
	2.09858	6.86516	3.58774	15.1906	4.31077	11.2748	2.38926	7.54326	3.64666	21.1065	3.91175	8.68359	198.794	0.14553	0.326238	1.06567	3.9034	-2371.69	2934.16			4.18383	10.2587	4.5264	11.2339
	2.05563	6.78738	3.61664	14.982	4.53414	12.0508	2.34101	7.68763	3.56834	19.4412	3.76228	8.14133	175.405	0.145	0.325905	1.06641	3.90052	-2371.49	2921.06			4.15321	10.5223	4.53233	10.4483
	2.01768	6.49304	3.53857	14.459	4.73581	12.4222	2.31172	8.1683	3.54427	19.0721	3.64406	7.70898	156.263	0.143928	0.325519	1.06676	3.89113	-2371.43	2908.34			4.01643	10.539	4.67476	10.1417
	1.99934	6.47204	3.66493	13.5859	4.8665	12.6997	2.30116	8.23248	3.44546	19.7417	3.49367	7.77285	148.258	0.143562	0.325826	1.06803	3.87709	-2371.21	2897.74			4.04544	10.384	4.6597	10.3361
	1.997	6.41886	3.63422	13.872	4.84103	12.7595	2.22961	8.41308	3.44143	19.8801	3.40856	8.05505	139.684	0.142994	0.326534	1.06727	3.85592	-2370.41	2888.39			4.01669	10.4909	4.69471	10.4479
	2.00878	6.30778	3.58081	13.7415	4.79167	12.8462	2.27588	8.54437	3.43772	20.8501	3.29536	8.27561	138.392	0.142459	0.326978	1.05286	3.83674	-2369.86	2880.19			3.96579	10.4598	4.75266	10.807
	1.99323	6.42055	3.56719	14.1999	4.75099	12.7973	2.25765	8.72829	3.52466	21.344	3.25503	8.49312	143.131	0.141906	0.327848	1.03732	3.82569	-2368.82	2875.51			3.99366	10.5827	4.83687	11.0307
	1.97882	6.39789	3.46023	14.6435	4.60476	12.5361	2.26541	8.59809	3.60618	21.3344	3.23934	8.37043	150.955	0.14128	0.328705	1.02177	3.81001	-2368.05	2871.8			3.94564	10.5948	4.82323	10.9814
	1.96131	6.29321	3.50025	14.6873	4.45935	12.0036	2.2424	8.26785	3.66434	20.798	3.2836	8.17689	169.223	0.140794	0.328773	0.994794	3.80126	-2367.35	2868.51			3.91826	10.3834	4.72486	10.7528
	1.9364	6.31833	3.5144	14.9071	4.2226	11.6722	2.15755	8.20423	3.62834	19.7059	3.33889	8.21677	202.156	0.140578	0.32913	0.961764	3.7996	-2366.33	2864.83			3.92304	10.2673	4.66337	10.4205
	1.88515	6.31618	3.42782	14.6227	4.06459	11.2456	2.08051	8.12392	3.76107	18.6573	3.25231	8.36252	236.416	0.139747	0.3282	0.931576	3.80822	-2365.73	2861.21			3.87638	9.97763	4.65517	10.0907
	1.86166	6.10983	3.47046	14.1658	3.86232	10.6264	2.00887	7.95523	3.87922	18.1592	3.20352	8.3957	263.119	0.139116	0.327019	0.922171	3.81778	-2365.17	2858.26			3.81398	9.55148	4.61444	9.91947
	1.80506	6.08574	3.50773	13.6841	3.7618	10.2336	1.95048	7.89319	3.91931	17.2452	3.21385	8.38694	274.001	0.139039	0.326212	0.91568	3.82015	-2364.79	2854.37			3.79951	9.2265	4.58766	9.61533
	1.77284	6.0841	3.52418	13.1918	3.60409	9.72066	1.89683	7.99616	3.83348	15.9457	3.17973	8.1565	282.715	0.139214	0.32584	0.910466	3.81486	-2364.56	2851.97			3.7937	8.83885	4.57549	9.09397
	1.7798	6.10879	3.47703	13.3882	3.44704	9.38514	1.89902	8.10713	3.70436	15.8855	3.13539	8.16687	297.526	0.139385	0.32583	0.905693	3.81101	-2363.92	2852.61			3.78854	8.74014	4.57017	9.06257
	1.77083	6.19516	3.52859	14.4763	3.45073	9.31057	1.87725	7.9891	3.75304	16.5569	3.09626	8.38287	307.02	0.139036	0.32561	0.905617	3.80448	-2363.65	2853.75			3.83153	9.07918	4.5398	9.34534
	1.78756	6.17248	3.52308	14.8995	3.41247	9.42881	1.92646	8.34238	3.85379	17.4235	3.10258	8.49605	296.929	0.139406	0.325124	0.888038	3.79245	-2363.05	2852.57			3.82771	9.24692	4.70754	9.67406
	1.82575	6.2876	3.49764	15.4161	3.47757	9.58482	1.9657	8.45158	3.70388	17.8533	3.04144	8.57816	276.19	0.140288	0.324937	0.868131	3.77735	-2362.44	2849.77			3.87033	9.49282	4.70705	9.82431
	1.79884	6.46464	3.41903	15.6926	3.43942	9.71569	1.99344	8.77467	3.74912	17.4157	2.97444	8.69475	261.912	0.140876	0.325115	0.855779	3.76755	-2361.95	2847.39			3.89417	9.61591	4.83907	9.69497
	1.82264	6.31771	3.35002	16.5042	3.51336	9.58971	2.02386	8.52682	3.90038	17.659	2.91658	9.01683	258.341	0.141609	0.324226	0.837708	3.77274	-2360.68	2845.78			3.83012	9.86908	4.81702	9.86413
	1.77748	6.10236	3.39345	17.2393	3.64602	9.6169	2.04007	8.54924	4.03318	18.3495	2.88043	9.59557	256.014	0.142087	0.32338	0.823455	3.7848	-2360.12	2843.33			3.75776	10.1674	4.87416	10.2752
	1.77306	6.01338	3.24381	17.2314	3.77081	9.65759	1.98267	8.98959	3.95781	18.9264	2.84109	9.89714	254.401	0.142192	0.323079	0.803814	3.79083	-2359.28	2840.48			3.67675	10.2199	4.97669	10.5549
	1.71491	6.03704	3.22224	17.3018	3.78032	9.42985	1.9473	8.94536	3.9034	18.7529	2.80705	10.0955	255.746	0.142446	0.323562	0.797382	3.80364	-2358.3	2836.57			3.65806	10.1707	4.93202	10.5518
	1.6736	5.96785	3.14212	18.0863	3.80587	8.97022	1.94371	9.09614	3.82193	17.7157	2.87199	10.5474	266.729	0.142404	0.324202	0.800032	3.82321	-2358.13	2834.06			3.59452	10.2875	4.95393	10.3784
	1.68068	6.02102	3.17408	19.1873	3.84597	8.8195	1.91244	8.93112	3.97913	17.0956	2.8584	10.7654	283.98	0.14246	0.323336	0.805096	3.83654	-2356.96	2829.59			3.62526	10.6176	4.9409	10.2398
	1.6862	6.1394	3.20859	19.4135	3.81594	8.63724	1.92062	8.98021	4.14915	17.0582	2.78688	10.9684	294.349	0.142597	0.323672	0.807951	3.85057	-2356.7	2826.18			3.67806	10.6222	5.01666	10.2712
	1.65143	6.44307	3.20424	19.7523	3.80586	8.41537	1.85608	9.40161	4.2765	16.7035	2.80019	11.0661	295.246	0.142622	0.324077	0.822228	3.85604	-2356.27	2821.61			3.76625	10.6579	5.17806	10.1899
	1.6281	6.57403	3.17834	20.2907	3.70316	8.44888	1.83651	9.53452	4.43039	16.0755	2.73262	11.3634	297.3	0.143636	0.324149	0.832026	3.86586	-2354.86	2817.9			3.79349	10.8142	5.26714	10.0572
	1.64944	6.63443	3.1511	20.8662	3.72595	8.34854	1.83777	9.55098	4.62007	15.8141	2.71607	11.6585	300.413	0.144676	0.324786	0.852682	3.87936	-2354.69	2812.99			3.81166	10.9802	5.33627	10.0629
	1.65446	6.90776	3.20581	20.6266	3.69881	8.44719	1.802	9.47178	4.88439	15.7755	2.61737	11.8047	294.332	0.14558	0.325153	0.866041	3.87848	-2353.11	2810.66			3.92268	10.9242	5.38606	10.0659
	1.63387	6.98697	3.26706	20.4996	3.62955	8.49369	1.73234	9.32298	5.00462	16.1566	2.52632	11.4622	274.341	0.146123	0.325634	0.871463	3.8795	-2352.19	2810.76			3.96263	10.8743	5.35331	10.0484
	1.625	7.08754	3.34924	20.9789	3.5686	8.82877	1.70973	9.3679	5.157	15.4665	2.55457	11.4672	258.733	0.146234	0.325176	0.87524	3.87862	-2351.58	2809.03			4.02059	11.1254	5.41154	9.82944
	1.61958	7.21992	3.43902	22.2523	3.56188	9.33917	1.70491	9.36178	5.06248	16.1385	2.64673	11.9906	248.501	0.146743	0.325141	0.873364	3.8813	-2349.57	2806.3			4.09284	11.7178	5.37639	10.2586
	1.62603	7.22012	3.45529	23.5941	3.61553	9.80436	1.71772	9.38604	5.02645	16.7716	2.64523	12.1905	247.239	0.146894	0.3255	0.865249	3.88958	-2349.51	2803.81			4.10048	12.338	5.37674	10.5358
	1.607	7.34964	3.47183	24.0203	3.56668	10.0812	1.75071	9.38524	5.16339	16.8353	2.667	12.2177	244.192	0.146725	0.325105	0.869537	3.88506	-2347.81	2801.97			4.14282	12.5561	5.43312	10.5733
	1.62356	7.69252	3.45223	24.3933	3.57673	10.3287	1.73101	9.55796	4.98743	17.2001	2.6497	12.6547	243.429	0.146343	0.324294	0.870665	3.88439	-2346.51	2800.67			4.2561	12.7662	5.42547	10.8348
	1.64522	7.70699	3.42423	25.4037	3.55917	10.7004	1.75643	9.52046	5.31121	17.4095	2.67365	13.2129	244.599	0.145884	0.323855	0.874383	3.88772	-2346	2792.32			4.25881	13.2211	5.52937	11.0987
	1.64813	7.83425	3.59678	25.5167	3.62498	10.6563	1.75378	9.54702	5.38541	18.2547	2.66305	13.8895	256.93	0.145363	0.324974	0.877496	3.88932	-2343.56	2780.75			4.35972	13.266	5.56207	11.6024
	1.60608	7.821	3.5861	25.6841	3.60957	10.7366	1.71068	9.49112	5.53962	19.8068	2.68695	14.3241	261.41	0.145184	0.325581	0.885271	3.88193	-2343.57	2769			4.33773	13.3434	5.58048	12.2726
	1.60296	7.95422	3.62676	25.0772	3.65819	10.7481	1.7301	9.44974	5.53191	21.5188	2.80357	14.731	258.277	0.143943	0.325484	0.896498	3.88076	-2342	2755.96			4.39465	13.1612	5.57058	13.0178
	1.61784	8.21621	3.80183	25.8865	3.786	10.7593	1.74484	9.39454	5.58811	22.7855	2.83903	15.8396	261.467	0.143056	0.325295	0.902715	3.871	-2340.88	2743.63			4.54529	13.4773	5.57583	13.8214
	1.59743	8.25287	3.86174	27.0648	3.84683	10.5182	1.75744	9.525	5.7784	23.0461	2.93115	16.4093	260.937	0.142064	0.325223	0.908136	3.87029	-2341.52	2731.34			4.57068	13.8099	5.68695	14.1289
	1.57271	8.45714	3.90902	28.6468	4.12346	10.0415	1.73252	9.5949	6.00599	24.0503	3.0242	16.8818	254.064	0.14183	0.325022	0.911225	3.86443	-2339.54	2721.38			4.64629	14.2706	5.77781	14.6521
	1.56842	8.49593	3.85542	29.3406	4.27827	10.1817	1.72342	9.78922	5.98874	26.285	3.12964	17.4009	243.206	0.141896	0.324443	0.911183	3.86118	-2340.59	2717.92			4.63992	14.6002	5.8338	15.6052
	1.55063	8.68319	3.80943	31.3585	4.4067	10.0233	1.7151	9.5586	6.07015	28.1011	3.20962	18.426	233.837	0.141276	0.323701	0.912434	3.86869	-2339.87	2717.25			4.68108	15.2628	5.78128	16.5789
	1.6055	9.03002	3.90109	34.3068	4.6281	9.87501	1.78079	9.481	5.97209	30.9031	3.43137	19.7691	224.639	0.141128	0.324238	0.917768	3.88035	-2339.26	2718.21			4.84554	16.27	5.74463	18.0345
	1.64605	9.3827	3.85383	36.2132	4.76837	10.0262	1.81807	9.22165	6.07194	34.2626	3.5762	21.3341	224.604	0.140876	0.324971	0.927937	3.89635	-2343.14	2718.98			4.96086	17.0026	5.70389	19.7243
	1.63097	9.23294	3.80539	39.1564	5.05744	9.95127	1.78602	9.09418	5.97049	38.1134	3.79402	22.512	221.344	0.140803	0.325666	0.934886	3.90722	-2321.22	2715.02			4.88976	18.055	5.6169	21.4731
	1.7113	9.02005	3.83018	41.6353	5.30807	10.5039	1.80278	8.91886	5.84235	41.8526	3.92516	23.0613	228.769	0.1402	0.326388	0.940926	3.91164	-2125.33	2712.96			4.85384	19.1491	5.52133	22.9463
	1.74545	9.14378	3.90716	44.2029	5.61281	11.065	1.85275	8.77609	5.75948	44.4416	4.16797	24.0997	252.309	0.139655	0.327336	0.936826	3.91703	-1768.81	2712.2			4.93213	20.2936	5.46278	24.2364
	1.73586	9.07004	3.85669	45.9242	5.65292	11.5738	1.87108	8.70071	5.64713	47.2583	4.41208	25.0374	283.067	0.138889	0.328268	0.940232	3.92212	-1330.52	2707.28			4.88753	21.0503	5.40631	25.5693

[truncated: 25 more sheets: P211 U3, P212 U3, P213 U3, P214 U3, P215 U3, P216 U3, P217 U3, P218 U3, P219 U3, P220 U3, P221 U3, P222 U3, P223 U3, P224 U3, P225 U3, P226 U3, P227 U3, P228 U3, P230 U3, P231 U3 …]
