# Supplementary material for: Influence of elastic lumbar support belts on trunk muscle function in patients with non-specific acute lumbar back pain
Source: PLoS One. 2019 Jan 24;14(1):e0211042. doi: 10.1371/journal.pone.0211042 (PMC6345453; doi:10.1371/journal.pone.0211042)
Supplement: S1 Dataset — (ZIP) [file pone.0211042.s001.zip › U3_Dynamik_3km_h.xlsm]

## Sheet: P201 U3
	Ra Li	Oi Li	Oe Li	MF Li	ICO Li	LO Li	Ra Re	Oi Re	Oe Re	MF Re	ICO Re	LO Re	EKG	Kippwinkel	Rotwinkel	Kraft x	Kraft y	Druck li	Druck re			Bauch links	Rücken links	Bauch rechts	Rücken rechts
	3.00303	74.1792	9.72134	13.5593	4.15024	5.38704	2.15943	98.0436	7.79527	12.2124	3.30081	8.65162	504.742	0.079858	0.613446	0.900511	1.91967	54	3689.55			28.9679	7.69886	35.9994	8.05493
	2.96861	77.2242	9.19045	17.9334	4.51701	6.00791	2.22984	101.631	7.83495	16.6402	4.15485	11.25	534.89	0.0796233	0.613338	0.89698	1.93321	40	3697.3			29.7944	9.4861	37.2318	10.6817
	2.84122	79.6357	8.82607	23.1938	5.07611	7.01535	2.29658	101.431	8.00583	21.4102	5.11136	13.776	553.573	0.0799732	0.612897	0.905083	1.94244	1.45825	3702.98			30.4343	11.7618	37.2445	13.4325
	2.72203	78.8202	8.99431	28.0229	5.49958	7.75975	2.34059	102.177	7.84834	25.6758	5.82607	16.4344	556.49	0.0806258	0.61325	0.914582	1.94567	11	3699.93			30.1788	13.7607	37.4554	15.9787
	2.75888	76.9883	9.26801	32.1112	6.02581	8.65671	2.37858	105.788	7.75815	29.2792	6.45645	18.7403	565.28	0.0811515	0.613438	0.92522	1.94735	3710.31	L			29.6717	15.5979	38.6417	18.1586
	2.68128	76.0775	9.42482	36.8062	6.60649	9.54761	2.41856	104.212	7.60969	33.2788	7.45981	20.5321	585.786	0.0816785	0.613743	0.930752	1.94528	3848.93	3689.75			29.3945	17.6534	38.0802	20.4235
	2.63752	74.2791	9.9637	39.8745	7.0444	10.371	2.43196	96.6717	7.39169	36.1202	8.47323	21.7473	603.588	0.0826867	0.613913	0.922007	1.95322	3890.04	3682.27			28.9601	19.0966	35.4984	22.1136
	2.64566	70.3193	10.2418	42.2188	7.22221	10.6404	2.46339	86.4865	6.95839	37.1097	8.95669	22.5698	604.708	0.0830071	0.614186	0.912114	1.95659	3895.69	3668.78			27.7356	20.0272	31.9694	22.8787
	2.51933	65.9685	10.4824	43.5462	7.19514	10.6297	2.44807	79.6384	6.86233	37.8166	9.19833	22.5844	582.862	0.0836501	0.613781	0.896341	1.95424	3886.14	3643.12			26.3234	20.457	29.6496	23.1998
	2.53656	58.6331	10.5191	42.5486	7.07167	10.4391	2.4466	74.267	6.49508	36.8093	9.22725	22.2788	550.18	0.084034	0.613644	0.879377	1.94638	3852.55	3607.69			23.8963	20.0198	27.7362	22.7718
	2.57647	55.7313	10.7917	41.231	6.99074	10.04	2.4242	67.9947	6.20499	34.9118	9.38885	21.2981	531.591	0.0841701	0.613089	0.862895	1.93931	3817.93	3566.68			23.0331	19.4206	25.5413	21.8663
	2.56278	54.0045	10.8439	38.8964	6.58287	9.48751	2.39725	59.9225	5.87665	32.7165	9.41469	20.1691	535.824	0.0842444	0.612516	0.837729	1.93726	3773.42	3526.47			22.4704	18.3223	22.7321	20.7668
	2.64784	48.5193	10.9148	35.01	6.04951	8.62948	2.32646	49.3364	5.58991	28.8773	8.84347	18.5078	559.121	0.0838278	0.611449	0.817679	1.93189	3713.7	3482.08			20.694	16.563	19.0842	18.7428
	2.77932	47.7371	10.8222	30.9513	5.4631	7.71961	2.39561	44.715	5.54965	25.2258	7.9805	16.4439	579.86	0.0834395	0.61075	0.806838	1.92266	3656.82	3444.61			20.4462	14.7113	17.5534	16.5501
	2.81601	48.2251	11.0001	25.2923	4.845	7.13871	2.33844	46.2869	5.63944	21.6213	7.60667	14.6466	564.914	0.0830978	0.609829	0.795369	1.91191	3590.38	3415.03			20.6804	12.4253	18.0882	14.6248
	2.8904	49.5616	10.8274	20.303	4.5529	7.11928	2.32948	44.5397	5.83829	19.3954	7.2795	13.1252	531.768	0.0832879	0.60985	0.788209	1.89397	3522.13	3393.35			21.0931	10.6584	17.5692	13.2667
	2.89836	50.5616	10.6758	16.5786	4.0548	7.19804	2.32042	47.7338	6.12179	18.2718	6.98264	11.4152	504.665	0.0830547	0.609634	0.779329	1.87437	3464.3	3384.06			21.3786	9.27713	18.7253	12.2232
	2.91566	50.8807	10.3346	12.5699	3.81425	8.21487	2.3374	47.9035	6.51401	17.5023	6.58258	9.73279	486.706	0.082547	0.609256	0.770566	1.84387	3406.28	3385.73			21.377	8.19966	18.9183	11.2726
	3.01655	51.4197	9.95549	9.40749	3.78759	10.6314	2.4052	48.4585	7.06632	16.4877	6.08814	8.37166	477.24	0.0824344	0.609143	0.761985	1.8167	3361.55	3398.21			21.4639	7.94215	19.31	10.3158
	2.99917	52.705	9.72839	7.47575	3.77279	12.3371	2.46907	46.7305	7.57168	16.601	5.80033	7.36999	464.459	0.0821245	0.609699	0.761672	1.81639	3333.36	3425.59			21.8109	7.86189	18.9238	9.92376
	2.89637	53.2341	9.47635	6.16937	3.75349	14.4518	2.42791	45.5277	8.0703	15.772	5.6122	6.63793	440.574	0.0813315	0.60912	0.765532	1.80758	3312.91	3460.71			21.869	8.12489	18.6753	9.3407
	2.85037	54.8688	9.19805	5.78884	3.7733	15.8377	2.40381	43.8595	8.51713	15.2427	5.29106	6.04865	411.407	0.0808571	0.608936	0.764478	1.80645	3310.44	3508.06			22.3057	8.46661	18.2601	8.86079
	2.84769	56.8201	9.0225	5.34863	3.87562	17.205	2.40973	42.0856	8.81499	14.3302	4.92483	5.46628	398.62	0.0800443	0.608108	0.757943	1.79768	3316.85	3563.38			22.8968	8.80976	17.7701	8.24043
	2.85885	60.4138	8.95201	5.00637	3.87241	19.0374	2.39129	36.9554	9.2975	11.9776	4.63073	5.11339	397.389	0.079573	0.607021	0.757424	1.8114	3327.91	3623.56			24.0749	9.3054	16.2147	7.24058
	2.80423	63.9546	8.89662	4.72389	3.77186	20.8742	2.40954	33.8677	9.76262	10.4947	4.39967	4.92487	395.987	0.0786996	0.606166	0.756615	1.81596	3348.87	3688.46			25.2185	9.78998	15.3466	6.6064
	2.71366	67.0984	9.00263	4.71231	3.82939	21.9924	2.28201	32.4174	10.1163	9.24579	4.21757	4.88806	391.207	0.0784221	0.606003	0.749567	1.81397	3369.26	3754.76			26.2716	10.178	14.9386	6.11714
	2.68725	68.8757	9.0199	4.96189	3.89362	23.3596	2.26127	33.1649	10.3825	7.56514	4.01976	4.92436	375.786	0.0782518	0.606442	0.733433	1.79534	3388.77	3816.01			26.8609	10.7384	15.2696	5.50309
	2.61529	68.5678	9.0769	5.02329	3.90068	24.0761	2.20739	34.3718	10.5144	6.32196	3.85114	4.88043	347.26	0.0784251	0.60694	0.719854	1.78217	3409.27	3872.65			26.7533	11	15.6978	5.01784
	2.54444	67.4293	8.91672	4.86393	3.77504	24.8635	2.20874	33.6331	11.3609	5.36085	3.76012	4.77496	325.282	0.0786545	0.607917	0.719065	1.76708	3422.85	3918.5			26.2968	11.1675	15.7342	4.63198
	2.45524	65.6175	8.86017	4.90416	3.69637	25.1858	2.18204	33.3194	11.5473	4.36255	3.66031	4.65162	310.06	0.079571	0.608229	0.712516	1.75365	3434.75	3957.35			25.6443	11.2621	15.6829	4.22483
	2.30491	59.979	8.80798	4.9763	3.80522	25.6895	2.17468	33.3302	11.7743	4.09926	3.66817	4.58725	307.813	0.0802177	0.608425	0.709513	1.72858	3443.98	3993.02			23.6973	11.4903	15.7597	4.11823
	2.27018	54.7035	8.69398	4.99626	3.94391	25.5774	2.17043	36.0071	12.0246	3.57115	3.75123	4.59314	312.945	0.0815326	0.608712	0.707678	1.71461	3448.12	4022.79			21.8892	11.5058	16.734	3.97184
	2.18962	50.6415	8.29177	4.86483	3.92463	24.5804	2.251	38.0591	12.6791	3.6949	3.89177	4.40624	313.807	0.0815485	0.60775	0.712659	1.70245	3451.69	4047.88			20.3743	11.1233	17.663	3.99764
	2.26548	46.7357	7.99153	4.44115	3.74527	22.2584	2.35071	41.3727	13.2171	3.62773	4.12242	4.17456	316.143	0.0816004	0.606165	0.709051	1.69089	3451.47	4069.21			18.9976	10.1483	18.9802	3.9749
	2.29571	43.3972	7.76512	3.92949	3.70154	20.3955	2.39246	43.022	13.2502	3.48377	4.32646	3.85564	318.152	0.0817497	0.605606	0.700576	1.66554	3448.36	4086.97			17.8193	9.34217	19.5549	3.88862
	2.33311	39.9399	7.55372	3.76816	3.71666	18.5676	2.47017	43.7086	12.6397	3.22761	4.38401	3.58609	316.627	0.0822645	0.604242	0.691183	1.64328	3444.78	4103.71			16.6089	8.68412	19.6061	3.73257
	2.44212	36.9814	7.58556	3.33195	3.6677	16.859	2.66714	44.5297	12.0993	3.12605	4.41421	3.45518	305.597	0.081688	0.603615	0.698845	1.62548	3438.13	4115.95			15.6697	7.95288	19.7654	3.66515
	2.59056	35.7801	7.62773	3.10366	3.59744	14.3866	2.88857	46.0398	11.8995	3.04064	4.46169	3.36574	283.212	0.0809495	0.603712	0.711476	1.60052	3429.96	4122.55			15.3328	7.02922	20.276	3.62269
	2.94329	34.3168	8.09699	2.94545	3.58888	11.6105	3.11051	45.8067	11.4956	2.97227	4.40034	3.27305	271.616	0.0806833	0.604008	0.715587	1.57568	3419.9	4126.5			15.119	6.04829	20.1376	3.54855
	3.07803	33.2565	8.41721	2.90072	3.49651	9.95313	3.29014	43.3991	11.2799	2.69995	4.40917	3.16027	281.938	0.0809558	0.605409	0.708898	1.54789	3407.3	4127.25			14.9172	5.45012	19.3231	3.42313
	3.31141	31.0742	8.70656	2.89926	3.51945	8.8385	3.58875	39.0453	10.98	2.58376	4.3097	3.03487	293.926	0.0814214	0.60697	0.715421	1.53368	3394.43	4128.25			14.3641	5.08574	17.8714	3.30945
	3.42665	32.5609	8.9297	2.80628	3.41666	8.10108	3.97646	35.9875	11.539	2.62943	4.34233	3.03018	303.361	0.0819644	0.607259	0.745181	1.53346	3379.59	4128.96			14.9724	4.77467	17.1677	3.33398
	3.51562	32.9504	9.02527	2.70548	3.38063	7.34979	4.37526	35.4096	11.7198	2.71452	4.45196	3.0283	303.527	0.0817826	0.607721	0.765336	1.53214	3363.45	4129.42			15.1638	4.47864	17.1682	3.39826
	3.57766	35.2483	9.17211	2.71528	3.27438	6.58947	4.59404	35.371	12.0171	2.77104	4.67986	2.93166	304.124	0.0822294	0.607611	0.774546	1.52344	3348.12	4130.73			15.9994	4.19304	17.3274	3.46085
	3.68144	36.5781	9.17872	2.68181	3.20779	6.12183	4.62329	34.4538	12.4996	2.80815	4.78666	2.89029	317.159	0.0828603	0.607166	0.788361	1.52475	3332.03	4133.4			16.4794	4.00381	17.1922	3.49504
	3.50163	38.0916	9.21323	2.59932	3.09343	5.6379	4.76896	32.4685	13.4749	2.79233	4.89378	2.83689	328.018	0.0825987	0.606639	0.815132	1.54177	3316.77	4138.69			16.9355	3.77689	16.9041	3.50767
	3.58965	38.2165	9.35648	2.56904	2.9199	5.26363	5.03407	30.5038	13.8764	2.84651	5.05563	2.8227	334.397	0.0829366	0.605864	0.853993	1.56086	3302.15	4145.21			17.0542	3.58419	16.4714	3.57495
	3.60347	37.9081	9.34379	2.61987	2.75266	5.08248	5.03081	29.8421	13.8541	2.85349	5.15097	2.85841	345.02	0.0839552	0.605334	0.88992	1.57511	3287.56	4152.98			16.9518	3.485	16.2423	3.62096
	3.6624	36.2487	9.67923	2.67334	2.73463	4.91108	4.89706	27.6023	13.4401	2.82456	5.11038	2.90537	347.304	0.084458	0.604779	0.915915	1.58152	3274.75	4162.06			16.5301	3.43968	15.3132	3.61344
	3.61562	34.8741	9.68104	2.73772	2.72316	4.90953	4.68097	25.8049	13.58	2.67839	5.14388	2.92264	350.852	0.0848177	0.605699	0.944342	1.58253	3262.16	4170.89			16.0569	3.4568	14.6886	3.58164
	3.64946	32.6066	9.84868	2.69548	2.67151	4.69394	4.51667	23.6598	14.0689	2.60898	5.03304	2.98511	352.18	0.0848735	0.606993	0.977895	1.58708	3248.41	4180.35			15.3682	3.35365	14.0818	3.54238
	3.66635	31.9907	9.81512	2.70532	2.63461	4.68197	4.62385	22.5455	14.3135	2.56635	5.29995	3.04184	346.951	0.0849998	0.607939	1.0027	1.60765	3235.1	4189.93			15.1574	3.34063	13.8276	3.63605
	3.7452	30.9813	9.37437	2.68789	2.61045	4.7142	4.63681	21.3466	14.4314	2.54379	5.60501	3.06111	348.927	0.0851884	0.60908	1.01563	1.62817	3220.46	4198.66			14.7003	3.33751	13.4716	3.73663
	3.66553	30.3164	9.03899	2.63831	2.62457	4.81323	4.51083	20.6551	14.6589	2.52278	5.93464	3.20358	347.787	0.0842378	0.609408	1.01614	1.64965	3205.19	4207.02			14.3403	3.3587	13.275	3.887
	3.56776	29.5718	8.69864	2.56975	2.63216	4.89528	4.47503	19.5143	15.1883	2.45423	6.04968	3.25371	330.311	0.0822588	0.609308	1.02769	1.67893	3189.57	4214.9			13.9461	3.36573	13.0592	3.91921
	3.46814	29.6765	8.41164	2.55455	2.59381	4.93356	4.46505	18.1062	15.6315	2.42376	6.42218	3.2863	309.981	0.0810503	0.61039	1.0372	1.72021	3172.73	4221.45			13.8521	3.36064	12.7343	4.04408
	3.43832	28.8144	8.17771	2.48908	2.5622	5.03059	4.25418	18.1209	15.7295	2.30713	6.57764	3.33872	286.898	0.0803128	0.610197	1.04322	1.7602	3155.79	4229.81			13.4768	3.36062	12.7015	4.0745
	3.38527	28.2471	7.81741	2.48531	2.61658	5.30634	4.31386	18.3321	15.614	2.24186	6.74768	3.37825	277.123	0.0796343	0.609346	1.03369	1.79932	3138.28	4236.17			13.1499	3.46941	12.7533	4.1226
	3.34929	28.359	7.86738	2.46441	2.57585	5.57642	4.26185	18.9341	16.0265	2.18821	6.80552	3.43932	278.324	0.079795	0.608678	1.03612	1.82832	3118.92	4241.71			13.1919	3.53889	13.0741	4.14435
	3.29862	28.077	7.91602	2.45909	2.62451	5.60277	4.2612	19.2257	16.0218	2.16262	6.66308	3.49634	270.541	0.0796081	0.608445	1.03966	1.85812	3098.99	4246.42			13.0972	3.56212	13.1696	4.10734
	3.4013	27.7511	7.84244	2.49834	2.64887	5.57173	4.17552	19.113	15.6837	2.08705	6.50049	3.68252	256.598	0.0792104	0.608012	1.05978	1.88001	3076.88	4250.22			12.9983	3.57298	12.9907	4.09002
	3.3536	27.4682	7.99461	2.44678	2.69679	5.50054	4.08088	19.1077	15.7121	2.05655	6.54755	3.83456	256.002	0.0794915	0.607465	1.06982	1.88882	3051.57	4252.77			12.9388	3.54804	12.9669	4.14622
	3.23356	27.9336	7.88335	2.43414	2.73745	5.67916	4.06319	18.8627	15.4439	2.04744	6.49087	3.95065	259.243	0.0791517	0.606089	1.08484	1.89907	3024.79	4253.75			13.0168	3.61692	12.7899	4.16299
	3.26395	29.2778	7.73506	2.48366	2.84261	5.80344	4.13672	18.9143	15.2524	2.09816	6.59769	4.11566	261.61	0.0785968	0.605126	1.09597	1.89541	2994.21	4251.82			13.4256	3.7099	12.7678	4.2705
	3.21045	31.0441	7.57145	2.45845	2.82309	5.70917	3.98069	19.019	14.606	2.1191	6.75836	4.30863	259.067	0.0785502	0.604899	1.1029	1.89355	2960.39	4251.73			13.942	3.66357	12.5352	4.39536
	3.03381	31.2099	7.26865	2.4079	2.78223	5.57052	3.99233	18.4014	14.196	2.16475	6.88769	4.85902	255.148	0.0772402	0.605059	1.11502	1.89682	2923.87	4251.57			13.8374	3.58688	12.1966	4.63715
	2.91813	31.3205	7.21623	2.40723	2.71706	5.994	3.91106	18.534	13.3573	2.24115	7.25108	5.16371	249.733	0.0769284	0.605068	1.10744	1.89733	2883.32	4251.27			13.8183	3.7061	11.9341	4.88532
	2.7441	31.6785	7.22742	2.4021	2.68283	6.47524	3.86238	17.3983	13.0165	2.33342	7.36404	5.5074	252.809	0.0766799	0.605009	1.0924	1.89337	2838.02	4251.81			13.8833	3.85339	11.4257	5.06829
	2.72123	32.4884	7.20651	2.40581	2.62366	6.9156	3.72196	16.7856	12.4542	2.37835	7.33522	5.82851	254.284	0.0769153	0.605144	1.07352	1.88608	2787.11	4252.38			14.1387	3.98169	10.9873	5.18069
	2.76636	32.4332	7.13027	2.40587	2.54131	7.03952	3.6295	16.9389	12.1678	2.43052	7.29189	6.0477	251.22	0.0774117	0.605288	1.05351	1.87937	2729.04	4252.26			14.1099	3.99557	10.9121	5.2567
	2.59281	31.8115	6.98999	2.40585	2.4117	7.1507	3.52451	17.1313	11.9336	2.51281	7.10114	6.33289	242.683	0.0781557	0.605653	1.03729	1.88116	2664.87	4252.68			13.7981	3.98942	10.8631	5.31561
	2.60559	32.3566	6.95402	2.51396	2.45904	7.74929	3.50676	16.7028	11.4955	2.60097	6.80123	6.70769	235.359	0.0786343	0.606493	1.02281	1.8774	2593.46	4250.69			13.9721	4.24076	10.5684	5.36996
	2.55429	32.3805	7.13669	2.61251	2.43304	7.86235	3.22042	16.1397	10.7172	2.89841	6.55787	7.34318	235.697	0.0786302	0.60654	0.996759	1.85407	2511.21	4248.07			14.0238	4.30263	10.0258	5.59982
	2.4462	32.3317	7.0946	2.68116	2.36931	7.84104	2.88446	15.6901	10.3756	3.19147	6.2009	8.25599	254.543	0.0784982	0.606347	0.986277	1.83521	2418.47	4245.23			13.9575	4.29717	9.65006	5.88279
	2.38963	32.439	7.20973	2.7359	2.44805	8.20425	2.71535	15.6132	10.18	3.39004	6.17224	9.56661	282.235	0.0786202	0.606588	0.982901	1.81953	2313.79	4239.23			14.0128	4.46273	9.50286	6.3763
	2.322	33.2315	6.92767	2.81543	2.44389	9.30943	2.61414	14.882	9.95304	3.96396	6.57129	10.3634	326.159	0.0784637	0.606912	0.971344	1.8017	2195.04	4233.26			14.1604	4.85625	9.14974	6.96622
	2.18225	34.4854	6.82253	2.82507	2.46733	9.82286	2.47045	14.2945	9.81917	4.27241	6.59772	10.8302	356.407	0.0773527	0.607525	0.956828	1.771	2063.31	4228.28			14.4967	5.03842	8.86137	7.23346
	2.03942	35.3235	6.68261	2.88877	2.47321	10.9725	2.33309	13.2863	9.94526	4.47642	6.75353	11.1201	359.302	0.0760619	0.606834	0.931008	1.74372	1919.74	4222.66			14.6818	5.44483	8.52155	7.45001
	1.91117	36.5497	6.63088	2.91715	2.37406	11.6802	2.28502	13.3718	9.96441	4.67909	7.02509	11.2781	360.699	0.0753669	0.60647	0.91744	1.72813	1761.51	4217.95			15.0306	5.65714	8.5404	7.66076
	1.8608	38.7636	6.39729	2.93326	2.36835	12.4958	2.34381	13.8456	10.3778	4.76722	7.2553	11.288	388.79	0.0755204	0.606863	0.901127	1.74377	1591.83	4212.02			15.6739	5.93248	8.85576	7.77016
	1.83061	41.3407	6.22915	2.95391	2.40379	12.8202	2.36081	13.8578	10.7133	4.76208	7.37717	10.9018	436.998	0.0756634	0.607209	0.88859	1.77232	1409.31	4204.82			16.4668	6.0593	8.97732	7.68035
	1.79654	42.7111	6.0748	3.07339	2.32248	13.2852	2.29049	13.7327	10.9357	4.97317	7.54451	10.1573	476.483	0.0755266	0.606963	0.872161	1.81665	1224.89	4199.91			16.8608	6.22703	8.98627	7.55833
	1.75752	43.9129	6.19673	3.10154	2.26615	13.3658	2.24849	14.3989	10.827	4.72995	7.43554	9.97838	479.434	0.0755044	0.606688	0.854716	1.86032	1051.91	4193.35			17.2891	6.24451	9.15814	7.38129
	1.77229	43.688	6.10693	3.23936	2.22746	13.3015	2.26761	14.6246	11.2144	4.72326	7.4041	9.89772	475.22	0.0759762	0.607139	0.834445	1.90312	889.204	4186.11			17.1891	6.25611	9.36887	7.3417
	1.80175	44.562	6.13808	3.27047	2.17786	13.1474	2.29594	14.7924	11.4098	4.75757	7.29771	10.0037	509.624	0.0763769	0.60778	0.819326	1.93223	742.509	4178.21			17.5006	6.19856	9.49939	7.35298
	1.83446	43.461	5.98371	3.33251	2.17236	12.9646	2.31708	14.8867	11.2117	4.78975	7.18006	9.61413	564.372	0.0766037	0.60844	0.797311	1.97062	606.737	4169.36			17.0931	6.15649	9.47184	7.19465
	1.8376	40.9464	6.17901	3.33772	2.18827	13.0095	2.24311	15.4339	10.9967	5.11942	6.85	8.96363	602.798	0.0766212	0.608211	0.779789	1.99465	493.364	4161.79			16.321	6.17849	9.5579	6.97768
	1.85722	40.2294	6.21059	3.30791	2.22993	13.4394	2.23105	16.0503	10.8431	5.03621	6.62467	8.36643	609.176	0.076816	0.608431	0.763776	2.01957	402.149	4154.99			16.0991	6.32576	9.70815	6.67577
	1.88516	39.2134	6.41334	3.27368	2.26111	13.4341	2.32206	16.4875	10.7646	4.72845	6.32369	7.95161	568.212	0.0768446	0.609783	0.756309	2.02137	328.807	4146.02			15.8373	6.32298	9.85805	6.33458
	1.9435	36.9705	6.41491	3.33903	2.28657	13.2078	2.36567	16.7156	10.9188	4.68974	6.19052	7.21481	538.385	0.0769965	0.610613	0.746104	2.02452	264.466	4138.76			15.1096	6.2778	10.0001	6.03169
	1.95626	37.3455	6.69994	3.36076	2.28118	13.362	2.53907	17.0272	10.638	4.77857	6.37267	6.68976	544.535	0.0767781	0.610895	0.727856	2.02965	204.229	4130.34			15.3339	6.33465	10.0681	5.947
	2.05281	37.124	6.70659	3.42197	2.39251	13.2949	2.66563	17.729	10.4935	5.08202	6.2943	6.02119	558.331	0.0764831	0.611301	0.716675	2.04311	151.633	4122.2			15.2945	6.3698	10.296	5.79917
	2.10881	38.2064	6.89874	3.53825	2.50713	13.556	2.90869	18.3534	10.3057	5.19309	6.37387	5.75227	559.095	0.0767655	0.611225	0.711946	2.05295	107.244	4113.62			15.738	6.5338	10.5226	5.77308
	2.18622	39.4067	6.61191	3.68084	2.53114	13.8131	3.11513	18.8383	10.2046	5.17676	6.29339	5.26716	534.144	0.0765228	0.611202	0.70761	2.055	76.2711	4102.72			16.0683	6.67503	10.7193	5.5791
	2.31043	40.5142	6.50091	3.88459	2.62611	13.9836	3.22987	19.3174	10.2238	5.53428	6.36368	4.96557	497.863	0.0767698	0.610451	0.705692	2.05773	52.8629	4098.06			16.4418	6.83142	10.9237	5.62118
	2.41287	42.2518	6.15476	4.17996	2.70937	14.0372	3.31178	20.549	10.0704	6.19447	6.4722	4.70304	488.632	0.0770616	0.609987	0.699541	2.06516	37.1502	4093.7			16.9398	6.97552	11.3104	5.78991
	2.62109	42.5034	6.1355	4.61127	2.96901	14.6558	3.34837	21.2419	9.74756	6.78872	6.31695	4.63524	487.343	0.0767493	0.609866	0.704987	2.06926	29.434	4098.51			17.0867	7.41203	11.446	5.91364
	2.88444	42.7484	5.90196	5.40938	3.34349	15.4261	3.30768	22.6105	9.53457	7.02756	6.01437	4.42197	487.678	0.0765229	0.609816	0.714468	2.06605	32.4386	4109.72			17.1783	8.05965	11.8176	5.8213
	2.96146	43.3035	5.84959	6.82781	3.94359	16.1334	3.28077	23.1067	9.32152	7.85045	5.76078	4.59471	483.496	0.0761612	0.609581	0.718999	2.06124	41.4498	4181.74			17.3715	8.96827	11.903	6.06865
	3.06078	42.687	5.60748	8.23677	4.52428	18.534	3.12154	24.0446	9.2335	9.29238	5.47396	4.73657	465.665	0.0758459	0.609077	0.728539	2.04675	56.8995	4270.99			17.1184	10.4317	12.1332	6.50097
	3.03519	42.2623	5.69669	10.9092	5.24514	19.5979	2.92374	25.0642	8.95732	10.7148	5.4079	5.63785	454.541	0.0755639	0.609055	0.729068	2.03071	72.4394	4379			16.9981	11.9174	12.3151	7.25352
	3.03344	42.1139	5.57976	13.0569	5.91213	20.7569	2.79553	26.3857	8.75912	13.108	5.24927	6.43862	450.695	0.0752333	0.609801	0.728051	2.00659	85.7704	4472			16.909	13.242	12.6468	8.2653
	2.96918	42.0887	5.6254	16.6754	6.90992	22.8782	2.65962	26.3077	8.72731	15.0244	5.10284	7.78515	442.995	0.0744887	0.609957	0.726786	1.98552	98.8174	4590.2			16.8944	15.4879	12.5649	9.30414
	2.82126	43.8796	5.46209	18.8175	8.33987	24.8467	2.65967	27.1253	8.62635	16.9358	5.21383	8.86096	453.743	0.0739749	0.610091	0.727423	1.96045	112.47	4705.13			17.3876	17.3347	12.8038	10.3369
	2.61319	45.5056	5.49974	23.1495	10.1544	28.1677	2.68458	27.2526	9.00101	21.2126	5.52497	10.6684	469.193	0.0739552	0.610556	0.72514	1.94055	125.921	4802.48			17.8728	20.4905	12.9794	12.4686
	2.44586	45.7898	5.60058	28.097	12.4815	31.843	2.7074	27.1843	8.76618	25.2145	5.84454	12.005	482.984	0.0740724	0.61046	0.731551	1.91296	139.772	4852.97			17.9454	24.1405	12.886	14.3547
	2.46038	47.6285	5.91067	32.1172	15.5851	34.9249	2.82601	25.9238	9.1646	27.9271	6.31841	13.7523	485.189	0.0735225	0.611042	0.730571	1.88363	152.48	4887.68			18.6665	27.5424	12.6381	15.9992
	2.51772	47.9162	6.19821	36.2628	17.7715	39.7182	2.95966	25.0247	9.43748	31.5954	6.72255	14.607	478.948	0.0733397	0.611729	0.739173	1.85805	161.778	4908.22			18.8774	31.2508	12.474	17.6417
	2.51655	46.6714	6.55308	39.724	19.4881	42.2923	3.12602	24.4159	9.64313	33.6049	7.04704	15.197	485.489	0.0733919	0.611471	0.756064	1.8408	167.464	4929.76			18.5803	33.8348	12.395	18.6163
	2.58213	44.6722	6.92728	41.7431	21.5715	43.4217	3.38155	24.1085	9.65027	36.8095	7.27954	15.3019	528.651	0.0736967	0.611546	0.768055	1.81606	167.348	4941.22			18.0605	35.5788	12.3801	19.797
	2.75566	42.171	7.49769	42.9856	22.5517	43.4647	3.55296	23.5398	9.91455	37.9008	7.37523	15.3272	579.251	0.0741526	0.611712	0.776798	1.79697	160.001	4945.39			17.4748	36.334	12.3358	20.2011
	2.95757	39.923	8.23885	42.0622	23.2708	42.7021	3.76883	23.7106	9.66655	37.1995	7.43381	14.7641	598.802	0.074679	0.611625	0.784193	1.7857	148.601	4944.64			17.0398	36.0117	12.382	19.7992
	3.13886	36.9074	8.93291	40.4076	22.9684	40.7336	3.92573	23.4941	9.76127	35.0314	7.37273	13.6473	577.652	0.0752812	0.611058	0.797638	1.78917	132.73	4945.64			16.3264	34.7032	12.3937	18.6838
	3.27208	35.5556	9.34885	38.7083	21.3002	37.0181	4.08406	23.1324	9.54164	32.4872	7.14222	11.9288	545.265	0.0759142	0.61071	0.807252	1.78992	110.445	4946.31			16.0588	32.3422	12.2527	17.1861
	3.3415	34.3306	9.84888	34.8609	19.508	30.7853	4.12339	22.8443	9.35149	29.1458	6.98201	10.2983	541.286	0.0771032	0.610699	0.806601	1.79335	85.0456	4945.84			15.8403	28.3847	12.1064	15.4754
	3.40998	34.09	10.6903	31.2085	17.5013	25.6478	4.12767	22.0438	9.18994	24.7752	6.46886	8.70754	543.843	0.0779146	0.610563	0.800756	1.7858	57.3245	4947.27			16.0635	24.7858	11.7871	13.3172
	3.47718	32.8732	11.5517	26.797	15.2713	21.3922	4.11436	22.5315	9.21058	20.5158	6.22214	7.26707	526.371	0.0784275	0.610792	0.797033	1.77167	30.3947	4947.22			15.9674	21.1535	11.9521	11.335
	3.52192	31.5735	12.74	23.8754	13.1817	17.9371	4.07707	22.5356	9.22257	16.4746	5.86141	6.13684	483.86	0.078981	0.610575	0.797744	1.75057	6.61191	4946.82			15.9451	18.3314	11.9451	9.49096
	3.40911	29.9017	13.5431	22.1241	11.349	14.4364	3.91086	22.5654	9.29128	13.06	5.42061	5.05686	446.987	0.0790733	0.611004	0.804336	1.74135	-14.4553	4947.85			15.618	15.9699	11.9225	7.84581
	3.44996	28.7428	14.0689	19.7569	9.60592	12.1104	3.90242	23.2348	9.4128	11.0461	5.17096	4.55078	421.783	0.0788527	0.611449	0.803162	1.73994	-29.3557	4947.17			15.4206	13.8244	12.1833	6.92261
	3.52299	26.8064	14.8168	16.8737	8.41985	9.44776	3.85259	23.6201	9.44579	8.7427	4.86456	4.02507	414.268	0.0787367	0.610171	0.80944	1.73655	-34.8478	4947.34			15.0487	11.5804	12.3062	5.87745
	3.71663	25.4922	15.6838	14.7681	7.49728	8.15326	3.76646	24.9811	9.36739	7.12523	4.58013	4.08504	403.628	0.0778276	0.609008	0.815046	1.73556	-31.647	4947.92			14.9642	10.1395	12.705	5.26347
	3.80752	22.9562	16.1446	12.8241	6.74251	7.25021	3.67027	26.7129	9.5134	5.82997	4.42588	4.26464	388.725	0.0769474	0.608239	0.822897	1.73964	-21.3297	4947.24			14.3028	8.93894	13.2988	4.84016
	3.87366	22.0409	17.0412	11.7439	6.34474	6.62538	3.61877	27.2309	9.241	4.96846	4.29789	4.79498	371.688	0.0765371	0.606938	0.826699	1.75627	-4.09905	4947.87			14.3186	8.23802	13.3636	4.68711
	3.88694	21.0809	17.1574	9.73021	5.92129	6.22112	3.63406	27.577	8.87169	4.4625	4.28822	5.31522	364.241	0.07615	0.605742	0.83644	1.7713	17.5149	4947.79			14.0417	7.29087	13.3609	4.68865
	3.95012	19.7215	17.3345	8.1165	5.56947	5.82412	3.55922	29.5616	8.40894	4.09619	4.15439	6.05466	349.024	0.0759434	0.604272	0.836832	1.78068	43.2872	4947.28			13.6687	6.50336	13.8432	4.76841
	3.96753	19.4485	17.1438	7.35405	5.18566	5.73893	3.42428	31.0254	8.06001	3.77295	3.96555	6.65568	334.4	0.0764454	0.60345	0.856665	1.79555	70.1231	4947.88			13.52	6.09288	14.1699	4.79806
	4.01656	19.412	17.2081	6.61794	4.91279	5.67059	3.36144	31.7692	7.89466	3.53238	3.91825	7.35919	332.526	0.076772	0.603466	0.86488	1.80197	97.3907	4947.38			13.5455	5.73377	14.3418	4.93661
	3.8726	19.021	17.2209	5.48772	4.58434	5.6122	3.33107	31.8278	7.7128	3.35796	3.76112	7.89731	345.459	0.0773824	0.602216	0.869448	1.80383	123.843	4947.36			13.3715	5.22809	14.2906	5.00546
	3.67562	19.1744	17.1653	4.53584	4.35478	5.47044	3.2375	31.9997	7.33928	3.22408	3.63143	8.34211	365.256	0.0775454	0.602121	0.869393	1.80941	147.277	4947.63			13.3385	4.78702	14.1922	5.06587
	3.60063	19.2038	16.4031	4.02439	4.18914	5.49947	3.22888	31.8281	7.28569	3.08289	3.59004	8.44981	371.299	0.0780294	0.602453	0.855522	1.81048	169.11	4947.05			13.0692	4.571	14.1142	5.04091
	3.59551	19.12	16.0312	3.73092	3.89012	5.46817	3.09683	31.2379	7.49149	2.91813	3.55642	8.49289	368.086	0.0783279	0.603124	0.848782	1.81689	188.749	4947.46			12.9156	4.36307	13.9421	4.98915
	3.66927	19.8283	15.7443	3.61186	3.78061	5.48149	3.14916	29.8453	7.56964	2.84556	3.60391	8.26004	377.496	0.0786798	0.603266	0.843688	1.83157	205.508	4947.23			13.0806	4.29132	13.5214	4.90317
	3.85154	20.3099	15.4552	3.4814	3.65886	5.22181	3.33235	29.2217	7.61948	2.71104	3.53564	7.88904	394.786	0.0787723	0.603718	0.835477	1.85762	219.009	4946.95			13.2056	4.12069	13.3912	4.71191
	4.17726	20.5786	14.7502	3.37432	3.53596	5.01088	3.43887	28.459	7.62779	2.58594	3.39723	7.34159	397.279	0.0786476	0.604615	0.836723	1.88423	228.745	4947.4			13.1687	3.97372	13.1752	4.44159
	4.31609	21.1454	14.3839	3.28192	3.46688	4.84119	3.56084	27.7945	7.82866	2.51596	3.40985	6.53973	381.15	0.0787119	0.606252	0.852894	1.912	236.609	4946.83			13.2818	3.86333	13.0613	4.15518
	4.92225	22.7394	13.633	3.26773	3.53276	4.49508	3.88504	26.5286	8.26618	2.42886	3.47275	5.78073	350.525	0.0787123	0.606971	0.864778	1.93579	244.243	4947.05			13.7649	3.76519	12.8933	3.89411
	5.6959	24.157	14.1403	3.19514	3.63516	4.36664	3.97085	25.5222	8.64951	2.31332	3.4669	5.03585	330.338	0.0789651	0.607386	0.880251	1.94537	251.757	4947.31			14.6644	3.73231	12.7142	3.60536
	6.01976	24.9522	14.2298	3.25033	3.81435	4.26866	4.04318	25.8657	8.79907	2.27469	3.47767	4.41603	321.952	0.0790584	0.607453	0.886649	1.95314	258.265	4946.74			15.0672	3.77778	12.9027	3.38946
	6.44611	24.8299	14.4009	3.2736	3.92729	4.1578	4.11017	25.2047	8.92265	2.30155	3.36777	4.03836	307.466	0.0798504	0.60831	0.899934	1.9625	264.191	4947.41			15.2256	3.78623	12.7459	3.23589
	6.97408	26.7067	14.6236	3.33635	4.16837	4.19961	4.08876	25.9672	8.84225	2.35405	3.3217	3.68323	284.379	0.0800027	0.609007	0.899912	1.96803	270.174	4947.26			16.1014	3.90144	12.9661	3.11966
	7.92421	28.2828	15.2564	3.42462	4.49748	4.26045	4.13842	25.2925	8.88833	2.37002	3.24014	3.36243	268.072	0.0800754	0.60966	0.89997	1.97429	275.883	4946.88			17.1545	4.06085	12.7731	2.99087
	8.528	27.9883	15.9913	3.50096	4.80835	4.25074	4.13911	25.4435	8.88521	2.41199	3.24595	3.19625	252.558	0.080032	0.609822	0.893429	1.97996	280.849	4947.76			17.5025	4.18668	12.8226	2.9514
	8.4611	28.569	16.3192	3.58245	5.07815	4.25587	4.0722	26.2261	8.99625	2.38299	3.04294	3.12095	234.049	0.0802805	0.609698	0.875555	1.98343	284.6	4947.14			17.7831	4.30549	13.0982	2.84896
	8.30602	28.3435	16.1668	3.61323	5.15594	4.32813	4.01992	28.0266	8.74445	2.38615	2.95328	3.01411	212.997	0.080623	0.610079	0.865469	1.9987	287.599	4947.25			17.6054	4.36577	13.597	2.78451
	8.38665	29.0544	16.1999	3.62356	5.15936	4.45502	4.00851	29.7525	8.62473	2.39436	2.97107	3.17726	192.334	0.0808239	0.610115	0.85565	2.02107	290.288	4948.04			17.8803	4.41264	14.1286	2.84756
	8.27847	29.1099	16.3723	3.60367	5.12844	4.57112	3.99361	31.8641	8.82609	2.38605	2.95039	3.34165	178.443	0.0807814	0.609846	0.843191	2.03343	292.189	4947.14			17.9202	4.43441	14.8946	2.8927
	7.86602	27.3625	16.114	3.64133	5.02376	4.64464	4.00397	31.8667	9.03561	2.42494	2.95334	3.60288	166.608	0.0811398	0.609387	0.828985	2.04473	293.374	4947.86			17.1142	4.43658	14.9687	2.99372
	6.83135	25.4452	16.0285	3.54644	4.80936	4.77551	3.86356	35.0775	9.22052	2.37827	2.90411	3.80903	161.208	0.0814589	0.609547	0.820152	2.05903	294.426	4948.23			16.1017	4.3771	16.0538	3.03047
	6.05565	24.7194	15.6263	3.5672	4.66727	5.0694	3.80089	37.8004	9.32121	2.33	2.90498	3.97629	175.054	0.0811302	0.609662	0.80964	2.06744	295.254	4947.37			15.4671	4.43462	16.9742	3.07042
	6.03746	23.7888	15.6186	3.57772	4.49876	5.4278	3.9283	40.0945	9.30891	2.37614	3.0625	4.28302	211.068	0.080727	0.609451	0.807873	2.07884	296.317	4948.57			15.1483	4.50142	17.7772	3.24055
	5.68596	24.1463	15.5537	3.64711	4.55106	5.52909	3.88838	42.3152	9.70536	2.37217	3.04791	4.59072	260.091	0.0803657	0.609726	0.80398	2.08174	297.226	4948.41			15.1286	4.57576	18.6363	3.33693
	5.51338	23.2862	15.6255	3.71759	4.68017	5.50506	3.87123	43.4774	9.824	2.43518	2.98986	4.63343	305.425	0.079987	0.609873	0.798638	2.08047	298.089	4947.96			14.8083	4.63427	19.0576	3.35282
	5.21885	22.9942	15.8573	3.77259	4.83239	5.63326	3.7992	45.0374	9.80772	2.39401	3.01423	4.70062	337.525	0.0799931	0.610568	0.795115	2.07542	299.457	4949.29			14.6901	4.74608	19.5481	3.36962
	5.30786	23.4938	16.3959	3.83063	4.99259	5.57126	3.76445	48.0351	9.68441	2.36672	3.03372	4.66979	355.771	0.0802093	0.610691	0.795324	2.06763	300.489	4948.63			15.0659	4.79816	20.4947	3.35674
	5.31358	25.1929	16.5105	3.99211	5.20397	5.68669	3.75047	47.9289	9.77471	2.42581	3.13458	4.84549	376.865	0.0804208	0.609764	0.785417	2.05818	301.257	4948.76			15.6723	4.96092	20.4847	3.46863
	5.15406	26.8378	17.2207	4.04904	5.18334	6.09778	3.64134	47.5511	9.6455	2.45532	3.08843	5.04564	403.807	0.0815703	0.608996	0.768566	2.04988	302.395	4950.03			16.4042	5.11005	20.2793	3.5298
	4.84935	27.4482	17.4779	4.01431	5.27677	6.44042	3.36173	46.6624	9.48174	2.41327	3.03551	5.07335	423.965	0.082659	0.60826	0.768748	2.0416	303.365	4948.98			16.5918	5.24383	19.8353	3.50738
	4.61608	27.3838	17.4969	3.90346	5.22876	6.73603	3.15547	46.717	9.14496	2.39893	3.02937	5.18704	413.738	0.0828034	0.608224	0.774209	2.03418	305.389	4949.86			16.4989	5.28942	19.6725	3.53845
	4.38876	28.9612	17.4927	3.8033	5.21561	7.0725	3.01591	47.0764	9.16186	2.36206	2.98773	5.14825	391.201	0.0828656	0.607957	0.778118	2.025	307.516	4949.66			16.9475	5.3638	19.7514	3.49935
	4.35227	30.4723	17.4233	3.83965	5.1983	7.71021	3.01787	45.9822	9.06061	2.40782	3.01586	5.14392	368.956	0.0828619	0.607482	0.778376	2.00317	309.465	4937.72			17.416	5.58272	19.3536	3.52254
	4.17749	29.6915	17.2571	3.8367	5.10303	8.2731	2.94592	44.0467	9.00692	2.38985	3.01318	5.07953	354.9	0.0824002	0.607145	0.774594	1.98202	312.938	4924.41			17.042	5.73761	18.6665	3.49419
	4.37074	28.3163	17.3255	3.78264	5.15878	9.22893	2.90811	44.7944	8.74653	2.34805	3.04463	4.96857	348.912	0.0822408	0.607351	0.774176	1.95066	315.639	4910.05			16.6708	6.05678	18.8164	3.45375
	4.60461	27.9408	16.9048	3.71084	5.15922	10.3012	2.93917	45.1605	8.84087	2.33028	3.07832	4.8022	332.815	0.0817631	0.6081	0.781533	1.91735	318.634	4887.99			16.4834	6.39042	18.9802	3.4036
	4.57953	28.2537	16.702	3.81475	5.18606	11.3368	2.93743	44.8481	8.94787	2.3696	3.02389	4.55459	292.737	0.081476	0.608828	0.779657	1.89154	322.157	4856.94			16.5118	6.77921	18.9111	3.31603
	4.43735	28.1547	16.116	3.85845	5.13461	11.9446	2.90487	42.6589	9.02338	2.3758	2.98374	4.38191	252.712	0.0814185	0.609167	0.774608	1.86806	323.127	4800.2			16.236	6.97922	18.1957	3.24715
	4.21206	27.2429	15.4469	4.04256	5.10391	12.7818	2.95757	42.3138	8.91981	2.35114	2.96893	4.36895	232.819	0.0818328	0.609612	0.771273	1.84562	324.171	4726.8			15.634	7.30943	18.0637	3.22968
	4.09338	25.7072	14.9852	4.01988	4.9691	13.5787	2.91299	44.7599	8.94583	2.38553	2.91119	4.37066	225.059	0.0823379	0.609112	0.771425	1.82171	325.073	4659.68			14.9286	7.52256	18.8729	3.22246
	3.93893	25.6698	14.8238	4.29138	5.08464	14.2585	2.83835	46.3841	8.87815	2.46611	2.84847	4.33989	221.884	0.0836533	0.609531	0.763577	1.80005	323.784	4571.88			14.8109	7.87816	19.3669	3.21816
	3.62799	26.6268	14.3591	4.45778	5.01426	14.7055	2.82184	48.8729	9.03291	2.56705	2.80864	4.38208	212.798	0.084653	0.609359	0.759411	1.78584	324.456	4457.72			14.8713	8.05917	20.2426	3.25259
	3.1088	26.0977	14.2719	4.53408	5.15777	15.7741	2.73122	50.0817	8.87112	2.59095	2.74393	4.45555	208.723	0.0857765	0.60958	0.750712	1.77008	322.967	4326.61			14.4928	8.48866	20.5613	3.26348
	2.98434	25.535	14.4381	4.56368	5.27214	15.818	2.63418	49.0782	8.70395	2.5947	2.69528	4.62071	209.605	0.0867756	0.609481	0.745553	1.75502	319.866	4193.28			14.3192	8.55129	20.1388	3.30356
	2.90017	26.1182	14.7609	4.70704	5.40668	16.7502	2.56786	53.81	8.41175	2.59569	2.69818	4.74367	216.559	0.0876494	0.609021	0.756041	1.74166	319.918	4052.21			14.5931	8.95463	21.5965	3.34584
	2.87776	27.7449	14.6018	4.66222	5.50033	17.9347	2.47096	56.7202	8.19669	2.67256	2.63151	4.94301	229.802	0.0879827	0.608748	0.754777	1.73957	317.612	3897.61			15.0748	9.36576	22.4626	3.41569
	2.84203	28.941	14.6631	4.80737	5.59233	18.5724	2.34837	58.8556	8.39333	2.70316	2.5993	5.2272	250.953	0.088535	0.608538	0.749828	1.73866	315.689	3705.17			15.482	9.65738	23.1991	3.50989
	2.79933	31.0744	14.342	4.74647	5.53764	19.155	2.27858	60.3839	8.56084	2.63382	2.5142	5.6024	274.36	0.0882096	0.608328	0.749731	1.73387	316.323	3513.96			16.0719	9.81303	23.7411	3.58348
	2.77145	31.6042	14.2671	4.57922	5.44043	19.8948	2.20828	60.3427	8.50054	2.57016	2.40829	5.66933	310.819	0.0879104	0.608905	0.766338	1.73274	312.671	3355.64			16.2143	9.97149	23.6838	3.54926
	2.85478	32.0404	13.8955	4.60149	5.37931	20.3949	2.2151	63.0134	8.50236	2.55454	2.45268	5.92969	361.93	0.0872071	0.609001	0.787652	1.73366	312.626	3213.34			16.2636	10.1252	24.5769	3.64564
	3.00157	33.799	13.1704	4.77498	5.20806	21.3272	2.25695	64.7989	8.37251	2.59226	2.40386	5.97027	412.996	0.0858963	0.609287	0.809266	1.7331	313.877	3065.63			16.657	10.4368	25.1428	3.65546
	2.96583	34.6117	12.8289	4.79066	5.08841	21.4353	2.23925	62.7166	8.36635	2.62757	2.32464	6.17531	460.422	0.0848143	0.609922	0.819039	1.73031	310.486	2967.49			16.8021	10.4381	24.4407	3.70917
	2.87793	33.8311	12.7572	5.05029	4.96979	21.0755	2.23075	64.6357	8.28563	2.65838	2.43406	6.33819	497.643	0.0843474	0.610477	0.83085	1.72239	312.745	2929.17			16.4887	10.3652	25.0507	3.81021
	2.83979	33.7136	12.6259	4.90314	5.01901	21.4055	2.22872	66.1984	8.26959	2.64164	2.5045	6.48257	534.422	0.0839972	0.610772	0.842244	1.73384	312.262	2927.5			16.3931	10.4425	25.5656	3.87624
	2.8069	33.4185	13.0954	4.80984	5.0303	22.1596	2.21196	63.7218	8.16759	2.68071	2.59755	6.56505	560.305	0.083809	0.611138	0.846251	1.74622	308.922	2930.5			16.4403	10.6666	24.7005	3.94777
	2.80506	33.2297	13.6881	4.75188	5.09018	22.5721	2.21276	61.9729	8.5351	2.74145	2.64919	6.96126	565.718	0.0834971	0.610663	0.851383	1.75418	312.577	2915.52			16.5743	10.8047	24.2403	4.1173
	2.89376	34.264	13.9129	4.703	5.08978	22.3719	2.23144	58.394	8.75789	2.72118	2.65626	7.10337	553.666	0.0837066	0.61126	0.851003	1.76298	309.461	2944.12			17.0235	10.7215	23.1278	4.16027
	2.86805	35.4507	14.3445	4.5707	5.07721	21.2626	2.24207	58.1086	9.177	2.70552	2.7777	7.52541	540.149	0.0848794	0.6118	0.854125	1.77094	307.314	3009.58			17.5544	10.3035	23.1759	4.33621
	2.89023	35.3705	14.4812	4.43469	5.10155	19.9559	2.24725	56.823	9.39462	2.73175	2.85488	7.62099	532.105	0.0858912	0.611514	0.852394	1.78494	310.948	3052.49			17.5806	9.83073	22.8216	4.40254
	3.04149	35.1653	14.9805	4.11509	5.12798	19.0013	2.23111	53.9466	9.54497	2.71667	2.89012	7.35135	538.39	0.086168	0.612228	0.852048	1.80027	305.417	3086.04			17.7291	9.4148	21.9076	4.31938
	3.12581	36.2854	15.384	4.06033	5.25144	17.4207	2.28526	49.6231	9.65499	2.75925	2.86378	7.0178	539.504	0.0860504	0.612487	0.852586	1.80782	306.513	3126.33			18.2651	8.91084	20.5211	4.21361
	3.29376	38.9288	15.6802	3.98183	5.31279	15.0588	2.27604	50.1119	9.6529	2.75803	2.81265	6.65141	529.798	0.0853967	0.612674	0.849916	1.8106	308.988	3189.59			19.3009	8.1178	20.6803	4.07403
	3.38953	42.1039	15.5105	3.82339	5.23733	12.6701	2.28224	51.8071	9.26266	2.79777	2.73225	6.1737	539.149	0.0850735	0.612758	0.841309	1.80818	303.647	3268.46			20.3346	7.24362	21.1173	3.90124
	3.32989	44.8866	15.395	3.70442	5.09028	9.66576	2.19756	52.6239	9.01576	2.84031	2.62287	5.56794	560.382	0.0846673	0.6122	0.831677	1.80652	309.166	3330.47			21.2038	6.15348	21.2791	3.67704
	3.24241	46.3038	15.0275	3.66743	4.95922	8.41489	2.0668	52.6949	8.59164	2.90693	2.51682	4.934	579.562	0.0839318	0.612047	0.83408	1.80629	309.781	3380.43			21.5246	5.68052	21.1178	3.45258
	3.32518	50.525	14.6511	3.73289	4.92127	7.23696	2.04219	56.4396	8.01418	2.96225	2.40051	4.28026	585.985	0.0834463	0.611337	0.837717	1.79654	306.904	3434.77			22.8338	5.29704	22.1653	3.21434
	3.27641	54.0278	13.6673	3.84747	4.73223	6.20445	2.05594	60.9223	7.58291	3.18441	2.17957	3.96004	573.35	0.082935	0.61074	0.842314	1.79237	315.285	3488.66			23.6572	4.92805	23.5204	3.10801
	3.19608	59.1286	13.097	4.20938	4.46745	5.72897	1.98339	67.3411	7.33277	3.58174	2.07587	4.0312	557.221	0.0818288	0.611115	0.834775	1.80216	313.141	3544.43			25.1406	4.80193	25.5524	3.2296
	3.08298	62.8814	12.2961	4.74486	4.23816	5.37942	1.98684	72.8974	7.08683	4.10028	1.98574	4.02251	540.415	0.0814791	0.611309	0.828483	1.81195	313.75	3603.88			26.0868	4.78748	27.3237	3.36951
	2.93352	65.6319	11.4822	5.62831	3.98521	4.88251	1.95133	77.1721	7.05518	4.95694	2.14239	4.24075	513.715	0.0811919	0.611015	0.83853	1.82992	365.349	3663.53			26.6825	4.83201	28.7262	3.78003
	2.83046	68.8416	10.7599	7.13093	3.97686	4.67467	1.98165	85.0546	7.17336	6.94276	2.33009	5.2083	481.512	0.0808995	0.610246	0.849435	1.84148	733.189	3709.38			27.4773	5.26082	31.4032	4.82705
	2.78255	72.0379	9.75703	10.272	4.16783	5.05908	2.06336	93.3023	7.47353	9.5726	2.89113	6.72223	468.524	0.0798985	0.610171	0.856838	1.84957	1200.3	3748.27			28.1925	6.49964	34.2797	6.39532
	2.65669	74.7012	9.32027	14.2862	4.43615	5.7454	2.17729	98.8563	7.84989	13.4891	3.4155	8.68935	466.575	0.0795431	0.610594	0.856434	1.85877	1708.24	3781			28.8927	8.15592	36.2945	8.53133

## Sheet: P202 U3
	Ra Li	Oi Li	Oe Li	MF Li	ICO Li	LO Li	Ra Re	Oi Re	Oe Re	MF Re	ICO Re	LO Re	EKG	Kippwinkel	Rotwinkel	Kraft x	Kraft y	Druck li	Druck re			Bauch links	Rücken links	Bauch rechts	Rücken rechts
	2.02822	9.77541	5.12048	9.99929	6.14376	6.48714	2.25695	8.7348	3.4841	6.82494	5.63081	8.56674	302.482	0.0442107	0.187135	0.903971	2.44159	51	2437.23			5.64137	7.5434	4.82528	7.0075
	1.9084	10.0888	4.74324	12.4805	6.15522	6.91035	2.22635	8.51436	3.45882	8.31251	6.1518	10.5704	266.171	0.0444311	0.18639	0.894258	2.44824	34	2383.25			5.58016	8.51537	4.73318	8.34489
	1.8268	9.86869	4.44051	15.9465	6.21665	7.91593	2.19818	8.32271	3.55492	11.3331	7.42838	14.0653	253.153	0.0445915	0.186344	0.905593	2.47331	1.44385	2326.09			5.37867	10.0264	4.69194	10.9423
	1.71753	9.58574	4.07275	21.063	6.50297	9.08124	2.18728	8.4728	3.56442	15.5443	8.36049	18.7308	235.538	0.044593	0.1869	0.909065	2.5009	11	2264.58			5.12534	12.2157	4.7415	14.2119
	1.78907	9.39505	3.57243	26.3187	7.29696	10.6576	2.20205	8.62275	3.52841	21.6139	9.84554	23.2778	219.42	0.0455816	0.186697	0.905515	2.52101	3372.37	L			4.91885	14.7578	4.7844	18.2457
	1.83537	9.77641	3.46414	31.9321	8.49806	12.871	2.29981	8.86843	3.5589	30.7194	11.5419	25.6659	218.136	0.0459421	0.186962	0.902226	2.54811	3560.75	2134.51			5.02531	17.7671	4.90905	22.6424
	1.89763	9.68389	3.43739	39.5006	9.48235	14.566	2.42579	9.99695	3.6466	40.4713	12.7519	28.5211	236.887	0.0457356	0.188216	0.893197	2.57046	3667.41	2068.09			5.0063	21.183	5.35645	27.2481
	2.0156	9.38348	3.375	46.1346	10.0024	15.7967	2.50078	10.8086	3.80684	49.8304	14.278	30.9443	250.287	0.0454759	0.189442	0.879597	2.58648	3742.88	2003.92			4.9247	23.9779	5.7054	31.6842
	2.06553	8.93556	3.33621	52.1924	10.4689	17.1945	2.55781	10.8023	3.86482	55.448	16.5813	33.4516	259.849	0.045741	0.189381	0.868445	2.59844	3792.75	1946.32			4.7791	26.6186	5.74165	35.1603
	2.19452	8.54831	3.28305	56.7805	10.9269	18.2041	2.6496	10.5796	3.89944	60.8921	17.7432	33.8672	275.116	0.0456986	0.188652	0.849503	2.60212	3795.29	1893.23			4.67529	28.6372	5.70955	37.5008
	2.23525	8.49317	3.15696	56.3237	11.0686	18.336	2.68658	9.9823	3.79163	63.3885	19.2038	32.6726	304.179	0.0460743	0.188241	0.841713	2.61647	3758.8	1846.74			4.62846	28.5761	5.48684	38.4216
	2.22856	8.83019	3.0301	53.8812	10.6398	18.7392	2.66423	9.35985	3.67798	62.9894	19.778	30.5555	322.307	0.0459456	0.187825	0.843244	2.63245	3678.75	1806.34			4.69628	27.7534	5.23402	37.7743
	2.19216	9.14603	3.07757	51.5186	10.1366	18.0241	2.60682	8.9743	3.69432	60.4665	19.6435	28.8748	323.196	0.0453958	0.186883	0.841251	2.63683	3555.41	1775.59			4.80525	26.5598	5.09181	36.3283
	2.18372	8.78333	2.9651	47.5866	9.53984	17.1612	2.47753	7.52628	3.50857	54.6975	19.2088	26.1775	314.414	0.0454523	0.185431	0.841119	2.64115	3413.68	1755.15			4.64405	24.7626	4.50413	33.3613
	2.05662	8.35251	3.10591	42.2802	9.14644	16.6595	2.34162	6.28554	3.24039	47.0728	18.3734	22.7145	296.549	0.0459364	0.184164	0.841148	2.64151	3249.19	1740.36			4.50501	22.6954	3.95585	29.3869
	2.04466	8.07538	3.05566	35.8731	8.54226	16.1356	2.23464	6.02896	3.06355	41.7333	16.5935	18.3694	283.337	0.0465292	0.184205	0.836639	2.64742	3069.48	1730.51			4.3919	20.1837	3.77572	25.5654
	1.93923	7.88473	2.98015	29.4811	7.91978	14.9049	2.08353	5.95093	2.8873	33.1653	15.1965	14.3737	269.376	0.0473272	0.184811	0.831423	2.65692	2895.9	1726.48			4.26804	17.4352	3.64059	20.9118
	1.92825	7.57391	2.90767	25.0336	7.54004	14.4167	2.00818	5.90964	2.87518	29.4034	13.7473	12.5535	235.655	0.0475857	0.185009	0.817082	2.64382	2728.98	1730.5			4.13661	15.6635	3.59767	18.5681
	1.90841	6.70166	2.93994	22.9309	7.46652	13.6642	1.96817	5.64057	2.82225	28.1636	13.0595	10.957	207.46	0.0477549	0.186211	0.798336	2.62662	2586.93	1742.62			3.85001	14.6872	3.477	17.3934
	1.89717	5.74624	2.82722	21.2465	7.03889	13.2577	1.94631	5.43656	2.84281	32.0717	12.747	11.0023	208.885	0.0480778	0.187289	0.782932	2.62317	2478.34	1764.24			3.49021	13.8477	3.40856	18.607
	1.85842	5.25196	2.80953	19.801	6.95366	12.8833	2.01891	5.31027	3.06195	33.7344	12.333	11.4571	206.978	0.0484728	0.188737	0.758803	2.62198	2390.35	1795.67			3.30664	13.2127	3.46371	19.1749
	1.91893	5.4745	2.64898	18.7774	6.70906	12.4263	2.11476	5.23731	3.28618	36.5475	12.7593	13.2781	208.315	0.048375	0.189244	0.743849	2.6225	2326.89	1837.35			3.34747	12.6376	3.54608	20.8616
	1.94676	6.46312	2.70157	18.1981	6.6211	12.0246	2.19018	5.14111	3.49806	40.6381	13.2921	16.3357	221.747	0.0483839	0.189407	0.730268	2.61944	2282.42	1891.46			3.70382	12.2813	3.60978	23.422
	1.98775	7.57971	2.85606	18.1555	6.86119	12.2368	2.28097	4.96121	3.80732	44.9881	13.5278	18.4014	236.303	0.0476632	0.190119	0.71764	2.60683	2248.25	1962.16			4.14117	12.4178	3.68317	25.6391
	2.00614	8.88615	3.01077	17.6459	6.68142	12.6928	2.33953	4.92995	3.99703	46.1539	13.1102	19.523	242.471	0.0478378	0.190265	0.713152	2.60192	2229.59	2052.52			4.63435	12.34	3.7555	26.2624
	2.01441	10.5252	3.0538	17.2088	6.4196	13.4926	2.35101	4.95978	4.23253	47.4836	12.4802	20.5352	249.114	0.047595	0.189789	0.711895	2.60181	2215.42	2161.45			5.1978	12.3737	3.84777	26.833
	1.99414	11.9815	3.10208	15.7624	6.54434	14.5896	2.4062	4.75575	4.3431	44.8148	11.5983	21.1508	253.801	0.0469724	0.18944	0.7101	2.58484	2202.27	2277.9			5.69256	12.2988	3.83502	25.8546
	1.99857	13.4088	3.20853	14.2124	6.74799	15.8796	2.44144	4.45194	4.41224	41.8124	11.0832	20.8484	258.811	0.0465448	0.188783	0.702749	2.56707	2191.81	2398			6.20532	12.28	3.76854	24.5813
	1.96841	14.1365	3.4339	13.3321	7.0918	16.7379	2.4836	4.30116	4.37106	37.5478	9.93256	19.7117	274.33	0.0464404	0.188521	0.698208	2.56167	2179.24	2515.41			6.51293	12.3873	3.71861	22.3974
	1.97389	14.4897	3.64914	11.4172	7.38143	16.9944	2.48718	4.25969	4.24482	32.8463	8.50974	16.8713	277.599	0.0459742	0.188424	0.694408	2.55121	2164.54	2617.7			6.70424	11.931	3.6639	19.4091
	2.05986	14.1166	3.75441	10.0242	7.34288	17.1858	2.43814	4.32671	4.16848	25.8266	7.2833	14.6841	269.986	0.0455901	0.187878	0.688281	2.54749	2148.52	2696.32			6.64361	11.5176	3.64444	15.9313
	2.16052	13.5488	3.96846	9.50612	7.12904	17.5589	2.50229	4.38172	3.99017	22.0863	6.80937	13.0539	274.937	0.0450161	0.187275	0.693842	2.55192	2123.58	2740.17			6.55927	11.398	3.62473	13.9832
	2.26889	12.1267	3.98112	8.85331	7.13834	17.122	2.46106	4.58881	3.76332	17.1682	6.25709	11.4868	297.61	0.0448761	0.187092	0.712585	2.5578	2091.93	2751.52			6.12556	11.0379	3.6044	11.6374
	2.44939	10.9072	3.95873	8.64649	7.09277	16.215	2.48727	4.77689	3.47333	13.5294	6.10796	9.58763	302.234	0.0451742	0.187304	0.7191	2.5713	2051.82	2740.26			5.77178	10.6514	3.57916	9.74167
	2.51442	9.42608	3.88395	8.89139	6.8439	15.1525	2.44211	4.71062	3.23	11.8357	6.22923	8.01536	298.232	0.0450816	0.187131	0.733245	2.58372	2001.74	2711.98			5.27482	10.2959	3.46091	8.69341
	2.63879	8.2043	3.71042	9.13404	6.42157	13.9833	2.48188	5.06652	3.02131	10.0667	6.4262	6.8826	309.481	0.0447457	0.187158	0.743993	2.58558	1946.15	2676.93			4.85117	9.84632	3.52324	7.79183
	2.67702	6.98228	3.40054	9.38022	5.94471	13.4624	2.50464	5.27056	2.88665	9.62918	6.88439	6.10589	316.283	0.044538	0.186608	0.748876	2.58807	1885.46	2640.68			4.35328	9.59577	3.55395	7.53982
	2.74232	6.51475	3.25395	9.84009	5.58615	12.7044	2.60259	5.74241	2.82688	9.38691	7.74338	6.08323	307.561	0.0450182	0.186449	0.756344	2.59932	1819.59	2607.86			4.17034	9.37688	3.72396	7.73784
	2.68344	6.27315	2.9706	10.1248	5.44073	11.4785	2.53888	6.25562	2.77535	9.08732	8.4763	5.8416	313.659	0.0444418	0.186482	0.764778	2.61243	1750.26	2583.66			3.97573	9.01469	3.85662	7.80174
	2.60413	6.2123	2.8383	10.8782	5.27486	10.4015	2.52084	6.43118	2.88432	9.39065	8.97178	5.9468	314.374	0.0446575	0.186462	0.756045	2.63384	1676.84	2569.06			3.88491	8.85153	3.94545	8.10308
	2.47011	6.45642	2.78726	11.6579	5.33065	9.63501	2.47341	6.57876	3.16458	12.3112	9.88955	6.36055	314.683	0.0444982	0.186191	0.745946	2.66313	1601.72	2559.13			3.9046	8.87451	4.07225	9.52042
	2.39139	6.77838	2.78179	12.3362	5.26184	9.52927	2.41792	6.90335	3.42287	14.5791	10.8733	7.54015	321.557	0.0450105	0.185865	0.734218	2.68742	1525.95	2551.86			3.98385	9.04244	4.24805	10.9975
	2.23646	7.34926	2.79983	13.0282	5.21188	9.59124	2.34785	7.14542	3.45998	18.4527	11.4301	8.62912	318.861	0.0451364	0.186115	0.722733	2.71128	1446.81	2545.9			4.12852	9.2771	4.31775	12.8373
	2.14147	7.75258	2.80686	13.5028	5.20921	9.27958	2.31459	7.15032	3.4991	22.2828	11.5219	9.32779	309.868	0.0454072	0.185887	0.722396	2.72816	1361.63	2541.56			4.23364	9.33053	4.32134	14.3775
	1.97488	7.91765	2.82559	13.8623	5.12832	9.07751	2.19183	7.19169	3.45793	24.0901	11.4169	9.71686	314.987	0.0454991	0.186283	0.718786	2.73585	1273.01	2539.11			4.23937	9.35605	4.28048	15.0746
	1.89919	8.17343	2.82306	14.0704	5.07635	9.31656	2.06634	6.93869	3.51409	25.5829	11.0795	10.5395	303.938	0.045709	0.186516	0.70744	2.74015	1181.13	2537.96			4.29856	9.48777	4.17304	15.734
	1.8376	8.17279	2.84277	13.9387	5.01471	9.86323	2.06137	7.38888	3.51739	27.4582	11.0575	11.2465	281.194	0.0456063	0.186269	0.701682	2.73363	1090.11	2537.88			4.28439	9.60556	4.32255	16.5874
	1.79638	7.87744	2.79925	13.4227	4.91406	10.3055	1.9813	7.73093	3.55969	28.3281	10.4898	11.2256	267.529	0.0460617	0.185994	0.704262	2.71659	1000.71	2538.45			4.15769	9.54741	4.42397	16.6812
	1.7452	7.81095	2.80978	12.5201	5.14655	10.5369	1.95222	8.03281	3.47028	27.8465	9.47067	11.0801	267.567	0.0456561	0.185751	0.711635	2.70829	914.188	2539.81			4.12198	9.40117	4.4851	16.1324
	1.73404	7.21147	2.98892	11.7198	5.30798	10.8006	1.92716	8.43947	3.56347	26.4091	8.77384	10.3803	257.269	0.0452856	0.185751	0.724967	2.69506	833.346	2541.25			3.97814	9.27613	4.64337	15.1877
	1.73825	6.69992	3.01823	11.2096	5.32947	11.223	1.84902	8.97726	3.62409	24.5804	8.03991	9.98783	257.541	0.0448355	0.185827	0.737583	2.70117	762.947	2542.84			3.8188	9.25402	4.81679	14.2027
	1.73592	6.32205	3.05395	10.4692	5.33308	11.4181	1.80798	9.38201	3.69275	22.8882	7.23677	9.72492	249.907	0.0444162	0.185209	0.755729	2.699	702.182	2543.21			3.70397	9.07345	4.96091	13.2833
	1.78653	6.05578	3.05754	9.6365	5.26149	11.1418	1.81577	10.1296	3.72264	20.5493	6.54211	9.13766	250.678	0.0446943	0.185119	0.769276	2.69016	652.147	2541.12			3.63328	8.67992	5.22266	12.0764
	1.81238	5.86408	3.05576	9.24805	5.05719	10.4339	1.79413	10.3301	3.68024	17.4883	5.92559	8.32804	255.224	0.0454007	0.185523	0.782269	2.67468	613.942	2538.15			3.57741	8.24637	5.26814	10.5806
	1.7801	5.77183	3.09474	8.94528	4.84347	9.91074	1.79565	10.8055	3.47304	15.3606	5.5882	7.89052	253.99	0.045771	0.186132	0.794246	2.66411	583.613	2534.46			3.54889	7.89983	5.35806	9.6131
	1.81216	5.69238	3.11081	8.75224	4.37169	8.93172	1.81615	10.9285	3.31181	13.9455	5.3313	7.4398	256.717	0.0466045	0.186028	0.803728	2.6427	561.069	2528.52			3.53845	7.35188	5.35215	8.90554
	1.82392	6.18717	2.9418	8.74561	3.99024	8.25255	1.89727	10.9153	3.23907	12.6697	5.35654	7.34973	268.83	0.0473772	0.186385	0.815779	2.61167	543.971	2522.32			3.65096	6.99613	5.35055	8.45865
	1.78671	6.56849	2.92713	8.6586	3.73324	7.38452	1.93206	11.142	3.13572	11.1625	5.77162	7.11977	285.101	0.0475611	0.186464	0.834189	2.58118	527.568	2514.01			3.76078	6.59212	5.40326	8.01796
	1.79656	6.96405	2.7459	8.75058	3.69865	6.65096	1.95546	11.1494	3.08043	11.3973	6.10692	7.33769	295.58	0.0477668	0.186194	0.857021	2.56465	515.132	2506.08			3.8355	6.36673	5.39511	8.28065
	1.77305	7.15392	2.65871	8.71358	3.69336	6.26294	1.93809	10.9625	2.92183	11.6994	6.48615	7.60147	301.639	0.0474484	0.185855	0.882918	2.55828	502.141	2500.67			3.86189	6.22329	5.27415	8.59567
	1.75227	7.40639	2.61785	8.86333	3.70016	6.48815	1.93899	10.9684	2.86788	11.905	7.09797	8.05093	312.629	0.0467228	0.185767	0.900429	2.5565	489.177	2495.04			3.92551	6.35055	5.25841	9.01796
	1.80005	7.76196	2.59175	8.91607	3.82233	6.48308	1.95073	10.7036	2.92081	11.4072	7.48018	8.76244	321.729	0.0459461	0.185831	0.92045	2.53851	475.76	2490.41			4.05125	6.40716	5.1917	9.2166
	1.80454	8.08259	2.48879	8.82222	3.90557	6.81679	1.94599	10.5833	2.97484	12.0571	7.78947	9.15605	320.689	0.0455058	0.186032	0.956365	2.53072	462.359	2488.2			4.12531	6.51486	5.16805	9.66753
	1.8104	7.9339	2.48479	8.66047	4.08148	6.82908	1.95863	10.6616	3.05345	12.5105	7.62621	9.39375	317.156	0.0448565	0.185861	0.987651	2.53487	452.369	2485.62			4.07636	6.52368	5.22457	9.8435
	1.83583	7.98735	2.37461	8.32005	4.176	6.96373	1.97947	10.5032	3.13243	12.4279	7.39061	9.60809	321.364	0.0444176	0.186463	1.00359	2.53052	447.539	2485.21			4.06593	6.4866	5.20505	9.80886
	1.82356	7.94392	2.37631	8.34502	4.43893	7.48816	1.97169	10.4143	3.14758	12.4153	7.38014	9.61466	325.692	0.0440825	0.187124	1.00871	2.52135	446.264	2486.16			4.04793	6.75737	5.17786	9.80338
	1.83222	7.82716	2.39855	8.40579	4.69622	7.44557	2.00591	10.1189	3.21354	12.6178	7.17251	9.59245	333.497	0.0443945	0.18809	1.00224	2.51051	448.006	2485.46			4.01931	6.84919	5.11278	9.79426
	1.79461	7.54963	2.44939	8.44308	4.8645	7.53732	1.99977	10.1713	3.22018	12.7281	6.86308	9.44715	353.505	0.044081	0.188873	1.00167	2.50593	452.247	2485.39			3.93121	6.9483	5.13042	9.67944
	1.79523	7.4175	2.53046	8.40298	5.06582	7.42772	2.04156	10.0605	3.19622	13.2575	6.74967	9.34445	359.595	0.0439128	0.189366	0.990396	2.50974	461.106	2484.64			3.9144	6.96551	5.09942	9.78388
	1.75276	7.18753	2.65741	8.48551	5.32452	7.34246	2.00819	10.1465	3.17193	12.9275	6.78989	9.20092	348.665	0.043187	0.189305	0.969363	2.50931	470.592	2481.84			3.8659	7.05083	5.10887	9.63944
	1.75355	7.15753	2.86334	8.76495	5.4204	7.37499	1.95044	10.1056	3.06863	12.7215	6.73908	8.93328	343.444	0.0427015	0.188625	0.949884	2.51316	480.079	2480.39			3.92481	7.18678	5.04156	9.46461
	1.78338	7.22285	3.00485	9.08823	5.55004	7.63195	1.93853	10.6774	3.08745	12.6918	6.48928	8.90624	336.612	0.0425551	0.18856	0.942716	2.53544	489.63	2478.56			4.00369	7.42341	5.23446	9.36243
	1.85443	7.11383	3.27681	8.97682	5.80461	7.77283	1.89156	11.2902	3.1	12.4883	6.5186	9.49366	331.776	0.0425498	0.188075	0.936357	2.56769	499.009	2475.68			4.08169	7.51809	5.42725	9.5002
	1.8837	7.29817	3.48009	9.24716	5.72038	7.83245	1.93288	11.4672	3.1105	12.3561	6.54856	9.80081	326.997	0.0422675	0.18773	0.924692	2.60396	509.083	2474.58			4.22065	7.6	5.50354	9.56849
	1.91574	7.38718	3.53624	9.20887	5.93942	7.74651	1.94774	11.9112	3.15193	13.2217	6.55896	10.4682	305.122	0.0427711	0.187581	0.916532	2.63024	518.809	2473.09			4.27972	7.6316	5.67029	10.083
	1.88637	7.36443	3.6501	8.96871	5.7237	8.40972	1.88479	12.2682	3.3393	12.3964	6.45137	10.7891	278.1	0.0430441	0.187589	0.910074	2.64976	527.088	2471.86			4.3003	7.70071	5.83078	9.87896
	1.92104	7.38011	3.79345	9.06417	5.50205	8.66771	1.8859	12.7711	3.42353	12.0295	6.25076	10.6308	261.527	0.0432753	0.187618	0.893838	2.65989	534.87	2472.65			4.36487	7.74465	6.02683	9.63705
	1.8812	7.44268	3.81985	9.39322	5.47172	9.09214	1.87843	12.914	3.42868	11.6937	6.36552	10.9689	243.799	0.0439905	0.188279	0.862456	2.67283	541.663	2472.54			4.38124	7.9857	6.07369	9.67601
	1.8635	7.12991	3.78946	9.5245	5.58901	8.94843	1.84273	12.9567	3.44877	12.621	6.49736	11.3765	220.695	0.0441366	0.188623	0.850519	2.67195	547.023	2472.64			4.26096	8.02064	6.08274	10.165
	1.77826	7.25721	3.63505	9.81441	5.44332	8.59472	1.83856	13.1504	3.48866	12.9395	6.62088	10.638	206.404	0.0442535	0.188985	0.846491	2.66421	551.856	2474.09			4.22351	7.95081	6.15922	10.0661
	1.73805	7.07269	3.53166	9.54477	5.23127	8.11958	1.81146	13.1685	3.50934	12.8664	6.6161	10.7741	219.399	0.0444534	0.188022	0.850496	2.66103	555.348	2473.8			4.11413	7.63187	6.16311	10.0856
	1.66077	7.11824	3.64632	9.39335	4.75463	7.99822	1.82475	13.5059	3.54165	12.153	7.05513	10.3924	231.967	0.0444216	0.186957	0.848158	2.67275	558.028	2472.53			4.14178	7.38207	6.29077	9.86685
	1.68862	6.94512	3.69574	9.1485	4.53154	7.5372	1.86912	13.9492	3.42156	11.073	7.53382	10.7042	232.933	0.0433942	0.186607	0.849853	2.68999	560.36	2471.67			4.10982	7.07241	6.41328	9.77033
	1.70036	6.86931	3.6141	8.7676	4.25438	7.16085	1.96364	13.8731	3.31131	11.0388	7.80248	11.1394	236.695	0.0429429	0.186821	0.848703	2.71679	562.957	2468.19			4.06125	6.72761	6.38268	9.99356
	1.71588	6.60626	3.65594	8.29765	4.05345	6.50748	2.00837	14.1904	3.23391	10.8276	7.96841	11.3624	248.646	0.0425764	0.187202	0.856427	2.74683	565.296	2465.05			3.99269	6.28619	6.47756	10.0528
	1.73446	6.45428	3.84411	7.63784	3.79732	6.13616	2.06759	14.6156	3.16156	9.66466	8.24858	11.2818	264.605	0.0422398	0.187452	0.861608	2.76701	568.324	2462.12			4.01095	5.85711	6.61492	9.73167
	1.77598	6.12274	4.01352	7.02765	3.62139	5.87411	2.09752	14.5153	3.12876	9.17174	8.56354	11.0641	282.597	0.041996	0.18761	0.859856	2.78211	570.167	2455.74			3.97075	5.50772	6.58051	9.59981
	1.77999	6.12393	4.15296	6.68431	3.69509	5.66562	2.10837	15.139	3.01431	8.1705	8.54363	10.6442	295.453	0.0413345	0.188383	0.85751	2.78425	570.598	2450.54			4.01896	5.34834	6.7539	9.11945
	1.77281	6.29536	4.34148	6.5491	3.62539	5.1804	2.10031	15.139	2.95787	7.84426	8.61358	10.2221	297.021	0.0406529	0.189	0.851149	2.7796	568.932	2445.74			4.13655	5.1183	6.7324	8.8933
	1.73819	6.44968	4.52653	6.21062	3.62777	4.95924	2.06489	14.9141	2.93894	7.936	8.66071	10.6552	297.038	0.0406277	0.188977	0.846426	2.76446	565.154	2439.65			4.23813	4.93254	6.6393	9.08399
	1.7182	6.41205	4.65507	6.25698	3.89187	4.90805	1.98908	15.4561	2.99971	8.47565	8.64832	10.756	295.188	0.0409191	0.188536	0.848184	2.74006	558.43	2436.71			4.26178	5.01896	6.81496	9.29332
	1.70902	6.61896	4.60132	6.28188	3.97312	5.06304	1.96907	15.7298	3.11549	8.48631	8.79055	10.2924	282.564	0.0406941	0.188248	0.856133	2.70574	549.352	2438.64			4.30977	5.10601	6.93812	9.18974
	1.69677	6.83323	4.41291	6.46069	4.08976	5.29033	1.93944	15.7068	3.25658	8.67154	8.92357	11.1189	268.845	0.0409401	0.187382	0.854392	2.68039	538.268	2444.98			4.3143	5.28026	6.96762	9.57132
	1.66075	6.88534	4.11611	6.77214	4.05371	5.95974	1.92614	15.5055	3.29368	9.45474	8.81035	11.7807	272.319	0.0407019	0.186434	0.858084	2.66246	526.755	2469.65			4.22073	5.59519	6.90842	10.0153
	1.69903	6.92821	3.9326	7.06759	4.18314	6.86875	1.95657	15.3011	3.52911	10.2465	8.95195	12.0625	281.029	0.0408781	0.185889	0.859432	2.63879	515.03	2524.31			4.18661	6.03983	6.92894	10.4203
	1.72549	6.72118	3.79878	7.59072	4.61234	9.17897	1.95218	15.5429	3.64495	11.3438	8.6845	12.4879	270.087	0.0411637	0.185517	0.868607	2.60937	503.998	2617.87			4.08182	7.12734	7.04667	10.8387
	1.81001	6.70004	3.55085	8.45935	5.30802	10.5404	1.96135	15.4252	3.65656	12.6633	8.53996	11.8531	272.648	0.0415962	0.185398	0.876062	2.5823	493.311	2757.7			4.0203	8.10259	7.01436	11.0188
	1.89573	6.707	3.68489	9.10148	5.69872	11.6135	2.04885	14.9955	3.76557	12.5089	8.66535	12.2347	288.633	0.0416636	0.185513	0.888398	2.56138	483.326	3024.96			4.09587	8.80457	6.93663	11.1363
	1.91508	6.48424	4.09276	9.59106	6.31061	12.8538	2.08422	14.1133	3.70573	13.0777	8.488	12.611	300.597	0.0421347	0.185645	0.891085	2.53967	474.916	3351.51			4.16402	9.58516	6.63443	11.3922
	1.9892	6.45476	4.36318	10.9964	6.89755	14.6709	2.15307	14.2168	3.61946	13.8931	8.41172	12.0654	316.642	0.0423542	0.185897	0.894416	2.51608	466.305	3693.47			4.26904	10.8549	6.66311	11.4567
	2.02539	6.68608	4.55169	12.6336	7.99669	16.1636	2.18699	14.5735	3.54508	14.6776	8.34409	11.7397	324.972	0.0423674	0.18726	0.890726	2.49244	457.349	4020.56			4.42106	12.2647	6.76853	11.5871
	2.02663	6.59813	4.65613	14.7814	9.18361	17.924	2.17986	14.3735	3.44522	15.9978	8.584	12.1523	316.245	0.0430841	0.187072	0.883747	2.48154	448.263	4319.69			4.42696	13.963	6.6662	12.2447
	2.04691	6.62517	4.74623	16.9662	10.1936	19.1614	2.18571	13.788	3.41008	17.1268	9.00829	12.1565	323.68	0.0438649	0.187285	0.890387	2.47853	438.21	4585.77			4.47277	15.4404	6.46125	12.7639
	1.99969	6.54552	4.83508	21.385	12.1388	19.7092	2.17966	13.3759	3.36477	18.6552	9.43298	12.4599	326.186	0.0442008	0.187685	0.895308	2.48207	427.449	4801.61			4.4601	17.7443	6.30679	13.516
	1.98026	6.67431	4.64177	27.1696	13.7954	21.2807	2.12687	12.619	3.25313	21.4034	9.85337	12.1077	298.192	0.0447424	0.187915	0.896181	2.48401	416.525	4893.09			4.43211	20.7486	5.99966	14.4548
	2.01977	7.01185	4.30057	33.2588	15.0483	23.1742	2.08007	12.8742	3.19133	23.9107	11.2251	12.2029	273.795	0.0444993	0.188122	0.900552	2.47855	404.254	4921.1			4.44406	23.8271	6.04854	15.7796
	1.99277	7.10129	3.85101	38.8391	16.8528	24.7996	2.12845	12.5045	3.19034	27.5648	12.5619	12.2609	264.408	0.0449131	0.188137	0.906653	2.47336	391.632	4931.64			4.31502	26.8305	5.94109	17.4625
	2.09417	7.39855	3.6966	46.6185	18.3627	25.6621	2.18117	12.0712	3.23938	31.5753	13.5817	12.3868	253.862	0.0452658	0.187863	0.912602	2.46642	378.679	4944.1			4.39644	30.2144	5.83059	19.1813
	2.11009	7.85318	3.68882	51.042	19.7444	26.7891	2.27985	11.4736	3.24446	34.3738	14.2308	12.0048	248.708	0.0454816	0.187783	0.920164	2.46809	365.423	4947.56			4.5507	32.5252	5.66597	20.2031
	2.18175	7.71255	3.59576	56.7201	21.2012	28.6873	2.28276	11.0502	3.27987	36.132	14.9465	12.0884	230.419	0.0456962	0.187689	0.914421	2.4664	353.157	4947.77			4.49669	35.5362	5.5376	21.0557
	2.22177	7.69312	3.46518	59.7443	21.8098	29.8886	2.36939	10.767	3.47885	36.2041	15.5791	12.0097	215.452	0.0460255	0.187711	0.905026	2.47384	342.024	4948.66			4.46002	37.1475	5.53842	21.2643
	2.2099	7.81203	3.54992	60.4338	22.0717	30.0783	2.44623	10.1993	3.65138	35.7432	16.4708	11.7326	227.605	0.0457445	0.18803	0.895182	2.49831	330.803	4947.97			4.52395	37.5279	5.4323	21.3155
	2.26321	7.91006	3.65605	61.0284	22.2862	29.4142	2.49028	9.39231	3.756	34.9999	16.7877	11.9024	263.838	0.0458686	0.188246	0.880876	2.53015	320.939	4949.26			4.60977	37.5763	5.21286	21.23
	2.24591	8.20769	3.71501	60.249	22.5484	29.1765	2.48364	8.3287	3.82402	33.0117	16.8681	11.8794	294.621	0.0456573	0.188539	0.868437	2.56411	311.199	4950.18			4.72287	37.3246	4.87879	20.5864
	2.20179	8.57383	3.60008	54.869	21.7619	29.0773	2.50175	6.99105	3.82685	29.8138	17.1577	11.6016	302.691	0.0455168	0.188089	0.861038	2.60064	302.099	4950.52			4.7919	35.2361	4.43988	19.5244
	2.16111	8.51266	3.55802	52.0007	20.7945	28.012	2.46605	6.38726	3.75797	27.7635	17.5502	11.7555	317.61	0.044886	0.188736	0.859113	2.62034	293.644	4952.43			4.74393	33.6024	4.20376	19.023
	2.09645	9.1164	3.4903	47.327	19.6624	25.3947	2.44231	6.04446	3.63479	25.7605	17.9088	11.805	334.175	0.0448549	0.189128	0.856971	2.62582	285.477	4953.09			4.90105	30.7947	4.04052	18.4914
	2.07161	9.40345	3.37356	43.5448	18.8535	24.4166	2.37289	5.74019	3.43472	24.0937	18.1514	11.8306	339.515	0.0447865	0.189765	0.853464	2.63363	277.704	4953.86			4.94954	28.9383	3.84927	18.0252
	2.02126	9.29482	3.28784	41.2163	18.066	22.8321	2.28066	5.37563	3.14687	23.3294	18.0606	12.1215	342.002	0.044472	0.190478	0.859486	2.63159	270.484	4955.5			4.86797	27.3715	3.60105	17.8372
	1.99291	8.80874	3.34331	38.7128	17.3066	22.7685	2.20475	4.96467	3.00476	22.3663	18.2325	11.9944	334.526	0.0438627	0.190477	0.859497	2.62863	264.091	4955.59			4.71499	26.2627	3.39139	17.531
	1.96886	8.22046	3.32432	36.2659	16.4089	21.3899	2.10332	4.79974	2.86922	21.2144	17.9719	11.84	312.456	0.043395	0.191003	0.858235	2.61519	259.872	4956.22			4.50455	24.6882	3.25743	17.0088
	1.93246	7.38698	3.53932	38.4052	15.9666	20.7886	2.08647	4.76366	2.78447	20.0292	17.1716	11.949	296.868	0.042966	0.191429	0.842818	2.5935	258.502	4956.96			4.28625	25.0535	3.21153	16.3833
	1.94337	6.48236	3.59423	39.5686	16.0837	19.7354	2.06958	4.70016	2.78536	18.3506	16.3604	11.7552	282.495	0.0425741	0.191123	0.83071	2.58202	260.139	4956.65			4.00666	25.1292	3.18503	15.4887
	1.96606	5.69184	3.9546	40.4682	15.8321	18.9921	2.04796	5.22049	2.9432	16.5406	15.3313	11.631	247.809	0.0419122	0.189862	0.814735	2.58205	265.434	4957.15			3.87083	25.0975	3.40388	14.501
	1.95805	4.96734	4.38804	40.8816	15.4964	17.9903	2.06061	6.09395	2.98264	15.681	14.709	11.9697	228.763	0.0412789	0.188937	0.800866	2.57398	273.747	4957.25			3.77114	24.7894	3.7124	14.1199
	1.92483	4.51863	4.68415	41.5462	15.3816	17.2986	2.07726	7.06971	2.99683	14.372	14.5266	12.0353	220.41	0.0412266	0.187756	0.801314	2.56894	284.421	4956.89			3.7092	24.7421	4.04793	13.6447
	1.92934	4.37302	4.9336	41.2475	14.8554	15.6296	2.13523	8.50902	3.09168	12.9289	13.5924	12.1765	210.52	0.0415138	0.186716	0.81106	2.56179	296.375	4957.03			3.74532	23.9108	4.57864	12.8993
	1.94338	4.25442	5.24064	40.723	13.9704	14.9959	2.17457	10.1996	3.16976	11.6072	12.8245	12.6306	213.396	0.0412762	0.185751	0.818547	2.56262	308.549	4955.09			3.81281	23.2298	5.18132	12.3541
	1.99096	4.25173	5.69912	37.6819	13.3251	13.9799	2.16537	11.5284	3.2527	10.507	12.7398	13.1267	234.096	0.0417568	0.185506	0.827493	2.56493	319.933	4950.13			3.9806	21.6623	5.64881	12.1245
	2.03679	4.48078	6.23329	34.6566	12.4111	12.6183	2.20788	12.6881	3.2975	9.87621	12.4535	13.6543	259.297	0.0414935	0.185283	0.835835	2.55732	330.247	4945.9			4.25029	19.8953	6.06449	11.9947
	2.07858	4.63759	6.68709	31.8741	11.4332	11.8469	2.3431	13.343	3.37806	9.05293	12.6695	14.2982	283.664	0.0415244	0.185499	0.840199	2.53267	338.328	4938.98			4.46775	18.3847	6.3547	12.0069
	2.10511	4.96821	7.03985	30.9242	10.8144	11.0706	2.3737	14.8065	3.45818	8.6084	12.7505	14.1465	298.342	0.0415398	0.185774	0.850163	2.50648	343.307	4929.11			4.70439	17.603	6.87946	11.8351
	2.22383	5.17028	7.47279	29.2153	9.98972	10.3511	2.53576	14.8874	3.65428	8.48974	13.1377	14.1978	305.22	0.0414933	0.18615	0.849563	2.49222	345.395	4914.23			4.95563	16.5187	7.02581	11.9417
	2.24427	5.35358	7.64172	26.5336	9.5914	10.274	2.60113	14.6191	3.8637	8.51766	14.1129	14.0114	322.528	0.0414525	0.186958	0.843007	2.46746	345.979	4894.32			5.07985	15.4663	7.02797	12.214
	2.24127	5.70881	7.88344	24.1354	8.67336	9.79049	2.57798	13.7806	3.87106	8.51974	14.8553	13.6591	337.904	0.041522	0.187238	0.849665	2.43919	345.857	4869.52			5.27784	14.1998	6.7432	12.3447
	2.21607	6.10099	7.75417	21.962	7.93394	9.13575	2.60972	12.9668	3.96818	8.39784	15.1975	13.5528	331.436	0.0413968	0.186292	0.849044	2.41496	345.287	4846			5.35707	13.0106	6.51491	12.3827
	2.30703	6.47051	7.41563	20.4479	7.04239	8.71246	2.65932	12.0081	3.91788	8.49126	15.6851	13.062	321.523	0.0412259	0.185428	0.841567	2.4012	344.276	4808.68			5.39772	12.0676	6.19511	12.4128
	2.37531	6.85227	6.7384	20.4556	7.25339	8.69579	2.62637	11.1339	3.78875	8.83312	16.0605	12.1811	335.723	0.0414224	0.185179	0.836386	2.4059	342.896	4759.49			5.32199	12.1349	5.84969	12.3582
	2.44528	7.39147	6.14493	19.5611	7.31682	9.0394	2.74393	8.92121	3.81544	9.16386	16.0325	11.867	346.296	0.0421169	0.185323	0.82272	2.405	342.742	4699.16			5.32723	11.9725	5.16019	12.3544
	2.4033	8.00655	5.46429	19.2616	7.51449	9.17193	2.62994	7.5259	3.64312	9.80728	16.1479	11.2985	343.623	0.0421672	0.185626	0.812831	2.41885	343.943	4627.26			5.29138	11.9827	4.59965	12.4179
	2.4813	8.7154	4.84674	19.148	7.96217	9.45707	2.65749	6.61223	3.49773	10.1142	16.2036	10.9934	320.548	0.042578	0.184848	0.805602	2.44233	345.275	4545.91			5.34781	12.1891	4.25582	12.4371
	2.51996	9.57338	4.26323	20.0091	8.67849	10.0054	2.70136	5.94336	3.44214	10.1927	15.8655	10.598	302.485	0.0436146	0.184113	0.783501	2.4643	346.628	4461.7			5.45219	12.8976	4.02895	12.2188
	2.48904	10.5387	3.85872	20.254	9.516	10.9865	2.68324	5.63049	3.31774	10.4906	16.3076	9.95501	294.629	0.0443557	0.184946	0.780104	2.4828	347.761	4355.31			5.62883	13.5855	3.87715	12.2511
	2.43219	10.8062	3.72091	21.8146	10.2835	12.1387	2.66186	5.15816	3.36262	10.8978	16.1082	9.27189	301.935	0.0450687	0.185115	0.785065	2.49598	348.682	4238.54			5.65311	14.7456	3.72755	12.0926
	2.37413	11.123	3.77132	22.7036	11.4251	13.7133	2.58518	5.0213	3.44535	10.8702	15.2602	8.69048	300.128	0.0455966	0.185208	0.803133	2.50706	350.1	4107.5			5.75616	15.9473	3.68394	11.607
	2.28473	11.0631	3.97855	23.7732	12.1538	15.2627	2.44054	5.0673	3.50248	10.905	14.726	8.0919	283.274	0.0454446	0.184517	0.810451	2.50897	351.981	3967.86			5.77545	17.0632	3.67011	11.241
	2.21577	10.9209	4.14496	24.1046	13.0551	17.1814	2.40513	5.13533	3.54189	10.3837	14.0097	7.38506	275.821	0.0452255	0.1838	0.81298	2.51048	354.17	3828.35			5.76056	18.1137	3.69412	10.5928
	2.17517	10.8595	4.32908	25.7927	13.8903	18.0431	2.41807	5.43624	3.68104	10.0397	12.7869	7.19997	282.663	0.04518	0.183653	0.825328	2.50917	357.182	3686.8			5.78792	19.242	3.84511	10.0089
	2.15883	10.499	4.59177	25.6568	14.1975	18.8396	2.38819	5.6787	3.697	10.045	11.6258	6.75875	281.641	0.0442456	0.18324	0.835437	2.50703	360.517	3537.66			5.74985	19.5646	3.9213	9.47653
	2.23696	9.97827	4.7086	25.8941	14.4655	19.3452	2.33173	5.90587	3.80217	9.66754	10.1112	6.71441	279.323	0.0440962	0.182849	0.833514	2.50559	364.056	3394.92			5.64128	19.9016	4.01326	8.83104
	2.23116	9.69289	4.7777	24.3537	14.1839	19.0306	2.34426	6.1448	3.8368	9.1859	9.01772	6.80644	275.695	0.0440991	0.182885	0.828009	2.50335	367.738	3268.49			5.56725	19.1894	4.10862	8.33668
	2.1978	9.20628	4.63809	22.9527	13.5467	18.3693	2.40154	6.27315	3.84036	8.59048	8.54394	6.70584	278.922	0.0437034	0.183765	0.81848	2.49981	370.869	3164.84			5.34739	18.2896	4.17168	7.94675
	2.18911	9.20945	4.3607	21.9934	12.7665	16.5186	2.41151	6.59473	3.70133	8.13846	8.33199	6.51006	302.326	0.0436472	0.184821	0.81754	2.49747	373.747	3077.7			5.25309	17.0929	4.23586	7.66017
	2.13403	9.19991	4.03706	20.3173	11.4278	14.434	2.43485	6.65623	3.76121	8.13716	8.05793	6.19596	309.899	0.0440475	0.185213	0.815835	2.50401	376.133	2999.94			5.12367	15.393	4.2841	7.46369
	2.10366	8.94144	3.86382	16.6748	9.78411	12.8548	2.3715	6.79958	3.66997	7.80915	7.92737	5.80805	294.7	0.044161	0.185341	0.815647	2.52283	377.906	2928.06			4.96964	13.1046	4.28035	7.18152
	2.0402	8.90408	3.58426	15.3545	8.55798	11.2908	2.40194	6.75377	3.57719	7.6016	7.7263	5.77564	291.722	0.0438402	0.186598	0.8272	2.54664	379.502	2867.94			4.84285	11.7344	4.2443	7.03451
	2.01203	8.95816	3.47306	13.5485	7.45312	10.2386	2.39703	6.84002	3.39377	7.58615	7.73878	5.65594	294.639	0.0431914	0.18684	0.846227	2.57126	380.741	2822.8			4.81441	10.4134	4.21027	6.99363
	1.99822	8.96983	3.40708	12.3725	7.50829	9.23194	2.38345	6.78537	3.30068	7.66537	7.7029	5.5048	287.275	0.0431586	0.187178	0.86615	2.58828	381.35	2776.02			4.79171	9.70423	4.1565	6.95769
	1.99508	8.95127	3.53065	11.6243	7.49582	8.72896	2.25774	6.82253	3.23209	7.52252	7.46029	5.54822	275.42	0.0432222	0.186419	0.887761	2.60648	381.984	2727.19			4.82567	9.28303	4.10412	6.84368
	2.02335	9.11658	3.63422	11.1683	7.55496	9.16867	2.3046	6.86275	3.29422	7.57525	7.37338	5.52684	251.573	0.0432355	0.185924	0.902027	2.61993	381.903	2680.2			4.92472	9.29729	4.15386	6.82516
	2.08043	9.22548	3.67471	11.1617	7.93445	8.92685	2.33127	6.95803	3.24855	7.30572	7.12039	5.68621	233.845	0.042559	0.185938	0.915778	2.6255	381.041	2636.7			4.99354	9.34101	4.17928	6.70411
	2.07467	9.36215	3.66174	11.2484	7.76394	9.25005	2.37373	6.99152	3.18693	7.28168	6.90729	5.78258	223.056	0.0422181	0.186009	0.926708	2.61418	379.767	2603.1			5.03285	9.4208	4.18406	6.65718
	2.13247	9.2139	3.70193	10.7798	7.65779	9.69131	2.41525	6.95234	3.26224	7.0729	7.03243	6.24444	219.526	0.0425298	0.18597	0.935112	2.59696	377.776	2574.08			5.0161	9.3763	4.20994	6.78326
	2.13662	9.39491	3.73408	11.009	7.67721	10.0342	2.47299	6.94777	3.37119	6.87428	6.72458	6.37969	224.041	0.043294	0.186202	0.944408	2.57837	376.083	2550.79			5.08853	9.57349	4.26398	6.65952
	2.08735	9.21986	3.74472	11.0999	7.69252	10.4913	2.5315	7.0603	3.37192	6.63667	6.49384	6.45571	241.077	0.043422	0.186231	0.94675	2.56195	374.762	2533.56			5.01731	9.76124	4.32124	6.52874
	2.09522	9.10659	3.80936	11.3486	7.99927	11.5968	2.61538	7.3265	3.38987	6.6628	6.22654	6.23063	271.353	0.0435153	0.186435	0.94344	2.5495	372.985	2521.67			5.00372	10.3149	4.44392	6.37332
	2.02232	8.87266	3.86918	12.077	8.01508	11.9056	2.57125	7.32042	3.30212	6.46624	6.03906	6.31522	296.368	0.0440423	0.186624	0.938076	2.53755	372.382	2513.73			4.92139	10.6659	4.39793	6.2735
	2.01062	8.38689	4.01018	12.3738	7.69184	12.3007	2.60647	7.56007	3.30644	6.41613	6.05753	6.25425	325.696	0.0445676	0.187431	0.929484	2.51976	372.255	2514.08			4.80256	10.7888	4.49099	6.24264
	2.10944	8.03622	4.15813	12.424	7.89111	12.8776	2.61923	8.05882	3.43809	6.40978	5.98706	6.34051	365.956	0.0454346	0.187905	0.932293	2.51713	372.253	2510.61			4.76793	11.0642	4.70538	6.24578
	2.10772	7.92884	4.23612	13.2157	8.18926	13.5537	2.60344	8.21941	3.41808	6.54413	5.8763	6.23386	406.649	0.0460792	0.1888	0.931108	2.51009	373.641	2507.51			4.75756	11.6529	4.74698	6.21809
	2.0898	7.53775	4.21333	13.6438	8.40259	14.1234	2.62283	8.38169	3.46609	6.51629	5.70144	5.89476	436.669	0.0464894	0.189247	0.931712	2.50136	373.864	2505.17			4.61363	12.0566	4.82354	6.0375
	2.05393	7.59711	4.15111	13.606	8.46246	14.4307	2.54126	8.91271	3.44818	6.4435	5.42652	5.65403	442	0.0467393	0.189857	0.929263	2.49798	374.166	2503.89			4.60072	12.1664	4.96738	5.84135
	2.01851	7.74871	4.09226	13.4329	8.33591	14.6088	2.53711	9.2318	3.41979	6.24028	5.24933	5.71513	439.983	0.0469419	0.1903	0.938943	2.49161	375.965	2504.42			4.61983	12.1259	5.0629	5.73491
	2.07282	7.96759	3.99673	12.7286	8.10812	14.8636	2.4603	9.23267	3.38908	6.21326	5.24311	5.60109	432.159	0.0474169	0.191036	0.951791	2.48581	375.665	2507.39			4.67904	11.9001	5.02735	5.68582
	2.01147	8.17941	4.03657	12.3281	8.26755	14.9501	2.3757	9.35314	3.40624	6.32348	5.10983	5.50919	414.721	0.0480346	0.190715	0.949586	2.48759	376.535	2508.48			4.74249	11.8486	5.04503	5.6475
	1.98553	8.0626	3.95703	12.3201	8.07225	14.975	2.3223	9.10661	3.22636	6.33639	5.08443	5.47902	375.422	0.0481009	0.191128	0.947171	2.49	377.718	2513.1			4.66839	11.7891	4.88509	5.63328
	1.9195	8.4285	3.86148	11.5857	8.10967	14.5524	2.22872	8.94952	3.23864	6.06079	4.87262	5.54967	336.734	0.0483137	0.190954	0.945007	2.49605	376.089	2518.08			4.73649	11.4159	4.80563	5.49436
	1.91447	9.13221	3.87352	11.3237	8.26191	14.5583	2.27099	8.98051	3.27592	6.03503	4.96519	5.96833	289.389	0.0477615	0.191466	0.939922	2.49444	376.92	2521.36			4.9734	11.3813	4.84247	5.65618
	1.97263	9.60183	3.82121	11.3004	8.24351	14.1026	2.30673	8.98351	3.33546	6.02914	5.10164	6.11585	248.086	0.0471326	0.190845	0.942127	2.49526	375.622	2523.99			5.13189	11.2155	4.87524	5.74888
	1.96599	9.96906	3.84623	11.9026	8.27587	14.2382	2.35749	8.98024	3.46296	6.04935	5.1406	6.2486	223.682	0.0465765	0.191127	0.932097	2.49469	369.767	2524.96			5.26043	11.4722	4.93356	5.81285
	1.95981	10.1016	3.77088	12.1154	8.13685	14.1552	2.42507	9.15677	3.58735	6.04249	4.95023	6.45903	194.912	0.0457052	0.190662	0.929576	2.49214	365.691	2522.45			5.27743	11.4691	5.0564	5.81725
	1.98468	10.3549	3.69579	12.0685	8.13866	13.8434	2.49251	9.43485	3.57577	5.96414	4.94473	6.52916	185.894	0.0450271	0.192005	0.939172	2.48138	357.703	2515.73			5.34512	11.3502	5.16771	5.81268
	1.94631	10.4784	3.69537	11.4677	8.36102	13.4524	2.60984	9.606	3.69151	5.85683	4.94354	6.7579	195.343	0.0443684	0.192369	0.947771	2.47444	350.375	2510.98			5.37335	11.0937	5.30245	5.85276
	1.95603	11.2789	3.68939	11.2776	8.19765	13.1085	2.68391	9.74335	3.74599	5.79994	4.98371	6.87447	198.361	0.0435398	0.192681	0.952976	2.47604	345.485	2509.5			5.64143	10.8612	5.39109	5.88604
	1.96179	11.6589	3.82997	11.066	8.1556	12.5162	2.72003	9.97095	3.81027	5.84367	4.93886	6.56537	197.703	0.0430987	0.19176	0.96544	2.48226	335.159	2512.9			5.81689	10.5793	5.50042	5.78264
	1.94499	11.6361	4.00622	10.9004	7.93028	12.0998	2.68918	9.85963	3.83481	5.84631	4.83923	6.39857	209.862	0.0433095	0.19107	0.959578	2.47455	328.426	2516.17			5.86245	10.3102	5.46121	5.69471
	1.96771	11.5018	4.2599	10.6138	7.54686	11.1395	2.67695	10.1866	4.01282	5.93041	4.81915	6.30714	237.276	0.0431988	0.190687	0.958957	2.46373	325.818	2520.97			5.90981	9.76674	5.62544	5.68557
	1.99433	11.4858	4.53669	10.7439	7.75056	10.4813	2.66694	10.158	4.05846	5.90701	4.88297	6.22171	271.439	0.0432043	0.190869	0.957885	2.4616	319.077	2533.39			6.00562	9.6586	5.62779	5.67056
	2.0103	11.4461	4.76877	10.337	7.67685	10.4586	2.66893	10.1955	4.09122	5.83975	4.76729	6.60459	306.098	0.0430111	0.190405	0.952203	2.462	318.39	2552.76			6.07505	9.49083	5.65188	5.73721
	2.02374	11.4043	5.37483	10.6956	7.49852	10.3567	2.61817	10.112	4.27634	5.90422	4.627	6.72639	337.617	0.0431415	0.1895	0.938793	2.45899	315.693	2569.18			6.26761	9.51695	5.66882	5.75254
	2.04035	10.8004	5.72269	10.6608	7.81189	10.3002	2.65671	9.99325	4.37597	5.97757	4.52457	6.57121	363.509	0.0434263	0.18931	0.928252	2.44178	310	2583.7			6.1878	9.59094	5.67531	5.69111
	2.03577	10.1314	6.0155	10.5504	7.9438	10.2276	2.59579	9.95606	4.28634	5.79149	4.39164	6.38831	376.648	0.0433809	0.189821	0.913042	2.42458	312.653	2592.75			6.06087	9.57393	5.61273	5.52381
	2.09578	10.0174	6.25287	10.3453	7.80798	9.95772	2.60342	10.1037	4.22256	5.74943	4.28889	6.30575	382.38	0.0438063	0.191049	0.905711	2.41688	310.011	2602.29			6.122	9.37033	5.64321	5.44802
	2.14389	9.83788	6.46766	9.89118	7.84771	9.98031	2.57291	9.79981	4.14168	5.62053	4.14715	6.02674	386.365	0.0441203	0.191383	0.891973	2.41911	306.974	2611.98			6.14981	9.23973	5.5048	5.26481
	2.13152	9.20665	6.70787	9.25953	7.75005	9.55704	2.54067	9.69014	4.07591	5.59881	4.18913	5.87037	375.53	0.0441582	0.191894	0.90953	2.40138	311.306	2612.81			6.01535	8.85554	5.43557	5.21944
	2.15101	9.65161	6.67811	9.08407	7.54168	8.89562	2.53148	9.38734	4.00913	5.65294	4.18755	5.51629	357.179	0.0446129	0.191316	0.915967	2.38691	307.855	2604.94			6.16024	8.50712	5.30932	5.11893
	2.19464	10.1164	6.48558	8.26083	7.3798	8.48482	2.54096	9.47376	4.08502	5.63182	4.29491	5.12503	343.514	0.0450341	0.191047	0.925376	2.37304	308.631	2591.6			6.26555	8.04182	5.36658	5.01725
	2.13634	10.3217	6.55205	7.99206	6.90615	7.92573	2.5187	9.80226	4.0156	5.66908	4.34529	5.38342	315.628	0.0448288	0.190869	0.925569	2.36977	382.85	2569.8			6.33669	7.60798	5.44552	5.1326
	2.0606	10.4761	6.32732	7.72935	6.42083	7.19275	2.46153	9.71548	4.07645	5.85929	4.44174	5.77634	299.33	0.0453624	0.19057	0.923999	2.36719	703.004	2540.83			6.28802	7.11431	5.41782	5.35912
	1.99355	10.8716	5.89936	8.16453	6.15831	7.10091	2.39331	9.66959	4.08602	6.19468	5.04585	6.75267	282.412	0.045528	0.190016	0.928815	2.36227	1103.9	2502.23			6.25483	7.14125	5.38297	5.99773
	1.90749	11.0933	5.39385	9.33555	6.14083	7.29927	2.37583	9.41154	4.10736	6.97387	5.75495	9.39906	260.272	0.0458864	0.189517	0.925664	2.35946	1532.58	2456.32			6.13155	7.59189	5.29824	7.37596

## Sheet: P203 U3
	Ra Li	Oi Li	Oe Li	MF Li	ICO Li	LO Li	Ra Re	Oi Re	Oe Re	MF Re	ICO Re	LO Re	EKG	Kippwinkel	Rotwinkel	Kraft x	Kraft y	Druck li	Druck re			Bauch links	Rücken links	Bauch rechts	Rücken rechts
	1.31356	9.86955	7.0875	10.8835	3.89572	2.64857	1.87001	5.08003	6.73845	3.66031	2.77737	4.15048	165.191	0.0713024	0.089859	0.663459	1.8762	57	-2269.48			6.0902	5.80926	4.56283	3.52939
	1.3339	9.75661	6.87997	11.272	3.6394	2.66809	1.91414	5.26945	6.72444	4.00381	2.89576	4.45023	168.971	0.0708574	0.0892564	0.672152	1.8683	46	-2361.32			5.99016	5.85983	4.63601	3.78327
	1.34621	9.40048	6.57851	11.4135	3.31328	2.62883	1.91011	5.31594	6.61585	4.37754	3.10337	4.83975	169.982	0.0706231	0.088748	0.673149	1.8632	1.28613	-2454.66			5.77506	5.78519	4.61397	4.10689
	1.34602	8.99693	6.27331	11.91	2.94038	2.63219	1.87894	5.2287	6.49106	5.02966	3.28934	5.36889	172.91	0.0703211	0.0887772	0.681081	1.86853	11	-2548.2			5.53875	5.82752	4.5329	4.56263
	1.33302	8.72573	6.00562	12.3546	2.66849	2.63971	1.86834	5.11105	6.29187	6.01455	3.53923	6.01393	170.179	0.070174	0.0892452	0.690429	1.86088	2934.35	L			5.35479	5.88759	4.42375	5.18924
	1.33591	8.5236	5.91201	12.6681	2.45439	2.75214	1.85809	5.13315	6.05347	6.94041	3.83054	6.80447	162.036	0.0700504	0.0886809	0.695588	1.85985	3265.51	-2746.23			5.25717	5.9582	4.34824	5.85847
	1.34912	8.17834	5.53266	13.161	2.35929	2.89266	1.87608	5.28639	5.83913	8.08259	4.15646	7.63028	152.092	0.0701952	0.0883412	0.696406	1.8607	3424.59	-2840.39			5.02004	6.13764	4.33386	6.62311
	1.349	8.01541	5.40946	13.4563	2.34089	3.04259	1.87341	5.51151	5.62145	9.41276	4.45725	8.5709	138.259	0.0707737	0.0879785	0.695382	1.87406	3466.96	-2919.79			4.92462	6.27992	4.33546	7.4803
	1.34281	7.93772	5.13559	13.4142	2.25423	3.29524	1.85003	5.91514	5.44009	10.7656	4.75064	9.36892	125.265	0.0709401	0.087672	0.691036	1.88465	3433.84	-2992.63			4.80537	6.32122	4.40175	8.29505
	1.37207	7.74719	4.98207	13.3276	2.18232	3.45307	1.80983	6.01513	5.33878	12.3023	5.23437	10.4131	115.078	0.0712361	0.0878608	0.691528	1.89854	3325.05	-3058.15			4.70044	6.32099	4.38791	9.3166
	1.39043	7.71188	4.95705	13.2318	2.16191	3.64496	1.83386	6.1076	5.25956	13.811	5.61799	10.9508	108.074	0.0717728	0.0879056	0.698617	1.90408	3129.27	-3115.51			4.68645	6.34622	4.40034	10.1266
	1.42408	7.68741	4.89245	13.1202	2.15629	3.75063	1.86677	6.33117	5.15938	15.1566	6.02964	11.5058	100.135	0.0720833	0.0878363	0.70782	1.90872	2848.34	-3162.21			4.66798	6.34238	4.45244	10.8973
	1.46263	7.51828	4.79488	12.8781	2.1736	3.88802	1.87153	6.37303	5.07094	16.0258	6.27453	11.7892	96.2762	0.072955	0.0870581	0.713918	1.91178	2487.35	-3198.6			4.59193	6.31325	4.4385	11.3632
	1.49671	7.48635	4.82548	12.5382	2.20926	3.85221	1.87854	6.44362	5.02105	16.7211	6.59777	12.1429	96.1278	0.0732562	0.0869133	0.723943	1.89927	2053.88	-3224.75			4.60285	6.19988	4.44774	11.8206
	1.57406	7.57517	4.99867	12.2222	2.22798	3.76754	1.90894	6.23057	4.88789	16.884	6.69287	12.3206	96.7142	0.0733293	0.0876556	0.737492	1.87701	1580.64	-3242.76			4.71596	6.07256	4.34247	11.9658
	1.6265	7.57851	5.19304	11.4214	2.24341	3.73841	1.88028	5.94968	4.68028	16.5399	6.6449	12.1729	98.3347	0.0733069	0.0878008	0.753493	1.85137	1100.54	-3255.14			4.79935	5.80107	4.17008	11.7859
	1.66164	7.54292	5.62998	11.0642	2.21855	3.64212	1.87794	5.52534	4.6681	15.6736	6.50051	11.8431	101.027	0.07342	0.0885311	0.763352	1.83122	619.778	-3263.57			4.94485	5.64161	4.02379	11.3391
	1.71928	7.75841	5.92911	10.5348	2.25319	3.55537	1.89835	5.1399	4.72021	14.4502	6.12123	11.0861	106.187	0.0738005	0.0892837	0.769674	1.81025	187.9	-3267.54			5.1356	5.4478	3.91948	10.5525
	1.77264	7.88817	6.27135	10.0929	2.25799	3.43292	1.90816	4.93633	4.77976	13.0906	5.67746	10.7524	114.375	0.0744187	0.0894436	0.772704	1.80033	-175.628	-3271.67			5.31072	5.26127	3.87475	9.84016
	1.79544	7.77656	6.47426	9.293	2.31966	3.42467	1.88181	4.58756	4.93121	11.5903	5.17223	10.0763	121.379	0.0743151	0.0898376	0.772348	1.78812	-458.269	-3274.26			5.34875	5.01244	3.80019	8.94627
	1.78922	7.86183	6.77488	8.61454	2.33445	3.51543	1.84134	4.34876	5.04001	9.90216	4.74107	9.35647	122.367	0.0741856	0.0904883	0.764064	1.77734	-663.586	-3275.19			5.47531	4.82147	3.74337	7.9999
	1.7986	7.89176	6.84871	7.73244	2.31576	3.75258	1.81019	4.07648	5.14388	8.39117	4.16323	8.67589	123.219	0.0739169	0.0913548	0.75926	1.78226	-798.795	-3275.9			5.51302	4.60026	3.67685	7.07676
	1.77229	8.0767	6.96111	7.12708	2.31057	4.01602	1.76336	3.89396	5.31343	7.03147	3.66459	7.89759	129.258	0.0738825	0.0910664	0.750084	1.78437	-884.261	-3276.5			5.60337	4.48456	3.65692	6.19788
	1.76485	8.31089	7.06022	6.69335	2.29664	4.17707	1.76989	3.72887	5.56867	6.26392	3.43271	7.59342	136.21	0.0740047	0.0914393	0.743957	1.78	-930.38	-3275.98			5.71199	4.38902	3.68914	5.76335
	1.7475	8.74251	7.14956	6.28879	2.27911	4.4161	1.78319	3.58425	5.60979	5.62515	3.19991	7.26429	142.397	0.0740488	0.0915534	0.735744	1.77735	-942.555	-3275.79			5.87986	4.328	3.65908	5.36311
	1.70332	9.29701	7.22031	6.02791	2.28477	4.73956	1.77182	3.51914	5.58429	5.32557	3.13909	7.2603	145.479	0.0737176	0.0912424	0.725114	1.76976	-943.412	-3274.96			6.07355	4.35075	3.62508	5.24165
	1.68536	9.98393	7.13029	5.646	2.20294	5.09099	1.78159	3.47978	5.6491	5.07223	3.1264	7.35798	149.086	0.0733608	0.0909593	0.712284	1.75806	-937.481	-3271.18			6.26653	4.31331	3.63682	5.18553
	1.68118	10.5947	7.09784	5.26289	2.18218	5.39352	1.73529	3.47044	5.71907	4.99055	3.06958	7.72038	155.309	0.0734212	0.0911241	0.704096	1.74723	-926.3	-3263.76			6.45792	4.27953	3.6416	5.26017
	1.71305	10.8684	7.00666	5.08329	2.18894	5.6772	1.72198	3.42246	5.80768	5.07263	3.08531	8.15601	158.545	0.0735392	0.0917689	0.703508	1.74328	-917.615	-3250.21			6.52937	4.31648	3.65071	5.43798
	1.6965	11.1954	7.01493	4.97713	2.15631	5.83057	1.67292	3.42796	5.99658	5.15208	3.09142	8.49751	161.977	0.0742137	0.0917777	0.697908	1.73501	-910.256	-3226.29			6.63559	4.32134	3.69915	5.58034
	1.70977	11.5414	6.99792	4.79197	2.15272	6.13758	1.64764	3.37415	6.31305	5.19418	3.06238	9.2084	159.871	0.074597	0.0918759	0.695487	1.7256	-900.324	-3186.78			6.7497	4.36076	3.77828	5.82165
	1.76064	11.8356	6.99121	4.83133	2.18954	6.49159	1.58128	3.4081	6.31979	5.47194	2.96573	9.4541	157.752	0.0752251	0.0914901	0.697022	1.72327	-891.765	-3126.46			6.86247	4.50416	3.76972	5.96392
	1.78835	12.0682	6.84577	4.79273	2.23005	6.77739	1.54941	3.35491	6.39816	5.69283	2.92137	9.6815	153.077	0.0754018	0.0912269	0.699041	1.7214	-886.116	-3048.58			6.90076	4.60006	3.76749	6.09857
	1.79054	11.8596	6.91804	4.92761	2.22651	7.01226	1.52332	3.28021	6.38386	5.94301	2.87738	9.78776	145.334	0.0756235	0.0916516	0.700839	1.7252	-880.642	-2951.65			6.85605	4.72213	3.72913	6.20272
	1.7536	11.6751	6.97902	5.07432	2.28862	7.23423	1.49497	3.18861	6.24556	6.12161	2.7686	9.50603	135.249	0.0759077	0.09273	0.698346	1.72223	-877.671	-2832.28			6.80256	4.86572	3.64305	6.13208
	1.74226	11.6378	6.88353	5.18411	2.34476	7.55754	1.50005	3.12917	6.10481	6.68574	2.71603	9.06053	124.567	0.0760672	0.0925198	0.698303	1.71205	-878.859	-2704.33			6.75455	5.02881	3.57801	6.1541
	1.71462	11.7625	6.71212	5.33088	2.45915	7.87497	1.48713	3.09695	5.86629	6.972	2.64574	8.69192	119.898	0.0765905	0.0920227	0.696216	1.706	-879.473	-2575.77			6.72976	5.22167	3.48346	6.10322
	1.70712	11.7324	6.73543	5.4211	2.52201	8.00233	1.48487	3.19825	5.67099	7.24216	2.65939	8.24175	114.471	0.0772624	0.0917654	0.693193	1.69812	-880.181	-2443.99			6.725	5.31514	3.45137	6.04777
	1.65964	11.7544	6.62194	5.68695	2.59935	8.24393	1.4824	3.4421	5.32292	7.48575	2.67902	7.4984	110.487	0.0779172	0.0914093	0.686224	1.68955	-882.982	-2333.01			6.67866	5.51008	3.4158	5.88772
	1.57339	11.7228	6.43177	5.79144	2.64553	8.27293	1.49579	3.61678	5.23351	7.58451	2.74081	7.06892	108.257	0.078135	0.0906737	0.676994	1.67376	-885.598	-2242.32			6.57599	5.56997	3.4487	5.79808
	1.51848	11.4503	6.19771	5.94656	2.66822	8.10259	1.48742	3.84794	5.2417	7.7797	2.75537	6.91317	109.974	0.0785572	0.089874	0.670228	1.6629	-888.869	-2172.95			6.38883	5.57245	3.52568	5.81608
	1.5093	11.6607	5.87867	5.92128	2.66858	8.08768	1.47176	4.16246	5.21001	7.93326	2.78933	6.86931	113.234	0.0787494	0.0897583	0.670151	1.65505	-893.705	-2131.11			6.34957	5.55918	3.61474	5.86397
	1.49019	11.6613	5.75195	6.22328	2.6638	7.92669	1.46992	4.52584	5.27655	8.24735	2.82895	7.12436	116.481	0.078748	0.0892424	0.673127	1.6525	-899.018	-2111.31			6.30115	5.60459	3.75744	6.06689
	1.46264	11.6563	5.59938	6.71591	2.55733	7.61265	1.46329	4.91128	5.26185	8.31434	3.01305	7.18484	116.245	0.0788267	0.0893773	0.663665	1.64753	-904.618	-2097.99			6.23944	5.62863	3.87881	6.17074
	1.41723	11.496	5.60586	7.07923	2.47997	7.29024	1.46702	5.24026	5.29728	8.67958	3.08514	7.42776	120.417	0.0783545	0.0891416	0.656513	1.63868	-911.459	-2093.49			6.17303	5.61648	4.00152	6.3975
	1.40755	11.8971	5.55696	7.30373	2.41383	7.20515	1.48956	5.372	5.238	9.31117	3.10881	7.4701	132.183	0.0773722	0.0896799	0.650841	1.62451	-919.093	-2095.96			6.2872	5.6409	4.03319	6.63002
	1.45809	11.8447	5.48725	7.41078	2.4038	7.1678	1.50706	5.56088	5.15113	9.82718	3.18732	7.47484	140.461	0.0766438	0.0899804	0.649268	1.62028	-926.266	-2091.26			6.26334	5.6608	4.07302	6.82978
	1.49797	11.9422	5.30155	7.75101	2.40154	7.19719	1.52053	5.62819	5.02489	10.7307	3.26741	7.41871	145.805	0.0757773	0.0904793	0.642539	1.62081	-934.036	-2081.75			6.24723	5.78325	4.05787	7.13894
	1.55864	12.0221	5.28347	8.11248	2.39432	7.45863	1.56745	5.65188	4.90336	11.191	3.28552	7.27053	152.059	0.0751055	0.0906918	0.644775	1.62358	-942.44	-2067.16			6.28807	5.98848	4.0409	7.24902
	1.62982	11.5697	5.21897	8.5133	2.38323	7.61307	1.58398	5.53061	4.75352	11.668	3.36806	7.09579	157.479	0.0747203	0.0898826	0.644435	1.62187	-950.077	-2047.28			6.13948	6.16987	3.95604	7.3773
	1.70498	11.2875	5.23823	8.57801	2.37612	7.77413	1.60671	5.43254	4.59105	12.0908	3.3974	7.00115	163.063	0.074301	0.0893914	0.645765	1.6251	-955.538	-2028.41			6.07689	6.24275	3.87677	7.49644
	1.80196	11.1517	5.29258	9.07958	2.40326	7.89351	1.6176	5.22931	4.50391	12.5187	3.41935	6.99311	173.644	0.0739157	0.0889023	0.650434	1.63321	-959.763	-2013.39			6.08208	6.45878	3.78361	7.64373
	1.87035	10.8755	5.27888	9.38369	2.43404	8.18158	1.64896	5.004	4.38478	12.8505	3.48094	6.87504	181.835	0.0742098	0.0887825	0.659748	1.64434	-962.986	-2000.16			6.00823	6.66644	3.67925	7.73548
	1.91447	10.2225	5.26383	9.82251	2.4563	8.39719	1.66092	4.82979	4.2211	13.0662	3.60391	6.94581	186.232	0.0746023	0.0881677	0.670876	1.6656	-964.844	-1987.75			5.80025	6.892	3.5706	7.87196
	1.94104	9.96534	5.38373	10.2466	2.43705	8.36078	1.69213	4.5527	4.16688	13.5176	3.68523	7.01189	191.738	0.074533	0.0878785	0.681526	1.6812	-967.026	-1981.25			5.76337	7.01481	3.47057	8.07158
	2.06588	9.58579	5.49742	10.5704	2.42333	8.23927	1.69783	4.31618	4.10637	13.8183	3.70645	7.13912	193.83	0.0743939	0.0876459	0.692392	1.70134	-968.724	-1979.16			5.71636	7.07765	3.37346	8.22128
	2.10757	9.54845	5.65847	10.632	2.42689	8.1394	1.68372	4.28886	4.06704	14.237	3.78332	7.21636	195.733	0.0742363	0.0874157	0.703633	1.71661	-969.357	-1980.02			5.7715	7.06611	3.34654	8.41222
	2.04594	9.50519	5.72198	10.4016	2.39956	8.0942	1.64216	4.23288	4.02804	14.5694	3.86789	7.47685	200.93	0.0744534	0.0877755	0.708635	1.72394	-970.032	-1985.68			5.7577	6.96513	3.30103	8.63803
	2.00158	9.62229	5.86501	10.396	2.39171	8.00218	1.63528	4.10526	3.91119	14.6675	3.98278	7.5981	204.15	0.0741543	0.0880546	0.712741	1.72103	-971.366	-1994.77			5.82963	6.92998	3.21724	8.74947
	2.12775	9.84632	6.06469	10.0855	2.33393	7.86627	1.62635	3.98958	3.92542	14.6718	4.05169	7.61302	202.314	0.0736114	0.0882229	0.718302	1.71531	-972.2	-2005.5			6.01292	6.7619	3.18045	8.77883
	2.10905	10.1583	6.22905	9.74932	2.30075	7.53913	1.58912	4.0643	3.92115	14.6171	4.10782	7.64902	202.523	0.0728458	0.0879173	0.71376	1.70689	-973.006	-2020.37			6.16548	6.52974	3.19152	8.79131
	2.07581	10.7731	6.48105	9.35576	2.27687	7.4535	1.59769	4.34482	3.91884	14.5489	4.13558	7.87814	201.737	0.0723753	0.0879882	0.719189	1.70822	-974.148	-2037.79			6.44331	6.36204	3.28712	8.85422
	2.08253	10.8638	6.49572	8.92673	2.26806	7.54902	1.593	4.73509	3.94126	14.6766	4.20564	8.0506	195.607	0.0725581	0.0881205	0.723444	1.70909	-974.547	-2055.41			6.48069	6.24794	3.42312	8.9776
	1.9681	10.9423	6.52268	9.12951	2.22762	7.84859	1.57534	4.93033	3.9232	14.5926	4.30598	8.29319	186.744	0.0726904	0.0879854	0.725661	1.71139	-974.763	-2074.97			6.47769	6.4019	3.47629	9.06392
	1.86191	11.2312	6.57805	8.95679	2.24955	8.20224	1.56376	5.07611	3.91015	14.2889	4.38934	8.50723	175.61	0.0725602	0.0878568	0.727814	1.7214	-975.486	-2095.39			6.55705	6.46953	3.51667	9.06182
	1.86402	11.5563	6.67596	9.07728	2.31887	8.48634	1.59727	5.55202	3.91652	14.2297	4.41899	8.60904	160.758	0.0724178	0.0872475	0.728554	1.73511	-975.898	-2111.69			6.69876	6.6275	3.6886	9.08592
	1.79268	11.7593	6.62323	9.60337	2.29576	8.74797	1.57916	5.69241	3.88885	14.6119	4.44646	8.75212	145.857	0.0722321	0.0872571	0.736773	1.75643	-976.049	-2127.19			6.72506	6.88237	3.72014	9.27017
	1.62821	11.71	6.5799	9.84444	2.32409	9.12266	1.58304	5.97426	3.88663	15.2518	4.4878	8.80829	134.177	0.0726202	0.0877879	0.742307	1.77464	-976.425	-2141.81			6.63937	7.09706	3.81465	9.51595
	1.54236	11.3466	6.42433	10.1156	2.36649	9.30195	1.5885	6.10802	3.9488	15.6359	4.45347	9.13772	123.116	0.0724424	0.0877004	0.743798	1.79191	-976.537	-2156.29			6.43775	7.26135	3.88177	9.74235
	1.50621	11.0123	6.41473	10.4061	2.3445	9.32958	1.55979	6.07703	3.96712	16.0097	4.4638	9.20153	113.361	0.0723882	0.0876806	0.743304	1.80103	-976.323	-2170.42			6.31108	7.36007	3.86798	9.89169
	1.48128	10.8917	6.41576	10.5331	2.36735	9.29505	1.53553	5.93721	3.86577	15.9122	4.41471	9.26225	103.631	0.0724351	0.0872266	0.742604	1.81182	-976.207	-2184.43			6.26291	7.3985	3.77951	9.86305
	1.45049	10.9759	6.51409	10.3553	2.33426	8.96599	1.49897	5.99456	3.81288	15.6274	4.38996	9.15929	94.6573	0.0722548	0.0876892	0.740783	1.81434	-975.997	-2196.27			6.31349	7.2185	3.7688	9.72556
	1.46185	11.0493	6.6213	10.6536	2.29004	8.57416	1.49537	5.82499	3.80313	15.494	4.31774	9.38676	89.9315	0.0719667	0.0879893	0.74473	1.80103	-975.651	-2209.01			6.37749	7.17258	3.70783	9.73284
	1.41599	11.1749	6.75555	10.6371	2.19563	8.22128	1.45939	5.46408	3.76137	15.1864	4.23032	9.50847	91.1587	0.0721027	0.08809	0.755006	1.79772	-975.418	-2224.03			6.44882	7.01802	3.56161	9.64174
	1.41971	11.163	6.8517	10.7452	2.20595	7.91853	1.47477	5.30523	3.78099	14.9528	4.13539	9.50119	92.5264	0.0718969	0.0878454	0.758113	1.78936	-975.198	-2241.59			6.47812	6.95656	3.52033	9.52978
	1.41957	11.4297	6.90558	10.9779	2.19839	7.68327	1.48205	5.0956	3.76593	14.2202	4.07389	9.5547	94.1796	0.0713108	0.0876289	0.759312	1.77946	-974.992	-2260.68			6.58496	6.9532	3.44786	9.28292
	1.41093	11.8473	6.92556	11.2283	2.23934	7.28537	1.483	5.06515	3.75989	13.7416	4.05825	9.2077	93.183	0.0716047	0.0875241	0.765777	1.77783	-974.867	-2278.96			6.72793	6.91766	3.43601	9.00253
	1.41114	12.3128	6.91698	11.0983	2.2469	7.13413	1.47845	5.10548	3.76537	12.9632	3.96415	9.09633	94.0649	0.0720722	0.087827	0.766813	1.77446	-974.779	-2298.22			6.88031	6.82645	3.44977	8.67457
	1.36005	12.6656	7.13058	11.0167	2.22836	6.90437	1.47418	5.21698	3.8306	12.6477	3.84844	8.85999	98.8039	0.0720836	0.0881117	0.770678	1.76734	-974.766	-2317.81			7.05207	6.71646	3.50725	8.45206
	1.35894	12.6352	7.11651	11.0942	2.26304	6.70919	1.46832	5.37051	3.84001	12.3346	3.75658	8.5402	103.346	0.0720331	0.0879569	0.777889	1.76179	-974.717	-2337.3			7.03689	6.68882	3.55961	8.21047
	1.35097	12.7073	7.17641	10.8259	2.27476	6.50495	1.48895	5.92432	3.90309	11.925	3.71826	7.99809	106.229	0.0724247	0.0876354	0.777806	1.75647	-974.699	-2354.9			7.07822	6.53521	3.77212	7.88047
	1.35573	12.6988	7.20694	10.484	2.32062	6.31042	1.50788	6.71776	3.9477	11.5699	3.69795	7.55833	111.061	0.0726897	0.0877621	0.776362	1.7626	-974.843	-2369.74			7.08715	6.37167	4.05778	7.60874
	1.35547	12.6325	7.06177	9.93393	2.31578	5.93033	1.52076	7.45262	3.98859	11.2259	3.71616	7.30017	118.54	0.0726738	0.0882961	0.773651	1.76019	-974.825	-2376.59			7.01657	6.06001	4.32066	7.41406
	1.3641	12.4604	7.03098	9.28601	2.31355	5.58828	1.5331	8.19008	4.0086	11.0143	3.62267	6.89119	123.753	0.0727476	0.0887017	0.771598	1.76221	-974.762	-2378.97			6.95182	5.72928	4.57726	7.17605
	1.37804	12.142	6.90529	8.57763	2.27491	5.26977	1.56139	8.75005	3.99684	11.1984	3.59783	6.75648	130.878	0.07304	0.0892513	0.767111	1.76005	-974.852	-2365.67			6.80845	5.37411	4.76943	7.18424
	1.37863	11.8613	6.82281	8.2332	2.30397	5.02294	1.58854	9.19004	4.13439	11.1927	3.57187	6.29002	133.982	0.072558	0.0895407	0.775745	1.75228	-974.838	-2350.03			6.6876	5.1867	4.97099	7.01821
	1.38993	11.5881	6.73124	7.86554	2.27434	4.64118	1.62404	9.42853	4.10514	11.1861	3.53935	6.1352	135.82	0.0722345	0.0896999	0.771807	1.75713	-974.856	-2324.27			6.56975	4.92702	5.05257	6.95353
	1.3917	11.4543	6.63947	7.31829	2.21006	4.48403	1.66248	9.45029	4.10838	11.0063	3.44629	5.97658	138.517	0.0720072	0.0899124	0.769051	1.756	-974.988	-2295.82			6.49515	4.67079	5.07372	6.80972
	1.40626	11.2879	6.54347	6.96654	2.2172	4.32626	1.68534	9.40574	4.08089	11.2071	3.35994	5.9435	138.784	0.0714087	0.0897533	0.772468	1.75309	-975.118	-2258.34			6.41255	4.50333	5.05732	6.83686
	1.38368	11.326	6.37694	6.62028	2.17306	4.19763	1.65221	9.01055	4.11967	11.1363	3.33191	5.88131	137.429	0.0714492	0.0895877	0.773786	1.752	-974.993	-2215.26			6.36221	4.33032	4.92748	6.78318
	1.37631	11.2154	6.41255	6.31809	2.1771	4.00297	1.65186	8.33995	4.16918	10.9963	3.24793	5.65375	134.741	0.0717005	0.0892427	0.771946	1.75571	-975.115	-2155.09			6.33477	4.16605	4.72033	6.63267
	1.38071	11.1887	6.49476	5.98146	2.18522	3.87938	1.65852	7.95122	4.31824	10.5801	3.21778	5.46435	134.484	0.0716522	0.0888275	0.775458	1.75391	-975.152	-2074.82			6.35471	4.01536	4.64266	6.42076
	1.35621	11.213	6.59047	5.55557	2.19572	3.8295	1.65308	7.34308	4.22869	9.90458	3.1398	5.0065	134.871	0.0713493	0.0884411	0.770979	1.74633	-975.188	-1962.74			6.38658	3.86026	4.40829	6.01696
	1.36643	11.1861	6.46863	5.20897	2.25288	3.86119	1.67005	7.00807	4.18888	9.51322	3.13145	4.88168	132.666	0.0708104	0.0881708	0.758714	1.73782	-975.195	-1794.69			6.34038	3.77435	4.289	5.84212
	1.34183	11.2477	6.38169	5.08308	2.27563	3.90993	1.66959	6.73952	4.22881	9.45804	3.06167	4.7506	129.722	0.0702131	0.0877267	0.760667	1.71819	-975.249	-1535.24			6.32373	3.75621	4.21264	5.75677
	1.31569	11.2305	6.30451	4.98265	2.35575	3.98409	1.63074	6.63492	4.25592	9.31495	3.01831	4.52921	126.396	0.0699133	0.0878616	0.76942	1.71134	-974.893	-1143.07			6.28358	3.77416	4.17386	5.62083
	1.30517	10.9606	6.20506	4.90821	2.37869	4.12101	1.63087	6.32906	4.27161	9.37488	2.91362	4.31486	122.829	0.0697696	0.0882278	0.777995	1.71763	-974.376	-620.385			6.15695	3.80264	4.07718	5.53445
	1.353	10.859	6.2236	4.83458	2.4429	4.22952	1.67997	6.54225	4.3552	9.40199	2.87154	4.0734	120.19	0.069391	0.0880458	0.785907	1.71578	-973.799	22.4607			6.14519	3.83567	4.19247	5.44898
	1.33647	10.8792	6.14934	5.03268	2.54956	4.49055	1.66073	6.80289	4.3474	9.90351	2.78236	3.85201	119.89	0.0688179	0.0876355	0.786188	1.70565	-973.034	738.212			6.12169	4.02426	4.27034	5.51263
	1.33646	10.6183	6.02532	5.56436	2.57982	4.80761	1.63994	7.1224	4.25007	10.3304	2.73407	3.83283	121.692	0.0684047	0.0882176	0.780173	1.70882	-971.98	1511.99			5.99335	4.31726	4.33747	5.63243
	1.33632	10.6146	5.98453	6.3127	2.66125	5.05315	1.63122	7.91861	4.35907	11.2589	2.7225	3.84834	124.505	0.0679491	0.0878903	0.777972	1.71884	-970.678	2268.55			5.97849	4.6757	4.6363	5.94324
	1.33868	10.822	6.07424	6.96551	2.74476	5.51138	1.60832	8.53336	4.41122	11.8525	2.7188	3.79643	126.633	0.0678747	0.088237	0.779586	1.73829	-969.191	2959.98			6.07832	5.07388	4.85097	6.12257
	1.41466	10.9053	6.06617	7.86558	2.897	5.99897	1.58017	8.97011	4.44226	12.7764	2.70053	3.93391	128.876	0.0679229	0.0879003	0.776626	1.75094	-967.694	3573.53			6.12872	5.58718	4.99751	6.47028
	1.53628	11.1725	5.97274	8.9305	3.11592	6.45683	1.59751	9.207	4.5251	13.6508	2.71214	4.17631	130.972	0.0678981	0.0876109	0.773175	1.75484	-966.213	4053.49			6.22717	6.16775	5.10987	6.84641
	1.56328	11.5805	6.09236	10.1139	3.36164	6.6909	1.5808	9.64923	4.51209	14.3079	2.75123	4.45414	134.851	0.0678929	0.0872207	0.763418	1.75279	-964.901	4385.23			6.41205	6.72213	5.24737	7.17108
	1.58607	12.2287	6.19933	10.7501	3.63916	7.10078	1.56212	9.6961	4.49136	14.6256	2.76636	4.58872	143.595	0.0677607	0.0874381	0.755511	1.74021	-963.755	4615.32			6.67136	7.16334	5.24986	7.3269
	1.63266	12.8195	6.38504	12.0713	3.91849	7.44974	1.59265	9.61048	4.48732	14.8181	2.80857	4.76288	151.453	0.0679556	0.0872088	0.752238	1.73068	-962.688	4758.2			6.94575	7.81318	5.23015	7.46318
	1.6591	13.4264	6.5471	13.3292	4.15466	7.74018	1.62112	9.07599	4.58075	14.9671	2.80417	5.14038	155.949	0.0681522	0.0869594	0.753051	1.73785	-962.121	4829.82			7.21086	8.408	5.09262	7.6372
	1.70157	14.1146	6.7488	14.4437	4.59654	8.1753	1.65774	8.08065	4.66761	14.9229	2.8822	5.53451	161.432	0.0686502	0.0866944	0.752279	1.73661	-961.859	4884.26			7.52165	9.07184	4.802	7.77987
	1.7441	14.2986	7.01797	15.6925	5.00904	8.24653	1.70096	7.23708	4.6989	14.791	2.90713	5.83499	166.02	0.0694592	0.0867014	0.748065	1.74061	-961.805	4911.94			7.68691	9.64936	4.54565	7.84437
	1.71352	14.6915	7.46452	16.892	5.60343	8.45471	1.81673	6.67874	4.65176	14.1352	2.9714	6.20644	169.475	0.0701129	0.0871189	0.744059	1.7486	-962.155	4919.61			7.95653	10.3167	4.38241	7.771
	1.6999	14.7731	7.80793	17.3808	6.07178	8.44386	1.86818	6.34429	4.66927	13.2118	3.06208	6.64506	179.016	0.0710605	0.0874609	0.745919	1.7526	-962.867	4904.11			8.09365	10.6322	4.29392	7.63965
	1.71217	14.8128	7.88429	18.0619	6.33399	8.79357	1.93619	5.84102	4.78633	12.4218	3.14144	7.14869	194.362	0.0715726	0.0870065	0.738249	1.74914	-963.667	4863.96			8.13641	11.0632	4.18785	7.57064
	1.71941	14.3188	7.79482	18.8633	6.60582	8.91796	1.94699	5.43251	4.87205	11.7573	3.18822	7.61978	204.358	0.0727098	0.0869681	0.72968	1.74972	-964.73	4797.92			7.94436	11.4624	4.08385	7.52178
	1.74157	13.7488	7.64526	18.9473	6.83059	8.95014	1.97404	5.15183	4.93292	11.0097	3.22527	8.21018	209.782	0.0735019	0.0868727	0.722926	1.74797	-965.956	4685.41			7.71188	11.576	4.01959	7.48171
	1.79408	13.2891	7.44993	18.7933	6.90947	8.7011	2.01457	5.17161	4.95244	10.4212	3.28289	8.41241	208.096	0.0742136	0.0872125	0.718316	1.74199	-967.121	4516.89			7.51104	11.468	4.04621	7.37216
	1.80192	12.5456	7.27886	18.4278	6.80406	8.27877	2.02759	5.08424	4.94329	9.59855	3.26175	8.78328	205.313	0.0746332	0.0877068	0.71328	1.73094	-968.317	4291.42			7.20879	11.1702	4.01837	7.21453
	1.82804	11.9854	6.81895	17.5442	6.7128	7.77579	2.04237	5.06073	5.00238	8.72096	3.22488	9.09872	202.681	0.0748405	0.0877345	0.710145	1.71118	-969.502	4023.21			6.87747	10.6776	4.03516	7.01486
	1.85642	11.1739	6.36174	16.5121	6.3497	7.00327	1.96568	5.19387	5.25808	8.06242	3.2098	9.18603	198.882	0.0745832	0.0874145	0.707688	1.68379	-970.551	3732.91			6.46402	9.95504	4.13921	6.81942
	1.89095	10.4256	5.97312	15.6677	5.97135	6.32347	1.93516	5.29547	5.36043	7.70575	3.19632	9.01509	190.7	0.0741891	0.0877869	0.697211	1.65893	-971.495	3436.8			6.09657	9.32083	4.19702	6.63905
	1.90223	9.80155	5.73188	14.5188	5.75911	5.62646	1.88	5.32697	5.48951	7.13153	3.10167	8.71471	179.932	0.074003	0.0882554	0.699844	1.64929	-972.341	3151.68			5.81189	8.63478	4.23216	6.31597
	1.93666	9.31493	5.84288	13.625	5.43578	4.98174	1.91125	5.64747	5.41863	6.97669	3.0723	8.57367	166.119	0.0735133	0.0884947	0.701434	1.6431	-972.988	2893.73			5.69816	8.01417	4.32578	6.20755
	1.98315	8.91744	5.81598	12.5785	5.1278	4.43548	1.94845	5.932	5.42771	6.75542	3.09571	8.43353	151.495	0.0727477	0.0890569	0.704074	1.64267	-973.532	2679.28			5.57219	7.38058	4.43605	6.09489
	2.00799	8.27672	5.71256	12.0035	4.91129	4.06665	1.91621	6.17872	5.57965	6.39648	3.11547	8.24279	138.7	0.0717071	0.08898	0.705977	1.64306	-973.971	2520.83			5.33242	6.99382	4.55819	5.91824
	2.03879	7.96756	5.7638	11.1683	4.70904	3.85057	1.90177	6.63419	5.5718	6.11463	3.08429	8.05071	127.554	0.0713782	0.0883143	0.712545	1.64638	-974.275	2426.61			5.25672	6.57596	4.70259	5.74988
	2.07051	7.9407	5.94069	10.7897	4.47139	3.80129	1.89338	7.05957	5.70253	5.87437	3.0386	7.91606	120.994	0.0705763	0.0878628	0.721595	1.65452	-974.571	2375.05			5.3173	6.35411	4.88516	5.60968
	2.06397	7.94904	6.14267	10.461	4.30543	3.7665	1.91766	7.48731	5.63709	5.60806	2.9552	7.99547	120.25	0.0701476	0.0886563	0.731969	1.65199	-974.797	2358.04			5.38523	6.17766	5.01402	5.51958
	2.08622	7.74718	6.42514	10.0898	4.14597	3.78632	1.94306	7.98256	5.6745	5.23411	2.84377	8.05679	120.039	0.0697286	0.0893117	0.744257	1.65318	-974.908	2361.14			5.41951	6.00736	5.20004	5.37823
	2.0467	7.73809	6.5954	9.6438	3.91674	3.96388	1.90613	8.46714	5.70347	4.91137	2.79177	8.21722	114.483	0.0688011	0.089191	0.748128	1.66042	-975.14	2360.68			5.46006	5.84147	5.35892	5.30678
	2.00498	7.64501	6.66263	8.99636	3.70652	3.93624	1.8585	8.69487	5.86745	4.64545	2.73598	8.22265	112.737	0.0682996	0.0890607	0.753756	1.6822	-975.355	2347.27			5.43754	5.54637	5.4736	5.20136
	1.96243	7.56826	6.71261	8.43907	3.54597	3.95544	1.77407	8.94192	5.99038	4.33552	2.65108	8.00111	111.059	0.0681457	0.0887373	0.759245	1.70263	-975.481	2321.4			5.41443	5.31349	5.56879	4.9959
	1.92188	7.66158	6.76206	7.74216	3.30551	4.02902	1.72795	9.02648	6.04843	4.2008	2.61606	8.15099	110.155	0.0679745	0.0895123	0.765481	1.71775	-975.758	2283.87			5.44851	5.02556	5.60095	4.98928
	1.89004	7.53763	6.66565	7.5598	3.03183	4.1534	1.70396	9.07091	6.08438	4.16754	2.63498	8.27651	110.702	0.0681153	0.0900995	0.767606	1.73327	-976.018	2231.66			5.36444	4.91501	5.61975	5.02634
	1.88201	7.42209	6.44485	7.64833	2.91113	4.36642	1.69029	8.98435	5.9407	4.17582	2.76469	8.32768	108.957	0.0685638	0.0909999	0.76561	1.75211	-976.124	2163.38			5.24965	4.97529	5.53845	5.0894
	1.83881	7.33554	6.14781	7.8613	2.75012	4.52608	1.64625	8.89203	5.7146	4.18941	2.8504	8.21814	106.278	0.0693049	0.0911499	0.75862	1.76828	-976.418	2074.04			5.10739	5.04583	5.41763	5.08598
	1.84286	7.13955	5.81838	8.14433	2.74218	4.60622	1.56468	8.64924	5.58444	4.34614	2.91086	8.13249	103.787	0.070077	0.0911581	0.746186	1.78468	-976.786	1965.4			4.9336	5.16424	5.26612	5.12983
	1.83929	7.36886	5.52733	8.6477	2.71843	4.6479	1.51692	8.51695	5.28534	4.46966	3.01513	8.02585	104.976	0.071182	0.0914383	0.747031	1.79954	-976.858	1852.24			4.91183	5.33801	5.1064	5.17021
	1.85317	7.43669	5.17188	8.9487	2.68834	4.65941	1.49354	8.66715	5.00637	4.51753	3.08934	7.79129	104.84	0.0723185	0.0913	0.743921	1.81321	-977.093	1737.73			4.82058	5.43215	5.05569	5.13272
	1.8213	7.994	5.14844	9.3336	2.73915	4.57457	1.48543	8.83285	4.6532	4.65193	3.21202	7.52634	113.318	0.0730808	0.0912022	0.745267	1.8194	-977.428	1621.61			4.98791	5.54911	4.9905	5.1301
	1.80345	8.24835	5.01099	9.7678	2.87247	4.43076	1.47367	9.08032	4.32013	4.72811	3.30733	7.33642	135.156	0.0734962	0.0910295	0.746707	1.82148	-977.447	1496.89			5.02093	5.69034	4.95804	5.12395
	1.74467	8.60147	5.11439	9.96885	3.01779	4.28714	1.45928	9.33924	3.99178	4.65683	3.25347	7.08182	156.667	0.0734943	0.0911571	0.746629	1.8219	-977.638	1362.2			5.15351	5.75793	4.9301	4.99737
	1.71582	9.14183	5.24194	9.80953	3.01915	4.06478	1.42228	10.2535	3.89164	4.61309	3.21071	6.67599	169.594	0.0735158	0.0912128	0.746402	1.81889	-978.024	1218.21			5.36653	5.63115	5.18914	4.83327
	1.67137	9.15594	5.49291	9.66731	3.20372	3.85797	1.44744	10.8591	3.82052	4.56358	3.21055	6.45985	179.546	0.0733666	0.0908806	0.746221	1.82601	-977.999	1069.94			5.44007	5.57634	5.37568	4.74466
	1.58382	9.60284	5.74806	9.61409	3.28411	3.78185	1.44839	11.4843	3.74719	4.41644	3.15021	6.21997	187.188	0.0733007	0.0908624	0.748219	1.83363	-978.107	924.827			5.64491	5.56002	5.55996	4.59554
	1.56052	9.76952	5.88888	9.67664	3.29591	3.83203	1.48835	11.8255	3.80265	4.42598	3.08752	6.14879	192.377	0.0727103	0.090996	0.747838	1.82954	-978.529	775.375			5.73964	5.60153	5.70549	4.5541
	1.53943	9.83258	6.16366	10.1851	3.42572	4.14056	1.49907	12.6244	3.88845	4.60856	3.06676	6.22212	198.135	0.0717304	0.0905843	0.755549	1.81961	-978.542	621.013			5.84522	5.91713	6.00397	4.63248
	1.50836	9.94164	6.16996	10.4543	3.47001	4.28878	1.49182	13.0354	3.95595	4.63208	2.93073	6.15184	197.916	0.0713593	0.0906854	0.761535	1.82271	-978.596	455.669			5.87332	6.07103	6.16107	4.57155
	1.51353	10.0998	6.13137	10.9101	3.54408	4.48417	1.49638	13.259	4.13768	4.67862	2.7879	6.11522	186.37	0.0706545	0.0902253	0.758136	1.83976	-979.014	305.069			5.91489	6.31279	6.2977	4.52725
	1.52837	9.84026	5.89114	11.3954	3.57477	4.80545	1.51167	13.5121	4.26269	4.91297	2.75547	6.27657	172.136	0.0705383	0.0896815	0.760061	1.85251	-979.062	159.13			5.75325	6.59186	6.42883	4.64834
	1.50852	9.44037	5.79556	12.0981	3.66615	5.0842	1.51049	12.8223	4.28854	5.01985	2.70716	6.32962	160.524	0.0703816	0.0893161	0.758531	1.85971	-978.997	22.5876			5.58148	6.94946	6.2071	4.68554
	1.51777	9.38889	5.61304	12.5404	3.64461	5.29964	1.49407	12.3017	4.42832	5.112	2.66957	6.53541	148.477	0.070312	0.0895539	0.759552	1.86034	-979.378	-114.322			5.50657	7.16155	6.07471	4.77233
	1.537	9.15266	5.40771	12.9595	3.66652	5.46431	1.53464	11.5496	4.59654	5.10562	2.66662	6.72882	136.278	0.0704243	0.089863	0.759389	1.85318	-979.49	-247.996			5.36579	7.36344	5.8936	4.83369
	1.52721	9.12696	5.33173	13.0864	3.74384	5.56512	1.54139	11.115	4.76904	5.15376	2.62278	6.74108	134.285	0.0708357	0.0902998	0.755935	1.85713	-979.402	-383.996			5.32863	7.46512	5.80849	4.83921
	1.54312	9.25263	5.15672	13.0082	3.84013	5.44874	1.56133	10.2006	4.89304	5.23465	2.71156	6.62592	138.45	0.0706753	0.0903711	0.741777	1.86235	-979.686	-517.567			5.31749	7.43235	5.55167	4.85738
	1.55554	8.7287	5.04328	13.0137	3.96601	5.50816	1.5871	9.72082	5.08737	5.30346	2.76512	6.79048	142.76	0.0707197	0.0898743	0.7262	1.86299	-979.884	-648.715			5.10918	7.49595	5.4651	4.95302
	1.5023	8.28947	4.99265	13.1853	4.00121	5.77958	1.5758	9.01249	5.04567	5.53946	2.80131	6.7515	147.448	0.0706213	0.0897037	0.717573	1.84985	-979.772	-780.9			4.92814	7.65535	5.21132	5.03075
	1.47303	8.03778	5.09265	13.1728	4.08612	6.02803	1.57695	8.50858	5.07076	5.51847	2.8308	6.72065	148.432	0.0705416	0.0895425	0.70877	1.83477	-979.944	-905.284			4.86782	7.76231	5.0521	5.02331
	1.43599	7.86087	5.23616	13.4362	4.24897	6.30493	1.59862	8.36433	5.18689	5.60795	2.78842	6.80825	146.055	0.0707094	0.0895696	0.70235	1.81609	-980.198	-1028.2			4.84434	7.9967	5.04995	5.06821
	1.43442	7.89422	5.16203	13.6995	4.55349	6.533	1.61453	8.24872	5.15196	5.74433	2.80397	6.69444	143.287	0.07109	0.0901807	0.700147	1.81458	-980.197	-1140.54			4.83023	8.26199	5.00507	5.08091
	1.41349	7.79289	5.23822	14.2143	4.69728	6.73137	1.57749	8.32511	5.19014	5.90718	2.82777	6.64022	140.384	0.071097	0.0898981	0.69708	1.81619	-980.157	-1242.38			4.81487	8.54765	5.03091	5.12506
	1.37132	7.67587	5.2731	15.0212	4.79387	7.11891	1.56007	8.1976	5.18543	5.91521	2.82521	6.79843	134.733	0.0710726	0.0902456	0.702285	1.81647	-980.416	-1332.78			4.77343	8.97799	4.98103	5.17962
	1.3554	7.56667	5.31749	15.7452	4.93696	7.56125	1.54344	7.95558	5.09004	5.90232	2.76461	7.32214	126.557	0.0712023	0.0899984	0.706788	1.81648	-980.615	-1412.62			4.74652	9.41449	4.86302	5.32969
	1.37892	7.70791	5.43164	16.3804	5.10711	8.0336	1.55733	7.79641	5.06397	5.96634	2.74173	7.46966	123.542	0.0714285	0.0902001	0.719211	1.82488	-980.354	-1478.37			4.83949	9.84035	4.8059	5.39258
	1.4008	8.14842	5.46267	17.1737	5.28961	8.42586	1.59484	7.79597	5.09163	6.29002	2.75167	8.0962	118.507	0.0716526	0.090063	0.726801	1.83175	-980.562	-1535.23			5.00396	10.2964	4.82748	5.71263
	1.43004	8.18478	5.36397	17.7533	5.42526	8.64181	1.64531	7.77186	5.12936	6.38729	2.73537	8.25086	112.895	0.0722552	0.0900954	0.733332	1.83554	-981.125	-1581.97			4.99293	10.6068	4.84885	5.79117
	1.43756	8.2738	5.35466	18.0842	5.45664	8.89228	1.64972	7.73978	5.17416	6.52688	2.81431	8.44194	111.209	0.0721014	0.0895941	0.739958	1.82801	-980.648	-1624.76			5.02201	10.811	4.85456	5.92771
	1.42291	8.20593	5.28541	18.9104	5.40978	9.25191	1.63537	7.65646	5.36831	6.70611	2.87139	8.58245	110.254	0.0721393	0.0887331	0.750859	1.81455	-980.607	-1668.15			4.97142	11.1907	4.88671	6.05332
	1.41444	8.19017	5.18088	19.4503	5.51562	9.59173	1.64103	7.4655	5.38321	6.90617	2.88509	8.97705	108.438	0.071898	0.0888549	0.762841	1.79368	-981.434	-1707.86			4.9285	11.5192	4.82992	6.25611
	1.41719	7.90477	5.14044	19.8453	5.61958	9.88565	1.63299	7.35418	5.4176	7.20687	2.9068	9.08729	111.018	0.0717876	0.088261	0.773994	1.7774	-980.853	-1738.78			4.8208	11.7835	4.80159	6.40032
	1.39928	7.97508	5.06668	20.3341	5.63636	9.99852	1.60707	7.22634	5.45266	7.35114	2.96204	8.74456	115.114	0.0717678	0.0879951	0.786756	1.7541	-980.492	-1762.35			4.81368	11.9897	4.76202	6.35258
	1.35113	7.72328	5.07322	20.5421	5.64546	10.1072	1.58893	7.23477	5.59338	7.41282	2.96089	8.46247	114.385	0.0721784	0.0869188	0.792559	1.71947	-981.706	-1785.46			4.71588	12.0983	4.80569	6.27873
	1.33263	7.47009	5.15499	21.0617	5.66547	10.0576	1.5347	7.15731	5.59019	7.54333	2.96747	7.96279	111.388	0.0723623	0.0864999	0.795803	1.69449	-981.123	-1806.38			4.65257	12.2616	4.76073	6.15786
	1.29279	7.30355	5.03242	21.5035	5.63482	10.0998	1.50577	7.07953	5.60658	7.57177	2.9156	7.65423	110.937	0.0723754	0.0861443	0.798326	1.69279	-980.225	-1823.63			4.54292	12.4127	4.73062	6.0472
	1.28151	7.16905	5.11944	21.5319	5.63419	10.2392	1.505	6.93241	5.59339	7.70063	2.88981	7.37435	108.705	0.0721399	0.0862802	0.798606	1.69303	-981.901	-1836.56			4.52333	12.4684	4.67693	5.98826
	1.29314	7.31558	5.20687	20.8595	5.73291	10.0294	1.50602	6.85448	5.40882	7.51734	2.81966	7.15653	109.758	0.072032	0.0859603	0.79456	1.70301	-981.655	-1847.52			4.60519	12.2073	4.58977	5.83118
	1.28697	7.50832	5.22484	20.4683	5.71511	10.0609	1.50589	6.75033	5.51031	7.62156	2.8247	6.87837	114.037	0.0716896	0.0858192	0.798019	1.71174	-980.37	-1854.13			4.67337	12.0815	4.58885	5.77488
	1.28168	7.62643	5.28531	19.9668	5.62364	9.87372	1.50599	6.87288	5.463	7.48819	2.79394	6.58088	118.254	0.0716107	0.0858064	0.797221	1.72371	-982.207	-1858.87			4.73114	11.8214	4.61396	5.621
	1.27829	7.70448	5.38978	19.6484	5.5176	9.69138	1.50356	6.92586	5.54968	7.61964	2.76014	6.53396	119.784	0.0713219	0.086634	0.800789	1.7338	-982.017	-1865.54			4.79085	11.6191	4.6597	5.63791
	1.29143	8.00607	5.41124	19.4237	5.4442	9.48639	1.5015	6.98612	5.56184	7.48684	2.73645	6.34375	119.707	0.0710907	0.0873375	0.802361	1.74585	-979.85	-1871.89			4.90291	11.4514	4.68315	5.52235
	1.29132	8.34256	5.48149	18.207	5.46978	9.32914	1.51681	6.97768	5.6633	7.10151	2.64591	6.24946	119.984	0.070873	0.0876373	0.80201	1.75675	-981.398	-1875.68			5.03846	11.002	4.71927	5.3323
	1.30145	8.49988	5.60168	17.6067	5.49108	9.06158	1.48913	6.90953	5.80598	7.08861	2.64148	6.18533	121.173	0.070679	0.0876497	0.808025	1.76497	-981.086	-1879.15			5.13434	10.7198	4.73488	5.30514
	1.29228	8.52175	5.72033	17.006	5.36365	8.50658	1.48109	6.69448	5.88676	6.85655	2.55263	5.95376	121.855	0.0709894	0.0881606	0.81042	1.76671	-977.674	-1879.59			5.17812	10.2921	4.68744	5.12098
	1.2758	8.49815	5.84491	16.592	5.24358	8.11455	1.46282	6.62701	6.10146	6.68843	2.45496	5.85669	121.794	0.0709385	0.0890947	0.808609	1.75502	-978.617	-1876.12			5.20629	9.98338	4.73043	5.00003
	1.26647	8.51556	6.04233	16.1878	4.94455	7.49601	1.45275	6.51189	6.20305	6.28975	2.39148	5.55319	122.126	0.0710712	0.0896312	0.80099	1.74208	-978.382	-1875.08			5.27479	9.54277	4.72257	4.74481
	1.26998	8.817	6.17271	15.891	4.8548	7.15161	1.43793	6.36089	6.23706	5.86374	2.31873	5.17687	122.443	0.0709205	0.0895405	0.791854	1.73428	-974.161	-1877.37			5.4199	9.29913	4.67863	4.45311
	1.25265	8.86605	6.27457	15.3306	4.75291	6.703	1.42783	6.06742	6.2924	5.47153	2.27786	4.92763	121.797	0.0708237	0.089323	0.780792	1.73223	-974.896	-1880.65			5.46443	8.92885	4.59588	4.22567
	1.25716	8.71018	6.41649	14.5844	4.68096	6.48214	1.40332	5.85912	6.28285	5.29391	2.24861	4.77585	119.55	0.0705514	0.0892997	0.77082	1.73018	-975.277	-1884.16			5.46128	8.58249	4.5151	4.10612
	1.24692	8.71145	6.54916	13.969	4.55528	5.96455	1.38553	5.72859	6.19731	5.07664	2.2523	4.50341	116.781	0.0705478	0.0890588	0.758151	1.72817	-970.898	-1890.33			5.50251	8.16295	4.43714	3.94411
	1.25464	8.74093	6.65742	13.2396	4.42124	5.72145	1.39155	5.54562	6.11495	4.77396	2.23219	4.3182	113.564	0.0707714	0.089499	0.73739	1.72692	-971.661	-1895.57			5.551	7.79411	4.35071	3.77478
	1.24356	8.83993	6.73241	12.8204	4.30968	5.43981	1.36249	5.61956	6.11618	4.55368	2.21789	4.17154	112.657	0.0706883	0.0894418	0.719732	1.71984	-973.22	-1901.5			5.6053	7.5233	4.36608	3.6477
	1.22495	8.77039	6.82123	12.8638	4.32175	5.00162	1.34761	5.56168	6.12559	4.32321	2.23823	4.0196	113.329	0.0707706	0.0892331	0.710587	1.71877	-968.798	-1909.67			5.60552	7.39571	4.34496	3.52701
	1.21956	8.67147	6.92612	12.4466	4.35969	4.74487	1.35224	5.5177	6.02755	4.24014	2.24397	3.97016	112.929	0.0705226	0.0895424	0.703513	1.72813	-969.223	-1916.12			5.60571	7.18372	4.29916	3.48476
	1.23519	8.66823	7.08244	11.6532	4.30782	4.39545	1.36406	5.43671	6.10027	4.08524	2.25613	3.95059	110.276	0.0707601	0.0902361	0.694871	1.74417	-971.827	-1924.23			5.66195	6.7855	4.30035	3.43066
	1.24179	8.74803	7.10237	11.148	4.43925	4.13683	1.39002	5.38826	6.26854	3.91426	2.26515	3.88806	110.508	0.0710816	0.0912532	0.689283	1.76053	-967.334	-1939.69			5.6974	6.57471	4.34894	3.35582
	1.21828	8.89651	7.09965	10.7513	4.46703	3.72933	1.42017	5.26706	6.25129	3.74092	2.32759	3.83593	114.907	0.0709025	0.0912828	0.682473	1.77182	-967.003	-1962.09			5.73815	6.3159	4.31284	3.30148
	1.22853	9.25676	7.24117	10.787	4.49226	3.46072	1.48928	5.22203	6.43682	3.683	2.36779	3.96291	120.985	0.0708308	0.0916997	0.67936	1.77777	-968.333	-1994.75			5.90882	6.24665	4.38271	3.3379
	1.24517	9.46034	7.35042	10.8746	4.45314	3.13618	1.56215	5.22852	6.53124	3.61855	2.4245	4.05717	136	0.0704085	0.0917528	0.675725	1.78437	-954.715	-2034.27			6.01864	6.15464	4.44064	3.36674
	1.27106	9.57632	7.35536	10.8684	4.4541	2.97691	1.62453	5.139	6.57167	3.53674	2.48948	4.0891	155.222	0.0700069	0.0920773	0.663418	1.80218	-755.804	-2085.31			6.06758	6.09982	4.44507	3.37178
	1.29014	9.70702	7.40468	10.8517	4.34041	2.94355	1.65316	5.07742	6.67246	3.50112	2.49775	4.03486	168.183	0.06961	0.0917955	0.654967	1.81899	-368.677	-2146.05			6.13395	6.04523	4.46768	3.34458
	1.2958	9.87072	7.32344	11.0161	4.21755	2.88843	1.73363	5.03979	6.65695	3.54917	2.59927	4.0639	179.877	0.0690132	0.0914643	0.658464	1.82847	124.192	-2226.02			6.16332	6.0407	4.47679	3.40412
	1.30178	9.86065	7.13673	11.3654	4.05843	2.88027	1.79949	5.0332	6.69703	3.8551	2.74338	4.28731	188.202	0.0686361	0.0909384	0.667544	1.82809	656.319	-2314.2			6.09972	6.10136	4.50991	3.6286

## Sheet: P204 U3
	Ra Li	Oi Li	Oe Li	MF Li	ICO Li	LO Li	Ra Re	Oi Re	Oe Re	MF Re	ICO Re	LO Re	EKG	Kippwinkel	Rotwinkel	Kraft x	Kraft y	Druck li	Druck re			Bauch links	Rücken links	Bauch rechts	Rücken rechts
	2.05042	2.70495	8.19004	49.0224	11.5963	16.7268	2.21302	11.0761	5.50503	17.6495	6.02858	17.0877	181.001	0.13088	0.240179	1.54572	2.236	39	-3282.34			4.31514	25.7819	6.26472	13.5886
	2.14519	2.68753	7.18715	58.9295	11.7804	16.5542	2.30542	12.0668	5.30453	23.2932	7.38557	19.9065	200.248	0.130736	0.241047	1.5529	2.21252	30	-3281.63			4.00662	29.088	6.5589	16.8618
	2.31968	2.63632	6.28256	69.8001	12.4351	16.3465	2.46058	12.6051	5.3826	33.9823	10.4854	24.4394	207.464	0.130308	0.241324	1.57355	2.18489	1.44336	-3280.79			3.74619	32.8606	6.81608	22.9691
	2.60916	2.68843	5.31311	78.3621	12.7085	15.8682	2.62509	13.721	5.3347	47.5334	14.7174	29.3108	206.955	0.129687	0.241083	1.58573	2.16378	11	-3280.09			3.5369	35.6463	7.22694	30.5205
	2.81084	2.81754	4.73545	83.3095	12.6107	15.4265	2.71491	13.6824	5.31602	59.1816	18.1569	34.7138	218.465	0.129443	0.241711	1.59192	2.16378	3401.28	L			3.45461	37.1156	7.23776	37.3508
	3.1633	2.7038	4.5796	89.441	12.5362	14.9444	2.9219	13.9086	5.39793	78.6346	23.7277	39.6636	235.074	0.129909	0.241843	1.6056	2.17428	3653.1	-3278.99			3.48224	38.9739	7.40948	47.342
	3.34081	2.7198	4.55156	92.3537	12.6534	14.8762	3.02613	14.0568	5.28066	94.366	28.4793	43.5436	250.062	0.129745	0.241945	1.60733	2.17053	3779.75	-3278.86			3.53739	39.9611	7.45454	55.463
	3.53139	2.77734	4.58895	92.1414	12.9706	14.4615	3.11257	13.6944	5.09911	113.346	33.4756	47.1164	269.372	0.129455	0.241574	1.6251	2.17838	3842.83	-3278.72			3.63256	39.8578	7.30202	64.6461
	3.71479	2.76794	4.70696	88.9772	13.1101	14.1979	3.17737	12.4865	4.9675	124.11	36.0718	50.6891	277.986	0.129716	0.240457	1.64234	2.18865	3867.33	-3278.74			3.7299	38.7617	6.87713	70.2903
	3.84149	2.81018	4.80973	85.1856	12.5563	13.9843	3.15518	11.5814	4.96372	129.754	38.202	54.2896	273.968	0.129827	0.240166	1.67055	2.19712	3848.46	-3278.64			3.82047	37.2421	6.56677	74.0819
	3.82592	2.89662	5.0742	80.2408	12.1187	14.6919	3.13781	10.1122	4.89251	132.097	37.8729	55.2372	275.95	0.130338	0.239861	1.69214	2.20455	3813.7	-3278.64			3.93225	35.6838	6.04749	75.0692
	3.84029	2.92454	5.13433	74.6102	11.5195	14.3266	3.16736	9.52161	4.89091	131.782	37.2267	53.4659	272.471	0.130355	0.239866	1.70645	2.19976	3763.02	-3278.85			3.96639	33.4854	5.85996	74.158
	3.6138	3.07312	5.20686	65.4475	10.8268	13.8778	3.03076	8.36467	4.9364	123.36	34.9376	50.9729	264.29	0.129518	0.240053	1.70772	2.20749	3685.32	-3278.83			3.96459	30.0507	5.44394	69.7567
	3.51285	3.35892	5.73334	55.9774	10.2882	13.3614	2.96578	7.37721	5.15455	113.122	31.0468	47.3407	246.664	0.128047	0.240265	1.7072	2.2173	3598.47	-3279.05			4.2017	26.5423	5.16585	63.8366
	3.28839	3.50163	6.33892	48.7842	9.63213	12.8157	2.87106	6.44211	5.50642	95.3076	26.2833	41.5472	230.169	0.127076	0.240281	1.71249	2.23667	3486.13	-3279.35			4.37631	23.744	4.93986	54.3793
	3.12468	3.734	6.39901	42.7987	8.95853	12.1726	2.79174	6.79283	6.00885	76.5529	21.8548	35.3083	203.396	0.126558	0.239838	1.73188	2.27345	3347.7	-3279.29			4.41923	21.3099	5.19781	44.572
	2.88017	3.89281	6.63634	34.323	8.6762	11.7458	2.7762	7.09426	6.76872	61.1716	16.9097	28.9665	185.531	0.125863	0.240323	1.72999	2.31033	3199.64	-3279.76			4.46977	18.2484	5.54639	35.6826
	2.70848	4.17058	6.74525	26.4933	8.63531	11.4481	2.75817	7.00374	8.11311	44.5315	14.0765	23.5812	185.987	0.125381	0.240583	1.71449	2.34987	3026.43	-3280.03			4.54144	15.5256	5.95834	27.3964
	2.60352	4.41378	6.82163	19.7573	8.76799	12.1569	2.74712	7.0351	10.4734	30.8013	11.6731	20.3572	187.257	0.124274	0.240825	1.70909	2.38488	2840.17	-3280.11			4.61298	13.5607	6.75189	20.9439
	2.61358	4.54701	6.93014	14.9098	9.02093	13.0855	2.80215	7.11699	12.8051	23.4529	9.58941	17.8825	183.563	0.12366	0.241292	1.71154	2.41841	2656.16	-3280.72			4.69691	12.3387	7.57476	16.9749
	2.51352	4.75905	6.61618	13.0028	9.06452	13.8134	2.8861	6.82725	15.2388	19.2684	9.34633	17.6991	176.659	0.123676	0.241469	1.70444	2.45584	2469.31	-3280.87			4.62958	11.9602	8.31737	15.4379
	2.41957	4.97741	5.91445	11.9289	8.89481	14.6346	2.95891	6.6453	16.8267	17.7023	9.2929	18.6512	177.088	0.123619	0.242061	1.68902	2.47827	2303.57	-3281.05			4.43714	11.8194	8.81029	15.2155
	2.31741	5.14567	5.83634	10.9585	8.82236	15.9533	3.03372	6.33529	17.6051	17.2696	9.6936	19.0043	184.079	0.122569	0.243349	1.66416	2.48046	2160.19	-3281.57			4.43314	11.9114	8.99136	15.3225
	2.28006	5.46938	5.67345	10.4952	8.70714	16.8081	2.97714	6.04136	17.9953	16.5852	9.99366	19.1564	185.879	0.122416	0.243956	1.64413	2.48013	2033.07	-3281.5			4.47429	12.0035	9.00461	15.2451
	2.22131	5.4445	5.58318	10.4628	8.68302	18.5254	2.9707	6.37132	18.1721	15.0476	9.957	19.2006	179.682	0.122079	0.244172	1.62296	2.46591	1934.45	-3281.69			4.41633	12.5571	9.17137	14.7351
	2.17649	5.56051	5.86673	10.1852	8.81107	20.465	3.00164	6.40179	17.1032	14.9816	9.57102	19.5841	165.183	0.122263	0.24473	1.60023	2.44933	1858.36	-3281.95			4.53458	13.1538	8.83555	14.7122
	2.0919	5.54097	5.99767	10.8459	9.06137	22.5022	2.99179	6.71794	15.0488	16.8487	9.38176	20.6273	150.602	0.122587	0.244821	1.58093	2.43368	1793.46	-3281.69			4.54351	14.1365	8.25283	15.6192
	2.23436	5.39262	6.51712	12.4106	9.55015	24.4323	3.00182	7.42241	13.0474	17.3995	8.94496	20.5643	160.696	0.122762	0.244644	1.58234	2.42512	1744.04	-3281.86			4.7147	15.4644	7.82387	15.6363
	2.2833	5.31905	7.08439	14.3543	9.97885	27.2838	2.92463	8.25749	11.3073	17.6244	8.69173	20.2229	171.622	0.123481	0.244923	1.57763	2.42998	1696.17	-3281.88			4.89558	17.2057	7.49646	15.513
	2.36014	5.26269	7.04114	15.1266	9.97971	28.8558	2.89603	8.92298	10.0114	17.9144	8.70129	19.9517	175.658	0.12415	0.244742	1.57913	2.4291	1646.96	-3281.63			4.88799	17.9874	7.27679	15.5225
	2.41842	5.09684	7.18979	15.4855	10.2692	30.2172	2.91004	9.78874	9.11413	17.8037	8.55398	19.5113	193.532	0.124566	0.244394	1.58782	2.43042	1600.19	-3281.88			4.90168	18.6573	7.27097	15.2896
	2.46079	5.02868	7.30406	15.9308	10.1672	29.5714	2.87392	10.3463	8.26282	17.2402	8.40313	18.4408	220.763	0.124792	0.244344	1.61406	2.43811	1543.77	-3281.83			4.93118	18.5565	7.16102	14.6947
	2.43294	4.68544	7.08533	15.743	9.97849	27.8502	2.79172	11.2927	7.91111	17.2113	8.64274	16.914	238.343	0.125408	0.243787	1.63704	2.45046	1486.78	-3281.82			4.73457	17.8572	7.33185	14.256
	2.5054	4.58428	6.80493	15.213	9.70152	25.9692	2.74197	11.771	8.00692	15.5091	8.97304	15.0637	256.116	0.126467	0.244867	1.65599	2.44366	1433.86	-3282.19			4.63154	16.9612	7.50664	13.1819
	2.51324	4.5648	6.45487	14.6392	9.26471	25.88	2.72756	12.066	8.57313	15.292	9.68985	13.5538	268.464	0.127921	0.245355	1.66823	2.42654	1372.35	-3282.17			4.51097	16.5946	7.78889	12.8452
	2.51324	4.36255	6.00494	12.8802	8.99792	23.7962	2.72777	12.0435	9.16384	16.667	10.4418	12.3148	266.34	0.128595	0.245556	1.69763	2.40573	1306.62	-3282.37			4.29358	15.2248	7.97836	13.1412
	2.503	4.17745	5.95271	11.6023	9.07178	21.5258	2.69496	12.3226	10.1228	17.3948	11.3964	11.8033	258.684	0.130006	0.246156	1.72289	2.38316	1233.12	-3282.64			4.21105	14.0666	8.38014	13.5315
	2.47351	4.23672	5.82121	11.1145	8.96865	18.7606	2.71104	11.9835	11.1498	19.7025	13.0467	12.0517	246.139	0.130997	0.246436	1.72971	2.35712	1151.28	-3282.64			4.17715	12.9479	8.61478	14.9336
	2.54101	4.14522	5.63587	10.7573	9.14373	17.7914	2.82047	11.7021	12.0337	25.2356	15.1954	13.3802	226.023	0.13198	0.246297	1.73296	2.34004	1067.59	-3282.93			4.10737	12.5641	8.8521	17.937
	2.64561	4.30908	5.77346	11.3848	9.10825	17.7342	2.9306	11.0433	13.2388	31.4384	16.8436	15.0252	209.276	0.133384	0.246341	1.73048	2.30977	978.874	-3282.98			4.24272	12.7424	9.0709	21.1024
	2.72079	4.40773	5.71751	11.5389	8.88957	17.2821	2.93807	10.7876	14.4978	34.7998	17.5525	16.4609	191.941	0.133906	0.245758	1.72853	2.29921	878.999	-3282.97			4.28201	12.5702	9.40781	22.9377
	2.76527	4.4481	5.75966	11.3255	8.45009	15.8234	2.99181	10.0577	15.7164	37.3713	18.0842	18.4539	187.844	0.133827	0.245349	1.72894	2.2961	774.157	-3283.28			4.32434	11.8664	9.58865	24.6365
	2.8107	4.80823	5.71602	11.0182	8.44118	14.894	3.07588	9.73374	16.4757	39.7613	19.2258	21.4155	193.19	0.133551	0.245069	1.70661	2.30264	663.931	-3283.2			4.44498	11.4511	9.76178	26.8009
	2.88402	4.72898	5.64423	11.1325	8.3555	15.0698	3.2582	9.33506	16.7659	40.3607	19.2386	22.7528	203.005	0.133854	0.244005	1.67699	2.33008	554.862	-3283.34			4.41908	11.5193	9.7864	27.4507
	2.88974	4.73427	5.59185	11.1559	8.09441	16.0598	3.23026	8.8407	17.2854	40.1486	18.6541	23.2606	207.65	0.134027	0.243532	1.65969	2.35778	445.753	-3283.62			4.40529	11.77	9.78547	27.3544
	2.86559	4.73179	5.44587	11.1275	7.73836	16.5691	3.2193	8.51995	17.463	36.2154	17.6274	23.9425	223.219	0.134465	0.24379	1.6497	2.38167	330.7	-3283.42			4.34775	11.8116	9.73409	25.9285
	2.80018	4.77494	5.54637	10.6365	7.43495	16.3313	3.19345	7.93062	17.0335	32.3224	16.4325	23.6052	235.5	0.134694	0.243869	1.63764	2.4099	214.301	-3283.79			4.37383	11.4676	9.38585	24.12
	2.72536	4.91011	5.90256	10.9374	7.44019	17.9868	3.24116	7.85109	16.2453	29.1681	15.6944	23.4487	235.462	0.135032	0.243375	1.62644	2.43785	98.7373	-3283.87			4.51268	12.1214	9.11251	22.7704
	2.66904	4.97532	6.445	11.4091	7.62814	19.0238	3.25497	7.67811	14.624	26.7906	15.1012	23.8127	228.587	0.134978	0.243292	1.61027	2.4632	-10.034	-3283.55			4.69645	12.687	8.51902	21.9015
	2.62086	5.00214	6.90276	12.7284	7.4369	20.4683	3.23139	7.41419	14.2216	24.3476	13.9115	22.3192	214.599	0.134801	0.244267	1.60233	2.47491	-110.705	-3283.91			4.84192	13.5445	8.28907	20.1928
	2.54246	5.35573	7.1508	12.746	7.22026	20.8579	3.05462	7.1265	13.6233	22.8089	13.0241	21.0017	198.452	0.134762	0.24501	1.59859	2.47691	-203.033	-3283.81			5.01633	13.608	7.93482	18.9449
	2.45993	5.35937	7.51237	13.1778	7.11561	21.1006	2.98244	6.92769	12.6823	22.901	11.9519	21.0907	189.355	0.135017	0.244623	1.58977	2.47061	-283.391	-3283.41			5.11055	13.798	7.53082	18.6478
	2.41077	5.43177	7.82581	13.5253	7.00344	22.0894	2.96442	6.74645	12.2786	22.182	11.2662	20.7426	171.662	0.135373	0.244889	1.57022	2.4723	-354.259	-3283.98			5.22278	14.206	7.32981	18.0636
	2.40255	5.50926	7.98445	13.7601	7.34091	22.6807	2.89933	6.50603	12.3751	21.7739	10.6475	20.5957	163.579	0.134956	0.244404	1.56531	2.47612	-418.143	-3283.6			5.29875	14.5939	7.26016	17.6724
	2.36325	5.67585	7.8095	13.3474	7.20962	22.3784	2.79926	5.84909	12.2124	21.192	10.3497	21.4217	172.284	0.134003	0.244051	1.55789	2.46859	-471.682	-3283.42			5.28287	14.3118	6.95358	17.6545
	2.2932	5.6546	7.31822	12.5488	6.95982	21.5474	2.73114	5.40083	12.1639	21.8866	9.90899	21.0801	176.694	0.133522	0.243509	1.55766	2.46757	-521.267	-3284.19			5.08868	13.6853	6.76529	17.6252
	2.3236	5.6005	7.01688	11.1484	6.86098	19.8453	2.70008	5.12305	12.0533	20.5692	9.42166	20.25	173.808	0.133663	0.242887	1.54455	2.47781	-564.351	-3283.6			4.98033	12.6182	6.62547	16.747
	2.33626	5.64824	6.69334	10.3697	6.837	18.5615	2.80592	5.10983	12.2881	19.7975	9.08996	20.1446	172.998	0.13301	0.243056	1.53907	2.48015	-607.48	-3283.68			4.89262	11.9227	6.73462	16.344
	2.35983	5.70816	6.2723	9.8632	6.7247	17.8934	2.84246	5.12779	12.7945	18.0307	9.06713	18.8964	179.609	0.132335	0.243984	1.53344	2.48775	-649.405	-3284.44			4.78009	11.4938	6.92157	15.3314
	2.36431	5.65882	6.04924	9.20915	6.61281	15.9417	2.90203	5.2356	12.7436	16.1872	8.45973	17.2473	197.365	0.131654	0.244037	1.54287	2.48225	-687.397	-3283.6			4.69079	10.5879	6.96042	13.9647
	2.36125	5.78025	6.0284	8.60035	6.27768	14.2097	2.89283	5.30083	12.3507	14.5605	8.25942	16.4364	217.376	0.131679	0.243715	1.54349	2.45909	-722.426	-3283.97			4.7233	9.6959	6.84811	13.0854
	2.31511	5.84681	6.03479	8.13585	6.05099	12.7669	2.87232	5.2811	11.6588	12.9395	8.06108	15.1068	224.987	0.131682	0.24416	1.54844	2.42908	-759.419	-3284.67			4.73224	8.98458	6.60406	12.0358
	2.34524	5.96275	6.21818	8.18668	5.91749	12.2473	2.91863	5.48728	11.5403	12.2049	8.03482	14.9935	224.105	0.13166	0.245162	1.57229	2.39535	-792.13	-3283.53			4.84206	8.78382	6.64873	11.7444
	2.38946	6.11413	6.48593	8.41774	5.77457	12.3452	2.92455	5.64158	11.9649	12.3001	8.18031	16.2099	226.271	0.131029	0.245259	1.58676	2.35353	-825.765	-3284.18			4.9965	8.84584	6.84367	12.2301
	2.38965	6.18746	6.88459	8.87582	5.5733	12.8782	2.8427	5.65553	12.4106	12.6632	8.46123	16.8553	232.089	0.13034	0.245521	1.59462	2.3075	-858.814	-3284.48			5.1539	9.10911	6.96959	12.6599
	2.44757	6.58671	7.3291	9.37178	5.50682	12.7849	2.84235	5.64529	11.6096	12.6393	8.35763	18.0206	242.365	0.130082	0.245163	1.60322	2.26216	-890.189	-3283.15			5.45446	9.22117	6.69907	13.0058
	2.45893	7.12409	7.87141	9.63508	5.45042	12.8431	2.6714	5.55597	11.2261	12.2722	8.31428	17.9781	243.881	0.129896	0.245199	1.61127	2.21801	-915.979	-3284.14			5.81814	9.30953	6.4845	12.8549
	2.49925	7.23569	8.37752	10.0273	5.31233	13.1314	2.63376	5.51167	10.3513	12.7513	8.27485	18.2037	237.52	0.129088	0.245886	1.62798	2.18808	-937.374	-3283.94			6.03749	9.49033	6.16558	13.0766
	2.53629	7.24904	8.88212	10.2466	5.41831	13.8524	2.65931	5.6485	10.0207	12.9085	8.40729	18.7239	238.328	0.128837	0.246507	1.64815	2.16549	-954.138	-3282.46			6.22249	9.83912	6.10952	13.3466
	2.53306	7.24075	9.23376	10.0727	5.35684	14.3222	2.67213	5.6847	9.45755	12.3209	8.19796	18.6113	240.422	0.128045	0.247722	1.65722	2.14079	-966.39	-3283.85			6.33586	9.91724	5.93812	13.0434
	2.44809	7.36272	9.97561	9.80859	5.15636	14.7324	2.71158	5.79398	8.55898	11.4479	7.70007	17.5951	244.859	0.127795	0.249171	1.68271	2.10769	-973.138	-3282.72			6.59547	9.89911	5.68818	12.2477
	2.49851	7.52421	10.3145	9.32373	5.07955	14.8157	2.65385	5.86311	7.59072	10.3754	6.99964	17.3672	239.9	0.127355	0.249596	1.70334	2.0877	-975.264	-3281.26			6.77908	9.73967	5.36923	11.5808
	2.64719	7.35721	10.9965	8.60417	4.98669	15.4287	2.5878	5.98987	7.27654	9.69926	6.6406	16.6033	225.399	0.125638	0.250349	1.72604	2.06408	-975.069	-3282.63			7.0003	9.6732	5.28474	10.9811
	2.90014	7.20142	11.5474	8.30809	4.97629	15.556	2.64361	6.07918	6.53049	9.64006	6.55746	17.0954	208.726	0.124435	0.250965	1.72226	2.04501	-975.222	-3280.55			7.21631	9.61346	5.08443	11.0977
	2.90857	7.2929	11.8153	8.37058	5.12365	15.6135	2.62751	6.2552	6.46174	11.0903	6.38519	17.4587	198.943	0.123396	0.251459	1.71266	2.03316	-975.818	-3279.46			7.33891	9.70259	5.11482	11.6447
	2.86436	7.53081	11.8706	8.0316	5.01115	15.5989	2.55264	6.48151	6.25057	11.5573	6.10002	18.0894	187.535	0.12269	0.251957	1.73552	2.02249	-975.536	-3280.75			7.42192	9.54722	5.09491	11.9155
	2.89388	7.89994	12.0554	8.04575	4.98567	16.2059	2.53036	6.57409	6.17619	11.6308	6.08996	18.6933	169.664	0.123328	0.251707	1.75633	2.02757	-975.877	-3278.25			7.61641	9.74578	5.09354	12.138
	2.93087	8.01813	12.3373	8.37598	4.97939	16.4721	2.50474	6.5016	5.82682	11.7453	6.17532	20.1714	157.498	0.123246	0.251025	1.75673	2.04736	-976.232	-3278.39			7.76211	9.94248	4.94439	12.6974
	2.91142	7.97689	12.6344	8.43929	4.99753	17.1887	2.60017	6.45962	6.26578	11.8524	6.29004	21.0241	159.125	0.122445	0.250164	1.74658	2.06364	-975.974	-3280.15			7.8409	10.2085	5.10852	13.0555
	2.73097	8.05862	12.5283	8.55446	5.03298	17.6086	2.60211	6.37212	6.3314	11.7935	6.34974	22.1946	175.785	0.12241	0.249219	1.73652	2.0812	-976.4	-3277.37			7.77263	10.3987	5.10187	13.4459
	2.4991	8.05847	12.2445	8.37914	4.74729	18.4737	2.61252	6.31732	6.65389	11.6713	6.60565	22.6514	200.063	0.122403	0.248907	1.73076	2.0964	-976.272	-3278.91			7.60069	10.5334	5.19457	13.6428
	2.45988	8.03642	11.7375	8.03784	4.77174	18.8138	2.6781	6.30137	6.59906	10.9313	7.06727	22.2772	219.612	0.121978	0.248671	1.72738	2.10246	-976.087	-3280.5			7.41128	10.5411	5.19284	13.4253
	2.47071	7.79159	11.3629	8.25556	4.66835	18.5262	2.91417	6.25432	7.43402	9.91003	7.24209	21.1811	226.111	0.121884	0.248267	1.71629	2.13145	-976.707	-3278.05			7.2084	10.4834	5.53417	12.7777
	2.49	7.68177	11.6216	8.15992	4.6877	18.0502	2.90397	6.32457	7.86063	10.3837	7.78082	19.7167	236.464	0.12124	0.247493	1.70932	2.15241	-976.868	-3281.29			7.26446	10.2993	5.69639	12.6271
	2.54178	7.56487	11.2198	8.01012	4.77834	17.7389	3.0385	6.22759	8.83144	10.3007	8.2822	18.6434	251.787	0.120637	0.247891	1.71023	2.17303	-977.313	-3281.75			7.10881	10.1758	6.03251	12.4088
	2.57819	7.51563	11.1292	7.72039	4.77964	17.1043	3.08237	6.33644	9.27128	10.29	8.66916	17.0997	268.263	0.121421	0.24856	1.71782	2.1996	-977.57	-3279.58			7.07433	9.86813	6.23003	12.0196
	2.58212	7.29919	10.9244	7.65745	4.91211	16.2119	3.31843	6.34253	9.38904	10.8274	9.06582	15.5544	281.365	0.121804	0.249308	1.70948	2.22184	-977.573	-3283.73			6.93525	9.59383	6.35	11.8159
	2.56972	7.05213	10.3675	7.47086	4.99413	14.7805	3.31164	6.28826	9.70481	11.4074	9.34989	13.9775	282.982	0.121828	0.249148	1.71446	2.25676	-978.185	-3282.85			6.66312	9.08184	6.4349	11.5783
	2.48708	6.83766	9.87305	7.52649	4.92763	14.1514	3.29157	6.27981	10.1083	13.3257	9.91025	13.5466	265.666	0.122427	0.249275	1.72016	2.29928	-978.587	-3273.17			6.39927	8.86852	6.55988	12.2608
	2.46383	6.71919	9.29728	7.19651	4.98579	13.6872	3.20732	6.06607	10.072	14.1004	10.5968	13.3569	252.231	0.121808	0.249469	1.7331	2.32941	-978.503	-3255.74			6.1601	8.62316	6.44847	12.6847
	2.38151	6.42151	8.54404	7.34681	4.92659	13.0795	3.15662	5.89878	10.2935	14.6161	10.958	13.5307	248.489	0.121447	0.249137	1.75125	2.34809	-978.191	-3219.84			5.78235	8.45097	6.44963	13.0349
	2.32897	6.09535	7.48745	7.53869	4.73953	12.5182	3.02234	5.98816	9.96931	16.858	11.396	13.5308	237.61	0.121408	0.247775	1.7826	2.37225	-978.136	-3151.93			5.30393	8.26547	6.3266	13.9283
	2.23433	5.70338	6.6046	7.78829	4.63593	12.7002	2.91984	5.88999	9.61799	18.9683	11.7074	14.5812	234.537	0.121197	0.247105	1.81113	2.39805	-978.191	-3000.68			4.84744	8.37482	6.14261	15.0856
	2.19489	5.42198	5.60243	8.17508	4.35002	13.4658	2.669	6.00279	9.37972	22.0913	12.2839	16.04	245.397	0.120924	0.246405	1.84255	2.43061	-978.27	-2739.78			4.40644	8.66363	6.01717	16.8051
	2.1741	4.92825	4.98386	9.40661	4.36433	14.4462	2.56456	6.40418	8.94203	27.6829	12.4345	17.0288	257.497	0.120675	0.24612	1.8759	2.44603	-978.175	-2274.54			4.02874	9.4057	5.97026	19.0487
	2.20234	4.76827	4.42434	10.9076	4.68731	17.4129	2.55369	6.48262	8.27322	32.3323	12.5906	18.8091	273.422	0.119711	0.245198	1.89334	2.45067	-977.538	-1594.99			3.79832	11.0026	5.76985	21.244
	2.3061	4.54442	4.20427	12.9694	4.96112	19.2825	2.50023	6.49058	7.80969	38.4343	13.4429	20.9129	282.618	0.119422	0.244614	1.90403	2.44751	-976.534	-741.714			3.68493	12.4044	5.60017	24.2634
	2.38924	4.36804	3.90414	15.3785	5.69957	23.7637	2.44658	6.84913	7.23595	45.1586	13.7695	22.0799	275.11	0.119482	0.243881	1.91375	2.45403	-975.282	313.277			3.55381	14.9473	5.51055	27.0027
	2.4609	4.41214	3.74164	19.0167	6.54852	27.762	2.54416	6.94357	6.93441	59.001	14.6053	23.1383	270.439	0.120015	0.243882	1.90879	2.4514	-973.782	1418.9			3.53823	17.7757	5.47405	32.2482
	2.46396	4.48511	3.50661	23.3104	7.51701	32.1405	2.59665	7.04595	6.46896	72.4594	15.9551	25.5588	265.017	0.119975	0.243639	1.90491	2.43648	-971.812	2432.89			3.48522	20.9893	5.37052	37.9911
	2.4884	4.76076	3.48064	29.0592	9.03646	36.9363	2.67582	6.91386	6.20632	87.6383	17.113	29.0937	250.159	0.12039	0.243217	1.89011	2.42629	-969.791	3352.84			3.5766	25.0107	5.26533	44.615
	2.60893	5.19464	3.50528	35.9253	11.0353	42.6812	2.70527	6.6753	6.05444	100.738	18.2459	31.9925	235.415	0.120628	0.243808	1.86294	2.41666	-967.826	4053.37			3.76962	29.8806	5.145	50.3253
	2.70522	5.92505	3.49059	43.2423	14.3839	46.6097	2.75538	6.27734	5.78123	112.404	19.2078	33.9262	228.483	0.120616	0.244787	1.85033	2.41967	-966.045	4541.69			4.04029	34.7453	4.93799	55.1793
	2.69035	6.46667	3.55919	49.7754	18.0867	51.8641	2.78345	5.9354	5.68995	122.693	19.7855	34.7846	215.479	0.120449	0.244748	1.83258	2.42098	-964.707	4842.49			4.23874	39.9087	4.80293	59.0878
	2.77728	7.25474	3.67706	59.0371	21.4051	54.2821	2.90708	5.52462	5.68299	128.677	20.9207	36.0892	223.682	0.119602	0.244561	1.79628	2.40943	-964.117	4937.67			4.56969	44.9081	4.7049	61.8958
	2.99785	7.49733	3.84061	69.152	25.0308	57.0746	3.06834	4.89807	5.83548	134.888	21.7707	38.4086	234.948	0.118303	0.245099	1.75857	2.39508	-963.197	4949.61			4.77859	50.4191	4.60063	65.0223
	3.31569	7.96022	4.06849	74.356	29.445	58.776	3.25253	4.5689	6.04201	135.868	22.0189	38.2715	233.091	0.117623	0.24525	1.7256	2.38573	-963.049	4945.67			5.1148	54.1923	4.62115	65.3862
	3.55051	8.41131	4.14146	78.7545	32.6483	60.2025	3.30494	4.15983	6.15122	132.294	21.3769	36.6292	225.903	0.117433	0.24527	1.67524	2.36249	-962.844	4949.39			5.36776	57.2018	4.53867	63.4333
	3.63892	8.23953	4.19167	81.8688	34.2552	59.9507	3.35827	3.748	6.17826	125.178	20.7409	34.3832	222.454	0.117601	0.244679	1.64172	2.34267	-962.579	4948.69			5.35671	58.6916	4.42818	60.1007
	3.77728	7.77363	4.53813	81.9516	35.3204	58.2077	3.42302	3.65904	6.43726	116.98	19.9722	31.5491	210.834	0.118791	0.243426	1.60554	2.32892	-962.801	4946.44			5.36301	58.4932	4.50644	56.167
	3.94953	7.2191	4.81576	82.2928	34.7338	54.0908	3.54269	3.74759	6.6494	104.237	18.8348	28.4373	202.724	0.119841	0.24303	1.57557	2.32333	-962.915	4950.67			5.32813	57.0391	4.64656	50.5029
	4.02832	6.67513	5.10254	77.3351	33.0542	49.6313	3.54337	3.92004	6.66941	93.604	17.2277	24.3899	205.38	0.120981	0.243201	1.56712	2.32539	-963.025	4948.83			5.26867	53.3402	4.71094	45.0739
	4.07838	6.37434	5.11735	67.4045	30.7884	43.6784	3.51426	4.16223	6.56729	77.1355	15.7114	19.5201	194.445	0.122529	0.241674	1.55257	2.3443	-963.477	4948.21			5.19002	47.2904	4.74793	37.4557
	4.01828	5.70183	5.15728	60.5724	26.9699	37.3689	3.41624	4.60675	6.67544	63.0714	14.3041	15.6119	182.009	0.123472	0.241118	1.53623	2.34157	-963.647	4951.79			4.95913	41.6371	4.89947	30.9958
	3.99216	5.05569	5.29555	55.0975	23.066	31.2737	3.37599	5.00573	7.04721	51.5921	13.488	13.4946	181.854	0.123656	0.240773	1.53015	2.33443	-964.261	4949.28			4.78113	36.4791	5.14298	26.1916
	3.89765	4.76369	5.8215	50.0523	19.6974	25.4816	3.26825	5.48883	7.24951	41.4005	12.7251	12.2432	184.284	0.124287	0.240597	1.5452	2.31884	-965.027	4950.31			4.82761	31.7438	5.33553	22.123
	3.88702	4.37731	6.40055	45.5153	16.152	22.1497	3.20066	6.07926	7.25524	32.1179	11.91	12.0429	196.265	0.12411	0.241241	1.56795	2.29279	-965.339	4953.15			4.88829	27.939	5.51172	18.6903
	3.78125	4.17502	7.04086	37.9616	13.5742	19.6031	3.12831	7.07461	7.13772	25.6965	11.5342	12.3266	212.73	0.124815	0.241177	1.58908	2.26819	-965.935	4950.74			4.99904	23.713	5.78022	16.5191
	3.66277	3.89567	7.48416	32.9111	11.9532	19.6331	3.06076	7.51107	7.20122	22.3412	11.2094	12.8852	226.24	0.125763	0.241497	1.60359	2.24511	-966.771	4952.63			5.0142	21.4991	5.92435	15.4786
	3.55491	3.73657	8.53602	29.9305	10.8295	21.059	2.98616	8.2804	7.2877	19.8729	10.7415	14.6416	234.764	0.125444	0.243034	1.62298	2.21801	-967.162	4954.27			5.27583	20.6063	6.18475	15.0853
	3.5448	3.63224	9.32902	27.1747	9.79853	22.096	2.98372	8.61277	7.12426	19.0038	10.3312	16.1035	253.6	0.125324	0.243747	1.64466	2.21027	-967.587	4952.11			5.50202	19.6897	6.24025	15.1462
	3.50822	3.48039	10.2089	24.7898	9.54615	23.0271	2.9102	9.021	6.52681	18.2624	9.94443	17.5326	268.74	0.125333	0.244251	1.66969	2.21348	-967.732	4953.69			5.7325	19.121	6.15267	15.2465
	3.52559	3.38319	11.3035	21.0306	9.29637	23.8394	2.92208	9.28177	6.17538	17.2153	9.79745	17.518	265.904	0.125546	0.244446	1.68065	2.22023	-968.004	4951.95			6.07076	18.0554	6.12641	14.8436
	3.41338	3.33563	12.2176	17.5961	8.66562	22.816	2.80839	9.36902	5.88121	16.116	9.47177	17.3785	253.967	0.125819	0.244344	1.68655	2.22581	-968.345	4944.21			6.32219	16.3592	6.01954	14.3221
	3.4078	3.26572	12.709	15.3754	7.88827	21.9676	2.75175	9.25301	5.56233	15.5253	9.04445	17.1891	241.749	0.125524	0.245087	1.70122	2.22427	-968.563	4935.34			6.46084	15.0771	5.8557	13.9196
	3.41851	3.22152	13.4444	13.6502	7.36535	21.6208	2.69093	9.47399	5.40527	14.8246	8.67342	17.5362	229.822	0.12468	0.245531	1.71438	2.22852	-968.551	4914.57			6.69482	14.2121	5.85673	13.6781
	3.26646	3.17867	14.416	12.6252	6.79822	21.3134	2.5828	9.35052	5.17536	13.9229	8.21818	17.3973	218.149	0.124753	0.245006	1.75113	2.22684	-968.575	4883.66			6.95372	13.5789	5.7029	13.1795
	3.09025	3.21928	14.5697	12.4304	6.51335	20.501	2.45904	9.17722	4.9243	13.3237	7.73621	17.519	206.934	0.124975	0.244399	1.7819	2.21598	-969.043	4848.82			6.95974	13.1483	5.52019	12.8597
	3.0197	3.29073	14.0716	12.0331	5.99495	19.9038	2.46477	9.26882	4.80592	13.1415	7.38491	17.4234	209.605	0.125163	0.244519	1.80807	2.20029	-969.238	4802.48			6.79402	12.644	5.51317	12.6499
	3.01598	3.33183	12.9748	10.9651	5.46995	19.5977	2.44061	9.21713	4.73027	12.9372	7.12285	17.3383	226.629	0.12571	0.243838	1.83382	2.19471	-969.271	4752.07			6.44088	12.0109	5.46267	12.4661
	2.9533	3.45032	11.9091	10.8455	5.20971	19.8021	2.45764	9.1078	4.78532	13.3422	7.17784	17.4555	243.942	0.126638	0.242726	1.85212	2.1865	-969.539	4701.48			6.10423	11.9524	5.45025	12.6585
	2.87351	3.55173	11.081	10.7146	5.23699	19.4547	2.49061	8.78723	4.76731	13.7475	7.02499	17.2956	258.507	0.126855	0.242322	1.85018	2.17565	-969.793	4643.48			5.83542	11.8021	5.34839	12.6894
	2.84588	3.6868	10.4137	10.5274	5.37163	18.5917	2.50573	8.41234	4.7724	13.524	7.12278	16.6916	264.666	0.127081	0.242348	1.83115	2.16587	-969.944	4596.81			5.64879	11.4969	5.23016	12.4461
	2.82426	3.77017	9.64121	10.1819	5.45284	17.3714	2.58365	8.23961	5.03093	13.1747	7.25956	15.6479	263.697	0.12784	0.242783	1.79383	2.17093	-970.299	4555.82			5.41188	11.002	5.28473	12.0274
	3.09685	3.97394	9.93709	9.39688	5.87228	16.605	2.58187	8.1345	5.37772	12.8596	7.40527	13.768	259.294	0.128708	0.244212	1.75684	2.19644	-970.542	4510.6			5.66929	10.6247	5.36469	11.3443
	3.04401	4.28516	9.94473	8.69399	6.43191	16.4272	2.61427	7.59611	5.61766	12.4503	7.55959	12.6621	246.26	0.130219	0.244714	1.7113	2.21257	-970.777	4464.4			5.75797	10.5177	5.27601	10.8906
	3.02026	4.54308	10.2287	8.74559	7.06685	14.6858	2.63176	7.47712	5.98635	11.993	7.62716	11.8146	224.556	0.131333	0.244863	1.66449	2.22311	-971.145	4410.08			5.93067	10.1661	5.36508	10.4782
	3.13251	4.69401	10.5773	8.83372	7.48766	13.5517	2.64381	7.49029	6.13601	11.4217	7.83488	10.6861	209.947	0.132192	0.245849	1.60547	2.23921	-971.449	4333.31			6.13462	9.95768	5.42337	9.98088
	3.31833	4.7825	11.9113	9.88967	8.18128	13.4889	2.66612	7.62032	6.26651	11.1158	8.34604	10.108	197.615	0.132447	0.245744	1.56862	2.2598	-971.763	4239.71			6.67071	10.5199	5.51765	9.8566
	3.5505	4.98553	12.3265	10.2649	8.83299	13.3135	2.77809	7.52782	6.40239	11.3792	8.61496	9.15351	185.437	0.133018	0.24615	1.57468	2.28219	-972.128	4125.35			6.95416	10.8038	5.56943	9.71589
	3.78057	5.27515	13.3165	10.7663	9.39925	13.6819	2.76483	7.4007	6.30478	11.3366	8.69404	8.87876	181.591	0.132846	0.246892	1.57812	2.29232	-972.479	3988.22			7.45742	11.2825	5.4901	9.63647
	3.72516	5.39018	13.4654	11.3845	9.81319	14.2616	2.81482	7.70265	6.45182	11.1653	8.81086	8.92015	187.168	0.132821	0.246138	1.58527	2.28735	-972.817	3816.14			7.52692	11.8198	5.65643	9.63211
	3.70333	5.37722	13.7265	11.5283	9.82585	14.8975	2.88202	8.21162	6.35224	11.3562	8.87325	9.25837	198.144	0.131995	0.245439	1.59351	2.3027	-973.236	3617.07			7.60236	12.0839	5.81529	9.82928
	3.79164	5.1669	14.3849	12.0937	9.76557	17.6873	2.9913	8.91813	6.28193	11.309	9.1597	10.1754	217.366	0.131102	0.246021	1.60112	2.31817	-973.636	3388.54			7.78116	13.1822	6.06379	10.2147
	3.77366	4.96501	15.7894	12.2234	10.1586	20.953	3.07094	9.26251	6.28587	11.4255	9.11529	11.2535	228.885	0.130576	0.245312	1.59971	2.34414	-973.948	3137.6			8.17602	14.445	6.20644	10.5981
	3.67388	4.95833	15.531	12.5819	10.3961	22.3609	3.08031	9.5618	6.45294	11.0671	8.96761	12.0512	221.512	0.130793	0.245121	1.59701	2.35864	-974.474	2862.66			8.05439	15.113	6.36502	10.6953
	3.60988	4.9634	15.4558	12.9131	9.98052	23.0392	3.20289	9.88639	6.52568	10.7204	8.88515	13.4348	215.51	0.130929	0.244631	1.5713	2.37157	-974.894	2547.36			8.00971	15.311	6.53832	11.0134
	3.51116	4.9169	14.359	12.6713	9.52874	23.2228	3.37519	10.4879	6.78497	10.9225	8.95073	15.1096	223.993	0.131219	0.243176	1.55993	2.38314	-975.212	2197.29			7.59569	15.1409	6.88267	11.6609
	3.28566	4.89247	13.6552	12.0949	8.89244	23.7065	3.51391	10.6629	7.16919	11.1942	9.02368	16.2218	224.475	0.130122	0.242559	1.56083	2.3955	-975.902	1837.85			7.27776	14.8979	7.11532	12.1465
	3.31623	4.98587	13.175	11.9847	8.46275	23.637	3.67395	11.0715	7.44638	10.7919	9.04277	16.6641	211.889	0.129761	0.242178	1.56218	2.40863	-976.122	1466.5			7.15905	14.6948	7.39728	12.1663
	3.57043	4.91264	12.991	10.9583	8.03225	22.467	3.70829	10.9959	7.78839	10.7649	8.88591	16.3468	197.229	0.129722	0.241598	1.55851	2.41865	-976.428	1091.18			7.15801	13.8192	7.49754	11.9992
	3.70226	5.27393	12.191	10.2541	7.42413	19.9972	3.73229	11.2291	8.22145	10.6691	8.72793	16.0405	178.503	0.129515	0.241714	1.56204	2.41644	-977.136	731.512			7.05573	12.5585	7.7276	11.8125
	4.06384	5.55298	12.0919	9.25176	6.64926	18.7957	3.80399	11.5425	8.58136	10.9632	8.71126	16.266	175.667	0.129347	0.242184	1.56567	2.41298	-977.026	370.2			7.23625	11.5656	7.97595	11.9801
	4.35149	5.83814	12.154	7.95719	6.47096	17.951	3.71632	11.8653	8.97235	10.9227	8.57034	15.5356	174.308	0.128669	0.241124	1.58424	2.40014	-977.506	20.1822			7.44787	10.793	8.18467	11.6762
	4.50991	6.02682	12.7505	7.39484	6.24638	17.7197	3.58955	11.9485	9.52627	10.5358	8.45858	14.2727	181.389	0.127522	0.241858	1.59498	2.38941	-978.08	-297.031			7.7624	10.4536	8.35478	11.089
	4.51577	6.33671	13.6668	7.25635	6.1474	16.9728	3.55902	12.1519	9.63833	9.99767	8.28281	12.97	196.664	0.127318	0.24277	1.60713	2.37423	-977.63	-599.751			8.1731	10.1255	8.44973	10.4168
	4.53143	6.75676	14.6762	6.68279	6.27106	16.229	3.53069	12.2584	9.95725	9.69052	8.2088	12.1544	209.807	0.127041	0.243229	1.61455	2.35857	-978.513	-875.468			8.65479	9.72763	8.58211	10.0179
	4.35915	7.16911	15.8632	6.72648	6.30521	15.9798	3.48119	12.5123	10.2021	9.57202	7.89687	11.8203	209.816	0.126599	0.242996	1.61681	2.35759	-978.778	-1137.95			9.13048	9.67049	8.73185	9.76305
	4.25994	7.32538	17.3042	6.39114	6.13511	15.3865	3.46428	12.6811	10.4005	9.39971	7.75369	11.3998	207.122	0.126098	0.243114	1.60626	2.3578	-978.206	-1398.71			9.62983	9.30424	8.84861	9.51773
	3.97257	7.39506	18.3532	6.1013	6.1691	15.0768	3.42101	12.8834	10.3793	8.84777	7.31506	10.7444	204.827	0.126002	0.242596	1.61909	2.36545	-979.445	-1614.68			9.90693	9.11572	8.89455	8.96906
	3.65	7.24761	18.3156	5.97912	6.16544	15.0425	3.39218	12.8923	10.5922	8.76063	7.3506	10.542	202.647	0.125253	0.242359	1.62445	2.36455	-978.983	-1803.37			9.73774	9.06236	8.9589	8.88441
	3.30537	7.11982	18.5416	5.92148	6.27763	14.8042	3.43923	12.8778	10.6358	8.5524	7.37373	10.7198	196.926	0.124442	0.241833	1.62213	2.36268	-978.557	-1968.49			9.6556	9.00112	8.98427	8.88197
	3.1734	7.03875	18.1084	5.83096	6.17649	14.149	3.3378	13.0999	10.9729	8.35816	7.27794	10.8737	186.396	0.124622	0.241536	1.62858	2.36729	-980.024	-2118.2			9.44017	8.7188	9.13689	8.8366
	3.10363	6.84096	18.2578	5.76835	6.20057	13.9746	3.12125	13.133	11.2791	8.21241	6.89554	11.1833	176.716	0.124735	0.241694	1.63475	2.35777	-978.672	-2251.7			9.40081	8.64783	9.17776	8.76376
	2.9341	6.86018	17.7712	5.20327	6.15111	13.8912	3.1051	12.9885	11.1736	7.7354	6.89392	10.9624	174.902	0.125038	0.241924	1.64467	2.34166	-978.95	-2375.61			9.18848	8.41518	9.0891	8.53058
	2.84357	7.13281	16.6651	5.19608	6.03257	13.8998	3.45062	12.9502	11.4922	7.36558	7.02504	11.1545	177.753	0.125054	0.242391	1.64081	2.32254	-980.284	-2478.74			8.88049	8.37616	9.29768	8.51503
	2.85851	7.48539	15.8845	5.13141	5.80441	13.5404	3.59831	12.9069	12.2907	7.1064	7.06116	11.5835	184.138	0.12541	0.243082	1.63256	2.30175	-978.267	-2576.88			8.74279	8.15872	9.59864	8.58367
	2.96615	7.68865	15.9544	5.09723	5.89087	13.3864	3.78699	13.6486	13.0786	6.67554	7.05334	11.7228	200.848	0.125593	0.244232	1.62874	2.28396	-979.575	-2666.86			8.86972	8.12483	10.1714	8.48391
	2.91392	8.10947	16.0719	5.09396	5.83469	13.5743	3.80678	14.0194	13.3629	6.69719	6.863	11.4478	220.092	0.126718	0.24578	1.62414	2.28047	-980.16	-2752.83			9.03177	8.16765	10.3963	8.336
	3.00892	8.43592	15.8437	5.03766	5.729	13.8859	4.17929	14.2157	13.8034	6.68833	6.93053	11.0558	227.463	0.127476	0.246506	1.61069	2.2702	-977.811	-2836.5			9.09617	8.21752	10.7328	8.22487
	2.98924	8.9537	15.259	4.88375	5.64605	13.2943	4.26964	14.2788	14.0216	6.51063	7.08429	10.9113	219.987	0.12792	0.246742	1.58457	2.264	-980.22	-2925.3			9.0673	7.94136	10.8567	8.16873
	3.05596	9.06367	14.7002	4.95069	5.78006	12.8249	4.54724	14.5243	14.0002	6.61024	7.32642	11.1648	214.228	0.127661	0.246727	1.55659	2.26814	-979.327	-3001			8.93994	7.85189	11.0239	8.36715
	3.13576	8.7661	14.3821	5.18199	5.80854	12.6811	4.45029	14.8832	14.0627	6.87289	7.5256	11.1465	221.686	0.128179	0.246369	1.54021	2.26392	-977.272	-3066.35			8.76132	7.89053	11.1321	8.51499
	3.09424	8.18611	13.5502	5.2638	5.91322	12.5384	4.31506	15.1954	13.6597	7.09876	7.48975	11.1699	230.34	0.128457	0.246456	1.52455	2.25364	-980.253	-3129.03			8.27685	7.90513	11.0567	8.58614
	2.95249	7.91503	12.6545	5.34865	5.83396	13.3433	3.98652	14.7719	12.9949	7.25587	7.49701	12.6081	230.879	0.129198	0.245924	1.5013	2.24474	-977.659	-3184.93			7.84068	8.17529	10.5844	9.12031
	2.97344	7.49284	11.8114	5.48186	5.98222	14.257	3.9332	14.8244	12.9141	7.49605	7.42329	13.139	228.078	0.129982	0.245381	1.4817	2.23545	-976.79	-3229.29			7.42589	8.57369	10.5572	9.35278
	2.85127	6.90585	11.2223	5.40213	6.48943	14.8503	3.6191	14.6331	13.319	7.6675	7.29635	13.9909	224.975	0.129992	0.244253	1.45217	2.22497	-979.621	-3260.24			6.99314	8.91396	10.5237	9.6516
	2.7825	6.13331	10.3365	5.35659	6.76307	16.4003	3.52408	14.7494	13.056	7.90004	7.43389	14.6362	230.152	0.129535	0.243811	1.43585	2.22512	-975.483	-3271.61			6.41744	9.50664	10.4432	9.99006
	2.70705	5.6708	9.92918	5.30341	7.19535	18.2751	3.22571	15.3309	13.109	8.07624	7.1365	15.5145	235.579	0.130205	0.244318	1.41889	2.21852	-976.496	-3280			6.10234	10.2579	10.5552	10.2424
	2.58499	5.34997	9.79957	5.20889	7.40351	20.0991	3.12631	15.6238	12.9538	8.26334	6.86097	16.1823	241.765	0.129816	0.244144	1.4011	2.21107	-978.254	-3283.56			5.91151	10.9038	10.568	10.4356
	2.59171	5.22791	9.39423	5.30514	7.3898	23.4673	3.17014	15.9477	12.7602	8.24209	6.73062	17.328	246.184	0.129287	0.243789	1.39593	2.2123	-973.245	-3282.85			5.73795	12.0541	10.626	10.7669
	2.50123	4.83616	8.97212	5.3877	7.48232	25.0098	3.1083	15.9225	12.7943	8.26524	6.68535	18.2083	250.61	0.129323	0.243369	1.41018	2.21697	-976.29	-3283.1			5.4365	12.6266	10.6084	11.053
	2.48697	4.65152	8.551	5.67522	7.26195	26.1573	3.12063	15.7174	12.8124	8.24314	6.65509	19.4735	255.996	0.128958	0.242875	1.42794	2.21672	-976.227	-3283.81			5.22983	13.0315	10.5501	11.4573
	2.48907	4.79229	8.59375	6.03515	6.94379	27.2854	3.04278	15.8265	11.8271	8.50315	6.56324	19.4681	259.138	0.128057	0.243431	1.45039	2.23248	-971.897	-3282.99			5.29171	13.4214	10.2321	11.5115
	2.48723	4.84972	9.26356	6.51097	6.9086	27.8385	2.91871	15.6802	11.3477	8.43823	6.40821	19.8915	253.978	0.127557	0.243908	1.4586	2.2557	-976.774	-3283.58			5.5335	13.7527	9.98221	11.5793
	2.41737	4.63094	9.3208	6.8691	6.38247	27.9533	2.85785	15.0774	10.8641	8.28712	6.30203	19.2697	246.62	0.12686	0.242968	1.46325	2.29693	-974.394	-3283.84			5.45637	13.735	9.59981	11.2863
	2.42338	4.58631	9.16671	7.24463	6.27744	28.5065	2.69786	13.9724	10.5838	8.23432	6.13332	19.1701	229.331	0.127265	0.242567	1.46532	2.34174	-971.987	-3283.44			5.39213	14.0095	9.08467	11.1792
	2.32452	4.37053	9.3616	7.37475	6.38478	26.0505	2.60467	12.7644	10.1935	8.4013	6.06265	18.604	214.146	0.127893	0.242788	1.46784	2.37282	-977.664	-3284.14			5.35222	13.27	8.52083	11.0226
	2.22688	4.28684	8.89808	7.57123	6.42339	24.3482	2.48618	12.2311	9.95088	8.46813	5.73173	17.5485	200.199	0.128275	0.242924	1.47858	2.40779	-973.15	-3284.1			5.13727	12.7809	8.22273	10.5828
	2.11785	4.11695	8.94237	7.67656	6.5004	22.8059	2.391	11.7681	9.9508	8.56874	5.59291	15.4992	182.856	0.128099	0.243083	1.49423	2.45381	-973.382	-3284.06			5.05906	12.3276	8.03665	9.88694
	2.01748	3.80435	9.27299	7.71448	6.65474	21.6565	2.38741	10.9251	9.92359	8.54535	5.48217	15.0202	172.187	0.129289	0.24322	1.49632	2.48083	-977.898	-3284.76			5.03161	12.0086	7.74536	9.68256
	1.96939	3.6585	9.65062	8.23699	6.70782	20.9992	2.39019	9.99983	9.65551	8.81823	5.37157	13.9791	173.317	0.130003	0.243493	1.4921	2.49712	-971.614	-3284.51			5.09284	11.9813	7.34851	9.38962
	1.93981	3.51495	9.52414	9.37161	6.97992	20.3823	2.36627	9.20881	9.38371	8.92737	5.36656	13.3024	182.295	0.1302	0.244073	1.49144	2.50052	-974.588	-3284.65			4.99297	12.2446	6.98627	9.19878
	1.85693	3.3351	9.64936	10.8973	7.33551	18.6416	2.31322	8.78503	8.77436	9.07946	5.3555	12.2931	187.032	0.130402	0.244419	1.50214	2.49642	-976.683	-3284.81			4.94713	12.2915	6.6242	8.90937
	1.86169	3.17258	9.71975	12.5803	7.89891	18.3534	2.22799	8.53788	8.5256	9.40285	5.30933	11.6384	181.937	0.129535	0.24463	1.51954	2.48639	-970.194	-3284.61			4.91801	12.9442	6.43049	8.78354
	1.89175	3.09375	9.58574	14.7921	8.3528	18.2082	2.2403	8.47745	8.02544	9.88319	5.20462	10.8773	186.406	0.129215	0.244295	1.52678	2.47862	-974.974	-3284.64			4.85708	13.7844	6.24773	8.65503
	1.88227	2.91316	9.77513	18.7597	9.2076	18.2889	2.22193	8.58943	7.43056	10.6847	5.13806	10.8368	198.304	0.129176	0.244472	1.5335	2.45517	-973.719	-3284.54			4.85685	15.4187	6.08064	8.88651
	1.90962	2.776	9.49928	25.3246	9.67831	17.8496	2.15643	8.97929	6.98718	12.0417	5.21727	11.4618	201.823	0.128213	0.244192	1.53428	2.43143	-862.104	-3284.3			4.7283	17.6175	6.04097	9.57357
	1.90635	2.78949	8.68642	31.7977	9.98394	16.8171	2.14103	9.73834	6.24537	13.6058	5.37177	12.1023	194.49	0.127426	0.24301	1.54042	2.40524	-422.922	-3283.81			4.46076	19.5329	6.04158	10.36
	1.95478	2.76946	8.3352	38.7242	10.4795	15.5498	2.16602	10.4561	6.1242	15.0691	5.47938	13.5043	179.067	0.127921	0.242235	1.55002	2.38437	135.203	-3283.13			4.35315	21.5845	6.24877	11.3509
	2.0502	2.78968	7.89519	48.5584	10.9249	14.2595	2.22492	11.0353	6.08217	17.7356	6.12687	16.6182	175.624	0.12789	0.242199	1.5451	2.35865	761.764	-3282.43			4.24502	24.5809	6.44745	13.4935

## Sheet: P205 U3
	Ra Li	Oi Li	Oe Li	MF Li	ICO Li	LO Li	Ra Re	Oi Re	Oe Re	MF Re	ICO Re	LO Re	EKG	Kippwinkel	Rotwinkel	Kraft x	Kraft y	Druck li	Druck re			Bauch links	Rücken links	Bauch rechts	Rücken rechts
	1.81278	15.1537	4.97685	16.2017	5.07532	6.48592	1.64781	5.28522	2.65569	18.5607	4.94563	20.1664	185.512	0.124847	0.467563	1.43637	2.77909	45	-3315.08			7.31445	9.2543	3.19624	14.5576
	1.86922	16.0259	5.17185	16.7719	4.89198	6.85826	1.76585	5.40719	2.67415	22.0183	5.87741	22.7488	168.959	0.124853	0.466752	1.43247	2.78616	38	-3314.64			7.68898	9.50739	3.2824	16.8815
	1.90503	16.7155	5.38412	17.5999	4.69241	7.44578	1.88749	5.43141	2.71625	24.6657	6.93574	26.8171	157.542	0.125121	0.466895	1.44637	2.79812	1.26416	-3314.27			8.00157	9.91269	3.34505	19.4729
	1.95543	17.2591	5.70467	18.274	4.48429	7.85415	2.00906	5.5305	2.78142	27.0266	7.87376	30.3783	159.066	0.125349	0.466042	1.45402	2.81746	12	-3313.97			8.3064	10.2041	3.44032	21.7596
	2.05801	18.0162	6.17972	19.0625	4.4603	8.3989	2.0828	5.67804	2.88069	29.522	8.84759	33.1411	162.827	0.12561	0.465063	1.46796	2.8349	250.566	R			8.75132	10.6406	3.54717	23.8369
	2.17842	18.5818	6.46773	19.1716	4.45544	8.80139	2.2174	5.91705	2.95647	31.7533	9.69974	35.6188	177.008	0.125562	0.464826	1.48026	2.84719	522.553	-3313.35			9.07599	10.8095	3.69697	25.6906
	2.22167	18.7491	6.7351	19.0005	4.45524	9.20604	2.36209	6.61612	3.01072	33.3658	10.1182	38.1366	198.21	0.125515	0.463633	1.47654	2.84746	711.456	-3313.21			9.2353	10.8873	3.99631	27.2069
	2.28179	18.8024	7.03502	18.6947	4.3905	9.13977	2.5176	6.71815	3.06578	34.0969	10.2428	40.2229	218.183	0.125382	0.463546	1.47975	2.83568	833.337	-3313.02			9.37306	10.7417	4.10051	28.1876
	2.40901	17.9802	7.27792	18.1561	4.35195	8.97141	2.67043	6.84781	3.10949	34.4951	10.1719	40.7271	233.538	0.125968	0.463575	1.49399	2.82542	901.24	-3312.9			9.22239	10.4932	4.20925	28.4647
	2.51627	16.9789	7.6027	17.3173	4.41642	8.68902	2.81377	6.88884	3.20844	33.5905	9.93291	40.8528	245.755	0.125977	0.463473	1.50469	2.8101	933.4	-3312.92			9.03263	10.1409	4.30369	28.1254
	2.7565	16.3998	7.94184	16.0913	4.3704	8.03355	2.97132	6.81078	3.29019	31.9464	9.44482	39.1111	251.65	0.125382	0.463471	1.51427	2.78982	936.26	-3312.86			9.0327	9.49843	4.35743	26.8341
	2.95462	15.8526	8.00371	14.6768	4.35029	7.47012	3.0235	6.60869	3.28292	29.9183	8.88325	36.9233	259.208	0.124954	0.464437	1.52785	2.77797	918.623	-3312.84			8.93697	8.83239	4.30504	25.2416
	3.10149	14.301	7.96632	13.1267	4.2704	6.8436	3.08156	6.23564	3.21	27.3436	7.945	34.3832	275.263	0.124574	0.464923	1.54659	2.76704	887.672	-3312.92			8.45625	8.08024	4.17573	23.2239
	3.29032	12.368	7.78742	12.0006	4.12518	6.23814	3.05089	5.6048	3.12733	24.5232	7.00328	31.7135	283.789	0.123962	0.465499	1.56451	2.76093	846.514	-3312.92			7.81525	7.45464	3.92767	21.08
	3.45147	11.268	7.76286	10.7549	4.01077	5.3961	3.02652	4.66177	3.06086	21.3513	6.07504	27.9937	278.673	0.123703	0.466126	1.57877	2.75666	798.354	-3312.89			7.49412	6.72058	3.58305	18.4733
	3.67016	10.2999	7.49711	9.40339	3.86897	4.92743	2.93486	4.27722	2.9699	18.3724	5.17746	23.5145	270.137	0.122993	0.466262	1.58738	2.76903	744.915	-3312.98			7.15571	6.0666	3.39399	15.6881
	3.78842	9.64923	7.20202	8.32721	3.75012	4.86599	2.82608	3.84326	2.83253	14.9017	4.54555	20.4426	274.519	0.122347	0.46678	1.59994	2.77163	688.211	-3313.01			6.87989	5.64777	3.16729	13.2966
	3.79906	9.05442	6.79953	7.52767	3.61889	4.81522	2.65027	3.52094	2.73249	12.6397	3.92162	16.5166	278.822	0.122058	0.467165	1.60815	2.7659	629.216	-3312.99			6.551	5.32059	2.9679	11.026
	3.86145	8.50116	6.38351	6.76629	3.49107	4.97935	2.4046	3.20441	2.5912	10.4731	3.34531	13.6565	273.667	0.121851	0.467212	1.61711	2.76968	569.159	-3313.08			6.24871	5.07891	2.7334	9.1583
	3.92083	8.17068	6.2011	6.05949	3.35297	5.32893	2.3072	3.00923	2.53081	8.70702	2.97832	11.5245	264.691	0.121893	0.467501	1.62331	2.76243	511.081	-3313.12			6.09754	4.91379	2.61575	7.73661
	3.92037	7.93287	6.01018	5.50511	3.29677	5.8285	2.1902	3.00711	2.51146	7.32306	2.75708	9.43908	249.906	0.121801	0.46732	1.61501	2.76687	455.305	-3313.1			5.95447	4.87679	2.56959	6.50641
	3.73662	7.83193	5.89772	5.34861	3.34527	6.40236	2.11018	3.04176	2.55635	6.67025	2.60748	7.7383	234.646	0.122338	0.467392	1.5906	2.76185	401.439	-3313.19			5.82209	5.03208	2.56943	5.67201
	3.64409	8.30857	5.78129	5.13611	3.34129	7.08414	2.05051	3.03985	2.60161	6.06292	2.60992	6.77336	236.769	0.122265	0.467306	1.57143	2.74696	351.941	-3313.24			5.91132	5.18718	2.56399	5.14874
	3.43308	8.45897	5.80928	5.0424	3.43854	7.75081	2.00366	3.00426	2.64683	5.70087	2.72395	5.76429	242.4	0.122336	0.467764	1.54796	2.72795	305.1	-3313.21			5.90044	5.41058	2.55158	4.7297
	3.17394	8.81141	5.8707	4.90771	3.43957	8.13221	1.92997	3.00807	2.81124	5.33389	2.82908	5.17742	250.964	0.122432	0.468285	1.51574	2.70792	259.085	-3313.27			5.95202	5.49316	2.58309	4.44679
	3.05134	9.35711	5.90157	4.834	3.4419	8.75832	1.88735	3.11836	2.92139	4.95243	2.82661	4.78911	244.518	0.122952	0.468347	1.48368	2.69503	212.267	-3313.32			6.10334	5.67807	2.64237	4.18939
	2.85412	9.85849	5.88365	4.91475	3.49849	9.61547	1.92878	3.16295	2.8964	4.80032	2.83809	4.36237	241.544	0.123177	0.467775	1.4569	2.68207	163.141	-3313.29			6.19875	6.00957	2.66271	4.00026
	2.64248	10.283	5.80191	4.7864	3.47162	10.19	1.88723	3.13398	2.926	4.65632	2.7968	4.03358	245.834	0.123264	0.467122	1.43712	2.67896	108.097	-3313.34			6.24247	6.14934	2.64907	3.8289
	2.34896	10.4553	5.89983	4.81745	3.36908	10.5538	1.80572	3.14007	3.0158	4.48942	2.75959	3.75082	245.153	0.123878	0.466829	1.42284	2.67103	47.0789	-3313.4			6.23468	6.24678	2.65386	3.66661
	2.17744	10.4589	5.87308	4.7057	3.28987	10.8928	1.7966	3.11312	2.98206	4.24928	2.73895	3.67026	238.94	0.124288	0.466255	1.42039	2.67039	-18.5049	-3313.37			6.16982	6.29612	2.63059	3.55283
	2.04808	10.1902	5.79417	4.73808	3.26412	11.329	1.78585	3.1813	3.02574	4.24133	2.67102	3.59086	233.755	0.124394	0.465668	1.41516	2.67372	-89.6472	-3313.39			6.0108	6.44375	2.6643	3.50107
	1.96915	10.347	5.79443	4.90028	3.21927	11.7385	1.80149	3.19028	2.99931	4.17226	2.60201	3.54155	232.9	0.124048	0.46558	1.41685	2.6691	-165.942	-3313.47			6.03687	6.61934	2.6637	3.43861
	1.95896	10.435	5.80458	5.17455	3.22905	11.8407	1.82654	3.33001	2.94231	4.27201	2.50862	3.43133	222.785	0.123936	0.465342	1.42154	2.67797	-243.861	-3313.47			6.06617	6.7481	2.69962	3.40398
	1.94981	10.2528	5.73245	5.33905	3.21911	11.9314	1.84316	3.44808	2.88681	4.44663	2.51343	3.37993	209.21	0.123923	0.465396	1.4278	2.6921	-324.111	-3313.51			5.97835	6.82986	2.72602	3.44666
	1.94824	10.114	5.74012	5.47579	3.25634	11.7966	1.83999	3.5649	2.99584	4.68357	2.49695	3.35098	214.017	0.123989	0.465936	1.43178	2.70217	-405.271	-3313.64			5.93411	6.8429	2.80024	3.5105
	2.01013	10.0426	5.67616	5.82571	3.26235	11.9433	1.91955	3.79628	3.07861	4.67132	2.51216	3.31997	216.431	0.124304	0.466534	1.44405	2.70015	-488.273	-3313.68			5.90963	7.01044	2.93148	3.50115
	2.03192	10.0997	5.35302	5.90312	3.35903	11.8453	1.94734	3.9488	3.10448	4.73538	2.47754	3.30683	203.321	0.124054	0.467216	1.4458	2.69867	-572.971	-3313.73			5.8282	7.03581	3.00021	3.50658
	2.04125	9.92357	5.30866	6.15783	3.47771	11.8248	1.93388	4.09924	3.18734	4.76488	2.3859	3.3568	194.667	0.123738	0.467369	1.44471	2.69201	-661.496	-3313.89			5.75783	7.15344	3.07349	3.50253
	2.06621	9.75889	5.215	6.48193	3.57037	11.8362	1.96628	4.23281	3.38107	4.76817	2.40837	3.42374	187.854	0.124167	0.467451	1.44301	2.70266	-757.883	-3313.97			5.68003	7.29618	3.19338	3.53343
	2.06388	9.39517	5.07187	6.63743	3.64346	11.7449	1.95741	4.47702	3.61867	4.66397	2.4176	3.4526	179.353	0.124823	0.467743	1.44283	2.71728	-860.197	-3313.99			5.51031	7.34193	3.35103	3.51139
	2.06531	9.16535	4.97045	6.99868	3.7724	12.0485	1.93262	4.5761	3.79508	4.6011	2.4623	3.45576	181.758	0.125881	0.467044	1.45097	2.72626	-967.231	-3314.12			5.40037	7.60652	3.4346	3.50639
	2.04685	8.91864	5.08439	7.3257	3.85632	12.0256	1.99042	4.63193	3.99958	4.49633	2.45505	3.48045	188.847	0.126679	0.466772	1.47138	2.73263	-1075.96	-3314.2			5.34996	7.73588	3.54064	3.47728
	2.03884	8.68564	4.95259	7.42759	3.89532	12.0423	2.00907	4.64407	4.09872	4.31006	2.41479	3.4568	192.071	0.127849	0.466247	1.48649	2.74228	-1192.98	-3314.17			5.22569	7.78839	3.58395	3.39388
	2.03568	8.45077	4.96605	7.39104	3.9596	11.9967	1.98315	4.70522	4.25596	4.60241	2.47031	3.54399	201.368	0.128371	0.46614	1.50348	2.76528	-1313.78	-3314.26			5.15084	7.78245	3.64811	3.5389
	2.10844	8.28351	4.94255	7.41111	3.99915	12.2273	2.06207	4.70577	4.21133	4.85082	2.51431	3.66532	220.214	0.12891	0.465905	1.52428	2.78368	-1441.26	-3314.35			5.1115	7.8792	3.65973	3.67682
	2.12115	8.4059	4.87826	7.40863	3.99021	12.2603	2.08861	4.73209	4.19866	5.067	2.60284	3.71551	227.548	0.129269	0.465632	1.54896	2.80496	-1572.75	-3314.3			5.1351	7.88639	3.67312	3.79512
	2.14201	8.3413	4.93585	7.36306	3.93254	11.8345	2.09926	4.70864	4.13193	5.41664	2.61025	3.76263	223.316	0.130032	0.465195	1.58978	2.81736	-1706.01	-3314.36			5.13972	7.71003	3.64661	3.92984
	2.13148	8.51525	5.00101	7.28526	3.80886	11.4382	2.11591	4.5915	3.90011	5.77262	2.55354	3.77482	222.412	0.130178	0.464894	1.6173	2.83335	-1835.89	-3314.5			5.21591	7.51076	3.53584	4.03366
	2.11001	8.70159	5.06122	6.92174	3.66456	10.8221	2.11502	4.54704	3.66905	6.10703	2.52372	3.87376	222.381	0.13006	0.465249	1.63581	2.85621	-1968.67	-3314.48			5.29094	7.13612	3.4437	4.16817
	2.13243	9.19498	5.05706	6.5023	3.53588	10.1881	2.05478	4.62201	3.44084	6.73178	2.58904	3.91111	220.769	0.129289	0.464932	1.65584	2.86418	-2100.32	-3314.5			5.46149	6.74208	3.37254	4.41064
	2.09047	9.32278	5.02836	6.21818	3.41372	9.56893	2.03458	4.62317	3.27061	7.39522	2.66531	3.97407	218.741	0.128259	0.465309	1.66162	2.86181	-2223.21	-3314.64			5.48054	6.40028	3.30945	4.6782
	2.05975	9.53648	4.97473	6.0252	3.34601	9.03816	1.99767	4.6011	2.95418	7.79613	2.71915	4.09786	205.605	0.127917	0.464778	1.65842	2.8538	-2342.66	-3314.63			5.52365	6.13645	3.18432	4.87105
	2.03225	9.48648	5.1068	5.95686	3.32782	8.46574	1.95545	4.58929	2.88051	8.12101	2.82904	4.18078	201.397	0.126833	0.46513	1.64966	2.84478	-2451.7	-3314.59			5.54184	5.91681	3.14175	5.04361
	2.00629	9.22985	5.16455	5.76945	3.28483	8.10659	1.94405	4.46924	2.79638	8.68808	2.91968	4.35132	208.161	0.125656	0.46613	1.63333	2.83023	-2551.99	-3314.75			5.4669	5.72029	3.06989	5.3197
	1.98854	9.33816	5.15777	5.60851	3.19839	7.81716	1.90929	4.39776	2.71158	9.2628	3.21266	4.71882	216.565	0.124495	0.46696	1.60157	2.82156	-2641.86	-3314.76			5.49482	5.54135	3.00621	5.73142
	1.98437	9.43953	5.17805	5.49589	3.14052	7.20198	1.89216	4.33238	2.76008	9.99047	3.6349	5.07754	216.5	0.123787	0.467141	1.59467	2.81435	-2721.26	-3314.67			5.53398	5.27946	2.99487	6.2343
	1.97782	9.29415	5.19228	5.25159	3.08639	6.78677	1.87729	4.20936	2.80911	10.2442	3.94142	5.33839	211.412	0.123338	0.467159	1.58097	2.80027	-2791.31	-3314.83			5.48808	5.04158	2.96525	6.508
	1.97376	9.09897	5.21684	5.14443	3.07682	6.32303	1.89319	3.98103	2.79435	10.5651	4.24515	5.89604	209.61	0.123034	0.467209	1.55519	2.79183	-2855.62	-3314.9			5.42986	4.84809	2.88952	6.9021
	2.00196	9.39332	5.3558	5.00065	3.00628	5.90749	1.87771	3.80168	2.81539	10.9972	4.51688	6.5191	209.581	0.123085	0.466669	1.54452	2.79212	-2909.83	-3314.79			5.58369	4.63814	2.83159	7.34439
	2.02115	9.4867	5.38486	4.87149	2.91838	5.61562	1.88266	3.47368	2.87236	11.7507	4.90166	6.91374	216.429	0.122722	0.466224	1.55126	2.79188	-2955	-3314.9			5.6309	4.46849	2.7429	7.85535
	2.00741	10.0531	5.36744	4.79145	2.81842	5.13465	1.87544	3.32002	2.9395	12.0834	5.12828	7.46243	217.288	0.123016	0.46529	1.54758	2.79001	-2993.72	-3314.98			5.80931	4.24817	2.71165	8.22469
	1.99121	10.5097	5.36129	4.83332	2.76584	4.90177	1.85798	3.17995	2.99986	12.7227	5.35951	7.81962	197.797	0.123249	0.464705	1.54983	2.78401	-3026.27	-3314.82			5.95408	4.16698	2.67926	8.63396
	1.97983	10.335	5.51578	4.88135	2.75897	4.64283	1.86149	3.0756	3.00549	13.4075	5.5147	8.24419	190.083	0.122804	0.464559	1.54699	2.77169	-3053.42	-3314.88			5.94353	4.09439	2.64752	9.05546
	1.99132	10.4375	5.56367	4.97765	2.77596	4.64277	1.88574	2.93738	3.00417	14.2611	5.59788	9.03197	192.068	0.122371	0.464924	1.54878	2.7694	-3075.14	-3314.95			5.99749	4.13213	2.6091	9.6303
	2.01697	10.4116	5.57159	5.10411	2.76148	4.74135	1.92944	2.88187	3.11308	15.0032	5.63234	9.86661	188.205	0.121444	0.46477	1.54697	2.76656	-3092.19	-3314.73			6.00007	4.20231	2.64146	10.1674
	2.04708	10.4705	5.48795	5.35888	2.72935	4.82428	1.92435	2.8125	3.15501	16.2471	5.66626	10.7642	177.509	0.12066	0.465223	1.54239	2.77006	-3104.62	-3314.7			6.00186	4.30417	2.63062	10.8925
	2.01444	10.5309	5.58023	5.57947	2.75398	4.93492	1.94891	2.77938	3.21953	16.5999	5.87809	11.0638	168.216	0.119955	0.465304	1.5378	2.77577	-3116.18	-3314.78			6.04185	4.42279	2.64927	11.1806
	2.00173	10.5965	5.52032	5.69244	2.80357	4.90996	1.98297	2.7621	3.15656	16.6707	5.90498	11.5188	158.94	0.119446	0.465252	1.52665	2.78082	-3126.62	-3314.56			6.03952	4.46866	2.63388	11.3648
	1.99066	10.3186	5.46819	5.78556	2.80047	4.96907	1.98803	2.65861	3.19944	16.9234	5.86954	11.9285	158.902	0.11902	0.465373	1.52455	2.79348	-3134.84	-3314.5			5.92583	4.51837	2.61536	11.5738
	1.97129	10.0656	5.35166	5.93539	2.81201	4.97716	2.07499	2.60439	3.20051	17.147	5.98042	12.3222	165.727	0.118033	0.465088	1.51471	2.80269	-3141.45	-3314.6			5.79618	4.57485	2.62663	11.8165
	1.97721	10.036	5.2359	5.99543	2.79934	5.25514	2.12929	2.50601	3.22565	16.7424	6.02636	12.7189	162.535	0.117281	0.464827	1.52046	2.82092	-3147.73	-3314.36			5.74971	4.6833	2.62032	11.8292
	1.93733	10.1192	5.19732	6.09669	2.80345	5.4967	2.10494	2.48782	3.24301	16.7106	5.97188	12.8818	154.092	0.116499	0.464656	1.5414	2.82469	-3154.79	-3314.23			5.75127	4.79895	2.61192	11.8548
	1.88861	10.3207	5.09393	6.17528	2.79726	5.69926	2.07377	2.43469	3.14674	16.5735	5.89267	13.0085	150.779	0.116364	0.464423	1.55587	2.82539	-3161.75	-3314.3			5.76776	4.8906	2.55173	11.8249
	1.82333	10.1243	5.08392	6.1437	2.76396	5.83068	2.06567	2.504	3.04535	15.9842	5.71838	12.8366	155.067	0.11604	0.463791	1.57902	2.8206	-3168.37	-3313.97			5.67717	4.91278	2.53834	11.5131
	1.82053	9.70036	4.86858	6.10893	2.73305	5.82913	2.00385	2.53955	2.93656	15.4571	5.47927	13.1148	164.666	0.116129	0.463805	1.58839	2.82177	-3174.01	-3313.63			5.46315	4.89037	2.49332	11.3504
	1.79272	9.80887	4.88716	6.41811	2.70445	5.81979	1.95642	2.59319	2.8558	15.5075	5.2468	13.386	169.253	0.116534	0.463958	1.57821	2.82767	-3178.55	-3313.53			5.49625	4.98078	2.46847	11.3801
	1.77406	9.64369	4.8428	6.66825	2.66929	5.92676	1.87871	2.59532	2.79717	15.718	5.15146	13.838	164.09	0.116432	0.464156	1.58635	2.83641	-3181.83	-3312.98			5.42018	5.0881	2.42373	11.5691
	1.75905	9.59196	4.79291	6.75789	2.6057	6.06868	1.79133	2.71381	2.79322	15.5928	4.88894	14.2882	159.124	0.116862	0.464055	1.59639	2.83877	-3185.48	-3312.32			5.3813	5.14409	2.43279	11.59
	1.6848	9.49881	4.66699	6.95081	2.50648	6.10664	1.66863	2.81864	2.80949	15.7293	4.6572	14.6146	168.416	0.117753	0.464309	1.60001	2.83083	-3188.81	-3311.96			5.28353	5.18798	2.43225	11.667
	1.66587	9.20422	4.45104	7.09139	2.41235	6.19399	1.629	2.87801	2.77938	15.7111	4.47904	15.2461	177.365	0.118952	0.46425	1.59422	2.83039	-3190.63	-3311.2			5.10704	5.23258	2.4288	11.8121
	1.66712	8.8996	4.32539	7.23858	2.3535	6.38479	1.58651	2.98883	2.73492	15.2315	4.32536	15.6377	188.863	0.119964	0.463831	1.58997	2.83893	-3190.94	-3310.31			4.96404	5.32562	2.43675	11.7315
	1.64002	8.69021	4.142	7.35857	2.34563	6.55049	1.55339	3.07483	2.68404	15.5577	4.27571	16.5027	194.83	0.121304	0.463716	1.57994	2.85038	-3191.63	-3309.97			4.82407	5.41823	2.43742	12.112
	1.60256	8.73303	4.05557	7.5466	2.31957	6.73425	1.56073	3.10186	2.66464	16.1201	4.24238	17.4267	195.572	0.122163	0.464439	1.57382	2.85716	-3192.33	-3309.45			4.79705	5.53347	2.44241	12.5964
	1.57163	8.337	3.71891	7.47173	2.24099	7.16386	1.54061	3.03804	2.68745	16.7685	4.30159	17.5579	202.697	0.122569	0.465078	1.57349	2.86584	-3193.31	-3308.83			4.54251	5.62553	2.42203	12.876
	1.58193	8.454	3.58684	7.34588	2.1956	7.587	1.53912	3.17079	2.6452	16.8721	4.19409	17.6046	211.856	0.123355	0.466114	1.57617	2.86944	-3195.11	-3308.91			4.54092	5.7095	2.4517	12.8903
	1.55752	8.50435	3.38377	7.41989	2.17971	7.63149	1.5551	3.19547	2.62317	17.3479	4.29329	17.4335	210.914	0.123532	0.466417	1.5829	2.86666	-3194.86	-3309.03			4.48188	5.7437	2.45791	13.0249
	1.56076	8.46201	3.28257	7.2961	2.14603	7.5625	1.59254	3.25919	2.64497	17.3664	4.35187	17.0748	210.941	0.123713	0.466499	1.58544	2.85478	-3192.19	-3308.92			4.43511	5.66821	2.4989	12.931
	1.5498	8.25145	3.18668	7.28066	2.16456	7.69418	1.57482	3.27463	2.65111	17.5888	4.3465	16.5543	210.32	0.123061	0.466872	1.59395	2.84386	-3187.94	-3309.48			4.32931	5.71313	2.50019	12.8299
	1.56697	8.58463	3.04009	7.36287	2.14224	7.82012	1.57715	3.33119	2.68613	18.2991	4.55877	16.5796	205.148	0.122708	0.467486	1.59179	2.82623	-3182.82	-3310.12			4.39723	5.77508	2.53149	13.1458
	1.59981	8.81246	3.00431	7.34858	2.13622	8.06012	1.61535	3.53615	2.78714	18.7583	4.85265	16.0308	208.872	0.122427	0.468806	1.59033	2.80889	-3175.78	-3310.16			4.47219	5.84831	2.64621	13.2139
	1.58333	8.84594	2.9759	7.47448	2.134	8.1381	1.5997	3.65204	2.82971	19.8381	5.13504	14.9426	210.737	0.122342	0.468367	1.59204	2.7977	-3168.06	-3310.59			4.46839	5.91553	2.69382	13.3052
	1.57783	8.92727	2.97287	7.55611	2.13441	8.11111	1.61714	3.70346	2.86956	20.2235	5.23795	14.5116	215.589	0.122019	0.468404	1.59153	2.78124	-3158.69	-3310.92			4.49266	5.93388	2.73006	13.3244
	1.56046	8.76041	2.94307	7.66604	2.13291	8.31408	1.60063	3.71142	2.85628	20.2284	5.30883	14.0624	221.487	0.121191	0.467281	1.59068	2.76666	-3146.64	-3310.19			4.42131	6.03768	2.72278	13.1999
	1.59213	8.85651	2.96275	7.94066	2.2059	8.93132	1.60253	3.77785	2.8649	20.6234	5.23111	13.9445	223.211	0.121111	0.467061	1.58502	2.75408	-3134	-3309.2			4.47046	6.35929	2.74843	13.2663
	1.58075	9.14193	2.90227	8.54072	2.30876	9.59481	1.57482	3.75445	2.91645	20.5711	5.16114	13.9032	225.09	0.121101	0.466518	1.57978	2.75195	-3119.98	-3307.47			4.54165	6.81476	2.74858	13.2118
	1.5789	9.62863	2.8769	9.29953	2.45556	10.5674	1.5792	3.87528	2.99027	20.3606	5.1119	13.5872	221.038	0.122041	0.465162	1.5652	2.7613	-3106.04	-3298.97			4.69481	7.44082	2.81492	13.0199
	1.5701	9.68311	2.9546	10.2992	2.76347	11.9302	1.57757	3.87545	3.15391	20.7245	5.08946	12.5174	219.004	0.122126	0.464152	1.54818	2.77004	-3091.92	-3263.75			4.73594	8.33094	2.86898	12.7771
	1.58478	9.46929	2.99993	11.5172	3.28694	13.3984	1.57643	3.76642	3.28145	20.589	4.81503	11.9694	222.495	0.121683	0.462981	1.53293	2.77407	-3077.38	-3203.35			4.68467	9.40086	2.87477	12.4578
	1.61303	9.55533	2.99784	12.7495	3.87846	15.3076	1.62847	3.76412	3.48142	20.0544	4.59781	11.7011	223.467	0.121433	0.46203	1.51751	2.77714	-3062.23	-3125.92			4.72207	10.6452	2.958	12.1178
	1.6564	9.86272	3.03183	14.389	5.12767	16.9327	1.67478	3.83257	3.64929	19.3639	4.40341	11.4535	222.026	0.121623	0.461167	1.50626	2.77116	-3047.04	-3033.25			4.85032	12.1498	3.05221	11.7403
	1.76214	10.1477	3.16141	14.2732	5.23854	17.3696	1.74266	3.73205	3.72739	18.9934	4.45996	11.1956	224.052	0.120783	0.464677	1.6287	2.85258	-3049.72	-3029.48			5.02376	12.2938	3.06737	11.5496
	1.82766	10.1272	3.30672	16.0195	6.87728	19.6113	1.85616	3.81985	3.95849	19.4702	4.52405	11.2642	228.826	0.121038	0.464941	1.60767	2.84834	-3035.23	-2918.64			5.08719	14.1694	3.2115	11.7528
	1.90591	10.2569	3.38291	18.6374	8.58549	22.2306	2.03465	3.93303	4.36871	19.6035	4.67928	11.0704	243.186	0.120589	0.465201	1.58893	2.84267	-3021.79	-2786.67			5.18192	16.4845	3.44546	11.7844
	1.98243	10.2206	3.5167	20.9288	10.1718	24.3154	2.16828	4.02751	4.65788	19.9658	4.82323	10.8393	254.958	0.120281	0.465516	1.5743	2.82461	-3009.62	-2628.97			5.2399	18.472	3.61789	11.8761
	2.03458	10.3239	3.666	23.3318	11.4584	25.7465	2.30261	4.30661	4.99722	20.3104	4.93655	11.1119	252.005	0.120255	0.465867	1.56267	2.7983	-3000.88	-2451.35			5.34149	20.1789	3.86881	12.1196
	2.10559	10.7108	3.70305	25.7631	13.1191	27.7086	2.42608	4.49772	5.2184	19.7821	5.1455	11.4635	243.505	0.120808	0.46652	1.55586	2.77002	-2994.51	-2285.94			5.50648	22.1969	4.0474	12.1304
	2.22541	11.0274	3.76617	27.5071	14.4634	29.5777	2.51875	4.80643	5.46345	19.5765	5.36045	11.7583	231.956	0.121263	0.466636	1.55562	2.74957	-2990.87	-2146.85			5.67299	23.8494	4.26288	12.2318
	2.33746	11.2529	3.81437	29.1769	15.9884	31.0536	2.63071	4.98703	5.8786	19.2816	5.48821	12.5172	224.933	0.121736	0.466459	1.56076	2.73194	-2989.34	-2039.86			5.80157	25.4063	4.49878	12.429
	2.40903	10.9108	3.84591	29.6492	16.728	31.9915	2.70878	5.02318	6.25492	19.2967	5.79678	13.1761	222.495	0.122196	0.466798	1.56974	2.71308	-2990.65	-1963.17			5.7219	26.1229	4.6623	12.7565
	2.45017	11.0738	3.74477	29.5347	16.5122	31.7351	2.77196	5.17518	6.65499	18.5202	5.94739	13.4672	212.975	0.122938	0.467066	1.55936	2.69292	-2994.13	-1922.61			5.75625	25.9273	4.86738	12.645
	2.51062	10.9254	3.74858	28.3891	16.0535	30.8826	2.78441	5.32225	7.18368	17.9582	6.18192	13.6907	207.969	0.123775	0.466822	1.56493	2.67459	-2998.74	-1923.29			5.72821	25.1084	5.09678	12.6102
	2.55827	10.65	3.76779	27.0014	15.6359	29.5926	2.83805	5.5483	7.94262	17.1146	6.44088	13.6608	208.28	0.124162	0.466866	1.5706	2.66574	-3004.66	-1969.77			5.65868	24.0766	5.44299	12.4054
	2.67547	10.114	3.7999	24.8844	14.9266	28.4322	2.9302	5.5953	8.44581	15.8665	6.6242	13.4947	207.71	0.124278	0.466529	1.57083	2.66869	-3011.13	-2059.32			5.52978	22.7477	5.6571	11.9951
	2.70828	9.05739	3.79153	21.6972	13.5897	26.5505	2.98341	5.5716	8.98121	14.436	6.71065	13.1952	206.329	0.124011	0.466695	1.56964	2.67459	-3017.17	-2181.86			5.18573	20.6124	5.84541	11.4473
	2.63781	8.0817	3.73281	18.8116	11.8258	23.3469	2.96427	5.35529	9.28163	13.6499	6.61316	13.1654	208.13	0.123988	0.467823	1.56281	2.67647	-3022.48	-2319.15			4.81744	17.9947	5.86706	11.1428
	2.61346	7.25396	3.64481	15.4355	9.45783	20.1431	2.95395	5.29295	9.30663	12.6042	6.74663	12.2398	208.921	0.123999	0.468251	1.56615	2.68138	-3027.63	-2456.58			4.50408	15.0122	5.85118	10.5302
	2.55337	6.75991	3.56216	12.9704	7.58462	17.0726	2.90317	5.24768	9.14113	11.8408	6.57166	11.1971	213.838	0.123665	0.467964	1.55565	2.68363	-3032.03	-2589.38			4.29181	12.5426	5.76399	9.86988
	2.49713	5.85086	3.47574	11.2414	6.22542	15.0236	2.86202	5.11602	8.83893	11.1389	6.47837	10.4533	215.259	0.123126	0.467515	1.57036	2.6858	-3036.41	-2712.98			3.94125	10.8301	5.60566	9.35685
	2.35946	5.24675	3.4108	9.93496	5.18639	12.5655	2.7758	4.79882	8.30263	10.2171	6.24517	9.80368	206.896	0.122368	0.467665	1.57973	2.69393	-3040.65	-2823.8			3.67234	9.22895	5.29242	8.75533
	2.26647	4.95469	3.27753	8.21321	3.97882	10.354	2.73496	4.53185	7.60592	9.87119	5.92954	9.6016	191.865	0.122148	0.468054	1.57977	2.7073	-3044.39	-2918.98			3.49957	7.51534	4.95758	8.46744
	2.09654	4.66057	3.12879	7.26299	3.20021	8.85097	2.64786	4.1736	6.94602	9.64272	5.77939	9.40754	186.363	0.121737	0.467538	1.57963	2.70743	-3047.54	-2999.83			3.2953	6.43806	4.58916	8.27655
	1.99144	4.70008	3.03433	6.23692	2.47866	7.4714	2.57125	3.99944	6.3161	9.40838	5.62877	9.26759	188.277	0.120863	0.466618	1.57897	2.71203	-3050.49	-3063.7			3.24195	5.39566	4.2956	8.10158
	1.96285	4.77279	2.97066	5.39885	2.11659	6.17106	2.52187	3.98365	5.94368	8.9417	5.5367	8.74167	184.514	0.119578	0.466252	1.58392	2.72261	-3053.57	-3114.19			3.23543	4.56217	4.14973	7.74002
	1.90619	4.97079	3.00322	4.82724	1.89628	5.19938	2.50145	3.90938	5.6657	8.43685	5.26252	8.56577	196.412	0.118741	0.466503	1.59519	2.73579	-3056.53	-3151.83			3.2934	3.9743	4.02551	7.42171
	1.89461	5.2078	3.1517	4.36673	1.80736	4.49991	2.55022	3.91287	5.67201	7.69837	5.01444	8.81914	219.221	0.118798	0.466213	1.59911	2.75671	-3058.97	-3178.04			3.41804	3.558	4.04503	7.17732
	1.92728	5.63627	3.26232	4.14438	1.81332	3.67462	2.49307	4.02748	5.79584	6.69349	4.80327	8.82164	234.563	0.118952	0.465709	1.61475	2.76696	-3059.93	-3197.02			3.60862	3.21077	4.10547	6.7728
	2.00314	6.18485	3.38541	3.85072	1.82285	3.14009	2.46254	4.15814	5.86584	5.94737	4.55345	8.89328	246.793	0.118694	0.465343	1.62525	2.78021	-3059.45	-3210.87			3.8578	2.93789	4.16217	6.4647
	1.96787	6.61655	3.42464	3.52347	1.81156	2.88168	2.39981	4.28752	5.93403	5.3059	4.35059	8.89611	257.563	0.118781	0.465098	1.63187	2.78724	-3058.33	-3221.69			4.00302	2.7389	4.20712	6.1842
	1.9585	7.17752	3.55604	3.31371	1.80187	2.68846	2.28595	4.41809	5.88289	4.80865	4.07257	9.21323	260.264	0.119031	0.465622	1.64795	2.79236	-3056.44	-3230.07			4.23069	2.60135	4.19564	6.03148
	1.95979	7.72331	3.63924	3.17805	1.78643	2.55229	2.22017	4.4683	5.95582	4.51683	3.89569	9.09117	256.36	0.119183	0.465325	1.65673	2.79644	-3053.09	-3237.52			4.44078	2.50559	4.21476	5.83456
	1.98723	8.06919	3.69382	3.14477	1.81411	2.49742	2.16903	4.39624	5.83196	4.35885	3.75606	9.18803	252.916	0.120025	0.464545	1.65946	2.80484	-3048.08	-3244.37			4.58342	2.48543	4.13241	5.76765
	1.98945	8.28513	3.66652	3.14941	1.80074	2.47132	2.11662	4.32953	5.96921	4.19781	3.64907	9.22229	247.867	0.120437	0.463866	1.65089	2.80721	-3042.09	-3250.47			4.64704	2.47383	4.13845	5.68972
	2.017	8.86806	3.53598	3.17336	1.8021	2.43538	2.04073	4.28666	6.12171	4.13233	3.6167	9.04725	232.66	0.120979	0.464045	1.64909	2.812	-3035.04	-3256.59			4.80701	2.47028	4.1497	5.59876
	1.9992	9.11774	3.49536	3.26586	1.75128	2.42552	2.02294	4.22809	6.1991	4.25454	3.61143	9.18895	221.902	0.121033	0.464044	1.64559	2.83154	-3028.63	-3262.53			4.87077	2.48089	4.15004	5.68497
	1.9636	9.475	3.52659	3.71589	1.74726	2.41234	2.00506	4.18314	6.16834	4.3885	3.63715	9.19154	224.833	0.121035	0.463719	1.63846	2.84571	-3022.99	-3267.66			4.9884	2.62517	4.11884	5.73906
	1.99243	9.68385	3.58067	4.1172	1.7456	2.38773	1.99086	4.04914	6.28728	4.37548	3.74314	9.20764	220.46	0.120515	0.462981	1.63068	2.85754	-3019.74	-3272.29			5.08565	2.75018	4.10909	5.77542
	2.04148	10.1634	3.67765	4.54037	1.77593	2.36434	2.03935	4.04266	6.37721	4.29874	3.77932	8.94823	207.164	0.120545	0.462588	1.6179	2.87209	-3018.32	-3276.62			5.29418	2.89355	4.15307	5.67543
	2.02891	10.6839	3.69258	4.81964	1.79766	2.31752	2.05197	4.03424	6.43191	4.45076	3.84138	8.74888	204.044	0.120762	0.463486	1.59997	2.87891	-3017.82	-3280.37			5.46846	2.97827	4.17271	5.68034
	1.96959	11.1592	3.71736	4.91635	1.81529	2.27207	2.05972	4.16913	6.50563	4.5532	3.90599	8.68358	203.221	0.120502	0.46367	1.59519	2.87864	-3018.65	-3283.93			5.61538	3.00124	4.24483	5.71426
	2.00629	11.4122	3.80508	4.92518	1.83846	2.23618	2.16091	4.2922	6.65942	4.76967	4.08351	8.69224	197.684	0.120106	0.464093	1.59222	2.87757	-3019.9	-3287.34			5.74117	2.99994	4.37084	5.84848
	2.01998	11.679	3.85721	4.94993	1.87773	2.23017	2.19865	4.38693	6.73702	5.33434	4.24683	8.77515	192.923	0.119048	0.464237	1.60963	2.86961	-3021.66	-3290.12			5.85207	3.01928	4.44087	6.11877
	2.02333	12.0934	3.95598	4.94916	1.94432	2.32295	2.2498	4.39101	7.03282	5.89098	4.44921	9.03629	194.859	0.118347	0.464215	1.6237	2.8632	-3023.3	-3292.47			6.02424	3.07214	4.55788	6.45883
	2.04597	12.4171	3.91275	4.74922	2.01404	2.43127	2.30121	4.39678	7.48676	6.08444	4.63802	9.03476	193.917	0.118214	0.464389	1.63739	2.86348	-3024.87	-3294.84			6.12526	3.06484	4.72825	6.58574
	2.05181	12.7723	3.87461	4.59434	2.04826	2.4969	2.34925	4.50984	7.70072	6.34947	4.69245	9.03797	186.866	0.118808	0.464145	1.64192	2.86078	-3024.38	-3296.91			6.2329	3.0465	4.85327	6.6933
	2.03931	12.8526	3.80212	4.29362	2.0463	2.51452	2.35114	4.50163	7.76232	6.66451	4.719	9.21596	199.217	0.118924	0.463424	1.65385	2.85548	-3022.37	-3298.76			6.23134	2.95148	4.87169	6.86649
	2.04518	12.445	3.73586	4.13297	2.03698	2.56733	2.37211	4.49923	8.12485	7.05077	4.79622	9.30541	233.042	0.119147	0.462728	1.66986	2.84581	-3020.59	-3300.59			6.07536	2.91243	4.99873	7.0508
	2.09446	12.217	3.69241	4.17361	2.04381	2.67111	2.40042	4.44489	8.23693	7.14671	4.87896	9.3846	240.386	0.119905	0.462543	1.68587	2.8367	-3018.73	-3302.14			6.0013	2.96284	5.02741	7.13676
	2.09964	12.1761	3.65585	4.23952	2.02796	2.75668	2.34656	4.59877	8.39316	7.28571	4.94097	9.517	234.483	0.120554	0.462158	1.7005	2.82712	-3016.54	-3303.45			5.97719	3.00805	5.11283	7.24789
	2.09318	11.9209	3.58935	4.37594	2.00997	2.85721	2.38116	4.69723	8.63291	7.3263	4.85481	9.62329	232.175	0.120944	0.461608	1.69888	2.8177	-3014.99	-3304.88			5.8678	3.08104	5.2371	7.26813
	2.10968	11.3551	3.52738	4.38436	1.94687	2.90202	2.42615	4.81537	8.60035	7.26517	4.81899	9.82684	228.447	0.121805	0.46188	1.70147	2.80084	-3013.77	-3306.17			5.66404	3.07775	5.28062	7.30366
	2.11147	11.0431	3.49266	4.45324	1.87827	2.95107	2.42626	4.85596	8.47838	7.49675	4.64909	9.92221	220.394	0.122357	0.461704	1.69709	2.78685	-3011.35	-3307.11			5.54908	3.09419	5.25353	7.35602
	2.12439	10.541	3.44985	4.56124	1.87572	3.01107	2.4611	4.85305	8.49243	7.59617	4.6601	9.76848	217.42	0.12296	0.462201	1.68836	2.77661	-3008.76	-3308.09			5.37175	3.14934	5.26886	7.34158
	2.11294	10.057	3.43139	4.75428	1.89169	3.16043	2.46605	4.91947	8.6046	7.53747	4.67798	9.57746	211.681	0.123417	0.46248	1.68477	2.75962	-3006.37	-3308.91			5.20043	3.2688	5.33004	7.2643
	2.13401	10.0273	3.46461	4.86088	1.91579	3.2485	2.52364	4.94985	8.39759	7.32095	4.65946	9.42011	188.942	0.123657	0.462489	1.67678	2.75318	-3002.99	-3309.49			5.20865	3.34172	5.29036	7.13351
	2.12589	9.84696	3.42569	4.99701	1.90384	3.35444	2.4843	5.06309	8.51171	7.29183	4.64789	9.32771	168.436	0.123355	0.462095	1.66752	2.73781	-2998.69	-3310.11			5.13285	3.41843	5.35303	7.08914
	2.09841	9.98641	3.39911	5.08456	1.95376	3.46677	2.48821	5.04283	8.61203	7.16289	4.59062	9.19349	166.101	0.123167	0.461842	1.6585	2.72987	-2993.86	-3310.71			5.16131	3.5017	5.38102	6.98233
	2.10127	10.2799	3.50606	5.14033	1.99273	3.58552	2.44747	5.10057	8.48649	6.87452	4.52494	8.97131	170.718	0.123484	0.461552	1.65577	2.72537	-2988.16	-3311.05			5.29575	3.57286	5.34484	6.79026
	2.10052	10.4292	3.58593	5.19882	2.08428	3.77581	2.37699	5.19253	8.44571	6.38013	4.45578	8.20131	179.51	0.123152	0.461029	1.64806	2.72166	-2981.74	-3311.38			5.37187	3.6863	5.33841	6.34574
	2.05326	10.4162	3.61378	5.26879	2.32164	4.05535	2.32539	5.20017	8.54034	5.87392	4.37765	7.39981	184.898	0.122743	0.461303	1.64544	2.71226	-2976.03	-3311.84			5.36108	3.88193	5.3553	5.88379
	2.06978	10.2839	3.66014	5.47647	2.56988	4.36641	2.2984	5.28473	8.53072	5.44751	4.31467	7.13789	184.363	0.122311	0.461558	1.64406	2.69893	-2970.92	-3312.09			5.33793	4.13759	5.37128	5.63336
	2.11035	10.0629	3.57525	5.78	2.87775	4.56329	2.27569	5.30597	8.44718	5.28449	4.35778	6.67029	188.53	0.121513	0.461552	1.64085	2.69009	-2965.73	-3312.33			5.2495	4.40701	5.34295	5.43752
	2.07746	9.58286	3.56499	6.08376	3.04834	4.86685	2.17357	5.39339	8.55763	5.10453	4.38552	6.40941	213.472	0.120691	0.462039	1.64	2.67298	-2961.28	-3312.66			5.07511	4.66632	5.37486	5.29982
	2.04853	9.25375	3.5653	6.36126	3.45244	5.20005	2.16111	5.39506	8.46725	4.98832	4.37642	5.87805	237.195	0.120077	0.462428	1.63363	2.65826	-2957.23	-3312.83			4.95586	5.00458	5.34114	5.08093
	2.04258	8.83516	3.58357	6.82176	3.8484	5.66102	2.07665	5.46955	8.25667	4.83715	4.26134	5.38675	242.222	0.119702	0.462851	1.62443	2.64732	-2953.95	-3312.93			4.82044	5.44373	5.26762	4.82841
	2.01975	8.22164	3.5801	7.61176	4.2526	6.49508	2.03231	5.43577	8.18391	5.0766	4.2267	5.20031	245.606	0.119363	0.463702	1.61567	2.64398	-2951.75	-3313.16			4.60716	6.11981	5.21733	4.83454
	1.94867	7.6762	3.49563	8.32719	4.731	7.25714	1.99346	5.37223	8.09004	5.1484	4.10332	5.25923	243.708	0.119126	0.46361	1.6011	2.64215	-2950.5	-3313.27			4.3735	6.77177	5.15191	4.83698
	1.99132	7.24014	3.42593	9.06711	5.2493	8.00937	2.02439	5.43002	8.09348	5.3581	4.12231	5.22398	236.28	0.11924	0.4637	1.58077	2.64097	-2949.52	-3313.23			4.21913	7.44193	5.18263	4.90146
	1.95407	7.36154	3.4553	10.0014	5.71597	9.00756	2.01236	5.36887	7.88148	5.50647	4.08657	5.31615	234.389	0.11894	0.464434	1.56383	2.65347	-2948.95	-3313.33			4.25697	8.24166	5.08757	4.96973
	1.91454	7.24016	3.47249	10.6161	6.08149	9.66937	1.99769	5.36838	7.78551	5.54129	3.93864	5.48096	244.269	0.118919	0.465033	1.5455	2.66664	-2949.19	-3313.39			4.20906	8.78899	5.05053	4.98696
	1.93758	7.0983	3.40907	11.1453	6.7712	10.1738	2.02032	5.4724	7.83386	5.7525	3.77883	5.40532	244.309	0.119663	0.465774	1.52092	2.68826	-2950.4	-3313.31			4.14831	9.36344	5.10886	4.97889
	1.93132	7.3718	3.3877	11.7072	7.39146	11.2064	2.01093	5.61247	7.8825	5.85513	3.64979	5.49063	222.461	0.119808	0.46641	1.49402	2.70824	-2952.66	-3313.33			4.23028	10.1017	5.16863	4.99852
	1.90406	7.37675	3.34191	12.5482	7.769	11.8263	2.02231	5.67141	7.8821	5.95913	3.51062	5.62293	212.166	0.11952	0.466949	1.47242	2.7165	-2955.56	-3313.35			4.20757	10.7145	5.19194	5.0309
	1.87747	7.40021	3.25577	12.8523	7.96404	12.0108	2.02346	5.71855	7.80279	5.89585	3.44626	5.53409	220.183	0.118977	0.467055	1.45527	2.7166	-2958.44	-3313.29			4.17782	10.9424	5.1816	4.95873
	1.87329	7.44034	3.19156	13.3599	8.20546	12.4249	1.99012	5.67687	7.62131	6.05987	3.45351	5.61457	231.698	0.118743	0.468532	1.46582	2.72277	-2961.79	-3313.36			4.1684	11.3301	5.0961	5.04265
	1.82107	7.65904	3.2218	13.8355	8.30767	12.8994	1.92304	5.53819	7.37504	6.14164	3.32817	5.9399	244.388	0.118607	0.469041	1.47471	2.71943	-2966.14	-3313.49			4.23397	11.6808	4.94542	5.13657
	1.79326	8.17998	3.16771	14.0116	8.3784	12.8109	1.88911	5.48197	7.35997	6.46269	3.22836	6.14609	251.246	0.118676	0.469917	1.48617	2.71771	-2970.86	-3313.49			4.38032	11.7336	4.91035	5.27905
	1.74928	8.67124	3.12694	14.5272	8.39074	12.7615	1.82928	5.38243	7.17803	6.73106	3.16895	6.10107	253.839	0.117989	0.470854	1.50416	2.7132	-2975.59	-3313.6			4.51582	11.8932	4.79658	5.33369
	1.73014	9.17791	3.07551	15.0864	8.47042	13.0089	1.80981	5.23221	6.8021	7.16264	3.11482	6.24005	253.451	0.11744	0.47108	1.52137	2.7068	-2979.91	-3313.77			4.66119	12.1886	4.61471	5.50584
	1.7321	9.30381	3.08481	15.7297	8.46941	13.1876	1.80338	4.97232	6.4592	7.73597	3.03021	6.32625	258.185	0.117357	0.470964	1.53253	2.69719	-2983.99	-3313.91			4.70691	12.4622	4.41163	5.69748
	1.70446	9.33533	3.22814	16.1162	8.6635	13.0377	1.75363	4.77987	6.17397	8.14954	2.97586	6.33204	268.097	0.11819	0.470888	1.5352	2.69388	-2988.71	-3314.06			4.75597	12.6058	4.23582	5.81915
	1.68747	9.93379	3.18172	16.5314	8.83201	13.1592	1.71548	4.5844	5.8613	8.50111	2.9843	6.63674	265.602	0.118574	0.470527	1.53803	2.68977	-2995.04	-3314.27			4.93433	12.8409	4.05373	6.04072
	1.6883	10.5547	3.22473	17.1279	8.8765	13.2808	1.71509	4.47601	5.68649	8.7771	2.89733	6.7912	248.346	0.11882	0.46988	1.53821	2.70199	-3002.67	-3314.45			5.15591	13.0951	3.9592	6.15521
	1.67834	11.1215	3.27452	17.4322	8.99321	13.2174	1.69524	4.40125	5.44634	9.01636	2.89276	6.67278	236.806	0.118918	0.469421	1.53904	2.71739	-3011.43	-3314.61			5.35813	13.2143	3.84761	6.19396
	1.64865	11.1575	3.35849	17.6984	9.01898	13.6115	1.63856	4.28092	4.97998	8.94192	2.84473	6.86888	231.946	0.119202	0.468414	1.53682	2.72478	-3021.09	-3314.77			5.38822	13.4429	3.63315	6.21851
	1.64456	10.8351	3.46413	17.8951	9.20335	14.0631	1.62365	4.26654	4.57818	9.02589	2.75651	6.96442	220.567	0.119947	0.46741	1.52821	2.74122	-3031.84	-3314.86			5.31458	13.7205	3.48946	6.24894
	1.61423	11.273	3.58311	17.8832	9.07253	14.4306	1.5617	4.17833	4.29387	8.83787	2.67672	7.20163	204.316	0.120588	0.467454	1.52442	2.74602	-3043.79	-3314.99			5.49013	13.7955	3.34463	6.23874
	1.57496	11.9021	3.65106	17.5415	8.70889	14.1842	1.50628	4.09072	3.88483	8.57883	2.60452	7.36137	190.375	0.121247	0.46772	1.51412	2.74959	-3056.65	-3315.2			5.70938	13.4782	3.16061	6.18158
	1.55769	12.1538	3.58748	16.9234	8.3191	14.1918	1.47097	4.07461	3.51924	8.39213	2.52951	7.56372	178.482	0.121719	0.467738	1.5202	2.74956	-3070.77	-3315.37			5.76632	13.1448	3.02161	6.16179
	1.58063	12.0481	3.64729	16.8522	8.02676	13.9211	1.48111	4.08529	3.32355	8.33208	2.45582	7.59216	171.05	0.121594	0.468268	1.53363	2.74725	-3083.55	-3315.57			5.75868	12.9334	2.96332	6.12669
	1.5873	12.45	3.75912	16.6173	7.80211	13.5759	1.4926	4.14325	3.06204	8.22169	2.45606	7.57819	177.334	0.121793	0.467903	1.54149	2.74083	-3095.26	-3315.71			5.93213	12.6651	2.8993	6.08531
	1.60139	12.5491	3.7963	16.3141	7.43942	13.0531	1.47856	4.23079	2.88263	8.17653	2.3884	7.74676	186.265	0.121497	0.467651	1.54996	2.7396	-3106.59	-3315.83			5.98227	12.2689	2.86399	6.1039
	1.58728	12.9065	3.84322	15.6355	7.24213	12.3661	1.46361	4.2283	2.68239	8.09378	2.35849	7.60085	190.904	0.121619	0.467387	1.5595	2.74723	-3116.64	-3316			6.11233	11.7479	2.79144	6.01771
	1.58842	13.2487	3.81794	15.0598	6.921	11.6136	1.44402	4.34569	2.606	8.00438	2.34472	7.61889	199.502	0.121744	0.466671	1.56335	2.75595	-3125.73	-3316.16			6.21836	11.1981	2.79857	5.98933
	1.60949	13.5938	3.8374	14.7009	6.51585	10.5001	1.44268	4.57203	2.52472	8.07709	2.30859	7.62951	211.411	0.121699	0.466233	1.55943	2.76275	-3132.74	-3316.29			6.34688	10.5723	2.84648	6.00507
	1.62856	13.5344	3.93084	14.4487	6.40795	9.51325	1.46336	4.6226	2.50382	8.30403	2.31419	7.77585	228.294	0.121583	0.46633	1.55662	2.76963	-3138.17	-3316.33			6.36458	10.1233	2.86326	6.13136
	1.66919	13.647	4.05751	14.5523	6.27418	8.56554	1.48493	4.74797	2.51888	8.79986	2.37814	8.31214	238.967	0.121864	0.466101	1.54891	2.76429	-3121.22	-3316.37			6.45791	9.79734	2.91726	6.49672
	1.67346	13.9495	4.14379	14.2859	6.14518	7.90293	1.47759	4.87678	2.47351	9.45996	2.40176	9.15435	239.402	0.122386	0.46583	1.53961	2.75929	-3050.31	-3316.23			6.58892	9.44467	2.94262	7.00536
	1.6957	14.1389	4.26998	14.0897	5.8482	7.1472	1.49482	5.02392	2.53968	9.99669	2.4737	10.8778	233.97	0.122634	0.466124	1.51662	2.75844	-2901.2	-3316.11			6.70151	9.02837	3.01947	7.78274
	1.67647	14.8893	4.4612	14.2127	5.68112	6.51459	1.51349	5.21414	2.54788	11.4182	2.80392	12.4402	220.772	0.123357	0.466274	1.49014	2.75924	-2659.2	-3315.94			7.00898	8.8028	3.09184	8.88745
	1.7533	14.6733	4.58833	14.8735	5.38379	6.02559	1.53909	5.31974	2.60962	13.397	3.36757	14.2297	208.471	0.123846	0.467642	1.46004	2.7659	-2331.12	-3315.67			7.00498	8.76097	3.15615	10.3314
	1.78356	14.8215	4.78473	15.6191	5.23912	6.04905	1.58759	5.35474	2.62397	15.8073	4.07646	17.0642	196.627	0.124395	0.468069	1.44503	2.76889	-1926.72	-3315.41			7.12994	8.96908	3.18877	12.316

## Sheet: P206 U3
	Ra Li	Oi Li	Oe Li	MF Li	ICO Li	LO Li	Ra Re	Oi Re	Oe Re	MF Re	ICO Re	LO Re	EKG	Kippwinkel	Rotwinkel	Kraft x	Kraft y	Druck li	Druck re			Bauch links	Rücken links	Bauch rechts	Rücken rechts
	1.65797	6.41832	3.58924	26.4268	5.59052	10.4124	1.47032	8.81489	4.11607	27.8049	8.32876	18.896	345.315	0.0968972	0.430683	0.804669	3.04642	42	-538.546			3.88851	14.1432	4.80043	18.3432
	1.71979	6.3839	3.56937	26.6362	5.47601	10.0695	1.51099	8.81513	3.84196	29.3045	9.1318	19.9459	339.005	0.0972885	0.430327	0.803415	3.04781	37	-536.915			3.89102	14.0606	4.72269	19.4607
	1.75301	6.4674	3.49706	26.0192	5.27878	9.71696	1.52396	9.18392	3.6603	30.3411	9.86099	20.3071	326.538	0.0975355	0.430509	0.807328	3.05329	1.33765	-536.99			3.90582	13.6717	4.78939	20.1697
	1.80257	6.58251	3.40712	25.1448	5.1716	9.07574	1.56112	9.68264	3.60592	30.2782	10.1538	20.5838	313.625	0.0976248	0.430533	0.810619	3.06292	11	-539.272			3.93074	13.1307	4.9499	20.3386
	1.83725	6.65847	3.45073	24.0764	5.12879	8.65307	1.60028	10.2055	3.58073	29.6391	10.246	20.8852	303.825	0.0973234	0.429925	0.812005	3.0792	-1912.28	L			3.98215	12.6194	5.12884	20.2568
	1.91472	6.85231	3.36394	22.2488	5.23315	8.4068	1.67035	10.3298	3.61664	28.576	10.1531	20.4871	287.784	0.0967236	0.429896	0.824348	3.09306	-1699.11	-550.866			4.04365	11.9629	5.2056	19.7387
	1.98903	7.00756	3.26843	19.8404	5.25633	7.73682	1.75311	10.4539	3.59723	26.6327	9.92947	19.666	256.378	0.0964437	0.428875	0.830411	3.10269	-1552.73	-560.939			4.08834	10.9445	5.2681	18.7427
	2.03146	7.2147	3.23584	17.651	5.35484	7.11855	1.79561	10.6947	3.51815	23.8562	9.4099	18.7396	219.853	0.0965195	0.42831	0.82734	3.12124	-1485.71	-575.596			4.16067	10.0415	5.33615	17.3352
	2.0673	7.38855	3.18375	15.8727	5.34796	6.36267	1.82601	10.5769	3.55476	21.4209	8.5931	18.3475	203.439	0.0970104	0.427663	0.819525	3.14298	-1494.54	-594.952			4.2132	9.19445	5.31922	16.1205
	2.12215	7.60071	3.23116	14.0252	5.50021	6.0245	1.84028	10.2988	3.5067	18.8677	7.53793	17.6149	201.864	0.0971772	0.426426	0.824799	3.16954	-1573.09	-620.134			4.31801	8.51663	5.21528	14.6735
	2.15906	7.6121	3.30474	12.3802	5.6328	5.53668	1.88927	9.60553	3.47714	16.2846	6.69878	16.9975	205.22	0.0972393	0.425763	0.824086	3.19706	-1703.17	-651.174			4.35863	7.8499	4.99065	13.327
	2.16333	7.62032	3.47558	11.0686	5.6783	5.52582	1.8779	8.83432	3.41411	14.1412	6.02129	16.758	213.701	0.0971104	0.425543	0.818776	3.21677	-1862.92	-687.911			4.41974	7.42425	4.70878	12.3068
	2.1638	7.76013	3.52944	9.57338	5.72693	5.878	1.86916	8.13038	3.38578	12.0357	5.52541	15.7212	221.255	0.0972933	0.426035	0.811433	3.23601	-2034.33	-727.904			4.48446	7.05944	4.46178	11.0941
	2.08852	7.70053	3.58171	8.65869	5.48516	6.32339	1.79317	7.67351	3.29788	10.808	5.04342	15.2223	231.336	0.0969092	0.425983	0.805939	3.25633	-2198.78	-769.099			4.45692	6.82241	4.25485	10.3579
	1.99268	7.81093	3.61175	8.16284	5.29299	6.61198	1.72183	6.96222	3.26837	9.48928	5.0316	14.4521	240.65	0.0973595	0.425605	0.802115	3.27733	-2344.41	-809.851			4.47179	6.68927	3.98414	9.65765
	1.91933	7.9514	3.67837	7.66881	5.10221	6.76595	1.68959	6.68232	3.31632	8.93863	5.03911	13.2542	243.638	0.0969604	0.425956	0.78781	3.29325	-2470.13	-847.552			4.51637	6.51232	3.89607	9.07733
	1.75379	8.04097	3.69634	7.26474	4.81935	7.11751	1.59755	6.24724	3.40447	8.8292	5.10128	12.1238	243.374	0.0968207	0.426711	0.777249	3.3216	-2578.47	-882.124			4.49703	6.40053	3.74975	8.68474
	1.66066	8.35123	3.62946	6.97785	4.49897	7.56136	1.50372	5.85846	3.61231	9.07972	5.54821	11.3366	243.24	0.0968264	0.427197	0.765229	3.33559	-2668.17	-910.443			4.54712	6.34606	3.65816	8.65485
	1.56057	8.90031	3.53262	6.89859	4.31164	7.70115	1.45382	5.52291	3.90475	9.85737	6.08141	10.6643	241.159	0.0968483	0.427597	0.748389	3.35537	-2739.53	-931.13			4.6645	6.30379	3.62716	8.8677
	1.49203	9.33476	3.54777	6.73531	4.01968	7.69418	1.4389	5.11266	4.23058	10.2137	6.70714	9.63644	240.437	0.0968282	0.427798	0.737296	3.37219	-2794.85	-945.401			4.79152	6.14973	3.59404	8.85243
	1.48893	9.80355	3.72104	6.7142	3.91662	7.77602	1.4396	4.57147	4.58016	10.5633	7.14492	9.01045	247.311	0.0967666	0.426786	0.729261	3.39857	-2836.27	-954.792			5.0045	6.13561	3.53041	8.90624
	1.53035	10.4696	3.91839	6.64979	3.80216	7.35318	1.44267	4.1096	4.8524	10.781	7.36556	8.76828	259.587	0.0968835	0.426105	0.716234	3.41984	-2865.93	-959.088			5.30611	5.93504	3.46822	8.97162
	1.53246	10.6984	4.09343	6.53397	4.00318	7.03941	1.39323	3.72691	5.09796	10.8911	7.24568	8.62723	275.749	0.0969948	0.426239	0.711474	3.44425	-2887.2	-959.575			5.44144	5.85886	3.40604	8.92133
	1.52167	10.9187	4.16454	6.22656	4.15377	6.90054	1.33985	3.53758	5.13655	10.7027	7.15414	8.51302	294.579	0.0968398	0.426471	0.714851	3.45421	-2902.29	-956.84			5.53495	5.76029	3.33799	8.78994
	1.53396	11.0862	4.36011	5.89247	4.37731	6.53547	1.34694	3.3779	5.14477	10.0054	6.87575	8.40846	310.937	0.0964683	0.426285	0.71223	3.45615	-2913.54	-952.322			5.66009	5.60175	3.28987	8.42987
	1.56106	10.9275	4.47554	5.75335	4.49338	6.15311	1.36333	3.28653	4.9913	9.12681	6.37876	8.71085	315.079	0.0967394	0.425687	0.708976	3.45786	-2922.89	-946.821			5.6547	5.46661	3.21372	8.07214
	1.5956	10.9676	4.58424	5.70607	4.7086	5.78451	1.37011	3.63768	4.80869	8.4145	5.72161	8.80739	310.786	0.0970355	0.425067	0.711183	3.44347	-2930.76	-940.772			5.71582	5.39973	3.27216	7.64783
	1.6039	10.8528	4.46061	5.7144	4.65393	5.54986	1.36687	3.97466	4.72035	7.92009	5.04755	8.78476	298.752	0.0976005	0.425276	0.711858	3.42732	-2938.28	-935.41			5.63912	5.30606	3.35396	7.2508
	1.61734	10.4188	4.26051	5.47769	4.62935	5.19466	1.34538	4.1546	4.34812	7.07624	4.48891	8.6628	277.243	0.0986202	0.425327	0.716137	3.39372	-2945.66	-931.92			5.43222	5.10057	3.2827	6.74265
	1.60613	9.84479	4.17536	5.5376	4.59087	4.56808	1.38355	4.44779	4.11583	6.62834	4.15122	8.55938	245.224	0.0993019	0.425656	0.723503	3.35765	-2952.71	-930.817			5.20876	4.89885	3.31572	6.44631
	1.62906	9.62779	3.93524	5.36433	4.4716	4.26985	1.43297	4.64877	3.8438	6.2133	4.09388	8.34673	213.969	0.100066	0.424989	0.742296	3.32496	-2959.79	-933.44			5.06403	4.70192	3.30851	6.21797
	1.65327	9.5965	3.78936	5.22804	4.21835	3.884	1.48406	4.91607	3.68842	6.05114	4.17063	8.15529	189.879	0.101193	0.424322	0.753308	3.30034	-2967.52	-938.83			5.01304	4.44346	3.36285	6.12568
	1.70252	9.8058	3.64661	5.19562	3.95227	3.77814	1.55299	5.25328	3.60009	6.08941	4.33109	7.87911	163.046	0.102011	0.423677	0.769736	3.27083	-2976.17	-947.474			5.05164	4.30868	3.46879	6.09987
	1.7416	9.83524	3.59705	5.42883	3.90461	3.72253	1.60482	5.50521	3.55758	6.12545	4.51123	7.5518	144.707	0.102453	0.424571	0.779967	3.23996	-2985	-958.525			5.05796	4.35199	3.55587	6.06282
	1.79884	10.0428	3.52187	5.46913	3.80675	3.74748	1.69362	5.6973	3.42423	6.24068	4.7782	7.37199	140.966	0.103577	0.424927	0.802121	3.20627	-2995	-970.488			5.12118	4.34112	3.60505	6.13029
	1.83119	10.0648	3.50878	5.46401	3.8897	3.78704	1.77683	5.96357	3.33502	6.40996	5.01167	7.57791	144.318	0.104666	0.425063	0.812246	3.18131	-3005.81	-983.034			5.13494	4.38025	3.69181	6.33318
	1.83562	10.1867	3.56875	5.57492	3.8929	3.77054	1.83388	6.15189	3.34138	6.69492	5.30658	7.73071	147.698	0.105516	0.425491	0.82286	3.16608	-3016.88	-994.984			5.19702	4.41279	3.77572	6.5774
	1.89752	10.3757	3.42411	5.68074	4.04175	3.8835	1.89264	6.32123	3.51566	7.10127	5.59077	7.94336	149.724	0.105988	0.426469	0.83314	3.15091	-3028.97	-1004.93			5.23245	4.53533	3.90984	6.87847
	1.96815	10.6353	3.44895	5.95876	4.23769	3.9667	1.93776	6.53105	3.63006	7.65871	5.85996	8.5676	166.405	0.106023	0.426781	0.834088	3.13349	-3041.36	-1011.93			5.3508	4.72105	4.03296	7.36209
	2.02246	10.4377	3.51489	6.29639	4.37795	4.01959	1.98119	6.71047	3.69445	7.96191	6.23827	8.9736	193.861	0.106111	0.427499	0.833411	3.12322	-3053.98	-1016.66			5.32501	4.89798	4.1287	7.72459
	2.06231	10.2797	3.5401	6.30758	4.5126	4.28647	2.0129	6.92908	3.77863	8.27305	6.64114	9.2667	211.498	0.1065	0.427202	0.830336	3.11407	-3067.13	-1019.1			5.29402	5.03555	4.2402	8.0603
	2.08127	10.3094	3.58402	6.4124	4.63595	4.35744	2.06362	6.80704	3.75561	8.32802	6.84659	9.80864	216.842	0.106484	0.427161	0.828395	3.11406	-3080.28	-1019.85			5.32489	5.13526	4.20876	8.32775
	2.14726	10.0912	3.56251	6.75403	4.75887	4.40048	2.06697	6.86299	3.78131	8.59529	6.99385	10.0964	216.32	0.106102	0.426747	0.823487	3.12262	-3093.04	-1019.68			5.26701	5.30446	4.23709	8.56183
	2.23452	10.2205	3.70684	6.94713	4.92055	4.50643	2.09637	6.86712	3.95931	8.7271	7.30828	10.1553	220.074	0.106245	0.42586	0.817969	3.13492	-3105.51	-1018.65			5.3873	5.45804	4.3076	8.73022
	2.26816	10.7106	3.79336	6.91886	4.91186	4.4605	2.09632	6.88318	3.95372	9.00566	7.33343	9.90768	230.015	0.10609	0.425522	0.809853	3.14135	-3117.45	-1017.16			5.5907	5.43041	4.31107	8.74892
	2.26875	11.087	3.93019	7.17953	4.9115	4.4005	2.09843	6.76145	4.08262	9.17479	7.43118	9.65527	245.063	0.106343	0.424914	0.802436	3.15538	-3128.61	-1015.7			5.76199	5.49717	4.31416	8.75375
	2.26098	11.5566	3.98738	7.10219	4.87852	4.38958	2.11222	6.44457	4.04071	9.07003	7.56049	9.61502	251.115	0.106333	0.424511	0.793298	3.16153	-3139.11	-1014.48			5.93499	5.45676	4.19917	8.74851
	2.28186	11.7525	3.95858	7.02758	4.94213	4.22913	2.12725	6.13723	4.08044	9.06807	7.40723	9.69725	243.958	0.106906	0.424253	0.786132	3.16801	-3148.53	-1012.92			5.99766	5.39961	4.11497	8.72418
	2.30581	12.022	4.04147	7.26821	4.99409	4.13186	2.10956	5.83293	4.17136	9.24014	7.47374	9.48473	231.252	0.10678	0.423887	0.778298	3.18291	-3156.88	-1011.65			6.12309	5.46472	4.03795	8.73287
	2.33211	12.1208	4.04172	7.23976	5.01257	4.44475	2.15807	5.6297	4.33386	9.56873	7.69507	9.57578	231.533	0.106841	0.422619	0.768931	3.20262	-3164.32	-1010.08			6.16489	5.56569	4.04054	8.94653
	2.27748	12.6576	4.03662	7.14956	5.00525	4.75955	2.18795	5.3472	4.37652	9.50376	7.83686	9.22303	242.404	0.106666	0.422711	0.760359	3.2321	-3171	-1008.6			6.32389	5.63812	3.97056	8.85455
	2.30255	13.3145	3.87857	7.33343	5.06141	4.93963	2.21472	5.30338	4.45682	9.61109	7.94401	9.04642	258.258	0.10604	0.422859	0.750518	3.25937	-3176.93	-1007.09			6.49855	5.77816	3.99164	8.86717
	2.3495	13.7101	3.78335	7.08673	5.147	4.96521	2.24758	5.27317	4.35564	9.3403	8.08668	9.03938	262.301	0.105449	0.422821	0.741592	3.28159	-3182.69	-1005.68			6.61432	5.73298	3.9588	8.82212
	2.36307	13.7004	3.64383	6.98081	5.11773	4.96462	2.25427	5.36783	4.31936	9.07468	7.94879	8.75644	258.1	0.104815	0.422923	0.729044	3.30017	-3187.77	-1003.67			6.56909	5.68772	3.98049	8.5933
	2.35759	14.0384	3.64098	6.9912	5.07794	5.07584	2.25071	5.49455	4.30045	8.8598	7.92712	8.486	252.629	0.104688	0.422418	0.721963	3.31931	-3192.41	-1001.9			6.67899	5.71499	4.01524	8.42431
	2.31692	14.1944	3.56184	6.68603	5.10953	5.10082	2.2213	5.55563	4.3736	8.64352	7.65271	8.42257	247.821	0.104074	0.421807	0.714401	3.3296	-3196.97	-1000.55			6.69106	5.63213	4.05018	8.2396
	2.30419	14.2911	3.52415	6.42126	4.95944	4.97076	2.22125	5.50937	4.26023	8.29985	7.31126	8.49909	249.037	0.103702	0.421449	0.707403	3.33452	-3201.13	-999.184			6.70647	5.45049	3.99695	8.03673
	2.27993	14.461	3.4656	6.23602	4.87982	4.73568	2.14103	5.56084	4.23365	7.57076	7.07523	8.57284	253.281	0.10278	0.421457	0.706055	3.32995	-3204.91	-997.906			6.73551	5.28384	3.9785	7.73961
	2.27125	14.9226	3.48003	5.99522	4.67951	4.29971	2.09066	5.46301	3.84216	7.16374	6.64339	9.23513	261.842	0.101463	0.421502	0.719684	3.31882	-3208.38	-997.304			6.89129	4.99148	3.79861	7.68075
	2.28162	15.0645	3.4192	5.66043	4.68061	3.84793	2.112	5.45381	3.82698	6.83305	6.28068	9.36686	265.245	0.0999766	0.421841	0.728536	3.29734	-3211.38	-996.804			6.92177	4.72966	3.7976	7.49353
	2.26345	15.208	3.44393	5.65003	4.72393	3.61278	2.11582	5.5825	3.69925	6.57812	5.99173	9.61301	262.924	0.099508	0.421651	0.735405	3.27817	-3214.15	-996.423			6.97179	4.66225	3.79919	7.39429
	2.23755	15.1948	3.42705	5.60714	4.71062	3.42134	2.06834	5.7249	3.53419	6.41027	5.87098	9.94369	273.513	0.0988387	0.421409	0.741504	3.27095	-3216.62	-996.994			6.95314	4.5797	3.77581	7.40831
	2.20768	15.6043	3.41629	5.50405	4.56722	3.20903	2.07159	5.88817	3.48468	6.1464	5.72873	10.1033	291.938	0.0980575	0.421653	0.771966	3.26993	-3218.32	-997.396			7.0761	4.42677	3.81481	7.32614
	2.15867	15.7606	3.37232	5.60116	4.47865	3.17605	2.01858	6.05711	3.40237	5.97334	5.62017	10.1279	310.392	0.0976432	0.423028	0.805253	3.27199	-3219.33	-997.354			7.09719	4.41862	3.82602	7.24046
	2.10793	15.4491	3.31691	5.53688	4.46285	3.09099	1.98758	6.14138	3.29714	6.00668	5.52874	10.3531	332.048	0.0973402	0.424117	0.829385	3.27725	-3220.28	-998.38			6.95797	4.36357	3.8087	7.29618
	2.08206	15.1571	3.39301	5.49238	4.4096	3.0661	1.95869	6.39208	3.29041	6.06912	5.48191	10.2177	350.789	0.0971451	0.424942	0.852736	3.28046	-3221.42	-999.013			6.87739	4.32269	3.8804	7.25625
	2.00736	14.4212	3.40591	5.47859	4.33434	3.08682	1.95516	6.9554	3.15951	6.19889	5.45449	10.1304	356.109	0.0980144	0.424617	0.861678	3.2821	-3222.71	-999.303			6.61151	4.29992	4.02336	7.26128
	1.9309	14.0356	3.45191	5.49027	4.26024	3.09141	1.89277	7.33829	3.15008	6.06588	5.46251	10.0748	346.172	0.0985355	0.424678	0.877807	3.29511	-3224.28	-1000.79			6.47281	4.28064	4.12704	7.20107
	1.89516	13.7575	3.42187	5.35926	4.18486	3.10935	1.87752	7.34904	3.24622	6.07309	5.3699	10.0554	345.356	0.0990905	0.42523	0.89508	3.29949	-3225.8	-1001.9			6.35819	4.21782	4.15759	7.16612
	1.87728	13.4245	3.44163	5.27869	4.17076	3.12023	1.87738	7.6043	3.28051	6.08856	5.48028	9.90228	377.016	0.0990915	0.424456	0.902458	3.29588	-3227.18	-1002.5			6.24781	4.18989	4.25406	7.15704
	1.8894	12.7821	3.4964	5.12245	4.17791	3.12535	1.87127	7.47207	3.31342	6.17064	5.48041	9.85154	413.57	0.0989439	0.423624	0.905298	3.28304	-3228.86	-1004.41			6.05595	4.1419	4.21892	7.16753
	1.89326	12.4386	3.56848	5.08252	4.1155	3.18965	1.8622	7.56355	3.27569	6.28155	5.59443	10.0706	431.742	0.0987861	0.422473	0.904701	3.26671	-3230.58	-1005.88			5.96677	4.12923	4.23381	7.31553
	1.87999	12.19	3.60208	5.06272	4.05183	3.24139	1.84268	7.52701	3.31262	6.31347	5.51825	9.78531	427.078	0.0992025	0.421856	0.908067	3.24197	-3232.18	-1007.06			5.8907	4.11865	4.22744	7.20568
	1.81711	11.7333	3.55261	4.95963	4.01129	3.2357	1.767	7.39582	3.30598	6.23071	5.42462	9.45002	426.288	0.0992862	0.421596	0.919518	3.23086	-3234.06	-1010			5.701	4.06887	4.15627	7.03512
	1.78372	11.2257	3.48874	4.76608	3.94304	3.36562	1.71095	7.15494	3.36644	6.33451	5.29429	9.46309	440.266	0.0994367	0.421946	0.930442	3.22204	-3235.73	-1012.41			5.49938	4.02492	4.07744	7.03063
	1.77636	10.6073	3.42697	4.69952	3.87359	3.43298	1.71779	7.15322	3.3173	6.25993	5.27575	9.41039	459.135	0.0995788	0.421896	0.936214	3.21767	-3237.45	-1014.32			5.27022	4.00203	4.06277	6.98202
	1.81109	10.3227	3.35999	4.65443	3.93247	3.48599	1.74571	7.26379	3.3176	6.19607	5.25665	9.29242	459.058	0.0988299	0.423414	0.943692	3.20575	-3239.47	-1017.8			5.16458	4.0243	4.10903	6.91504
	1.7908	9.99425	3.3464	4.60392	3.84482	3.60304	1.7315	7.31859	3.33452	6.05159	5.06366	9.44364	429.289	0.0986273	0.425018	0.958616	3.20594	-3241.68	-1021.01			5.04382	4.01726	4.1282	6.85296
	1.77433	9.87505	3.24964	4.58997	3.80285	3.663	1.74728	7.48171	3.35322	5.82791	5.15563	9.50836	383.426	0.0984233	0.426252	0.963345	3.21978	-3244.15	-1023.67			4.96634	4.01861	4.19407	6.83064
	1.77002	9.63435	3.29221	4.62961	3.77473	3.6852	1.72488	7.5371	3.42085	5.63791	5.13458	9.16157	350.039	0.0984338	0.427923	0.962842	3.24417	-3246.96	-1028.15			4.89886	4.02985	4.22761	6.64469
	1.78813	9.42335	3.47156	4.73492	3.78426	3.69908	1.75528	7.88095	3.42807	5.51564	5.30128	8.97832	334.638	0.0981686	0.428695	0.954723	3.26303	-3249.69	-1031.47			4.89435	4.07275	4.35477	6.59841
	1.80308	9.23406	3.50258	4.92325	3.78177	3.69842	1.77052	7.96561	3.46483	5.57114	5.51202	8.72958	306.564	0.0978223	0.42867	0.942122	3.27675	-3252.2	-1034.26			4.84657	4.13448	4.40032	6.60424
	1.83629	8.98304	3.60482	4.96304	3.78287	3.69578	1.77523	8.04481	3.47123	5.50589	5.98451	8.27732	274.288	0.0973802	0.429039	0.933755	3.29728	-3254.56	-1039.39			4.80805	4.14723	4.43042	6.58924
	1.79743	8.54881	3.75558	4.93552	3.71571	3.83014	1.72684	7.99385	3.45513	5.72488	6.38863	8.17	243.473	0.0969511	0.429151	0.924105	3.31583	-3256.51	-1044.52			4.70061	4.16045	4.39194	6.76117
	1.79304	7.86294	3.80732	4.93804	3.66254	3.82117	1.69272	8.04371	3.51889	5.87636	6.88827	7.85508	220.358	0.0969805	0.429642	0.897253	3.34708	-3258.33	-1048.84			4.48777	4.14059	4.41844	6.87324
	1.78019	7.52863	3.95318	5.09704	3.60475	3.85799	1.65357	8.00654	3.53354	6.0429	7.19744	7.38968	210.561	0.0972787	0.429353	0.867949	3.37332	-3259.84	-1046.49			4.42067	4.1866	4.39789	6.87667
	1.79474	7.23481	4.03439	5.24008	3.52519	4.01674	1.63397	7.8173	3.53081	6.24573	7.35553	7.1427	198.901	0.0974605	0.429543	0.866843	3.3982	-3261.3	-1038.44			4.35465	4.26067	4.32736	6.91465
	1.76059	7.23186	4.05194	5.30909	3.47692	4.19536	1.57745	7.66346	3.7031	6.66776	7.51373	6.98563	175.509	0.097716	0.428965	0.855931	3.41972	-3262.45	-1033.6			4.34813	4.32713	4.31467	7.05571
	1.70694	7.00114	4.11202	5.33745	3.44573	4.48439	1.52498	7.56009	3.79947	6.82543	7.70119	7.05652	162.686	0.0978383	0.429237	0.850273	3.44264	-3263.25	-1030.1			4.27337	4.42252	4.29485	7.19438
	1.69005	6.87401	4.28012	5.50527	3.52111	4.76241	1.51574	7.81495	3.86417	6.9652	7.7108	7.13137	178.826	0.098444	0.428845	0.850554	3.47167	-3263.79	-1026.39			4.28139	4.59627	4.39829	7.26912
	1.72375	6.69329	4.36521	5.93178	3.42813	5.04266	1.52463	8.02134	3.92535	7.29776	7.6598	7.19733	205.805	0.0984102	0.429423	0.843819	3.49936	-3264.26	-1023.98			4.26075	4.80086	4.49044	7.38496
	1.75976	6.53309	4.46981	6.38464	3.4996	5.44174	1.51508	7.98538	4.02991	7.71382	7.68178	7.32748	227.091	0.0981557	0.429699	0.833049	3.52474	-3264.54	-1023.81			4.25422	5.10866	4.51012	7.57436
	1.74206	6.38923	4.47238	6.87143	3.58996	6.12333	1.46555	7.95251	4.07366	8.44944	7.53501	7.53867	247.869	0.0976162	0.429149	0.814654	3.53159	-3264.72	-1024.72			4.20122	5.52824	4.49724	7.84104
	1.73342	6.25585	4.58265	7.7804	3.90849	6.82902	1.44767	8.10518	4.12151	9.43769	7.55838	7.53926	270.07	0.0973887	0.429109	0.791248	3.54065	-3264.68	-1036.83			4.19064	6.17264	4.55812	8.17844
	1.70534	6.09508	4.54421	9.42554	4.31201	7.79848	1.42167	8.02711	4.0703	11.2328	7.38772	7.95671	285.659	0.0975668	0.428417	0.771519	3.5405	-3264.29	-1045.77			4.11488	7.17868	4.50636	8.85908
	1.68509	5.89859	4.59684	11.771	5.10306	10.6953	1.4299	8.03297	3.8922	13.2196	7.47246	8.7113	296.84	0.0979325	0.428689	0.759457	3.54571	-3264	-1044.09			4.06017	9.18978	4.45169	9.80114
	1.70366	5.57899	4.56085	14.5903	6.89831	13.3404	1.42577	7.77209	3.82037	14.9657	7.27749	9.30459	306.031	0.0978038	0.429339	0.745525	3.54142	-3263.76	-1023.43			3.94783	11.6097	4.33941	10.5159
	1.68064	5.42549	4.38692	18.7925	9.5981	18.1107	1.42522	7.4657	3.781	17.5608	7.14493	9.96871	301.363	0.0973299	0.429714	0.727005	3.52608	-3263.29	-943.574			3.83102	15.5004	4.22397	11.5582
	1.66456	5.62127	4.3319	24.209	12.442	24.6568	1.42615	7.21272	3.78154	19.4524	6.89017	10.8544	280.423	0.0975456	0.429238	0.707188	3.50652	-3262.67	-820.901			3.87258	20.4359	4.14014	12.399
	1.6782	5.79418	4.36668	28.906	14.6699	28.919	1.46068	7.29439	3.67805	21.1419	6.64898	11.1491	261.494	0.0979726	0.429105	0.701674	3.48571	-3262.01	-630.308			3.94635	24.165	4.14437	12.98
	1.70432	5.95657	4.28563	33.4516	16.6863	32.9031	1.47262	7.19601	3.68801	22.971	6.42646	11.3861	248.793	0.0987197	0.428901	0.696264	3.46633	-3261.09	-394.775			3.98217	27.6803	4.11888	13.5945
	1.72092	6.23618	4.13881	37.1784	18.2907	35.8778	1.49328	7.41643	3.67997	24.111	6.25314	11.6547	232.113	0.0986455	0.429422	0.696833	3.43779	-3260.13	-140.823			4.03197	30.449	4.19656	14.0063
	1.80707	6.66288	4.11186	40.6163	20.0863	38.9024	1.58033	7.3947	3.7412	24.9143	6.01004	11.7849	226.027	0.0990023	0.429203	0.688835	3.40952	-3259.07	126.321			4.19394	33.2016	4.23874	14.2364
	1.86382	7.04894	4.00662	42.3575	21.1731	40.306	1.64369	7.28001	3.76797	25.173	5.79471	11.6295	231.982	0.0999025	0.429102	0.675748	3.37495	-3257.67	396.886			4.30646	34.6122	4.23056	14.1991
	1.90058	7.67103	3.91838	42.4607	21.4031	40.0259	1.65855	7.37549	3.85176	24.6022	5.58711	11.4127	234.636	0.100518	0.428554	0.661534	3.35405	-3256.16	622.609			4.49666	34.6299	4.29526	13.8673
	1.92045	8.34087	3.83378	41.4191	20.1258	38.2177	1.65239	7.3666	3.77807	23.4403	5.41819	11.1109	229.275	0.100969	0.428752	0.653577	3.32354	-3254.44	801.945			4.69837	33.2542	4.26569	13.3231
	1.9322	8.92466	3.66724	38.7971	18.6155	35.552	1.64542	7.29905	3.65424	22.0657	5.31909	10.8174	232.521	0.101603	0.428154	0.643345	3.30656	-3252.37	927.306			4.84137	30.9882	4.19957	12.7341
	1.9251	9.82251	3.44022	35.4662	17.1706	32.2571	1.65757	7.17973	3.65063	20.427	5.38199	10.8807	253.348	0.101432	0.428268	0.635428	3.2839	-3249.96	993.402			5.06261	28.298	4.16264	12.2299
	1.97529	10.2901	3.22408	31.8816	15.5378	28.9954	1.65304	6.78038	3.53216	18.5598	5.42777	10.651	272.849	0.101067	0.428615	0.634616	3.26872	-3247.35	1026.93			5.16315	25.4716	3.98853	11.5462
	1.96663	10.2486	3.13899	27.4338	13.1215	25.4049	1.63047	6.8072	3.3569	16.9015	5.48157	10.313	281.238	0.10093	0.428888	0.62419	3.26112	-3244.62	1034.51			5.11807	21.9867	3.93152	10.8987
	1.90732	10.1023	3.00757	22.2076	10.8399	21.2203	1.55182	6.89495	3.21522	15.218	5.45546	10.1249	277.46	0.10046	0.429136	0.627117	3.26	-3241.96	1029.97			5.00573	18.0892	3.88733	10.2661
	1.89521	9.96435	2.91294	18.7311	8.76897	16.7607	1.53039	7.01197	3.09085	13.5852	5.43101	10.1858	262.586	0.100207	0.42945	0.642675	3.25245	-3239.58	1018.24			4.92417	14.7536	3.87774	9.73401
	1.89087	9.5732	2.85739	15.5757	6.89639	13.8909	1.52795	7.25741	3.00189	12.3654	5.42109	10.2292	247.664	0.099702	0.429553	0.654653	3.24054	-3237.7	1001.59			4.77382	12.121	3.92908	9.33856
	1.86904	9.01833	2.86416	13.2066	6.13306	11.5055	1.51341	7.32643	3.06669	12.2054	5.60204	9.98246	243.072	0.0988058	0.429118	0.674655	3.24042	-3236.31	983.655			4.58384	10.2817	3.96884	9.26332
	1.84884	8.18714	2.92076	12.0168	5.58688	9.48231	1.48888	7.55828	3.11537	12.1002	5.62579	9.62971	237.138	0.0988856	0.429295	0.680988	3.24169	-3235.64	963.877			4.31891	9.02867	4.05418	9.11857
	1.78246	7.12862	2.99624	11.0378	5.16315	9.18951	1.47562	7.75658	3.18377	11.7041	5.54306	9.9291	225.583	0.098661	0.428283	0.689682	3.24461	-3235.52	942.274			3.96911	8.46349	4.13866	9.05876
	1.70934	6.69373	3.09271	11.7299	5.35834	8.72195	1.45293	7.99325	3.28121	11.3921	5.42511	10.045	216.594	0.099201	0.427877	0.704365	3.23231	-3236.09	920.268			3.83193	8.60339	4.24247	8.95407
	1.72385	6.18197	3.23444	13.3257	5.66831	8.57997	1.46851	8.11423	3.36784	10.9055	5.21329	10.1486	222.783	0.0992852	0.42766	0.717274	3.21479	-3237.27	897.66			3.71342	9.19132	4.31686	8.7558
	1.70344	5.69505	3.33076	14.4574	6.05747	8.47387	1.45863	8.38431	3.42261	10.7642	5.1061	10.1792	237.577	0.099555	0.426985	0.71995	3.20098	-3238.84	874.822			3.57642	9.66293	4.42185	8.68315
	1.72977	5.13075	3.69612	15.0933	6.31374	8.18072	1.45484	8.36705	3.55458	10.2971	4.91779	10.1818	248.713	0.0991218	0.426602	0.731837	3.18704	-3240.63	853.407			3.51888	9.86259	4.45882	8.46556
	1.71918	4.8771	4.10764	15.1452	6.38769	8.03713	1.44541	8.42798	3.56795	9.51485	4.58809	10.3256	249.332	0.0992009	0.426296	0.732418	3.16508	-3242.35	833.861			3.56797	9.85668	4.48045	8.14283
	1.70578	4.66997	4.4798	14.8255	6.44983	7.93363	1.40195	8.47485	3.51334	8.64591	4.28056	9.91048	247.341	0.0985692	0.426368	0.728158	3.13504	-3243.77	815.637			3.61852	9.73633	4.46338	7.61231
	1.71168	4.3793	4.8671	13.9402	6.08722	7.67138	1.37621	8.64971	3.55737	7.75454	3.99141	9.77542	249.238	0.0982725	0.426646	0.733622	3.10977	-3244.83	800.593			3.65269	9.23294	4.52776	7.17379
	1.72889	4.559	5.24391	12.841	5.75766	7.16389	1.37696	8.98035	3.57391	6.70879	3.83831	9.13273	257.459	0.0985861	0.426221	0.729418	3.09603	-3245.47	788.096			3.84393	8.58751	4.64374	6.55995
	1.71697	4.71578	5.34845	11.288	5.27723	6.52858	1.34466	9.05098	3.70132	6.20386	3.73079	8.77975	265.824	0.0984536	0.426539	0.718308	3.08122	-3245.5	777.418			3.92707	7.69792	4.69899	6.23813
	1.73462	4.86659	5.54683	8.77758	4.65762	6.08761	1.3072	9.31119	3.79495	4.90754	3.71145	8.6312	264.388	0.0982589	0.426626	0.714042	3.06847	-3244.84	769.25			4.04935	6.50761	4.80445	5.75006
	1.72748	5.21367	5.62591	6.97733	4.19982	5.78554	1.30291	9.49908	3.90538	4.45523	3.82482	8.51773	256.821	0.0989233	0.426035	0.70299	3.06276	-3243.57	762.73			4.18902	5.65423	4.90246	5.59926
	1.75474	5.49476	5.61093	5.5553	3.94747	5.61103	1.29243	9.59498	3.89996	4.25959	3.95977	8.13457	250.141	0.0986775	0.425992	0.703497	3.06369	-3241.87	756.991			4.28681	5.03793	4.92912	5.45131
	1.73225	5.70517	5.35455	5.1412	3.90094	5.30556	1.28586	9.57394	3.86504	4.15236	4.10299	7.64916	244.613	0.0987647	0.426209	0.716669	3.06285	-3240.22	752.401			4.26399	4.78257	4.90828	5.3015
	1.73422	5.913	5.17222	5.15247	3.89841	5.10138	1.28969	9.39108	3.84872	4.1997	4.1531	7.29189	255.044	0.0987074	0.426753	0.72093	3.06872	-3238.87	748.379			4.27315	4.71742	4.84316	5.2149
	1.69767	5.98592	4.75549	5.17194	4.00827	4.96086	1.27011	9.27275	3.70584	4.24311	4.17122	7.15466	264.373	0.0987065	0.427394	0.721853	3.05675	-3237.95	744.406			4.14636	4.71369	4.74956	5.18966
	1.707	5.98684	4.65072	5.22417	4.14632	4.81204	1.2854	8.83054	3.49883	4.37721	4.16318	7.24714	261.053	0.099556	0.427631	0.724057	3.05257	-3237.5	740.786			4.11485	4.72751	4.53826	5.26251
	1.72322	6.24469	4.53253	5.68669	4.4925	4.67477	1.30403	8.44677	3.2404	4.45882	4.17864	7.30682	245.839	0.0997639	0.427715	0.729663	3.04673	-3237.75	737.155			4.16681	4.95132	4.3304	5.31476
	1.75351	6.3443	4.33418	6.43636	4.91023	4.66035	1.30474	8.17963	3.02122	4.63835	4.07693	7.32921	225.93	0.099003	0.427955	0.733476	3.03274	-3238.72	732.907			4.144	5.33565	4.16853	5.34816
	1.77105	6.28599	4.28883	7.17774	5.2468	4.70958	1.33177	7.78302	2.81311	4.8312	3.98494	7.36537	208.931	0.09796	0.428645	0.739822	3.01148	-3240.43	728.493			4.11529	5.71137	3.97597	5.39384
	1.78707	6.29933	4.13817	7.72529	5.45257	4.81563	1.3157	7.50642	2.71669	4.95819	3.94238	7.4193	197.244	0.0975386	0.428233	0.741563	3.00456	-3242.82	723.599			4.07485	5.99783	3.84627	5.43996
	1.84514	6.48158	4.19251	8.1448	5.71129	5.13307	1.35872	7.25785	2.7077	5.1715	3.95061	7.59926	192.396	0.0971284	0.427477	0.741271	3.00316	-3245.4	717.615			4.17307	6.32972	3.77475	5.57379
	1.89337	6.66273	4.137	8.64922	6.00311	5.34823	1.39694	7.22522	2.7986	5.37533	4.0535	7.93641	180.993	0.097053	0.426481	0.761346	3.0037	-3247.92	710.728			4.23103	6.66685	3.80692	5.78841
	1.92524	6.83286	4.10642	9.39022	6.25625	5.982	1.44372	7.09691	2.97062	5.58927	4.06672	7.97295	166.593	0.0965805	0.426242	0.778767	3.01388	-3250.28	702.912			4.28817	7.20949	3.83708	5.87631
	1.92103	6.97593	4.02546	9.91907	6.54411	6.3647	1.45896	7.06945	3.1077	5.77124	4.10573	7.99393	159.508	0.0963306	0.425286	0.78431	3.02884	-3252.3	693.78			4.30747	7.60929	3.8787	5.95697
	1.86482	7.09256	4.07938	9.98362	6.70968	6.54507	1.46353	7.12059	3.15612	5.77091	4.03704	8.17983	156.831	0.0961663	0.424219	0.784526	3.05453	-3253.84	683.894			4.34559	7.74612	3.91341	5.99593
	1.84559	7.57699	4.00044	9.61076	6.66243	6.91709	1.4778	7.13265	3.24931	5.82635	4.11311	8.00353	160.105	0.0965805	0.424166	0.798117	3.08329	-3254.95	673.241			4.47434	7.7301	3.95325	5.98099
	1.84939	7.72305	3.99704	9.6386	6.61592	7.21701	1.49536	7.2684	3.37171	5.84768	4.15673	7.81788	174.594	0.0964894	0.424283	0.803349	3.10872	-3255.48	661.031			4.52316	7.82384	4.04516	5.94076
	1.87998	7.93897	3.90514	10.041	6.69095	7.89408	1.53406	7.54432	3.4452	5.99673	4.12132	7.70253	189.209	0.0965443	0.425072	0.801086	3.12231	-3255.61	647.83			4.5747	8.20867	4.17453	5.94019
	1.89605	7.8796	4.04993	10.6715	7.00102	8.38127	1.52618	7.95851	3.6255	6.17818	4.10092	7.36864	195.318	0.0963671	0.42627	0.808445	3.12861	-3255.52	634.15			4.60853	8.6846	4.37006	5.88258
	1.95876	7.83893	4.08817	10.7933	7.35923	8.85283	1.59105	8.36525	3.56069	6.38908	4.19763	6.96738	200.69	0.096772	0.42674	0.805952	3.14143	-3255.21	619.663			4.62862	9.0018	4.50566	5.85136
	1.97992	7.65291	4.32316	10.9241	7.44759	8.97365	1.59975	8.63689	3.51341	6.44373	4.35047	6.72562	214.372	0.0959644	0.42802	0.802013	3.13492	-3254.85	604.256			4.652	9.11511	4.58335	5.83994
	2.01814	7.4814	4.55194	10.6675	7.44267	9.13885	1.62648	9.06363	3.54564	6.3523	4.40408	6.08326	226.847	0.0955044	0.429279	0.797164	3.12432	-3254.52	588.435			4.68383	9.08301	4.74525	5.61321
	2.06787	7.09053	4.7016	10.6847	7.28246	9.71034	1.61644	9.13276	3.5706	6.42788	4.46157	5.72072	236.722	0.0954058	0.430452	0.78715	3.11038	-3254.17	572.064			4.62	9.22585	4.77327	5.53672
	2.08713	6.7519	4.92613	10.875	7.31389	10.5436	1.6229	9.26914	3.57875	6.49008	4.44186	5.72503	247.261	0.0962307	0.430562	0.763623	3.09685	-3253.81	555.146			4.58839	9.57748	4.8236	5.55232
	2.08067	6.30886	5.03293	10.8775	7.56006	11.0647	1.64214	9.34447	3.57064	6.51706	4.49835	5.66409	261.885	0.0967014	0.430527	0.755319	3.0809	-3253.49	538.015			4.47415	9.83408	4.85242	5.55984
	2.04472	5.91938	5.0359	10.6721	7.42025	11.251	1.6536	9.35507	3.47875	6.35635	4.53324	5.46925	271.209	0.0963582	0.431179	0.747301	3.07054	-3253.24	520.703			4.33333	9.78112	4.82914	5.45295
	1.96985	5.60623	4.91568	10.2146	7.1544	11.457	1.62327	9.14809	3.42082	6.07993	4.47058	5.33312	270.33	0.0966245	0.431775	0.731407	3.06223	-3252.98	502.836			4.16392	9.60866	4.73073	5.29454
	1.88438	5.51437	4.79362	9.64227	6.91671	11.4765	1.56888	8.93947	3.43302	5.8042	4.20603	5.19447	263.708	0.0964312	0.431827	0.719499	3.06537	-3252.75	485.51			4.06412	9.34518	4.64712	5.06823
	1.8693	5.31245	4.62693	9.39939	6.62125	11.7889	1.5239	8.67739	3.33251	5.695	4.09046	5.13779	251.958	0.0961536	0.432011	0.715239	3.0775	-3252.49	468.039			3.93622	9.26985	4.51127	4.97442
	1.84194	5.09639	4.43372	9.0646	6.54665	12.0185	1.50745	8.65282	3.21346	5.56716	4.01092	5.07753	247.522	0.0964797	0.43138	0.705092	3.08322	-3252.16	449.809			3.79068	9.20992	4.45791	4.8852
	1.7938	5.07733	4.37901	8.74519	6.4952	12.121	1.48887	8.90235	3.12703	5.41383	3.87031	4.95607	255.7	0.0960881	0.430484	0.702024	3.07932	-3251.84	431.445			3.75005	9.12045	4.50608	4.74674
	1.74763	5.09342	4.46485	8.21657	6.34405	11.4266	1.4605	8.796	3.09934	5.32738	3.81477	4.80333	260.928	0.0962852	0.430227	0.709123	3.07872	-3251.43	413.09			3.76863	8.66242	4.45195	4.64849
	1.7314	4.99653	4.47681	7.95553	5.92246	11.0402	1.45003	8.79949	3.03014	5.32938	3.83094	4.58797	253.57	0.0970103	0.42945	0.715638	3.09017	-3250.91	394.62			3.73491	8.30606	4.42655	4.58276
	1.69689	4.98133	4.59051	7.75367	5.73335	11.0295	1.41185	8.79325	3.08407	5.17406	3.6641	4.34607	238.29	0.0975721	0.428911	0.713934	3.10072	-3250.44	376.308			3.75624	8.17218	4.42972	4.39474
	1.72248	4.87627	4.69225	7.85917	5.51909	10.9638	1.41511	9.12221	3.13529	5.24341	3.74743	4.14059	236.146	0.098033	0.428141	0.73214	3.10934	-3249.99	358.146			3.76367	8.11402	4.55754	4.37714
	1.73949	4.87527	4.81159	8.08141	5.7637	11.0935	1.41394	9.15278	3.2061	5.30012	3.74658	4.05583	249.578	0.0978955	0.428191	0.738577	3.11857	-3249.5	339.539			3.80878	8.31287	4.59094	4.36751
	1.72649	4.93935	4.8568	8.39804	5.72029	11.5139	1.41666	9.0851	3.22908	5.33814	3.78345	3.9499	271.325	0.0977475	0.428178	0.744737	3.11788	-3249.15	319.988			3.84088	8.54407	4.57695	4.35716
	1.71137	4.97408	4.78382	8.57576	5.78648	11.8294	1.40899	9.00717	3.28942	5.3852	3.77949	3.81459	295.335	0.0980645	0.428848	0.765317	3.13331	-3248.78	299.036			3.82309	8.73053	4.56853	4.32643
	1.71743	4.90818	4.72624	8.903	5.70575	11.8471	1.41091	8.94861	3.31927	5.49951	3.84273	3.741	312.993	0.0981533	0.429505	0.775321	3.15549	-3248.39	277.525			3.78395	8.8186	4.5596	4.36108
	1.74527	5.11643	4.63877	9.39276	5.79259	12.3119	1.44287	9.08736	3.37953	5.56177	3.69518	3.58948	324.043	0.0979728	0.429419	0.78611	3.18604	-3248.28	255.511			3.83349	9.16574	4.63658	4.28214
	1.73678	5.39724	4.43112	9.4132	6.02501	13.0488	1.39903	8.97321	3.39944	5.55365	3.59535	3.50102	330.52	0.0977481	0.42943	0.787788	3.21033	-3248.27	232.069			3.85504	9.49567	4.59056	4.21667
	1.74615	5.46675	4.39021	9.78377	6.30365	13.8812	1.40957	8.86522	3.44136	5.43196	3.4831	3.53335	349.028	0.0970496	0.42927	0.794649	3.23635	-3248.22	206.806			3.8677	9.98955	4.57205	4.14947
	1.78003	5.72887	4.31836	10.2068	6.54851	14.3984	1.427	8.70175	3.35559	5.43928	3.43686	3.4806	381.496	0.0966323	0.429457	0.802364	3.24794	-3248.55	179.633			3.94242	10.3846	4.49478	4.11891
	1.7864	6.05974	4.17583	10.5377	6.65622	15.2788	1.47414	8.51415	3.40764	5.54522	3.44871	3.48702	406.171	0.097066	0.429622	0.80818	3.2654	-3249	149.838			4.00732	10.8242	4.46531	4.16032
	1.80794	6.25817	4.0508	10.9823	6.71374	15.7065	1.47661	8.43005	3.39922	5.43915	3.37975	3.45191	412.802	0.097538	0.429236	0.810164	3.29139	-3249.33	120.141			4.03897	11.1342	4.43529	4.09027
	1.82805	6.7083	3.96791	11.3896	6.85131	16.6276	1.50236	8.25477	3.41306	5.49863	3.37521	3.36892	411.065	0.0982992	0.429358	0.802306	3.31308	-3249.98	89.798			4.16809	11.6228	4.39006	4.08092
	1.7974	6.91399	3.79515	11.3471	6.94289	17.2781	1.47069	7.91267	3.37628	5.53021	3.34048	3.39719	406.357	0.0981626	0.429257	0.793927	3.31321	-3250.64	56.0161			4.16885	11.856	4.25321	4.08929
	1.76972	7.08023	3.61213	11.7129	6.96248	17.5219	1.45948	7.86248	3.31285	5.60984	3.26166	3.44901	393.733	0.0985475	0.429149	0.793038	3.30782	-3251.13	18.204			4.15403	12.0658	4.2116	4.10684
	1.73316	7.31295	3.425	12.171	6.89818	17.471	1.45448	7.81821	3.36519	5.80637	3.18304	3.53301	393.906	0.0985767	0.429872	0.792381	3.30441	-3251.94	-24.3941			4.15704	12.1801	4.21263	4.17414
	1.65833	7.61467	3.25438	12.7356	6.96925	17.3227	1.38299	7.72702	3.38619	5.89518	3.13492	3.53712	389.37	0.0994594	0.430668	0.782902	3.3114	-3252.49	-71.9003			4.17579	12.3425	4.1654	4.18907
	1.63985	7.90108	3.11126	12.9264	7.01023	17.9368	1.35849	7.65504	3.51702	5.90923	3.07842	3.64466	371.444	0.100105	0.430879	0.768501	3.31456	-3252.65	-123.094			4.2174	12.6245	4.17685	4.21077
	1.60459	8.2744	3.0806	13.122	6.93515	17.3661	1.32283	7.62614	3.57329	5.82992	3.00304	3.65126	340.643	0.099395	0.43055	0.762594	3.31189	-3253.02	-178.548			4.31986	12.4744	4.17409	4.16141
	1.61465	8.72126	3.12903	12.918	6.84115	16.8965	1.32635	7.67737	3.67349	5.88066	2.98738	3.67433	318.467	0.0989057	0.429879	0.760689	3.30607	-3252.96	-237.112			4.48831	12.2185	4.22574	4.18079
	1.65046	9.31745	3.14666	12.918	6.68911	16.9814	1.34232	7.58124	3.84111	6.09764	2.94281	3.71315	306.378	0.0991351	0.430307	0.75405	3.30872	-3252.47	-298.903			4.70486	12.1962	4.25489	4.2512
	1.63971	9.7587	3.23463	13.3327	6.67359	16.9268	1.34902	7.34556	3.96558	6.25132	2.86712	3.7046	293.848	0.0990506	0.430583	0.744161	3.32173	-3252.24	-361.351			4.87768	12.311	4.22005	4.27434
	1.63779	10.1423	3.3187	13.78	6.76105	17.3466	1.33722	7.01427	4.16467	6.22207	2.85966	3.73858	287.881	0.0987684	0.430253	0.731315	3.32535	-3251.58	-420.493			5.03294	12.6292	4.17205	4.27344
	1.6679	10.5054	3.34737	14.6835	6.71751	17.5292	1.37244	6.84557	4.20932	6.41661	2.87352	3.6964	282.157	0.0983714	0.430241	0.726369	3.32431	-3250.74	-475.859			5.17357	12.9767	4.14244	4.32884
	1.65116	10.5997	3.40682	14.9627	6.51006	17.1062	1.37689	6.65425	4.2781	6.5795	2.89518	3.71374	276.593	0.0980872	0.429992	0.722548	3.31965	-3250.51	-525.103			5.21923	12.8597	4.10308	4.39614
	1.61788	10.5478	3.3988	15.3091	6.5644	16.943	1.37471	6.44288	4.43422	6.74451	2.92872	3.96878	265.362	0.0976844	0.430235	0.72125	3.30713	-3250.29	-566.475			5.18817	12.9388	4.08394	4.54734
	1.59447	10.4185	3.53708	15.8766	6.66576	16.7109	1.36989	5.82076	4.46008	7.00383	2.92912	4.23802	262.787	0.0979014	0.430361	0.724281	3.28857	-3250.22	-600.197			5.18336	13.0844	3.88358	4.72366
	1.46814	10.2907	3.4682	16.5577	6.81369	16.4223	1.31392	5.42823	4.55215	7.08776	2.85403	4.45598	260.025	0.0978483	0.43005	0.729911	3.26455	-3251.24	-625.031			5.07568	13.2646	3.76476	4.79926
	1.43576	9.92533	3.50358	16.5463	6.91623	15.4592	1.30661	5.15863	4.64839	6.90418	2.87148	4.61319	250.183	0.0977347	0.429176	0.728916	3.2375	-3251.5	-641.223			4.95489	12.9739	3.70455	4.79628
	1.44928	9.76732	3.49808	16.4324	6.79736	14.7842	1.30455	5.29915	4.6026	6.97701	2.93474	4.88831	238.216	0.098079	0.429297	0.725445	3.21542	-3251.44	-649.75			4.90489	12.6713	3.73543	4.93335
	1.42226	9.29154	3.56685	15.8643	6.61267	13.4691	1.28328	5.13208	4.60146	6.94552	2.94049	5.31362	224.6	0.0981909	0.429137	0.721907	3.18989	-3252.31	-649.99			4.76022	11.982	3.67227	5.06654
	1.38527	9.02084	3.62673	15.5322	6.54569	12.7312	1.25796	5.0743	4.60936	6.96706	2.90046	5.62548	212.389	0.0986552	0.429391	0.716593	3.16529	-3252.01	-643.831			4.67761	11.603	3.64721	5.16433
	1.38902	8.76856	3.68222	15.5676	6.4049	12.113	1.2353	5.23338	4.68329	7.29726	2.9261	6.11805	206.002	0.0994968	0.429508	0.705989	3.15516	-3251.53	-634.177			4.61327	11.3618	3.71732	5.44714
	1.41122	8.44413	3.70352	15.3214	6.22496	11.588	1.22289	5.44491	4.57865	7.88148	2.95675	6.7023	203.641	0.0999719	0.429951	0.705351	3.15772	-3251.73	-621.378			4.51962	11.0448	3.74882	5.84684
	1.44017	8.07195	3.74538	15.8639	6.04846	10.8512	1.22413	5.85048	4.69094	9.52155	3.13781	7.37333	198.813	0.100168	0.430608	0.712896	3.16481	-3251.13	-607.798			4.41917	10.9212	3.92185	6.67757
	1.45255	7.67105	3.84489	16.7468	5.82311	10.8365	1.24023	6.49359	4.52835	10.999	3.42548	8.87061	202.772	0.0998582	0.431902	0.718271	3.16348	-3249.93	-594.496			4.32283	11.1355	4.08739	7.76504
	1.43598	7.38835	3.85634	18.2447	5.73302	10.8828	1.25691	6.98651	4.45891	13.7623	3.97439	10.0921	212.021	0.0995107	0.432695	0.720525	3.15796	-3249.63	-581.541			4.22689	11.6202	4.23411	9.27627
	1.43621	6.96994	3.72429	19.7584	5.64056	11.0223	1.26945	7.09957	4.39643	15.7749	4.60698	11.7617	228.447	0.0992905	0.432532	0.721865	3.15614	-3247.68	-569.795			4.04348	12.1404	4.25515	10.7145
	1.46371	6.86427	3.73374	21.7451	5.60463	10.5584	1.27642	7.43674	4.34654	19.0395	5.34683	13.1379	258.842	0.0987612	0.432331	0.723211	3.14981	-3224.83	-559.903			4.02057	12.636	4.35324	12.5081
	1.50758	6.62589	3.66093	23.5688	5.53997	10.3791	1.33339	7.7133	4.22505	21.9637	6.22291	15.0802	300.247	0.0981896	0.432465	0.725005	3.1393	-3160.98	-552.513			3.93147	13.1627	4.42391	14.4223
	1.52511	6.44428	3.77441	24.8283	5.45866	10.3815	1.36034	7.99558	4.13787	24.9442	7.29869	16.8917	326.471	0.0975902	0.43262	0.734713	3.12932	-3054.61	-547.354			3.9146	13.5561	4.49793	16.3782
	1.59935	6.34108	3.73327	25.3849	5.44083	10.3855	1.44506	8.19633	4.0518	27.2581	8.69136	18.4698	335.004	0.0970893	0.431798	0.735483	3.1194	-2896.37	-543.78			3.89124	13.7371	4.5644	18.1397

## Sheet: P207 U3
	Ra Li	Oi Li	Oe Li	MF Li	ICO Li	LO Li	Ra Re	Oi Re	Oe Re	MF Re	ICO Re	LO Re	EKG	Kippwinkel	Rotwinkel	Kraft x	Kraft y	Druck li	Druck re			Bauch links	Rücken links	Bauch rechts	Rücken rechts
	4.1191	13.0532	7.46235	54.0376	19.7975	25.4388	4.51176	13.0068	9.15525	36.163	13.8413	51.0089	285.07	0.110517	0.359187	0.857254	2.2795	38	-3315.03			8.21155	33.0913	8.89127	33.6711
	4.23868	13.2018	7.5387	60.0181	21.212	26.8483	4.59852	13.5768	9.1432	41.7846	14.8411	53.8947	280.339	0.110687	0.3596	0.863139	2.27538	32	-3314.98			8.3264	36.0261	9.10617	36.8401
	4.49094	13.4647	7.52733	63.6118	22.1293	27.8536	4.82088	14.3878	9.16528	45.0772	15.5552	56.9292	275.939	0.111257	0.35998	0.865298	2.2661	1.25098	-3314.82			8.49431	37.8649	9.458	39.1872
	4.61888	13.8606	7.66023	65.8182	23.282	30.9115	4.95751	15.3981	9.05628	50.1284	16.4429	58.3751	285.392	0.11156	0.360209	0.870521	2.26208	11	-3314.54			8.71325	40.0039	9.80398	41.6488
	4.68057	14.172	7.73524	70.4933	24.3336	32.5462	5.13534	16.9155	9.10729	53.0706	17.388	60.1075	304.983	0.11138	0.360795	0.88054	2.25625	382.264	L			8.86262	42.4577	10.3861	43.5221
	4.89434	14.2181	7.90462	72.5992	24.8476	32.5179	5.30634	18.0237	8.60287	54.8868	17.542	60.8693	312.871	0.111037	0.361408	0.896011	2.261	655.268	-3314.4			9.00568	43.3216	10.6443	44.4327
	4.99211	14.5292	8.38364	75.0614	25.4177	33.9508	5.28419	19.0968	8.17851	55.5734	17.1808	59.556	326.337	0.110148	0.361153	0.921589	2.26154	741.21	-3314.31			9.30164	44.81	10.8532	44.1034
	5.2017	14.1417	9.13456	75.6789	26.5641	36.3781	5.55732	19.6911	7.80726	54.9876	16.9038	57.6628	338.622	0.10908	0.361743	0.94919	2.23568	723.977	-3314.43			9.49267	46.207	11.0186	43.1847
	5.2249	13.8943	9.60505	74.2613	27.0168	35.7425	5.66967	19.7082	7.72483	52.6928	16.1812	54.6146	340.816	0.108383	0.362133	0.963474	2.2003	655.57	-3314.67			9.57474	45.6735	11.0342	41.1629
	5.2543	14.593	9.86301	71.5912	26.1199	35.8073	5.75581	19.6374	7.55549	48.7036	15.1874	51.594	346.158	0.108804	0.362098	0.974209	2.16977	558.709	-3314.73			9.90345	44.5061	10.9829	38.495
	5.26857	15.5856	9.96519	68.7192	25.7152	36.8858	5.68147	19.172	7.26262	45.7238	14.3054	45.8755	356.772	0.10918	0.361919	0.970388	2.13408	420.745	-3314.89			10.2731	43.7734	10.7054	35.3016
	5.2519	15.8709	10.1657	63.7567	25.0427	36.9587	5.65134	18.0955	7.00565	40.7977	12.8686	40.5136	362.267	0.109066	0.362119	0.960538	2.09743	249.817	-3315.17			10.4295	41.9194	10.2508	31.3933
	5.20121	16.3505	10.1939	56.4953	24.4476	35.6864	5.51892	15.9066	6.41455	34.7449	10.8994	34.6632	352.521	0.109388	0.362845	0.947426	2.05695	47.7167	-3315.34			10.5818	38.8765	9.28003	26.7691
	4.99979	16.2256	10.1005	49.7721	23.0996	34.1905	5.47573	13.5961	6.29713	29.6502	9.36032	30.2419	333.246	0.109657	0.36226	0.932486	2.01746	-183.742	-3315.51			10.4419	35.6874	8.45632	23.0842
	4.87176	16.4275	9.88381	42.4274	21.8401	33.2689	5.35716	11.511	6.11064	25.733	8.40371	26.3762	317.864	0.110111	0.361683	0.920144	1.9778	-440.809	-3315.82			10.3944	32.5122	7.6596	20.171
	4.61409	16.6986	9.40764	33.3937	19.6004	32.1204	5.14104	9.44502	6.01765	20.6237	7.00547	21.428	302.814	0.110223	0.361081	0.902034	1.98371	-709.547	-3316.05			10.2401	28.3715	6.8679	16.3524
	4.44276	17.0987	9.15905	28.9903	18.5194	32.1826	4.87442	8.33227	5.90416	17.2141	6.33149	17.7898	296.475	0.110111	0.361167	0.884561	1.99542	-979.5	-3316.19			10.2335	26.5641	6.37028	13.7785
	4.40241	16.7671	8.68555	25.2783	17.6447	33.4738	4.77487	7.45738	5.85409	15.4506	6.11691	14.5761	297.465	0.109748	0.361185	0.869914	2.01008	-1242.96	-3316.44			9.95169	25.4656	6.02878	12.0479
	4.20955	15.3714	8.50949	22.6468	17.8145	34.094	4.65637	7.10876	6.19536	14.0168	5.89261	12.904	288.254	0.109215	0.361258	0.86632	2.01975	-1484.64	-3316.65			9.36348	24.8518	5.98683	10.9378
	4.1659	14.8159	8.23752	19.545	17.7347	32.2661	4.84082	6.84491	6.70266	13.1725	5.95397	10.8623	288.426	0.108974	0.361084	0.867674	2.03713	-1690.82	-3316.71			9.07309	23.1819	6.12946	9.99625
	4.12865	14.0125	8.00322	17.0469	17.2749	32.5825	5.02654	6.91882	7.46775	12.0773	6.19241	9.97748	295.547	0.109157	0.360616	0.876526	2.06127	-1863.73	-3316.83			8.7148	22.3014	6.47104	9.41572
	4.12008	14.2044	7.77487	16.1163	16.8014	32.4366	5.06009	6.96593	7.69752	11.3079	6.53929	9.55191	284.429	0.109074	0.360668	0.884611	2.0756	-1996.73	-3316.98			8.69979	21.7848	6.57452	9.13304
	4.16094	14.2473	7.51847	15.8249	16.5893	32.086	5.24688	7.08565	8.3091	10.927	7.00476	8.87351	284.206	0.109297	0.361234	0.883652	2.09221	-2098.39	-3317			8.64223	21.5001	6.88054	8.93509
	4.16107	13.7354	7.03647	15.9547	16.8129	31.8061	5.42527	7.22531	8.52227	11.3509	7.1962	8.57222	284.491	0.109589	0.36119	0.88575	2.10174	-2177.92	-3317.03			8.31097	21.5246	7.05761	9.03976
	4.1616	13.5034	6.79796	16.0627	16.8619	31.0811	5.68305	7.72694	8.82636	11.4919	7.49792	8.65092	274.263	0.110578	0.36095	0.891725	2.11294	-2243.57	-3317.15			8.15432	21.3353	7.41212	9.21358
	4.10959	13.4822	6.59843	15.9296	16.68	30.9174	5.80079	8.08583	9.15891	11.5051	7.6248	9.37312	260.106	0.111261	0.360452	0.901959	2.11771	-2297.46	-3317.16			8.0634	21.1757	7.68184	9.501
	4.08552	14.2061	6.25385	15.5028	15.7082	30.1022	5.85221	8.36563	9.16211	13.0376	7.77742	10.5087	256.756	0.112314	0.359587	0.914273	2.11439	-2347.97	-3317.16			8.18182	20.4377	7.79332	10.4413
	4.12425	15.2375	5.98923	15.2455	15.2315	32.3644	5.62509	8.82865	9.18324	14.4386	7.71184	11.8339	256.656	0.112908	0.35907	0.924501	2.12112	-2394.66	-3317.29			8.45034	20.9471	7.879	11.3281
	4.0831	15.6014	6.12529	15.4971	15.5209	35.4564	5.45697	9.05332	8.84601	14.7904	7.52181	12.9724	253.113	0.112959	0.358679	0.930088	2.12008	-2435.22	-3317.36			8.60325	22.1581	7.78543	11.7615
	4.19238	15.7892	6.09479	16.4199	15.4151	38.8956	5.42477	9.20098	8.6917	15.0243	7.25293	14.0416	254.061	0.113162	0.358743	0.943539	2.12176	-2473.33	-3317.33			8.69211	23.5768	7.77248	12.1063
	4.22852	15.314	6.08875	16.9279	15.7013	40.3948	5.16201	9.34817	8.37599	16.4032	7.06287	14.8432	262.841	0.11262	0.358719	0.947507	2.1281	-2510.93	-3317.42			8.54375	24.3413	7.62873	12.7698
	4.20229	15.2985	6.06544	18.1727	16.3803	41.4719	4.87115	9.6206	8.16773	18.1118	7.07025	16.1055	264.637	0.111988	0.358638	0.948814	2.12683	-2540.48	-3317.5			8.52209	25.3416	7.55316	13.7625
	4.23524	14.8018	6.00244	18.793	16.7669	41.3236	4.66206	9.50985	7.7836	18.3088	6.81124	17.5824	262.031	0.111215	0.358311	0.948194	2.11941	-2565.34	-3317.42			8.34649	25.6279	7.3185	14.2342
	4.17735	14.678	5.86046	19.5781	16.897	41.0607	4.59803	9.25951	7.3632	18.4602	6.50296	19.5949	262.904	0.110509	0.358444	0.946678	2.12306	-2585.27	-3317.41			8.23861	25.8453	7.07358	14.8527
	4.11916	14.1182	5.97075	20.2277	17.2905	42.0901	4.46595	9.10964	7.08121	18.5456	6.41334	21.981	266.577	0.109707	0.358783	0.938007	2.14474	-2600.53	-3317.45			8.06936	26.5361	6.8856	15.6466
	4.05583	13.5875	5.91316	20.5357	17.7129	41.91	4.43327	8.70814	6.53387	18.8966	6.33228	24.2639	268.414	0.109376	0.359142	0.928665	2.16333	-2612.46	-3317.35			7.85217	26.7195	6.55843	16.4976
	3.98897	12.8053	5.74559	21.5964	17.9974	40.8114	4.38515	8.20713	6.30227	19.873	6.39381	26.1471	264.853	0.109119	0.35968	0.926074	2.17711	-2624.04	-3317.3			7.5133	26.8018	6.29819	17.4713
	3.88265	12.3561	5.64221	22.7423	18.3311	40.2568	4.24483	8.01709	5.98635	21.5644	6.63514	26.3146	258.053	0.108286	0.359714	0.91996	2.1879	-2634.12	-3317.35			7.29365	27.1101	6.08275	18.1714
	3.8605	12.2713	5.4589	24.5469	18.9	41.6184	4.18052	7.93089	5.7833	23.2106	7.16544	26.735	253.002	0.107274	0.360222	0.917777	2.20058	-2639.62	-3317.27			7.19692	28.3551	5.9649	19.037
	3.75025	12.3943	5.60371	26.1201	19.4208	42.0216	4.15059	7.70814	5.56477	24.6966	7.62229	26.8638	244.689	0.106913	0.360891	0.921423	2.21075	-2644.64	-3317.19			7.24941	29.1875	5.80783	19.7276
	3.83541	12.3007	5.65856	26.5066	20.1615	44.6901	4.19498	7.57713	5.58321	25.8475	8.00105	26.6931	254.558	0.10645	0.361842	0.923699	2.21465	-2648.63	-3317.26			7.2649	30.4528	5.78511	20.1805
	3.90431	12.4127	5.76382	26.4357	21.056	48.013	4.22605	7.38201	5.59946	26.8195	8.17742	26.0745	262.95	0.106353	0.362901	0.917274	2.22455	-2651.04	-3317.28			7.36028	31.8349	5.73584	20.3571
	3.97839	12.5629	5.76003	26.5069	21.5994	49.0617	4.32015	7.0022	5.61078	27.8961	8.3825	25.2769	270.209	0.106719	0.363181	0.918227	2.23451	-2651.32	-3317.25			7.43377	32.3893	5.64438	20.5185
	4.03645	12.9519	5.82239	26.0138	21.5008	49.4548	4.41883	7.06989	5.2841	28.1057	8.52769	23.4379	285.609	0.10717	0.363636	0.931163	2.24054	-2652.65	-3317.33			7.60359	32.3231	5.59094	20.0237
	4.08767	13.3461	5.73121	25.3907	21.2627	50.3567	4.53826	7.27667	5.2922	28.1629	8.54531	20.7502	291.074	0.107716	0.36398	0.956939	2.23846	-2652.81	-3317.37			7.72166	32.3367	5.70238	19.1528
	4.15627	13.7532	5.75317	24.3105	20.8054	50.6609	4.62495	7.11627	5.32	27.4506	8.50199	19.9377	288.762	0.108552	0.36448	0.978671	2.23962	-2653.05	-3317.35			7.88754	31.9256	5.68707	18.6301
	4.11387	14.108	5.71394	22.433	20.149	46.7346	4.60868	6.88159	5.45981	25.8493	8.23531	19.9906	288.974	0.109354	0.364067	0.990149	2.23974	-2654.31	-3317.41			7.97861	29.7722	5.65003	18.0251
	4.09506	14.2733	5.55606	18.9502	18.7623	43.5827	4.56307	6.96557	5.53778	22.6886	8.138	19.0349	290.851	0.110645	0.3638	1.00131	2.23332	-2654.79	-3317.45			7.97479	27.0984	5.6888	16.6205
	3.92534	14.7459	5.40286	17.2043	17.2644	40.343	4.4353	6.90712	5.68049	20.5176	7.85563	17.3812	288.271	0.111943	0.363397	1.00599	2.23704	-2654.97	-3317.44			8.0247	24.9372	5.6743	15.2515
	3.80153	15.205	5.24473	15.585	15.2324	36.6804	4.33421	6.94552	5.94553	18.6213	7.87142	16.1746	278.568	0.112507	0.362294	1.01356	2.23439	-2655.74	-3317.49			8.08376	22.4993	5.74175	14.2224
	3.74936	15.5743	5.22585	14.2159	13.9968	32.7424	4.25861	7.19063	6.04571	16.6938	7.98702	15.4103	272.896	0.112539	0.36223	1.01042	2.23421	-2656.74	-3317.54			8.18318	20.3184	5.83165	13.3637
	3.73632	15.5516	5.28326	13.3269	13.0715	30.3625	4.20162	7.42474	6.40877	15.0751	8.29152	15.1054	257.941	0.111389	0.361656	0.996749	2.22952	-2656.98	-3317.54			8.19039	18.9203	6.01171	12.824
	3.7707	15.6729	5.35292	12.3458	11.8372	27.9696	4.01191	7.77024	6.59268	13.7732	8.45537	15.5507	243.839	0.11099	0.361077	0.991643	2.2326	-2657.28	-3317.59			8.26549	17.3842	6.12494	12.5931
	3.641	16.1785	5.27112	11.5064	11.0585	24.4749	3.90692	8.14391	6.77098	12.6463	8.62651	16.109	237.381	0.110766	0.360046	0.986328	2.23475	-2657.23	-3317.61			8.36355	15.68	6.27394	12.4606
	3.6521	16.3587	5.29141	10.9939	10.5074	21.6949	3.93166	8.41069	6.8443	12.3948	8.96435	15.8285	234.684	0.110388	0.359391	0.994378	2.23922	-2657.02	-3317.62			8.43407	14.3987	6.39555	12.3959
	3.74803	16.6386	5.36394	10.6911	10.3576	21.5311	3.9214	8.76261	6.89461	12.2383	9.12491	16.3184	247.872	0.109973	0.358481	1.00299	2.25013	-2656.86	-3317.68			8.58352	14.1933	6.52621	12.5605
	3.862	16.7475	5.4666	10.5527	10.4398	22.0795	3.92864	8.80697	6.68734	12.8074	9.12233	17.0933	270.756	0.109378	0.357143	1.00651	2.25299	-2657.03	-3317.69			8.69203	14.3573	6.47432	13.0077
	3.8674	16.7471	5.33541	10.15	9.97799	21.8586	3.81609	9.06576	6.35318	13.2152	8.97262	18.6102	283.714	0.10877	0.356801	1.00707	2.26083	-2656.83	-3317.65			8.64997	13.9955	6.41168	13.5993
	3.87628	16.5944	5.19146	10.1404	9.78681	21.7192	3.67656	8.94507	6.24389	12.9474	8.8545	19.6516	292.537	0.108187	0.356683	1.01736	2.26063	-2656.58	-3317.69			8.55405	13.8822	6.28851	13.8178
	3.91289	16.865	5.02648	10.1287	9.69003	21.8092	3.60975	9.25025	6.25437	13.211	8.6297	20.8131	298.88	0.108168	0.357039	1.03026	2.26087	-2656.79	-3317.65			8.60146	13.876	6.37146	14.2179
	3.87879	17.6089	4.90196	9.94674	9.911	22.8915	3.59486	9.33792	6.18736	13.3547	8.65617	21.0585	298.321	0.107999	0.358689	1.03282	2.25963	-2657.23	-3317.55			8.79656	14.2497	6.37338	14.3565
	3.8789	17.4546	4.76582	9.93973	10.0468	24.2378	3.54747	9.44544	5.96361	14.4265	8.58413	23.9361	295.573	0.107854	0.359906	1.02504	2.25522	-2657.76	-3317.61			8.69976	14.7414	6.31884	15.6489
	3.95	17.5211	4.82158	10.1006	10.3161	25.2707	3.60736	9.7756	6.01845	15.0698	8.41339	25.1908	294.326	0.107777	0.361549	1.01478	2.25968	-2658.19	-3317.57			8.76424	15.2291	6.46714	16.2246
	3.91806	17.4326	4.89878	10.2402	10.6018	26.9839	3.58591	9.99458	5.99488	15.7777	8.23906	27.0332	287.477	0.107638	0.362532	0.999814	2.26636	-2658.71	-3317.44			8.74982	15.942	6.52512	17.0167
	3.90065	17.7129	4.91979	10.7195	11.0024	30.8003	3.53683	10.1588	5.95057	16.7501	8.10648	28.7032	263.631	0.108075	0.363703	0.991527	2.27636	-2658.44	-3317.51			8.84445	17.5074	6.54872	17.8533
	3.88964	17.9022	5.04255	11.2797	12.2059	36.1364	3.46766	10.1308	5.93897	17.7636	8.17549	29.5823	241.532	0.108508	0.364578	0.984291	2.28729	-2658.64	-3317.53			8.9448	19.874	6.51248	18.5071
	3.91155	17.6915	5.20185	11.6144	12.649	40.2582	3.56646	10.1541	5.79826	17.9264	8.25022	31.0028	229.06	0.109182	0.365185	0.972296	2.29523	-2659.14	-3317.38			8.93497	21.5072	6.50626	19.0598
	3.87216	17.7311	5.2332	11.8128	13.0893	41.8407	3.55431	9.87321	5.43062	18.3923	8.36939	32.0225	211.777	0.11008	0.364817	0.948987	2.30357	-2659.52	-3317.45			8.94548	22.2476	6.28605	19.5947
	3.91344	17.5256	5.30472	12.1304	13.2866	42.7075	3.60067	9.52469	5.21021	19.4033	8.51825	33.7648	205.281	0.110388	0.364842	0.919747	2.30593	-2660.21	-3317.55			8.91458	22.7082	6.11186	20.5621
	3.83975	17.5929	5.27277	12.2038	13.2443	43.8312	3.67963	9.29996	5.06905	20.0463	8.55412	35.2317	199.585	0.110844	0.364357	0.896494	2.30796	-2661.09	-3317.37			8.90179	23.0931	6.01621	21.2774
	3.86887	17.2901	5.31414	12.5289	13.4107	44.7492	3.58004	8.74283	5.00389	20.7092	8.57921	35.6075	199.686	0.110901	0.363754	0.892607	2.29648	-2661.78	-3317.35			8.82438	23.5629	5.77559	21.632
	3.79953	17.058	5.2028	12.5642	13.2872	43.5274	3.57267	7.98131	4.71283	20.2871	8.7564	35.5164	205.987	0.110947	0.363748	0.892619	2.29782	-2662.71	-3317.47			8.68678	23.1263	5.42227	21.52
	3.7241	16.9895	5.39702	12.1998	13.0201	41.0727	3.52877	8.06264	4.73051	20.0583	8.72551	35.8615	215.908	0.110284	0.363959	0.88863	2.31185	-2664.37	-3317.29			8.70353	22.0976	5.44064	21.5484
	3.74191	16.7006	5.37565	11.7019	12.0284	37.3935	3.63504	8.28494	4.7491	19.3005	8.94709	36.6283	234.762	0.109763	0.363975	0.871149	2.31875	-2665.71	-3317.17			8.60606	20.3746	5.55636	21.6253
	3.73838	16.7509	5.11371	11.2837	11.1982	33.3873	3.67772	8.51444	5.11289	19.7798	9.40279	35.3701	256.568	0.109868	0.36359	0.854871	2.31923	-2666.94	-3317.28			8.53432	18.6231	5.76835	21.5176
	3.73652	16.619	4.95811	10.6971	10.0941	29.3829	3.67777	8.20678	5.64639	19.7805	10.0572	35.3289	265.466	0.110055	0.363949	0.848413	2.31915	-2668.2	-3317.09			8.43786	16.7247	5.84364	21.7222
	3.56842	16.2374	4.89295	10.5945	9.48686	27.9827	3.66192	8.55393	6.03053	19.726	10.3808	35.322	276.845	0.110613	0.363512	0.860119	2.32502	-2669.19	-3316.86			8.23294	16.0214	6.08213	21.8096
	3.47821	15.586	4.94481	10.246	9.25361	25.7107	3.60162	8.72511	6.60083	19.3255	10.4953	33.0869	291.83	0.110817	0.363485	0.877308	2.32544	-2670.13	-3316.95			8.00299	15.0701	6.30919	20.9692
	3.39169	15.3514	4.97913	9.89745	8.87264	22.9924	3.6873	8.88302	7.19602	19.6314	11.0057	32.5357	306.893	0.111585	0.362705	0.874079	2.33033	-2671.18	-3316.8			7.90739	13.9208	6.58878	21.0576
	3.33323	15.4562	4.92855	9.54232	8.32127	20.8415	3.75251	8.87734	7.60267	19.9954	11.1844	33.5721	315.929	0.112289	0.362387	0.865984	2.33444	-2671.85	-3316.52			7.906	12.9017	6.74418	21.584
	3.43575	15.2788	4.78409	9.44119	7.90225	20.2659	3.87499	8.62972	8.43821	21.0137	11.5227	33.5268	308.823	0.113292	0.361853	0.857894	2.34104	-2671.9	-3316.55			7.83289	12.5365	6.98097	22.0211
	3.51193	15.1891	4.71412	9.78539	8.25199	19.7184	3.96878	8.60143	8.62814	22.1103	11.6231	31.7714	298.836	0.113909	0.362144	0.853877	2.3406	-2672.16	-3316.47			7.80506	12.5853	7.06612	21.835
	3.50669	15.2201	4.81764	10.0269	8.83089	20.5896	3.92112	8.60867	9.29142	23.4451	11.5699	31.3721	280.399	0.113813	0.362677	0.851125	2.3412	-2672.55	-3316.18			7.84815	13.1492	7.27374	22.129
	3.64128	14.8764	4.86113	10.5944	9.40337	21.6702	3.9779	8.83039	9.30864	25.7153	11.4565	29.8067	267.73	0.113573	0.363204	0.862104	2.35128	-2672.63	-3316.21			7.79294	13.8893	7.37231	22.3261
	3.81066	14.8489	5.07646	11.147	9.5996	25.3408	4.02273	8.46947	9.70133	26.9344	11.2823	28.7089	255.757	0.11309	0.363514	0.871506	2.35781	-2672.81	-3316.23			7.91201	15.3625	7.39784	22.3085
	3.93906	14.9033	5.29689	11.8171	9.95367	29.9284	4.22146	8.37439	9.761	28.0839	11.1418	26.3076	230.339	0.11288	0.363833	0.883769	2.36543	-2673.18	-3315.96			8.0464	17.2331	7.45228	21.8444
	4.15405	16.3305	5.59239	12.2291	10.885	33.1225	4.47592	8.47812	9.71695	27.508	10.6318	24.9172	219.782	0.112558	0.364298	0.899924	2.36762	-2673.64	-3315.93			8.6923	18.7455	7.557	21.019
	4.27532	16.7889	5.90037	12.4145	11.6169	36.9159	4.6091	8.60583	9.379	28.0604	10.0652	22.5259	218.197	0.112481	0.364364	0.912887	2.37373	-2674.18	-3315.97			8.98819	20.3158	7.53131	20.2172
	4.24225	16.7961	6.16231	13.1743	12.141	40.1115	4.63789	8.79996	8.91679	27.9494	9.38378	20.6262	226.377	0.112479	0.365021	0.920209	2.36819	-2675.01	-3315.77			9.0669	21.8089	7.45155	19.3198
	4.16147	17.3821	6.20382	13.8447	12.9124	43.7957	4.66419	8.91836	8.93217	29.1658	9.18507	19.4963	232.835	0.112515	0.364793	0.940709	2.362	-2675.72	-3315.68			9.24913	23.5176	7.5049	19.2824
	4.07003	17.9277	6.33107	15.341	14.0886	46.8417	4.62994	8.86001	8.33555	29.7682	8.88281	18.0914	247.285	0.113366	0.365099	0.952966	2.36427	-2676.23	-3315.71			9.44292	25.4238	7.27517	18.9142
	3.9622	17.9838	7.06002	15.9437	14.7757	50.0413	4.61637	9.05561	8.20643	29.4694	8.64607	16.5418	271.42	0.113771	0.364704	0.967476	2.35281	-2677.14	-3315.36			9.66866	26.9202	7.2928	18.2191
	3.93626	17.6745	7.67041	17.466	16.5014	53.3947	4.56508	10.0448	7.9991	30.2535	8.51323	14.7066	295.531	0.113998	0.364513	0.988813	2.33506	-2677.88	-3314.95			9.76039	29.1207	7.53633	17.8245
	3.90387	17.4951	8.15446	19.6455	18.9005	56.0077	4.526	11.1011	7.71775	31.0546	8.28223	13.4855	306.825	0.114103	0.36415	1.01278	2.31829	-2678.31	-3313.44			9.85113	31.5179	7.78161	17.6074
	3.72032	16.6159	8.65915	21.8018	21.1942	58.3745	4.35665	11.5264	7.36092	32.845	7.91723	12.46	311.049	0.114901	0.363858	1.03977	2.29627	-2678.49	-3308.94			9.66512	33.7902	7.74798	17.7407
	3.72835	16.424	9.31549	24.2688	23.7851	62.2263	4.2251	11.9624	7.08156	33.6395	7.94545	11.5111	310.364	0.11528	0.364113	1.05063	2.27263	-2678.81	-3300.47			9.8226	36.7601	7.75634	17.6987
	3.75696	15.9913	9.99767	28.3225	26.9187	66.2037	4.20805	13.0022	7.13209	34.5162	8.26814	11.342	302.352	0.115267	0.363769	1.05973	2.24865	-2679.17	-3285			9.91529	40.4816	8.11411	18.0421
	3.92378	15.5134	10.4052	32.4396	32.8115	68.7469	4.37098	14.2823	7.07734	34.6043	8.41519	11.2637	302.968	0.115332	0.363623	1.06351	2.23097	-2679.41	-3255.23			9.94747	44.666	8.57689	18.0944
	4.02151	15.1342	10.8233	38.6362	38.4271	72.6378	4.58713	14.6473	6.93362	34.5847	8.63959	11.7112	304.082	0.115383	0.36313	1.06511	2.21209	-2679.74	-3206.17			9.99303	49.9004	8.72268	18.3118
	4.14444	14.9281	10.7292	46.3603	41.7284	76.2278	4.79177	15.0984	6.70064	38.0502	9.05984	12.0615	314.57	0.114582	0.36276	1.05741	2.18826	-2679.89	-3133.26			9.93392	54.7722	8.86361	19.7239
	4.24766	15.325	11.469	52.7773	44.2938	76.9616	4.89856	15.0682	6.45311	38.4605	9.45865	12.0225	322.486	0.114921	0.362532	1.04353	2.17288	-2679.56	-3041.03			10.3472	58.0109	8.80664	19.9806
	4.37029	15.4673	11.6182	56.4161	45.8569	78.3287	4.98646	15.1219	6.24483	39.2554	9.71537	11.6923	326.449	0.115436	0.362322	1.02276	2.16293	-2679.63	-2940.56			10.4853	60.2006	8.7844	20.221
	4.33702	15.8313	11.4028	61.3406	48.6845	78.7824	5.1272	15.0736	5.88917	39.4623	10.0286	11.7552	330.628	0.115594	0.362726	0.998142	2.15845	-2680.16	-2836.18			10.5237	62.9358	8.69666	20.4154
	4.36641	16.687	10.9607	64.1906	49.9718	76.6866	5.42749	15.2182	5.87391	40.3002	10.2636	12.5301	325.742	0.11644	0.36272	0.973132	2.15194	-2680.34	-2742.48			10.6714	63.6163	8.83987	21.0313
	4.56164	17.0951	10.3745	66.5953	51.2125	76.4599	5.76196	14.9051	5.89647	41.7136	10.6714	12.843	319.529	0.117042	0.362416	0.955177	2.15245	-2680.53	-2666.43			10.6771	64.7559	8.8545	21.7426
	4.67234	18.6649	9.81978	67.5795	49.4964	77.6623	5.91031	14.1521	5.9109	41.6651	11.1176	12.6689	312.489	0.11795	0.361775	0.949096	2.15572	-2680.61	-2619.5			11.0523	64.9127	8.65778	21.8172
	4.77036	18.8884	9.28451	66.8349	46.2	76.071	5.89245	13.9535	6.33884	41.7061	11.3954	12.8919	306.462	0.118589	0.361129	0.939545	2.15412	-2680.06	-2608.27			10.9811	63.0353	8.72826	21.9978
	4.92194	19.7311	8.96681	63.8767	44.2523	71.8423	5.84069	13.4749	6.51553	41.6246	11.7695	13.4363	301.845	0.119963	0.361442	0.927606	2.15343	-2679.54	-2635.56			11.2066	59.9904	8.61038	22.2768
	4.93055	19.907	8.16329	57.4373	42.4738	67.5895	5.97208	13.5556	6.94741	42.0531	12.11	14.4828	281.433	0.120605	0.361929	0.914143	2.16141	-2679.42	-2692.91			11.0003	55.8335	8.82503	22.882
	5.01511	19.7153	7.60746	54.6915	40.7188	62.0455	6.14702	14.0285	7.29126	42.5515	12.7265	16.148	271.209	0.121176	0.361468	0.893705	2.1635	-2678.78	-2771.17			10.7793	52.4852	9.1556	23.8087
	5.19318	19.132	6.89454	49.5155	36.6224	58.3024	6.17095	14.7652	7.94529	41.6613	13.1034	17.8788	281.364	0.121518	0.360779	0.871249	2.15961	-2677.71	-2861.96			10.4066	48.1468	9.62713	24.2145
	5.21024	17.3382	6.34815	44.6481	33.0443	54.974	6.0135	15.4997	8.33006	40.1127	13.1488	18.9585	294.068	0.122086	0.359991	0.841413	2.15455	-2676.66	-2951.34			9.6322	44.2221	9.94775	24.0733
	5.01182	15.9794	6.04008	40.1799	28.2205	48.7315	5.82197	16.519	8.6089	36.5478	12.9748	20.1228	301.764	0.122526	0.360155	0.815793	2.1596	-2675.15	-3033.94			9.01044	39.044	10.3166	23.2152
	4.86469	14.1842	5.77319	34.542	24.4249	40.1164	5.55046	16.6854	8.69274	35.1567	12.7627	22.4351	310.013	0.122659	0.360852	0.799724	2.16909	-2673.26	-3104.96			8.27402	33.0278	10.3095	23.4515
	4.82234	11.7055	5.82397	30.0786	21.2109	33.9285	5.49318	16.4644	8.61911	33.5637	12.8042	24.4381	328.06	0.122349	0.361319	0.797671	2.17982	-2671.97	-3161.36			7.45058	28.406	10.1922	23.602
	4.54315	9.93168	6.05238	26.5245	18.7778	29.1262	5.34679	16.8682	8.70595	30.014	12.5675	25.0683	348.874	0.122868	0.361179	0.798405	2.20622	-2670.45	-3204.13			6.8424	24.8095	10.307	22.5499
	4.49284	8.66232	6.36727	22.4417	16.4321	26.1575	5.17071	17.2614	8.48634	26.0949	12.2524	25.6569	356.123	0.12322	0.360781	0.798616	2.22428	-2668.26	-3236.7			6.50747	21.6771	10.3062	21.3347
	4.37658	7.70079	6.62889	19.0119	13.954	22.9005	4.84613	16.3288	8.34425	21.8293	11.6171	25.6888	362.577	0.12314	0.360748	0.807227	2.22931	-2666.45	-3260.22			6.23542	18.6221	9.83974	19.7117
	4.23616	7.16626	7.33931	17.0811	12.1573	19.0693	4.71271	15.5617	8.03874	19.1775	11.3455	25.665	378.189	0.1234	0.361178	0.810254	2.22534	-2665.18	-3276.27			6.24724	16.1026	9.4377	18.7293
	4.19513	6.8632	8.21376	16.1181	12.0053	16.4247	4.48024	14.9702	7.76438	16.4708	11.0782	25.1358	377.198	0.123202	0.361588	0.814916	2.22605	-2664.03	-3287.32			6.42403	14.8494	9.07161	17.5616
	4.20576	6.79047	9.3582	16.0143	11.3906	15.68	4.29038	13.7125	7.40975	14.8437	10.9493	23.6985	367.64	0.122598	0.360803	0.829311	2.22872	-2663.02	-3294.87			6.78481	14.3616	8.47089	16.4972
	4.17661	7.2063	9.95848	15.8144	11.1272	15.4101	4.16696	12.4118	7.17424	13.0912	10.9076	22.1001	370.315	0.122458	0.360233	0.843246	2.22732	-2662.38	-3300.16			7.1138	14.1172	7.91766	15.3663
	4.11508	7.66039	10.5888	14.6916	10.8827	14.9395	4.1004	12.0838	6.98809	12.4439	10.8792	19.4919	364.077	0.122532	0.359715	0.864914	2.22699	-2661.56	-3303.75			7.45476	13.5046	7.7241	14.2717
	4.07068	7.74927	10.5274	14.3925	10.7404	15.3758	3.96956	11.8314	6.7309	11.8056	10.6898	18.3562	338.113	0.12186	0.360418	0.883025	2.20723	-2660.5	-3306.32			7.44911	13.5029	7.51062	13.6172
	4.09253	7.98798	10.4961	14.9124	11.6873	17.8566	3.92247	11.8659	6.61796	11.1406	10.4342	17.2703	314.165	0.122128	0.361278	0.900841	2.17375	-2660.03	-3308.37			7.52554	14.8188	7.46877	12.9484
	3.97831	8.3126	10.4049	16.2677	12.6081	22.0649	3.98771	11.7986	6.50558	11.4877	10.2736	15.7279	306.789	0.12143	0.361476	0.935668	2.15008	-2659.4	-3309.86			7.56526	16.9802	7.43062	12.4964
	3.89825	8.62843	10.5652	18.4901	13.7168	24.8082	4.00253	11.9451	6.35146	11.6432	10.007	14.2543	298.662	0.121808	0.361232	0.962901	2.13625	-2658.2	-3310.9			7.69728	19.005	7.43303	11.9682
	3.90924	9.19502	10.3335	19.9947	14.2965	28.2612	3.99215	11.9228	6.19073	11.7182	9.94618	13.0388	279.387	0.122259	0.360467	0.985605	2.11764	-2657.03	-3311.88			7.81258	20.8508	7.36857	11.5677
	3.98701	9.87988	10.1398	21.1418	15.7509	31.1553	4.03414	12.4499	6.0559	12.086	9.91419	13.5517	268.419	0.122538	0.360723	0.999706	2.09884	-2656.39	-3312.7			8.00221	22.6827	7.5133	11.8506
	4.06215	10.2599	10.0988	24.3378	16.998	33.6593	4.11266	12.9572	5.88061	14.2776	9.81888	14.5243	267.84	0.12264	0.361271	1.0209	2.07134	-2655.95	-3313.19			8.14026	24.9984	7.65015	12.8736
	3.98929	10.3039	9.12265	27.4886	18.3167	36.2455	4.11913	12.86	5.88673	16.4974	9.80359	16.8861	256.158	0.122604	0.361236	1.0466	2.0429	-2655.66	-3313.57			7.80529	27.3503	7.62194	14.3957
	4.02946	10.6652	8.78129	29.1066	19.0495	38.4829	4.1846	12.5116	5.79063	17.6251	9.79984	17.6316	253.996	0.122437	0.360583	1.06382	2.03137	-2655.89	-3313.86			7.8253	28.8796	7.4956	15.0189
	4.03354	10.7314	8.49651	29.9162	19.2992	40.0281	4.46961	12.1924	5.77915	19.0739	9.91881	17.7318	259.056	0.122438	0.359533	1.08622	2.02943	-2656	-3313.91			7.75382	29.7478	7.48038	15.5748
	4.02936	11.0622	8.40213	32.069	19.4263	40.3037	4.65526	12.075	5.58187	20.052	9.79712	18.0444	263.957	0.1224	0.35932	1.09038	2.01737	-2656.18	-3313.96			7.83123	30.5997	7.43737	15.9645
	4.12691	11.3804	7.99585	33.9927	19.3391	40.0168	4.78918	11.5908	5.44277	21.1022	9.90101	18.7507	271.215	0.122011	0.359319	1.08668	2.01441	-2656.73	-3314.12			7.8344	31.1162	7.27426	16.5846
	4.16818	11.2835	7.71268	34.9177	20.0624	38.4158	4.87137	11.4114	5.35361	21.8185	10.0634	19.2724	285.417	0.120916	0.35988	1.07538	2.0104	-2657.41	-3314.19			7.72144	31.132	7.21213	17.0514
	4.11919	10.8601	6.99521	34.4533	19.6361	35.3758	4.92082	11.5614	5.36275	22.3931	10.0756	19.0823	298.81	0.120334	0.361155	1.06573	2.00294	-2657.51	-3314.15			7.32484	29.8218	7.28167	17.1837
	3.99299	10.3862	6.69145	33.0634	18.608	34.4707	4.94651	11.178	5.65817	21.9832	10.0816	18.8196	309.468	0.120233	0.361586	1.05888	2.00785	-2657.47	-3314.24			7.02353	28.714	7.26088	16.9615
	4.00207	10.1094	6.81248	31.2081	18.4575	32.4646	5.00702	11.1385	5.81467	20.4112	10.1638	16.9409	313.877	0.120394	0.362793	1.04483	2.02156	-2657.39	-3314.35			6.97466	27.3767	7.32006	15.8386
	3.95549	9.87602	6.94237	30.2694	17.9952	30.7439	4.97125	12.0509	5.8348	20.4708	10.1591	15.9487	313.832	0.120235	0.363173	1.02884	2.02912	-2657.1	-3314.27			6.92462	26.3362	7.61898	15.5262
	3.90114	9.81309	7.27641	29.6925	17.4782	28.5762	4.83924	13.0412	5.87152	19.2905	10.3034	16.213	313.414	0.11993	0.364047	1.01053	2.03708	-2657.05	-3314.31			6.99688	25.249	7.91732	15.269
	3.90813	9.1665	7.60686	28.2516	16.9625	26.8886	4.65094	13.4723	5.70163	19.043	10.4058	17.1124	311.552	0.120058	0.364811	0.996627	2.0459	-2657.16	-3314.5			6.89383	24.0342	7.94161	15.5204
	3.95799	8.58796	7.98719	27.0998	17.356	26.3208	4.54327	13.6372	5.67816	17.9664	10.5317	17.316	313.618	0.120651	0.364481	0.981746	2.04984	-2656.99	-3314.53			6.84438	23.5922	7.95289	15.2714
	3.86797	8.16586	8.26483	26.5507	17.2802	24.8886	4.50756	13.4354	5.63709	17.5724	10.3353	16.898	306.43	0.120837	0.364346	0.975569	2.04883	-2656.67	-3314.57			6.76622	22.9065	7.86002	14.9352
	3.80959	7.5597	8.59119	27.8098	16.5833	23.2513	4.47911	13.4383	5.42401	16.6785	10.2739	16.729	296.276	0.12063	0.363329	0.961253	2.04437	-2656.54	-3314.82			6.6535	22.5481	7.78048	14.5605
	3.79391	7.26142	8.51981	27.5865	16.3175	21.7898	4.52567	13.8189	5.15577	15.7035	10.1765	16.7643	290.539	0.120561	0.362371	0.938905	2.02957	-2656.36	-3314.96			6.52505	21.8979	7.83345	14.2148
	3.81341	6.9439	8.35819	26.4824	15.6079	19.6539	4.45166	13.8079	5.00252	14.857	10.085	17.4275	278.42	0.12075	0.361798	0.919682	2.01519	-2656.36	-3314.94			6.37183	20.5814	7.75403	14.1232
	3.80027	6.59701	8.03722	25.2115	15.0513	18.2126	4.34071	12.9022	5.03106	13.084	9.96028	16.8816	275.125	0.121203	0.361844	0.901925	2.00016	-2656.25	-3315.18			6.14483	19.4918	7.42464	13.3086
	3.78487	6.22379	7.77155	25.3262	14.6844	17.1405	4.356	12.4079	4.91061	12.3852	9.85332	16.2901	290.515	0.121713	0.361528	0.870275	1.9798	-2656.13	-3315.42			5.92674	19.0504	7.22484	12.8429
	3.78961	6.10664	7.65071	26.5422	15.3018	16.8964	4.41713	11.4436	4.93079	11.7886	9.70833	15.1802	324.394	0.122186	0.360607	0.850989	1.96465	-2655.98	-3315.38			5.84899	19.5801	6.93051	12.2257
	3.73837	6.1587	7.67345	27.0416	15.315	15.8286	4.43644	11.1958	5.00757	11.3188	9.64294	14.5071	341.369	0.121453	0.360851	0.837786	1.95155	-2656.07	-3315.52			5.85684	19.3951	6.87995	11.8229
	3.71936	6.13474	7.48915	26.8449	15.4018	16.2056	4.40634	11.065	5.04386	11.0576	9.57228	14.0591	337.504	0.121583	0.361689	0.836971	1.95179	-2656.09	-3315.74			5.78108	19.4841	6.83839	11.563
	3.71485	6.2099	7.21144	26.1031	15.4802	17.6085	4.39682	11.4704	5.04315	10.6896	9.46326	14.2551	336.742	0.121943	0.362033	0.829846	1.95657	-2656.29	-3315.72			5.71206	19.7306	6.97012	11.4693
	3.75317	6.50059	7.04346	25.8855	15.7146	18.7805	4.5083	11.3816	5.09706	10.4914	9.49562	13.2651	335.906	0.122312	0.362103	0.824091	1.96453	-2656.44	-3315.79			5.76574	20.1269	6.99566	11.084
	3.68924	6.84394	7.04207	27.2223	16.0114	20.8376	4.63705	11.3783	5.23628	10.6721	9.22	12.8729	334.039	0.122174	0.361621	0.825314	1.96093	-2656.18	-3316.08			5.85842	21.3571	7.08389	10.9217
	3.74493	7.13759	7.14523	28.5747	15.8511	23.0974	4.86312	11.5286	5.22975	11.3561	8.98021	12.5864	330.863	0.121392	0.361254	0.84666	1.95521	-2655.96	-3316.13			6.00925	22.5077	7.20715	10.9742
	3.72043	7.42342	7.22735	27.9974	16.0989	24.3473	4.93439	11.6431	5.22723	11.3319	8.79656	11.8276	323.152	0.120751	0.36109	0.859093	1.95627	-2656.07	-3316.11			6.12374	22.8145	7.26825	10.652
	3.73067	7.4522	7.21094	26.3399	15.9109	25.7961	4.95365	12.1202	5.19431	10.9097	8.67043	11.6282	294.655	0.119565	0.361343	0.865343	1.96366	-2655.82	-3316.35			6.13127	22.6823	7.42272	10.4028
	3.71707	7.17705	7.07583	25.3001	15.8172	26.5452	4.92659	12.4643	5.19501	10.5951	8.5712	11.6007	252.437	0.119073	0.361337	0.865952	1.96315	-2655.4	-3316.43			5.98998	22.5542	7.52862	10.2557
	3.72487	7.24676	7.1103	25.2242	15.5967	26.6508	4.88661	13.1616	5.11694	10.2639	8.46439	11.5664	241.492	0.119043	0.361108	0.85053	1.95549	-2655.38	-3316.33			6.02731	22.4906	7.72171	10.0982
	3.70045	7.62165	7.06135	24.9049	15.6422	27.6151	4.87735	13.7187	5.02042	10.064	8.39824	11.1176	229.574	0.118793	0.360844	0.835443	1.95206	-2655.18	-3316.42			6.12782	22.7207	7.87217	9.85997
	3.72417	7.5593	6.93169	24.3862	15.2631	28.1414	4.79436	13.7894	5.13551	9.90114	8.43741	11.6303	219.237	0.118578	0.360235	0.850434	1.9543	-2654.47	-3316.46			6.07172	22.5969	7.90644	9.98961
	3.78925	7.5962	6.99114	23.6868	14.6672	28.4093	4.6222	14.3388	5.09312	9.58924	8.37987	12.8673	217.808	0.118433	0.360422	0.852461	1.9712	-2654.67	-3316.31			6.12553	22.2544	8.01803	10.2788
	3.70059	7.48958	7.0526	22.231	14.4969	27.3129	4.46759	14.1782	5.19608	8.6809	8.24138	13.3955	223.472	0.117935	0.360991	0.853055	1.98009	-2654.94	-3316.32			6.08092	21.3469	7.94728	10.1059
	3.58065	7.32736	6.91124	21.8422	14.333	28.6627	4.41711	14.1993	5.26296	7.95976	8.15908	13.6823	227.632	0.118634	0.360051	0.848801	1.99292	-2654.37	-3316.38			5.93975	21.6126	7.9598	9.93371
	3.49248	7.24472	6.85645	21.7693	14.2173	28.8366	4.33537	14.2314	5.34461	7.99379	8.01236	14.7513	234.009	0.118238	0.359834	0.859235	1.9985	-2654.36	-3316.25			5.86455	21.6077	7.97046	10.2525
	3.53657	7.43454	6.69597	22.8912	14.4052	30.7423	4.37552	14.4004	5.16782	8.33264	7.94043	15.158	237.499	0.118261	0.359286	0.877208	2.01015	-2655.05	-3316.22			5.88903	22.6796	7.98126	10.477
	3.53277	7.62145	6.76678	23.3086	14.5001	32.7705	4.41944	14.4521	5.06199	8.73401	7.6818	15.4738	246.269	0.11751	0.358609	0.895498	2.02468	-2654.43	-3316.32			5.97367	23.5264	7.97784	10.6299
	3.53793	7.71016	6.69704	25.3205	15.1997	33.7264	4.42002	14.4641	5.1788	8.73258	7.66185	15.5397	253.559	0.11714	0.358498	0.920271	2.03718	-2653.96	-3316.25			5.98171	24.7489	8.02099	10.6447
	3.50671	7.64241	6.63601	27.1651	15.5846	35.7501	4.31747	13.8384	5.08034	8.72453	7.31006	15.1759	260.924	0.115522	0.358161	0.942374	2.04409	-2655.02	-3316.2			5.92837	26.1666	7.74541	10.4035
	3.43589	7.54069	6.44699	28.5686	15.9318	36.6808	4.29026	13.2815	4.87123	8.83796	6.9529	14.449	263.599	0.113873	0.358256	0.967189	2.05655	-2654.51	-3316.26			5.80786	27.0604	7.48098	10.08
	3.45714	7.39514	6.30019	29.1909	16.0137	38.342	4.18383	13.4268	4.7507	8.85431	6.92442	13.8221	253.917	0.113288	0.358207	0.986123	2.07433	-2653.57	-3316.19			5.71749	27.8488	7.45379	9.86695
	3.55194	7.34652	6.32226	28.8727	16.1162	39.46	4.275	13.2915	4.64583	8.95123	6.75984	13.1358	243.5	0.112198	0.358553	1.00582	2.09037	-2654.46	-3316.13			5.74024	28.1496	7.4041	9.61564
	3.62309	7.52881	6.32824	29.1916	16.4443	39.4921	4.31066	13.6991	4.57205	8.75052	6.5848	11.8113	236.374	0.111959	0.359016	1.0248	2.09942	-2654.25	-3316.17			5.82671	28.376	7.52727	9.04887
	3.47635	7.82668	6.35365	28.5317	16.34	38.8107	4.19242	13.8228	4.59709	8.55012	6.33505	12.2313	227.344	0.111958	0.359459	1.03081	2.11123	-2652.4	-3316.1			5.88556	27.8941	7.53745	9.03882
	3.39464	7.84073	6.19192	28.6845	16.1685	39.7327	4.10925	13.3067	4.68439	7.9386	6.10117	13.3223	222.858	0.11172	0.359405	1.03284	2.12071	-2653.02	-3315.99			5.8091	28.1952	7.36679	9.1207
	3.31776	7.92254	5.97393	28.083	16.4574	40.8329	4.12247	12.8073	4.6532	7.90545	6.00232	13.4558	209.081	0.11154	0.358374	1.02596	2.12764	-2653.4	-3316.01			5.73808	28.4578	7.19432	9.12119
	3.31587	7.96381	5.95328	28.1222	16.8101	40.4735	4.26496	12.476	4.59223	7.95559	5.8714	13.3212	197.633	0.112017	0.358256	1.01814	2.15222	-2651.25	-3315.95			5.74432	28.4686	7.11105	9.04939
	3.4035	7.84909	5.91419	27.9169	17.8261	39.6584	4.32367	12.3424	4.66768	7.9376	5.87507	13.0084	189.219	0.11238	0.357819	1.01429	2.16543	-2651.52	-3315.88			5.72226	28.4671	7.11125	8.94036
	3.47258	8.21536	5.89578	28.9251	18.4027	39.4117	4.33641	12.2202	4.645	8.10569	5.70326	13.3543	187.152	0.112875	0.357065	1.01031	2.17581	-2653.02	-3315.91			5.86124	28.9131	7.06721	9.05441
	3.56035	8.31032	5.89111	31.4904	19.8266	39.4584	4.15789	12.2441	4.60768	8.31624	5.70903	13.4558	199.352	0.113418	0.356597	1.0073	2.17827	-2651.15	-3315.84			5.92059	30.2585	7.00323	9.16034
	3.58797	8.71744	5.65555	34.5793	20.578	39.7541	4.10912	11.8486	4.56046	8.64108	5.83499	14.7871	232.213	0.113904	0.355614	1.00206	2.184	-2650.87	-3315.75			5.98699	31.6371	6.83938	9.7544
	3.66318	9.20285	5.43353	36.2502	21.4619	40.5132	4.10477	11.6122	4.57218	9.15722	5.97092	15.3869	257.136	0.11418	0.355638	0.99224	2.18882	-2653.31	-3315.79			6.09985	32.7418	6.76304	10.1717
	3.78313	9.32272	5.51848	37.4493	22.3978	41.607	4.13982	11.903	4.55427	9.37649	5.99725	15.5063	261.338	0.113503	0.355925	0.977855	2.19424	-2652.2	-3315.77			6.20811	33.818	6.8657	10.2933
	3.87095	9.02451	5.9357	37.2736	22.1901	39.6158	4.14996	12.4059	4.56187	9.40383	6.01102	15.7369	273.288	0.113349	0.35716	0.967067	2.20253	-2651.24	-3315.68			6.27705	33.0265	7.03925	10.3839
	3.84392	9.01352	6.30438	36.6054	22.3747	38.2474	4.08965	12.5134	4.63836	9.7835	6.03518	16.5484	288.077	0.113616	0.357978	0.968233	2.20521	-2654.28	-3315.75			6.38727	32.4092	7.08048	10.789
	3.74407	9.3171	6.60708	36.8878	22.3025	37.3382	4.00494	12.3509	4.54144	10.0799	6.16779	17.0275	293.824	0.113981	0.35823	0.96101	2.22419	-2654.1	-3315.74			6.55608	32.1762	6.96577	11.0917
	3.71474	9.55988	7.13044	35.9199	21.9907	35.1166	3.96174	12.4399	4.76631	10.1056	6.17815	17.0816	297.148	0.113923	0.358623	0.961051	2.24199	-2652.19	-3315.61			6.80169	31.0091	7.056	11.1218
	3.69034	10.0934	7.44868	35.668	20.9479	31.7477	3.98185	12.9385	5.10516	10.5301	6.25149	17.7619	299.402	0.113806	0.359182	0.968042	2.26428	-2655.03	-3315.65			7.07748	29.4546	7.34182	11.5145
	3.60669	10.2137	7.79299	32.9902	19.7323	28.4591	3.98292	12.7101	5.31103	10.5192	6.43891	19.7268	287.943	0.112946	0.360178	0.96881	2.27791	-2656.06	-3315.67			7.20445	27.0605	7.33468	12.2283
	3.59757	10.1685	7.99415	30.2858	18.4433	25.6316	3.99206	12.5956	5.41409	9.9102	6.62875	21.6436	265.379	0.111786	0.360439	0.956981	2.28931	-2653.24	-3315.53			7.2534	24.7869	7.33391	12.7275
	3.50693	10.4175	8.17909	28.9276	17.5106	21.8801	4.01625	12.2088	5.76502	10.0115	6.99586	24.0964	261.592	0.112012	0.360732	0.943878	2.30088	-2654.91	-3315.54			7.36784	22.7727	7.33003	13.7013
	3.43213	10.6723	8.05129	28.4189	17.0291	18.2773	3.92935	11.8033	6.06122	10.4483	7.1505	25.7461	272.253	0.112338	0.360116	0.959829	2.30039	-2656.55	-3315.62			7.38523	21.2418	7.26461	14.4483
	3.45779	11.3208	8.22119	28.947	16.5696	16.8572	3.89925	11.7828	6.59579	10.7618	7.37767	27.8465	269.773	0.111962	0.359872	0.966128	2.29749	-2652.95	-3315.51			7.66661	20.7913	7.42595	15.3286
	3.56481	11.6906	8.19031	28.6999	15.6831	16.5507	3.88249	11.7136	7.00057	11.7365	7.75529	30.7325	272.436	0.111174	0.359877	0.972186	2.29582	-2652.99	-3315.52			7.81523	20.3112	7.53223	16.7414
	3.56617	12.0206	8.09521	32.2701	16.363	17.0527	3.89015	11.6746	7.47284	14.3801	8.5506	33.7279	278.675	0.110322	0.359518	0.969827	2.28703	-2655.03	-3315.68			7.894	21.8952	7.67919	18.8862
	3.67655	12.5481	7.93991	35.2192	16.9465	18.4096	3.93531	11.5705	7.85388	17.8288	9.60775	37.0836	287.387	0.110052	0.359259	0.956334	2.27264	-2648.12	-3315.66			8.05486	23.5251	7.78656	21.5067
	3.73037	12.9471	7.89056	39.2914	18.3884	20.4352	4.00568	11.798	8.64277	20.3965	10.6384	39.8832	289.921	0.110591	0.358304	0.942874	2.26885	-2495.41	-3315.61			8.18935	26.0383	8.14883	23.6394
	3.80651	13.4285	7.83513	43.9139	19.1826	21.4596	4.29907	12.1937	9.16018	24.6097	11.6656	42.6567	288.768	0.112061	0.357642	0.937162	2.26531	-2179.41	-3315.61			8.35671	28.1854	8.55098	26.3107
	3.9667	14.1449	7.8228	48.5673	20.0222	23.9236	4.35909	12.9749	9.34147	29.7215	12.9658	46.5566	294.534	0.113387	0.357196	0.92954	2.26379	-1776.03	-3315.42			8.64481	30.8377	8.89181	29.748
	4.16175	14.5918	7.61943	53.1397	20.4242	25.9377	4.58748	13.4466	9.44222	34.2102	13.7967	49.7712	290.926	0.114213	0.356845	0.926732	2.26309	-1348.82	-3315.19			8.79101	33.1672	9.15876	32.5927

## Sheet: P208 U3
	Ra Li	Oi Li	Oe Li	MF Li	ICO Li	LO Li	Ra Re	Oi Re	Oe Re	MF Re	ICO Re	LO Re	EKG	Kippwinkel	Rotwinkel	Kraft x	Kraft y	Druck li	Druck re			Bauch links	Rücken links	Bauch rechts	Rücken rechts
	2.86949	11.3401	7.10325	21.7853	4.9162	6.405	2.62881	22.0557	10.2985	24.1088	3.82422	29.4303	421.196	0.151855	0.143759	0.548653	3.07991	40	1323.31			7.10427	11.0355	11.661	19.1211
	2.89601	10.6777	7.00725	21.1053	4.65422	6.43672	2.70556	22.5839	10.4026	31.0956	4.40057	33.1592	417.607	0.15188	0.143644	0.550372	3.103	38	1338.78			6.86032	10.7321	11.8974	22.8851
	2.95295	10.4702	6.75198	21.3446	4.34078	6.91268	2.7396	23.474	10.4888	37.5598	4.80229	36.9815	411.516	0.151659	0.143168	0.547071	3.12923	1.30737	1350.73			6.72504	10.866	12.2341	26.4479
	3.10194	10.1705	6.63045	22.3687	4.2847	7.15126	2.84784	25.0866	10.0147	44.1481	5.35642	40.035	411.953	0.15187	0.14262	0.548537	3.13106	12	1359			6.63429	11.2682	12.6497	29.8465
	3.304	9.98825	6.32786	24.1906	4.39968	7.80277	2.99504	26.6327	9.78949	48.5328	5.83491	43.0028	412.325	0.151693	0.142532	0.544091	3.13906	-2152.22	R			6.54004	12.131	13.1391	32.4568
	3.54374	9.964	6.24085	24.8334	4.43771	8.05322	3.20971	26.9925	9.00294	51.744	6.46146	45.435	415.87	0.150993	0.143007	0.538894	3.13716	-2163.77	1356.63			6.58286	12.4414	13.0684	34.5468
	3.78719	9.827	6.2665	24.4382	4.59391	8.54554	3.42693	26.2951	8.85322	55.1003	7.0877	46.8133	412.83	0.150372	0.142762	0.538041	3.13258	-2211.82	1359.17			6.62689	12.5259	12.8584	36.3338
	3.98728	9.766	6.41447	24.316	4.78067	9.11671	3.54944	24.8868	8.70607	58.5642	7.71496	47.0384	400.242	0.150273	0.142445	0.542284	3.11792	-2281.32	1364.63			6.72258	12.7378	12.3808	37.7725
	4.11629	9.84261	6.6023	24.5973	5.11681	9.91516	3.58062	23.9447	8.45606	59.8264	8.18149	46.7566	384.338	0.150213	0.142838	0.54332	3.10564	-2369.58	1375.75			6.85373	13.2098	11.9938	38.2548
	4.36334	9.87679	6.75153	23.8675	5.27796	10.7497	3.72441	23.4478	8.21384	59.732	8.46785	46.443	372.011	0.15038	0.143404	0.550358	3.08146	-2456.14	1384.61			6.99722	13.2984	11.7953	38.2143
	4.56777	9.7882	6.93922	23.2964	5.44769	11.0539	3.85161	21.9636	8.05566	59.1642	8.69144	45.9585	359.505	0.15063	0.143654	0.558182	3.06306	-2517.66	1389.28			7.0984	13.266	11.2903	37.9381
	4.56135	10.1474	7.06541	22.3858	5.47555	11.3093	3.82951	20.795	7.98255	58.0685	8.81058	44.5249	340.435	0.15025	0.144188	0.569323	3.03681	-2551.22	1390.94			7.25806	13.0569	10.869	37.1347
	4.51968	10.35	7.04589	20.04	5.55184	11.356	3.81167	18.7203	7.94286	56.844	8.85258	42.5712	318.135	0.151002	0.144366	0.578353	3.00567	-2571.37	1394.4			7.30518	12.3159	10.1583	36.0893
	4.51696	11.1367	7.15934	18.4926	5.59046	11.4347	3.7326	16.836	7.89564	54.7464	8.82019	39.8864	294.509	0.15199	0.143974	0.580671	2.96844	-2584.78	1395.18			7.60432	11.8393	9.48808	34.4843
	4.51938	12.0724	7.30849	17.6102	5.70453	12.2636	3.64689	15.7689	7.69895	52.4653	8.43899	36.0982	273.844	0.153105	0.144657	0.58135	2.948	-2591.43	1390.17			7.96674	11.8594	9.03824	32.3342
	4.51725	12.3471	7.32794	16.6077	5.60497	12.9918	3.53567	15.1423	7.50355	46.8371	7.92576	31.8572	257.943	0.153514	0.144366	0.579331	2.93678	-2597.02	1378.2			8.06409	11.7348	8.72719	28.8734
	4.52648	12.7623	7.41572	14.8088	5.57001	13.2523	3.59431	14.7652	7.45475	41.7258	7.43438	28.8049	241.329	0.153437	0.143792	0.571939	2.93558	-2602.84	1363.31			8.23484	11.2104	8.60476	25.9884
	4.42539	13.0652	7.36194	13.7418	5.56363	13.1207	3.5284	14.6717	7.56018	38.8379	7.1628	25.8993	229.459	0.153312	0.142931	0.568278	2.9293	-2607.49	1345.94			8.28416	10.8087	8.58676	23.9667
	4.28198	13.6903	7.44008	12.6683	5.37615	13.7318	3.37817	14.1437	7.68589	34.8865	7.04304	22.3234	223.551	0.152979	0.14292	0.560834	2.92584	-2610.58	1329.16			8.47078	10.5921	8.4026	21.4176
	4.34475	14.5204	7.53698	11.8581	5.3154	14.2426	3.40053	13.2418	7.69155	29.5516	6.99855	19.2857	225.714	0.152959	0.142527	0.548183	2.91373	-2613.14	1313.5			8.80072	10.472	8.11131	18.612
	4.31244	14.6142	7.64096	10.9799	5.29348	14.8987	3.36075	13.3937	8.08761	26.2194	6.79579	16.9676	236.193	0.15266	0.142193	0.542062	2.90231	-2614.88	1300.75			8.85585	10.3907	8.28067	16.6609
	4.29285	14.9395	7.67485	10.4308	5.09622	16.3539	3.32436	13.8293	8.20668	23.0122	6.49224	15.1547	249.839	0.152327	0.141759	0.535978	2.89435	-2615.74	1289.28			8.96906	10.627	8.45345	14.8864
	4.19896	14.6905	7.70601	9.87131	4.99346	16.5508	3.28425	13.9291	8.36356	21.1127	6.34712	14.1498	262.583	0.151914	0.141591	0.528822	2.88698	-2616.4	1278.95			8.86515	10.4719	8.52565	13.8699
	4.07488	15.08	7.69607	8.73742	4.96733	16.218	3.26839	14.1158	8.43575	19.237	6.18668	13.3871	269.087	0.151495	0.141398	0.528923	2.87783	-2616.42	1264.38			8.95032	9.97425	8.60665	12.9369
	3.9712	15.1659	7.55028	8.32567	4.74425	16.5322	3.20783	14.2661	8.45122	17.4696	6.06473	12.7003	270.047	0.15094	0.141298	0.533036	2.86366	-2615.97	1243.26			8.8958	9.86738	8.64173	12.0782
	3.99958	15.815	7.45083	7.71512	4.52732	16.9115	3.22585	14.3399	8.59437	15.9458	5.95202	12.4556	270.562	0.150413	0.141351	0.535871	2.86	-2616.03	1224.31			9.08848	9.71797	8.72004	11.4511
	3.90813	15.8146	7.38878	7.4877	4.47037	17.3976	3.11916	14.4363	8.67098	15.3463	5.71821	12.764	270.462	0.150454	0.140855	0.547052	2.85867	-2615.97	1201.44			9.03715	9.78524	8.74214	11.2761
	3.85999	15.9641	7.33976	7.20934	4.41832	17.597	3.10312	14.6358	8.82145	14.8821	5.62288	13.0106	268.745	0.15112	0.140518	0.555392	2.87408	-2615.79	1161.64			9.0546	9.74156	8.85345	11.1718
	3.83853	16.1723	7.11723	7.00095	4.26423	17.9583	3.0855	14.78	8.77437	14.2139	5.53318	13.556	266.138	0.151654	0.140218	0.568285	2.8925	-2616.15	1108.31			9.04268	9.74116	8.87995	11.101
	3.70142	16.1215	6.91327	7.12145	4.06222	18.1773	3.01406	14.6808	8.87226	13.6864	5.49053	15.1546	262.047	0.151291	0.13972	0.572134	2.90632	-2616.64	1047.03			8.91205	9.78699	8.85571	11.4438
	3.60044	16.0231	6.71597	7.43742	3.97728	18.326	2.92012	14.5144	8.87342	13.3013	5.40796	17.1713	257.946	0.151146	0.14004	0.570164	2.92495	-2617.05	984.389			8.77983	9.91356	8.76933	11.9602
	3.48659	15.8831	6.41604	7.82739	3.76762	19.0778	2.80131	13.9531	8.66842	13.9769	5.53943	17.9943	259.391	0.151501	0.140589	0.564218	2.93	-2617.75	926.839			8.59523	10.2243	8.47429	12.5036
	3.35342	15.6396	6.15453	7.64515	3.74884	19.443	2.75115	13.7295	8.63525	14.343	5.47921	19.1779	265.558	0.152302	0.140365	0.565554	2.9439	-2618.52	873.589			8.38253	10.279	8.37197	13
	3.21099	15.082	5.78989	7.80932	3.64306	19.6319	2.66904	13.4032	8.33783	14.4177	5.38213	19.6876	268.313	0.152698	0.141328	0.56301	2.9595	-2619.22	823.31			8.02764	10.3614	8.13668	13.1625
	3.17404	15.0781	5.4496	7.79636	3.59555	19.0469	2.66695	13.0452	7.93528	15.5371	5.41183	20.6427	273.834	0.152526	0.141776	0.561187	2.98039	-2620.49	782.346			7.90058	10.1463	7.88249	13.8639
	3.01641	14.3631	5.31401	7.61532	3.50562	18.3448	2.58244	12.6202	7.6949	16.3263	5.26004	21.4655	285.595	0.151454	0.141803	0.556518	2.99912	-2622.01	760.113			7.5645	9.82192	7.63253	14.3506
	2.87175	14.3444	5.13699	7.4018	3.48817	17.2025	2.52176	11.9714	7.34894	16.6978	5.17902	22.1775	291.74	0.151144	0.142463	0.555516	3.01371	-2623.51	748.869			7.45106	9.36417	7.28071	14.6848
	2.87866	14.0942	5.0733	7.12209	3.59456	16.3494	2.58087	11.5516	7.12934	17.6954	5.27424	21.8389	291.89	0.151043	0.142786	0.553978	3.01729	-2625.32	747.613			7.34871	9.02203	7.08726	14.9362
	2.91979	13.82	5.02991	6.78495	3.61902	15.1875	2.63399	11.4529	6.83304	18.2082	5.18767	21.2699	295.184	0.151391	0.142815	0.550665	3.01541	-2627.89	749.341			7.25656	8.53049	6.97331	14.8886
	3.01502	13.611	4.96146	6.16342	3.64614	13.9553	2.65753	11.1082	6.75812	17.9815	5.27656	20.8874	303.37	0.151501	0.142691	0.555589	3.01568	-2631.08	753.605			7.19584	7.92161	6.84128	14.7152
	3.05554	13.4963	4.95616	5.98085	3.6045	12.5774	2.63613	10.6454	6.6775	17.9147	5.24482	20.5017	310.361	0.152101	0.142197	0.565972	3.01775	-2634.86	758.707			7.16933	7.38758	6.65301	14.5538
	3.09345	13.865	5.08516	5.5666	3.68766	12.7822	2.6448	10.6832	6.83494	17.7986	5.32922	20.3228	310.711	0.152373	0.141705	0.574024	3.00935	-2639.63	767.751			7.34788	7.34547	6.72098	14.4835
	3.11322	13.9786	5.32577	5.65708	3.72671	12.657	2.69552	10.4803	6.73814	17.7716	5.38086	19.9225	307.071	0.152727	0.141321	0.579794	2.996	-2645.21	777.96			7.47252	7.34694	6.63799	14.3583
	3.17365	14.117	5.40107	5.85792	3.78572	13.4665	2.6729	10.2108	6.68161	17.9962	5.2912	19.6181	294.132	0.152926	0.141329	0.583806	2.98011	-2651.67	787.038			7.5639	7.70336	6.52177	14.3018
	3.29529	14.1341	5.4512	5.95636	3.78436	14.2455	2.70968	10.117	6.6295	18.1105	5.21413	18.7116	283.645	0.153115	0.140728	0.589851	2.96352	-2658.22	794.849			7.62685	7.9954	6.48538	14.0121
	3.30233	14.4318	5.55467	6.02519	3.83887	14.5998	2.67964	10.0474	6.21457	17.3493	5.00678	18.0628	279.29	0.153151	0.140935	0.599034	2.95596	-2664.95	803.948			7.76292	8.15463	6.31388	13.473
	3.29412	14.4292	5.52836	6.14765	3.97512	15.313	2.63412	9.80755	5.99136	16.8622	4.91059	17.4524	268.458	0.153118	0.140736	0.613032	2.94771	-2671.43	814.941			7.75055	8.4786	6.14434	13.075
	3.30647	14.8377	5.5493	6.33934	4.11113	15.8134	2.62086	9.82641	5.67614	16.8335	4.79199	17.6607	256.971	0.152752	0.140331	0.615553	2.94093	-2677.42	825.443			7.89782	8.75463	6.04114	13.0954
	3.29499	15.2103	5.58904	6.32792	4.14553	16.0462	2.60537	9.43514	5.44834	16.771	4.83844	16.8866	254.065	0.152631	0.140375	0.614098	2.92893	-2683.01	838.637			8.03145	8.83988	5.82962	12.832
	3.35562	15.275	5.45154	6.29714	4.22193	15.6736	2.61114	8.89358	5.44151	16.7256	4.6319	15.8432	258.865	0.152346	0.140156	0.613642	2.91677	-2687.52	851.82			8.02739	8.73089	5.64874	12.4002
	3.39245	15.1543	5.28819	6.14472	4.19853	15.6061	2.57819	8.55702	5.51466	16.5793	4.55521	15.5124	253.022	0.15237	0.1392	0.618203	2.89335	-2691.04	866.117			7.94499	8.64979	5.54996	12.2156
	3.37283	15.2769	5.115	6.04455	4.15724	14.9462	2.5572	8.42583	5.58574	15.9791	4.68307	15.5793	250.444	0.152211	0.139024	0.618942	2.86226	-2694.13	881.596			7.92158	8.38265	5.52292	12.0805
	3.30881	16.1361	5.15728	5.82468	4.10588	14.3452	2.54556	8.16618	5.79246	15.6454	4.87734	15.5697	258.515	0.152463	0.139188	0.611903	2.85389	-2697.22	897.663			8.20074	8.09191	5.5014	12.0308
	3.32437	16.5719	5.10586	5.59782	4.01641	14.2467	2.54634	7.90348	5.7762	15.4806	4.92519	15.6183	261.584	0.153026	0.139294	0.605109	2.83864	-2700.04	910.386			8.33403	7.95363	5.40867	12.008
	3.39633	17.0113	5.26218	5.59963	4.02199	13.7346	2.61819	7.93902	5.82702	15.397	5.023	15.8593	267.987	0.153253	0.139492	0.593148	2.81952	-2702.87	924.142			8.55661	7.78542	5.46141	12.0931
	3.36959	17.1403	5.27571	5.55326	3.90192	13.1216	2.62128	7.87995	5.70955	15.2124	4.97794	15.9154	270.794	0.153934	0.139756	0.58149	2.81322	-2705.75	941.652			8.59519	7.52559	5.4036	12.0353
	3.41359	17.2778	5.23043	5.71065	3.95031	12.8194	2.67963	7.99936	5.68453	15.3666	5.002	16.4087	260.572	0.154062	0.139224	0.573656	2.82396	-2709.38	961.168			8.64061	7.49346	5.4545	12.2591
	3.29511	17.3934	5.21891	5.64277	3.79248	12.5101	2.63093	8.18994	5.67682	14.9883	5.1004	16.2854	252.309	0.153946	0.138533	0.566791	2.83354	-2713.42	978.874			8.63581	7.3151	5.49923	12.1247
	3.23589	17.493	5.21194	5.62956	3.7299	11.7293	2.61832	8.30756	5.68981	14.4412	5.07308	16.8335	253.248	0.154476	0.139092	0.55209	2.85315	-2717.47	999.555			8.64695	7.02959	5.53856	12.1159
	3.22757	17.8894	5.30491	5.66736	3.69996	11.4094	2.64334	8.52243	5.66998	14.3567	4.95932	18.2236	255.242	0.155139	0.139133	0.539031	2.87148	-2721.65	1021.78			8.80728	6.92558	5.61192	12.5132
	3.24405	17.8741	5.28643	5.73377	3.71394	10.9378	2.6057	8.76113	5.67768	14.423	4.91088	19.4711	257.058	0.155194	0.139132	0.526705	2.87254	-2726.09	1043.98			8.80154	6.79516	5.6815	12.935
	3.16373	18.0154	5.32024	5.79492	3.64948	10.5594	2.57003	8.94569	5.91703	14.2432	4.91929	20.165	265.202	0.154645	0.13862	0.509318	2.87343	-2730.62	1069.35			8.83313	6.66795	5.81092	13.1092
	3.06879	17.5193	5.13393	5.77351	3.55144	10.4996	2.53082	8.81864	5.88561	13.9249	4.86854	21.4864	264.585	0.153727	0.138706	0.502073	2.8711	-2734.85	1091.49			8.574	6.6082	5.74502	13.4266
	2.99906	17.8716	5.05435	5.68573	3.51333	9.96598	2.4726	8.85551	5.96677	13.6878	4.71583	22.0958	265.861	0.152916	0.139207	0.498919	2.8615	-2738.53	1107.7			8.64167	6.38835	5.76496	13.4998
	2.93653	18.13	4.93326	5.511	3.52107	9.65643	2.435	8.69282	5.97275	13.8438	4.5995	22.4863	288.181	0.153104	0.139629	0.493678	2.85054	-2742.54	1124.87			8.6666	6.2295	5.70019	13.6432
	2.92418	18.3698	4.89577	5.62361	3.56593	9.45243	2.4093	8.62938	5.90585	13.7482	4.41233	23.3716	324.56	0.153418	0.139498	0.492429	2.84374	-2746.77	1140.6			8.7299	6.21399	5.64818	13.844
	2.84481	18.4897	4.79416	5.74273	3.61017	9.31127	2.43339	8.55386	5.77091	14.179	4.32838	23.7295	375.429	0.153692	0.139155	0.49277	2.84563	-2751.65	1148.56			8.70956	6.22139	5.58605	14.0789
	2.81412	18.0394	4.71524	5.78842	3.60448	9.36068	2.40917	8.44791	5.57932	15.0263	4.24665	23.9086	422.185	0.154167	0.138931	0.498907	2.83487	-2756.49	1156.26			8.52293	6.25119	5.4788	14.3939
	2.78706	17.9911	4.6984	5.76805	3.60036	8.99742	2.38591	8.29816	5.44199	14.8546	4.04724	24.3554	448.792	0.154429	0.138988	0.503403	2.83192	-2761.64	1162.21			8.49219	6.12194	5.37536	14.419
	2.7248	17.8316	4.50808	5.64841	3.44231	8.6063	2.32946	8.20455	5.30028	15.0799	3.9838	24.0696	464.644	0.155148	0.138711	0.507899	2.84752	-2766.93	1160.55			8.35482	5.89901	5.2781	14.3778
	2.72449	17.8853	4.44204	5.56484	3.42202	8.25382	2.36852	8.26105	5.27287	15.4049	3.94744	23.7604	496.968	0.1558	0.13874	0.513744	2.85592	-2772.67	1160.63			8.3506	5.74689	5.30082	14.3709
	2.71284	17.8612	4.43979	5.66884	3.33026	8.29599	2.37327	8.27015	5.23422	15.2582	3.97815	23.726	530.158	0.156382	0.138948	0.518861	2.8602	-2778.42	1161.67			8.33794	5.76503	5.29255	14.3208
	2.71898	17.9703	4.44045	5.78535	3.26927	8.03117	2.39234	8.42741	5.46294	15.2041	4.02446	23.7763	548.374	0.156776	0.138776	0.519758	2.85954	-2784.63	1154.15			8.37657	5.69526	5.42756	14.335
	2.71766	18.2724	4.45246	5.60264	3.26581	7.872	2.38574	8.45365	5.75164	15.5344	4.14987	23.2983	549.389	0.157117	0.138514	0.521478	2.85079	-2789.92	1148.28			8.48084	5.58015	5.53034	14.3275
	2.7197	18.4152	4.49613	5.62913	3.19712	7.70801	2.36014	8.25863	5.92717	15.3518	4.31646	23.3984	531.73	0.157451	0.13877	0.524126	2.84198	-2794.39	1145.52			8.54367	5.51142	5.51531	14.3556
	2.72302	18.5408	4.54132	5.55182	3.13837	7.39723	2.39303	8.30878	6.35044	15.0163	4.37583	22.7441	506.883	0.157548	0.138655	0.528249	2.83065	-2798.52	1134.71			8.60172	5.36247	5.68408	14.0454
	2.73527	18.6994	4.46532	5.5174	3.14947	7.17999	2.43243	8.35035	6.46136	15.394	4.65402	22.6832	482.415	0.157498	0.138046	0.533751	2.81456	-2801.94	1127.88			8.63331	5.28229	5.74804	14.2437
	2.82457	19.5202	4.64204	5.57451	3.24252	6.99095	2.51982	8.51144	6.55116	15.6847	4.86971	23.4157	464.706	0.158045	0.138076	0.541427	2.79473	-2805.08	1128.19			8.9956	5.26933	5.86081	14.6567
	2.91323	19.6201	4.79372	5.50828	3.30247	6.84278	2.57229	8.86281	6.93243	16.5694	5.21944	23.7252	436.624	0.158978	0.137862	0.551344	2.7908	-2807.8	1120.67			9.10902	5.21784	6.12251	15.1713
	2.98035	20.067	4.78493	5.68351	3.34063	6.62568	2.59437	9.19788	7.20652	17.1188	5.38721	23.2702	403.834	0.158782	0.138304	0.559941	2.77975	-2809.7	1115.39			9.27744	5.21661	6.33293	15.2588
	2.9866	20.4707	4.7707	5.62031	3.37198	6.60642	2.61472	9.46406	7.15165	17.9292	5.39403	24.0714	371.21	0.158548	0.138975	0.566901	2.78077	-2810.28	1118.93			9.40934	5.19957	6.41014	15.7982
	3.04518	20.8446	4.86135	5.66372	3.28605	6.43219	2.66728	9.71674	7.18379	18.528	5.61977	24.5467	344.483	0.158498	0.138982	0.568865	2.78478	-2809.94	1113.06			9.5837	5.12732	6.52261	16.2315
	3.0227	20.6339	4.80875	5.48203	3.30468	6.44318	2.658	10.1734	7.20789	19.1318	5.85356	24.8197	327.374	0.158153	0.138541	0.566808	2.78319	-2809.19	1109.38			9.48845	5.07663	6.67975	16.6017
	3.02539	20.8739	4.85546	5.42438	3.25389	6.4447	2.64956	10.407	7.11781	19.2173	6.17535	23.6996	310.054	0.157986	0.138462	0.565552	2.77877	-2807.81	1116.63			9.58491	5.04099	6.72478	16.3641
	2.99426	21.2215	4.85745	5.4451	3.26992	6.48775	2.69567	10.6847	7.33833	19.3707	6.25261	22.9236	297.637	0.157969	0.138551	0.55631	2.76611	-2805.51	1115.68			9.69108	5.06759	6.90622	16.1823
	2.87116	21.2851	4.72826	5.41512	3.12272	6.46332	2.65186	10.6086	7.49234	19.3289	6.45481	21.8493	296.148	0.157246	0.138605	0.55439	2.74492	-2802.04	1114.42			9.62819	5.00039	6.91761	15.8777
	2.80945	21.7169	4.67273	5.34259	2.99238	6.40029	2.66608	10.4809	7.51734	18.7594	6.95916	20.6267	301.717	0.156519	0.138223	0.543606	2.73316	-2798.05	1125.79			9.73304	4.91175	6.88812	15.4484
	2.70328	21.8375	4.70917	5.23542	2.91876	6.36234	2.62521	10.3304	7.75469	18.8084	7.50374	19.3619	316.603	0.156027	0.137821	0.537316	2.71823	-2793.58	1128.82			9.74999	4.83884	6.90344	15.2247
	2.65013	22.1215	4.64522	4.98311	2.92686	6.45026	2.62455	10.4247	8.04909	17.5979	7.92144	16.8646	339.074	0.15529	0.137019	0.536301	2.69884	-2787.68	1129.62			9.80562	4.78674	7.03278	14.128
	2.60067	22.4412	4.59064	4.97104	2.89971	6.64973	2.63429	10.7018	8.41423	17.111	8.04181	15.3379	356.999	0.154179	0.136694	0.534286	2.67676	-2780.4	1144.56			9.87751	4.84016	7.25011	13.4969
	2.57909	23.2988	4.65269	4.9968	2.84273	6.66696	2.69926	10.4348	8.87172	16.4437	8.27485	14.5882	374.256	0.153379	0.137014	0.533228	2.65944	-2772.5	1150.61			10.1769	4.8355	7.33527	13.1022
	2.47835	23.4859	4.63707	5.07355	2.88811	7.16471	2.67591	10.3311	9.28396	16.0703	8.5113	14.6019	396.21	0.152667	0.137264	0.534184	2.64835	-2764.8	1151.57			10.2004	5.04212	7.43033	13.0612
	2.43131	24.0497	4.63416	5.11598	2.89323	7.88802	2.6655	10.1609	9.40519	15.5029	8.81542	14.925	410.177	0.152032	0.137284	0.53167	2.64023	-2757.37	1163.07			10.3717	5.29908	7.41055	13.0811
	2.3706	23.8848	4.704	5.07373	2.94958	8.6021	2.56166	10.1024	9.45243	14.4146	8.83376	14.9485	414.826	0.151348	0.137893	0.528452	2.6498	-2749.3	1167.11			10.3198	5.5418	7.37215	12.7323
	2.33571	23.6817	4.70821	5.14217	3.09661	9.73377	2.49761	10.1736	9.45888	13.9828	8.61259	14.6991	413.291	0.151038	0.137799	0.53401	2.65162	-2740.22	1160.08			10.2419	5.99085	7.37671	12.4315
	2.3291	22.8587	4.80199	5.33352	3.25965	10.9974	2.50884	9.98221	9.58096	13.6193	8.29252	14.3069	407.589	0.150901	0.137688	0.543559	2.65688	-2730.3	1167.5			9.9966	6.5302	7.35734	12.0729
	2.30686	22.194	4.94248	5.562	3.41268	13.0472	2.55206	9.81037	9.34485	13.9917	8.04954	13.9951	403.412	0.150971	0.137847	0.546912	2.65645	-2719.43	1410.54			9.81444	7.34062	7.23576	12.0121
	2.29441	22.4583	5.19299	6.05567	3.60568	14.6962	2.51185	9.28609	8.93562	14.7388	7.68574	14.066	408.373	0.151286	0.138008	0.553622	2.65814	-2708.97	1871.3			9.98191	8.1192	6.91119	12.1635
	2.2903	22.7284	5.34737	6.87106	3.81353	17.1855	2.41035	9.18795	8.52685	15.2365	7.27933	14.059	415.355	0.151593	0.137573	0.560743	2.66072	-2697.54	2367.91			10.122	9.29002	6.70838	12.1916
	2.32252	23.5462	5.53295	7.81167	3.99729	18.9654	2.44074	9.08487	8.29972	16.4631	6.68734	14.3618	413.219	0.151992	0.137643	0.568026	2.67411	-2685.17	2856.35			10.4672	10.2581	6.60844	12.5041
	2.30624	23.0873	5.31601	7.65189	3.97023	18.7022	2.43865	9.05744	8.37985	16.3094	7.12087	14.8316	386.537	0.152861	0.139364	0.541534	2.67135	-2687.46	2865.97			10.2365	10.1081	6.62531	12.754
	2.36638	22.8113	5.56144	9.75789	4.42903	21.713	2.44616	9.10608	8.03623	17.4755	6.60814	14.1621	383.062	0.152945	0.138778	0.547827	2.66876	-2674.39	3345.07			10.2464	11.9666	6.52949	12.7486
	2.44843	22.5672	5.72024	12.6572	5.05494	24.9007	2.4808	8.99625	7.68065	20.0143	6.19817	13.3922	386.146	0.15326	0.138539	0.551215	2.67554	-2661.08	3840.56			10.2453	14.2043	6.3859	13.2016
	2.47906	22.814	5.93008	17.2491	5.67417	27.5684	2.46603	8.85355	7.42992	22.3071	5.58795	13.6968	395.265	0.154219	0.138158	0.55217	2.68663	-2648.78	4331.71			10.4077	16.8306	6.24983	13.864
	2.51778	23.6053	6.09312	22.809	6.43709	30.3137	2.41922	8.55698	6.78566	24.6147	5.06862	14.6965	398.156	0.154939	0.138221	0.550251	2.6994	-2637.86	4803.83			10.7387	19.8533	5.92062	14.7932
	2.62589	24.9716	6.37631	30.1856	7.41061	32.223	2.39657	8.54416	6.42646	26.7224	4.8493	15.7148	396.063	0.155702	0.138283	0.548364	2.71076	-2629	4936.51			11.3246	23.2731	5.78906	15.7622
	2.90074	25.8111	6.43554	37.2378	8.26035	34.827	2.52921	8.52306	6.39124	29.3559	4.75935	16.6072	395.569	0.155456	0.13887	0.547896	2.71476	-2621.47	4953.04			11.7158	26.775	5.8145	16.9075
	2.96073	25.3827	6.63434	44.27	9.24496	36.5039	2.60219	8.46039	6.22737	31.5416	4.70235	17.0827	395.049	0.156018	0.139342	0.543718	2.71728	-2615.57	4946.78			11.6593	30.0063	5.76332	17.7755
	3.08548	25.0503	6.64788	49.1972	10.1532	37.1654	2.69845	8.48528	6.17328	32.1914	4.71786	17.5171	394.312	0.156173	0.140067	0.54018	2.73105	-2611.08	4949.46			11.5946	32.1719	5.78567	18.1421
	3.48018	24.5627	7.07089	53.8576	11.2074	38.1436	2.90469	8.59033	6.12942	32.6952	4.84817	18.2893	393.557	0.156559	0.141113	0.533264	2.7418	-2607.84	4927.82			11.7046	34.4029	5.87481	18.6109
	3.76113	23.9529	7.51728	58.5007	12.4613	38.6945	3.15236	8.72218	5.93618	32.0647	5.04194	19.2311	382.217	0.156943	0.141482	0.530251	2.75568	-2605.95	4859.54			11.7438	36.5522	5.93691	18.7792
	3.94167	22.6583	7.90249	61.1777	13.413	39.3297	3.27068	8.80902	5.93883	30.3206	5.22597	20.3196	363.276	0.156347	0.142628	0.519412	2.75468	-2604.96	4777.2			11.5008	37.9735	6.00618	18.6221
	4.11351	20.9905	8.41168	61.9229	14.2596	38.9257	3.46256	9.09093	6.12396	28.5339	5.34442	20.1101	349.722	0.156198	0.143688	0.509064	2.76113	-2604.52	4675.88			11.1719	38.3694	6.22582	17.9961
	4.22849	18.7788	8.88322	60.8017	15.1234	38.7578	3.57244	9.46887	6.31996	26.0106	5.53925	19.8452	342.493	0.156173	0.144905	0.501493	2.76781	-2604.36	4547.98			10.6302	38.2276	6.45376	17.1317
	4.25953	16.1186	9.2627	57.9855	15.5081	37.8134	3.65289	9.84063	6.33051	22.3371	5.71097	19.2513	329.258	0.156601	0.145635	0.502331	2.77985	-2604.25	4392.28			9.88027	37.1023	6.60801	15.7665
	4.4029	15.2677	9.77219	53.3359	16.0284	35.7584	3.71352	10.1595	6.34912	18.6728	6.00669	19.1669	314.616	0.156761	0.145601	0.506625	2.78555	-2604.14	4194.4			9.81426	35.0409	6.74073	14.6155
	4.4082	14.2475	10.2562	49.7669	15.5992	33.7481	3.71872	9.96851	6.22932	16.3629	6.19091	18.9507	295.943	0.156827	0.145001	0.516681	2.79698	-2604.02	3944.86			9.63729	33.038	6.63885	13.8348
	4.20824	13.3566	10.4732	44.8587	14.6919	30.7769	3.62872	9.77818	6.26099	14.3169	6.14498	18.957	278.973	0.157258	0.144958	0.518367	2.80209	-2603.94	3684.71			9.34601	30.1092	6.55596	13.1396
	4.09739	13.1514	11.0779	38.0237	13.7274	27.1428	3.56557	9.91637	6.37054	11.9641	6.15407	18.3399	270.797	0.157044	0.144463	0.521486	2.79599	-2604	3434.11			9.44222	26.298	6.61749	12.1527
	3.98203	12.8401	11.4407	30.5526	12.7393	23.009	3.55405	10.2227	6.34888	10.5762	6.03506	17.6806	260.932	0.157073	0.144147	0.524237	2.819	-2604.3	3157.58			9.42095	22.1003	6.70854	11.4306
	3.9781	12.7472	11.892	24.3823	11.5504	19.5025	3.57482	10.4441	6.33429	9.60756	6.09731	18.2075	250.563	0.157086	0.143702	0.530731	2.83177	-2605.09	2870.72			9.5391	18.4784	6.7844	11.3041
	4.06033	12.6975	12.3775	18.0859	10.3149	15.2323	3.62186	10.4312	6.25598	8.76848	6.15519	18.4533	244.457	0.157092	0.142608	0.53339	2.84142	-2606.46	2589.59			9.71178	14.5443	6.76968	11.1257
	4.06812	12.7433	13.207	14.3025	9.22586	12.68	3.59842	10.6042	6.41908	7.96278	6.10595	18.8293	241.371	0.156994	0.142205	0.53575	2.84594	-2608.45	2325.14			10.0061	12.0695	6.87392	10.966
	4.11076	12.1906	13.7335	12.1722	8.4515	10.1067	3.64852	11.2729	6.43875	7.57735	5.88731	20.1079	240.659	0.156965	0.142315	0.532561	2.85663	-2611.03	2104.99			10.0116	10.2435	7.12006	11.1909
	4.1204	12.368	14.1407	10.7871	8.48197	8.66683	3.72507	11.7855	6.49952	7.33541	5.78506	20.4413	240.427	0.156346	0.142817	0.530539	2.86872	-2614.67	1936.57			10.2097	9.31196	7.33669	11.1873
	4.21966	12.543	14.448	10.3556	8.50678	7.66092	3.79118	12.4761	6.67356	6.89821	5.80486	20.6666	240.205	0.1563	0.142262	0.524635	2.87906	-2619.81	1791.88			10.4036	8.84111	7.64694	11.1232
	4.23001	12.8187	14.2249	9.32073	8.3022	7.09205	3.78781	13.0117	6.76934	6.4539	5.58543	20.6475	239.305	0.15597	0.142623	0.52739	2.8911	-2626.8	1686.46			10.4245	8.23833	7.85629	10.8956
	4.18404	13.5295	13.6074	8.64794	8.00376	6.4968	3.76615	13.2488	6.80893	6.31566	5.43994	20.4866	235.532	0.155437	0.14242	0.529922	2.90353	-2635.99	1603.05			10.4403	7.71617	7.9413	10.7474
	4.07526	13.4081	13.4229	8.33977	7.65205	6.4588	3.6199	13.5137	6.83118	6.09575	5.22946	19.9828	231.895	0.15491	0.142212	0.533955	2.92161	-2648.13	1522.71			10.3021	7.48354	7.98825	10.436
	3.90077	13.8116	12.7877	8.06622	7.21307	6.4673	3.48549	13.8463	6.92609	5.92028	4.96613	21.5732	235.239	0.154231	0.142859	0.535247	2.93522	-2662.58	1432.49			10.1667	7.24886	8.08597	10.8199
	3.776	14.5472	11.8693	7.79467	6.72832	7.19407	3.34514	14.1617	6.95428	5.8104	4.72321	23.4767	241.428	0.153464	0.14305	0.530054	2.95643	-2678.22	1340.82			10.0641	7.23902	8.1537	11.3368
	3.71209	15.042	11.4208	8.23577	6.31968	8.7185	3.2439	14.0804	6.91965	6.25405	4.55489	26.2268	248.08	0.152853	0.142791	0.52653	2.98079	-2694.89	1219.45			10.0583	7.75798	8.08132	12.3452
	3.62797	15.559	10.4706	9.34936	6.03251	9.80577	3.08453	14.1098	6.89099	6.67696	4.40719	28.9701	248.167	0.152393	0.142782	0.522253	3.0055	-2711.79	1079.94			9.88585	8.39588	8.02844	13.3514
	3.49578	15.5824	10.1223	11.0425	5.98748	11.1924	2.96069	13.9746	6.72545	7.82546	4.30798	31.4531	245.77	0.152112	0.141948	0.521849	3.02232	-2728.34	916.241			9.7335	9.40747	7.88691	14.5289
	3.42799	15.4988	9.555	12.9155	6.28959	12.6569	2.92379	14.0131	6.62169	9.11459	4.26948	32.7054	250.885	0.152459	0.142317	0.512599	3.03227	-2743.03	741.366			9.49392	10.6207	7.85285	15.3632
	3.39132	15.4776	9.07506	15.1416	6.61109	13.9345	2.89652	14.1294	6.49409	9.79628	4.24586	33.3485	260.745	0.15268	0.142221	0.504732	3.0267	-2755.14	573.928			9.31465	11.8957	7.83999	15.7969
	3.34937	15.5362	8.43433	17.7608	7.16064	15.2304	2.85483	13.8804	6.351	10.5737	4.27404	33.1959	275.738	0.153039	0.141705	0.502962	3.0201	-2763.68	423.864			9.10664	13.3839	7.69543	16.0145
	3.31687	15.2385	7.92474	19.4696	7.52095	16.3025	2.91643	13.8962	6.17265	11.0025	4.32804	32.347	293.613	0.153717	0.14101	0.501494	3.00994	-2769.74	298.548			8.8267	14.431	7.66176	15.8925
	3.36777	15.2305	7.41947	20.8348	7.98678	16.6443	3.01099	13.9694	6.14979	11.35	4.44925	30.152	310.746	0.154721	0.140568	0.501601	2.98286	-2773.38	198.296			8.67257	15.1553	7.71005	15.3171
	3.36924	15.0468	7.88511	22.2197	8.29521	16.0705	3.02744	13.9657	6.01497	11.1095	4.47941	26.8293	326.928	0.155301	0.140604	0.502814	2.94937	-2774.79	127.366			8.76704	15.5285	7.66937	14.1394
	3.33105	14.4835	8.12516	22.511	8.37285	15.1875	3.02547	14.1295	5.82464	10.7018	4.43871	23.3124	357.909	0.15614	0.140654	0.497175	2.91283	-2774.4	73.8142			8.64656	15.3571	7.65987	12.8176
	3.28335	14.0512	8.17745	22.2076	8.39791	14.7226	3.04753	14.5091	5.76854	9.57764	4.42746	19.0526	383.718	0.156561	0.140901	0.501296	2.88691	-2772.89	44.2357			8.504	15.1094	7.77504	11.0192
	3.29264	13.6523	8.21686	21.7922	8.42182	13.9466	3.06956	14.8	5.80848	8.31984	4.54914	16.9676	388.795	0.156777	0.140396	0.502226	2.85379	-2770.29	27.7993			8.38726	14.7202	7.89268	9.94552
	3.31043	13.1972	8.328	20.2996	8.20781	13.2714	3.07891	15.2586	5.95443	7.44432	4.57471	15.3465	387.15	0.156709	0.140831	0.49698	2.8212	-2767.17	17.0236			8.27855	13.9263	8.0973	9.12183
	3.32219	13.1009	8.3649	18.2175	7.79041	12.2749	3.07427	15.66	6.09275	6.90867	4.5764	16.1395	376.645	0.156038	0.140754	0.489434	2.79959	-2764.06	8.21536			8.26265	12.7609	8.27567	9.2082
	3.29873	12.6435	8.47792	17.4617	7.47966	11.6145	3.05028	15.7208	6.26277	6.39417	4.58798	16.1641	362.394	0.155343	0.141244	0.493628	2.76329	-2760.55	-10.5186			8.14006	12.1853	8.34463	9.04876
	3.2545	12.1929	8.59104	17.0193	7.18931	11.2788	3.07733	15.9484	6.38596	6.14642	4.52827	16.2818	344.241	0.154615	0.141809	0.499101	2.72934	-2757.14	-41.8284			8.0128	11.8291	8.47056	8.9855
	3.23981	11.0616	8.33748	15.8054	6.91237	10.8197	3.04469	16.2746	6.46341	5.9926	4.53153	16.8119	322.972	0.154383	0.142083	0.503095	2.70792	-2754.08	-74.8394			7.5463	11.1792	8.59423	9.11201
	3.28389	10.8873	8.01276	14.532	6.62612	10.4183	3.09144	16.3181	6.63996	6.31392	4.52038	18.3983	295.829	0.15382	0.142722	0.514666	2.694	-2750.91	-99.3895			7.39464	10.5255	8.68317	9.74419
	3.33565	10.4866	7.7291	15.2591	6.3784	9.94303	3.06582	16.7338	6.71102	6.60144	4.55794	20.625	271.08	0.153353	0.143507	0.525643	2.6957	-2747.53	-122.658			7.1838	10.5269	8.83688	10.5948
	3.40412	9.8712	7.53688	15.216	6.16885	9.7599	3.09512	17.1161	6.86707	6.87159	4.57817	21.9992	246.952	0.152575	0.143597	0.536585	2.69932	-2744.47	-150.664			6.9374	10.3816	9.02609	11.1497
	3.40651	9.65817	7.41664	15.4372	6.29392	9.57238	3.13938	17.5424	6.93509	6.83692	4.5668	22.8987	225.957	0.152375	0.143502	0.546433	2.6953	-2741.47	-171.189			6.8271	10.4345	9.20562	11.4341
	3.40705	8.96562	7.53114	15.6553	6.34512	9.91462	3.17535	17.8747	6.89358	6.86253	4.59515	22.9148	210.73	0.151952	0.144237	0.554494	2.68866	-2738.55	-184.517			6.6346	10.6383	9.31454	11.4575
	3.35367	8.25097	7.67248	15.6849	6.46345	9.3169	3.07024	17.9925	6.69434	6.92184	4.55285	22.9551	203.16	0.151781	0.143882	0.558749	2.69563	-2736.1	-185.982			6.42571	10.4884	9.25235	11.4766
	3.28942	7.87219	7.60662	14.5556	6.48462	8.87704	3.03666	18.5366	6.68378	6.74946	4.55753	22.7361	202.788	0.151571	0.143391	0.555662	2.71198	-2733.3	-180.509			6.25608	9.97243	9.41902	11.3477
	3.25274	7.55868	7.54381	14.0456	6.75126	8.73494	3.03332	19.136	6.7035	6.62358	4.61604	22.1532	204.455	0.151114	0.142699	0.559319	2.73086	-2730.2	-173.61			6.11841	9.84393	9.62427	11.1309
	3.13463	7.14042	7.77087	13.7777	6.98424	8.91037	2.94179	19.3308	6.60521	6.33634	4.58045	20.9938	206.109	0.150865	0.142338	0.567542	2.75306	-2727.71	-161.59			6.01531	9.89079	9.62592	10.6369
	3.04464	6.85355	8.38418	12.7545	7.16075	9.22986	2.92984	18.7231	6.40818	6.03324	4.54734	19.1674	206.756	0.150776	0.141607	0.573727	2.775	-2725.4	-138.332			6.09412	9.71503	9.3537	9.91599
	3.02476	6.67559	8.76418	12.0066	7.08836	9.71524	2.84272	18.4235	6.21877	5.59557	4.47918	17.9621	212.642	0.150573	0.140839	0.581747	2.79169	-2723.07	-101.917			6.15484	9.60338	9.16165	9.34563
	3.02847	6.33411	9.06153	11.2914	7.12404	9.83563	2.81821	18.5026	6.19412	5.4236	4.44079	17.0835	226.354	0.1507	0.141044	0.585617	2.81937	-2721.38	-64.3921			6.14137	9.41702	9.17164	8.98264
	2.96371	6.20075	9.10815	11.0101	6.92898	9.89075	2.81003	18.9965	6.30718	5.34253	4.32598	15.7456	240.321	0.151366	0.140616	0.589261	2.85349	-2719.53	-20.7885			6.09087	9.27662	9.37123	8.47138
	2.99248	6.00787	9.28847	9.98466	6.6859	10.366	2.85611	19.3277	6.36639	5.19678	4.34362	15.7053	253.898	0.152047	0.140381	0.594374	2.89915	-2717.58	25.0917			6.09627	9.01218	9.51672	8.41522
	3.01353	5.9764	9.51576	9.67093	6.59547	11.1188	2.8977	19.7518	6.48143	5.34352	4.38204	15.6465	275.87	0.152849	0.139384	0.603483	2.93264	-2716.55	70.6524			6.16856	9.12839	9.7103	8.45736
	3.05853	5.84455	9.65109	9.43753	6.44703	12.1728	2.91918	20.0279	6.59587	5.35586	4.30612	15.6358	298.068	0.153586	0.139299	0.6062	2.95564	-2715.4	109.966			6.18472	9.35246	9.84764	8.43258
	3.08483	5.75423	9.62309	9.15549	6.27372	13.1325	2.9412	20.3971	6.65184	5.4277	4.37123	16.2131	313.683	0.154376	0.138772	0.603739	2.97172	-2713.82	146.624			6.15405	9.52057	9.9967	8.67069
	2.9978	5.77571	9.26605	9.07187	6.0473	14.1709	2.96409	20.8345	6.85575	5.7171	4.35209	17.3419	332.267	0.154274	0.13953	0.604494	3.00023	-2713.06	176.532			6.01318	9.76335	10.2181	9.13704
	2.94552	5.97183	8.96419	9.17324	5.84258	14.5425	2.97597	21.3215	6.74187	6.08472	4.28219	19.1747	357.946	0.154042	0.1398	0.606872	3.02942	-2712.34	200.186			5.96052	9.85277	10.3464	9.8472
	2.97083	6.31739	8.55229	9.16223	5.8044	14.9267	2.94672	21.9159	6.76749	6.71655	4.20193	20.249	392.748	0.153707	0.139573	0.605328	3.0536	-2711.2	222.587			5.94684	9.96445	10.5434	10.3892
	3.03393	6.35473	8.19782	9.4439	5.9438	16.6953	2.90369	21.6774	6.56024	7.30541	4.20267	21.3777	423.994	0.1535	0.139174	0.60996	3.06061	-2711.15	242.178			5.86216	10.6943	10.3805	10.9619
	3.01158	6.55287	7.8284	10.1503	6.24416	18.5442	2.81553	20.8021	6.27629	8.3773	4.1155	23.0426	443.848	0.153155	0.139575	0.609992	3.05039	-2711.31	268.174			5.79762	11.6462	9.96464	11.8451
	3.08158	6.66146	7.20997	11.8492	6.40082	20.4309	2.84473	20.8439	6.27401	9.0918	4.14398	24.6835	462.57	0.152839	0.139943	0.607386	3.05009	-2710.92	298.666			5.651	12.8937	9.98756	12.6398
	3.01732	7.0785	6.72058	13.6843	6.37172	21.3666	2.85853	20.3568	6.14598	9.8136	4.05284	25.6594	485.385	0.153766	0.139725	0.604087	3.04754	-2711.72	326.402			5.60547	13.8075	9.7871	13.1753
	2.98314	7.50077	6.55194	15.6793	6.38165	21.7032	2.81178	19.8026	5.89912	10.5044	3.99155	26.1699	515.601	0.154022	0.139438	0.600676	3.03113	-2712.8	352.803			5.67862	14.5881	9.50449	13.5553
	3.08621	7.81349	6.28604	17.6533	6.48613	22.289	2.72444	19.657	5.93758	11.0754	3.96857	26.102	544.38	0.154415	0.139188	0.593918	3.01017	-2713.27	378.447			5.72858	15.4762	9.43968	13.7153
	3.0732	8.06389	6.33967	19.6311	6.72364	23.9335	2.7148	19.5791	6.06117	11.8994	3.91565	25.9084	553.291	0.154735	0.139863	0.589905	2.9931	-2714.7	411.701			5.82559	16.7627	9.4517	13.9078
	3.02438	8.3415	6.51373	22.6774	6.94122	25.7227	2.72247	19.1671	6.13615	12.9546	3.91535	25.5242	540.486	0.155036	0.139935	0.583991	2.97194	-2716.5	450.672			5.95987	18.4471	9.3419	14.1314
	3.00053	8.64394	6.5576	24.9851	6.93911	26.1185	2.71971	19.1098	6.41236	13.8655	3.88677	25.4593	519.449	0.155169	0.140334	0.580565	2.95975	-2717.44	483.711			6.06736	19.3476	9.41397	14.4039
	2.97738	9.03634	6.58686	27.3074	6.75323	26.1384	2.73706	19.3564	6.61591	13.9314	3.88302	24.914	506.385	0.154867	0.140149	0.581068	2.94477	-2719.07	510.789			6.20019	20.0664	9.56979	14.2428
	2.94644	9.36998	6.68218	28.6996	6.65099	26.0155	2.69191	19.0601	6.85475	13.7364	3.81629	23.812	483.74	0.154656	0.140048	0.585409	2.91636	-2720.96	540.266			6.33287	20.4554	9.53558	13.7882
	2.99718	9.41523	6.84333	29.7691	6.67428	26.5472	2.69914	19.5085	7.18691	13.7507	3.79993	23.0931	449.361	0.154335	0.1405	0.59465	2.89065	-2721.8	573.898			6.41858	20.9969	9.79818	13.5479
	3.02114	9.61857	6.95238	30.6493	6.60824	27.6611	2.73822	19.9271	7.57119	13.9943	3.76671	22.1947	408.488	0.154427	0.141541	0.600239	2.87697	-2723.3	609.721			6.5307	21.6395	10.0788	13.3186
	2.98046	9.68527	7.04558	31.3315	6.7397	28.4862	2.79903	19.7322	7.74206	14.2362	3.70531	21.6009	361.29	0.154199	0.141996	0.603007	2.84984	-2724.97	648.991			6.57043	22.1858	10.0911	13.1808
	3.01706	9.72205	7.07784	33.7025	6.8007	28.935	2.85761	19.7932	7.82555	14.4165	3.68683	21.195	327.046	0.154743	0.1421	0.601401	2.81981	-2725.29	684.226			6.60565	23.1461	10.1588	13.0995
	3.00889	9.73715	7.11476	33.44	6.71038	29.2146	2.85029	20.2794	8.08684	13.4461	3.71541	20.2954	307.068	0.154859	0.143132	0.596241	2.78492	-2725.85	720.014			6.62026	23.1217	10.4055	12.4856
	3.03572	9.78721	7.11228	33.689	6.90812	28.611	2.89565	20.47	8.03788	12.9028	3.69255	18.7327	296.392	0.155422	0.143272	0.589714	2.75566	-2726.67	755.129			6.64507	23.0694	10.4678	11.776
	3.05021	9.79154	7.06778	32.5749	7.0491	28.1485	2.91835	21.5472	8.24953	12.9018	3.648	16.9812	281.957	0.156243	0.143683	0.581374	2.74466	-2726.14	791.054			6.63651	22.5908	10.905	11.177
	3.04651	9.79616	7.05789	33.4625	7.34649	27.0986	2.91898	21.8941	8.07131	12.921	3.57709	15.6179	267.206	0.156694	0.144276	0.570849	2.756	-2725.81	825.972			6.63352	22.6359	10.9615	10.7053
	3.07758	9.73086	7.24268	35.4897	7.7198	26.347	2.93843	21.9247	7.92051	12.2266	3.50063	14.3937	270.369	0.15702	0.144479	0.557554	2.77252	-2725.66	862.001			6.68371	23.1855	10.9279	10.0403
	3.10226	9.40784	7.22763	36.5219	8.12419	25.7493	2.90097	22.6052	7.58273	11.464	3.50922	13.5445	291.957	0.157716	0.143692	0.550051	2.78137	-2724.12	901.223			6.57924	23.4651	11.0296	9.50591
	3.09203	9.44638	7.34274	38.3484	8.14565	24.4437	2.87604	22.9641	7.43195	10.8757	3.51321	12.4753	324.209	0.15816	0.143587	0.539956	2.79466	-2722.99	939.342			6.62705	23.6459	11.0907	8.95472
	3.12566	9.55458	7.54359	37.3213	8.37227	23.0554	2.84824	22.9735	7.46759	9.71731	3.3531	11.7395	353.134	0.157956	0.143665	0.527562	2.82669	-2722.42	978.475			6.74128	22.9163	11.0964	8.26998
	3.12065	9.65779	7.74214	36.8619	8.54553	21.1521	2.74275	22.8769	7.37842	9.36429	3.20444	10.6341	363.085	0.156931	0.143866	0.510068	2.86049	-2720.58	1018.59			6.84019	22.1865	10.9994	7.73427
	3.14392	9.83435	7.95544	36.5855	8.61668	20.1796	2.71446	22.7286	7.20965	8.7175	3.02391	9.87261	365.343	0.155514	0.143743	0.499437	2.89537	-2718.83	1059.09			6.9779	21.7939	10.8842	7.20467
	3.0683	9.92794	8.16746	36.9697	8.73673	18.6101	2.6695	21.8022	7.1282	8.22284	2.94108	9.55904	379.548	0.154243	0.143694	0.500968	2.91678	-2718.03	1095.44			7.05457	21.4388	10.5333	6.90765
	3.0482	10.9875	8.25286	36.3877	8.55556	16.7788	2.64678	21.2219	7.40178	7.71936	2.84006	9.33936	395.687	0.15349	0.143071	0.503729	2.93602	-2716.57	1131			7.42951	20.574	10.4235	6.63292
	3.02434	11.364	8.29737	34.3258	8.21669	14.6077	2.61254	20.0898	7.56457	7.61881	2.70321	9.32468	404.573	0.152804	0.1433	0.509149	2.94781	-2716.89	1165.17			7.5619	19.05	10.089	6.5489
	2.94821	11.5771	8.30797	31.379	7.65832	12.2722	2.6678	19.1683	8.32256	7.64015	2.66466	10.3669	409.149	0.152246	0.143521	0.508673	2.97796	-2720.33	1197.29			7.6111	17.1032	10.0529	6.89057
	2.90545	11.688	8.29014	27.9223	7.22845	10.0847	2.60028	18.1488	8.48496	8.3685	2.72403	11.7723	408.318	0.151546	0.14338	0.514874	3.00177	-2714.61	1230.82			7.62787	15.0785	9.74467	7.62163
	2.88115	11.7718	8.04315	25.4438	6.76985	8.52001	2.53979	18.21	9.19583	10.2924	2.89684	15.0382	401.075	0.151162	0.142899	0.523925	3.01923	-2684.47	1258.14			7.56535	13.5779	9.98189	9.40916
	2.83235	11.8557	7.80666	23.7476	6.07518	7.65862	2.54227	18.9715	9.66746	13.4376	3.06017	18.9423	407.54	0.151404	0.142865	0.533398	3.03361	-2624.07	1279.39			7.49823	12.4938	10.3938	11.8134
	2.80239	11.6461	7.42622	22.9465	5.63956	6.68451	2.57761	20.7511	10.0775	17.4731	3.29869	24.8862	418.984	0.151936	0.143469	0.547168	3.0557	-2539.82	1302.78			7.29156	11.7569	11.1354	15.2193

## Sheet: P209 U3
	Ra Li	Oi Li	Oe Li	MF Li	ICO Li	LO Li	Ra Re	Oi Re	Oe Re	MF Re	ICO Re	LO Re	EKG	Kippwinkel	Rotwinkel	Kraft x	Kraft y	Druck li	Druck re			Bauch links	Rücken links	Bauch rechts	Rücken rechts
	1.53185	5.78536	2.33844	25.4632	8.35172	7.03896	1.74736	8.82202	2.50773	22.9515	3.1728	19.7408	411.25	0.152941	0.303491	1.17596	2.54934	39	-3344.64			3.21855	13.618	4.35904	15.2884
	1.52859	6.09788	2.26122	26.1135	7.57083	6.73025	1.76138	8.8164	2.44353	29.1069	3.91615	22.9257	377.049	0.153026	0.303803	1.18564	2.54269	38	-3344.69			3.2959	13.4715	4.34044	18.6496
	1.64137	6.08469	2.23387	26.5992	6.81854	6.4986	1.87365	8.74234	2.4113	35.4521	4.65445	25.3688	366.61	0.153523	0.304719	1.18197	2.53195	1.44971	-3344.2			3.31998	13.3054	4.34243	21.8251
	1.67717	6.16354	2.24902	25.9551	6.27354	6.0732	1.89648	8.69024	2.37038	39.3918	5.53429	27.5149	364.803	0.153925	0.305323	1.17921	2.53504	11	-3344.08			3.36324	12.7673	4.31904	24.147
	1.7695	5.96968	2.29704	25.0782	5.28537	5.81557	1.97747	8.81917	2.41002	43.6245	6.17398	28.9014	358.806	0.154459	0.304957	1.18457	2.55309	-40.1843	L			3.3454	12.0597	4.40222	26.2333
	1.9524	5.75845	2.41294	24.2258	4.90439	5.45923	2.13641	8.74638	2.40285	46.616	6.89089	30.046	345.883	0.155194	0.304773	1.18677	2.56928	-22.4249	-3343.82			3.3746	11.5298	4.42855	27.851
	2.17162	5.55326	2.57908	22.2121	4.86794	5.30561	2.37559	8.43393	2.39195	47.5976	7.6525	31.2607	338.837	0.155366	0.304385	1.19368	2.5793	-177.198	-3344.11			3.43465	10.7952	4.40049	28.8369
	2.46573	5.3518	2.77942	19.7487	4.84919	4.9433	2.65073	7.84672	2.36782	47.0148	8.49814	31.0786	339.309	0.156316	0.305137	1.18609	2.58775	-440.713	-3344.15			3.53232	9.84706	4.28842	28.8638
	2.76161	5.05965	3.07885	18.2807	4.87757	4.65329	2.99452	7.17734	2.36643	45.1019	8.71165	30.169	338.782	0.157492	0.30589	1.18544	2.5852	-762.323	-3344.1			3.63337	9.27052	4.17943	27.9942
	2.9506	5.02906	3.31098	16.8452	5.1403	4.40067	3.1861	6.89791	2.36864	42.3209	8.90248	29.014	339.688	0.158248	0.306603	1.19261	2.58676	-1107.46	-3344.48			3.76354	8.79538	4.15089	26.7458
	3.18875	5.01373	3.56855	15.4017	5.00793	4.06032	3.44847	6.47904	2.36723	40.4722	9.0032	27.3441	342.943	0.158365	0.306447	1.19264	2.58406	-1423.85	-3344.39			3.92367	8.15664	4.09825	25.6065
	3.33399	5.35643	3.71373	13.7398	4.95732	3.59989	3.6111	5.86258	2.33908	37.6781	9.34918	25.4745	327.132	0.157972	0.307409	1.18135	2.57066	-1687.07	-3344.52			4.13472	7.43235	3.93759	24.1673
	3.46121	5.78241	3.76437	11.9054	4.75923	3.26912	3.77154	5.57699	2.31024	34.4633	9.53472	23.1745	314.375	0.157283	0.308927	1.17148	2.55689	-1907.17	-3344.89			4.336	6.64458	3.88626	22.3909
	3.57766	5.99224	3.76021	9.93485	4.54929	2.90976	3.93633	5.46569	2.28781	31.5659	9.27623	19.36	334.846	0.1565	0.310387	1.16173	2.53525	-2077.04	-3344.75			4.44337	5.79797	3.89661	20.0674
	3.709	6.49291	3.88623	8.80835	4.65535	2.76975	4.09105	5.48476	2.34317	30.6241	8.82547	16.0242	372.162	0.155924	0.310099	1.15417	2.52482	-2202.98	-3345.13			4.69605	5.41115	3.97299	18.4912
	3.59666	7.05088	3.80412	7.65082	4.38527	2.6638	3.96682	5.35443	2.36363	29.8205	8.72228	12.8241	404.365	0.155305	0.309508	1.15512	2.53284	-2292.13	-3345.26			4.81722	4.89996	3.89496	17.1223
	3.56538	7.56481	3.7219	6.86297	3.98658	2.57627	3.94898	4.92691	2.44738	29.0973	8.58658	10.3279	421.744	0.155733	0.308492	1.15424	2.53709	-2340.12	-3345.14			4.9507	4.47527	3.77443	16.0039
	3.42868	8.17979	3.54481	6.308	3.79061	2.65862	3.82637	4.49547	2.49343	27.6974	8.10499	8.72411	420.062	0.156205	0.308501	1.1518	2.54486	-2368.71	-3345.23			5.05109	4.25241	3.60509	14.8422
	3.33809	8.50948	3.41425	6.05783	3.71125	2.71554	3.69743	4.0714	2.58496	25.9755	7.31943	7.54584	413.566	0.157129	0.307325	1.14961	2.54728	-2383.09	-3345.15			5.08727	4.16154	3.45127	13.6136
	3.14354	8.82326	3.30388	5.77765	3.60088	2.85162	3.50996	3.64343	2.72019	24.7317	6.61994	6.65306	411.031	0.157349	0.306018	1.15003	2.55211	-2384.32	-3345.11			5.09023	4.07671	3.29119	12.6682
	2.87306	9.39078	3.26741	5.36296	3.41576	2.95038	3.18887	3.22904	2.83969	23.1817	5.94537	6.00547	395.76	0.158684	0.30499	1.14915	2.56096	-2380.08	-3345.36			5.17708	3.9097	3.08587	11.7108
	2.53391	9.57942	2.99469	5.05378	3.14765	2.99419	2.82632	2.92103	2.92246	20.7379	5.3436	5.47517	365.89	0.159323	0.304752	1.15682	2.55742	-2369.46	-3345.1			5.03601	3.73187	2.88993	10.5189
	2.39669	9.79762	2.86243	4.68614	2.97228	3.17975	2.6686	2.87109	3.00169	18.2695	4.75613	5.06556	328.56	0.15944	0.304263	1.16365	2.54643	-2356.27	-3345.29			5.01891	3.61272	2.84712	9.36374
	2.23952	9.8348	2.7811	4.28737	2.80966	3.47357	2.45694	3.00532	3.03154	16.1122	4.2083	4.70977	304.333	0.15879	0.304347	1.16984	2.54163	-2345.37	-3345.41			4.95181	3.52353	2.83126	8.34342
	2.11038	10.0162	2.68366	4.19698	2.76453	3.82972	2.30469	3.28304	3.04649	14.6238	3.89366	4.41664	306.276	0.158865	0.304556	1.18422	2.53272	-2332.89	-3345.53			4.93676	3.59707	2.87808	7.64471
	2.01855	10.1087	2.64802	4.30345	2.82335	4.23512	2.21528	3.50167	3.01935	13.9276	3.52277	4.21028	321.374	0.158536	0.304824	1.19506	2.51786	-2323.28	-3345.77			4.92508	3.78731	2.9121	7.22023
	1.97087	10.1577	2.61615	4.40066	2.78702	4.50161	2.11345	3.72059	2.94122	13.7305	3.13773	3.98595	321.358	0.158254	0.305182	1.20977	2.50044	-2317.05	-3345.62			4.9149	3.89643	2.92509	6.95139
	1.89219	10.0697	2.56839	4.51281	2.73856	4.72623	2.04547	3.89251	2.93532	13.1375	2.88264	3.80945	318.23	0.157808	0.305909	1.22646	2.50248	-2310.35	-3345.55			4.84342	3.99253	2.95777	6.60987
	1.87027	10.1511	2.55463	4.58597	2.7106	5.13215	2.01407	4.17534	2.93548	13.3792	2.60456	3.71115	324.885	0.157521	0.306637	1.23487	2.50198	-2306.26	-3345.76			4.85866	4.14291	3.04163	6.56496
	1.87558	10.035	2.49241	4.77197	2.72779	5.46793	2.00379	4.44089	2.89069	13.5609	2.37985	3.74409	341.861	0.157749	0.306942	1.23935	2.51258	-2303.52	-3345.52			4.80098	4.32256	3.11179	6.56161
	1.88532	9.87655	2.37715	5.27484	2.8253	5.75021	2.02145	4.68036	2.8388	14.3383	2.30724	3.87773	353.28	0.15782	0.307291	1.2489	2.52254	-2301.52	-3345.63			4.713	4.61678	3.1802	6.84109
	1.87568	9.51579	2.36535	5.5828	2.92424	6.05195	2.02542	4.70209	2.73855	14.9866	2.49525	4.08169	348.68	0.158253	0.307912	1.2576	2.52432	-2303.18	-3345.82			4.58561	4.85299	3.15535	7.18786
	1.93735	9.37577	2.32996	6.17442	2.90597	6.2263	2.09166	5.07123	2.66737	15.6608	2.59716	4.16356	323.793	0.158987	0.309067	1.26222	2.53436	-2305.16	-3345.57			4.54769	5.10223	3.27675	7.47384
	1.95087	9.05423	2.29604	6.38574	2.90675	6.28734	2.12226	5.46599	2.68373	15.5823	2.74309	4.25783	308.213	0.160155	0.309785	1.25847	2.54518	-2308.32	-3345.85			4.43371	5.19327	3.42399	7.52774
	1.98959	8.74369	2.16927	6.36787	3.04802	6.15103	2.20511	6.04343	2.57897	15.6195	2.90069	4.34201	305.877	0.160478	0.309761	1.24861	2.54626	-2314.52	-3345.97			4.30085	5.18897	3.60917	7.62075
	1.9887	8.36106	2.15808	6.45917	3.02454	5.96178	2.20768	6.31752	2.3689	16.0474	3.09183	4.5227	308.046	0.160412	0.309853	1.23427	2.54671	-2321.9	-3345.74			4.16928	5.1485	3.63137	7.88731
	1.99737	7.98254	2.16975	6.55284	2.9945	5.74892	2.23649	6.65746	2.2496	15.884	3.28501	5.04966	317.629	0.15977	0.310551	1.22691	2.54525	-2330.41	-3346.11			4.04988	5.09875	3.71452	8.07289
	1.98434	8.0234	2.17692	6.60682	2.90954	5.38337	2.25898	6.90199	2.13804	15.89	3.40982	5.31333	338.692	0.15935	0.31127	1.21871	2.54075	-2340.52	-3346.06			4.06155	4.96657	3.76634	8.20438
	2.01682	8.01269	2.15368	6.51591	2.76747	4.98753	2.28142	7.2128	2.11852	15.0561	3.35509	5.47981	368.379	0.158845	0.310447	1.21377	2.54327	-2349.77	-3345.83			4.06106	4.75697	3.87091	7.96367
	1.99408	7.94462	2.11492	6.17813	2.74928	4.77496	2.25997	7.36156	2.05638	14.4177	3.40109	6.01667	400.614	0.158247	0.309439	1.21038	2.53826	-2360.07	-3346.26			4.01788	4.56746	3.89264	7.94514
	1.97112	7.7351	2.10386	5.99348	2.64849	4.56501	2.21448	7.27143	1.94221	14.5047	3.43213	6.37191	425.392	0.157349	0.308518	1.20586	2.53534	-2371.73	-3346.05			3.93669	4.40233	3.80937	8.10291
	1.98811	7.69829	2.11874	6.03875	2.55809	4.48872	2.19463	7.15774	1.85901	15.0204	3.55753	6.93577	431.375	0.157151	0.308072	1.19641	2.52911	-2383.16	-3345.9			3.93505	4.36185	3.73712	8.50457
	2.04131	7.65658	2.17579	6.29429	2.58402	4.31741	2.28984	7.34547	1.90008	15.2794	3.69055	7.57262	427.925	0.156498	0.30805	1.19018	2.5266	-2394.08	-3346.38			3.9579	4.39857	3.84513	8.84752
	2.07136	7.68782	2.14346	6.15012	2.57416	4.18924	2.29431	7.20143	1.93773	15.183	3.828	8.16597	412.987	0.156617	0.308083	1.17507	2.52162	-2404.22	-3345.94			3.96755	4.30451	3.81115	9.05899
	2.12069	7.49622	2.11594	5.97154	2.55251	4.18557	2.33383	7.27665	1.99296	15.2797	3.99968	8.45619	380.361	0.157122	0.308127	1.15882	2.52871	-2412.81	-3346.01			3.91095	4.23654	3.86781	9.24519
	2.05612	7.36105	2.07948	5.78749	2.52536	4.24562	2.26876	7.1816	2.02978	15.283	4.06327	8.7399	347.053	0.157725	0.308974	1.13705	2.53191	-2420.6	-3346.46			3.83222	4.18616	3.82671	9.36205
	2.00786	7.21965	2.07714	5.76417	2.54189	4.24804	2.22841	6.93758	1.97772	15.3221	4.28942	8.93902	325.861	0.157494	0.310383	1.10938	2.5503	-2426.36	-3345.81			3.76822	4.1847	3.71457	9.51686
	2.01805	7.24963	2.09205	5.63581	2.5448	4.18632	2.2337	6.96813	1.92647	15.588	4.43855	9.14274	313.186	0.157483	0.311493	1.09325	2.57433	-2429.18	-3346.18			3.78657	4.12231	3.70943	9.72311
	1.99823	7.40074	2.08547	5.33618	2.48177	4.23	2.19921	6.80558	1.95099	15.3925	4.45972	9.13266	318.207	0.157361	0.312109	1.0862	2.59198	-2428.6	-3346.45			3.82815	4.01598	3.65193	9.66164
	1.97587	7.71778	2.06586	4.777	2.43772	4.14576	2.15476	6.41021	1.98262	14.447	4.5052	8.93809	335.94	0.157912	0.312258	1.0815	2.61338	-2426.18	-3345.68			3.91983	3.78683	3.51587	9.29677
	1.94417	7.77939	2.11406	4.33505	2.47108	3.96532	2.14859	6.08418	1.98961	13.5464	4.64462	8.50458	352.999	0.158116	0.312419	1.07716	2.64031	-2422.72	-3346.47			3.94587	3.59048	3.40746	8.89852
	1.87934	7.87643	2.14806	4.12034	2.47433	3.76321	2.07534	5.52443	2.02409	12.9718	4.75007	8.2925	366.313	0.157827	0.312995	1.07109	2.66151	-2419.08	-3346.34			3.96795	3.45263	3.20795	8.67146
	1.88383	7.89211	2.19467	3.95653	2.5509	3.43675	2.07934	5.11371	1.99037	12.9659	4.94671	8.25735	368.724	0.157298	0.3133	1.06852	2.69551	-2415.03	-3345.64			3.9902	3.31473	3.06114	8.72332
	1.90897	8.0537	2.20733	3.5706	2.5367	3.16909	2.10491	4.84288	2.1597	12.8176	5.0267	8.11847	361.019	0.157122	0.31304	1.07747	2.71305	-2410.23	-3346.78			4.05667	3.09213	3.03583	8.65426
	1.92537	8.33307	2.23834	3.45364	2.53848	2.9889	2.10705	4.52445	2.3062	12.1689	5.30841	8.23924	345.084	0.156529	0.313031	1.07712	2.73308	-2405.9	-3346.1			4.16559	2.99367	2.97923	8.57219
	1.92162	8.29421	2.27814	3.34528	2.53188	2.85107	2.13114	4.48183	2.4128	11.7451	5.61635	8.3202	323.442	0.156324	0.312964	1.07725	2.75195	-2403.1	-3345.87			4.16465	2.90941	3.00859	8.56057
	1.91276	8.26334	2.29063	3.24611	2.54973	2.94004	2.14143	4.33074	2.43012	11.2443	5.86542	8.67013	303.378	0.156224	0.313414	1.08943	2.76693	-2400.94	-3347.02			4.15558	2.91196	2.96743	8.59329
	1.93271	8.38559	2.24693	3.108	2.51856	3.03695	2.13602	4.1929	2.49978	11.0978	6.24974	8.89579	290.441	0.156036	0.312759	1.10388	2.7794	-2398.7	-3345.77			4.18841	2.88784	2.9429	8.74778
	1.92923	8.46961	2.18112	3.05697	2.51297	3.08616	2.14066	3.99423	2.45337	11.2063	6.4063	9.13551	291.27	0.156386	0.312058	1.12348	2.781	-2395.89	-3346.28			4.19332	2.88536	2.86275	8.91603
	1.94256	8.6339	2.16959	3.11792	2.47468	3.29294	2.13794	3.95247	2.49393	11.4478	6.63659	9.52662	302.105	0.156131	0.311538	1.13648	2.76887	-2392.75	-3346.95			4.24868	2.96185	2.86145	9.20366
	1.9817	8.76103	2.23702	3.23999	2.46456	3.65307	2.16871	4.01288	2.45941	12.1028	6.64992	9.8965	316.367	0.156263	0.31082	1.14496	2.75653	-2390.31	-3345.4			4.32658	3.11921	2.88034	9.54972
	1.9712	8.76337	2.29978	3.39565	2.4632	4.03909	2.16169	3.82531	2.38971	12.97	6.58872	10.3174	321.787	0.15695	0.310192	1.15941	2.74265	-2387.82	-3346.7			4.34479	3.29931	2.79224	9.95872
	1.97347	8.89119	2.2618	3.49929	2.4807	4.16429	2.11742	3.75729	2.29401	13.7763	6.43961	11.1914	319.035	0.157522	0.309596	1.16971	2.73244	-2384.85	-3346.48			4.37549	3.38143	2.72291	10.4691
	1.97325	8.89549	2.27357	3.60489	2.46638	4.22058	2.08999	3.80658	2.26897	15.0287	6.40918	11.7888	313.609	0.157001	0.309257	1.17414	2.7275	-2381.42	-3345.12			4.38077	3.43062	2.72184	11.0756
	1.95694	9.00784	2.27647	3.68011	2.42244	4.41532	2.1049	3.99856	2.1924	15.9316	6.04255	12.2483	305.307	0.156871	0.309342	1.16585	2.71543	-2378.65	-3346.92			4.41375	3.50596	2.76528	11.4075
	1.97303	8.98361	2.3247	3.77813	2.422	4.65351	2.12091	4.05021	2.17153	16.6504	5.80614	13.3592	295.193	0.156228	0.30937	1.15739	2.70245	-2376.62	-3345.74			4.42712	3.61788	2.78089	11.9386
	1.9911	9.01654	2.31811	3.88313	2.44158	4.63349	2.11117	4.11656	2.19123	18.0215	5.52124	14.4238	285.502	0.156298	0.309496	1.1422	2.68821	-2375	-3345.22			4.44192	3.65274	2.80632	12.6555
	1.93004	8.72144	2.27013	4.18614	2.45412	4.58753	2.08915	4.39988	2.12577	19.0382	5.34887	15.3647	276.51	0.156203	0.309065	1.13665	2.67106	-2373.79	-3347.03			4.3072	3.7426	2.8716	13.2506
	1.88463	8.55892	2.15443	4.25717	2.43742	4.62625	2.032	4.81195	2.11272	19.2656	5.16923	16.2242	272.136	0.155548	0.309181	1.12636	2.65405	-2372.54	-3345.01			4.19932	3.77361	2.98556	13.553
	1.83176	8.28252	2.14806	4.34294	2.41144	4.73031	2.00061	5.21146	2.04217	19.4965	5.1351	17.1274	284.282	0.155027	0.309323	1.11812	2.62893	-2372.04	-3345.86			4.08744	3.82823	3.08475	13.9196
	1.78128	7.96491	2.05885	4.45423	2.39408	4.86355	2.01719	5.77501	1.92544	19.7537	4.97896	18.198	295.274	0.155033	0.308433	1.1145	2.59638	-2372.01	-3346.89			3.93501	3.90396	3.23921	14.3102
	1.70712	7.55715	2.0441	4.68733	2.42033	4.97364	1.92981	6.20386	1.87051	19.6739	5.13909	18.772	295.203	0.154307	0.307663	1.11414	2.55828	-2372.06	-3344.52			3.76945	4.0271	3.33472	14.5283
	1.70133	7.4445	2.01966	4.89028	2.4694	4.99412	1.90355	6.60186	1.84039	20.4557	5.20618	19.1107	294.156	0.153536	0.30694	1.11057	2.52229	-2372.45	-3346.69			3.72183	4.11793	3.4486	14.9242
	1.65439	7.13113	1.99803	5.01988	2.45714	5.3401	1.86917	6.72755	1.74649	20.1126	5.21548	19.4718	298.818	0.153452	0.306809	1.11479	2.4909	-2373.25	-3346.15			3.59452	4.27237	3.44774	14.9333
	1.66368	6.8195	2.02073	5.04383	2.46368	5.49934	1.84513	6.6058	1.68421	19.8268	5.24657	20.2057	309.444	0.15309	0.30777	1.11703	2.47032	-2374.03	-3344.42			3.5013	4.33562	3.37838	15.093
	1.6691	6.85292	2.00974	5.2427	2.48169	5.41315	1.86143	6.39123	1.6446	20.1172	5.25296	20.6067	323.266	0.153197	0.307468	1.12078	2.44708	-2374.9	-3347.12			3.51059	4.37918	3.29909	15.3256
	1.67642	7.03638	2.00783	5.55765	2.50038	5.5299	1.88112	6.04319	1.63313	20.5819	5.25813	21.0014	325.178	0.152732	0.307473	1.11653	2.41805	-2375.39	-3344.99			3.57354	4.52931	3.18581	15.6138
	1.70018	7.25526	2.03113	5.69517	2.60997	5.57527	1.86105	5.56349	1.64196	20.488	5.33804	21.0183	333.394	0.152545	0.308203	1.09938	2.39951	-2375.81	-3344.78			3.66219	4.6268	3.02216	15.6148
	1.70856	7.34589	2.04311	5.60739	2.58375	5.54778	1.86961	4.93963	1.67669	20.3431	5.20515	20.9832	369.253	0.153118	0.30877	1.08731	2.39936	-2375.98	-3346.86			3.69919	4.57964	2.82865	15.5105
	1.69752	7.12988	2.08263	5.48939	2.57445	5.46207	1.89742	4.74589	1.72383	19.5735	5.41034	20.6579	399.865	0.152897	0.309439	1.0793	2.38448	-2375.63	-3343.57			3.63667	4.50864	2.78905	15.2139
	1.73672	7.16025	2.11522	5.48673	2.59744	5.3182	1.92931	4.96144	1.77507	19.0498	5.63805	20.1287	402.342	0.152606	0.309742	1.07245	2.36942	-2375.34	-3345.18			3.67073	4.46746	2.8886	14.9388
	1.76693	7.26125	2.24413	5.27278	2.61472	4.97627	1.97045	5.24177	1.84415	17.9761	5.97007	19.1746	388.56	0.153369	0.308891	1.06302	2.35231	-2375.13	-3345.77			3.75744	4.28792	3.01879	14.3736
	1.74611	7.15309	2.34573	5.03357	2.62785	4.9929	1.96569	5.56118	1.88327	16.866	6.4138	18.3163	375.036	0.154075	0.308817	1.07287	2.3442	-2374.69	-3342.62			3.74831	4.21811	3.13672	13.8654
	1.76756	6.84522	2.43548	4.55529	2.63793	4.88979	2.0228	6.35523	1.91566	15.5711	6.79333	16.8665	386.361	0.154656	0.309277	1.08374	2.369	-2374.56	-3345.63			3.68275	4.02767	3.43123	13.077
	1.76006	6.58104	2.56409	4.33146	2.56966	4.74774	2.04098	6.77453	1.99048	14.4876	6.77907	15.4548	413.117	0.155135	0.309278	1.08876	2.37665	-2374.83	-3344.3			3.63506	3.88295	3.602	12.2405
	1.80934	6.41698	2.6977	4.15248	2.62037	4.69737	2.16594	7.44246	2.05961	13.9933	6.89182	14.1538	413.308	0.155978	0.308899	1.0864	2.3939	-2374.87	-3342.76			3.64134	3.82341	3.88933	11.6796
	1.81864	6.26108	2.8445	3.95821	2.57671	4.75381	2.17988	8.0668	2.07805	13.3375	6.88795	12.9683	380.857	0.157055	0.30795	1.10058	2.42441	-2375.71	-3346.11			3.64141	3.76291	4.10825	11.0646
	1.77981	6.00089	2.97154	3.71226	2.57942	4.87147	2.17272	8.20024	2.10907	12.4789	6.84581	11.8044	372.584	0.157796	0.306994	1.1042	2.4549	-2376.17	-3342.99			3.58408	3.72105	4.16068	10.3764
	1.78171	5.98011	3.05684	3.60888	2.60038	5.10114	2.18635	8.49639	2.12889	11.9691	6.76717	10.8112	379.126	0.158212	0.306934	1.10433	2.48519	-2376.63	-3343.66			3.60622	3.77013	4.27054	9.84916
	1.7991	5.93143	3.14503	3.70666	2.59275	5.42401	2.15782	8.92274	2.12416	11.9526	6.44181	10.3473	381.721	0.157953	0.306813	1.10281	2.52151	-2377.58	-3346.14			3.62519	3.90781	4.40158	9.58057
	1.76093	5.87792	3.22936	3.85447	2.60779	5.84823	2.11807	8.71318	2.11792	12.6607	6.02298	10.6967	379.583	0.157896	0.306906	1.09679	2.5506	-2377.99	-3341.87			3.62274	4.1035	4.31639	9.79346
	1.72448	5.59855	3.19363	3.99996	2.71468	6.33236	2.11481	8.63793	2.07212	13.2969	6.03389	10.9016	366.528	0.157643	0.306774	1.09072	2.58391	-2378.72	-3344.73			3.50555	4.349	4.27495	10.0775
	1.63982	5.39734	3.2886	4.44057	2.78128	7.0563	1.98394	8.27097	2.01613	14.2725	6.05009	11.3088	339.109	0.157587	0.307562	1.10024	2.60734	-2379.94	-3321.66			3.44192	4.75938	4.09035	10.5438
	1.60316	5.35582	3.15847	4.94895	3.23144	8.12301	1.91932	8.33614	1.97231	15.8585	5.75766	11.5305	326.173	0.157512	0.308345	1.10906	2.62566	-2380.64	-3225.17			3.37248	5.43447	4.07593	11.0489
	1.53618	5.36274	3.07618	5.92927	3.96076	9.12065	1.8755	8.31104	2.02279	17.498	5.52024	11.6224	327.451	0.156931	0.309072	1.1158	2.63821	-2382.21	-3048.99			3.32503	6.33689	4.06978	11.5469
	1.47616	5.21915	3.08043	7.75524	5.21332	10.2248	1.82114	8.06529	2.06688	20.7704	5.27093	11.6756	320.489	0.156484	0.309356	1.13383	2.64311	-2383.93	-2698.49			3.25858	7.73111	3.98444	12.5723
	1.44428	5.21143	3.15731	9.32106	6.51607	11.7858	1.78201	7.68804	2.04707	23.0593	5.12386	11.52	310.432	0.15669	0.308986	1.14715	2.63836	-2385.87	-2068.27			3.271	9.20765	3.83904	13.2344
	1.42309	5.28428	3.32777	11.1223	8.53563	13.3066	1.75071	7.68316	2.04258	25.0611	4.93961	11.0273	290.201	0.156722	0.308908	1.1652	2.63969	-2388.19	-1106.36			3.34504	10.9882	3.82548	13.676
	1.4325	5.56382	3.29091	14.2228	10.1804	15.5791	1.74157	7.55476	2.04186	27.5212	4.66931	10.6972	263.103	0.156099	0.308316	1.17829	2.63135	-2390.58	-7.20073			3.42907	13.3274	3.7794	14.2959
	1.44745	5.52658	3.18366	18.2387	12.1618	18.5145	1.76394	7.40071	1.99154	32.5188	4.39271	10.1534	258.963	0.155918	0.307672	1.18027	2.62348	-2393.47	1140.45			3.3859	16.305	3.71873	15.6883
	1.46616	5.51014	3.14964	21.2387	13.9804	21.1964	1.78299	7.26743	2.04596	36.5059	4.30273	9.65424	285.972	0.154946	0.308002	1.17371	2.6155	-2396.61	2250.45			3.37531	18.8052	3.69879	16.8209
	1.53737	5.56255	3.09219	24.9014	16.5818	23.3151	1.84346	7.09622	2.09724	39.4943	4.17044	9.44511	322.005	0.154468	0.308482	1.17718	2.5969	-2400.85	3241.35			3.39737	21.5994	3.67897	17.7033
	1.58641	5.61848	2.9628	27.0636	19.0716	24.6307	1.90948	7.14029	2.10394	41.3089	4.11293	8.90596	343.844	0.153583	0.308601	1.18211	2.57528	-2406.38	4075.19			3.38923	23.5886	3.7179	18.1093
	1.70485	5.66378	2.77443	29.3691	20.4215	26.2545	2.13831	7.00694	2.18047	43.0757	4.197	8.61136	361.805	0.153028	0.308843	1.1896	2.55144	-2412.59	4605.34			3.38102	25.3484	3.77524	18.628
	1.90034	5.56869	2.49556	31.1239	20.5832	28.0683	2.37667	6.60637	2.25489	44.437	4.38808	8.44491	400.925	0.152695	0.308089	1.1907	2.53876	-2417.96	4823.56			3.32153	26.5918	3.74597	19.09
	2.06665	5.25625	2.43753	31.1535	21.1022	28.3855	2.60614	6.41674	2.31455	44.9829	4.73274	8.4233	446.595	0.15304	0.308745	1.18874	2.52607	-2422.16	4886.87			3.25347	26.8804	3.77914	19.3797
	2.36509	5.13676	2.39697	30.9359	21.4874	27.9478	2.99687	6.17353	2.48101	44.006	4.84521	8.33227	470.076	0.153164	0.308891	1.19127	2.50386	-2425.7	4857.85			3.29961	26.7904	3.8838	19.0611
	2.60272	5.01124	2.33193	31.2939	21.5437	26.9559	3.31563	5.61453	2.51616	41.8053	4.99903	8.22945	461.155	0.154201	0.308994	1.20554	2.48431	-2429.36	4732.84			3.31529	26.5979	3.81544	18.3446
	2.91129	4.6336	2.29002	30.2962	20.4845	25.4243	3.73734	5.08357	2.47961	39.3537	5.26229	7.7122	432.616	0.154943	0.308748	1.20252	2.46849	-2431.51	4496.01			3.2783	25.4017	3.76684	17.4427
	3.21507	4.23629	2.24361	29.2395	18.7793	24.2118	4.14301	4.81037	2.52084	36.6659	5.38166	7.21737	402.98	0.155832	0.308378	1.19459	2.46169	-2433.22	4140.85			3.23166	24.0769	3.82474	16.4216
	3.4132	3.82127	2.17127	27.3669	17.7578	22.1324	4.37602	5.14613	2.54571	33.5611	5.43175	6.84043	393.477	0.15611	0.30873	1.18966	2.46067	-2435.28	3663.18			3.13525	22.419	4.02262	15.2778
	3.54972	3.47802	2.06131	25.2872	17.115	19.8732	4.56236	5.42964	2.56916	29.6312	5.42673	6.19293	385.796	0.156852	0.308968	1.17999	2.46177	-2438.41	3042.85			3.02968	20.7585	4.18706	13.7503
	3.71437	3.3672	2.03219	23.633	16.501	17.8146	4.78612	5.5318	2.57873	25.6727	5.29577	5.2747	353.976	0.156812	0.308552	1.17228	2.4722	-2441.83	2298.43			3.03792	19.3162	4.29888	12.0811
	3.83036	3.30295	2.02273	22.3403	16.2983	15.5672	4.8781	5.70532	2.47627	21.5096	5.30616	4.41394	325.647	0.156322	0.308336	1.16166	2.4913	-2445.6	1448.11			3.05201	18.0686	4.35323	10.4099
	3.87514	3.20976	1.99379	19.9578	16.2562	13.6207	4.94436	5.85824	2.45029	17.6205	5.21549	3.70471	331.767	0.155345	0.308148	1.14992	2.49694	-2449.29	599.734			3.02623	16.6115	4.41763	8.84689
	3.87996	3.06263	1.98759	18.1013	15.863	11.7923	4.95229	5.91439	2.45686	14.1683	5.02478	3.488	344.928	0.155149	0.307515	1.14664	2.5088	-2452.58	-200.389			2.97672	15.2522	4.44118	7.56035
	3.72145	2.83444	2.03802	16.5542	15.523	10.6656	4.74492	6.08738	2.37604	11.6365	4.89744	3.17826	347.147	0.154177	0.30739	1.13756	2.52937	-2454.65	-902.963			2.86464	14.2476	4.40278	6.57074
	3.61235	2.66529	2.15037	15.1887	14.8452	9.29254	4.61167	6.09518	2.27172	9.54108	4.75823	2.97899	337.514	0.153523	0.307845	1.11947	2.54727	-2454.63	-1514.1			2.80934	13.1088	4.32619	5.75943
	3.51426	2.51879	2.25374	14.4597	14.1063	8.1696	4.44737	6.46136	2.13799	8.6015	4.54352	2.95117	335.11	0.152758	0.307831	1.11771	2.56084	-2453.89	-1966.19			2.76226	12.2452	4.34891	5.3654
	3.33262	2.35118	2.45985	13.5547	12.7908	7.14172	4.17355	6.99503	2.0302	7.87628	4.29786	2.91665	349.272	0.151508	0.308126	1.12917	2.54922	-2452.54	-2266.97			2.71455	11.1624	4.39959	5.03026
	3.05192	2.20862	2.63757	11.8928	11.0424	6.57958	3.88671	7.38153	1.96764	7.06422	4.19088	2.96423	360.101	0.150618	0.308283	1.13639	2.53809	-2450.47	-2439.71			2.6327	9.83825	4.41196	4.73977
	2.8469	2.16513	2.80525	10.9722	9.64284	6.26081	3.62097	7.97303	1.91263	6.58414	4.13635	3.03797	347.626	0.149841	0.308407	1.14107	2.54506	-2448.11	-2535.14			2.60576	8.95861	4.50221	4.58615
	2.5642	2.11994	2.98743	10.0814	8.3506	6.10196	3.2423	8.72296	1.82047	6.15515	3.94267	3.24468	325.159	0.149136	0.308824	1.13594	2.55885	-2445.4	-2575.08			2.55719	8.17797	4.59525	4.4475
	2.43965	2.10849	3.14892	9.63438	7.24763	5.86565	3.06563	9.13534	1.78702	5.88922	3.76994	3.37527	319.412	0.148897	0.308615	1.13951	2.56902	-2442.77	-2569.44			2.56569	7.58255	4.66266	4.34481
	2.34249	2.21136	3.30684	8.98504	6.68264	5.79283	2.94723	9.46347	1.77204	5.36375	3.62087	3.58415	344.06	0.148855	0.308472	1.14573	2.57032	-2440.01	-2545.06			2.62023	7.15351	4.72758	4.18959
	2.20691	2.27179	3.37006	8.15187	6.33938	5.80659	2.77524	10.1256	1.80796	5.09557	3.5278	3.93992	378.923	0.148813	0.308739	1.14847	2.56642	-2437.31	-2519.63			2.61625	6.76595	4.90293	4.18776
	2.06772	2.25727	3.3553	7.64947	5.93487	5.60453	2.60543	10.716	1.76379	4.68016	3.48773	4.21344	386.258	0.149357	0.308612	1.14239	2.59909	-2434.5	-2502.37			2.5601	6.39629	5.02839	4.12711
	2.05314	2.29157	3.31637	7.46688	5.87452	5.53649	2.54581	11.0189	1.75174	4.58403	3.35658	4.62161	374.132	0.150378	0.308596	1.13175	2.62402	-2430.58	-2494.61			2.55369	6.29263	5.10547	4.18741
	2.00296	2.31313	3.23373	7.09044	5.6164	5.65021	2.44685	11.2662	1.73979	4.52188	3.17902	5.05714	377.304	0.151229	0.308416	1.12261	2.63624	-2424.09	-2479.19			2.51661	6.11902	5.15094	4.25268
	1.96373	2.34009	3.18401	7.14491	5.32091	5.93039	2.41572	10.9617	1.70452	4.74714	3.06714	5.80977	389.039	0.151505	0.308244	1.11824	2.62855	-2416.52	-2476.66			2.49594	6.13207	5.0273	4.54135
	1.89331	2.40939	2.98702	7.36255	5.18675	6.24898	2.32608	10.7287	1.68492	5.04377	2.89932	6.75102	397.138	0.152096	0.307931	1.11719	2.61807	-2407.89	-2488.72			2.42991	6.26609	4.91325	4.89804
	1.83598	2.42331	2.78494	8.07327	5.16114	6.47639	2.28819	10.4948	1.69723	5.3143	2.89128	7.43897	393.6	0.152357	0.307366	1.10773	2.61084	-2398.9	-2496.26			2.34808	6.57026	4.82674	5.21485
	1.78691	2.4246	2.61024	8.76783	5.04955	6.70534	2.26827	9.62394	1.68566	5.60159	2.8453	7.82845	360.041	0.151936	0.307082	1.10059	2.59786	-2389.18	-2504.68			2.27392	6.84091	4.52596	5.42511
	1.75847	2.48666	2.37135	9.6093	5.31965	7.02952	2.22195	8.68869	1.70755	5.8735	2.7607	8.20681	323.789	0.152517	0.306334	1.09609	2.57728	-2380	-2512.52			2.20549	7.31949	4.20607	5.61367
	1.77632	2.64804	2.16335	9.94959	5.07459	7.2359	2.22099	8.06138	1.68582	6.20595	2.72338	8.39989	316.373	0.152659	0.306494	1.09283	2.57095	-2370.88	-2522.06			2.1959	7.42003	3.9894	5.77641
	1.71293	2.82515	2.04228	10.1174	4.87646	7.36713	2.18421	7.42283	1.67627	6.21839	2.65089	8.53293	317.308	0.152756	0.306779	1.09921	2.56972	-2363.9	-2550.24			2.19345	7.45367	3.7611	5.80074
	1.71501	3.12143	1.9322	10.0321	4.97019	7.27924	2.16189	6.91188	1.7266	6.28135	2.62129	8.3086	315.471	0.153438	0.307288	1.10286	2.58148	-2358.4	-2571.61			2.25621	7.42716	3.60013	5.73708
	1.70511	3.37013	1.90217	10.2872	5.31469	7.2517	2.13979	6.52823	1.74789	6.65104	2.64904	7.93692	308.058	0.153494	0.308136	1.09758	2.58043	-2354.2	-2594.22			2.32581	7.61786	3.47197	5.74566
	1.71136	3.62856	1.918	10.7982	6.07428	6.99706	2.14195	6.21591	1.7768	6.73378	2.58016	7.59893	295.624	0.153935	0.308643	1.09616	2.58802	-2351.43	-2639.44			2.41931	7.95651	3.37822	5.63762
	1.67825	4.01921	1.91224	11.0394	6.7267	7.05024	2.11258	5.95277	1.84532	6.72339	2.53924	7.4739	294.588	0.154672	0.309441	1.09027	2.6052	-2349.68	-2698.74			2.53657	8.27212	3.30356	5.57884
	1.64382	4.42858	1.91599	10.9969	7.11184	7.10476	2.0885	5.84473	1.93154	6.67771	2.51179	7.12611	310.395	0.155127	0.310217	1.08395	2.61601	-2348.35	-2771.45			2.6628	8.40451	3.28826	5.43854
	1.62427	4.63848	1.96905	11.6259	7.73605	7.37686	2.08621	5.99184	2.02272	6.48172	2.48767	6.82456	323.638	0.155254	0.309963	1.08735	2.62263	-2348.77	-2850.83			2.74393	8.91292	3.36692	5.26465
	1.68528	4.78624	2.00382	12.051	8.33067	7.63031	2.11352	5.97304	2.05363	6.43189	2.50435	6.36813	334.334	0.155494	0.3093	1.08441	2.62603	-2349.2	-2914.22			2.82511	9.33733	3.38006	5.10146
	1.71464	4.81631	1.95381	11.9959	8.8132	7.9352	2.17718	5.9951	2.07047	5.93487	2.5037	6.14184	332.721	0.155556	0.308598	1.07545	2.63394	-2349.78	-2984.31			2.82825	9.58142	3.41425	4.86014
	1.71958	4.80451	1.94354	11.9428	9.47294	8.08225	2.18181	6.01337	2.0569	5.2561	2.43386	5.90141	333.441	0.155517	0.308191	1.07071	2.63725	-2349.93	-3056.25			2.82254	9.83267	3.41736	4.53046
	1.68442	4.76863	1.90084	11.7989	9.25389	8.25338	2.11267	5.89421	2.07831	4.41538	2.37185	5.47022	340.802	0.156261	0.30848	1.06887	2.63136	-2349.99	-3110.32			2.78463	9.76873	3.36173	4.08581
	1.71098	4.53992	1.91458	11.3418	9.0981	8.23845	2.14086	5.93548	2.05652	4.14546	2.41909	5.44591	347.754	0.156717	0.307565	1.0703	2.62482	-2350	-3159.67			2.72183	9.55946	3.37762	4.00349
	1.74083	4.30064	1.93152	11.0715	9.06693	8.16751	2.13098	6.05759	1.99297	3.95842	2.43226	5.29138	354.734	0.156516	0.307237	1.07548	2.62507	-2349.4	-3200.22			2.65766	9.4353	3.39385	3.89402
	1.74894	4.13634	1.90888	10.5275	9.14868	8.12578	2.12738	5.91994	1.93038	3.8616	2.48854	5.12623	365.045	0.156251	0.307215	1.0766	2.6282	-2348.32	-3234.91			2.59805	9.26734	3.3259	3.82546
	1.73815	3.96064	1.87104	10.3474	9.22754	7.98211	2.10078	5.8772	1.91197	3.71974	2.45663	5.01336	372.458	0.156616	0.307165	1.07497	2.6282	-2347.82	-3271.81			2.52328	9.18568	3.29665	3.72991
	1.7681	3.8537	1.9612	10.638	9.24428	7.89773	2.12168	5.85084	1.91086	3.69122	2.45058	4.92594	362.918	0.156874	0.306761	1.08542	2.61775	-2346.98	-3298.83			2.52767	9.26001	3.29446	3.68925
	1.80159	3.78826	2.0097	10.4371	8.83507	8.05642	2.1827	5.89673	1.97153	3.64516	2.48989	4.76743	348.873	0.157195	0.306416	1.10158	2.61257	-2346.78	-3316.69			2.53318	9.10952	3.35032	3.63416
	1.82714	3.73278	2.07573	10.1606	8.47832	8.27326	2.22222	6.01565	1.93907	3.61669	2.51582	4.4923	336.769	0.156985	0.306089	1.11139	2.60649	-2346.52	-3334.52			2.54522	8.97073	3.39231	3.5416
	1.7979	3.70468	2.10634	10.0006	8.80858	8.48763	2.16711	6.08189	1.93854	3.5476	2.44897	4.22565	327.391	0.156673	0.307079	1.11947	2.5851	-2346.16	-3341.94			2.5363	9.09892	3.39585	3.40741
	1.78208	3.54443	2.14865	9.76794	8.98011	8.70182	2.18425	6.06776	1.93768	3.36176	2.3943	4.02606	305.563	0.15702	0.307588	1.12444	2.55986	-2346.95	-3345.45			2.49172	9.14996	3.39656	3.26071
	1.74215	3.37797	2.16107	9.78039	9.07318	9.00348	2.14827	6.20899	1.96061	3.25716	2.30044	3.96446	275.643	0.157443	0.308473	1.11877	2.52687	-2347.35	-3345.63			2.42707	9.28568	3.43929	3.17402
	1.73291	3.18796	2.18256	9.61446	8.84238	9.15672	2.16469	6.13505	1.9551	3.3277	2.29552	4.09326	253.944	0.157756	0.308754	1.12952	2.49203	-2347.25	-3344.63			2.36781	9.20452	3.41828	3.23883
	1.67735	3.06224	2.13945	9.17393	8.91946	9.29969	2.07025	6.08613	1.94336	3.22628	2.25744	3.93669	248.346	0.157432	0.309259	1.1387	2.46935	-2348.13	-3345.97			2.29301	9.13103	3.36658	3.14014
	1.60666	2.9075	2.13001	8.98789	9.02323	9.28511	1.96325	6.0594	1.90184	3.11395	2.20834	4.02686	260.531	0.157249	0.309003	1.13708	2.46279	-2347.68	-3345.22			2.21473	9.09874	3.30816	3.11639
	1.55245	2.77105	2.0771	8.99907	9.14474	9.25671	1.89929	6.01576	1.90757	3.09278	2.1694	4.0993	277.101	0.15699	0.308608	1.14089	2.4622	-2347.69	-3345.07			2.13353	9.1335	3.27421	3.12049
	1.52888	2.69263	2.06226	9.31994	8.92914	9.82978	1.88828	5.98338	1.91921	3.0988	2.14089	4.22627	292.26	0.156664	0.307883	1.14196	2.47113	-2348.33	-3345.94			2.09459	9.35962	3.26362	3.15532
	1.50686	2.69095	2.02239	9.94509	8.65299	10.0538	1.84984	5.92754	2.00832	3.11079	2.13479	4.2582	305.257	0.156085	0.307001	1.1497	2.4765	-2347.42	-3345.03			2.0734	9.55062	3.2619	3.16792
	1.51227	2.742	1.98812	10.389	8.66272	10.3007	1.86422	5.80705	2.02828	3.07993	2.10613	4.31285	316.278	0.155759	0.306187	1.16143	2.47408	-2348.16	-3345.37			2.0808	9.78415	3.23318	3.1663
	1.46946	2.87533	1.93701	10.7396	8.64797	10.8199	1.82825	5.7853	2.07939	2.98367	2.04291	4.21587	328.855	0.154868	0.306479	1.16008	2.47863	-2349.22	-3345.6			2.09393	10.0692	3.23098	3.08082
	1.48423	2.9766	1.94279	11.0789	8.49638	11.4063	1.90021	5.72094	2.1093	2.9826	2.01758	4.21505	335.729	0.154564	0.306461	1.16231	2.48051	-2349.09	-3344.82			2.13454	10.3272	3.24348	3.07174
	1.51248	3.1042	1.92073	11.4839	8.69825	12.0356	1.9194	5.93633	2.15488	2.98294	1.99522	4.14716	324.55	0.154352	0.306343	1.16031	2.49546	-2351.19	-3345.36			2.17914	10.7392	3.33687	3.04177
	1.5296	3.23808	1.9464	11.9421	9.1759	12.8602	1.96644	6.00911	2.24802	3.05896	2.00436	4.10285	314.264	0.153693	0.306945	1.15818	2.49358	-2352.38	-3345.1			2.23803	11.3261	3.40786	3.05539
	1.49425	3.53212	1.92681	12.2988	9.40837	13.1742	1.95124	5.93344	2.34626	3.14184	1.98083	4.03854	321.263	0.152565	0.307921	1.15737	2.49391	-2353.02	-3344.78			2.31773	11.6271	3.41031	3.05374
	1.48118	3.8144	1.91456	12.6775	9.37372	14.1036	1.94114	5.65589	2.35801	3.15278	1.95111	4.09024	342.129	0.150873	0.308413	1.1502	2.49337	-2356.09	-3345.21			2.40338	12.0516	3.31835	3.06471
	1.46452	4.08345	1.8971	12.7996	9.3931	15.1023	1.94367	5.70373	2.40605	3.1713	1.95642	4.12028	353.635	0.14913	0.308775	1.14564	2.5025	-2356.63	-3344.79			2.48169	12.4317	3.35115	3.08267
	1.45285	4.26501	1.9222	12.8797	9.54082	15.487	1.9167	5.7905	2.46826	3.24039	2.00129	4.12442	350.502	0.148042	0.308286	1.14038	2.51425	-2358.11	-3344.82			2.54669	12.6358	3.39182	3.12203
	1.4476	4.39263	1.85837	13.2985	9.76978	16.1278	1.85701	6.06927	2.59253	3.45476	1.98017	4.0419	336.091	0.147305	0.308247	1.13299	2.52884	-2361.01	-3345.05			2.5662	13.0654	3.50627	3.15894
	1.46152	4.60645	1.89148	13.9748	10.2567	16.494	1.85383	5.78264	2.68201	3.63768	1.97166	4.06285	333.855	0.146425	0.307944	1.12746	2.54359	-2361.1	-3344.68			2.65315	13.5752	3.43949	3.22406
	1.45109	4.68043	1.89167	14.5451	10.595	16.4352	1.86325	5.81654	2.74456	3.76669	1.97195	4.15419	349.555	0.145193	0.307607	1.12022	2.57117	-2363.42	-3344.94			2.6744	13.8585	3.47478	3.29761
	1.47536	4.81111	1.93949	14.9776	10.5978	16.8572	1.89214	6.01474	2.72865	3.88363	1.98226	4.1569	366.14	0.145214	0.306857	1.10379	2.58596	-2365.33	-3344.91			2.74199	14.1442	3.54517	3.34093
	1.5161	4.82226	1.94798	15.0049	10.7145	16.589	1.91513	6.36021	2.81839	3.99071	1.98446	4.12811	366.099	0.145525	0.306528	1.08422	2.60604	-2364.72	-3344.68			2.76211	14.1028	3.69791	3.36776
	1.5516	4.71118	2.05075	15.2104	11.2519	16.3459	1.91116	6.49767	2.94194	4.37019	1.96609	4.11079	361.941	0.145889	0.306852	1.06292	2.61551	-2367.27	-3344.96			2.77118	14.2694	3.78359	3.48236
	1.56784	4.61676	2.06305	15.5448	11.56	16.0978	1.92	6.4891	2.93526	4.66991	1.96451	4.08137	365.619	0.145684	0.306721	1.04684	2.62698	-2367.67	-3344.77			2.74922	14.4009	3.78145	3.57193
	1.57462	4.77411	2.08402	15.324	11.6862	16.1528	1.92036	6.46557	2.9071	5.29865	1.97763	4.02768	380.311	0.145475	0.306581	1.0392	2.63124	-2367.6	-3344.73			2.81092	14.3876	3.76434	3.76799
	1.60163	5.00944	2.14716	15.4008	11.1634	16.041	1.9377	6.97927	2.94052	5.54345	1.99439	3.93556	390.017	0.145376	0.306325	1.04301	2.63692	-2370.82	-3344.97			2.91941	14.2017	3.9525	3.82446
	1.66009	5.28825	2.2183	14.8943	10.5425	16.0097	1.97081	7.65913	2.86759	5.59405	2.03369	3.88937	384.95	0.145955	0.306041	1.04773	2.63686	-2370.39	-3344.67			3.05555	13.8155	4.16585	3.83904
	1.69196	5.37766	2.26307	14.909	10.3434	15.6701	1.97712	8.31256	2.86908	6.06327	2.05694	3.86984	359.248	0.146425	0.305911	1.04857	2.64567	-2372.1	-3344.84			3.11089	13.6408	4.38625	3.99668
	1.6674	5.4675	2.30392	14.566	10.5895	15.6801	1.96901	8.63341	2.87792	6.2541	2.14707	3.86152	327.677	0.14673	0.305606	1.05645	2.63849	-2375.51	-3344.95			3.14627	13.6119	4.49345	4.08756
	1.68051	5.50888	2.26009	14.5473	9.99052	15.4226	1.99459	8.9078	2.89073	6.28955	2.17783	3.95245	300.131	0.147144	0.304772	1.06647	2.63588	-2374.94	-3344.7			3.14983	13.3201	4.59771	4.13994
	1.6726	5.82965	2.30972	14.2128	9.73142	15.5572	2.03182	9.17686	2.90023	6.2468	2.17368	4.09622	285.49	0.147011	0.304567	1.07096	2.6291	-2377.91	-3345.01			3.27066	13.1671	4.70297	4.17223
	1.6542	5.97398	2.31204	14.2056	9.81596	15.0066	2.02412	9.51756	2.93986	6.32617	2.15901	4.16475	278.479	0.147716	0.304759	1.06689	2.62209	-2379.72	-3344.95			3.3134	13.0094	4.82718	4.21664
	1.6486	5.93011	2.27961	13.8011	9.87	14.5502	1.99429	10.0804	2.94168	6.57547	2.16413	4.33181	271.503	0.147955	0.305877	1.05397	2.60599	-2378.36	-3344.84			3.28611	12.7404	5.00544	4.35714
	1.59485	6.00375	2.22839	13.6862	10.2507	14.6576	1.95452	9.85046	2.96738	6.74369	2.12185	4.3771	262.003	0.148606	0.305757	1.03718	2.59168	-2381.72	-3345.17			3.27566	12.8648	4.92412	4.41422
	1.5314	5.9692	2.26945	13.6402	10.3083	14.4523	1.88445	9.16435	2.93469	6.57952	2.09777	4.42877	264.048	0.148578	0.306061	1.03591	2.57828	-2381.52	-3344.94			3.25668	12.8003	4.66116	4.36868
	1.53231	6.04011	2.31941	13.5562	10.1239	14.077	1.8804	8.98736	2.84382	6.58539	1.98838	4.36409	285.198	0.14821	0.306656	1.04301	2.57703	-2380.68	-3344.95			3.29728	12.5857	4.57053	4.31262
	1.4785	6.13545	2.41772	13.8275	10.3575	13.7241	1.82728	8.85619	2.74187	6.58601	1.94964	4.27287	312.306	0.148937	0.307249	1.05655	2.58183	-2383.95	-3345.28			3.34389	12.6364	4.47511	4.26951
	1.47903	5.96989	2.46534	14.2658	10.7341	13.1011	1.75151	9.02336	2.66285	6.68713	1.86538	4.16689	346.638	0.149585	0.307218	1.07337	2.59601	-2382.56	-3344.91			3.30475	12.7003	4.47924	4.2398
	1.44496	5.6773	2.51346	14.823	10.7515	12.5111	1.71601	8.86568	2.51996	6.31261	1.79342	4.34545	380.754	0.150413	0.30635	1.0845	2.60756	-2383.39	-3345.16			3.21191	12.6952	4.36722	4.15049
	1.42564	5.49517	2.60087	15.1636	10.9486	11.903	1.64661	8.59439	2.49524	5.84946	1.71725	4.38783	413.369	0.15103	0.305499	1.09677	2.62472	-2386.48	-3345.26			3.17389	12.6717	4.24541	3.98485
	1.45577	5.33402	2.67138	15.8756	10.8986	10.9238	1.64586	8.51178	2.53705	5.97425	1.69989	4.89516	439.77	0.150819	0.305373	1.10454	2.62995	-2386.25	-3344.88			3.15372	12.566	4.23156	4.18976
	1.43969	5.46194	2.67505	16.2674	10.6641	9.92968	1.62508	8.8606	2.53068	6.20695	1.67112	5.61031	450.845	0.150847	0.304379	1.11706	2.62606	-2397.56	-3345.29			3.19223	12.2871	4.33879	4.49613
	1.46319	5.34836	2.62436	18.0295	10.6442	9.32605	1.59151	8.92127	2.56589	6.70322	1.70202	6.94228	451.955	0.150728	0.303741	1.13161	2.61717	-2421.41	-3345.2			3.1453	12.6666	4.35956	5.11584
	1.47788	5.36027	2.54475	19.4163	10.4935	8.57571	1.59735	8.79106	2.52313	7.88821	1.76767	9.46491	442.5	0.150299	0.304185	1.13777	2.59808	-2410.67	-3344.96			3.12763	12.8285	4.30385	6.3736
	1.45988	5.47915	2.46278	20.6851	9.67982	7.88628	1.59591	8.79946	2.54677	10.6627	2.08594	12.2709	415.786	0.150544	0.304287	1.13968	2.57458	-2210.69	-3345.34			3.13394	12.7504	4.31405	8.33986
	1.49011	5.70771	2.4655	23.2215	8.79578	7.38477	1.60362	8.95564	2.61113	16.7686	2.48309	15.8557	391.433	0.15033	0.304987	1.13778	2.56288	-1890.87	-3344.82			3.22111	13.134	4.39013	11.7024
	1.51088	5.95653	2.34362	24.8222	8.08575	7.0658	1.70689	8.83798	2.54221	22.7611	3.09397	19.7649	370.026	0.149852	0.304957	1.14621	2.54271	-1499.72	-3344.64			3.27034	13.3246	4.36236	15.2067

## Sheet: P210 U3
	Ra Li	Oi Li	Oe Li	MF Li	ICO Li	LO Li	Ra Re	Oi Re	Oe Re	MF Re	ICO Re	LO Re	EKG	Kippwinkel	Rotwinkel	Kraft x	Kraft y	Druck li	Druck re			Bauch links	Rücken links	Bauch rechts	Rücken rechts
	1.85554	9.12826	3.76083	48.7069	5.30928	7.75449	1.89086	10.1473	5.05651	51.5951	4.44857	32.276	234.361	0.119221	0.339488	1.02297	3.02572	40	3116.34			4.91488	20.5902	5.69823	29.4399
	1.90007	9.58396	3.6703	50.3712	5.32985	7.48129	1.96811	10.2363	5.19101	54.6333	4.64238	32.6939	241.99	0.119387	0.33941	1.03982	3.02342	35	3119.99			5.05144	21.0608	5.79848	30.6565
	1.89659	9.73499	3.68387	51.5918	5.52284	7.72144	2.00155	10.2377	5.26286	55.8161	4.88205	33.1155	252.665	0.119428	0.339677	1.04576	3.01771	1.34448	3122.8			5.10515	21.612	5.83402	31.2712
	1.90064	9.43602	3.54384	52.5716	5.82659	8.41291	2.03786	10.5746	5.15199	56.9235	4.98839	32.59	259.317	0.119518	0.340377	1.04898	3.00792	11	3126.12			4.96017	22.2704	5.92147	31.5006
	1.96359	9.30092	3.55792	53.7727	6.36337	9.12581	2.12357	10.6671	5.10115	58.1084	5.19323	31.6296	270.552	0.119654	0.341114	1.05071	3.007	41.5243	L			4.94081	23.0873	5.96393	31.6437
	2.00202	9.01571	3.59409	55.4492	6.77443	9.94969	2.19179	10.5247	4.95918	59.5266	5.53108	30.8725	289.696	0.119652	0.341768	1.04195	3.00525	213.858	3131.43			4.8706	24.0578	5.8919	31.9767
	2.02372	8.72481	3.67278	56.95	7.14478	10.7699	2.25077	10.6052	4.89378	59.9532	5.74693	31.145	309.465	0.119363	0.341963	1.03837	3.00577	191.621	3133.61			4.8071	24.9549	5.91658	32.2817
	2.06864	8.39396	3.68307	57.1748	7.47832	11.2659	2.32818	10.7273	4.74991	62.0805	5.97713	30.8617	330.431	0.119346	0.341973	1.04293	3.00428	-19.0512	3137.21			4.71522	25.3063	5.93514	32.9731
	2.05087	7.78021	3.63386	56.8707	7.65033	11.9062	2.30591	10.3901	4.56628	63.598	6.09402	30.4638	353.489	0.119102	0.341856	1.04335	2.99783	-343.654	3141.56			4.48832	25.4757	5.7541	33.3852
	2.04304	7.15949	3.49727	56.1457	7.58884	12.3612	2.28221	10.097	4.44716	63.9362	6.10678	29.3328	376.092	0.118958	0.34119	1.04296	2.99745	-719.374	3145.6			4.23327	25.3652	5.6088	33.1253
	2.09237	6.65137	3.58747	55.2649	7.68162	12.9334	2.27591	9.46174	4.29483	62.1467	6.111	28.4299	404.798	0.119512	0.340696	1.03466	2.99866	-1110.86	3150.25			4.1104	25.2933	5.34416	32.2292
	2.03355	6.58368	3.61698	52.3476	7.5576	13.2712	2.20215	9.14082	4.18902	59.7539	5.98157	27.1321	425.555	0.12035	0.340707	1.02235	2.99785	-1487.92	3154.75			4.07807	24.3921	5.17733	30.9558
	1.98685	6.31472	3.50728	49.4224	7.26961	13.0515	2.09923	8.79369	4.0785	56.24	5.65782	26.152	448.018	0.120785	0.341065	1.01701	2.99862	-1825.63	3159.88			3.93628	23.2478	4.99047	29.3499
	1.9437	6.27118	3.46597	43.9048	6.84876	12.4503	2.07233	8.39611	3.70719	53.8279	5.27729	23.8857	471.225	0.120783	0.341907	1.00801	2.99265	-2096.77	3164.79			3.89362	21.068	4.72521	27.6636
	1.90532	6.24323	3.38932	37.9908	6.25252	11.9037	1.97403	7.9627	3.43856	47.9484	5.17172	21.1608	482.949	0.121364	0.34267	0.999373	2.97707	-2282.17	3169.57			3.84596	18.7156	4.45843	24.7603
	1.88645	6.2255	3.32187	34.7328	5.93606	11.7561	1.95233	7.85534	3.37186	43.484	5.11777	19.6613	479.536	0.121847	0.342488	0.979885	2.9665	-2398.99	3173.96			3.81127	17.475	4.39318	22.7544
	1.91418	6.30854	3.32662	32.5077	5.76387	11.7518	1.99228	7.68726	3.40215	40.6896	5.11893	18.6196	462.026	0.122345	0.342826	0.963451	2.96263	-2476.17	3177.78			3.84978	16.6745	4.36057	21.4761
	1.89713	6.62749	3.29374	29.541	5.55429	11.6017	1.96065	7.60585	3.41808	39.4043	5.22566	17.7085	431.647	0.121977	0.342916	0.946642	2.95366	-2527.58	3180.49			3.93945	15.5657	4.32819	20.7795
	1.8567	6.77289	3.30882	26.6528	5.28393	11.1466	1.96323	7.30137	3.60468	40.2751	5.41545	16.6553	395.769	0.121825	0.342743	0.941885	2.94342	-2560.13	3181.32			3.97947	14.3611	4.28976	20.7819
	1.84006	6.88993	3.30838	24.5854	4.93886	10.7084	1.99832	6.89807	3.84598	40.3226	5.60068	16.0417	364.958	0.121391	0.341547	0.92637	2.93766	-2581.24	3179.44			4.01279	13.4109	4.24746	20.655
	1.85111	7.53292	3.30569	22.7393	4.81693	10.8671	2.0253	6.72402	3.96405	39.7858	5.96678	14.6511	330.911	0.121257	0.341064	0.924169	2.93219	-2595.14	3175.77			4.22991	12.8078	4.23779	20.1346
	1.87891	7.99441	3.32947	21.947	4.68827	11.2261	2.06058	6.83374	4.18808	41.7075	6.03039	13.6054	296.136	0.121116	0.339844	0.921447	2.93668	-2601.84	3170.06			4.40093	12.6205	4.3608	20.4477
	1.89071	8.61183	3.39333	20.4614	4.63817	11.3582	2.07625	6.77771	4.33633	41.8888	6.02565	13.2298	277.651	0.120959	0.339324	0.921199	2.94628	-2605.52	3162.57			4.63196	12.1526	4.39676	20.3814
	1.85325	8.81722	3.48321	19.095	4.58837	11.4657	2.02488	6.86932	4.45727	42.1847	5.85064	12.8404	268.148	0.121081	0.339486	0.920847	2.9543	-2605.88	3153.2			4.71789	11.7163	4.45049	20.2919
	1.87533	8.90856	3.50257	18.9455	4.54746	11.1014	2.03084	7.04749	4.5059	42.2468	5.61178	12.4929	257.254	0.12104	0.340232	0.925568	2.95688	-2605.66	3143.44			4.76215	11.5315	4.52808	20.1172
	1.91147	9.34866	3.44183	19.0696	4.40464	10.8547	1.99063	7.05261	4.6245	41.7647	5.38699	12.4716	248.43	0.121213	0.340333	0.940433	2.96412	-2605.14	3133.74			4.90065	11.443	4.55591	19.8744
	1.92105	9.67597	3.38734	19.2065	4.36113	10.3937	1.9661	7.11697	4.53873	40.9595	5.11968	12.1241	246.286	0.120955	0.340712	0.940166	2.97191	-2604.42	3125.55			4.99479	11.3204	4.5406	19.4011
	1.90661	9.86136	3.42928	19.5282	4.26426	9.7374	1.92038	7.16658	4.88058	40.6202	4.78083	12.0143	244.256	0.120355	0.340541	0.94336	2.97959	-2605.5	3118.77			5.06575	11.1766	4.65585	19.1384
	1.83994	9.64269	3.4011	18.627	4.13661	9.014	1.90352	7.27197	4.95618	39.1739	4.78015	11.7954	241.757	0.119771	0.340462	0.959173	2.99812	-2607.04	3112.59			4.96125	10.5925	4.71055	18.5832
	1.81223	9.37905	3.3879	17.7869	4.07895	9.16791	1.89658	7.34938	5.07171	36.4911	4.60532	11.3566	241.452	0.119625	0.340908	0.977092	3.00902	-2608.78	3108.11			4.85973	10.3446	4.77256	17.4843
	1.8267	9.25101	3.30008	17.6705	4.00265	8.99218	1.9187	7.34758	5.5445	34.0278	4.71831	11.1713	231.897	0.118998	0.340588	0.996258	3.01438	-2611.41	3106.95			4.7926	10.2218	4.93693	16.6391
	1.78995	9.10833	3.16895	17.4604	3.82158	8.30661	1.91721	7.35416	5.84767	32.0359	4.67595	11.2139	216.646	0.11868	0.339745	1.01387	3.01992	-2614.11	3107.44			4.68907	9.86286	5.03968	15.9753
	1.75435	8.86251	3.13381	17.4894	3.78953	7.67863	1.93828	7.45451	6.04339	32.22	4.76537	11.1695	211.11	0.118329	0.338816	1.02208	3.02035	-2616.63	3109.47			4.58355	9.65253	5.14539	16.0516
	1.73549	8.36044	3.06413	16.0874	3.72408	7.377	1.94012	7.93515	6.29128	30.4758	4.82004	11.3589	206.052	0.11823	0.338782	1.02704	3.01769	-2619.74	3112.31			4.38669	9.06281	5.38885	15.5516
	1.72259	7.91077	3.05842	15.4581	3.72113	7.34299	1.93532	8.41914	6.36141	28.0414	4.99529	11.3277	199.913	0.118227	0.33908	1.02956	3.01784	-2622.57	3115.27			4.23059	8.84072	5.57196	14.7882
	1.72788	7.76738	3.00102	16.1721	3.72775	7.30785	1.94369	8.67069	6.19287	26.3481	5.04398	11.0792	196.533	0.118634	0.339173	1.03206	3.01238	-2625.24	3117.97			4.16542	9.06922	5.60242	14.1571
	1.7203	7.71571	3.0364	17.0493	3.79859	7.15187	2.00858	8.86176	6.35296	25.1674	5.0277	10.8349	196.476	0.118376	0.339014	1.03466	3.00488	-2629.12	3120.56			4.15747	9.33327	5.7411	13.6767
	1.7416	7.52825	3.05277	17.7773	3.82246	6.30133	2.0131	9.26398	6.02747	24.8103	4.87392	10.6704	189.922	0.117544	0.3387	1.03159	2.99966	-2632.91	3121.58			4.10754	9.30036	5.76818	13.4516
	1.74996	7.44242	3.08388	18.5865	3.94289	5.96132	2.03206	9.81025	5.9484	23.8747	4.86506	10.8899	185.725	0.117425	0.33851	1.02918	2.98706	-2636.43	3121.78			4.09209	9.4969	5.93024	13.2099
	1.74425	7.39552	3.15416	19.0248	3.97656	6.0751	2.04897	10.122	5.57345	22.2039	4.87043	11.1263	183.573	0.116583	0.338846	1.02041	2.9846	-2640.22	3121.77			4.09798	9.69215	5.91481	12.7336
	1.76792	7.06186	3.16719	19.6543	4.0779	6.10631	2.05019	10.1257	5.27653	22.1413	4.90512	11.635	182.595	0.116407	0.339267	1.026	2.98442	-2643.89	3121.09			3.99899	9.94616	5.81749	12.8938
	1.80604	7.04256	3.19135	20.5093	4.13113	6.07836	2.09266	9.92891	4.92662	23.233	4.93578	11.9588	178.357	0.115657	0.338678	1.02547	2.99045	-2647.6	3120.36			4.01332	10.2396	5.6494	13.3759
	1.80552	7.08503	3.28396	21.1028	4.10805	6.39451	2.10273	9.86536	4.57917	24.051	4.97434	12.5907	177.561	0.114487	0.338981	1.02963	2.9919	-2651.87	3120.55			4.05817	10.5351	5.51575	13.872
	1.83509	7.0006	3.33693	21.5837	4.10485	6.49114	2.0639	9.72785	4.21471	25.5794	4.84762	12.9482	180.73	0.113641	0.338908	1.03244	2.99258	-2655.55	3121.36			4.05754	10.7266	5.33549	14.4584
	1.84085	7.12283	3.33584	22.6653	4.03811	6.44475	2.02596	9.54655	3.96756	27.0822	4.81238	13.1991	184.102	0.112429	0.338708	1.02703	2.99623	-2658.97	3122.79			4.09984	11.0494	5.18002	15.0312
	1.8419	7.08328	3.33609	22.8148	3.98298	6.20375	2.01258	9.12367	3.72827	28.9782	4.65568	13.1576	190.35	0.111248	0.338769	1.01971	2.99688	-2662.98	3123.84			4.08709	11.0005	4.95484	15.5972
	1.81384	6.9251	3.25524	23.0191	3.84751	6.09942	1.97007	8.70822	3.66089	30.43	4.70874	13.1202	193.237	0.110424	0.338418	1.02219	3.00126	-2666.79	3124.75			3.99806	10.9887	4.77973	16.0863
	1.79234	6.82506	3.30873	23.5783	3.73871	5.91736	1.93401	8.52902	3.58844	31.1763	4.84985	13.0128	192.718	0.110215	0.338366	1.0182	3.00728	-2670.79	3126.9			3.97538	11.0781	4.68382	16.3463
	1.84053	6.98788	3.34273	24.0168	3.74557	5.93138	1.94558	8.4892	3.46602	31.2289	4.89643	12.9281	190.213	0.110144	0.338169	1.01145	3.00389	-2675.1	3128.37			4.05705	11.2312	4.6336	16.3511
	1.85908	6.87694	3.25408	24.7858	3.80701	5.93293	1.95891	8.44301	3.48994	31.958	4.8334	13.1914	187.437	0.110537	0.338315	0.999036	3.00008	-2679.18	3130.24			3.9967	11.5086	4.63062	16.6609
	1.82215	6.81921	3.26267	24.6278	3.78657	5.8127	1.88245	8.28558	3.41281	32.1199	4.72755	13.447	187.615	0.111578	0.338461	0.992903	2.99674	-2682.91	3132.42			3.96801	11.409	4.52695	16.7648
	1.86077	6.9274	3.21076	24.4948	3.87598	5.86516	1.92387	8.3074	3.38267	31.5101	4.76082	13.604	190.652	0.112485	0.338226	0.997576	2.99053	-2686.76	3134.21			3.99964	11.412	4.53798	16.625
	1.86393	6.97486	3.28685	24.8096	3.86711	5.87889	1.93976	8.32899	3.30188	30.9575	4.70393	13.9434	193.595	0.113929	0.338082	1.01129	2.98868	-2690.15	3136.26			4.04188	11.5185	4.52354	16.535
	1.86174	7.05757	3.2989	24.8557	3.90219	5.89867	1.93865	8.24414	3.21085	30.0653	4.72901	14.3263	194.971	0.114812	0.338373	1.01479	2.98651	-2693.05	3138.77			4.07274	11.5522	4.46455	16.3735
	1.88284	7.11699	3.33141	24.4964	3.95483	5.97449	1.95975	8.16135	3.33344	30.152	4.64073	14.5145	192.928	0.11544	0.339089	1.01039	2.98172	-2695.96	3140.36			4.11041	11.4752	4.48484	16.4358
	1.86051	6.93007	3.22665	23.7488	3.88586	6.08126	1.95748	8.0416	3.63058	29.1106	4.54173	14.2364	192.543	0.115608	0.339716	1.01163	2.97142	-2698.58	3142.13			4.00574	11.2386	4.54322	15.9629
	1.83454	6.86022	3.29347	22.4717	3.87118	5.9453	1.9411	8.161	3.6472	28.5533	4.41108	14.2705	186.973	0.115747	0.339979	1.0098	2.97212	-2700.57	3144.34			3.99607	10.7627	4.5831	15.745
	1.8579	6.79507	3.36038	20.9724	3.85615	5.77136	1.97463	8.31493	3.62895	27.9135	4.36911	14.4082	182.871	0.116043	0.341107	1.01982	2.96495	-2702.54	3145.66			4.00445	10.2	4.63951	15.5636
	1.8486	6.88494	3.30345	19.9788	3.81038	5.58294	1.96849	8.34002	3.67086	26.9656	4.21618	14.3783	178.794	0.115649	0.341526	1.02166	2.96676	-2704.15	3147.44			4.01233	9.79072	4.65979	15.1867
	1.79156	6.8011	3.22426	18.8585	3.71079	5.41188	1.91876	8.58696	3.80161	26.8114	4.14959	14.22	171.036	0.115533	0.342501	1.00731	2.96427	-2705.38	3149.52			3.93897	9.32705	4.76911	15.0603
	1.7622	6.71111	3.19256	17.3768	3.56147	5.25491	1.86025	8.71717	3.86761	26.6786	4.1334	13.9063	158.646	0.115636	0.342499	0.981983	2.95782	-2706.75	3150.43			3.88863	8.73107	4.81501	14.9061
	1.75464	6.74347	3.17978	16.3007	3.46213	5.0615	1.83626	8.74433	3.82738	26.7042	4.06219	13.7317	151.226	0.115787	0.342207	0.964226	2.93154	-2708.42	3151.59			3.89263	8.27476	4.80265	14.8327
	1.75462	6.90015	3.16672	15.4084	3.4187	4.86966	1.79153	8.80141	3.64727	26.5496	3.95189	13.8182	142.601	0.115985	0.341776	0.951544	2.91635	-2709.58	3153.02			3.9405	7.89893	4.74674	14.7732
	1.69738	7.10859	3.15948	15.442	3.30183	4.62502	1.75861	8.78425	3.44074	25.6195	3.91367	13.611	134.196	0.11651	0.340912	0.931069	2.90223	-2710.81	3153.32			3.98848	7.78963	4.6612	14.3814
	1.6684	7.33196	3.14815	15.0689	3.21884	4.64472	1.74107	8.80123	3.37452	25.528	3.84002	13.1449	132.532	0.117596	0.340419	0.912852	2.89034	-2711.75	3154.29			4.04951	7.64416	4.63894	14.171
	1.65779	7.34756	3.17999	14.6496	3.15791	4.57146	1.67245	8.72158	3.38545	24.9842	3.75282	12.7018	138.831	0.118118	0.339801	0.893141	2.87746	-2712.23	3154.62			4.06178	7.45965	4.59316	13.8129
	1.65507	7.197	3.22351	13.3601	3.12702	4.56659	1.65188	8.60954	3.36651	23.899	3.63735	12.5832	148.56	0.118958	0.339385	0.874249	2.87143	-2712.69	3153.83			4.02519	7.0179	4.54264	13.3732
	1.68285	7.3393	3.23447	12.7342	3.13761	4.67814	1.66832	8.42173	3.30895	24.0563	3.58597	12.6848	155.585	0.119301	0.339264	0.87473	2.87754	-2712.92	3154.15			4.08554	6.84997	4.46633	13.4424
	1.69573	7.41147	3.18918	12.685	3.18914	4.70564	1.65786	8.4885	3.13904	22.9465	3.45226	12.9655	164.229	0.119174	0.339743	0.879106	2.88222	-2712.34	3154.72			4.09879	6.85994	4.42847	13.1214
	1.73326	7.55709	3.15342	12.8381	3.10841	4.66522	1.69352	8.96266	3.27327	23.3031	3.40478	13.0632	170.29	0.119874	0.340291	0.888272	2.89041	-2711.33	3154.44			4.14792	6.87059	4.64315	13.257
	1.71777	7.37041	3.0748	12.5796	3.0524	4.84348	1.71527	8.87191	3.27929	24.6165	3.43554	13.9051	175.82	0.120343	0.340089	0.889613	2.90143	-2710.26	3155.37			4.05432	6.82517	4.62216	13.9857
	1.71295	7.25588	3.06451	12.2295	3.06185	4.94029	1.75968	8.93406	3.34269	26.0207	3.61132	14.5394	183.92	0.120439	0.340206	0.892744	2.90971	-2709	3155.99			4.01111	6.74388	4.67881	14.7238
	1.70081	7.21146	3.02134	12.6929	3.02193	4.95373	1.75105	8.91044	3.32093	27.654	3.72738	15.4908	189.914	0.120342	0.340622	0.900574	2.90816	-2708.05	3156.08			3.97787	6.88953	4.66081	15.6241
	1.66566	7.27903	2.98364	13.0123	2.94412	5.10346	1.77564	9.08277	3.29165	28.7752	3.8161	15.8265	191.309	0.119728	0.341504	0.911386	2.90327	-2707.05	3157.98			3.97611	7.01995	4.71669	16.1393
	1.63926	7.39971	2.94969	13.2568	2.93024	5.3163	1.76419	9.33812	3.27403	29.6834	3.85788	15.7877	190.433	0.119526	0.342489	0.91823	2.892	-2705.72	3159.52			3.99622	7.16779	4.79212	16.443
	1.64314	7.17777	2.96382	13.4286	2.81187	5.61784	1.78994	9.55156	3.27051	29.7242	3.94114	15.772	191.202	0.119679	0.34309	0.916294	2.89118	-2704.16	3160			3.92824	7.2861	4.87067	16.4791
	1.63744	7.25925	2.97033	12.9271	2.75666	6.12941	1.7952	9.43721	3.32473	29.8876	3.89261	15.9857	186.703	0.120239	0.343206	0.915684	2.89783	-2702.63	3161.59			3.95567	7.27105	4.85238	16.5887
	1.58466	7.32691	2.96542	12.5086	2.71595	6.52242	1.73641	9.4478	3.31578	30.0717	3.94201	16.4172	185.152	0.119782	0.343962	0.920849	2.89522	-2700.65	3162.5			3.959	7.249	4.83333	16.8103
	1.59794	7.48559	3.00001	12.9928	2.71507	6.71114	1.74304	9.83854	3.2584	29.2634	3.84155	16.607	178.535	0.118657	0.344406	0.940423	2.88998	-2698.32	3163.31			4.02785	7.47302	4.94666	16.5706
	1.57786	7.7368	2.93246	12.8572	2.73517	7.01175	1.68962	10.019	3.2505	29.0419	3.67458	16.422	169.901	0.118693	0.344294	0.954548	2.88885	-2695.49	3165.05			4.08238	7.53472	4.98639	16.3795
	1.60481	8.13308	2.95185	12.4314	2.76677	7.20391	1.70863	10.2426	3.24435	29.5308	3.65136	16.1039	158.857	0.119136	0.343985	0.958193	2.89649	-2692.09	3165.68			4.22991	7.46736	5.0652	16.4287
	1.5957	8.51404	2.98997	12.7212	2.73187	7.31784	1.77355	10.4123	3.30662	30.3139	3.73359	16.2551	149.786	0.119679	0.342437	0.959614	2.9016	-2688.5	3165.78			4.36657	7.59031	5.16417	16.7675
	1.59239	9.07598	3.03612	12.3458	2.73847	7.45373	1.79194	10.3721	3.37688	31.7865	3.93348	16.2012	142.143	0.11928	0.341799	0.970738	2.91244	-2685.05	3167.23			4.56817	7.51268	5.1803	17.3071
	1.56588	9.38336	3.04581	12.4551	2.77738	7.67007	1.76883	10.5866	3.41103	33.106	4.16952	15.8856	134.124	0.118831	0.341065	0.977945	2.91842	-2680.93	3167.17			4.66502	7.6342	5.25548	17.7204
	1.54924	9.92033	3.07162	12.9292	2.73493	8.02437	1.77581	10.6859	3.42612	35.2423	4.21846	15.7169	128.181	0.118299	0.340473	0.991605	2.92997	-2676.16	3167.28			4.84707	7.89616	5.29593	18.3926
	1.52766	10.4097	3.12891	12.9436	2.72869	8.3125	1.76288	10.6529	3.444	37.2733	4.33302	15.3704	127.141	0.117846	0.339717	0.990943	2.94982	-2670.56	3167.4			5.02208	7.99495	5.2866	18.9923
	1.52318	10.786	3.33486	13.1248	2.69361	8.75158	1.74361	10.5807	3.52668	38.4177	4.52869	15.131	135.901	0.117197	0.338926	0.984852	2.96555	-2664.41	3166.27			5.21469	8.19001	5.28367	19.3591
	1.48448	10.9882	3.47867	14.3892	2.6972	9.2106	1.73352	10.6524	3.51365	40.0744	4.57261	15.4183	142.033	0.116627	0.33836	0.981528	2.97571	-2657.89	3166.06			5.31712	8.76567	5.29985	20.0218
	1.50649	11.2747	3.55447	14.8342	2.71765	9.79015	1.72103	10.6016	3.71914	42.0904	4.72181	16.5554	144.634	0.116865	0.338355	0.988073	2.97759	-2650.72	3166.4			5.44524	9.11399	5.34727	21.1225
	1.52752	11.6698	3.53127	16.055	2.74799	10.3917	1.67311	10.5305	4.01377	44.0341	4.82991	17.4173	146.454	0.11686	0.338108	0.982702	2.98012	-2643.37	3165.55			5.5762	9.73156	5.40578	22.0938
	1.56485	11.9522	3.56122	17.2672	2.73925	11.1665	1.72266	10.5979	4.14448	45.2829	5.10454	18.4279	151.19	0.116493	0.337076	0.974752	2.98713	-2635.63	3165.87			5.69275	10.391	5.48835	22.9384
	1.5928	12.0203	3.59384	19.4929	2.77107	11.9706	1.76076	10.722	4.35187	47.9444	5.1737	19.2369	153.512	0.11585	0.336701	0.962629	2.98113	-2627.97	3172.61			5.73564	11.4115	5.61155	24.1183
	1.61294	12.2216	3.74486	20.7568	2.80659	12.6751	1.77766	10.5897	4.59167	51.1295	5.33128	19.371	154.848	0.116071	0.336147	0.955222	2.97185	-2620.33	3178.91			5.85979	12.0795	5.65302	25.2772
	1.7009	12.4426	3.76153	22.7645	2.98344	13.581	1.80382	10.6377	4.9201	54.7276	5.3525	20.2014	167.551	0.115935	0.335949	0.948822	2.96565	-2612.83	3185.82			5.96835	13.1096	5.78722	26.7605
	1.77429	12.771	3.90527	25.1146	3.22751	15.171	1.8919	10.8876	5.21172	57.0123	5.4901	20.2077	183.582	0.116449	0.335855	0.939865	2.97179	-2605.28	3201.63			6.1502	14.5044	5.99708	27.57
	1.78623	12.8736	3.90723	27.3156	3.60942	16.6338	1.9294	10.8042	5.43535	60.6459	5.65099	19.9578	193.647	0.116497	0.335865	0.928044	2.98258	-2597.23	3237.04			6.18902	15.8529	6.05631	28.7515
	1.85263	12.7641	4.06861	30.0783	4.00458	17.7081	2.00475	10.869	5.4232	61.7013	5.76309	19.2021	197.343	0.115996	0.335704	0.925255	2.98686	-2589.19	3321.39			6.22844	17.2637	6.09898	28.8888
	1.88525	12.3784	4.09082	32.7056	4.37508	18.3716	2.03867	10.9832	5.37914	64.451	5.7757	18.8444	203.896	0.115154	0.335935	0.925674	2.98819	-2580.3	3456.14			6.11815	18.4841	6.13368	29.6904
	1.91416	12.6005	4.18171	35.5467	4.65898	19.2135	2.03443	10.6216	5.4209	67.0106	5.84917	18.6479	207.031	0.114866	0.337195	0.924589	2.98582	-2570.85	3638.55			6.23212	19.8064	6.02563	30.5025
	2.04433	12.5685	4.19323	37.9624	5.09698	19.963	2.12318	10.4463	5.46379	65.8196	5.76253	18.3517	213.368	0.114882	0.337864	0.919031	2.98466	-2560.98	3859.82			6.26869	21.0074	6.01107	29.978
	2.07681	12.6587	4.28061	41.6616	5.54362	21.7184	2.17818	10.392	5.55719	65.0427	5.81167	17.9128	226.206	0.114898	0.338838	0.91451	2.9766	-2550.47	4092.89			6.33872	22.9746	6.04244	29.5891
	2.07157	13.0525	4.19739	44.4923	5.98675	23.0949	2.24068	9.8457	5.50645	66.3996	5.84574	17.7918	225.241	0.115031	0.339602	0.909907	2.9571	-2540.14	4311.29			6.4405	24.5247	5.86427	30.0124
	2.11946	13.2334	4.2659	46.1492	6.30529	23.617	2.32195	9.24154	5.65548	65.8803	5.92615	18.26	212.656	0.115048	0.340228	0.900394	2.93766	-2529.69	4503.16			6.5396	25.3572	5.73966	30.0222
	2.09755	13.2216	4.42525	48.3387	6.49051	25.079	2.34642	9.05492	5.79081	66.7136	5.87578	18.2559	208.989	0.115364	0.340977	0.891821	2.92623	-2519.12	4648.62			6.58147	26.6361	5.73071	30.2818
	2.13721	13.1188	4.57273	48.7922	6.98219	27.0124	2.41486	8.71817	6.13081	68.2381	5.86329	18.7671	213.297	0.1162	0.341714	0.89686	2.91021	-2508.02	4705.88			6.60958	27.5956	5.75461	30.9562
	2.17983	13.2308	4.59539	49.8032	7.7393	28.91	2.5356	8.61787	6.18064	67.8601	5.92294	19.1845	210.301	0.116603	0.341704	0.905176	2.90499	-2496.51	4653.27			6.66868	28.8175	5.77804	30.9892
	2.14693	13.0985	4.71344	48.617	7.93576	30.15	2.59402	8.39353	6.33447	68.4247	6.06969	19.5855	209.732	0.116921	0.341151	0.909475	2.90327	-2484.8	4516.55			6.65295	28.9009	5.77401	31.36
	2.15209	12.7204	4.64664	47.5519	8.06167	30.0075	2.63442	8.14427	6.27111	68.046	6.18119	19.5969	211.148	0.117237	0.34109	0.924737	2.90481	-2472.56	4310.44			6.50638	28.5404	5.68327	31.2747
	2.12477	11.8371	4.34325	44.8297	7.93132	28.7782	2.61639	8.33768	6.0763	66.4674	6.22889	19.4085	211.599	0.11781	0.341207	0.929917	2.91216	-2459.33	4054.51			6.10171	27.1798	5.67679	30.7016
	2.09825	10.8748	4.18714	41.8151	7.6101	27.4897	2.58342	8.57312	6.02417	61.7137	6.09566	18.5298	209.386	0.117418	0.34075	0.942237	2.92437	-2445.24	3807.79			5.72006	25.6383	5.7269	28.7797
	2.06487	10.2849	3.94619	38.5322	7.26905	25.8869	2.52172	8.79732	5.60286	58.2517	6.00816	17.5241	209.371	0.116956	0.339716	0.947442	2.94348	-2430.25	3568.51			5.43197	23.8961	5.64064	27.2613
	2.02186	9.80956	3.67567	34.225	6.94106	23.0963	2.47678	8.80418	5.45947	53.2208	5.75184	16.103	216.849	0.11663	0.339413	0.957356	2.96022	-2414.62	3356.51			5.16903	21.4208	5.58014	25.0252
	1.92819	9.41344	3.45652	31.5119	6.36395	19.5236	2.32813	8.75984	5.08421	46.7841	5.427	15.132	222.958	0.116838	0.339117	0.957804	2.96963	-2399.04	3191.52			4.93272	19.1331	5.39072	22.4477
	1.86519	8.61146	3.21849	29.448	5.84169	17.179	2.27211	9.0567	4.80564	42.0582	5.16448	13.6618	220.327	0.116862	0.338305	0.959637	2.97532	-2384.79	3075.72			4.56505	17.4896	5.37815	20.2948
	1.78159	8.02722	3.09285	29.2509	5.62234	15.1048	2.13721	9.43823	4.69793	36.6435	4.8463	12.3552	213.425	0.116739	0.33758	0.958816	2.97317	-2371.49	3006.55			4.30055	16.6593	5.42446	17.9483
	1.75288	7.69241	2.95689	28.2323	5.33645	13.9944	2.10241	9.25606	4.59579	33.6723	4.72289	12.509	208.48	0.116089	0.336263	0.960425	2.97276	-2360.19	2994.94			4.13406	15.8544	5.31809	16.9681
	1.76054	7.35969	2.88892	28.5774	5.42761	13.203	2.06554	9.06325	4.61465	31.5904	4.54139	12.299	208.842	0.115906	0.335385	0.959665	2.97022	-2351.5	3006.65			4.00305	15.736	5.24781	16.1436
	1.72785	7.12969	2.82569	28.3118	5.42127	12.5765	2.00862	8.89628	4.42446	29.5646	4.36808	12.938	207.203	0.116103	0.335592	0.965054	2.95981	-2345.52	3017.52			3.89441	15.4365	5.10979	15.6236
	1.71252	6.69999	2.78892	27.85	5.38708	11.7289	1.96561	8.46601	4.43229	28.0643	4.291	13.4441	203.758	0.116075	0.334594	0.975767	2.9555	-2342.83	3024.72			3.73381	14.9887	4.95464	15.2665
	1.74358	6.73213	2.81999	27.1925	5.19129	10.6222	1.93358	8.381	4.31186	26.792	4.19096	14.0438	202.828	0.11572	0.33372	0.985215	2.94895	-2342.94	3035.98			3.76523	14.3353	4.87548	15.0089
	1.75897	6.70907	2.83555	26.6719	4.90609	9.44602	1.9279	8.28254	4.22902	26.183	4.20032	14.5094	207.383	0.116022	0.33329	0.992983	2.94982	-2345.47	3048.68			3.76787	13.6747	4.81315	14.9642
	1.74326	6.59365	2.75275	25.8212	4.44401	8.30755	1.88643	7.98274	4.17047	24.3866	4.16439	14.7104	222.478	0.116708	0.332514	1.00554	2.95192	-2350.6	3059.15			3.69655	12.8576	4.67988	14.4205
	1.73111	6.15744	2.75164	23.8062	4.0484	7.33629	1.89111	7.97368	4.11208	22.4676	4.15954	14.1368	232.816	0.116976	0.332713	1.02349	2.96048	-2358.29	3070.28			3.54673	11.7303	4.65896	13.588
	1.73617	5.98578	2.85452	21.0252	3.70229	6.44069	1.87336	8.16612	3.92162	20.6607	4.21689	13.7818	234.238	0.116994	0.332601	1.0354	2.97418	-2368.12	3078.62			3.52549	10.3894	4.6537	12.8865
	1.71997	6.02975	2.91096	19.8963	3.41883	5.68541	1.89241	8.67189	3.9106	19.7582	4.1717	13.4363	236.507	0.117642	0.332112	1.03888	2.98367	-2379.13	3085.01			3.55356	9.66684	4.82497	12.4554
	1.78538	6.01192	3.05016	19.1196	3.29315	5.38032	1.9452	8.94366	3.80515	19.3743	4.21116	13.2514	243.103	0.116942	0.332409	1.04384	2.98502	-2390.04	3092.87			3.61582	9.26435	4.898	12.2789
	1.76094	5.96941	3.07673	18.2175	3.22365	5.25874	1.95569	9.63941	3.68675	19.4569	4.22919	12.8441	251.22	0.117418	0.33218	1.04503	2.98574	-2400.81	3098.35			3.60236	8.89996	5.09395	12.1768
	1.82995	5.90543	3.04597	17.2718	3.20744	5.20473	2.00366	10.4854	3.56941	19.5441	4.287	12.4568	248.355	0.11752	0.332575	1.05192	2.98607	-2410.9	3102.99			3.59378	8.56131	5.35281	12.096
	1.86181	5.98191	3.01954	15.8894	3.19447	5.06321	2.07659	10.9279	3.48559	20.2503	4.40465	12.1965	236.737	0.117513	0.333759	1.06529	2.99153	-2420.02	3109.28			3.62109	8.04903	5.49668	12.2838
	1.92471	6.29629	3.12389	15.1552	3.24224	5.0176	2.11008	10.8126	3.33782	21.1302	4.33684	12.3605	222.105	0.1177	0.334599	1.06787	2.99512	-2427.41	3111.42			3.78163	7.80501	5.42018	12.6092
	1.97068	6.51928	3.20842	14.9903	3.30647	5.07763	2.14536	11.0174	3.32984	21.571	4.24579	12.2101	213.653	0.117765	0.335104	1.06615	2.98996	-2432.61	3112.47			3.89946	7.79145	5.49755	12.6757
	1.97972	6.7235	3.20703	15.0107	3.44371	5.17936	2.14112	10.6705	3.20022	22.6208	4.17576	12.1772	205.512	0.117764	0.334806	1.064	2.98998	-2435.91	3115.88			3.97008	7.87791	5.33728	12.9913
	1.98363	6.96665	3.14303	14.858	3.42864	5.48725	2.14234	10.6751	3.14772	23.3682	4.15855	11.6741	199.225	0.117991	0.335114	1.06465	2.98614	-2438.56	3115.63			4.0311	7.92464	5.32173	13.067
	2.00856	6.94637	3.11476	15.3508	3.48509	5.93426	2.11565	10.6486	3.04816	24.6762	4.15189	11.7191	196.444	0.118757	0.335226	1.05839	2.9865	-2440.61	3115.16			4.02323	8.2567	5.27079	13.5157
	2.0443	7.02786	3.17674	15.1811	3.50275	6.01583	2.13949	10.016	2.97734	26.7595	3.99281	11.3249	196.244	0.119066	0.334939	1.05265	2.99019	-2442.14	3114.87			4.08297	8.23323	5.04428	14.0257
	2.0173	7.13218	3.21373	14.7119	3.59357	6.2103	2.10998	9.52588	2.86526	27.6499	3.78019	11.4047	198.327	0.119385	0.335084	1.03443	2.98471	-2443.79	3110.58			4.12107	8.17194	4.83371	14.2783
	2.08056	7.16655	3.27849	14.7307	3.63239	6.43591	2.18563	9.42053	2.88303	27.7387	3.69309	11.5586	194.807	0.120208	0.335402	1.02823	2.97851	-2445.33	3106.26			4.1752	8.26634	4.82973	14.3301
	2.06957	7.33053	3.30789	14.7803	3.62039	6.58288	2.13247	9.05556	2.78182	28.0878	3.70175	11.4751	191.776	0.120659	0.335031	1.01952	2.97241	-2447.19	3103.19			4.236	8.32785	4.65662	14.4215
	2.07097	7.33549	3.32982	14.841	3.7539	6.59984	2.16179	8.8249	2.80363	28.4178	3.71874	11.688	193.819	0.121618	0.334997	1.01912	2.96132	-2449.13	3098.21			4.24543	8.39825	4.59677	14.6082
	2.07954	7.17449	3.32359	14.7979	3.77407	6.55178	2.18083	8.51878	2.7829	27.8265	3.72451	12.3473	199.893	0.122542	0.334895	1.00823	2.95525	-2451.09	3093.66			4.19254	8.37457	4.49417	14.6328
	2.05958	7.24012	3.31635	14.5545	3.85192	6.33582	2.20642	7.89477	2.82783	26.6431	3.67877	12.4292	200.349	0.12326	0.334505	1.0062	2.94999	-2452.81	3090.32			4.20535	8.24741	4.30967	14.2504
	2.06789	7.23168	3.27258	14.6387	3.88912	6.26064	2.25506	7.67378	2.88088	25.5716	3.6612	12.0674	192.371	0.123944	0.33451	0.997958	2.93701	-2454.48	3085.66			4.19072	8.26283	4.26991	13.7667
	2.07916	7.11504	3.26424	15.0136	3.85412	5.9731	2.29158	7.26711	2.93441	24.4766	3.76382	12.1459	184.077	0.124631	0.334359	0.993634	2.93401	-2455.62	3081.98			4.15281	8.28026	4.16437	13.4621
	2.10602	6.94924	3.1714	14.9604	3.83536	5.78396	2.28465	6.96189	2.92151	23.9141	3.79625	11.6231	182.372	0.124501	0.333719	0.992901	2.93238	-2456.51	3078.82			4.07556	8.19323	4.05602	13.1112
	2.0601	6.88436	3.0872	14.9778	3.86982	5.86311	2.29728	6.88606	3.00381	24.6348	3.73506	11.4354	184.905	0.124043	0.334076	0.991991	2.93124	-2456.94	3074.17			4.01055	8.23689	4.06238	13.2684
	2.04838	6.742	2.95599	15.1662	3.7897	6.22567	2.29382	6.91795	3.0589	25.0812	3.76481	11.5314	183.058	0.123952	0.334979	0.983143	2.93517	-2457.08	3070.12			3.91546	8.39386	4.09022	13.4591
	2.10091	6.65362	2.93593	15.5785	3.76065	6.26302	2.3552	7.45491	3.18595	25.6827	3.90262	11.4732	177.962	0.124078	0.335327	0.977319	2.9487	-2457.15	3067.11			3.89682	8.53406	4.33202	13.6862
	2.11046	6.41092	2.91695	15.907	3.71063	6.61732	2.3591	8.05711	3.23096	28.1311	4.06996	11.9948	174.901	0.123536	0.336453	0.974619	2.96646	-2457.09	3063.49			3.81277	8.74499	4.54906	14.7319
	2.11947	6.41231	2.88957	15.8853	3.67596	6.88711	2.37559	8.06505	3.2839	29.6603	4.21063	12.7589	174.547	0.122811	0.337141	0.968788	2.98029	-2456.77	3060.36			3.80712	8.81614	4.57485	15.5433
	2.08973	6.3102	2.82054	16.0412	3.69921	7.43445	2.3964	8.04013	3.29896	30.6486	4.22841	13.3654	170.267	0.122512	0.337861	0.958927	2.99608	-2456.36	3057.96			3.74016	9.0583	4.57849	16.0808
	2.08606	6.14823	2.78756	16.1963	3.83422	7.92112	2.41884	8.12652	3.45268	32.0015	4.34262	13.5527	167.229	0.122442	0.338508	0.952366	3.01367	-2456.22	3054.66			3.67395	9.31722	4.66601	16.6323
	2.04832	5.99164	2.79018	16.4326	3.96149	8.44359	2.42007	8.55486	3.42304	32.5818	4.38306	13.7219	161.979	0.123251	0.338231	0.939067	3.02667	-2455.98	3052.82			3.61004	9.61255	4.79932	16.8956
	2.08915	5.93729	2.84771	16.5432	4.09064	8.7435	2.41188	8.5936	3.42923	32.1753	4.4194	13.516	153.481	0.123459	0.33836	0.930868	3.03436	-2455.53	3051.54			3.62472	9.79246	4.81157	16.7036
	2.06139	5.76179	2.8722	16.4423	4.2594	9.19191	2.39276	8.54217	3.36559	32.5419	4.39209	13.1665	146.072	0.123002	0.338132	0.924205	3.04443	-2455.52	3048.4			3.56513	9.96454	4.76684	16.7002
	2.04316	5.9586	2.84213	16.4762	4.3549	10.0592	2.36185	8.32437	3.31622	32.0682	4.293	12.7525	145.191	0.122882	0.337901	0.928239	3.03909	-2455.25	3046.29			3.61463	10.2968	4.66748	16.3712
	2.04319	5.94942	2.88147	16.404	4.42867	11.0031	2.35841	8.31314	3.23718	30.1406	4.17952	11.543	144.484	0.123251	0.338047	0.921163	3.03276	-2454.84	3044.73			3.62469	10.6119	4.63625	15.2877
	2.02095	5.91159	2.91938	16.3751	4.58981	11.2087	2.34062	8.49589	3.21623	28.7148	4.06548	10.3867	148.025	0.123287	0.338455	0.922116	3.01969	-2454.7	3042.49			3.6173	10.7246	4.68425	14.389
	1.99019	5.97989	3.08155	16.3309	4.63825	11.6602	2.30835	8.90131	3.17598	27.376	3.97534	10.0116	156.644	0.123276	0.338394	0.917264	3.00922	-2454.09	3042.39			3.68388	10.8765	4.79522	13.7876
	2.00679	6.06659	3.11571	16.4118	4.56622	12.0436	2.26471	8.89615	3.15604	26.7047	3.9042	9.96145	165.953	0.123114	0.33986	0.909344	2.99436	-2453.36	3042.19			3.7297	11.0072	4.7723	13.5235
	1.9511	6.06126	3.04707	16.4023	4.53846	12.2488	2.22543	8.69783	3.08246	25.3224	3.85936	9.56771	171.65	0.122128	0.340015	0.904932	2.98685	-2452.91	3042.07			3.68648	11.0632	4.66858	12.9165
	1.9316	6.22838	3.03997	16.9122	4.50432	12.5617	2.20072	8.67831	3.05295	24.2734	3.7306	9.61988	176.178	0.121495	0.340385	0.906876	2.98124	-2451.73	3043.36			3.73332	11.3261	4.64399	12.5413
	1.89067	6.31837	3.03601	16.6327	4.27948	12.6411	2.16728	8.62121	3.19465	23.2113	3.66816	9.93995	186.357	0.120696	0.340789	0.895698	2.98038	-2450.68	3044.01			3.74835	11.1844	4.66105	12.2731
	1.85276	6.36839	3.01612	16.2175	4.27635	12.6929	2.17182	8.39882	3.23592	23.214	3.72603	10.3275	205.099	0.120345	0.340719	0.884494	2.97505	-2450.19	3044.31			3.74576	11.0623	4.60219	12.4225
	1.81132	6.40158	3.05802	16.3191	4.07223	12.5316	2.16515	8.2378	3.27605	23.2258	3.76904	10.2297	223.813	0.118916	0.340489	0.881886	2.97015	-2449.42	3045.69			3.75697	10.9743	4.55967	12.4082
	1.80186	6.36398	3.05007	16.2921	3.97351	12.3168	2.10905	8.19198	3.35791	22.5539	3.77346	10.0817	233.953	0.118106	0.340884	0.877919	2.9526	-2448.61	3046.14			3.73864	10.8608	4.55298	12.1363
	1.72443	6.42509	3.0408	15.9637	3.81353	11.8832	2.07041	8.04179	3.39723	21.1622	3.67722	9.88678	234.892	0.117412	0.340106	0.883467	2.93982	-2448.19	3044.32			3.73011	10.5535	4.50314	11.5754
	1.67885	6.6726	3.09278	15.9867	3.75155	11.5398	2.04069	8.11767	3.60715	20.213	3.5541	9.64374	230.97	0.116972	0.339818	0.888125	2.93928	-2446.96	3043.79			3.81474	10.426	4.58851	11.1369
	1.65606	6.74502	3.10429	16.1926	3.64353	11.5831	2.0441	8.30307	3.7054	18.9251	3.48698	9.5969	230.476	0.116789	0.33963	0.889345	2.92329	-2445.83	3042.48			3.83512	10.4731	4.68419	10.6697
	1.62178	6.66841	3.16357	16.4199	3.56628	11.1034	2.053	8.40651	3.74595	18.1206	3.39664	9.20935	232.763	0.117317	0.339953	0.881652	2.90029	-2445.04	3042.19			3.81792	10.3632	4.73515	10.2422
	1.57809	6.69394	3.1141	16.9857	3.57285	10.4724	1.9841	8.57507	3.78249	16.8058	3.20455	8.94688	232.494	0.117065	0.340692	0.883642	2.87803	-2443.45	3042.83			3.79538	10.3437	4.78056	9.6524
	1.56709	6.87629	3.06727	17.0075	3.54783	10.3873	1.92893	8.60379	4.03059	15.4388	3.01741	9.22899	226.903	0.117525	0.341159	0.884171	2.86021	-2442.05	3043.08			3.83689	10.3142	4.85444	9.22839
	1.51731	7.0143	3.02266	17.6167	3.49693	10.161	1.91121	8.83314	4.15717	15.7059	2.89295	9.8835	213.677	0.118621	0.340659	0.885515	2.85673	-2441.26	3042.68			3.85142	10.4249	4.96717	9.49413
	1.51826	7.18076	3.01282	17.8523	3.41261	9.61591	1.88017	8.79623	4.32839	15.8885	2.76222	10.6117	201.947	0.119153	0.341066	0.88857	2.85823	-2440.1	3044.25			3.90395	10.2936	5.0016	9.75415
	1.48997	7.29718	3.03047	17.8854	3.41935	9.24407	1.86762	8.92947	4.41527	16.0237	2.77905	10.9091	200.504	0.119537	0.341133	0.890828	2.85878	-2439.45	3045.6			3.93921	10.183	5.07079	9.90398
	1.45618	7.28646	2.99773	17.9681	3.44954	8.84095	1.80148	8.74796	4.51117	15.7313	2.7583	11.7388	204.235	0.120041	0.341381	0.889407	2.85749	-2439.88	3048.34			3.91346	10.0862	5.02021	10.0761
	1.44714	7.34294	3.02862	17.9148	3.34912	8.79807	1.72295	8.72819	4.76987	16.1815	2.72638	12.2404	209.284	0.120585	0.341118	0.88325	2.87317	-2439.7	3051.13			3.93957	10.0207	5.07367	10.3828
	1.44193	7.46613	3.12689	17.8836	3.30259	8.8884	1.71761	9.03539	4.91576	16.9845	2.76976	12.474	213.164	0.121695	0.341018	0.885242	2.88981	-2440.09	3053.23			4.01165	10.0249	5.22292	10.7428
	1.42151	7.45327	3.16932	17.3659	3.17057	9.00996	1.72806	9.1056	5.00189	16.8657	2.73033	12.5082	212.122	0.122488	0.341142	0.889897	2.91107	-2441.18	3054.75			4.0147	9.8488	5.27851	10.7014
	1.41031	7.23803	3.22538	17.5941	3.13628	8.82176	1.73684	9.3098	5.13146	16.7429	2.71426	12.5004	209.038	0.122644	0.34157	0.887804	2.92442	-2441.35	3056.43			3.95791	9.85073	5.3927	10.6525
	1.38609	7.28432	3.21921	17.6956	3.07639	8.73153	1.72595	9.24988	5.39792	15.9661	2.63273	12.1983	204.781	0.122555	0.342412	0.887941	2.93062	-2441.77	3059.21			3.96321	9.83452	5.45792	10.2657
	1.39833	7.28933	3.20668	18.1137	3.09179	8.74846	1.70884	9.3614	5.49598	15.1564	2.5752	12.1699	199.785	0.122188	0.342864	0.884691	2.9307	-2442.82	3061.72			3.96478	9.98464	5.52208	9.96718
	1.40182	7.27565	3.26788	18.9778	3.02603	8.78738	1.69495	9.35552	5.69356	14.5591	2.55764	12.2977	193.616	0.122121	0.342964	0.881769	2.93407	-2442.99	3063.26			3.98179	10.2637	5.58134	9.8048
	1.40658	7.46984	3.35195	19.1535	3.0013	8.61103	1.69875	9.53327	5.68764	14.1398	2.54431	12.1521	187.183	0.122433	0.34405	0.880718	2.93874	-2443.36	3065.53			4.07612	10.2553	5.63989	9.61208
	1.42617	7.46339	3.38908	19.7537	2.9739	8.41611	1.71525	9.41993	5.66166	13.8119	2.54953	11.8443	184.749	0.121906	0.344638	0.879381	2.94395	-2444.32	3069.21			4.09288	10.3813	5.59895	9.40189
	1.46929	7.41061	3.42912	20.7267	3.0643	8.66661	1.72057	9.47162	5.6835	13.6089	2.51106	11.9471	191.141	0.121805	0.345177	0.891549	2.94593	-2444.09	3072.64			4.10301	10.8192	5.62523	9.35569
	1.46569	7.53073	3.4758	22.0913	3.40167	9.19082	1.73444	9.54598	5.68021	14.4456	2.57763	12.4366	198.578	0.121614	0.34628	0.899853	2.94353	-2444.29	3075.66			4.15741	11.5613	5.65354	9.81994
	1.47941	7.64791	3.53724	22.6243	3.56565	9.71903	1.70504	9.62348	5.66146	14.8152	2.58542	12.6563	201.183	0.122136	0.347155	0.902047	2.94418	-2444.97	3078.31			4.22152	11.9697	5.66333	10.019
	1.46574	7.65228	3.6537	23.2339	3.61932	10.3829	1.72432	9.75609	5.80424	14.8237	2.60428	12.9288	207.322	0.122392	0.347201	0.902689	2.94715	-2444.39	3078.84			4.25724	12.412	5.76155	10.1189
	1.49155	7.7237	3.81205	23.9376	3.78703	10.9381	1.7414	9.84171	5.50346	14.953	2.61706	13.1249	218.797	0.122388	0.346984	0.906592	2.95838	-2444.12	3080.81			4.34243	12.8875	5.69552	10.2317
	1.50448	7.66045	3.93716	25.2806	3.99943	11.3848	1.79392	9.90711	5.51702	15.4387	2.64192	13.174	229.835	0.122487	0.346827	0.91397	2.96402	-2444.21	3083.62			4.36736	13.5549	5.73935	10.4182
	1.49448	7.44731	4.0695	27.344	4.24804	11.5048	1.84585	10.0738	5.4445	15.907	2.60676	13.3817	236.286	0.122317	0.345762	0.925896	2.96606	-2443.11	3084.71			4.33709	14.3656	5.78805	10.6318
	1.50214	7.44149	4.18069	28.5686	4.59034	11.3073	1.84186	10.0044	5.29447	17.0473	2.62732	14.2991	235.189	0.121907	0.344928	0.939643	2.96834	-2442.78	3085.2			4.37477	14.8221	5.71357	11.3246
	1.55409	7.50224	4.2011	31.0564	4.69031	11.4358	1.85008	10.3744	5.1732	19.1026	2.65333	15.9721	232.418	0.121758	0.343945	0.946461	2.97358	-2443.11	3087.06			4.41914	15.7275	5.79923	12.576
	1.59877	7.47472	4.23596	33.6693	4.79204	10.7957	1.85356	10.4667	4.93645	20.6995	2.63061	17.709	234.022	0.121897	0.343168	0.969651	2.97939	-2442.55	3089.16			4.43648	16.419	5.75223	13.6797
	1.63614	7.54787	4.25113	34.8222	4.833	10.3935	1.85999	10.5798	4.76465	22.3799	2.68036	19.2913	243.578	0.121587	0.342423	0.987355	2.99319	-2442.84	3093.19			4.47838	16.6829	5.7348	14.7839
	1.71058	7.80234	4.28008	37.5737	4.97743	10.0014	1.91706	10.8525	4.49896	27.3	2.89075	21.0732	251.058	0.121268	0.342017	1.00742	3.0057	-2441.44	3097.88			4.59767	17.5175	5.75616	17.088
	1.7369	8.25988	4.21513	40.9101	4.96863	9.57252	1.89581	10.7765	4.50595	33.728	3.10926	23.9289	256.015	0.120923	0.340671	1.01734	3.01233	-2432.43	3100.45			4.7373	18.4837	5.72609	20.2554
	1.8188	8.49121	4.15252	43.3673	4.94165	8.95712	1.91197	10.9595	4.513	39.2934	3.37857	26.3537	251.494	0.120279	0.33914	1.02233	3.01022	-2364.88	3103.53			4.82084	19.0887	5.79483	23.0085
	1.86946	8.53345	3.97697	45.2943	5.09693	8.70624	1.91249	10.8686	4.5135	45.3247	3.82954	28.6051	248.616	0.120182	0.338102	1.02256	3.01114	-2179.51	3108.08			4.79329	19.6992	5.76486	25.9198
	1.862	8.87515	3.85787	46.9064	5.07035	8.25154	1.89895	10.5375	4.58797	49.2491	4.10045	30.2675	256.187	0.119996	0.337466	1.02394	3.0093	-1888	3112.45			4.86501	20.0761	5.67482	27.8724
	1.90443	9.25755	3.83601	48.5608	5.10844	7.75936	1.93532	10.3693	4.83308	52.8975	4.51745	31.1012	266.98	0.119805	0.337411	1.02702	3.00452	-1508.5	3115.68			4.99933	20.4762	5.71258	29.5054

[truncated: 25 more sheets: P211 U3, P212 U3, P213 U3, P214 U3, P215 U3, P216 U3, P217 U3, P218 U3, P219 U3, P220 U3, P221 U3, P222 U3, P223 U3, P224 U3, P225 U3, P226 U3, P227 U3, P228 U3, P230 U3, P231 U3 …]
