# Supplementary material for: Influence of elastic lumbar support belts on trunk muscle function in patients with non-specific acute lumbar back pain
Source: PLoS One. 2019 Jan 24;14(1):e0211042. doi: 10.1371/journal.pone.0211042 (PMC6345453; doi:10.1371/journal.pone.0211042)
Supplement: S1 Dataset — (ZIP) [file pone.0211042.s001.zip › U3_Dynamik_4km_h.xlsm]

## Sheet: P201 U3
	Ra Li	Oi Li	Oe Li	MF Li	ICO Li	LO Li	Ra Re	Oi Re	Oe Re	MF Re	ICO Re	LO Re	EKG	Kippwinkel	Rotwinkel	Kraft x	Kraft y	Druck li	Druck re			Bauch links	Rücken links	Bauch rechts	Rücken rechts
	2.80018	97.5319	11.0923	41.6325	6.89385	9.79155	2.62554	122.294	8.5472	32.2117	6.86277	15.4705	521.033	0.0852869	0.597269	0.887416	1.74989	43	572.418			37.1415	19.4393	44.4888	18.1817
	2.9974	102.64	11.2643	46.6049	7.47583	11.0906	2.7549	128.113	8.85208	37.757	8.39467	17.5683	480.558	0.0852893	0.597049	0.891619	1.73503	35	525.546			38.9672	21.7238	46.5735	21.24
	3.12701	107.984	11.4782	50.9075	8.38484	11.9378	2.86724	122.628	9.20632	43.7889	9.33999	20.5103	436.151	0.0852636	0.597096	0.900955	1.72069	1.33984	476.703			40.8632	23.7434	44.9004	24.5464
	3.20735	111.82	11.6003	55.2972	9.22409	12.6315	2.90521	121.514	9.45876	48.8428	10.3319	22.7556	412.946	0.0853893	0.596714	0.908974	1.7137	11	428.206			42.2093	25.7176	44.626	27.3101
	3.3111	108.981	11.7718	58.8665	9.96598	13.1	2.89468	120.548	9.55987	52.8713	11.1824	24.9413	414.405	0.0854922	0.59603	0.926436	1.70552	3650.99	L			41.3547	27.3108	44.3341	29.665
	3.33221	103.368	12.0771	61.3876	10.3895	13.6206	2.90547	116.638	9.56006	54.9991	11.9084	26.746	426.46	0.0856775	0.595842	0.946959	1.69847	3827.66	351.366			39.5924	28.4659	43.0346	31.2179
	3.32179	95.5769	12.2309	62.4963	10.6843	13.8674	2.93815	112.003	9.41634	54.6408	12.497	28.1808	449.809	0.0864477	0.596026	0.963918	1.69637	3892.22	326.431			37.0432	29.016	41.4526	31.7729
	3.26887	85.8614	12.201	61.849	10.8448	13.8397	2.89242	109.283	8.92055	51.6913	12.5216	28.7115	473.453	0.0871906	0.595928	0.966282	1.68481	3895.68	309.437			33.7771	28.8445	40.3655	30.9748
	3.26428	76.5288	12.3499	60.7484	10.8222	13.2173	2.80139	99.9553	8.48934	49.3225	12.2902	28.2668	492.563	0.0873118	0.595987	0.964859	1.67231	3887.39	297.787			30.7144	28.2626	37.082	29.9598
	3.14368	66.4731	12.2616	58.92	10.3626	12.3858	2.68515	91.6606	8.10687	45.0466	11.7627	27.3114	505.364	0.0875774	0.595944	0.964759	1.66049	3864.69	296.444			27.2928	27.2228	34.1509	28.0402
	3.09303	55.2369	12.5436	54.1751	9.58699	11.1403	2.66484	82.3086	7.57139	39.7897	11.2017	25.9838	494.381	0.0886332	0.596189	0.959912	1.63392	3822.16	308.004			23.6245	24.9675	30.8483	25.6584
	2.98994	48.4048	12.4907	48.4115	8.67035	10.1238	2.62214	69.5524	7.11057	33.2472	10.2301	23.8521	470.679	0.0894161	0.596795	0.944925	1.61677	3779.04	326.056			21.2952	22.4019	26.4284	22.4432
	2.92884	44.2378	12.7512	41.6816	7.54689	8.85167	2.47612	58.2423	6.39842	26.3876	9.17724	21.2272	443.104	0.0902762	0.597103	0.931765	1.60452	3724.03	345.286			19.9726	19.36	22.3723	18.9307
	2.83736	43.9521	12.7159	34.3046	6.47125	7.69366	2.37476	49.2008	6.08807	21.216	8.1806	18.6713	423.849	0.0908317	0.596855	0.91636	1.59444	3649.71	375.538			19.8351	16.1565	19.2212	16.0226
	2.75819	44.1578	12.6535	27.4031	5.54697	6.5087	2.3268	44.4115	5.89589	17.1488	6.85931	15.5743	407.909	0.0912779	0.596738	0.916994	1.58052	3572.84	414.229			19.8565	13.1529	17.5447	13.1941
	2.76058	44.5917	11.9013	20.7675	4.43537	6.39865	2.35786	38.8722	6.01393	13.4033	5.90579	13.419	406.227	0.0916881	0.59641	0.932598	1.58398	3484.05	464.694			19.7512	10.5338	15.748	10.9093
	2.64309	45.2442	11.6616	14.5816	3.95501	6.20375	2.26499	35.714	6.34412	11.3264	5.27439	11.4779	411.59	0.0919151	0.595737	0.934071	1.592	3386.87	520.003			19.8497	8.24678	14.7744	9.35956
	2.60176	46.5161	10.9775	11.2385	3.59004	6.48589	2.21979	36.6418	6.65287	8.94544	4.85803	9.58177	426.746	0.0920723	0.594966	0.917324	1.60382	3299.25	580.939			20.0318	7.10481	15.1715	7.79508
	2.61802	47.8522	10.3996	9.08118	3.48076	6.67065	2.29358	38.0607	7.72906	8.20147	4.65295	7.71677	445.553	0.0923159	0.594394	0.921923	1.62425	3216.19	644.757			20.2899	6.41086	16.0278	6.85706
	2.62634	49.0718	9.40629	7.60357	3.45153	7.26542	2.34205	38.1871	8.78012	7.65568	4.6011	6.51843	453.42	0.092799	0.593975	0.9259	1.64229	3139.44	714.849			20.3681	6.10684	16.4364	6.2584
	2.62402	50.9392	9.0501	6.47909	3.40781	7.79192	2.33695	37.6833	9.46311	7.18281	4.59364	5.43798	457.79	0.0928135	0.594709	0.938875	1.65477	3083.64	783.662			20.8711	5.89294	16.4944	5.73814
	2.62201	51.7994	8.6204	6.32591	3.48239	8.56677	2.32487	37.0836	9.76453	6.91655	4.64122	4.85144	469.829	0.0925281	0.594741	0.946453	1.65623	3043.74	845.913			21.0139	6.12502	16.391	5.46974
	2.55277	56.1418	8.39246	6.09504	3.58582	9.45728	2.36186	39.3844	10.0633	7.03336	4.61096	4.27	488.225	0.0919701	0.59453	0.941877	1.65817	3020.45	899.95			22.3623	6.37938	17.2699	5.30477
	2.48696	58.9438	8.17622	5.96824	3.68189	11.0483	2.31198	40.7528	10.1639	6.93895	4.49888	4.14932	500.064	0.0919285	0.594159	0.938092	1.65747	3017.3	946.33			23.2023	6.89949	17.7429	5.19572
	2.43341	60.5453	7.96631	5.69538	3.73838	12.1745	2.28342	42.7432	10.4158	7.09647	4.37894	4.1488	494.219	0.0917053	0.59452	0.938863	1.66365	3027.41	986.765			23.6484	7.20275	18.4808	5.20807
	2.43282	61.2851	7.61684	5.62447	3.85251	12.8789	2.2538	44.0928	9.99997	7.05101	4.1995	4.2212	455.653	0.0920259	0.594481	0.958685	1.67453	3043.97	1021.03			23.7783	7.45195	18.7822	5.15723
	2.32262	59.9861	7.26404	5.48298	4.13579	14.0764	2.1524	45.2337	9.61601	7.08368	4.14403	4.17107	411.88	0.0917075	0.594287	0.971585	1.66987	3068.92	1046.78			23.1909	7.89838	19.0007	5.13293
	2.27514	57.1407	7.04437	5.35657	4.43273	15.881	2.07064	45.3758	9.16576	6.96411	4.03571	4.23456	394.26	0.0911609	0.594344	0.998326	1.66989	3096.62	1071.68			22.1534	8.55677	18.8707	5.07813
	2.10955	56.1198	6.50357	5.24385	4.61789	16.9773	2.02115	45.9369	8.82392	6.61895	3.82528	4.21288	385.339	0.0908914	0.593905	1.01694	1.67841	3121.57	1093.71			21.5776	8.94634	18.9273	4.8857
	2.08221	54.2369	6.30335	4.92823	4.78898	17.76	1.96204	44.5966	8.76019	6.26569	3.71723	4.12674	369.561	0.091355	0.593283	1.02956	1.68596	3148.41	1116.41			20.8742	9.15907	18.4396	4.70322
	2.03978	47.9545	6.0502	4.73781	4.91285	17.9047	2.00446	41.9886	8.8625	5.83419	3.66713	3.88394	346.38	0.0915358	0.592201	1.03902	1.68768	3171.59	1141.24			18.6815	9.18513	17.6185	4.46175
	2.06878	43.3142	5.87603	4.5982	4.92339	17.4838	2.1507	39.0615	9.01938	5.30407	3.79871	3.34164	332.594	0.0913593	0.59164	1.05235	1.68329	3185.41	1163.09			17.0863	9.00179	16.7439	4.14814
	2.03921	37.7905	6.01264	4.57785	4.97529	16.9575	2.29183	37.6665	9.37585	4.81384	3.91224	3.13897	329.831	0.0921554	0.591631	1.0495	1.67642	3194.23	1183.38			15.2808	8.83688	16.4447	3.95502
	2.10361	34.0357	6.02294	4.66252	4.8599	16.1825	2.37997	35.0219	9.46869	4.17617	3.95715	3.05273	339.942	0.0919937	0.591755	1.04475	1.67566	3198.89	1202.88			14.0541	8.5683	15.6235	3.72869
	2.14128	32.3263	5.96651	4.72002	4.73715	14.6374	2.38995	33.161	9.75999	3.91729	3.97378	2.89919	353.934	0.0918304	0.59185	1.05329	1.67924	3196.77	1215.3			13.478	8.03152	15.1037	3.59675
	2.24656	28.5988	5.87461	4.92902	4.43319	13.2399	2.50889	30.8184	9.60271	3.93601	3.91993	2.67842	371.713	0.0922989	0.592332	1.05484	1.68905	3190.5	1224.84			12.24	7.53403	14.31	3.51145
	2.38659	27.3752	5.96237	4.9574	4.16066	12.1735	2.62746	32.175	9.87895	3.88463	3.94653	2.62204	396.389	0.0924466	0.592739	1.05452	1.68007	3179.34	1231.35			11.9081	7.09718	14.8938	3.4844
	2.57138	27.3471	6.15654	4.88493	4.03875	10.8797	2.93171	32.2876	10.0756	3.87408	3.95045	2.56157	422.093	0.0925439	0.593621	1.0475	1.6715	3162.27	1232.21			12.025	6.60112	15.0983	3.46204
	2.70984	27.9852	6.66646	4.91581	3.81349	9.89036	3.27159	32.648	10.2662	3.84668	3.97971	2.5656	437.16	0.0924524	0.594465	1.03304	1.68514	3140.87	1229.47			12.4538	6.20655	15.3953	3.464
	2.81631	28.9136	6.83945	4.86724	3.69917	9.00887	3.64427	33.6613	9.99415	3.74303	4.04159	2.49168	432.468	0.0921255	0.59549	1.01481	1.68949	3118.33	1223.57			12.8565	5.85843	15.7666	3.42543
	2.87185	30.3718	7.07386	4.76558	3.56857	8.28841	3.7927	36.3129	9.9536	3.56285	3.92272	2.4282	414.872	0.0917788	0.595802	1.01076	1.70025	3091.02	1212.13			13.4392	5.54085	16.6864	3.30459
	3.10426	32.2625	7.29678	4.48599	3.45846	7.4647	4.10401	37.4018	9.92452	3.5111	3.91271	2.3813	396.139	0.0918654	0.595647	0.989477	1.70681	3059.28	1200.49			14.2212	5.13638	17.1435	3.26837
	3.39231	34.794	7.96433	4.1677	3.30278	6.99725	4.48253	37.189	10.0105	3.1114	3.9354	2.30982	389.694	0.0918448	0.595133	0.981705	1.71022	3024.28	1189.62			15.3836	4.82258	17.2274	3.11887
	3.56097	35.0763	8.29304	3.78529	3.19302	6.24569	4.84626	35.608	10.649	3.10188	4.18407	2.32739	389.065	0.0911824	0.59397	0.979153	1.72115	2987.34	1178.61			15.6434	4.408	17.0344	3.20445
	3.60861	34.1149	8.62806	3.68006	3.1489	5.84241	5.37848	34.8658	11.4124	3.08564	4.45911	2.26067	387.472	0.0913939	0.593686	0.976593	1.73786	2947.27	1170.25			15.4505	4.22379	17.2189	3.26847
	3.60965	33.1809	8.70293	3.50634	3.05295	5.70049	5.48968	34.7055	12.2579	3.03792	4.85513	2.22291	373.567	0.0918464	0.592904	0.971752	1.74318	2907.58	1165.81			15.1645	4.0866	17.4843	3.37199
	3.71944	32.3744	8.76605	3.25936	2.94551	5.2363	5.56049	33.4175	12.8149	2.96694	4.88041	2.17871	360.426	0.0919763	0.591998	0.967396	1.74438	2867.34	1164.36			14.9533	3.81373	17.2643	3.34202
	3.82358	31.947	8.94163	3.1263	2.75072	4.85177	5.40167	30.2401	13.0347	2.89467	5.01038	2.25692	354.183	0.0917793	0.591773	0.972957	1.74621	2826.08	1170.28			14.9041	3.57626	16.2255	3.38732
	3.8321	30.5456	8.7446	2.91796	2.62448	4.43021	5.43558	26.8175	13.0959	2.80129	5.22052	2.27682	345.671	0.0911981	0.59132	0.979164	1.73808	2784.35	1183.41			14.3741	3.32422	15.1163	3.43288
	3.86726	28.376	8.92042	2.89281	2.60959	3.91198	5.55636	24.4428	13.3057	2.78918	5.45646	2.31958	335.566	0.0904495	0.591312	0.983239	1.72167	2743.08	1202.16			13.7212	3.13813	14.4349	3.52174
	4.02535	25.7689	8.64981	2.8316	2.59449	3.83354	5.6533	23.992	13.7444	2.75451	5.82751	2.32113	324.233	0.0899389	0.591657	0.975837	1.71613	2703.24	1224.67			12.8147	3.08654	14.4632	3.63438
	4.27075	24.7379	8.45704	2.80456	2.59733	3.70423	6.20752	22.6856	14.551	2.67414	6.28608	2.35253	308.799	0.0897195	0.591222	0.97257	1.70824	2665.86	1248.36			12.4886	3.03537	14.4814	3.77092
	4.37311	23.967	8.32353	2.79666	2.54342	3.67147	6.36538	21.7228	15.1719	2.61969	6.34153	2.37565	291.057	0.0890996	0.590377	0.968095	1.6949	2626.69	1271.62			12.2212	3.00385	14.42	3.77896
	4.42861	23.7283	8.33074	2.81903	2.42501	3.6686	7.15221	20.7825	15.4389	2.63352	6.78424	2.47372	273.796	0.0882897	0.589956	0.959151	1.6826	2585.47	1296.38			12.1625	2.97088	14.4579	3.96383
	4.37785	22.5452	7.92084	2.8296	2.41172	3.6634	7.3525	21.0379	15.6864	2.63953	6.91423	2.5125	261.013	0.0875243	0.590015	0.94765	1.66722	2542.84	1320.24			11.6146	2.96824	14.6923	4.02209
	4.37602	22.7285	7.987	2.8525	2.41213	3.68028	7.66534	20.6464	16.1276	2.6118	7.05879	2.52366	252.698	0.087476	0.590312	0.923239	1.65476	2497.1	1340.69			11.6972	2.98164	14.8131	4.06475
	4.41817	22.716	8.07704	2.82516	2.42991	3.66907	7.87418	20.7195	16.4555	2.62748	7.03359	2.63744	251.931	0.0877113	0.590166	0.888849	1.64389	2445.51	1357.84			11.7371	2.97471	15.0164	4.0995
	4.33976	23.0631	7.85134	2.85012	2.38353	3.72966	7.8839	20.9366	16.5506	2.59569	7.13105	2.73442	260.72	0.0880113	0.590451	0.886367	1.63644	2390.81	1373.08			11.7514	2.98777	15.1237	4.15372
	4.22305	23.6857	8.1996	2.83611	2.43123	3.84973	7.57415	20.4519	16.703	2.58439	7.01897	2.87099	276.274	0.0890519	0.59049	0.896593	1.62101	2330.59	1384.49			12.0361	3.03902	14.9097	4.15812
	4.09733	24.9061	8.38978	2.82225	2.43782	3.93718	7.42924	20.5734	16.3715	2.54261	6.99723	2.97455	290.594	0.0898697	0.591111	0.902836	1.60489	2267.73	1392.71			12.4644	3.06575	14.7914	4.17146
	3.96901	26.7458	8.66474	2.82378	2.47418	4.01061	7.0392	21.1962	16.3134	2.57909	7.00566	3.08997	302.805	0.0908902	0.591719	0.913124	1.59604	2202.74	1398.7			13.1265	3.10285	14.8496	4.22491
	3.98841	27.5082	8.59555	2.82519	2.52606	4.02385	6.7999	20.7866	15.926	2.54338	6.79632	3.28165	316.26	0.0914108	0.591711	0.91724	1.58471	2136.5	1402.43			13.3641	3.12503	14.5042	4.20712
	4.08667	27.6478	8.55115	2.81119	2.49948	4.09044	6.69002	20.5715	15.8776	2.55599	6.84459	3.43492	331.746	0.0919007	0.591524	0.921807	1.56288	2068.83	1405.46			13.4285	3.13371	14.3797	4.2785
	3.80551	28.0063	7.97668	2.87825	2.50444	4.30325	6.63832	20.9484	15.7744	2.55635	6.80733	3.62604	348.497	0.0916951	0.591806	0.922936	1.56372	1999.72	1406.87			13.2628	3.22865	14.4537	4.32991
	3.73459	28.4271	7.85529	2.9218	2.56712	4.50199	6.44714	21.1824	15.8949	2.62485	6.94073	3.78951	357.967	0.0913436	0.59258	0.926637	1.57953	1930.1	1405.68			13.339	3.3303	14.5082	4.4517
	3.58335	29.5206	7.57628	3.01825	2.5865	4.70997	6.48975	21.7147	15.9767	2.68012	6.94076	4.11021	361.731	0.09119	0.593105	0.921855	1.59297	1857.36	1403.46			13.5601	3.43824	14.727	4.57703
	3.4708	29.3922	7.40114	3.18221	2.63337	4.76828	6.2866	21.4914	15.5405	2.73579	7.08634	4.45964	366.057	0.0905353	0.593924	0.915962	1.61994	1781.76	1402.45			13.4214	3.52796	14.4395	4.76059
	3.22241	29.3043	7.04468	3.3122	2.75831	4.96791	5.87574	20.3875	15.3594	2.78279	7.03384	4.95899	371.894	0.089725	0.594486	0.901495	1.63366	1701.7	1401.18			13.1905	3.67948	13.8742	4.92521
	3.01771	30.1151	6.71414	3.40821	2.85582	5.1727	5.66196	19.5829	14.8586	2.81282	6.81893	5.32241	387.309	0.0896722	0.595364	0.910494	1.66343	1615.64	1399.26			13.2823	3.81224	13.3678	4.98472
	2.71564	30.5572	6.70821	3.43396	2.88386	5.70857	5.14525	18.9191	14.5053	2.88217	6.77732	5.51832	402.626	0.0891618	0.596305	0.920623	1.68974	1519.87	1399.15			13.327	4.0088	12.8566	5.05927
	2.54809	33.3417	6.64187	3.4165	2.94883	5.94689	4.74737	18.4981	14.1213	2.9102	6.74876	5.97816	401.417	0.0888536	0.596513	0.929014	1.71859	1418.9	1399.39			14.1772	4.10407	12.4556	5.21237
	2.45333	35.1723	6.49759	3.51481	2.90227	6.29842	4.41149	18.3796	13.561	3.02547	6.76356	6.78624	394.423	0.0888182	0.597181	0.960064	1.7348	1311.75	1400.66			14.7077	4.2385	12.1174	5.52509
	2.28281	37.2324	6.424	3.51317	2.83629	6.3686	4.10433	16.8424	13.3659	3.02538	6.68853	7.14916	395.715	0.0888375	0.596812	0.972507	1.74612	1205.34	1403.08			15.3131	4.23935	11.4375	5.62102
	2.24174	40.3938	6.45506	3.50125	2.74785	6.43517	3.90937	16.4785	12.62	3.11205	6.34688	7.34926	405.384	0.0885734	0.596398	0.980833	1.74584	1097.36	1404.08			16.3635	4.22809	11.0026	5.60273
	2.17665	42.7255	6.39323	3.55817	2.6417	6.53326	3.73403	16.5961	11.9493	3.18839	6.01786	7.74119	412.356	0.0887465	0.596244	0.998272	1.7492	993.45	1404.85			17.0985	4.24438	10.7598	5.64915
	2.13644	43.0729	6.24491	3.6179	2.4056	6.75191	3.62709	16.6549	11.2445	3.26516	5.70744	7.73912	406.082	0.0882746	0.596493	1.01823	1.74787	892.926	1409.35			17.1514	4.25847	10.5088	5.57057
	2.12252	44.9207	6.1697	3.69255	2.32205	6.86122	3.49872	16.8285	10.6369	3.36269	5.50928	8.43015	389.791	0.0881335	0.596108	1.01791	1.74505	804.012	1412.28			17.7376	4.29194	10.3214	5.76737
	2.12435	47.4762	5.70092	3.71599	2.25994	6.72183	3.42332	17.7103	10.124	3.36944	5.18365	8.90882	391.423	0.0879684	0.595364	1.01871	1.73846	724.008	1415.65			18.4338	4.23259	10.4192	5.82064
	2.11289	47.9033	5.66179	3.76771	2.30531	6.78519	3.3483	17.5167	9.95187	3.50191	5.04424	8.74531	405.83	0.0877127	0.595341	1.02054	1.73938	660.835	1419.87			18.5593	4.28607	10.2723	5.76382
	2.08557	50.0912	5.92519	3.79107	2.34945	6.91752	3.2365	18.0457	9.69927	3.61953	4.69211	8.46811	409.15	0.0871141	0.595184	1.02114	1.73591	611.728	1424.99			19.3673	4.35268	10.3271	5.59325
	2.05674	51.0277	6.11469	3.82636	2.41705	7.53279	3.16242	18.7044	9.65846	3.7745	4.80817	8.26866	397.789	0.0865185	0.595478	1.01615	1.73922	581.97	1430.51			19.7331	4.59207	10.5084	5.61711
	2.04042	50.4864	5.99804	3.92359	2.43004	8.06701	3.08537	18.6505	10.1877	3.87757	4.9289	8.63123	382.574	0.0861015	0.594928	1.01311	1.73785	564.36	1439.03			19.5083	4.80688	10.6412	5.81257
	2.0166	50.4423	6.0474	3.89955	2.47291	8.30386	2.9945	18.8533	10.6276	3.92688	5.29044	8.66173	370.601	0.0850888	0.59473	1.00151	1.73588	558.303	1444.14			19.5021	4.89211	10.8251	5.95968
	1.93363	52.5071	5.90385	3.91493	2.4992	8.46274	3.16036	19.5326	11.1753	4.11593	5.75661	8.93711	373.582	0.0848262	0.59465	0.999091	1.73429	562.654	1447.06			20.1149	4.95896	11.2894	6.26988
	1.96851	52.621	5.87548	3.98374	2.51	9.08643	3.17587	20.0008	11.5045	4.47012	6.09746	9.03695	377.87	0.0850083	0.594569	1.0051	1.7464	575.666	1450.91			20.155	5.19339	11.5604	6.53484
	2.01745	52.3128	6.16631	4.13681	2.45211	9.4904	3.18838	20.855	11.4309	4.93641	6.60233	9.61872	373.265	0.0854062	0.594029	1.01565	1.75835	595.258	1450			20.1655	5.35977	11.8247	7.05249
	1.99493	53.0416	6.05464	4.25975	2.44062	10.1316	3.15968	21.5221	11.9855	5.15464	7.31542	9.9725	366.378	0.0863199	0.593328	1.02118	1.77349	614.474	1446.48			20.3637	5.61064	12.2224	7.48085
	2.02885	51.7879	6.02689	4.38854	2.34661	10.8911	3.10521	21.0188	12.2832	5.6405	7.69305	10.2029	377.263	0.0872336	0.592674	1.01038	1.78683	632.136	1443.02			19.9479	5.87542	12.1358	7.84547
	1.97498	51.8483	5.93383	4.41629	2.31417	11.7073	2.97878	21.326	12.773	6.36702	8.19042	10.2944	403.706	0.0882785	0.592686	1.02136	1.79083	648.93	1437.6			19.919	6.14593	12.3592	8.28393
	1.90966	53.953	6.07792	4.54915	2.35176	11.9734	2.92939	21.5233	13.0872	7.17001	8.53944	10.1192	439.223	0.089476	0.592843	1.03527	1.79387	666.975	1432.94			20.6469	6.29145	12.5133	8.60956
	1.92473	55.6991	6.01683	4.69174	2.37051	12.7633	2.84357	21.9362	13.2509	7.69683	8.54102	9.82245	462.725	0.0900405	0.592531	1.03793	1.79355	685.729	1431.19			21.2136	6.60851	12.6769	8.68677
	1.90727	56.4042	6.08515	4.89841	2.87546	13.885	2.71628	22.8265	13.4352	8.29643	8.78374	9.35478	466.548	0.0912283	0.592707	1.0309	1.78943	704.565	1429.89			21.4655	7.21962	12.9927	8.81165
	1.90323	57.9071	5.93677	5.12504	3.20399	15.0698	2.66641	22.6617	13.4764	9.39417	8.67575	8.80022	460.668	0.0915692	0.592828	1.01342	1.78085	724.916	1428.22			21.9157	7.79961	12.9348	8.95672
	1.88659	58.1179	5.71798	5.57401	3.704	15.9356	2.59887	22.8515	13.6427	10.9484	8.64134	8.45677	466.184	0.0921475	0.592935	0.996332	1.78737	747.201	1430.79			21.9075	8.40454	13.031	9.34885
	1.95237	57.7576	5.70739	6.0418	4.16452	16.3448	2.6291	23.335	13.3134	12.7494	8.66838	8.08338	484.5	0.0915472	0.592726	0.998511	1.78233	770.074	1434.67			21.8058	8.85037	13.0925	9.83372
	2.00136	59.474	5.60137	6.73499	4.74657	17.4522	2.57084	23.371	13.078	15.0312	8.28067	8.12789	497.08	0.091728	0.591913	0.992753	1.78305	792.736	1469.26			22.3589	9.64459	13.0066	10.4799
	2.08801	62.3703	5.56103	7.70028	5.45323	19.2639	2.53807	23.7273	12.8345	17.856	8.2702	8.75883	491.255	0.091845	0.591764	0.988802	1.78607	814.045	1554.46			23.3398	10.8058	13.0333	11.6283
	2.21221	62.7656	5.37265	10.3195	6.33657	20.2412	2.61857	24.4653	12.4301	20.3549	8.33994	9.06939	474.355	0.0914624	0.591347	0.981666	1.79066	833.827	1716.64			23.4501	12.2991	13.1713	12.5881
	2.29418	60.4633	5.23762	12.7187	7.7679	21.467	2.60077	25.336	12.193	22.6513	8.23979	9.8503	463.612	0.0909347	0.590557	0.973931	1.79121	849.251	1964.06			22.665	13.9845	13.3766	13.5805
	2.36341	58.723	5.14987	16.7185	9.04783	22.4306	2.72744	24.6575	11.743	24.9851	8.39905	10.8437	459.664	0.0900694	0.589988	0.964852	1.78633	860.326	2270.21			22.0788	16.0656	13.0427	14.7426
	2.43418	55.9503	5.14803	21.3987	10.7084	25.0204	2.82295	25.0383	11.5015	28.7886	8.30408	11.5346	471.351	0.0896623	0.58908	0.962262	1.78665	866.403	2666.47			21.1775	19.0425	13.1209	16.2091
	2.48592	56.5699	5.07214	27.3176	12.0318	26.9754	2.89089	26.2153	11.8291	31.8043	8.35681	12.6129	483.381	0.0899968	0.588692	0.972655	1.77738	866.261	3079.32			21.376	22.1083	13.6451	17.5914
	2.53246	54.1565	4.96248	33.6793	13.6008	29.4388	2.97877	26.2541	11.668	34.6728	8.40755	13.1286	489.586	0.0899961	0.58892	1.00404	1.76917	860.272	3492.58			20.5505	25.573	13.6336	18.7363
	2.59881	52.2004	5.02379	39.2187	15.1128	30.3571	3.08542	26.5005	11.6516	36.9282	8.5852	13.9776	495.469	0.0893768	0.589323	1.03683	1.75141	848.7	3881.7			19.941	28.2295	13.7458	19.8303
	2.57398	51.1139	5.31883	43.3249	17.3415	31.8293	3.16194	26.2108	11.0952	38.9811	8.55519	14.8333	498.704	0.0881075	0.589267	1.06579	1.74035	831.148	4234.48			19.6689	30.8319	13.4893	20.7899
	2.59747	49.7258	5.7111	47.4727	19.3735	34.4586	3.22329	25.2631	10.556	40.6063	8.69675	15.3171	508.994	0.0880498	0.589868	1.08801	1.72355	808.428	4488.63			19.3448	33.7683	13.0141	21.54
	2.64066	49.0762	6.51974	51.6169	20.5284	37.0556	3.31583	24.2997	10.4603	43.5901	8.88176	15.8543	516.168	0.0880631	0.590589	1.10241	1.70562	780.961	4672.53			19.4122	36.4003	12.6919	22.7754
	2.68037	48.9116	7.0058	55.7042	21.1282	38.3198	3.42082	24.6022	10.8569	45.1986	8.98263	16.0219	510.04	0.0884202	0.590944	1.11592	1.69145	749.702	4785.88			19.5326	38.3841	12.96	23.401
	2.79423	48.9341	7.64199	56.5274	22.1149	38.9357	3.55859	23.4035	10.7745	45.9143	9.08784	16.0015	502.243	0.08847	0.591073	1.12406	1.67168	714.772	4855.07			19.7901	39.1927	12.5789	23.6679
	2.87507	48.2663	8.34708	56.1311	22.4548	38.9428	3.71576	22.4727	10.8202	45.2284	9.19958	15.6488	504.831	0.088559	0.590588	1.12279	1.66127	677.17	4904.38			19.8295	39.1762	12.3362	23.3589
	2.96538	46.993	9.66309	53.4045	22.3213	37.9076	3.84599	22.1418	10.6674	43.5824	8.96809	15.0303	509.996	0.0887199	0.590658	1.11651	1.65332	636.398	4931.45			19.8738	37.8778	12.2184	22.5269
	3.11367	43.4983	10.3564	50.947	21.8546	37.0485	4.04814	21.9437	10.8012	41.1382	8.878	13.6347	523.544	0.0890324	0.591165	1.10877	1.63907	593.128	4945.85			18.9895	36.6167	12.2644	21.217
	3.26593	39.3298	11.8299	47.5727	20.4731	34.4122	4.11999	21.1223	11.2611	37.5605	8.60717	12.5975	536.648	0.0894377	0.591516	1.108	1.6286	551.645	4946.72			18.1419	34.1527	12.1678	19.5884
	3.30558	34.7	12.4764	42.7263	18.5306	30.4921	4.33173	20.2992	11.6671	33.1303	8.28103	10.6538	528.274	0.0894708	0.591285	1.12339	1.61024	511.112	4944.86			16.8273	30.583	12.0993	17.3551
	3.39171	30.884	13.1262	35.8211	16.9682	26.8053	4.37126	19.6341	11.7039	28.4088	8.10949	9.28462	501.34	0.0893405	0.590918	1.14242	1.5912	472.718	4946.53			15.8006	26.5316	11.9031	15.2676
	3.41166	27.7236	13.5504	29.7939	14.9114	22.2112	4.36681	18.7122	11.7324	22.5842	7.66393	8.0664	470.742	0.0893154	0.590908	1.15539	1.60053	443.095	4947.54			14.8952	22.3055	11.6038	12.7715
	3.52142	23.2649	14.2627	23.5907	12.4283	17.2505	4.33047	18.3803	11.3959	18.4236	7.18761	6.67888	450.336	0.0894948	0.591985	1.16691	1.60999	426.16	4945.9			13.683	17.7565	11.3689	10.7634
	3.46392	19.3521	14.771	18.9435	10.227	14.2594	4.31538	17.9649	10.9619	14.4788	6.77604	5.70558	439.629	0.0893807	0.592352	1.16395	1.61529	423.774	4947.4			12.529	14.4766	11.0807	8.9868
	3.49811	18.38	15.5475	14.452	8.66484	11.4833	4.22392	18.6036	10.5653	11.5589	6.36517	5.19916	421.918	0.0892267	0.591991	1.15985	1.61731	437.834	4948.33			12.4752	11.5334	11.131	7.70775
	3.46426	18.2097	15.5631	11.5489	7.29532	9.65958	4.23821	18.6401	10.6143	9.17513	5.78042	4.72073	394.988	0.0892383	0.591919	1.14976	1.63055	463.974	4946.65			12.4123	9.50128	11.1642	6.55876
	3.37272	19.2067	15.1148	9.46152	5.86057	7.64465	4.18273	20.7676	10.1141	7.92025	5.37092	4.50067	371.825	0.088937	0.592053	1.13831	1.65008	501.39	4947.92			12.5647	7.65558	11.6882	5.93061
	3.2222	20.0638	15.2185	8.29134	4.9927	6.41969	4.05852	22.4042	9.86881	6.23302	5.018	4.42324	356.227	0.0887803	0.592705	1.13128	1.66467	548.214	4948.8			12.8348	6.56791	12.1105	5.22476
	3.21422	20.9309	15.1904	6.98023	4.4967	5.60818	3.9964	25.3303	9.07936	5.39401	4.65952	4.60983	345.876	0.0891002	0.593393	1.10126	1.68205	602.027	4947.28			13.1119	5.69504	12.802	4.88779
	3.05297	21.3841	15.1094	6.00421	3.91814	5.35357	3.92369	27.3241	8.73446	4.59589	4.44474	5.25727	336.529	0.0886219	0.593384	1.07967	1.68495	656.41	4948.29			13.1822	5.09197	13.3274	4.76597
	2.92902	21.8731	14.6649	5.55516	3.68898	5.2138	3.91137	29.0669	8.44208	4.22651	4.31899	5.88616	332.249	0.0883476	0.593871	1.06792	1.68141	708.59	4948.93			13.1557	4.81931	13.8068	4.81055
	2.69964	22.779	14.0935	4.92129	3.63869	5.02893	3.63444	30.2642	8.28467	3.9855	4.12791	6.77773	327.675	0.0885773	0.593894	1.0506	1.68476	753.98	4947.42			13.1907	4.52963	14.0611	4.96371
	2.56116	23.316	13.5714	4.75916	3.70468	4.95279	3.50532	32.0449	8.03145	3.81788	3.94902	7.36989	316.339	0.0885316	0.594192	1.02173	1.68436	793.159	4948.09			13.1495	4.47221	14.5272	5.0456
	2.47292	23.0915	13.3817	4.50361	3.63579	4.83726	3.40194	34.0425	7.8532	3.62101	3.99456	8.34663	301.718	0.0884331	0.593971	1.01411	1.68766	827.169	4948.56			12.982	4.32555	15.0992	5.32073
	2.4002	22.0987	12.9198	4.33265	3.55437	4.77335	3.25039	33.6748	7.38391	3.5048	3.93105	9.03415	288.249	0.0890314	0.594189	0.995902	1.69394	856.985	4947.56			12.4729	4.22012	14.7697	5.49
	2.38202	22.4139	12.5015	4.24455	3.55885	4.64511	3.10929	32.9304	7.19675	3.3669	3.82654	9.28126	279.053	0.0892272	0.593644	0.987294	1.70096	882.139	4947.88			12.4325	4.14951	14.4122	5.49157
	2.31196	22.1396	12.5156	4.07994	3.52281	4.56233	2.97547	30.9568	6.94848	3.13708	3.56499	8.9629	281.468	0.0896802	0.593704	0.985975	1.7106	901.973	4948.17			12.3224	4.05503	13.6269	5.22166
	2.35403	22.606	12.0556	4.02407	3.52511	4.34679	2.85968	28.6698	6.81613	3.02192	3.43366	8.7725	291.693	0.0901719	0.593231	0.986846	1.71524	917.015	4947.66			12.3385	3.96532	12.7819	5.07603
	2.40193	22.7319	11.8469	4.02083	3.53345	4.2741	2.73262	26.5526	6.56558	2.94808	3.29155	8.3312	302.127	0.0907327	0.593557	0.985396	1.73171	930.419	4947.72			12.3269	3.9428	11.9503	4.85694
	2.59076	23.8489	11.5443	3.98491	3.48738	4.17762	2.79436	24.266	6.39994	2.90016	3.17788	7.80485	302.474	0.0908499	0.593453	0.990369	1.74089	942.477	4947.98			12.6613	3.8833	11.1534	4.62763
	2.80812	23.4532	11.4911	3.92851	3.69692	4.08951	2.8458	22.7853	6.44963	2.80499	3.02431	6.75374	287.404	0.0911529	0.592975	0.98396	1.74375	953.034	4947.98			12.5841	3.90498	10.6936	4.19435
	3.23295	24.303	11.2272	3.91485	3.78676	4.00943	2.90968	21.0967	6.27528	2.71893	2.84691	5.40373	274.133	0.0908936	0.592378	0.973121	1.72945	962.233	4947.7			12.9211	3.90368	10.0939	3.65652
	3.53018	23.8087	11.283	3.84359	3.95035	3.95153	2.98821	20.9019	6.45073	2.70741	2.71936	4.40907	274.098	0.091117	0.59175	0.960371	1.71201	969.905	4948.06			12.874	3.91516	10.1136	3.27861
	4.05189	22.871	10.9778	3.86709	4.11345	3.98373	3.19421	20.6025	6.46828	2.71578	2.68574	4.11511	274.274	0.091309	0.592079	0.959419	1.69479	977.504	4948.51			12.6336	3.98809	10.0883	3.17221
	4.4456	22.3061	11.1975	3.93078	4.24202	4.03141	3.45429	20.1474	6.64763	2.70935	2.74688	3.83096	272.625	0.0909663	0.592581	0.958519	1.68192	983.976	4947.99			12.6497	4.06807	10.0831	3.09573
	4.84862	21.7661	11.3074	3.95962	4.30862	4.1116	3.78697	20.0541	6.80041	2.70466	2.67289	3.48449	283.384	0.0904062	0.592448	0.95622	1.68196	989.493	4948.38			12.6407	4.12661	10.2138	2.95401
	5.44688	21.3537	12.2847	4.00479	4.53375	4.11894	4.02566	20.3527	6.94854	2.68938	2.65808	3.13912	296.557	0.0907174	0.592727	0.959352	1.69171	994.389	4949.01			13.0284	4.21916	10.4423	2.82886
	6.28991	21.0916	12.8174	3.95714	4.61564	4.08379	4.17826	20.9132	7.22664	2.62006	2.62374	2.97518	319.474	0.0908304	0.592802	0.959495	1.69243	998.593	4948.42			13.3997	4.21885	10.7727	2.73966
	6.79913	22.3827	14.2177	3.98438	4.86075	4.06158	4.40894	20.1498	7.71243	2.67184	2.55903	2.8104	348.417	0.0911118	0.593136	0.974559	1.71027	1002.12	4949			14.4665	4.30223	10.757	2.68042
	7.50109	23.6551	14.9508	4.02097	5.21052	4.02774	4.58373	19.8308	7.92038	2.73404	2.57309	2.67375	368.04	0.0904897	0.592875	0.98345	1.72205	1004.63	4949.76			15.369	4.41974	10.7783	2.66029
	7.84006	23.9149	15.939	4.02379	5.41949	3.8924	4.64985	20.2644	8.27352	2.63823	2.55862	2.50308	381.147	0.0901635	0.592491	0.980372	1.73712	1006.47	4946.66			15.898	4.44522	11.0626	2.56665
	7.89975	23.7657	16.5988	3.91653	5.52305	3.80559	4.63376	21.0567	8.4564	2.58696	2.47372	2.40468	395.657	0.0902259	0.592087	0.972526	1.75148	1007.99	4932.15			16.0881	4.41506	11.3823	2.48845
	8.01723	23.912	16.9481	3.97319	5.50108	3.75742	4.66327	22.2541	8.62284	2.60031	2.47254	2.41332	413.418	0.0907864	0.591739	0.994113	1.76319	1009.17	4899.01			16.2925	4.41056	11.8467	2.49539
	8.05666	24.0716	17.0576	3.87027	5.4529	3.68381	4.55448	22.4233	8.60011	2.59488	2.4491	2.48838	434.083	0.0902095	0.591607	1.00244	1.76094	1010.06	4834.08			16.3953	4.33566	11.8593	2.51079
	7.48978	24.3612	16.4255	3.91426	5.49186	3.65592	4.2798	22.8725	8.63178	2.64772	2.44955	2.53428	450.682	0.0895625	0.591939	1.00247	1.75413	1011.28	4742.39			16.0922	4.35401	11.928	2.54385
	6.99581	23.5759	16.1662	3.87471	5.42657	3.84676	4.01443	25.0074	8.42749	2.64596	2.43484	2.83627	447.924	0.0890252	0.592687	0.993095	1.75332	1012.07	4614.4			15.5793	4.38268	12.4831	2.63902
	6.59914	22.7898	15.8733	3.82473	5.31537	3.96675	4.00558	28.4179	8.208	2.5745	2.42809	2.95951	442.583	0.0890453	0.593677	0.97734	1.74922	1013.51	4489.95			15.0874	4.36895	13.5438	2.65403
	6.16978	22.8019	15.9931	3.74893	5.21004	4.15789	3.95745	29.3839	7.9752	2.50982	2.39622	3.16748	450.195	0.0890741	0.594811	0.952782	1.74297	1016.22	4377.14			14.9883	4.37229	13.7722	2.69117
	5.87491	23.1439	15.8165	3.7423	4.90644	4.39211	3.80004	29.7994	7.8492	2.50902	2.46458	3.31436	456.834	0.0891694	0.595533	0.935176	1.73485	1018.65	4273.42			14.9451	4.34695	13.8162	2.76265
	5.46078	24.7159	15.9514	3.67771	4.91543	4.75008	3.63033	33.738	7.64749	2.47126	2.47682	3.47446	466.982	0.0885145	0.595661	0.920788	1.72593	1021.31	4179.7			15.376	4.44774	15.0053	2.80751
	5.24621	25.7753	15.8977	3.56924	5.08557	4.89957	3.58147	35.9392	7.77112	2.43905	2.4505	3.60621	479.781	0.0882946	0.595448	0.892768	1.72711	1024.99	4101.48			15.6397	4.51813	15.7639	2.83192
	5.18531	25.6392	16.7366	3.54303	5.20077	5.00258	3.58363	39.0866	8.08608	2.46758	2.51603	3.71204	469.971	0.0884595	0.59634	0.876646	1.74737	1027.59	4033.08			15.8537	4.58213	16.9188	2.89855
	5.52083	27.2966	17.3155	3.57953	5.39182	5.13542	3.73532	41.9935	8.04467	2.47564	2.53663	3.73839	441.976	0.0886535	0.596149	0.86165	1.76365	1030.77	3936.19			16.711	4.70225	17.9245	2.91689
	5.7973	29.497	18.6191	3.6679	5.43491	5.66446	3.74054	42.669	8.2288	2.49661	2.5127	3.74531	412.507	0.0895552	0.596554	0.864759	1.77074	1034.5	3824.7			17.9711	4.92242	18.2128	2.91821
	5.80671	29.9823	18.5114	3.71522	5.40433	6.12028	3.57173	43.2884	8.23835	2.47898	2.54678	3.80098	386.701	0.0899084	0.595905	0.870977	1.76912	1036.88	3682.22			18.1001	5.07994	18.3662	2.94225
	5.71498	30.6965	19.0458	3.77029	5.56416	6.16206	3.45304	44.2777	8.35528	2.52161	2.57102	3.70909	358.036	0.0906944	0.59583	0.884816	1.76984	1039.65	3531.91			18.4858	5.1655	18.6953	2.9339
	5.70305	31.4444	18.7976	3.8512	5.59714	6.17169	3.48617	44.4673	8.37342	2.5421	2.61478	3.77439	328.925	0.0915507	0.595878	0.899597	1.75625	1043.32	3370.44			18.6484	5.20668	18.7756	2.97709
	5.72106	31.9502	18.9518	3.97154	5.71955	6.45923	3.43334	44.8792	8.08102	2.57916	2.60205	3.84611	304.016	0.0921998	0.595395	0.900432	1.7461	1045.26	3202.16			18.8744	5.38344	18.7978	3.00911
	5.67473	33.2641	18.53	4.07662	5.92514	6.81337	3.43878	45.6995	7.86341	2.58183	2.65835	3.85803	277.725	0.0926221	0.595308	0.89177	1.72465	1047.54	3002.55			19.1563	5.60504	19.0006	3.03274
	5.47385	33.719	18.0084	4.18645	5.85364	7.26655	3.21721	47.9038	7.76189	2.59173	2.67057	3.76048	252.446	0.0932656	0.595606	0.891529	1.70888	1050.48	2781.38			19.0671	5.76888	19.6276	3.00759
	5.20484	31.9798	16.9835	4.2092	5.49318	7.42682	3.04602	47.5776	7.58443	2.54076	2.68974	3.75894	229.993	0.0935683	0.595588	0.889242	1.69138	1052.38	2544.13			18.0561	5.70973	19.4027	2.99648
	5.07922	31.3821	16.2491	4.24968	5.33938	7.68733	3.02368	47.3041	7.69192	2.50879	2.75805	3.69373	218.014	0.0940803	0.595959	0.8883	1.6824	1054.57	2288.81			17.5701	5.7588	19.3399	2.98685
	5.06089	31.1647	15.7772	4.32449	5.2688	8.02638	2.98533	48.1035	7.4935	2.56053	2.75583	3.80565	211.991	0.0939275	0.595954	0.889461	1.673	1056.82	2031.26			17.3343	5.87322	19.5274	3.04067
	5.00493	29.9837	15.4255	4.28173	5.21426	8.903	2.92436	47.7282	7.21668	2.57739	2.71425	3.86638	206.223	0.0937236	0.595866	0.901368	1.6645	1058.31	1785.38			16.8047	6.133	19.2897	3.05267
	5.05195	30.0351	15.2116	4.34951	5.22141	9.52673	2.91498	47.0532	7.09019	2.61985	2.68783	3.69581	202.006	0.0938941	0.596735	0.903955	1.66249	1059.74	1541.27			16.7662	6.36588	19.0194	3.00116
	4.9186	29.409	15.0126	4.3708	5.32086	10.1837	2.83617	47.1441	7.40019	2.71713	2.69512	3.81835	200.581	0.0937954	0.597069	0.899687	1.65715	1061.54	1306.79			16.4468	6.62512	19.1268	3.07687
	4.68849	29.6443	14.9648	4.4746	5.34879	10.9342	2.78992	44.8934	7.58534	2.79175	2.72144	4.18684	201.354	0.0941926	0.597556	0.920681	1.64765	1062.62	1113.34			16.4326	6.91918	18.4229	3.23334
	4.4491	29.6727	14.9273	4.50439	5.41595	11.6215	2.83124	46.0869	7.80214	2.86136	2.69325	4.39947	212.962	0.0946965	0.59765	0.939417	1.63679	1063.09	980.207			16.3497	7.18061	18.9068	3.31803
	4.23366	31.1239	14.4733	4.61008	5.48246	12.5787	2.74298	46.6497	7.75258	2.95829	2.76405	4.60418	240.931	0.0942526	0.597743	0.964838	1.62912	1064.21	902.948			16.6103	7.55707	19.0484	3.44218
	3.99094	32.6139	14.1606	4.64094	5.59573	13.8808	2.62627	46.8177	7.97302	3.05847	2.7167	4.69373	273.971	0.0936026	0.598412	0.984526	1.61891	1065.52	840.504			16.9218	8.03917	19.139	3.48963
	3.60946	33.9458	13.3814	5.00797	5.73052	15.1823	2.55067	47.1694	8.08794	3.08752	2.65566	4.78298	309.466	0.0929655	0.599051	1.00131	1.61582	1065.28	783.397			16.9789	8.64028	19.2693	3.50872
	3.32948	34.789	13.3864	5.15295	5.9741	16.5728	2.48308	49.0749	8.13447	3.17489	2.71747	5.03264	329.702	0.0925868	0.599287	1.00693	1.6172	1065.52	725.259			17.1683	9.23328	19.8975	3.64167
	2.95513	35.0916	12.9712	5.17413	5.89473	17.2374	2.40162	53.0737	8.14784	3.16168	2.69054	5.29685	336.281	0.0917321	0.59922	1.01416	1.60888	1066.64	686.859			17.006	9.43541	21.2077	3.71636
	2.77778	36.6401	13.2315	5.33721	5.81659	18.1442	2.2813	55.368	8.04727	3.25386	2.65974	5.60444	343.28	0.0903605	0.598822	1.0232	1.59557	1065.04	666.931			17.5498	9.76598	21.8989	3.83935
	2.74241	38.2849	13.0235	5.39038	5.59655	19.5868	2.18089	57.584	7.96582	3.22117	2.5709	5.682	355.026	0.0896069	0.598143	1.03474	1.5848	1065.15	663.929			18.0169	10.1912	22.5769	3.82469
	2.65115	40.3029	13.3295	5.50978	5.51325	19.9568	2.15305	59.5598	7.80542	3.23997	2.52122	5.75281	366.984	0.0892036	0.598251	1.04677	1.60184	1066.78	671.744			18.7612	10.3266	23.1728	3.838
	2.67799	42.5819	13.8963	5.73087	5.54061	20.9779	2.10836	60.8392	7.84649	3.25165	2.43908	6.03013	379.067	0.089244	0.598373	1.05298	1.6255	1064.04	692.115			19.7187	10.7498	23.598	3.90695
	2.75908	42.8896	14.4135	5.77892	5.58659	21.0642	2.15192	62.0571	7.96663	3.30191	2.49051	6.36137	387.563	0.0895372	0.598026	1.05449	1.64119	1063.18	711.671			20.0207	10.8099	24.0585	4.05126
	2.88171	44.9387	15.7723	5.80857	5.60005	21.7972	2.17112	62.4262	8.49627	3.49595	2.44135	6.66726	390.642	0.0899065	0.598267	1.05815	1.63309	1064.67	731.863			21.1976	11.0686	24.3645	4.20152
	2.88217	47.0942	16.1956	5.80693	5.44766	21.3845	2.24455	63.9356	8.8444	3.57797	2.39838	6.80981	410.065	0.0903851	0.597956	1.06383	1.63115	1060.3	749.555			22.0573	10.8797	25.0082	4.26205
	2.96523	47.6776	16.1755	5.91301	5.62978	22.9319	2.23114	63.2674	9.0699	3.70808	2.40869	6.86794	436	0.0905617	0.59832	1.05787	1.63736	1059.42	771.425			22.2728	11.4916	24.8561	4.32824
	3.14674	48.177	15.9214	5.98534	5.70445	23.4739	2.29206	63.6761	9.11443	3.76455	2.40821	7.03815	474.184	0.0906802	0.59837	1.05511	1.65236	1060.03	800.246			22.4151	11.7212	25.0275	4.40364
	3.12453	49.4709	16.0857	6.37538	5.96497	23.1584	2.34092	65.4055	9.17058	4.00723	2.47745	7.2821	516.453	0.0908969	0.598424	1.04227	1.67156	1052.73	821.913			22.8937	11.8329	25.639	4.58893
	3.17258	50.9575	16.0578	6.61333	5.94944	23.1613	2.3608	67.7764	9.15755	4.36347	2.48739	7.86861	547.827	0.090715	0.597713	1.03034	1.6718	1051.45	837.872			23.396	11.908	26.4316	4.90649
	3.2101	53.4231	16.0471	6.97381	6.0695	22.6595	2.34621	70.6556	9.07576	4.67782	2.49351	8.29247	549.679	0.0908581	0.597746	1.02133	1.66896	1053.43	851.024			24.2268	11.9009	27.3592	5.1546
	3.0627	54.552	15.1384	7.50927	6.05975	21.8699	2.32068	71.4289	8.71353	4.90214	2.4373	8.4927	536.182	0.0908149	0.597785	1.00901	1.6832	1046.73	859.11			24.251	11.813	27.4877	5.27738
	2.94138	54.3067	14.6601	7.9808	6.11098	21.2087	2.28229	74.5218	8.52999	5.05957	2.422	8.51973	519.799	0.0911827	0.597585	1.00189	1.69894	1046.53	868.595			23.9694	11.7668	28.4447	5.33377
	2.86636	57.3518	14.2527	8.58843	5.9673	19.3256	2.21817	77.2638	8.14709	5.36809	2.42779	8.29958	502.869	0.0914524	0.597925	0.988478	1.71639	1049.65	876.448			24.8236	11.2938	29.2097	5.36515
	2.75122	59.6915	13.8005	9.32389	5.71493	16.7598	2.18619	80.8693	7.81537	5.72938	2.41558	8.21945	517.775	0.091731	0.597632	0.982215	1.72168	1043.24	872.648			25.4144	10.5996	30.2903	5.45481
	2.59212	60.8709	13.355	10.5711	5.48936	14.3897	2.15142	83.6691	7.51003	6.26525	2.37732	8.03956	551.865	0.0912789	0.59777	0.971575	1.72183	1046.12	865.134			25.606	10.15	31.1102	5.56071
	2.5905	62.0043	12.6081	12.4982	5.29521	11.8788	2.05668	88.4112	7.29378	7.01055	2.43718	7.86982	589.554	0.0908286	0.598172	0.963212	1.71885	1052.12	850.682			25.7343	9.89075	32.5872	5.77252
	2.45704	65.0615	11.9616	14.8892	5.04072	9.89018	2.02528	97.0085	7.25849	8.64438	2.54709	7.62353	608.597	0.0898829	0.598325	0.952569	1.71528	1046.25	828.984			26.4934	9.94004	35.4308	6.27167
	2.43447	69.438	11.8456	18.9233	4.94022	8.50365	2.0731	105.606	7.24025	11.2215	2.88959	8.00589	602.057	0.089616	0.597947	0.939883	1.69385	1019.46	802.948			27.906	10.7891	38.3066	7.37234
	2.39777	77.037	11.6107	23.9073	5.03396	7.62104	2.19912	112.348	7.30058	14.7398	3.55107	9.09049	576.53	0.0884212	0.597531	0.938798	1.66744	1054.29	771.214			30.3485	12.1874	40.6159	9.12711
	2.43113	84.7307	11.1569	29.7622	5.49041	7.24127	2.34024	118.147	7.64071	19.4386	4.23043	10.564	559.271	0.0869998	0.597002	0.941855	1.65783	1324.75	728.421			32.7729	14.1646	42.7092	11.411
	2.57121	91.0608	11.2835	35.6593	6.05986	8.05542	2.47425	120.905	8.12901	25.4844	5.42355	12.5842	543.786	0.0863256	0.597219	0.948594	1.65178	1671.63	679.703			34.9718	16.5915	43.8361	14.4974
	2.75246	97.5947	11.076	40.5098	6.66822	8.76344	2.61276	122.221	8.63999	31.6417	6.89623	15.1131	517.273	0.0860567	0.597231	0.968304	1.64465	2047.25	628.076			37.1411	18.6471	44.4912	17.8837

## Sheet: P202 U3
	Ra Li	Oi Li	Oe Li	MF Li	ICO Li	LO Li	Ra Re	Oi Re	Oe Re	MF Re	ICO Re	LO Re	EKG	Kippwinkel	Rotwinkel	Kraft x	Kraft y	Druck li	Druck re			Bauch links	Rücken links	Bauch rechts	Rücken rechts
	2.48579	12.7559	5.32812	8.55958	6.06358	4.85914	3.64914	10.2383	6.84982	7.99619	12.2641	13.494	261.436	0.0401705	0.197621	0.859668	2.61373	42	2053.49			6.85659	6.4941	6.91242	11.2514
	2.5512	12.4347	4.89228	9.35993	5.82008	5.54258	3.55358	10.1941	6.57327	9.0026	13.0154	15.4153	249.015	0.040156	0.197947	0.842877	2.60629	34	1960.04			6.62605	6.90753	6.77363	12.4778
	2.51981	12.2325	4.5983	10.9418	5.54555	6.39197	3.4772	10.5307	6.44151	10.619	14.415	18.1231	242.22	0.0399773	0.197874	0.827073	2.60154	1.1875	1858.42			6.4502	7.62645	6.81647	14.3857
	2.48457	12.0207	4.20858	14.4881	5.47997	7.45325	3.41044	11.1581	6.1605	13.3377	15.8301	20.5047	241.23	0.0396927	0.197293	0.816488	2.5979	11	1753.65			6.23797	9.14045	6.90967	16.5575
	2.4828	11.7106	3.86031	18.9147	5.64149	9.27318	3.31947	11.9138	5.88019	18.2259	16.4684	23.0846	247.208	0.0393932	0.195756	0.80877	2.60028	3174.48	L			6.0179	11.2764	7.03783	19.2596
	2.42458	11.5775	3.64506	24.4621	6.18594	11.1142	3.1946	13.1273	5.59329	25.5576	17.3596	26.5999	261.481	0.0392629	0.195008	0.803226	2.60121	3501.93	1541.4			5.88237	13.9207	7.30508	23.1724
	2.37882	10.8812	3.74836	31.6193	6.97654	13.074	2.93749	14.4539	5.26013	33.2902	18.2867	29.3894	266.505	0.0389426	0.193986	0.795282	2.5999	3641.81	1438.96			5.66946	17.2233	7.55051	26.9888
	2.25385	10.279	3.77979	39.5087	8.20513	15.1149	2.84963	16.2856	4.98144	42.7668	19.3862	32.6031	270.4	0.0386674	0.19369	0.786692	2.59212	3712.03	1341.98			5.43756	20.9429	8.03887	31.5854
	2.32736	10.0183	3.93488	45.7219	9.60588	17.8647	2.91301	16.6105	4.86087	53.393	20.7121	36.6557	269.146	0.0387487	0.192498	0.772411	2.59075	3755.47	1256.11			5.42686	24.3975	8.12814	36.9203
	2.36802	9.4177	4.07076	54.8656	10.7194	20.7833	3.02246	16.7009	4.86011	62.6334	21.5808	39.9893	273.716	0.0390502	0.191366	0.768216	2.58803	3783.72	1187.84			5.28549	28.7894	8.19451	41.4012
	2.38921	8.90525	4.04152	61.9775	11.62	23.5648	3.05725	16.3648	4.86622	71.7708	22.5055	43.086	287.959	0.039008	0.190413	0.760783	2.58347	3775.24	1137.94			5.11199	32.3874	8.0961	45.7874
	2.43415	9.29632	4.09327	65.1427	12.1783	24.9861	3.0369	15.8468	4.81616	79.1262	23.1753	44.3837	299.712	0.0394703	0.189719	0.754002	2.57428	3722.82	1105.33			5.27458	34.1024	7.89994	48.8951
	2.46072	9.65866	4.10541	66.4614	12.5351	25.8133	3.03072	15.1654	4.68503	83.9088	22.9892	44.2958	308.856	0.0401153	0.189478	0.747607	2.56362	3641.05	1085.88			5.40827	34.9366	7.62703	50.398
	2.40616	9.6629	4.05928	66.6738	12.9474	25.9529	3.04277	14.3632	4.5192	84.8931	23.3957	43.0547	306.332	0.0403994	0.188721	0.743918	2.54689	3537.22	1081.03			5.37612	35.1914	7.30838	50.4479
	2.3836	9.68746	4.05959	64.5965	13.0108	25.8837	2.98138	12.8576	4.46061	83.263	23.0256	41.4402	302.741	0.0404043	0.18931	0.740166	2.52932	3407.75	1089.52			5.37688	34.497	6.76652	49.2429
	2.39488	9.46196	4.22511	59.4423	12.7203	25.7691	3.00051	10.5817	4.31606	79.972	22.2808	38.5218	293.452	0.0408745	0.189461	0.734154	2.51476	3266.67	1112.69			5.36065	32.6439	5.9661	46.9249
	2.39288	9.24078	4.27031	53.8169	12.1667	25.435	2.92403	8.82627	4.12498	73.2432	21.0224	34.315	284.349	0.0412803	0.189604	0.734199	2.50466	3121.32	1149.62			5.30132	30.4729	5.29176	42.8602
	2.36852	9.04501	4.39862	46.3751	11.5175	24.0621	2.76624	8.58932	3.89438	64.9761	19.2706	29.7587	280.432	0.0409755	0.189457	0.735332	2.49374	2969.2	1196.25			5.27072	27.3182	5.08332	38.0018
	2.40859	9.13807	4.72402	37.7121	10.7468	21.9274	2.71419	8.31759	3.89125	56.2332	17.9536	24.7708	283.894	0.041313	0.189973	0.744028	2.48686	2819.86	1248.49			5.42356	23.4621	4.97434	32.9859
	2.48369	8.8306	4.96632	29.6025	10.2602	20.5625	2.70223	8.03884	4.49336	43.6409	15.9519	19.0643	295.674	0.0416464	0.190582	0.756126	2.48162	2690.04	1306.99			5.42687	20.1417	5.07814	26.219
	2.5621	8.07768	5.18409	22.5559	9.74424	18.8849	3.13573	7.6433	5.58609	34.4206	15.1624	14.847	303.115	0.0418285	0.191115	0.767641	2.48102	2576.55	1378.73			5.27462	17.0617	5.45504	21.4767
	2.72049	7.83165	5.42372	17.4599	9.1478	17.806	3.56576	7.49686	7.27838	24.1901	14.1406	11.841	309.677	0.0421461	0.191921	0.76909	2.47965	2477.21	1468.74			5.32529	14.8046	6.11366	16.7239
	2.80015	7.87796	5.57504	14.1382	8.43306	16.6047	4.00666	7.19556	8.43223	17.8636	13.7599	9.60109	309.662	0.0422312	0.192276	0.771563	2.47591	2397.02	1575.26			5.41772	13.0587	6.54482	13.7415
	3.04841	8.0879	5.64038	12.3303	8.01946	15.8498	4.37306	7.30858	9.16755	14.5067	13.344	8.08708	309.053	0.042491	0.192585	0.771856	2.48482	2334.99	1687.52			5.59223	12.0665	6.94973	11.9793
	3.05857	8.88138	5.56278	11.4159	7.84728	15.5187	4.642	7.33688	9.62894	12.607	13.7838	7.75696	309.93	0.0427737	0.192907	0.778056	2.49557	2277.85	1803.9			5.83424	11.594	7.20261	11.3826
	3.08335	10.4088	5.41476	10.7028	7.45018	15.3408	4.72917	7.10732	10.1432	11.3725	13.6574	7.62688	301.716	0.0436837	0.193824	0.783218	2.50053	2229.97	1924.22			6.30229	11.1646	7.32656	10.8856
	2.97722	11.5581	5.02779	10.3911	7.20881	14.6401	4.75475	7.03533	10.5506	10.1726	13.7999	7.58338	294.335	0.0441157	0.194833	0.776581	2.50058	2197.88	2037.92			6.52104	10.7467	7.4469	10.5186
	2.80355	12.7564	4.7556	10.1104	7.07831	14.5318	4.84069	6.96526	10.885	9.00115	13.9744	7.6836	281.549	0.0445344	0.194406	0.775427	2.49868	2170.03	2139.2			6.77187	10.5735	7.56363	10.2197
	2.72357	13.1399	4.41694	10.1027	7.17733	14.3377	4.73129	6.97598	10.6802	8.40864	13.5095	8.23934	259.931	0.0442088	0.194337	0.774651	2.49818	2140.27	2225.12			6.76013	10.5392	7.4625	10.0525
	2.62282	13.539	4.1792	10.3632	7.60166	14.818	4.36735	6.97221	10.2977	8.46264	13.1278	8.77581	243.793	0.0441896	0.194762	0.769566	2.50948	2112.22	2287.37			6.78033	10.9276	7.21241	10.1221
	2.45777	13.6364	4.04355	10.2746	7.95591	15.4005	3.99877	6.99858	9.18662	8.943	12.5514	8.92036	247.988	0.0444732	0.195174	0.766639	2.52109	2080.44	2327.8			6.71256	11.2103	6.72799	10.1383
	2.24114	13.6135	3.88267	10.1238	8.51184	16.5624	3.45206	6.79532	8.21516	8.98232	12.1687	8.9399	263.577	0.0442272	0.194799	0.771063	2.53031	2040.33	2351.62			6.57909	11.7327	6.15418	10.0303
	2.08597	13.4066	3.65149	9.77028	8.77848	17.1632	3.02177	5.82342	7.70707	8.85407	11.4052	8.80408	291.314	0.0439399	0.195071	0.772909	2.53004	1998.74	2363.56			6.38135	11.904	5.51742	9.68777
	1.9528	12.6476	3.55846	9.74222	9.04026	17.8053	2.76354	5.49362	7.05989	8.76265	11.0555	8.66252	322.164	0.0436831	0.195216	0.773032	2.53137	1957.48	2361.64			6.05295	12.1959	5.10569	9.49354
	1.95633	11.7418	3.43081	9.53854	9.03734	18.3103	2.58099	5.35608	6.47141	8.74946	11.0884	8.4357	337.754	0.0433913	0.195226	0.776191	2.53902	1903.99	2353.51			5.70963	12.2954	4.80283	9.42453
	1.92643	10.4883	3.34357	9.3572	9.12785	18.3668	2.43478	5.48238	5.86991	8.80287	11.0747	8.29465	340.858	0.0428989	0.194837	0.773801	2.54943	1840.14	2345.29			5.25277	12.2839	4.59569	9.39074
	1.93712	9.42184	3.31032	9.08599	9.19801	18.5459	2.35406	5.80226	5.23645	8.7722	11.2629	8.00786	341.649	0.0424513	0.194023	0.770893	2.55757	1771.49	2341.02			4.88976	12.2767	4.46426	9.34765
	1.9635	8.95937	3.26294	8.96747	8.93889	18.6645	2.36729	5.95584	4.55005	8.84673	11.4149	7.10474	348.776	0.0421358	0.193868	0.761359	2.55239	1694.87	2339.84			4.7286	12.1903	4.29106	9.12214
	2.00696	8.11472	3.16608	8.87181	8.73843	18.8667	2.36844	5.92408	4.00757	7.98955	11.4585	6.67046	358.461	0.0417896	0.192701	0.752786	2.54402	1605	2339.07			4.42925	12.159	4.10003	8.70616
	1.9948	7.38447	3.1598	9.18731	8.54118	18.3925	2.53916	6.05184	3.81499	8.29914	11.8921	6.42434	363.731	0.0419052	0.191734	0.742079	2.53182	1511.86	2338.57			4.17969	12.0403	4.13533	8.87186
	1.99843	6.91109	3.09582	9.43643	8.21717	17.4692	2.7033	6.1323	3.67773	9.79126	12.1467	6.47901	359.826	0.0425524	0.191005	0.729894	2.52709	1416.5	2339.02			4.00178	11.7076	4.17111	9.47233
	2.02158	6.51816	2.96848	9.50378	7.80323	16.3907	2.80744	6.30881	3.60594	12.1079	12.6805	6.44212	349.605	0.0427375	0.190536	0.713745	2.51895	1312.58	2339.29			3.83607	11.2326	4.24073	10.4102
	2.04892	6.21793	2.90079	9.52795	7.46006	15.4119	2.93014	6.56947	3.68092	14.0849	13.6319	6.48621	338.905	0.0425935	0.190644	0.701408	2.50193	1208	2339.27			3.72255	10.8	4.39351	11.401
	2.04356	6.04352	2.86326	9.39432	7.1566	14.1671	3.05731	6.70908	3.94883	15.72	14.1245	6.63671	330.573	0.0427296	0.19096	0.696744	2.48849	1105.89	2340.31			3.65011	10.2394	4.57174	12.1604
	2.03042	6.18126	2.76756	9.40589	6.9343	13.6791	3.13615	6.62777	4.04819	16.9137	15.1629	6.74115	327.903	0.0430818	0.192194	0.694185	2.47733	1005.77	2341.64			3.65975	10.0064	4.60404	12.9392
	2.02847	6.55386	2.75608	9.60331	6.63688	13.4175	3.18183	6.38551	4.41546	17.9974	15.6524	7.07488	320.799	0.0435223	0.192281	0.697977	2.47159	907.076	2342.13			3.77947	9.88588	4.66093	13.5749
	2.01194	6.92768	2.72981	9.98724	6.57348	12.4041	3.28234	6.44419	4.71384	19.4465	16.0079	7.53704	311.213	0.0435208	0.191866	0.706038	2.46851	817.422	2342.95			3.88981	9.65495	4.81346	14.3305
	2.02934	7.07229	2.64444	10.0371	6.10466	12.4343	3.25956	6.46179	5.0125	21.5597	16.4564	7.94478	307.051	0.0437834	0.192613	0.724044	2.46275	738.443	2344.65			3.91536	9.52538	4.91128	15.3203
	2.0762	7.37807	2.58989	10.1687	5.90009	12.4982	3.14491	6.35969	5.20745	23.6023	16.5442	8.32075	300.802	0.0434206	0.193351	0.726608	2.45795	666.075	2345.79			4.01472	9.52232	4.90402	16.1557
	2.04768	7.86278	2.53671	10.1489	5.59747	12.3012	3.06335	6.4247	5.21145	23.4123	16.5193	8.87728	294.502	0.0430916	0.193923	0.739013	2.45249	602.616	2346.61			4.14906	9.34919	4.89983	16.2696
	2.00751	8.34827	2.59009	10.1574	5.66465	12.2908	2.90905	6.64876	5.36191	22.7617	15.7393	9.35407	286.652	0.0430343	0.194696	0.758264	2.44864	546.344	2348.28			4.31529	9.37094	4.97324	15.9517
	1.97634	8.64971	2.69862	10.0457	5.57931	12.3367	2.86257	6.63744	5.32287	21.5381	14.9805	9.56567	278.899	0.0427686	0.195438	0.770776	2.45321	499.865	2350.18			4.44156	9.32055	4.94096	15.3614
	1.94641	9.02928	2.84641	9.91247	5.50828	12.1213	2.71211	7.08625	5.31765	20.1023	13.6682	9.93786	267.608	0.0418987	0.19607	0.783086	2.45369	461.344	2351.34			4.60737	9.18068	5.03867	14.5695
	1.87857	9.2473	2.95269	9.76525	5.48514	12.1675	2.52722	7.54546	5.259	19.2727	12.0964	10.1412	261.06	0.0414614	0.196764	0.787116	2.45602	431.505	2353.43			4.69285	9.1393	5.11056	13.8368
	1.83258	9.37918	2.98191	9.45009	5.38423	12.1379	2.38608	8.71465	5.08735	18.2289	10.9454	10.3509	258.019	0.0408815	0.197686	0.788549	2.46309	408.88	2356.3			4.73122	8.99074	5.39603	13.175
	1.77038	9.36888	3.04486	8.96055	5.31077	12.0809	2.29613	9.4985	4.93219	16.5801	9.62612	10.2572	252.891	0.0402601	0.198547	0.789007	2.47022	388.746	2358.31			4.72804	8.78408	5.57561	12.1545
	1.74118	9.48078	3.20288	8.52113	5.34264	11.6534	2.21565	10.0809	4.70584	14.6002	8.22405	10.2517	254.164	0.0402486	0.198988	0.79044	2.48595	376.222	2359.9			4.80828	8.50572	5.66748	11.0253
	1.77367	9.61608	3.26558	8.29095	5.37937	11.5611	2.11621	10.8505	4.69191	11.728	6.9901	10.2231	257.767	0.0401232	0.199162	0.796338	2.50444	367.331	2362.03			4.88511	8.41046	5.8862	9.64708
	1.83328	9.53971	3.50386	7.974	5.45268	11.7459	2.10215	11.5796	4.65863	10.1751	6.42401	10.015	264.372	0.040228	0.198803	0.791656	2.52573	361.398	2364.31			4.95895	8.39087	6.11347	8.87136
	1.83412	9.59455	3.67916	7.93769	5.46134	11.7971	2.1129	12.1776	4.45614	8.89697	6.03683	10.1548	269.38	0.0399634	0.198205	0.785257	2.53949	359.865	2365.42			5.03594	8.3987	6.24887	8.36287
	1.88812	9.76273	3.82193	8.01146	5.4652	11.8354	2.11091	12.9347	4.42325	7.79402	5.76545	9.88771	269.77	0.0399525	0.19752	0.781965	2.56401	360.333	2366.78			5.15759	8.43735	6.48961	7.81573
	1.89123	9.53487	3.80913	8.08374	5.54586	11.516	2.11776	13.5399	4.41462	7.6897	5.62429	9.45962	277.794	0.0403134	0.197546	0.777818	2.57616	361.275	2368.21			5.07841	8.38186	6.69077	7.5912
	1.90359	9.36804	3.89404	7.86812	5.56287	11.3	2.1629	13.7263	4.25606	7.5532	5.55051	8.85038	292.131	0.0412122	0.197163	0.777875	2.58046	363.2	2368.45			5.05522	8.24365	6.71509	7.31803
	1.89212	9.4438	3.83582	7.82838	5.47352	10.9503	2.12429	13.572	4.13467	7.2431	5.71828	8.83193	308.67	0.0415067	0.197016	0.779743	2.58024	367.345	2368.39			5.05724	8.08407	6.61033	7.26443
	1.90794	9.61836	3.82195	7.72843	5.30854	10.7394	2.13553	14.0477	4.17581	7.34974	6.45279	8.71188	317.843	0.0415246	0.197103	0.782685	2.57837	372.213	2369.14			5.11609	7.92546	6.78636	7.5048
	1.92431	10.0459	3.77579	7.48422	5.08928	10.2159	2.16346	14.6645	4.05431	7.44247	7.36315	8.77594	322.581	0.041426	0.197148	0.784659	2.57736	377	2369.94			5.24866	7.59647	6.96075	7.86052
	1.91781	10.345	3.78148	7.18723	4.9194	9.74074	2.16669	14.7815	4.09684	7.33912	7.78306	8.87846	329.645	0.0414182	0.197095	0.786664	2.57649	383.968	2370.18			5.34809	7.28246	7.015	8.00022
	1.99997	10.5702	3.66964	6.76957	4.71455	9.02375	2.19125	14.8278	4.12649	7.24598	8.19017	8.65914	332.865	0.0415485	0.196665	0.787396	2.57469	390.777	2370.71			5.41326	6.83596	7.04851	8.03176
	1.98309	10.5349	3.48706	6.44502	4.43519	8.53968	2.20373	14.9709	4.11201	7.08909	8.91917	8.887	338.921	0.0417061	0.196514	0.783117	2.5755	396.876	2371.56			5.33501	6.4733	7.09553	8.29842
	1.97389	10.776	3.62974	6.01431	4.2469	7.4405	2.26106	14.8731	4.11976	6.98903	9.24032	9.66442	344.532	0.0414525	0.196288	0.778306	2.57639	402.707	2371.61			5.45988	5.90057	7.08463	8.63126
	1.99132	10.886	3.71265	5.73603	4.12661	7.22157	2.25385	15.068	4.15736	6.65401	9.50014	10.4054	342.861	0.0410578	0.196707	0.77213	2.57243	408.915	2371.62			5.52997	5.69474	7.15975	8.85318
	1.98584	10.9213	3.78849	5.69633	3.95819	6.9176	2.23626	15.8998	4.27383	6.448	10.1523	10.911	343.469	0.040786	0.196777	0.76444	2.56784	415.509	2372.81			5.56521	5.52404	7.46998	9.17044
	2.00949	11.0363	3.77358	5.61501	3.80809	6.81834	2.24551	15.65	4.26817	6.18964	10.4918	11.0984	343.253	0.0409333	0.19672	0.750758	2.56911	422.72	2373.49			5.60645	5.41382	7.38788	9.25994
	1.97335	10.7387	3.77892	5.44117	3.82324	6.56219	2.26967	15.2804	4.25325	6.61662	10.3651	11.4002	348.45	0.0413543	0.196435	0.749205	2.57807	430.145	2373.52			5.497	5.27553	7.26779	9.46067
	2.01555	10.3949	3.82467	5.77388	3.98476	6.72111	2.2647	15.2653	4.22629	7.22338	10.1111	11.7215	342.469	0.041015	0.195849	0.746669	2.58667	436.485	2374.37			5.4117	5.49325	7.25211	9.68533
	2.00711	10.135	3.78472	5.91822	4.06905	6.86324	2.26678	15.0901	4.14281	7.67526	9.75247	12.0322	333.182	0.0409569	0.195779	0.734811	2.58533	442.001	2375.46			5.30893	5.61684	7.16657	9.81998
	1.99168	9.92421	3.88651	6.35909	4.15429	7.13912	2.25472	14.7529	4.11696	8.2703	9.46547	12.4239	317.28	0.0406117	0.196072	0.734048	2.57075	448.089	2375.28			5.26747	5.88416	7.04154	10.0532
	2.05127	9.99424	3.82661	6.55073	4.24707	7.75189	2.25736	15.1082	4.15185	8.33146	9.12455	12.6	304.491	0.0403337	0.196176	0.727218	2.5403	454.365	2374.76			5.29071	6.18323	7.17245	10.0187
	2.01973	9.85947	3.82224	6.785	4.2747	8.36742	2.13241	15.5046	4.19148	8.55306	8.94891	13.1036	301.747	0.0397399	0.195333	0.731844	2.52129	460.242	2374.9			5.23381	6.47571	7.27616	10.2019
	1.97395	9.67581	3.65701	7.14499	4.37911	9.07892	2.13006	16.249	4.17786	9.03541	8.70448	12.8579	293.395	0.0393277	0.195117	0.740762	2.513	466.361	2373.81			5.10226	6.86767	7.51897	10.1993
	1.96134	9.41311	3.67253	7.42012	4.56903	10.0961	2.11148	16.4164	4.04271	9.23281	8.34344	12.8628	281.303	0.0386715	0.195144	0.74669	2.50255	471.521	2371.02			5.01566	7.36174	7.52352	10.1464
	1.90027	9.13352	3.72918	7.80659	4.81138	10.9329	2.06993	17.2554	3.9098	9.47241	8.07879	12.9045	263.534	0.0381301	0.194387	0.754973	2.4867	475.513	2368.66			4.92099	7.85028	7.74504	10.1519
	1.89262	9.23085	3.72057	8.14661	4.90091	11.4867	2.08673	17.266	3.81112	9.2438	7.72708	12.4438	246.948	0.0374952	0.19463	0.750896	2.46085	478.905	2365.84			4.94801	8.17808	7.72129	9.80491
	1.83767	9.30909	3.81881	8.14731	4.99225	11.8527	2.1146	17.6809	3.78275	9.29398	7.62859	12.2044	247.089	0.0372923	0.194622	0.750784	2.44841	481.573	2360.83			4.98853	8.33076	7.85943	9.70898
	1.79317	9.59642	4.00653	7.91805	5.16843	12.2082	2.06237	18.0551	3.6958	8.80519	7.4805	11.6915	254.344	0.0376246	0.194475	0.754435	2.45251	482.658	2356.06			5.13204	8.43156	7.93776	9.32573
	1.76832	9.27236	4.01891	7.84978	5.28439	12.4805	2.09295	18.4138	3.63516	8.78209	7.48664	11.3038	256.335	0.0381981	0.194675	0.754553	2.46307	481.503	2351.55			5.01986	8.53822	8.0473	9.19085
	1.72454	9.13892	4.16051	7.73454	5.54074	13.1842	2.08554	18.7427	3.57707	8.92657	7.6691	10.8723	248.109	0.0385817	0.194672	0.754106	2.48298	477.962	2346.45			5.00799	8.81982	8.13509	9.15599
	1.78399	9.13673	4.22039	7.6297	5.68683	13.1455	2.18673	18.9476	3.49134	9.07586	8.10224	10.4338	246.298	0.038931	0.194978	0.753739	2.5054	471.637	2338.52			5.04704	8.82068	8.20856	9.20396
	1.78558	9.41234	4.43131	7.58023	5.70856	12.8175	2.19334	19.0558	3.58735	9.4814	8.326	9.75623	257.445	0.0389421	0.19508	0.751721	2.52029	462.943	2331.38			5.20974	8.7021	8.27881	9.18787
	1.79379	9.43118	4.43209	7.34086	5.76305	12.4353	2.33841	18.8436	3.70969	10.0428	8.48334	9.15157	270.067	0.0391525	0.195495	0.745177	2.54137	453.014	2322.88			5.21902	8.51309	8.29723	9.2259
	1.81458	9.93002	4.43173	6.93544	5.5469	12.1585	2.37871	18.6355	4.06249	9.7575	8.83409	8.81325	274.923	0.0390332	0.195529	0.753528	2.55907	441.712	2311.73			5.39211	8.2136	8.35891	9.13495
	1.86555	10.3461	4.63519	6.84451	5.59534	11.7854	2.42436	18.7999	4.18468	9.90108	8.82942	8.56027	268.865	0.0392307	0.195146	0.767987	2.57691	429.663	2302.1			5.6156	8.07507	8.46964	9.09693
	1.89217	10.2309	4.47215	6.83535	5.5788	12.0452	2.52423	18.6459	4.24167	10.6757	9.11094	8.52821	264.886	0.0393649	0.194634	0.775817	2.58438	416.585	2292.21			5.53174	8.15311	8.47059	9.43829
	1.8564	10.0825	4.5019	6.84348	5.6264	12.2051	2.63162	18.4953	4.51945	10.835	9.49572	8.41932	257.252	0.0390157	0.194402	0.783925	2.59579	403.261	2281.31			5.48026	8.22501	8.5488	9.58333
	1.90596	10.1265	4.48518	6.9952	5.49773	12.0216	2.73312	17.6765	4.65611	11.3905	9.46798	8.44069	250.016	0.0392819	0.194626	0.805518	2.59617	389.911	2288.63			5.50588	8.17152	8.35525	9.76639
	1.998	10.0318	4.47645	7.33925	5.51526	11.7843	2.74745	17.0611	4.95816	11.807	9.37441	8.31321	247.888	0.0399096	0.193971	0.823517	2.60519	377.483	2354.15			5.50207	8.21294	8.25557	9.83154
	2.00849	9.86077	4.31327	7.72563	5.95924	12.674	2.76395	16.2585	4.98598	12.2697	9.24339	8.06395	249.115	0.0399685	0.192619	0.843284	2.60788	365.135	2526.45			5.39418	8.78628	8.00282	9.85902
	2.13476	9.98797	4.18167	8.57842	6.65621	13.8712	2.68066	15.4723	4.90759	12.2434	9.05017	8.17976	252.429	0.0403782	0.191664	0.864578	2.60849	353.068	2799.39			5.4348	9.70193	7.68685	9.82443
	2.14807	9.89385	4.16095	10.1464	7.63519	15.6468	2.66655	15.2256	4.7849	12.474	8.66739	7.92381	258.359	0.0407543	0.190707	0.877318	2.6138	340.978	3113.72			5.40096	11.1428	7.55902	9.6884
	2.12571	9.32445	3.92496	12.0479	8.9063	17.2216	2.56295	14.6655	4.5954	13.3124	8.84918	7.75384	265.871	0.0414791	0.189458	0.888861	2.61746	328.95	3429.64			5.12504	12.7253	7.27462	9.9718
	2.11334	8.88741	3.79526	14.6957	10.5321	19.1336	2.45678	13.9251	4.38424	14.1706	8.98254	7.68107	265.211	0.0417531	0.189463	0.894461	2.61983	315.738	3753.49			4.932	14.7871	6.92203	10.2781
	2.23034	8.71715	3.82561	20.5715	12.57	21.1454	2.36307	13.1808	4.23751	16.0644	9.27955	7.84756	259.381	0.042193	0.189206	0.894547	2.62971	302.584	4069.62			4.92437	18.0956	6.5938	11.0638
	2.31428	8.86935	3.861	26.012	15.2839	23.6103	2.25372	12.6901	3.97012	18.3	9.68242	8.47693	257.266	0.0419567	0.189072	0.893778	2.63507	287.586	4381.47			5.01488	21.6354	6.30466	12.1531
	2.28243	9.26779	3.79031	32.3984	17.5978	27.1155	2.13904	12.1369	3.71347	20.214	10.3277	8.58972	257.853	0.0419105	0.18879	0.888901	2.64184	271.43	4662.48			5.11351	25.7039	5.99647	13.0438
	2.27564	9.73178	3.88627	40.1419	20.731	30.2115	2.11361	11.685	3.59458	22.6264	10.7831	9.10005	264.302	0.0420653	0.189112	0.878491	2.63351	255.33	4857.56			5.2979	30.3615	5.79773	14.1699
	2.31478	10.8224	4.06842	47.8431	23.3718	32.1109	2.17671	11.5116	3.58777	26.4173	11.6008	9.54384	264.418	0.0420931	0.190469	0.861976	2.63969	239.364	4932.59			5.73519	34.4419	5.75871	15.854
	2.35221	12.5814	4.24247	55.094	25.7553	34.0353	2.20569	11.4564	3.54852	28.8853	12.4181	10.2858	255.257	0.0421374	0.191199	0.850142	2.63999	223.636	4948.78			6.39202	38.2949	5.73687	17.1964
	2.42951	13.9424	4.37837	61.9506	27.4255	34.8393	2.29866	11.2968	3.51482	31.5443	13.4879	11.0901	240.301	0.0418178	0.192309	0.832845	2.63613	208.105	4947.38			6.91675	41.4051	5.70343	18.7074
	2.5011	14.7669	4.52504	67.3128	29.4167	36.2422	2.37961	11.3851	3.5675	34.0015	14.7144	12.1116	235.786	0.0413231	0.194014	0.820894	2.6433	192.927	4948.13			7.26433	44.3239	5.77741	20.2758
	2.58602	14.7398	4.58324	71.0566	30.0108	36.2248	2.39487	11.2669	3.58388	36.9209	15.8232	13.3893	239.712	0.0408408	0.194908	0.809535	2.6508	178.521	4948.78			7.30304	45.7641	5.74856	22.0445
	2.58461	14.778	4.67247	74.0105	31.1722	36.3378	2.4193	10.9058	3.6574	37.1071	16.9395	14.0915	242.219	0.040667	0.195005	0.811541	2.66163	165.156	4946.89			7.34504	47.1735	5.66082	22.7127
	2.60964	14.6431	4.62066	75.053	31.9369	36.0181	2.50012	10.399	3.63873	37.3066	18.1079	14.7907	243.895	0.0404409	0.195524	0.80872	2.66458	153.728	4947.42			7.29115	47.6693	5.5126	23.4018
	2.64402	14.4754	4.5787	74.6591	31.3677	34.6865	2.53362	9.81504	3.52102	37.3892	19.2441	15.335	247.966	0.0400426	0.19625	0.804944	2.65848	142.181	4949.1			7.23272	46.9045	5.28989	23.9894
	2.62646	14.3668	4.44129	70.7351	29.7331	33.4257	2.66641	8.97738	3.50848	36.9195	19.8718	15.7993	250.164	0.0402403	0.19672	0.80211	2.66276	130.881	4948.77			7.14485	44.6313	5.05076	24.1969
	2.5519	13.3862	4.26361	67.1679	27.9778	31.2384	2.71375	8.46406	3.56755	34.8821	20.5507	15.9369	260.749	0.0400658	0.196616	0.795074	2.66836	119.848	4949.01			6.73389	42.128	4.91512	23.7899
	2.53716	11.5052	4.08884	61.065	26.1483	28.551	2.69854	7.4506	3.87313	32.7053	21.0417	15.8434	279.486	0.0400162	0.196263	0.787613	2.68273	108.978	4951.85			6.04373	38.5881	4.67409	23.1968
	2.50854	10.2385	3.89634	54.1157	23.9538	26.4466	2.64777	6.59054	4.11794	29.7806	21.381	15.7964	299.215	0.0399057	0.19584	0.778143	2.68659	98.492	4952.68			5.54779	34.8387	4.45208	22.3193
	2.42829	9.65375	3.78126	48.4285	21.5663	24.4436	2.56773	5.84309	4.39875	25.7005	21.8443	15.5146	304.536	0.0397056	0.195127	0.769953	2.68524	88.9872	4951.91			5.28776	31.4795	4.26986	21.0198
	2.39772	9.55561	3.89765	38.6415	19.0221	22.5264	2.58418	5.64102	4.64823	21.2233	21.6341	14.7323	299.667	0.0396141	0.19423	0.762881	2.68616	82.0139	4948.92			5.28366	26.73	4.29114	19.1966
	2.32493	9.29623	3.95413	32.6006	16.153	19.7227	2.5068	5.52559	4.97475	19.0175	21.7847	14.2589	292.882	0.0392211	0.1943	0.750854	2.6868	77.4913	4940.1			5.19176	22.8254	4.33572	18.3537
	2.23423	8.91799	4.00094	25.7768	13.221	17.0322	2.46847	5.49701	5.16151	16.2162	21.1875	13.6844	286.343	0.0394203	0.19415	0.739153	2.69145	76.5353	4924.88			5.05105	18.6767	4.37566	17.0294
	2.22274	8.53319	4.5959	22.8705	11.0491	14.3262	2.44564	5.63265	5.33158	13.3764	20.7083	12.9608	279.751	0.0387203	0.194343	0.744854	2.69206	79.6848	4909.92			5.11728	16.0819	4.46996	15.6818
	2.28961	8.2933	5.21638	21.2232	10.158	13.0795	2.31964	5.46971	5.4273	11.5156	20.3279	12.3934	267.48	0.0383806	0.193999	0.734347	2.68905	86.948	4894.85			5.26643	14.8202	4.40555	14.7456
	2.24961	7.8869	6.39533	19.6165	9.67543	12.5832	2.33417	5.58439	5.28922	10.7089	19.2692	12.2598	250.039	0.0379559	0.194538	0.738228	2.68646	97.3825	4874.99			5.51061	13.9584	4.40259	14.0793
	2.20931	7.60035	7.14469	19.8866	9.41905	12.0205	2.32872	5.72972	5.19653	10.297	18.4123	12.3093	229.85	0.0382677	0.194812	0.743368	2.68225	111.769	4856.67			5.65145	13.7754	4.41833	13.6729
	2.22231	7.28622	7.59009	20.7047	9.84117	11.9928	2.48104	6.34814	5.00164	10.192	17.6948	12.7598	225.744	0.038992	0.195365	0.757383	2.67826	128.516	4840.76			5.69954	14.1796	4.61028	13.5489
	2.23602	6.9891	7.83684	22.3536	10.7209	11.5313	2.53706	7.31685	4.76843	10.1099	16.6717	13.393	242.378	0.0393595	0.196	0.776825	2.65888	145.16	4827.62			5.68732	14.8686	4.87412	13.3915
	2.28589	6.70276	8.3505	23.157	11.3429	11.6965	2.57316	8.37142	4.46652	10.0492	15.9107	14.3459	257.422	0.0399659	0.195789	0.793456	2.64628	160.157	4820.27			5.77972	15.3988	5.13703	13.4353
	2.33845	6.69388	8.84839	24.7229	11.8583	11.9238	2.60596	9.27784	4.28735	10.0159	15.2494	14.822	257.812	0.0404619	0.195029	0.816216	2.63618	173.211	4822.85			5.96024	16.1683	5.39038	13.3624
	2.34847	6.99169	9.63891	25.2583	12.1871	12.0915	2.64877	10.6336	4.09584	9.71896	15.4045	15.1053	255.926	0.0404882	0.194435	0.82867	2.62872	183.866	4826.64			6.32636	16.5123	5.79273	13.4096
	2.32136	6.82601	9.77583	24.9249	12.2298	12.2742	2.69491	11.6613	3.8866	9.3738	15.7687	15.8046	263.715	0.0411994	0.19446	0.84426	2.61768	191.119	4829.69			6.30773	16.4763	6.08095	13.649
	2.33451	6.71833	9.87669	25.1254	11.913	12.1008	2.68219	12.4346	3.84123	9.16116	16.0842	16.5083	278.352	0.0416194	0.194358	0.851486	2.59561	196.401	4835.21			6.30985	16.3797	6.31933	13.9179
	2.30176	6.83594	10.0338	24.1703	11.512	11.4753	2.70638	13.0448	3.77689	9.00184	16.223	16.9746	292.257	0.0422264	0.19385	0.862567	2.5704	200.268	4842.62			6.39051	15.7192	6.50938	14.0665
	2.36089	6.85372	10.1328	23.6567	11.4664	11.1488	2.71553	13.348	3.79036	8.66761	16.2017	17.0808	304.549	0.0423867	0.193635	0.865964	2.55015	201.372	4843.64			6.44913	15.4239	6.61797	13.9834
	2.50295	7.03368	10.275	23.2415	10.9021	10.5816	2.77302	13.2657	3.80885	8.45553	16.3614	16.437	315.397	0.0428146	0.193254	0.866899	2.54785	201.532	4842.69			6.60389	14.9084	6.61586	13.7513
	2.6915	7.15364	10.1414	21.542	10.2456	10.2629	2.87388	12.9163	3.8519	8.27666	16.7588	15.9768	314.92	0.0430453	0.193593	0.870466	2.54583	202.633	4840.34			6.66219	14.0169	6.54735	13.6708
	2.78454	7.31735	9.68909	19.3988	9.2116	9.76533	2.91978	12.4101	3.90146	8.05082	16.6466	14.9666	320.463	0.0430644	0.193941	0.869908	2.54057	204.2	4829.46			6.59699	12.7919	6.41046	13.2213
	2.94065	7.35334	9.14123	17.785	8.40165	9.34559	3.07887	11.7629	3.90914	8.25961	17.3927	14.5656	343.105	0.0435321	0.194303	0.866756	2.53525	205.362	4802.09			6.47841	11.8441	6.25032	13.406
	2.98867	7.349	8.10085	16.4545	8.09222	9.00048	3.16704	10.5548	3.91987	8.57654	17.261	13.9498	363.831	0.0440987	0.194261	0.866791	2.52438	207.422	4759.02			6.14617	11.1824	5.88056	13.2624
	3.07236	7.21858	7.47932	15.453	7.92055	9.15617	3.25604	9.74737	3.95279	8.7583	17.2902	13.0468	364.018	0.0441359	0.194159	0.871531	2.51701	209.697	4699.84			5.92342	10.8432	5.65207	13.0318
	3.07138	7.3514	6.70458	14.7175	7.73549	9.00049	3.23931	8.498	3.93626	8.73342	17.0597	12.22	360.395	0.0445491	0.193979	0.867501	2.50637	210.348	4608.58			5.70912	10.4845	5.22453	12.6711
	3.15825	7.78264	5.82272	14.3733	8.07103	9.04489	3.23633	7.60781	4.04261	9.0203	17.3636	11.7279	360.702	0.0450519	0.194329	0.864149	2.49383	211.012	4487.3			5.58787	10.4964	4.96225	12.7039
	3.17427	7.85533	5.14123	14.4084	8.23273	9.39749	3.17429	6.64063	4.00015	9.16028	17.57	10.5105	358.935	0.0456549	0.194502	0.861171	2.47428	212.513	4341.38			5.39028	10.6795	4.60502	12.4136
	3.05563	8.26123	4.5299	13.9953	8.79986	10.0144	3.18552	5.95832	3.98208	9.34889	17.3337	9.75997	349.061	0.0460597	0.194972	0.853548	2.45476	213.056	4165.51			5.28225	10.9365	4.37531	12.1475
	2.85878	8.66139	3.99285	14.626	9.2481	10.5949	3.13448	5.52181	3.84622	9.59544	17.1341	9.54513	343.769	0.0461583	0.194393	0.843727	2.42999	213.001	3970.96			5.17101	11.4897	4.1675	12.0916
	2.75005	9.00852	3.71674	14.9386	10.1827	11.1152	3.08158	5.30803	3.80676	9.58813	16.3896	9.38044	335.405	0.046791	0.194657	0.838943	2.41002	214.505	3758.2			5.15844	12.0788	4.06546	11.786
	2.62823	9.25627	3.51906	16.3133	10.8322	11.3627	2.99587	5.03503	3.74685	9.5374	15.6726	9.12807	323.268	0.0464545	0.194829	0.836805	2.39972	216.078	3537.54			5.13452	12.8361	3.92591	11.446
	2.52705	9.84068	3.66905	17.3744	11.9066	12.3587	2.79684	4.90554	3.73948	9.60065	14.9557	8.77386	310.914	0.0474488	0.195273	0.832693	2.39832	216.42	3318.55			5.34559	13.8799	3.81395	11.1101
	2.43731	10.5971	3.78796	18.5208	12.4963	13.5326	2.76303	4.62364	3.82591	9.56356	14.2321	8.41907	301.076	0.0478966	0.19552	0.830331	2.41175	217.999	3116.12			5.60746	14.8499	3.73753	10.7382
	2.36027	11.0368	3.90698	19.5923	12.8476	14.4254	2.76779	4.46173	3.93994	9.6625	13.5275	8.06561	292.258	0.048283	0.195521	0.835289	2.43279	221.271	2943.26			5.76801	15.6217	3.72315	10.4185
	2.28468	11.3853	4.00236	19.8021	13.384	15.1181	2.79705	4.60066	3.8559	9.56428	12.9692	7.78656	276.984	0.0481101	0.195427	0.834475	2.45219	222.729	2797.36			5.89077	16.1014	3.7512	10.1067
	2.25879	11.6976	4.10294	19.5852	13.4737	15.5617	2.78427	4.81826	3.84311	9.45671	11.8798	7.72364	265.362	0.0474796	0.195487	0.841842	2.47436	224.08	2671.81			6.01978	16.2069	3.81521	9.68671
	2.28034	11.7046	4.20461	19.3089	13.5268	15.3795	2.83764	5.08572	3.91736	9.24174	11.1544	7.57156	266.13	0.0469735	0.195085	0.850388	2.4992	227.395	2561.62			6.06319	16.0717	3.94691	9.32258
	2.25414	11.6302	4.24707	18.3787	12.9086	15.2094	2.79773	5.73734	3.99509	9.07486	10.5358	7.34697	268.867	0.0467278	0.19557	0.864278	2.52798	229.152	2473.96			6.04381	15.4989	4.17672	8.98587
	2.21656	11.5366	4.36643	17.3316	12.2416	15.2484	2.80127	6.01956	4.08147	8.73024	9.80873	7.05123	269.611	0.0463152	0.195087	0.872658	2.54951	229.078	2414.95			6.03986	14.9405	4.30077	8.53007
	2.22946	11.5501	4.35977	15.8949	11.3852	14.873	2.82021	6.57851	4.20374	8.62096	9.48773	6.81255	270.056	0.0455224	0.195034	0.877865	2.56728	230.874	2375.47			6.04646	14.051	4.53416	8.30708
	2.20779	11.3283	4.25031	14.5116	10.1251	14.1786	2.81473	7.14411	4.1947	8.45103	9.14106	6.66812	276.823	0.0447981	0.194641	0.882388	2.5781	232.868	2348.83			5.92881	12.9384	4.71785	8.08674
	2.21344	11.1434	4.13445	13.4395	9.42427	12.9264	2.85028	7.61569	4.20688	8.27183	9.05439	6.45071	285.912	0.0443127	0.194907	0.891363	2.57964	232	2323.21			5.83043	11.9301	4.89095	7.92565
	2.27664	10.7398	4.01865	11.8616	8.41206	11.7798	2.84737	7.94151	4.36327	8.0761	8.92742	6.61842	296.565	0.0440611	0.194878	0.902398	2.57765	232.127	2295.71			5.67838	10.6845	5.05072	7.87398
	2.27242	10.5301	3.89456	11.1202	7.4768	10.2791	2.89946	8.25474	4.45937	7.7369	8.78522	6.63965	308.414	0.0436992	0.195014	0.90533	2.57611	234.197	2274.78			5.56571	9.62535	5.20452	7.72059
	2.24755	10.2315	3.86651	10.0486	6.80522	9.44339	2.84158	8.57244	4.68195	7.58294	8.87842	6.51392	314.743	0.0439467	0.195163	0.915337	2.57593	233.181	2267.19			5.44852	8.76573	5.36532	7.65843
	2.25851	9.93697	3.80639	9.23253	6.20448	8.7572	2.83742	8.58556	4.84198	7.28318	8.69818	6.41338	325.333	0.043874	0.194757	0.916376	2.57822	231.208	2267.01			5.33396	8.06474	5.42165	7.46491
	2.25874	9.61374	3.6914	8.6024	5.81128	8.3246	2.82344	8.79	4.80226	7.15661	8.58931	6.4328	349.789	0.0437415	0.195051	0.914695	2.59273	231.982	2270.48			5.18796	7.57943	5.4719	7.39291
	2.22711	9.43994	3.61985	8.48902	5.533	7.91701	2.74419	9.22993	4.75589	6.9607	8.42482	6.7747	376.922	0.0436316	0.195812	0.90949	2.61252	231.177	2273.74			5.09563	7.31301	5.57667	7.38674
	2.21854	9.43773	3.6272	8.39101	5.5056	7.48808	2.72257	9.35325	4.75615	6.58758	8.28997	7.01607	384.122	0.0439182	0.19591	0.914209	2.62939	227.311	2275.18			5.09449	7.12823	5.61066	7.29787
	2.15798	9.29071	3.6556	8.18331	5.64938	7.42041	2.74235	9.3351	4.81137	6.38449	7.96597	7.27865	379.521	0.0437289	0.19671	0.911173	2.64328	225.974	2278.22			5.03476	7.08437	5.62961	7.20971
	2.11504	9.34194	3.66076	7.56031	5.55511	7.40953	2.73088	9.23622	4.7378	6.14046	7.66698	7.35717	384.296	0.043796	0.196473	0.902446	2.65808	225.562	2287.33			5.03925	6.84165	5.5683	7.05487
	2.03754	9.6514	3.80728	7.60672	5.50999	7.3992	2.55313	9.25343	4.52075	6.10207	7.13605	7.46689	387.279	0.0433751	0.19611	0.899226	2.67554	220.854	2298.31			5.16541	6.83864	5.44243	6.90167
	2.01932	9.95602	3.74769	7.63207	5.75324	7.83912	2.49935	9.56446	4.25876	6.16688	6.90331	7.65465	387.377	0.042939	0.195174	0.908789	2.69264	217.424	2309.56			5.24101	7.07481	5.44086	6.90828
	2.00869	10.1649	3.75489	8.11218	5.98711	8.92891	2.53178	9.82286	4.16851	6.26979	6.70824	7.81945	376.479	0.0425596	0.195169	0.915904	2.7066	218.091	2319.1			5.30949	7.67607	5.50772	6.93249
	2.01755	10.4283	3.84981	8.55029	6.64021	10.0201	2.52991	10.0746	3.95381	6.51828	6.51143	7.81717	360.391	0.042679	0.194534	0.928008	2.71722	215.643	2323.27			5.43189	8.40354	5.51944	6.94896
	2.06972	10.7571	3.9158	9.20311	7.07987	11.1868	2.60741	10.218	3.97963	6.69163	6.3764	8.2362	337.225	0.0429918	0.193937	0.947362	2.7235	212.138	2325.71			5.58086	9.15659	5.60169	7.10141
	2.03535	10.9468	3.92541	10.192	7.59927	12.545	2.65175	10.6397	3.9333	6.81701	6.05941	8.20004	306.762	0.0427544	0.193696	0.950589	2.72407	213.981	2330.21			5.63585	10.1121	5.74157	7.02549
	2.06027	11.065	3.90003	10.8505	7.93744	13.9345	2.64211	10.9008	3.90339	7.1389	6.12007	7.88939	298.363	0.0427112	0.192876	0.95599	2.73133	215.2	2334.73			5.6751	10.9075	5.81544	7.04945
	2.07948	11.0236	3.78843	12.0583	8.19953	15.215	2.59698	11.2548	3.75937	7.07464	5.99773	7.63508	293.836	0.0419823	0.192719	0.960656	2.73486	212.286	2336.27			5.6305	11.8243	5.87039	6.90249
	2.05975	10.9649	3.73499	12.7064	8.84289	16.8397	2.60764	11.7487	3.66283	7.09046	5.99321	7.58332	274.02	0.0418976	0.192263	0.964984	2.73344	213.688	2337.26			5.58653	12.7963	6.00638	6.889
	2.05022	10.9607	3.70228	13.9337	9.55194	18.1087	2.66054	11.8974	3.56023	7.21389	5.95182	7.39906	258.24	0.0420231	0.192684	0.95783	2.72262	217.696	2336.97			5.57105	13.8648	6.0394	6.85492
	2.06079	11.0599	3.84431	15.2662	10.0501	18.854	2.65539	11.8774	3.44754	7.35573	5.90275	7.25619	251.768	0.0420917	0.192479	0.946344	2.71093	216.291	2335.01			5.65498	14.7234	5.99346	6.83822
	2.07648	11.0534	3.8659	16.3212	10.3417	19.194	2.58754	12.3445	3.4627	7.57369	5.9048	7.18824	255.049	0.0418507	0.19185	0.954553	2.70477	215.36	2334.27			5.66528	15.2856	6.13159	6.88891
	2.08426	10.7143	4.01903	16.8181	10.4456	19.565	2.57721	12.7014	3.37405	7.59205	5.81141	7.05023	255.583	0.0415885	0.191863	0.96319	2.70239	219.433	2334.12			5.60586	15.6096	6.21756	6.8179
	2.05734	10.3596	3.98783	17.5106	10.3348	19.5017	2.56064	12.8865	3.26148	7.41055	5.68251	6.4711	260.08	0.0415187	0.191267	0.970393	2.70526	218.634	2332.07			5.46826	15.7823	6.23622	6.52139
	2.10064	10.3759	4.06342	17.234	10.0719	19.001	2.52982	12.7787	3.23158	7.05147	5.49997	6.25082	272.673	0.0414954	0.191663	0.971786	2.69862	213.43	2330.59			5.51332	15.4356	6.18005	6.26742
	2.10377	10.672	4.23453	16.5396	9.98155	18.0573	2.51579	12.9712	3.09426	6.94635	5.54349	6.1842	289.708	0.0420434	0.191507	0.974465	2.69433	213.027	2331.65			5.67008	14.8595	6.19375	6.22468
	2.13282	11.0322	4.26047	15.8983	9.80878	16.9097	2.5327	13.2335	3.20099	6.89506	5.53037	6.28451	304.368	0.0416904	0.191118	0.981854	2.6968	211.455	2333.16			5.80851	14.2056	6.3224	6.23665
	2.13595	11.6475	4.34686	15.6377	9.39064	15.3341	2.51582	13.0272	3.69293	6.75903	5.47093	6.62366	314.969	0.0411999	0.191068	0.98679	2.69663	203.261	2334.71			6.04344	13.4541	6.41199	6.28454
	2.13675	12.1008	4.4914	14.7176	8.77756	13.7446	2.56603	13.4021	3.96379	6.61899	5.57708	6.70145	320.605	0.0411456	0.190742	0.986195	2.69385	197.805	2339.44			6.243	12.4133	6.64398	6.29918
	2.15689	12.5366	4.47937	13.0996	8.07527	12.2292	2.70701	13.0803	4.34171	6.33353	5.63479	7.05141	317.21	0.0409273	0.191249	0.990725	2.67974	193.286	2347.41			6.39097	11.1347	6.70967	6.33991
	2.15143	12.7184	4.53948	11.4671	7.67187	10.6046	2.82987	12.7613	4.94773	5.80429	5.57034	7.28733	312.05	0.0408352	0.191846	0.989923	2.66971	180.307	2355.54			6.46977	9.91454	6.84629	6.22065
	2.1406	13.0479	4.62468	10.1187	7.5023	8.94753	2.80627	12.1575	5.394	5.67408	5.68549	7.51704	319.442	0.0404356	0.192364	0.982896	2.65863	166.977	2366.57			6.60439	8.85617	6.78591	6.2922
	2.15337	13.2852	4.75187	8.92487	7.44102	7.89248	2.81334	11.9364	5.83965	5.76244	6.04349	8.04541	330.269	0.0401008	0.192804	0.984292	2.65161	161.16	2377.18			6.73013	8.08612	6.86313	6.61711
	2.16174	13.5843	4.89915	8.27882	7.03396	7.0586	2.76228	11.7962	6.24217	5.80955	6.33019	8.27853	340.24	0.0396491	0.193344	0.989911	2.63689	152.724	2384.75			6.88173	7.45712	6.93355	6.80609
	2.17532	13.7673	5.29723	7.75597	7.10405	5.63959	2.79953	11.2785	6.66324	5.80587	6.55137	8.66288	344.496	0.0397071	0.194155	0.985354	2.62083	140.406	2389.28			7.07996	6.8332	6.91376	7.00671
	2.24072	13.8188	5.53647	7.30274	7.03792	4.99002	2.85433	11.1717	7.09347	5.73412	6.76651	8.68286	336.591	0.0396876	0.195111	0.978625	2.60325	135.974	2390.19			7.19865	6.44356	7.03984	7.06117
	2.25191	13.4038	5.60721	7.02444	6.85772	4.58634	3.00599	10.9084	7.27183	5.75281	7.11656	8.66787	321.994	0.0397826	0.195811	0.974505	2.59171	133.641	2383.31			7.08765	6.15617	7.06207	7.17908
	2.24544	13.1191	5.71249	6.74891	6.81878	3.82919	3.07971	10.4524	7.31184	5.81896	7.41136	8.7935	310.855	0.0395475	0.19657	0.963951	2.57955	127.566	2364.43			7.02568	5.79896	6.94798	7.34127
	2.21339	13.2966	5.88394	6.45824	6.71085	3.53909	3.22576	10.2747	7.27401	5.9159	7.94242	9.09923	309.062	0.0396992	0.197671	0.952235	2.56901	127.873	2336.07			7.13131	5.56939	6.92481	7.65252
	2.23858	13.2046	5.96187	6.3887	6.66307	3.53649	3.24807	10.233	7.30305	6.08762	8.71014	9.81628	305.978	0.039439	0.198489	0.945872	2.56062	146.52	2296.31			7.13503	5.52942	6.92805	8.20468
	2.42986	13.6638	6.01291	6.50392	6.52414	3.64854	3.50376	10.1761	7.1466	6.30116	9.4887	10.0503	298.081	0.039659	0.199146	0.940955	2.55849	387.772	2244.59			7.36886	5.55887	6.94215	8.6134
	2.47248	13.5549	5.94823	6.68255	6.36654	3.65112	3.66338	9.89494	6.97611	6.54899	10.2391	11.0834	279.201	0.039922	0.199196	0.929991	2.56747	726.668	2181.26			7.32519	5.56674	6.84481	9.29048
	2.5275	13.3467	5.71208	7.32153	5.97494	4.01863	3.82609	9.80376	6.93011	6.93961	10.8374	12.4887	258.259	0.0397418	0.199029	0.920034	2.57541	1109.88	2107.41			7.19543	5.7717	6.85332	10.0886
	2.54127	13.0875	5.40358	8.01174	5.72846	4.40674	3.90087	9.89549	6.66897	7.4581	12.0277	13.6702	242.266	0.039698	0.198792	0.895504	2.58116	1493.34	2022.74			7.01078	6.04898	6.82178	11.052

## Sheet: P203 U3
	Ra Li	Oi Li	Oe Li	MF Li	ICO Li	LO Li	Ra Re	Oi Re	Oe Re	MF Re	ICO Re	LO Re	EKG	Kippwinkel	Rotwinkel	Kraft x	Kraft y	Druck li	Druck re			Bauch links	Rücken links	Bauch rechts	Rücken rechts
	1.6897	14.3159	7.66597	15.5844	4.1692	3.86193	2.20665	5.10996	6.22688	6.4642	5.02628	7.58994	165	0.0820868	0.0977753	0.785173	2.2162	42	-2328.67			7.89054	7.87185	4.5145	6.36014
	1.68415	14.2461	7.22802	16.3783	3.81454	4.16206	2.2375	5.26941	5.91904	7.23127	5.50732	8.87201	152.352	0.0819596	0.0982482	0.786605	2.23734	34	-2411.94			7.71944	8.1183	4.47532	7.20353
	1.67954	13.9818	7.03196	16.5529	3.55035	4.3751	2.2627	5.39341	5.69628	8.16984	5.97423	9.91088	140.361	0.0823399	0.0990309	0.782292	2.24811	1.13403	-2481.94			7.56445	8.15945	4.4508	8.01831
	1.64704	13.6149	6.75514	17.1651	3.38411	4.44628	2.30793	5.48431	5.58893	9.04349	6.62019	10.7273	129.968	0.0827511	0.0991823	0.775653	2.25317	11	-2545.01			7.33903	8.33183	4.46039	8.79698
	1.61564	13.6579	6.64693	17.8019	3.16897	4.6022	2.35151	5.58228	5.48913	11.1158	7.11412	11.9224	117.977	0.0832018	0.0999812	0.775936	2.25849	3003.7	L			7.30681	8.52437	4.47431	10.0508
	1.60028	13.2817	6.20511	18.1785	2.92151	4.68015	2.41349	5.72504	5.17686	13.3344	7.78533	13.1215	106.193	0.0835716	0.0999784	0.782319	2.27244	3436.16	-2636.12			7.02902	8.59339	4.43846	11.4137
	1.59189	12.5501	6.279	18.4442	2.76351	4.77807	2.44739	5.90323	5.17775	15.3842	8.15596	14.1688	99.8337	0.0841284	0.100204	0.778122	2.2796	3620.55	-2671.38			6.80701	8.66193	4.50946	12.5697
	1.62469	12.2771	6.26311	18.1394	2.69424	4.81105	2.4013	6.15221	5.0767	16.7708	8.70029	14.9545	100.02	0.0842457	0.0997866	0.771042	2.28147	3707.48	-2703.44			6.72162	8.54824	4.5434	13.4752
	1.68631	12.207	6.23651	17.8826	2.63104	4.75461	2.41365	6.46619	5.04659	18.3777	8.86416	15.6026	97.8357	0.0844441	0.0994817	0.773927	2.2773	3714.17	-2731.91			6.70992	8.42274	4.64214	14.2815
	1.70309	11.7666	6.22804	17.6363	2.61185	4.78601	2.38968	6.5876	5.17622	19.1896	9.06154	15.7705	95.1369	0.0847566	0.100648	0.781075	2.27049	3668.2	-2757.96			6.5659	8.34473	4.71783	14.6739
	1.67704	11.3802	6.11008	16.7249	2.59451	4.70056	2.33572	6.57166	5.34538	20.0136	9.24719	15.6665	96.1072	0.0850277	0.100159	0.793182	2.27387	3574.44	-2785.4			6.38912	8.00664	4.75092	14.9758
	1.71502	11.0822	5.87251	15.8843	2.58983	4.63735	2.36669	6.82117	5.4229	20.3585	9.23586	15.5125	102.933	0.0852812	0.0997691	0.79596	2.27586	3422.48	-2813.94			6.22323	7.70383	4.87025	15.0356
	1.70856	10.9726	5.77609	15.3072	2.57416	4.69827	2.36112	6.99258	5.40377	20.4366	9.3147	15.2397	110.654	0.0852409	0.0998603	0.805858	2.26596	3210.84	-2845			6.15242	7.52655	4.91916	14.997
	1.71535	10.7512	5.74372	14.1698	2.58716	4.64815	2.36426	6.98753	5.34404	19.9851	9.20693	14.4828	117.029	0.0850111	0.0997712	0.812584	2.24387	2942.16	-2878.62			6.0701	7.13502	4.89861	14.5583
	1.79216	10.7969	5.96082	12.7636	2.64264	4.69499	2.33374	7.06146	5.40974	18.5663	8.71613	13.6079	124.67	0.0849904	0.0995222	0.808722	2.2264	2615.8	-2910.67			6.18331	6.7004	4.93498	13.6301
	1.86498	10.7091	6.23472	11.6202	2.71652	4.80353	2.27789	6.88136	5.38973	17.0975	8.43025	12.7516	134.236	0.0850014	0.0993922	0.808327	2.21999	2233.27	-2940.52			6.26959	6.38009	4.84966	12.7598
	1.92374	10.6754	6.5484	10.3484	2.9233	4.79685	2.25889	6.56186	5.46163	15.6391	7.72749	11.7813	135.575	0.0847673	0.0989825	0.814888	2.20823	1838.97	-2970.1			6.38251	6.02284	4.76079	11.7159
	1.9931	10.2948	7.07019	9.4067	3.27915	4.91212	2.33103	6.27601	5.44916	13.7634	7.30755	11.0794	134.947	0.0844332	0.0986238	0.810324	2.19994	1458.2	-2998.31			6.45271	5.86599	4.6854	10.7168
	2.10966	10.4856	7.67081	8.80013	3.6287	4.99826	2.35107	5.80366	5.62162	12.2816	6.67366	10.4327	141.098	0.0840925	0.0976954	0.805573	2.19237	1090.45	-3020.72			6.75536	5.80903	4.59211	9.79599
	2.18281	10.655	8.13047	8.31546	3.82147	4.95163	2.39351	5.51057	5.74636	10.2924	6.04832	9.96593	149.07	0.083382	0.0974659	0.794725	2.17439	759.551	-3036.64			6.98941	5.69618	4.55015	8.76888
	2.19501	10.7525	8.43265	7.89151	4.01851	5.09239	2.35976	4.83965	6.28393	8.64796	5.4627	9.28954	148.376	0.0831494	0.097349	0.789192	2.15952	484.116	-3044.97			7.12672	5.66747	4.49445	7.80007
	2.22916	10.8316	8.77718	7.41469	4.16227	5.13182	2.35418	4.38788	6.67201	7.52298	4.69493	8.71818	146.754	0.0827835	0.0977774	0.779753	2.15042	275.189	-3041.54			7.27933	5.56959	4.47135	6.97869
	2.20482	10.8962	8.9322	6.83491	4.26913	5.16805	2.28508	3.95128	7.16932	5.65351	3.96918	8.2423	147.775	0.0829182	0.0984363	0.778435	2.15963	126.124	-3021.62			7.34442	5.42403	4.46856	5.955
	2.1707	10.9003	8.96606	6.30985	4.35764	5.25315	2.26661	3.5706	7.48228	4.98081	3.44226	7.8551	151.167	0.0828691	0.0987952	0.778806	2.168	48.9072	-2986.41			7.3457	5.30688	4.43983	5.42606
	2.14563	10.89	8.96108	5.90185	4.3238	5.24348	2.21304	3.37601	8.12542	4.6711	3.00726	7.5355	150.62	0.0827608	0.0990871	0.785725	2.15654	26.9388	-2933.63			7.33224	5.15638	4.57149	5.07129
	2.08641	11.2983	8.98394	5.48235	4.2015	5.35501	2.12654	3.16001	8.53565	4.4272	2.93787	7.27397	152.454	0.0828639	0.0999212	0.79147	2.15436	29.5196	-2859.42			7.45621	5.01295	4.6074	4.87968
	2.03073	11.8055	8.74034	5.08305	3.89511	5.44849	1.98082	3.08386	9.26398	4.34193	2.85614	7.06383	153.324	0.0831541	0.100603	0.795181	2.15532	48.6442	-2774.35			7.52553	4.80888	4.77622	4.75397
	1.98546	11.7855	8.52718	4.99865	3.59119	5.56655	1.88544	3.12862	9.6392	4.27217	2.85201	6.87487	152.768	0.0835901	0.101141	0.802113	2.16767	86.4242	-2676.54			7.43271	4.7188	4.88442	4.66635
	2.00121	11.7722	8.28345	4.73275	3.39346	5.51718	1.8012	3.21525	10.065	4.27176	2.82046	6.67994	150.863	0.0836595	0.101733	0.809825	2.17444	125.99	-2566.97			7.35228	4.5478	5.02715	4.59072
	2.04565	11.918	8.19723	4.77085	3.22317	5.45682	1.76875	3.28227	10.0016	4.40808	2.87282	6.85489	147.595	0.0835107	0.101997	0.814387	2.16596	157.877	-2443.84			7.38698	4.48362	5.01754	4.71193
	2.13563	12.2298	8.06986	4.84898	3.24119	5.50969	1.75645	3.31303	10.0955	4.35815	2.9037	6.88845	147.056	0.0838333	0.101675	0.817711	2.16174	189.699	-2308.31			7.47843	4.53329	5.05499	4.71677
	2.17915	12.4598	8.04936	4.8282	3.2883	5.50398	1.73117	3.28413	10.0376	4.35428	2.89184	7.0306	146.328	0.0841978	0.100669	0.811082	2.14401	221.956	-2160.02			7.56278	4.54016	5.01764	4.75891
	2.14059	12.6138	8.17494	4.81665	3.35513	5.55498	1.67551	3.30371	9.91124	4.29669	2.77964	6.98149	140.763	0.0847398	0.100432	0.808952	2.12771	247.653	-2005.2			7.64312	4.57558	4.96349	4.68594
	2.16265	12.6647	8.11882	4.69802	3.42258	5.75731	1.65706	3.28754	9.53763	4.28654	2.73404	6.9416	135.211	0.0856153	0.100643	0.809276	2.11927	269.181	-1831.29			7.64874	4.62597	4.82741	4.65406
	2.15491	12.5728	8.12269	4.72112	3.54357	6.20472	1.63899	3.27083	9.04316	4.27932	2.59166	6.85682	128.251	0.0859203	0.100212	0.8155	2.11143	292.599	-1669.57			7.61679	4.82314	4.65099	4.57593
	2.15432	12.3638	7.99636	4.78793	3.78643	6.86287	1.60408	3.37584	8.40324	4.26972	2.51176	6.90661	123.598	0.0864306	0.0997129	0.828432	2.10525	310.011	-1540.73			7.50484	5.14574	4.46105	4.5627
	2.10843	12.3174	7.78948	4.76965	3.93101	7.55624	1.55135	3.48137	7.77454	4.45485	2.49275	6.77934	117.333	0.086726	0.099336	0.838146	2.09642	318.756	-1444.26			7.40512	5.41897	4.26909	4.57565
	2.09558	12.3595	7.74729	4.83693	4.04326	8.17771	1.53759	3.78891	7.04989	4.53653	2.49624	6.71044	111.381	0.0869985	0.0985049	0.846123	2.08948	322.656	-1369.3			7.40079	5.68597	4.12547	4.58107
	2.01017	12.1573	7.4686	4.92178	4.11575	8.43754	1.52485	4.297	6.57881	4.78827	2.48186	6.48683	109.035	0.0873808	0.0986345	0.844314	2.07077	322.333	-1301.79			7.21203	5.82502	4.13355	4.58565
	1.90813	11.982	7.30185	4.81927	4.00503	8.83129	1.50231	4.66209	6.07876	4.89788	2.43789	6.86752	108.999	0.088261	0.0987748	0.845525	2.05971	311.862	-1255.87			7.06399	5.8852	4.08106	4.73443
	1.86147	11.801	7.11735	5.01444	3.94862	9.21591	1.4935	5.15773	5.6777	5.24535	2.54475	6.95921	107.466	0.0883587	0.0989143	0.852068	2.05665	294.308	-1238.55			6.92661	6.05966	4.10965	4.91644
	1.82722	11.5718	6.76793	5.2032	3.85913	9.43695	1.49427	5.49248	5.29904	5.6916	2.64634	7.43747	108.243	0.0888363	0.0987093	0.862705	2.04938	273.441	-1248.3			6.72233	6.16642	4.09526	5.25847
	1.73662	11.4259	6.4103	5.39034	3.82443	9.69744	1.47203	5.93991	5.17204	6.0983	2.74441	8.14558	110.285	0.0886205	0.0979383	0.868743	2.03497	248.985	-1287.2			6.52426	6.30407	4.19466	5.66276
	1.71276	11.2176	6.01579	5.80175	3.79288	9.67879	1.50448	6.24084	5.07141	6.65745	2.95284	8.59541	113.546	0.0887932	0.0975097	0.871626	2.01639	217.666	-1319.79			6.31537	6.42447	4.27224	6.06857
	1.67341	11.0613	5.78229	5.99586	3.57475	9.32283	1.54329	6.92692	4.84908	7.12504	3.09676	9.07171	117.363	0.0887895	0.0973515	0.874315	1.99719	184.159	-1329.66			6.17234	6.29781	4.43976	6.43117
	1.6218	11.2112	5.63515	6.35004	3.42868	9.08068	1.60375	7.63752	4.78058	8.06625	3.38452	9.49857	125.426	0.0887629	0.097373	0.879368	1.98641	150.326	-1320.13			6.15606	6.28647	4.67395	6.98311
	1.58253	11.496	5.3092	6.55101	3.24947	8.94704	1.59949	8.69688	4.53906	8.62623	3.61534	9.88335	137.674	0.0889511	0.0980649	0.890738	1.98116	115.14	-1307.67			6.12923	6.24917	4.94514	7.37498
	1.58717	11.6604	5.24994	6.75283	3.09997	8.97174	1.58905	9.33121	4.30452	9.64701	3.8594	10.0142	149.81	0.088664	0.0982015	0.899169	1.98076	79.184	-1299.71			6.16584	6.27485	5.07493	7.84022
	1.64571	11.93	5.193	7.04786	3.08784	8.91812	1.61035	10.2837	4.16359	11.0873	4.01152	9.73572	158.129	0.0881304	0.0987695	0.906589	1.97405	48.3079	-1291.99			6.25625	6.35127	5.35253	8.27818
	1.76916	12.1933	5.01261	7.27951	3.0599	8.93513	1.63899	10.8209	4.03238	11.6521	4.07047	9.59542	163.106	0.0875601	0.0993886	0.915849	1.97463	19.2781	-1282.87			6.32503	6.42485	5.49742	8.43933
	1.97939	12.2189	4.93342	7.86428	2.99158	8.89499	1.66235	11.1968	4.10093	12.1357	4.13094	9.27074	165.396	0.0873099	0.0996475	0.919355	1.9766	-10.9909	-1271.87			6.37725	6.58361	5.65335	8.51245
	2.12697	12.4229	5.08169	8.26929	2.89628	8.93549	1.70249	11.2533	4.10819	12.8372	4.1918	8.57559	165.926	0.0870557	0.100421	0.927059	1.98328	-40.1806	-1266.21			6.54387	6.70035	5.68799	8.53486
	2.3137	12.4771	5.16963	8.46044	2.84006	8.93303	1.68849	11.2306	4.1454	13.5944	4.19179	8.3246	166.258	0.086865	0.100936	0.929426	1.99288	-66.7042	-1268.73			6.65348	6.74451	5.68816	8.70361
	2.45113	12.4981	5.27719	8.8419	2.88597	8.79548	1.66801	10.8639	4.1275	14.7125	4.27964	7.71522	166.174	0.0862821	0.101463	0.930811	1.99343	-94.9096	-1275.11			6.74213	6.84112	5.55314	8.90244
	2.53715	12.2964	5.40561	9.31177	2.94409	8.79273	1.62435	10.3217	4.16943	14.4677	4.22944	7.6128	167.333	0.085895	0.101631	0.93253	1.99233	-124.803	-1283.32			6.74637	7.01619	5.37183	8.76997
	2.58385	12.0952	5.64679	9.75091	2.98219	8.88004	1.65856	9.50025	4.39334	14.9773	4.23857	7.283	170.311	0.0854592	0.10127	0.933808	1.99144	-153.251	-1294.29			6.77529	7.20438	5.18405	8.83294
	2.60795	11.9937	5.6915	9.89241	3.04026	8.90583	1.64654	8.65016	4.54026	14.6605	4.19919	7.13706	176.064	0.0853218	0.100625	0.932448	2.00564	-181.444	-1308.12			6.76438	7.2795	4.94565	8.66559
	2.68715	11.6107	5.78683	10.0467	3.04173	8.99602	1.64103	7.60098	4.63494	14.4805	4.34049	7.21616	183.531	0.0852651	0.0995827	0.938586	2.01894	-211.176	-1322.56			6.69488	7.36147	4.62565	8.67904
	2.77725	11.4933	5.92203	10.0671	3.08235	8.77822	1.62038	6.96156	4.58973	14.8584	4.41242	7.30616	189.108	0.0854917	0.0987694	0.933238	2.02824	-244.013	-1336.34			6.73086	7.30923	4.39056	8.85899
	2.70953	11.3201	6.05823	9.78287	3.09029	8.70779	1.6116	6.38775	4.53303	15.0214	4.50825	7.32237	191.659	0.0850863	0.0982611	0.937986	2.03654	-277.218	-1350.87			6.69594	7.19365	4.17746	8.95066
	2.60005	11.1685	6.07548	9.88167	3.06431	8.51013	1.58758	6.14742	4.34228	14.8956	4.58012	7.45884	191.984	0.0849989	0.0981581	0.936668	2.03956	-314.226	-1364.86			6.61466	7.15204	4.02576	8.97818
	2.42931	10.8369	6.22522	9.81785	3.09071	8.4065	1.57621	6.43986	4.38043	14.5488	4.64539	7.72365	189.513	0.0843116	0.0974125	0.93503	2.03963	-350.952	-1378.11			6.49715	7.10502	4.13217	8.97261
	2.26507	10.6975	6.33741	9.5423	3.07632	8.59727	1.58297	6.76888	4.39232	14.1234	4.6785	8.10637	186.894	0.0847055	0.0975365	0.928188	2.03847	-384.609	-1396.5			6.43331	7.07196	4.24805	8.96944
	2.1492	11.0453	6.40083	9.25244	2.99938	8.63926	1.57969	7.14661	4.21723	14.1331	4.7771	8.20407	186.611	0.084869	0.0973672	0.919613	2.03304	-416.373	-1415.12			6.53179	6.96369	4.31451	9.0381
	2.35539	11.1433	6.49988	9.14474	3.05933	8.59361	1.53482	7.39295	4.13106	13.8796	4.84572	8.62537	184.993	0.0845377	0.0972168	0.915974	2.02629	-447.875	-1430.16			6.66618	6.93256	4.35294	9.1169
	2.45639	11.3728	6.73801	9.15548	3.15637	8.66692	1.51895	7.54789	3.9985	13.7765	4.92029	9.47707	177.908	0.0835799	0.0972471	0.913622	2.00466	-479.673	-1440.78			6.85574	6.99292	4.35511	9.39128
	2.57838	11.9951	6.82191	9.34273	3.17555	8.73309	1.49641	7.52093	3.90927	13.7315	4.88503	10.1842	168.869	0.0824285	0.097368	0.903326	1.97947	-511.489	-1450.62			7.13179	7.08379	4.30887	9.60025
	2.36727	11.9059	7.00423	9.82977	3.16401	8.64739	1.49472	7.54351	4.09894	13.478	4.89254	10.6546	160.184	0.0819062	0.0967011	0.902053	1.96103	-539.317	-1460.18			7.09247	7.21373	4.37906	9.67505
	2.32106	12.2279	7.18817	10.475	3.21598	8.63085	1.47174	7.61941	4.27355	13.6471	4.8897	11.0764	154.667	0.0814569	0.0961798	0.889654	1.93909	-564.103	-1465.75			7.24573	7.44062	4.4549	9.87109
	2.23881	12.6731	7.21817	11.259	3.28836	8.48187	1.4746	7.57995	4.43713	14.0756	4.93595	11.526	145.379	0.0811799	0.0950737	0.884629	1.9248	-586.134	-1472.24			7.37668	7.67642	4.49723	10.1792
	2.23636	13.2537	7.3752	12.3162	3.27545	8.34987	1.50195	7.40153	4.51384	14.3069	4.96827	11.9012	141.511	0.0808907	0.0947312	0.889139	1.91085	-605.709	-1479.16			7.62176	7.9805	4.47244	10.3921
	2.18973	13.1518	7.46643	13.3305	3.30315	8.32035	1.48723	6.99251	4.64012	14.3052	4.99632	12.2194	145.834	0.0796252	0.0943172	0.89801	1.88978	-624.993	-1483.87			7.60266	8.31801	4.37329	10.507
	2.16921	13.3032	7.4651	13.7341	3.37268	8.07653	1.47468	6.57035	4.71431	14.5558	5.01588	12.4446	154.67	0.0792175	0.0942538	0.903445	1.86755	-641.866	-1488.87			7.64582	8.39445	4.25311	10.6721
	1.96812	13.7271	7.71011	13.5688	3.3206	7.80402	1.51578	6.15659	4.67945	14.5395	4.89723	12.4293	161.053	0.0791649	0.0945022	0.899271	1.85358	-657.624	-1500.31			7.80178	8.23114	4.11727	10.622
	1.85536	14.0187	7.63762	13.5369	3.21847	7.37339	1.5495	5.96958	4.66806	14.2538	4.77409	12.1488	168.854	0.0798893	0.0946821	0.903955	1.84713	-670.225	-1514.39			7.83722	8.04292	4.06238	10.3923
	1.64345	14.0279	7.81953	13.5789	3.13124	6.92059	1.55386	5.70606	4.86296	13.9052	4.66726	11.7086	171.355	0.0803713	0.0942799	0.898218	1.84971	-680.24	-1526.66			7.83031	7.87692	4.04096	10.0937
	1.57842	14.5319	7.92249	13.2396	3.0073	6.74562	1.58005	5.5277	4.87071	13.8451	4.65124	11.2979	168.376	0.080113	0.0951094	0.893597	1.85608	-689.236	-1543.9			8.01092	7.66417	3.99282	9.93141
	1.5261	14.741	8.14394	12.8204	2.93595	6.57302	1.59189	5.44579	4.88162	13.0514	4.53627	10.9717	162.759	0.079816	0.0963401	0.889242	1.86296	-698.034	-1568.8			8.13703	7.44311	3.9731	9.51978
	1.51091	15.0658	8.35083	12.22	2.88418	6.49388	1.56404	5.24111	4.8835	12.487	4.48349	10.4509	158.07	0.0796049	0.0967012	0.884953	1.86432	-707.06	-1594.11			8.30917	7.19935	3.89622	9.14048
	1.49794	14.982	8.33615	11.533	2.86036	6.21361	1.5549	5.00777	4.9273	11.8933	4.38905	9.67778	152.548	0.0789462	0.0969468	0.878384	1.86332	-715.588	-1617.78			8.27202	6.869	3.82999	8.65338
	1.50736	15.2554	8.23599	10.5968	2.82558	5.75599	1.5626	4.97195	4.93142	11.4135	4.25096	8.90614	145.231	0.0792642	0.0969842	0.880221	1.88672	-724.216	-1643.14			8.33291	6.39278	3.82199	8.1902
	1.50467	15.1237	8.21705	10.507	2.83854	5.27141	1.5501	5.0683	5.00058	11.1329	4.03071	8.23239	134.384	0.0792842	0.0973081	0.881736	1.9078	-732.528	-1668.82			8.2818	6.20563	3.87299	7.79866
	1.49051	14.8932	8.26215	10.5766	2.91664	5.03863	1.52253	5.27382	4.98432	10.7792	3.92799	7.29123	121.101	0.0792731	0.0976152	0.882909	1.92283	-741.318	-1690.39			8.2153	6.17728	3.92689	7.3328
	1.46503	14.7423	8.42605	10.4086	2.96397	4.84177	1.5308	5.4485	4.97774	10.7329	3.72781	6.5517	109.056	0.078921	0.0979112	0.876748	1.94637	-751.598	-1714.15			8.21113	6.07145	3.98568	7.00414
	1.54808	14.4254	8.34985	10.0777	3.0276	4.62425	1.52532	5.74821	4.93719	10.2388	3.51846	6.08531	103.042	0.079196	0.0983395	0.870424	1.97049	-764.602	-1744.58			8.10777	5.90984	4.07024	6.61418
	1.57899	13.873	8.46412	9.50603	2.96972	4.40405	1.54081	5.9973	4.90654	9.83891	3.35026	5.70775	103.591	0.0797265	0.097866	0.861891	2.00028	-779.65	-1771.18			7.97204	5.6266	4.14822	6.29897
	1.56762	13.7331	8.54937	8.94097	3.02412	4.20418	1.55467	6.20923	4.86821	10.0891	3.30535	5.10455	104.664	0.0797917	0.098242	0.867141	2.03046	-797.392	-1793.54			7.95004	5.38976	4.2107	6.16634
	1.56871	13.4178	8.40694	8.37329	2.98114	4.02513	1.63353	6.48359	4.88129	10.2294	3.24273	4.99996	109.352	0.0797229	0.0987121	0.859774	2.077	-815.263	-1816.49			7.79782	5.12652	4.3328	6.15736
	1.58407	13.4836	8.36201	7.69995	2.97633	4.01098	1.67904	6.63053	4.92212	10.9387	3.17172	4.71186	118.222	0.0801485	0.0991144	0.856675	2.12023	-832.935	-1837.92			7.8099	4.89575	4.41056	6.2741
	1.59498	13.6046	8.46191	7.40052	2.95416	3.98569	1.74132	6.66233	4.95784	10.8746	3.0356	4.55768	126.696	0.0805893	0.0991937	0.847621	2.15315	-851.229	-1850.62			7.88715	4.78012	4.45383	6.15595
	1.62592	13.6353	8.55986	6.83282	2.99829	3.9554	1.78279	6.57534	5.0151	10.8365	3.02139	4.53407	130.846	0.0808302	0.0987123	0.834282	2.18289	-870.795	-1863.34			7.94036	4.5955	4.45774	6.13066
	1.63544	13.8615	8.45662	6.48013	3.06513	3.88891	1.82168	6.48773	5.02263	10.7697	3.02154	4.48284	135.322	0.0811963	0.0982859	0.827181	2.2201	-890.42	-1878.85			7.98453	4.47806	4.44401	6.09137
	1.65541	13.8521	8.58822	6.29521	3.09704	3.93423	1.84427	6.36665	4.98779	11.0086	3.11397	4.45738	141.863	0.0806885	0.0976099	0.825122	2.24486	-908.077	-1868.99			8.03189	4.44216	4.39957	6.19332
	1.60815	14.0164	8.63156	6.3404	3.20975	4.15709	1.88033	6.04231	4.90247	11.2527	3.22208	4.60349	147.214	0.0797743	0.0973269	0.823719	2.26697	-923.248	-1759.84			8.08536	4.56908	4.27504	6.35943
	1.61038	14.1975	8.69429	6.55421	3.34301	4.39921	1.90742	5.76045	4.8122	11.5507	3.24383	4.91719	146.087	0.0791274	0.0971905	0.816976	2.27995	-934.978	-1470.95			8.16739	4.76548	4.16002	6.57059
	1.66387	14.906	8.73927	6.65454	3.45037	4.65098	1.95424	5.43628	4.84843	11.6243	3.20523	5.13029	141.781	0.0784674	0.0970336	0.810126	2.28746	-943.744	-1054			8.43639	4.91863	4.07965	6.65328
	1.70795	15.3558	8.75149	6.96048	3.62777	4.93852	1.99678	5.24979	4.82827	11.1492	3.15037	5.31499	134.161	0.078789	0.0968848	0.8119	2.28959	-951.423	-563.807			8.60508	5.17559	4.02495	6.53819
	1.75622	15.5088	8.75811	7.36902	3.87354	5.25928	2.01627	5.04936	4.77431	10.7774	3.15088	5.99815	128.618	0.0783364	0.096309	0.810944	2.28594	-957.747	-24.8587			8.67437	5.50061	3.94665	6.64213
	1.76648	16.1965	8.8559	8.31181	4.15612	5.84981	2.04932	5.05883	4.80113	11.7113	3.19908	6.50267	126.351	0.0775464	0.0962661	0.806686	2.27801	-961.856	605.208			8.93964	6.10591	3.96976	7.13769
	1.77854	16.5716	8.80558	9.69925	4.41965	6.43258	2.09416	4.86048	4.88071	12.2071	3.187	6.64267	123.329	0.0775586	0.0961515	0.792352	2.27313	-963.947	1328.48			9.05191	6.85049	3.94512	7.34558
	1.79893	16.8937	9.0395	11.2715	4.66371	7.20324	2.15256	4.71099	5.08535	13.1598	3.12596	6.93018	121.977	0.078232	0.0963201	0.776176	2.26725	-965.611	2100.37			9.24403	7.71281	3.98297	7.73865
	1.82565	17.5528	8.80696	12.5839	4.86534	8.18756	2.14735	4.54766	5.22677	13.6852	3.0842	7.26439	125.423	0.0786159	0.0969002	0.762759	2.26304	-966.264	2805.16			9.39514	8.5456	3.97393	8.01127
	1.87146	18.1892	9.13092	14.6386	5.27629	9.02619	2.14547	4.43023	5.36165	14.491	3.07466	7.4328	130.879	0.079455	0.0974303	0.750579	2.26312	-966.284	3432.69			9.73052	9.64704	3.97912	8.33283
	1.87991	18.5261	9.05341	16.6652	5.54944	9.70868	2.15207	4.40036	5.50434	15.2746	3.0653	7.39995	135.76	0.0804719	0.097164	0.752365	2.2597	-966.134	3887.37			9.81982	10.6411	4.01892	8.57995
	1.87947	18.1505	8.92659	18.4406	5.96388	10.1842	2.13296	4.45854	5.63519	15.9125	3.17907	7.39048	140.087	0.0817736	0.0964762	0.744726	2.27028	-965.559	4247.54			9.65218	11.5295	4.07556	8.82735
	1.88238	18.2732	8.99634	20.5052	6.33619	10.5556	2.12336	4.4498	5.98666	16.6765	3.2059	7.25023	148.315	0.0822556	0.096032	0.741118	2.27723	-964.362	4520.68			9.7173	12.4657	4.18661	9.04421
	1.86168	18.4026	9.03562	22.5437	6.57978	10.9136	2.13117	4.38116	6.21241	17.0103	3.3262	6.80342	157.162	0.0829775	0.0958439	0.743171	2.27837	-963.424	4752.36			9.76663	13.3457	4.24158	9.04663
	1.87315	18.2761	9.19645	23.6275	6.74885	11.0485	2.12072	4.36396	6.45362	16.5606	3.38777	6.62217	164.838	0.0837512	0.095847	0.748486	2.2797	-962.986	4868.73			9.7819	13.8083	4.31277	8.85683
	1.90678	18.0393	9.35058	24.309	6.79708	10.9485	2.12275	4.40696	6.54563	16.071	3.44992	6.50478	172.994	0.0839313	0.0961383	0.752722	2.28256	-962.515	4911.38			9.76557	14.0182	4.35844	8.67522
	1.93392	18.2412	9.37295	24.4302	6.86566	10.7593	2.09669	4.50553	6.7363	15.6795	3.6379	6.28654	180.736	0.0831406	0.0967896	0.753426	2.28202	-962.25	4932.7			9.84937	14.0184	4.44617	8.53464
	1.94261	18.276	9.50906	24.3074	6.83501	10.2397	2.14097	4.5926	6.96013	14.9874	3.69096	6.49834	184.464	0.0835442	0.0961625	0.753736	2.28674	-962.603	4949.34			9.90924	13.794	4.56457	8.39222
	2.03629	17.5625	9.13899	23.8822	6.81271	9.86376	2.20938	4.62359	7.13335	14.1873	3.71889	6.90268	183.106	0.08384	0.0961941	0.750801	2.29001	-963.158	4951.82			9.57926	13.5195	4.65544	8.26961
	2.108	17.1705	8.88346	23.3135	6.72522	9.46485	2.26968	4.67121	7.17297	13.4465	3.76399	7.05552	181.041	0.083982	0.0969245	0.750135	2.29025	-963.587	4947.55			9.38731	13.1679	4.70462	8.08867
	2.11643	16.9583	8.7692	22.3628	6.37573	9.17382	2.32108	4.72549	7.21859	12.7202	3.83374	7.15037	179.947	0.084404	0.0972007	0.746281	2.28162	-964.39	4940.06			9.28132	12.6374	4.75505	7.90143
	2.1297	16.1831	8.45918	20.869	6.10945	8.64901	2.33198	4.74465	6.96572	12.0643	3.89735	7.44166	181.23	0.0843129	0.0966906	0.732338	2.27697	-965.556	4921.69			8.92398	11.8758	4.68078	7.80109
	2.13903	14.9663	8.05766	18.8792	5.76676	8.34288	2.34196	4.74731	6.78742	11.2458	3.89899	7.86078	182.526	0.0844071	0.0969082	0.723246	2.27039	-966.51	4888.2			8.38765	10.9963	4.62556	7.66853
	2.11757	13.7359	7.41569	17.3265	5.54113	7.7809	2.40542	4.85344	6.52544	10.6754	3.99268	7.95861	184.564	0.084489	0.0972554	0.716335	2.26508	-967.449	4830.94			7.75638	10.2162	4.59477	7.54224
	2.07401	12.93	6.81905	15.4658	5.35474	7.41996	2.39937	4.95865	6.42199	10.1011	3.96054	8.43495	188.173	0.0849715	0.0968945	0.711836	2.25642	-968.701	4746.61			7.27436	9.4135	4.59334	7.49888
	2.05425	11.3925	6.0453	14.0785	5.16531	6.95981	2.44471	5.09962	6.17743	9.149	3.97366	9.11428	191.224	0.0854484	0.0967659	0.718274	2.24761	-969.856	4648.86			6.49735	8.73454	4.57392	7.41231
	2.02767	10.2643	5.58979	12.6537	4.94067	6.40857	2.42321	5.30118	5.88553	8.62029	3.95516	9.50929	195.328	0.0850837	0.0968023	0.73271	2.24535	-970.693	4528.55			5.9606	8.00099	4.53664	7.36158
	1.92079	9.62103	5.31482	10.983	4.61032	5.77509	2.36384	5.50664	5.72885	8.15959	4.00569	9.71488	197.463	0.0850658	0.0959361	0.745411	2.23155	-971.637	4399.94			5.61888	7.12281	4.53311	7.29339
	1.85156	8.84588	5.39619	9.35121	4.42171	5.21096	2.33541	5.77755	5.71177	7.4182	4.1831	9.97989	200.841	0.0844434	0.0956122	0.750078	2.20755	-972.657	4264.56			5.36454	6.32796	4.60825	7.19373
	1.91177	7.98392	5.43845	8.35636	4.25332	4.67093	2.25013	5.89791	5.55225	7.042	4.23138	10.9168	203.48	0.0828453	0.095425	0.754814	2.18629	-973.278	4133.39			5.11138	5.76021	4.56676	7.39673
	1.97296	7.69758	5.79973	7.37325	4.11372	4.20046	2.28762	6.19332	5.57255	6.58397	4.29579	11.549	201.675	0.0820017	0.0959333	0.759894	2.1701	-973.77	4017.36			5.15675	5.22914	4.6845	7.47624
	2.04676	7.43129	6.21378	6.85793	4.01827	3.83626	2.28798	6.45555	5.55846	6.21937	4.29685	11.7675	200.935	0.081323	0.0964438	0.759536	2.16045	-974.418	3903.8			5.23061	4.90416	4.76733	7.42791
	2.14154	7.49771	6.67026	6.32284	3.85993	3.5357	2.24601	6.51655	5.70732	5.8222	4.33804	12.1835	201.245	0.0805936	0.0965115	0.758926	2.15397	-974.895	3806.4			5.4365	4.57282	4.82329	7.44791
	2.23193	7.70366	6.99173	5.80317	3.75205	3.35284	2.23478	6.62916	5.8075	5.57572	4.3737	12.3854	195.1	0.0800191	0.0961588	0.751373	2.14638	-975.181	3730.83			5.64244	4.30268	4.89048	7.44494
	2.24662	8.42175	7.50727	5.61191	3.56681	3.29593	2.22386	6.59439	6.05289	5.48073	4.39344	12.2461	184.397	0.0799859	0.0956936	0.74108	2.14937	-975.547	3661.4			6.05855	4.15822	4.95704	7.37342
	2.26011	9.00376	7.86308	5.6041	3.49755	3.32323	2.18427	6.64265	6.43867	5.35491	4.52253	12.0987	170.317	0.0803046	0.0961322	0.731872	2.14229	-976.05	3609.17			6.37565	4.14163	5.08853	7.32538
	2.29968	9.58713	8.25874	5.61465	3.31886	3.33217	2.15298	6.68951	6.64754	5.14289	4.64592	11.7484	158.163	0.0804356	0.0969189	0.718565	2.14741	-976.156	3560.35			6.71518	4.08856	5.16334	7.17906
	2.38613	9.79256	8.59454	5.63438	3.19547	3.3863	2.13539	6.8144	6.76742	4.8773	4.64241	11.6024	147.835	0.0809586	0.096885	0.710358	2.15149	-976.353	3511.73			6.92441	4.07205	5.23907	7.04069
	2.39996	10.1918	8.76181	5.60832	3.09686	3.37193	2.16811	6.86016	6.89223	4.80296	4.66208	10.8058	143.732	0.0819569	0.0968997	0.700103	2.15183	-976.649	3445.93			7.11785	4.0257	5.30684	6.75694
	2.49065	10.3629	8.95268	5.60928	2.96614	3.36546	2.09993	6.67027	6.94673	4.70203	4.65802	10.2837	145.175	0.0828531	0.0964294	0.691355	2.15411	-976.655	3357.39			7.26874	3.98029	5.23897	6.54792
	2.6598	10.4586	8.79576	5.93391	2.94383	3.47493	2.07443	6.51185	6.89184	4.61447	4.71142	9.79872	144.672	0.0837133	0.0965298	0.699221	2.15606	-976.532	3259.85			7.30471	4.11756	5.15937	6.37487
	2.88845	10.5021	8.76536	6.56763	2.99859	3.58615	2.04053	6.40736	6.7219	4.52155	4.8025	9.45755	138.963	0.0849604	0.0965016	0.709317	2.15188	-976.644	3138.22			7.3853	4.38412	5.0566	6.26053
	3.07883	10.4969	8.71649	6.9473	3.17853	3.70288	2.02048	6.31652	6.53139	4.45693	4.88825	9.28774	132.012	0.0858342	0.0964831	0.720284	2.15369	-976.613	2995.07			7.43075	4.60957	4.95613	6.21097
	3.27259	10.1423	8.49503	7.40405	3.27715	3.81644	1.9528	6.22929	6.27804	4.36896	5.00082	9.08108	127.987	0.0860841	0.0960946	0.733679	2.1543	-976.386	2834.64			7.30332	4.83255	4.82004	6.15029
	3.3474	9.65059	8.26337	7.74622	3.52119	3.93724	1.93045	6.12695	5.73786	4.31089	5.08988	8.81614	130.186	0.0859609	0.095362	0.742274	2.15227	-976.352	2669.03			7.08712	5.06822	4.59842	6.0723
	3.45683	9.53628	8.12345	8.10367	3.87118	4.05028	1.88868	5.94401	5.3336	4.25481	5.19056	8.70119	133.298	0.0858745	0.0952175	0.745188	2.15803	-976.506	2501.81			7.03885	5.34171	4.38876	6.04885
	3.44365	9.46143	7.91908	8.58191	4.15312	4.17093	1.80221	5.58072	4.88325	4.2721	5.14149	8.52716	133.278	0.0858442	0.0948898	0.754164	2.16395	-976.266	2330.23			6.94139	5.63532	4.08873	5.98025
	3.38841	9.03539	7.97349	9.1307	4.40022	4.25161	1.76007	5.44279	4.59312	4.24022	5.01525	8.45168	126.247	0.0857505	0.0945771	0.763519	2.17524	-976.218	2170.34			6.7991	5.92751	3.93199	5.90238
	3.29745	9.04335	7.98933	9.34131	4.61221	4.32112	1.68795	5.44049	4.30811	4.1511	5.03241	8.31158	117.551	0.0860568	0.0942175	0.76238	2.18599	-976.666	2031.73			6.77671	6.09155	3.81218	5.8317
	3.1209	9.12659	8.07705	9.31466	4.86771	4.26223	1.6359	5.57382	4.0812	4.08086	4.90492	8.2817	111.576	0.0864688	0.0933963	0.763288	2.18998	-976.754	1893.63			6.77485	6.1482	3.76364	5.75583
	2.85949	9.3944	8.17934	8.98596	5.00679	4.2779	1.57313	5.88637	3.92385	3.95713	4.73547	8.1305	109.588	0.0867071	0.0929759	0.761373	2.19589	-976.468	1766.63			6.81107	6.09022	3.79445	5.6077
	2.61417	9.41675	8.25303	8.87385	5.09855	4.23317	1.55463	6.26761	3.90286	3.80163	4.57139	7.83139	107.272	0.0873736	0.0938081	0.768915	2.19763	-976.814	1656.81			6.76132	6.06853	3.90837	5.40147
	2.3664	9.70851	8.40541	8.84933	5.1946	4.23563	1.55716	6.83533	3.90787	3.74186	4.41521	7.8662	104.079	0.0878641	0.0948409	0.771723	2.19581	-977.27	1554.86			6.82677	6.09318	4.10012	5.34109
	2.27488	9.82376	8.5289	8.60579	5.14523	4.2737	1.54379	7.49514	4.11093	3.72523	4.26309	7.8614	101.04	0.0882882	0.0950859	0.774978	2.18866	-976.923	1452.44			6.87585	6.00824	4.38328	5.28324
	2.13928	9.83836	8.40608	8.91314	5.26828	4.44974	1.5254	8.27222	4.32482	3.94163	4.06992	7.76399	102.855	0.0884706	0.0950245	0.78013	2.1838	-976.834	1345.05			6.79457	6.21039	4.70748	5.25851
	2.09165	9.97574	8.23583	9.07878	5.0754	4.47837	1.52957	9.53605	4.4209	4.14335	3.84154	7.62284	105.029	0.0884245	0.0952919	0.78953	2.17656	-977.66	1224.57			6.76774	6.21085	5.16218	5.20258
	2.06651	10.2591	7.90249	8.94091	5.01286	4.72696	1.53067	10.3328	4.49545	4.37187	3.74049	7.55563	107.733	0.0881236	0.095971	0.800942	2.1722	-977.646	1097.28			6.74269	6.22691	5.45296	5.22266
	2.03434	10.4447	7.54538	9.32864	4.83255	4.86627	1.54524	11.338	4.60375	4.66899	3.75838	7.58368	112.5	0.0878139	0.0959765	0.819053	2.16123	-976.99	965.94			6.67482	6.34249	5.82899	5.33702
	2.02843	10.4972	7.3015	10.0205	4.53027	5.08021	1.55592	12.2399	4.69955	4.8504	3.76817	7.69351	114.843	0.0870156	0.0968574	0.831731	2.14885	-977.566	850.062			6.60904	6.54366	6.16513	5.43736
	2.04754	9.95534	6.85751	10.5072	4.28661	5.12515	1.54702	12.5196	4.91058	5.02571	3.78542	7.83941	113.414	0.0866628	0.0961385	0.842165	2.13129	-978.366	735.067			6.2868	6.63964	6.32574	5.55018
	2.01597	9.91539	6.64679	10.8044	4.02834	5.24771	1.55766	12.8388	5.19887	5.17895	3.77332	7.92632	111.791	0.0861362	0.0955869	0.850486	2.10715	-977.564	627.13			6.19272	6.69348	6.53179	5.6262
	2.00842	9.54263	6.28613	11.1058	3.818	5.29689	1.56521	12.895	5.40843	5.28275	3.69993	7.72745	109.103	0.0862547	0.0950641	0.858667	2.08363	-977.294	513.299			5.94573	6.74022	6.62289	5.57004
	2.04107	9.25822	6.04552	11.7634	3.6074	5.51058	1.58494	12.7676	5.47794	5.48541	3.64238	7.777	105.96	0.0858526	0.0949644	0.86425	2.05648	-978.545	391.843			5.7816	6.96047	6.61015	5.63493
	2.02487	9.09583	5.84758	12.0497	3.32797	5.45844	1.60751	12.2675	5.49892	5.51869	3.67069	8.03295	104.082	0.0860359	0.094533	0.868285	2.027	-978.52	269.627			5.65609	6.94538	6.45798	5.74078
	1.96876	8.97382	5.64653	12.9655	3.2295	5.46519	1.6167	11.4117	5.67902	5.75704	3.6413	8.07141	102.751	0.0861801	0.0939355	0.868323	1.99371	-977.309	163.063			5.5297	7.22005	6.23581	5.82325
	1.92685	8.63246	5.62495	13.4513	3.10671	5.75375	1.60917	10.6613	5.75346	5.80066	3.6217	8.21122	101.248	0.0866948	0.0932784	0.866826	1.96705	-978.088	65.6442			5.39475	7.43727	6.00797	5.87786
	1.90338	8.297	5.59622	13.9787	3.06962	6.00077	1.59433	9.67808	6.0176	5.82912	3.59541	8.50783	98.0965	0.086875	0.093512	0.865117	1.95255	-979.299	-21.8539			5.26553	7.68302	5.76334	5.97745
	1.82494	8.27315	5.75537	14.1715	3.23518	6.10681	1.58793	8.66391	6.25099	5.82054	3.54576	8.44311	94.0004	0.087086	0.0937203	0.867557	1.96216	-978.061	-106.225			5.28448	7.83782	5.50094	5.93647
	1.74002	8.28578	6.10418	15.3515	3.36991	6.32343	1.59402	8.12969	6.34347	6.13216	3.47708	8.28531	89.7544	0.0871192	0.0940789	0.863086	1.96888	-977.465	-188.62			5.37666	8.34828	5.35573	5.96485
	1.64296	8.19129	6.12079	16.4803	3.59421	6.48761	1.59793	7.64531	6.32616	6.30182	3.54532	8.18084	87.9117	0.0872057	0.0944414	0.857149	1.98482	-979.288	-263.191			5.31835	8.85404	5.1898	6.00933
	1.60316	8.51391	6.23583	17.1111	3.86591	6.96659	1.61186	7.15672	6.45583	6.63308	3.50467	8.26816	95.7391	0.0864365	0.0951133	0.85234	1.99731	-979.275	-321.676			5.45097	9.31454	5.0748	6.1353
	1.52343	8.79008	6.37054	17.4636	4.08303	7.36026	1.60235	6.8633	6.47184	6.81104	3.551	8.25611	105.313	0.0862052	0.0955343	0.8491	2.01539	-977.525	-359.795			5.56135	9.63564	4.97917	6.20605
	1.49454	9.09854	6.70091	18.0989	4.35856	7.82915	1.59716	6.64898	6.62327	6.9089	3.59586	8.23055	111.148	0.0855885	0.0958591	0.851052	2.03613	-978.708	-390.41			5.76466	10.0955	4.95647	6.2451
	1.50251	9.21789	6.94493	18.656	4.62627	8.33128	1.6055	6.38012	6.59007	7.0852	3.63146	8.43219	118.243	0.0857255	0.0960466	0.848013	2.05975	-980.647	-419.816			5.88844	10.5379	4.85856	6.38295
	1.51341	9.76577	7.21637	19.1091	4.85417	8.34589	1.61434	6.16519	6.75226	7.45987	3.59602	8.32028	127.186	0.0856824	0.0960149	0.844029	2.088	-979.009	-447.1			6.16518	10.7697	4.84393	6.45872
	1.50385	10.1851	7.31627	19.8161	4.97795	8.42323	1.61099	6.11362	6.82834	7.82272	3.50855	8.05933	133.363	0.0863469	0.0951563	0.835899	2.11455	-978.059	-473.209			6.33507	11.0724	4.85099	6.46354
	1.51104	10.362	7.3905	20.482	5.11088	8.57268	1.65373	6.16977	6.89567	7.97021	3.49332	7.91346	136.213	0.0872782	0.0951122	0.828914	2.14254	-980.755	-492.547			6.42118	11.3885	4.90639	6.459
	1.5053	10.7074	7.14463	20.2248	5.21222	8.94486	1.65043	6.13276	6.81344	8.03841	3.47833	7.70226	137.675	0.0883777	0.0948614	0.826263	2.16617	-981.045	-511.837			6.45244	11.4606	4.86554	6.40633
	1.51774	10.9381	7.08162	20.013	5.2267	9.10912	1.61032	6.14866	6.75932	8.14962	3.37426	7.70887	137.766	0.088243	0.0944413	0.831394	2.19211	-978.416	-538.053			6.5125	11.4496	4.83943	6.41092
	1.5144	11.2804	7.18089	20.0407	5.21648	9.00744	1.60544	5.93881	6.81297	8.21859	3.32674	7.66079	135.487	0.0885908	0.0939275	0.831868	2.2179	-979.675	-565.72			6.65856	11.4215	4.78574	6.40204
	1.49393	11.1882	7.07947	20.3518	5.35292	8.9419	1.61447	5.9809	6.92955	8.41419	3.20372	7.43149	130.693	0.0893325	0.093499	0.830217	2.23429	-982.251	-595.213			6.58722	11.5489	4.84164	6.3498
	1.49664	11.372	7.04247	20.3746	5.4086	8.90836	1.61561	5.9367	7.03819	8.51725	3.07878	7.13299	125.095	0.0895649	0.0934941	0.828806	2.24716	-980.003	-615.922			6.63702	11.5639	4.8635	6.24301
	1.48807	11.6435	7.12999	20.5357	5.31783	8.91748	1.60729	5.78575	7.04144	8.52229	2.92862	6.88388	120.303	0.0893432	0.0938822	0.826144	2.25212	-978.184	-629.133			6.75385	11.5903	4.81149	6.1116
	1.47791	11.5312	7.20558	20.4067	5.39639	9.18816	1.63409	5.81274	7.00872	8.26076	2.81186	6.69597	116.709	0.0891427	0.0940158	0.82774	2.25205	-981.236	-642.235			6.73823	11.6637	4.81852	5.92286
	1.48957	11.8575	7.36782	20.1158	5.45409	9.35404	1.60758	5.74084	6.98085	7.67705	2.7264	6.38329	113.808	0.0889853	0.0944147	0.821166	2.24833	-981.554	-654.199			6.90497	11.6413	4.77642	5.59558
	1.50932	12.0494	7.69945	19.5499	5.58787	9.24024	1.58279	5.66662	6.79805	7.56261	2.64832	6.09896	115.954	0.0879959	0.0949474	0.825215	2.23846	-977.553	-663.484			7.08607	11.4593	4.68249	5.43663
	1.49275	12.2425	8.18027	19.2669	5.6634	9.18227	1.56481	5.51432	6.81616	7.42723	2.60141	5.93581	122.028	0.0874566	0.0953042	0.823982	2.22902	-978.071	-667.362			7.30517	11.3709	4.63176	5.32148
	1.50833	12.0898	8.52633	19.0573	5.88112	9.04536	1.58726	5.34304	6.85464	7.2743	2.53902	5.66897	129.58	0.0873001	0.0958198	0.816774	2.21041	-980.687	-674.785			7.37482	11.3279	4.59498	5.16076
	1.48251	11.9933	8.77204	19.0463	6.06271	8.93041	1.5651	5.31389	6.70096	7.13333	2.54237	5.51555	140.333	0.0868714	0.0958214	0.817745	2.20124	-977.083	-687.899			7.41596	11.3465	4.52665	5.06375
	1.46318	12.1365	9.03725	18.5944	6.07489	8.59352	1.54254	5.19789	6.62173	6.91738	2.53881	5.42457	150.044	0.0866551	0.0960427	0.811775	2.19547	-973.374	-705.548			7.54564	11.0876	4.45405	4.96025
	1.46836	12.2596	9.09215	17.9277	6.06595	8.22774	1.53371	5.0908	6.55898	6.60401	2.47959	5.16524	157.539	0.086138	0.0960797	0.826315	2.19544	-975.808	-733.145			7.60671	10.7405	4.3945	4.74961
	1.48773	12.4141	9.35367	16.9181	6.15243	7.7165	1.52014	5.17549	6.7343	6.27748	2.46098	4.99387	167.113	0.0861399	0.0957513	0.830266	2.19399	-975.021	-771.348			7.75185	10.2624	4.47665	4.57744
	1.4925	12.7672	9.58081	16.4009	6.04035	7.03538	1.50256	5.22782	6.88077	6.08288	2.49137	4.87704	175.426	0.0854254	0.0963144	0.842048	2.20145	-969.422	-815.852			7.94685	9.82556	4.53705	4.48376
	1.48581	12.9937	9.60052	15.4698	5.91202	6.32632	1.52231	5.20012	6.88045	5.91647	2.55708	4.88545	179.799	0.0849456	0.0962823	0.847619	2.21894	-969.137	-875.102			8.02667	9.23605	4.5343	4.453
	1.46966	12.8927	9.7414	15.0168	5.67314	5.9021	1.53799	5.13197	6.88563	5.6898	2.50644	4.87063	180.585	0.0850595	0.0958281	0.846393	2.237	-972.186	-952.3			8.03458	8.86401	4.51853	4.35562
	1.47911	13.0448	9.78903	14.2351	5.5139	5.15481	1.56672	5.32226	6.79421	5.24618	2.56154	4.81832	176.843	0.0846841	0.0957614	0.853126	2.2513	-968.373	-1047.56			8.10431	8.30126	4.56106	4.20868
	1.4726	13.3555	9.91675	13.4957	5.27754	4.68806	1.57041	5.48246	6.68339	4.87041	2.61446	4.80412	174.466	0.0848479	0.0957182	0.855964	2.2694	-964.063	-1147.42			8.24827	7.82043	4.57875	4.09633
	1.53382	13.4061	9.86636	12.896	5.09138	4.17454	1.61961	5.5021	6.64474	4.5061	2.6816	4.78164	171.935	0.08465	0.0952905	0.853049	2.28873	-967.494	-1245.98			8.26875	7.3873	4.58882	3.98978
	1.54614	13.4532	10.1126	12.627	5.05862	3.72059	1.65276	5.4479	6.66006	4.45075	2.73152	4.68216	167.429	0.0841253	0.0955347	0.850875	2.3086	-968.655	-1349.72			8.37065	7.13541	4.5869	3.95481
	1.54473	13.5251	10.226	12.6952	5.09202	3.41445	1.67614	5.43494	6.71831	4.41047	2.80461	4.71319	163.882	0.0837256	0.0956813	0.831935	2.32369	-963.902	-1461.15			8.43191	7.06722	4.6098	3.97609
	1.55651	13.6214	10.0531	12.889	4.99895	3.37341	1.67506	5.45845	6.46161	4.41754	2.96041	4.70328	160.963	0.0835013	0.0960102	0.816605	2.34357	-964.513	-1580.37			8.41036	7.08712	4.5317	4.02708
	1.56821	13.7478	9.8654	12.9188	4.94179	3.38044	1.71514	5.33166	6.24474	4.37314	3.15001	4.75506	161.265	0.0837143	0.0959622	0.801817	2.36313	-968.101	-1701.89			8.39379	7.08036	4.43051	4.09274
	1.60165	13.4226	9.61116	13.0698	4.80849	3.42825	1.75811	5.35334	6.14114	4.40122	3.23743	4.85221	161.336	0.0832566	0.0962313	0.791107	2.37246	-962.715	-1819.73			8.2118	7.10217	4.41753	4.16362
	1.62153	13.6327	9.48878	13.5087	4.79104	3.4292	1.79704	5.28489	6.08827	4.5441	3.44468	4.98639	163.573	0.0827133	0.0966043	0.778876	2.37199	-895.063	-1929.18			8.24768	7.243	4.39006	4.32505
	1.63145	14.0017	9.05306	14.0393	4.63029	3.40215	1.90295	5.23885	5.94861	4.8608	3.85363	5.39644	166.153	0.0823136	0.0967535	0.770097	2.3789	-569.847	-2031.58			8.22875	7.35726	4.36347	4.70362
	1.625	14.0779	8.64804	15.1653	4.45997	3.56569	2.01103	5.0731	6.02656	5.26809	4.22431	5.94534	168.195	0.0824128	0.0968947	0.761973	2.38612	-151.81	-2129.59			8.11699	7.73031	4.37023	5.14591
	1.59157	14.0722	8.32874	15.9596	4.25934	3.79383	2.12288	5.04776	6.04825	5.69767	4.73719	6.65793	166.032	0.0825138	0.0981376	0.75569	2.39455	328.959	-2220.39			7.9975	8.00426	4.4063	5.69759
	1.58419	14.4236	7.79563	16.0325	4.01585	3.91617	2.16811	5.04292	5.96263	6.52122	5.26989	7.72363	166.411	0.0822244	0.0980391	0.755809	2.40644	844.853	-2308.12			7.93447	7.98818	4.39122	6.50492

## Sheet: P204 U3
	Ra Li	Oi Li	Oe Li	MF Li	ICO Li	LO Li	Ra Re	Oi Re	Oe Re	MF Re	ICO Re	LO Re	EKG	Kippwinkel	Rotwinkel	Kraft x	Kraft y	Druck li	Druck re			Bauch links	Rücken links	Bauch rechts	Rücken rechts
	4.07469	3.80073	10.0814	84.4551	17.3768	11.8849	3.94616	18.7015	8.67282	65.9568	24.7904	45.6015	245.126	0.120023	0.259951	1.34575	2.00707	43	-3281.51			5.98562	37.9056	10.4401	45.4496
	4.33867	3.65353	9.45358	89.749	16.5551	12.1332	4.1299	19.2637	8.55247	86.8442	30.0585	51.1186	238.032	0.119705	0.259749	1.35293	2.01238	35	-3281.31			5.81526	39.4791	10.6487	56.0071
	4.51934	3.54744	8.85903	94.7494	16.0371	12.837	4.29461	18.9558	8.80157	101.711	34.9825	58.0122	231.096	0.118867	0.260048	1.35433	2.01596	1.19043	-3280.63			5.64194	41.2079	10.684	64.9019
	4.60077	3.51552	7.85621	95.8605	15.5792	13.0765	4.53008	18.6594	8.83795	113.777	38.6383	63.092	227.696	0.118669	0.25996	1.35851	2.02072	11	-3279.68			5.32417	41.5054	10.6758	71.8357
	4.7171	3.3927	7.37198	98.3966	14.8803	13.5385	4.73472	17.823	8.88959	123.068	42.7597	67.4282	229.502	0.119405	0.259931	1.36211	2.03292	3089.35	L			5.16059	42.2718	10.4824	77.7521
	4.92873	3.30991	6.87351	102.202	14.055	14.0243	4.92838	16.7908	8.92482	129.629	45.3908	71.151	236.375	0.120689	0.260707	1.37274	2.0398	3500.3	-3279.06			5.03739	43.4272	10.2147	82.0568
	5.09496	3.29822	6.5257	104.217	14.2811	15.1348	5.17198	15.9561	8.89265	136.033	47.2184	75.1563	233.628	0.121601	0.261278	1.38017	2.04616	3688.58	-3278.62			4.97296	44.5443	10.0069	86.1358
	5.13706	3.40461	6.77254	106.523	14.1931	16.1302	5.31609	14.6968	9.07351	137.751	47.616	76.6568	225.567	0.122004	0.261454	1.38423	2.04626	3790.08	-3278.44			5.10473	45.6154	9.69546	87.3412
	5.15649	3.56518	6.77404	105.257	14.0901	17.5322	5.34089	13.2612	9.33794	139.771	48.4607	77.9003	227.463	0.12288	0.261269	1.38916	2.04468	3837.5	-3278.63			5.16524	45.6264	9.31335	88.7107
	5.06171	3.69438	7.22264	106.181	14.2981	19.256	5.26243	12.0714	9.11058	135.705	46.0866	77.5369	232.253	0.123747	0.261783	1.401	2.05029	3857.27	-3278.61			5.32624	46.5785	8.81479	86.4429
	5.02301	3.73169	7.5639	107.308	14.3958	20.8179	5.22745	11.0147	8.84202	131.094	44.0851	74.6293	228.972	0.124609	0.261865	1.4145	2.06037	3843.19	-3278.53			5.43953	47.5073	8.36139	83.2696
	5.00682	3.84898	8.10679	105.205	14.5728	22.1681	5.19553	9.92729	8.55849	123.452	41.7331	71.5253	229.222	0.12579	0.261291	1.42202	2.06909	3799.03	-3278.66			5.6542	47.3152	7.89377	78.9034
	4.96273	3.9657	8.62978	101.935	14.6784	23.1571	5.04207	9.20913	8.5041	113.397	38.2683	67.0726	239.709	0.126348	0.261521	1.44698	2.07064	3743.74	-3278.87			5.85274	46.5901	7.5851	72.9125
	4.75607	4.16715	9.03134	96.4595	15.406	23.6162	4.89754	8.52013	8.67525	105.429	33.8242	62.25	241.767	0.126188	0.26134	1.47247	2.06023	3669.81	-3279.02			5.98485	45.1606	7.36431	67.1676
	4.55382	4.35821	9.66601	88.5185	15.7612	23.8357	4.63436	7.15776	9.35846	97.0163	30.5841	55.6408	231.055	0.125741	0.261434	1.49908	2.05665	3561.09	-3279.22			6.19268	42.7051	7.05019	61.0804
	4.29641	4.66735	10.7446	79.0658	15.8549	24.2813	4.45379	6.05139	10.0701	85.9251	26.6752	49.6176	222.285	0.125533	0.261409	1.51732	2.05238	3427.64	-3279.51			6.56945	39.734	6.85844	54.0726
	4.08919	4.84764	12.5512	68.7899	16.0828	24.7395	4.22982	5.32063	10.122	73.9584	22.0051	41.95	223.285	0.124904	0.261761	1.5372	2.05664	3269.41	-3279.92			7.16268	36.5374	6.55747	45.9712
	3.91914	5.18918	14.0247	59.1613	16.6294	25.3421	4.10731	5.06612	10.364	59.5411	17.9868	33.222	233.846	0.124056	0.261393	1.53236	2.05753	3071.85	-3280.29			7.71102	33.7109	6.51247	36.9166
	3.78106	5.59244	14.9775	47.8103	17.4144	26.752	4.0468	4.92487	10.5346	43.9631	14.1243	27.2535	250.435	0.123995	0.261164	1.52702	2.05227	2846.55	-3280.56			8.117	30.6589	6.5021	28.447
	3.62568	5.77248	15.7733	37.8421	18.0344	30.0226	3.99199	4.79159	10.8704	33.025	11.7365	23.2355	264.123	0.123518	0.261108	1.51917	2.04436	2604.16	-3281.07			8.39048	28.633	6.55133	22.6656
	3.61338	6.02014	16.1852	30.9518	18.7273	33.7883	3.88524	4.70739	10.932	25.5128	9.70363	19.0953	261.534	0.122884	0.261407	1.49788	2.04004	2355.42	-3281.53			8.60624	27.8225	6.5082	18.1039
	3.60455	6.30827	16.4511	26.7621	19.1436	37.2812	3.83237	4.82055	11.3142	21.25	8.34548	17.7367	246.894	0.122404	0.261295	1.47749	2.04108	2105.27	-3281.77			8.78798	27.729	6.65569	15.7774
	3.67568	6.42412	16.6887	24.9784	18.8653	39.786	3.79171	4.88688	11.3108	17.3363	7.76771	17.1787	238.964	0.121847	0.26142	1.45888	2.03138	1870.35	-3282.09			8.9295	27.8766	6.66314	14.0943
	3.65402	6.49695	16.2658	25.3955	18.9191	41.3253	3.70296	5.43449	11.4954	17.3154	7.8331	17.1755	238.801	0.1213	0.260159	1.42285	2.0262	1662.25	-3282.58			8.8056	28.5467	6.87762	14.108
	3.63619	6.48178	14.9873	27.2507	19.2019	42.8299	3.68132	6.0127	11.3456	18.174	8.02971	17.2302	238.121	0.12103	0.259797	1.39386	2.01814	1474.37	-3282.58			8.36843	29.7608	7.01322	14.478
	3.65284	6.51782	13.6228	30.2252	19.2194	44.9051	3.76147	6.97533	11.3601	19.1704	8.38807	17.7793	233.438	0.121431	0.258622	1.37609	2.02253	1318.28	-3282.46			7.93114	31.4499	7.36563	15.1126
	3.6694	6.24373	12.6648	31.0924	19.0215	46.1462	3.76874	8.08337	12.0211	21.6992	9.22543	18.1077	220.098	0.122061	0.257711	1.36333	2.02437	1192.51	-3282.78			7.52598	32.0867	7.95775	16.3441
	3.63631	6.08373	11.4427	30.6652	18.7488	47.2535	3.70742	9.11185	12.7786	23.7929	9.74536	18.0906	199.501	0.122859	0.257603	1.35805	2.0172	1087.8	-3282.62			7.05425	32.2225	8.53262	17.2096
	3.52937	6.01465	10.7894	29.4619	18.6098	46.1583	3.76138	10.0936	13.4997	25.5303	11.0603	18.1693	185.238	0.123518	0.258008	1.35567	2.01626	998.703	-3282.15			6.77782	31.41	9.11825	18.2533
	3.34884	5.79214	10.1956	28.3386	17.8988	43.7913	3.82276	10.8642	14.3552	26.3163	12.264	17.8026	180.544	0.123637	0.258262	1.3525	2.01178	919.855	-3282.39			6.44553	30.0096	9.68071	18.7943
	3.27167	5.4077	9.62678	27.3126	17.9086	41.9795	3.84458	11.3735	14.6286	27.4801	13.6548	17.0906	181.585	0.12365	0.258625	1.35305	2.00077	843.472	-3282.69			6.10205	29.0669	9.94891	19.4085
	3.1943	5.41891	9.17677	26.0168	17.8185	41.6079	3.93984	11.8593	14.4119	29.1523	14.9233	16.1016	186.674	0.124611	0.259157	1.34489	1.99039	761.881	-3282.17			5.92999	28.481	10.0703	20.059
	3.18027	5.15728	8.59641	24.4277	17.3591	38.9131	3.97917	12.1181	14.9329	29.8448	15.7657	15.0344	188.074	0.125154	0.259483	1.33579	1.9797	674.958	-3282.21			5.64465	26.9	10.3434	20.215
	3.16642	4.94411	8.29629	20.9111	16.8237	35.9603	3.9846	12.3342	16.1	29.9264	17.2461	14.3186	186.463	0.125026	0.260795	1.3349	1.96417	587.948	-3282.97			5.46894	24.565	10.8063	20.497
	3.10709	4.9673	7.87082	16.8021	16.1351	33.1018	4.07739	12.2591	17.1202	29.9809	18.3468	13.2883	191.973	0.125426	0.261672	1.33949	1.94855	498.442	-3282.6			5.31507	22.013	11.1522	20.5387
	3.07989	4.82823	7.61297	14.7807	15.2693	28.5176	4.11471	11.7863	17.942	28.6726	19.916	11.9589	207.343	0.125672	0.261641	1.35613	1.94705	412.861	-3282.31			5.1737	19.5226	11.281	20.1825
	3.12122	4.68317	7.3261	13.1755	14.708	26.2228	4.23735	12.0081	19.6881	26.7735	20.9924	11.6701	218.862	0.125748	0.261243	1.36431	1.95923	329.741	-3283.26			5.04349	18.0355	11.9779	19.812
	3.25355	4.66354	6.82512	12.1204	14.067	24.0453	4.47909	11.9479	20.7457	26.8413	21.2651	11.9699	226.902	0.125444	0.260896	1.37272	1.96691	238.204	-3283.44			4.91407	16.7442	12.3909	20.0254
	3.24187	4.7492	6.50864	11.5664	13.3634	23.6085	4.62334	11.7709	20.9787	27.2887	21.0432	12.9792	235.796	0.125922	0.26061	1.38237	1.97258	138.513	-3282.52			4.83324	16.1794	12.4577	20.437
	3.21704	4.776	6.32675	11.5332	13.0202	22.9218	4.77123	11.4415	22.6133	26.7643	21.1192	13.6427	240.021	0.126083	0.260841	1.39342	1.97735	38.5865	-3283.08			4.77326	15.825	12.942	20.5087
	3.18634	4.88846	6.41432	11.521	12.4398	22.7447	4.77741	11.2524	23.2081	25.7296	20.9384	13.9093	239.307	0.125945	0.260946	1.41639	1.9809	-59.9932	-3283.98			4.82971	15.5685	13.0793	20.1924
	3.15534	4.85064	6.56564	11.2905	11.9679	23.4511	4.78094	10.8472	24.2294	25.0369	21.0284	14.1801	245.271	0.125733	0.260775	1.44015	1.97638	-161.856	-3283.1			4.85721	15.5698	13.2859	20.0818
	3.10802	4.83867	6.41726	11.2444	11.3598	23.7629	4.7353	10.4273	23.8063	24.9825	20.6176	14.5844	254.992	0.125547	0.260457	1.46621	1.97172	-267.994	-3283			4.78799	15.4557	12.9896	20.0615
	3.07051	4.98253	6.85982	11.1507	10.5379	23.5337	4.64347	10.248	23.4129	24.7841	19.7641	15.0186	257.666	0.124463	0.260286	1.49665	1.96819	-375.64	-3284.43			4.97095	15.0741	12.7681	19.8556
	3.0413	5.05667	7.13092	11.316	10.5159	23.2556	4.63803	9.84369	23.398	23.2524	18.5747	15.1993	257.65	0.123424	0.260209	1.51841	1.9658	-487.791	-3284.18			5.0763	15.0292	12.6266	19.0088
	3.02656	5.01593	7.22686	11.3335	10.0602	22.1669	4.49897	9.19241	23.1747	22.0149	17.7319	15.2419	263.141	0.123063	0.260064	1.53965	1.96403	-591.227	-3283.32			5.08978	14.5202	12.2887	18.3296
	3.07714	5.12274	7.29475	11.3496	9.90615	22.3023	4.45053	8.97652	24.3703	21.649	17.2123	14.9842	269.763	0.122432	0.260646	1.55907	1.96909	-678.868	-3284.51			5.16487	14.5194	12.5991	17.9485
	3.11319	5.19668	7.3477	11.1336	9.48519	20.8122	4.34838	8.69391	24.746	21.0421	16.7404	14.9968	270.29	0.121583	0.260662	1.57356	1.97684	-757.41	-3285.05			5.21919	13.8103	12.5961	17.5931
	3.19587	5.37924	7.44362	10.794	9.3065	20.1333	4.34576	8.59982	24.7339	19.4435	16.0968	16.6099	264.636	0.121365	0.259575	1.57857	1.99073	-826.354	-3283.8			5.33958	13.4113	12.5598	17.3834
	3.25034	5.48789	7.56213	10.5813	9.09171	19.2198	4.35271	8.37111	24.2433	17.8002	15.4103	17.6484	256.896	0.121394	0.258775	1.58574	1.9991	-879.151	-3284.17			5.43345	12.9643	12.3224	16.953
	3.2678	5.61853	7.6818	10.5118	8.89023	19.7039	4.30079	8.18085	23.6858	17.3687	14.6935	19.9598	245.069	0.121338	0.257709	1.60054	2.01222	-917.212	-3285.22			5.52271	13.0353	12.0558	17.3407
	3.37321	5.73224	7.67348	10.8306	8.88866	21.9443	4.22892	7.74787	23.8957	17.3689	13.8293	22.1621	230.661	0.121505	0.257349	1.6095	2.02175	-943.006	-3284.13			5.59298	13.8879	11.9575	17.7868
	3.44096	5.73253	7.7034	10.6884	8.43813	22.8402	4.17365	7.12922	23.4749	15.749	12.8196	22.5979	222.218	0.121011	0.25777	1.60895	2.02229	-958.664	-3283.54			5.62563	13.9889	11.5926	17.0555
	3.47742	5.94237	7.82584	10.3162	8.12016	23.5929	4.06163	6.66359	22.6757	14.8365	12.1819	22.6941	213.718	0.121062	0.2579	1.60573	2.03148	-966.434	-3284.71			5.74855	14.0098	11.1336	16.5709
	3.55302	6.10324	8.19447	10.235	7.99293	24.9922	4.0089	6.27232	22.2607	14.1996	11.7928	23.0955	198.404	0.120784	0.257608	1.60919	2.04108	-971.3	-3284.2			5.95024	14.4067	10.8473	16.3626
	3.52875	6.27472	8.44791	10.0503	7.96123	25.7909	3.85718	5.93963	21.1027	12.6862	10.9956	22.9307	186.264	0.121165	0.256874	1.61264	2.04119	-973.898	-3283.12			6.08379	14.6008	10.2998	15.5375
	3.62806	6.45987	8.59497	10.0738	7.74069	25.6959	3.72089	5.60347	20.4998	11.5735	10.2294	21.4804	193.106	0.121028	0.256441	1.61166	2.03267	-974.024	-3284.24			6.22763	14.5035	9.9414	14.4278
	3.62199	6.60163	8.71539	9.98503	7.57556	25.5804	3.61925	5.49849	20.322	11.1068	10.0333	20.3798	204.313	0.120298	0.256627	1.6218	2.02105	-974.464	-3284.45			6.313	14.3803	9.81323	13.84
	3.66458	6.74703	9.07575	10.0229	7.46081	24.726	3.65587	5.30602	21.364	10.7222	9.7009	18.7771	214.944	0.120336	0.256876	1.62423	2.01111	-975.729	-3283.04			6.49579	14.0699	10.1086	13.0667
	3.68261	6.97695	9.44521	9.68905	7.26654	23.087	3.77476	5.10613	21.7848	10.1671	9.5494	16.2429	222.368	0.120562	0.257305	1.62529	1.99549	-975.512	-3283.56			6.70159	13.3475	10.2219	11.9865
	3.73303	7.47625	9.91744	9.54627	7.21665	21.8663	3.86714	5.4432	22.7525	9.0418	9.54416	14.8048	224.313	0.121454	0.257155	1.62902	1.97938	-974.957	-3284.61			7.04224	12.8764	10.6876	11.1302
	3.91594	8.22146	10.6542	9.56703	7.31617	20.5139	4.06933	5.85068	24.1862	8.53391	9.52088	14.2935	224.591	0.122426	0.257259	1.63068	1.96641	-975.656	-3283.15			7.5972	12.4657	11.3687	10.7828
	3.95419	8.85534	11.5207	9.38525	7.25234	18.3927	4.17156	6.23537	25.3528	8.40625	9.76532	15.0936	232.022	0.122883	0.257511	1.62381	1.94815	-976.022	-3282.93			8.11007	11.6768	11.9199	11.0884
	4.21731	9.38549	11.8516	9.44558	7.17352	15.8749	4.36741	6.41629	25.8706	8.40476	9.67582	16.1053	241.962	0.123964	0.257742	1.62644	1.93533	-975.401	-3284.73			8.48479	10.8313	12.2181	11.3953
	4.43043	10.4859	11.9085	9.41001	7.03273	14.1442	4.56337	6.78675	27.1721	8.49547	9.81958	17.0031	245.566	0.124334	0.258049	1.63307	1.91841	-975.678	-3283.85			8.94161	10.1957	12.8408	11.7727
	4.50295	11.1352	12.3105	9.60561	7.25859	12.8116	4.79381	7.1675	27.331	8.48652	9.9805	17.5413	247.958	0.124901	0.258893	1.64182	1.90193	-976.114	-3282.47			9.31624	9.89195	13.0974	12.0028
	4.71174	11.7322	13.4872	9.31951	7.56814	11.8694	5.09731	7.48635	28.0379	8.44564	10.2247	18.4112	251.597	0.125271	0.25917	1.65066	1.8931	-975.565	-3284.07			9.97706	9.58569	13.5405	12.3605
	4.84212	12.2309	14.2847	9.44558	7.76066	12.0502	5.29226	7.84192	27.5473	8.54946	10.7925	20.6084	250.387	0.124692	0.25938	1.66459	1.88572	-975.431	-3284.37			10.4526	9.75215	13.5605	13.3168
	4.9338	12.6701	14.7373	9.60248	7.86981	12.2362	5.28209	8.00192	26.5619	8.75131	10.939	23.2296	241.8	0.124702	0.258527	1.67297	1.8812	-976.051	-3282.05			10.7804	9.90283	13.282	14.3066
	4.93066	12.9161	14.3946	9.74103	7.76424	13.0818	5.20276	8.26541	24.4718	8.91653	11.0646	26.1437	234.502	0.123374	0.25882	1.68065	1.87724	-976.241	-3282.75			10.7471	10.1957	12.6466	15.3749
	4.91025	13.0414	13.98	9.98454	7.62723	14.4814	4.99586	8.2634	23.0974	9.52986	11.0177	27.9022	232.589	0.123029	0.258973	1.69153	1.87998	-975.875	-3284.43			10.6439	10.6977	12.1189	16.1499
	4.82293	13.3292	14.1216	10.4898	7.3755	16.2081	4.90078	8.37957	22.2814	9.82398	11.0702	29.3339	232.587	0.122325	0.259201	1.6976	1.88452	-976.268	-3282.28			10.7579	11.3578	11.8539	16.7427
	4.72523	13.3234	14.7977	10.7339	7.38434	17.5209	4.71486	8.39709	20.3147	10.2938	11.1646	30.4335	233.205	0.121072	0.259233	1.70487	1.90032	-976.662	-3280.86			10.9487	11.8797	11.1422	17.2973
	4.57589	12.7424	15.2333	10.4824	7.23915	18.6821	4.51781	8.36451	18.5946	10.4566	11.2613	32.1135	233.642	0.120484	0.258948	1.70029	1.91962	-976.451	-3282.63			10.8505	12.1345	10.4923	17.9438
	4.56191	12.8203	15.2277	10.3631	6.91687	19.7909	4.38427	8.28647	15.9966	10.9719	11.1113	32.619	232.633	0.119212	0.258728	1.69421	1.92901	-976.826	-3281.4			10.87	12.3569	9.55579	18.2341
	4.36567	12.9339	14.4369	10.1768	6.63084	20.6972	4.14826	8.46065	14.3842	11.2639	11.0663	33.5806	218.983	0.119163	0.258802	1.68793	1.94402	-977.441	-3277.92			10.5788	12.5016	8.99771	18.6369
	4.19511	12.4391	14.4953	10.1155	6.55754	21.777	3.78144	8.31951	13.3189	11.4742	11.0893	33.2283	210.883	0.119887	0.258859	1.67209	1.95571	-977.429	-3278.79			10.3765	12.8167	8.47329	18.5973
	4.02391	12.1723	15.0054	9.79859	6.38716	22.3866	3.72323	8.41519	12.8168	11.707	10.9104	31.8946	222.076	0.119933	0.259499	1.66386	1.97933	-977.474	-3279.71			10.4006	12.8574	8.31842	18.1707
	3.93564	11.5288	15.9695	9.48256	6.40908	22.731	3.82054	8.504	11.8871	11.4316	10.9152	30.3943	239.658	0.120152	0.259676	1.65365	1.99854	-977.832	-3276.52			10.478	12.8742	8.07054	17.5804
	3.85072	10.8311	17.2542	9.09807	6.56101	22.1181	3.9568	8.56537	11.303	11.5242	11.3557	28.0741	249.71	0.120011	0.259602	1.64243	2.01455	-977.684	-3275.7			10.6453	12.5924	7.94173	16.9847
	3.72865	10.3297	17.4265	8.50473	6.56502	21.4879	4.61047	9.0457	11.3139	11.2939	11.5646	25.6275	250.501	0.120029	0.259819	1.61829	2.01897	-977.707	-3278.47			10.4949	12.1859	8.32335	16.162
	3.64715	10.0509	17.4682	8.42833	6.43939	20.8785	5.01707	9.16108	11.6004	11.01	11.5894	23.2404	261.01	0.120472	0.259705	1.60623	2.02139	-978.069	-3271.31			10.3887	11.9154	8.59284	15.2799
	3.53189	9.65619	17.5386	8.31702	6.4198	19.8603	5.26539	9.86719	12.3465	10.857	11.8425	20.9066	282.072	0.120861	0.260252	1.60236	2.02414	-978.407	-3242.72			10.2422	11.5324	9.1597	14.5354
	3.4359	8.85942	18.2432	8.33519	6.18422	18.9939	5.89463	10.2103	12.9084	10.6269	12.3692	19.0668	292.317	0.121213	0.260215	1.591	2.02473	-978.177	-3223.35			10.1795	11.1711	9.67109	14.0209
	3.51793	8.29741	18.9674	8.24057	6.22843	17.8612	6.24854	10.4979	13.9052	10.5952	12.5361	16.3842	290.308	0.121225	0.260064	1.57641	2.02824	-978.434	-3215.66			10.2609	10.7767	10.2172	13.1718
	3.51022	7.88488	19.8367	8.18397	6.27179	17.2387	6.79216	10.9283	15.1061	10.6831	13.005	13.3643	289.099	0.121091	0.260408	1.57544	2.03042	-978.723	-3213.33			10.4106	10.5648	10.9422	12.3508
	3.40934	7.61855	19.7173	8.1955	6.37102	16.8064	7.49076	11.5244	15.845	10.7934	13.3799	11.8482	288.883	0.1211	0.259073	1.56487	2.03745	-979.01	-3214.52			10.2484	10.4576	11.6201	12.0072
	3.40337	7.4578	19.2556	8.30326	6.26424	16.218	8.21092	11.7933	16.8201	11.2461	13.7653	10.8896	281.937	0.121264	0.258867	1.57813	2.03804	-979.209	-3217.84			10.0389	10.2619	12.2748	11.967
	3.39677	7.1373	18.7466	8.58464	6.46866	16.1824	8.45131	12.1045	17.119	11.8104	14.5231	10.1752	276.831	0.121346	0.258446	1.5791	2.0473	-979.699	-3216.06			9.76023	10.4119	12.5583	12.1696
	3.35112	6.85697	18.5508	8.75896	6.72236	16.0715	8.35475	11.9921	17.3319	13.6073	15.8228	9.74179	275.705	0.121768	0.257759	1.58177	2.05165	-979.691	-3214.41			9.5863	10.5176	12.5596	13.0573
	3.41495	6.53526	18.5854	9.09652	7.1031	16.672	8.25297	11.5986	17.3785	15.9745	16.403	9.3695	259.059	0.121884	0.257823	1.57484	2.04998	-979.463	-3231.75			9.51187	10.9572	12.41	13.9157
	3.44019	6.07814	18.3999	9.42639	7.70204	18.7235	7.71092	11.1835	17.4051	19.2669	18.2008	8.88432	235.057	0.12263	0.258074	1.55739	2.05623	-979.631	-3258.58			9.30608	11.9506	12.0998	15.4506
	3.48854	5.74108	17.5525	10.156	8.24041	20.6053	7.43647	10.6877	17.7127	23.7031	20.6468	8.9106	227.036	0.122657	0.258522	1.54551	2.05955	-979.764	-3270.4			8.92739	13.0006	11.9456	17.7535
	3.46748	5.57313	16.1013	11.2917	9.35674	24.4183	7.14582	10.3354	17.4343	31.7415	21.9117	9.69439	236.454	0.122932	0.258251	1.53548	2.05958	-979.487	-3162.09			8.38063	15.0223	11.6385	21.1159
	3.39308	5.50932	14.7827	13.314	11.9907	27.613	6.57386	9.81693	17.1491	41.7644	23.159	10.6352	245.929	0.123075	0.257924	1.53355	2.05733	-979.086	-2931.41			7.89504	17.6392	11.18	25.1862
	3.47911	5.64597	14.0598	16.9558	14.0602	32.4491	5.87478	9.22633	16.6146	54.7474	24.3363	11.9913	252.087	0.123055	0.257834	1.5242	2.06306	-978.83	-2575.94			7.72829	21.155	10.5719	30.3583
	3.53632	5.88945	12.7568	21.2298	17.0822	39.1202	5.27686	8.35768	15.8379	70.0194	25.8616	13.8102	249.801	0.123068	0.257774	1.51326	2.07336	-978.05	-2033.56			7.39419	25.8107	9.82413	36.5638
	3.5705	6.10911	11.8862	28.5441	20.3776	43.5281	4.86267	7.85732	15.179	82.1324	27.2012	15.8045	245.446	0.123244	0.258283	1.49654	2.06887	-977.053	-1310.76			7.1886	30.8166	9.29966	41.7127
	3.62927	6.7088	10.9912	37.0765	24.9467	48.9805	4.66272	7.96375	14.4483	94.1437	28.2054	17.5027	245.065	0.123444	0.258418	1.48681	2.07779	-975.982	-451.409			7.10975	37.0012	9.02492	46.6173
	3.70073	7.24377	10.5804	45.7861	28.1785	53.931	4.58143	7.93317	13.9391	109.348	29.6281	20.8684	243.512	0.122843	0.258219	1.47568	2.0783	-974.362	488.35			7.17496	42.6319	8.81789	53.2816
	3.71061	8.06857	9.46434	57.379	32.3218	61.0333	4.33325	7.56423	13.0155	123.551	29.3038	24.1856	240.746	0.122864	0.258194	1.47254	2.09354	-972.453	1443.81			7.08117	50.2447	8.30433	59.0135
	3.77803	8.91156	9.2767	66.4164	37.9114	66.8578	4.30397	7.33772	12.1925	133.112	30.0163	27.5362	241.46	0.122114	0.258914	1.47237	2.10006	-970.589	2325.48			7.3221	57.0619	7.94472	63.5548
	4.02659	9.75445	9.12764	77.2801	43.5406	71.1777	4.36585	7.40052	11.4874	143.781	30.0126	31.7562	248.911	0.121899	0.259954	1.46234	2.10783	-968.731	3120.34			7.63623	63.9995	7.75127	68.5166
	4.22618	10.4268	8.89378	88.7173	47.6246	75.2377	4.52501	7.22454	10.8852	154.343	30.2074	35.1875	261.326	0.121654	0.260248	1.45091	2.11569	-966.762	3801.78			7.84892	70.5265	7.5449	73.246
	4.49617	11.1601	8.622	99.703	50.6501	79.7634	4.69269	6.87692	10.7583	162.152	29.9163	38.9652	264.549	0.121557	0.261242	1.45839	2.12669	-965.285	4313.53			8.09274	76.7055	7.44262	77.0112
	4.71756	11.6558	8.40996	104.055	52.0878	83.4584	4.77491	6.73067	10.8569	161.434	29.3173	42.2766	259.066	0.121365	0.261292	1.46479	2.14195	-964.044	4645.64			8.26111	79.8672	7.45415	77.6761
	4.97952	11.9695	8.16159	109.465	53.6901	88.0914	4.89669	6.46607	10.9188	163.332	29.7728	45.958	251.899	0.121159	0.261217	1.46976	2.15768	-963.064	4796.64			8.37021	83.7489	7.42718	79.6876
	5.28088	12.1553	7.97742	113.765	54.9951	89.049	5.04789	5.77534	10.9749	161.209	28.9448	48.8223	260.576	0.12179	0.261682	1.46329	2.16704	-962.511	4864.88			8.47119	85.9365	7.26603	79.6587
	5.6932	12.1465	7.49646	115.327	55.3243	86.7548	5.24424	5.37088	11.2927	153.221	28.0137	51.2788	279.013	0.121996	0.262159	1.46757	2.16345	-962.139	4896.56			8.44537	85.8022	7.30259	77.5045
	6.03033	11.7453	7.24104	114.073	53.9515	84.3037	5.45372	5.14786	11.3385	147.58	27.1558	52.9619	294.363	0.12183	0.262015	1.46779	2.16077	-961.928	4924.3			8.33888	84.1093	7.31336	75.8992
	6.42061	11.2121	7.17376	111.153	50.0223	82.859	5.64986	4.81113	11.5101	143.119	25.7045	53.2262	296.64	0.122186	0.261697	1.45964	2.16287	-961.837	4945.83			8.26883	81.3447	7.32368	74.0167
	6.73681	10.4934	7.06532	104.756	47.2387	78.1173	5.62616	4.70223	12.463	132.168	25.0664	51.6529	287.937	0.122799	0.262324	1.44599	2.16192	-962.011	4945.88			8.09852	76.704	7.59714	69.6292
	6.83603	9.66143	7.10689	95.6201	42.8908	73.153	5.54934	4.66663	12.9714	118.612	24.7422	49.8589	278.315	0.123787	0.262797	1.42963	2.15843	-962.056	4949.78			7.86812	70.5546	7.72914	64.4044
	6.76283	8.82657	7.49036	86.6276	39.4539	65.2273	5.44796	4.96536	13.8252	107.252	24.4199	47.0561	278.253	0.124451	0.262872	1.40714	2.16305	-962.361	4949.39			7.69326	63.7696	8.0795	59.5761
	6.88858	7.65674	7.85535	78.0635	35.6776	54.4913	5.41711	5.37079	15.2535	96.9987	23.2883	43.6828	281.406	0.125545	0.262523	1.38126	2.15642	-962.783	4945.91			7.46689	56.0775	8.68047	54.6566
	6.90158	6.95634	7.76754	67.813	30.7731	47.4848	5.45674	5.87678	16.4278	83.9543	23.0228	38.7514	283.565	0.125366	0.262911	1.3707	2.15665	-962.978	4948.89			7.20848	48.6903	9.25377	48.5761
	7.01645	6.06667	8.07771	53.9957	26.3648	41.0823	5.56759	6.52175	17.4564	73.3295	22.892	34.482	273.608	0.125739	0.263137	1.35237	2.16074	-963.222	4951.66			7.05361	40.4809	9.84857	43.5679
	7.14785	5.36655	8.90454	43.3956	23.2638	35.0972	5.90763	7.35383	18.2148	63.5736	23.6119	29.4015	252.071	0.125954	0.263847	1.335	2.17983	-963.672	4948.24			7.13965	33.9189	10.4921	38.8623
	7.57199	5.25735	10.1265	31.0632	17.7049	27.9675	6.57836	7.99257	18.6541	51.4275	23.4879	24.099	230.993	0.126494	0.263589	1.30502	2.19712	-963.873	4948.64			7.65196	25.5785	11.075	33.0048
	7.53347	5.03778	11.2233	24.2699	14.4561	21.2605	7.4107	8.89921	18.6726	42.0088	23.1806	20.2562	227.999	0.126571	0.262797	1.2972	2.21551	-964.191	4953.23			7.93152	19.9955	11.6608	28.4819
	7.38925	5.14017	12.42	18.2048	11.6298	17.4671	7.75264	9.48938	18.6704	36.1663	23.1287	18.2908	232.518	0.126713	0.262926	1.29041	2.22799	-964.119	4951.49			8.31648	15.7673	11.9708	25.862
	7.51782	5.35127	13.739	14.8404	9.55823	14.5859	8.40518	10.2191	17.9413	30.6426	22.8429	17.7213	234.628	0.126283	0.263036	1.29011	2.21903	-963.868	4949.07			8.86938	12.9948	12.1885	23.7356
	7.88748	5.81556	15.2081	12.3165	8.21032	12.5423	8.99866	10.8522	17.1061	26.4848	22.1442	17.7177	237.402	0.12622	0.263218	1.29275	2.2299	-963.237	4953.08			9.63704	11.023	12.319	22.1156
	8.27914	6.4137	16.6248	11.2306	7.72857	11.3914	9.28388	11.0526	15.6954	24.4875	21.3028	17.3447	233.936	0.126573	0.26411	1.29251	2.23506	-962.899	4954.63			10.4392	10.1169	12.0106	21.045
	8.63979	6.74462	17.9148	10.6507	7.48429	11.1023	9.5231	10.9876	14.3115	22.3911	20.1064	17.2146	227.998	0.126854	0.263871	1.29011	2.24812	-962.706	4951.15			11.0997	9.74576	11.6074	19.904
	8.71593	7.22628	18.7236	10.293	7.55722	10.6419	9.52558	11.2586	12.9739	21.1197	18.5638	17.6711	239.111	0.127126	0.263283	1.30191	2.25328	-962.107	4952.8			11.5553	9.49737	11.2527	19.1182
	8.35415	7.5904	20.073	9.90001	7.72264	10.2901	9.21697	11.1953	11.9452	19.5393	16.7078	18.3238	263.777	0.127369	0.262817	1.31136	2.24838	-962.101	4955.28			12.0058	9.30425	10.7858	18.1903
	8.30128	7.9917	21.5125	9.48583	7.62065	10.4671	8.63818	10.9507	11.0201	19.1263	15.7924	18.3586	283.706	0.127623	0.262069	1.31914	2.2451	-962.499	4950.63			12.6018	9.19118	10.203	17.7591
	8.09583	8.54382	22.6352	9.23741	7.72739	10.5947	7.44837	10.5905	9.91258	18.2742	14.9489	18.0446	295.198	0.127221	0.261768	1.32973	2.24247	-962.856	4945.8			13.0916	9.18649	9.31715	17.0892
	8.15008	8.84501	23.5646	8.92598	7.94729	10.6721	6.87349	10.2767	9.26812	16.6023	13.6399	17.5068	293.287	0.126913	0.260808	1.33932	2.25062	-963.033	4945.36			13.5199	9.18178	8.80609	15.9164
	7.93565	9.15752	23.124	8.60672	8.34768	10.6324	5.99885	9.98822	8.86602	14.204	12.9067	16.5902	278.665	0.126067	0.260459	1.3507	2.25414	-962.535	4939.9			13.4057	9.1956	8.28436	14.567
	7.5628	9.35579	22.7966	8.4274	8.70578	10.6736	5.55041	9.71256	8.9052	13.0907	12.4131	16.2723	265.233	0.124967	0.259593	1.35933	2.26694	-961.698	4928.43			13.2384	9.26894	8.05606	13.9253
	7.29267	9.48192	22.1868	8.27905	9.00656	10.7311	5.16856	9.6376	8.65861	12.4032	11.8106	15.8331	259.577	0.124175	0.258048	1.36881	2.28835	-960.4	4918			12.9871	9.3389	7.82159	13.349
	7.34171	9.31278	21.672	8.26908	9.72382	10.7876	4.79082	9.36018	8.5852	12.1832	11.0143	15.0728	253.304	0.123108	0.257388	1.39044	2.30053	-960.42	4898.92			12.7755	9.5935	7.57873	12.7567
	7.22271	9.1092	21.9189	8.52546	10.2248	11.1575	4.64109	9.09428	8.5792	12.1347	10.9294	14.1329	241.714	0.122374	0.25666	1.4047	2.30867	-961.194	4859.82			12.7503	9.96925	7.43819	12.399
	7.00594	9.02834	21.1757	8.77574	10.7806	11.1778	4.4656	8.85978	8.45492	11.7317	10.5671	12.9866	219.257	0.121901	0.256537	1.41736	2.31409	-960.996	4811.66			12.4033	10.2447	7.2601	11.7618
	6.95409	8.65252	21.2837	8.83105	11.4935	10.7707	4.42829	8.74698	8.65927	11.8345	10.2669	12.5316	197.77	0.121207	0.256265	1.42675	2.31515	-960.976	4731.06			12.2968	10.3651	7.27818	11.5443
	6.91047	8.25498	20.7862	9.25581	11.8706	10.8296	4.48026	8.75583	8.87617	11.8612	10.3793	12.3179	195.526	0.120689	0.256195	1.45134	2.31907	-961.453	4599.13			11.9839	10.652	7.37075	11.5195
	6.78927	8.099	20.9357	9.68037	12.2391	11.1115	4.53207	8.76884	9.21841	11.9379	10.3334	11.9196	207.571	0.121209	0.255695	1.45267	2.31288	-962.394	4422.54			11.9413	11.0103	7.50644	11.397
	6.73339	7.54057	20.9002	9.89358	12.2562	11.4232	4.572	8.75631	9.43233	12.5717	10.3881	11.76	219.384	0.121361	0.255263	1.45448	2.30283	-963.761	4204.05			11.7247	11.191	7.58688	11.5732
	6.6635	7.20859	20.8889	10.1288	12.2503	11.684	4.68001	8.70934	9.45066	12.8031	10.3951	11.3971	223.107	0.120813	0.255519	1.46142	2.29384	-965.893	3940.18			11.587	11.3543	7.61334	11.5318
	6.26506	6.82414	20.8432	10.0364	11.8784	12.0217	4.67869	8.80293	9.74293	12.6237	10.4986	10.8092	218.663	0.119989	0.255868	1.46545	2.28338	-967.641	3633.51			11.3108	11.3122	7.74152	11.3105
	5.91856	6.47536	20.5621	10.1287	11.4034	12.1336	4.66115	8.80567	9.83273	12.7935	10.622	10.5224	217.653	0.11987	0.255762	1.46267	2.27542	-967.643	3291.59			10.9853	11.2219	7.76651	11.3126
	5.64871	6.03601	21.1051	10.2787	11.1063	11.8935	4.73823	8.69207	10.0329	12.8076	10.8521	10.6094	224.41	0.119319	0.256208	1.46492	2.27018	-968.203	2916.01			10.9299	11.0928	7.82106	11.423
	5.37725	5.88786	22.0049	10.6046	10.4835	12.129	4.78141	8.60926	10.3058	12.8274	11.1807	10.8285	233.057	0.118591	0.256987	1.46825	2.26357	-969.173	2503.43			11.09	11.0724	7.89881	11.6122
	5.26752	5.8799	22.8697	10.3558	10.0899	12.3068	4.79344	8.95241	10.329	13.04	11.4858	10.83	240.669	0.118408	0.257333	1.46567	2.25926	-969.159	2095.47			11.339	10.9175	8.02495	11.7853
	5.07901	5.7782	22.8483	10.1823	10.0592	12.283	4.78293	9.12036	10.543	12.9243	11.3017	10.5085	247.416	0.118693	0.257673	1.46051	2.25882	-969.368	1692.69			11.2352	10.8415	8.14878	11.5782
	5.24698	5.91425	22.996	9.98409	9.94476	12.3774	4.77736	9.18359	10.2087	12.7049	11.1467	10.2265	248.576	0.118483	0.25791	1.46343	2.25563	-970.71	1302.54			11.3857	10.7687	8.05655	11.3594
	5.34595	6.1211	25.2934	9.86045	9.86444	12.4861	4.68909	9.80133	10.267	12.295	11.0511	10.2942	244.501	0.11905	0.257958	1.46116	2.25067	-971.273	919.945			12.2535	10.737	8.25248	11.2135
	5.44008	6.64642	27.7307	9.88813	10.2845	12.7624	4.73264	10.2125	9.87511	12.104	11.2088	10.3831	246.586	0.120349	0.258296	1.473	2.23758	-970.932	549.194			13.2724	10.9783	8.27342	11.2319
	5.59536	7.55624	29.5572	9.89825	10.4219	12.3179	5.15393	10.6239	9.83543	11.7504	11.2414	10.3927	251.823	0.121455	0.257893	1.47924	2.22806	-972.004	177.259			14.2363	10.8793	8.53774	11.1282
	5.78451	8.36442	30.4859	9.83271	10.5241	12.6186	5.27651	11.1077	10.0299	11.8831	11.3682	10.2096	254.15	0.122787	0.257732	1.47701	2.21672	-973.016	-189.488			14.8783	10.9918	8.80471	11.1536
	5.90852	8.99602	31.2202	9.24064	10.6381	12.8836	5.23143	11.4711	10.5476	11.9708	11.157	10.3735	255.435	0.123969	0.256861	1.47728	2.2054	-972.321	-548.127			15.3749	10.9208	9.08339	11.1671
	5.93665	9.51577	31.3104	9.04661	10.6867	13.4001	5.35987	11.7027	11.6174	11.9805	11.266	10.1737	250.651	0.1249	0.256044	1.47652	2.18756	-972.661	-892.178			15.5876	11.0445	9.56	11.14
	5.83059	9.78649	31.5868	8.821	10.3829	13.4494	5.40595	11.8843	12.1635	12.0477	11.1364	10.0396	243.876	0.125915	0.254873	1.46905	2.16764	-974.366	-1217.3			15.7346	10.8844	9.81792	11.0746
	5.93957	10.3738	32.1675	8.49014	10.1839	13.3027	5.56244	12.4049	13.7169	11.9742	11.05	10.3211	241.82	0.12614	0.254108	1.46899	2.14939	-973.856	-1520.05			16.1603	10.6589	10.5614	11.1151
	5.80899	10.9981	32.2596	8.33595	9.87842	13.8402	5.88877	12.4936	15.2954	11.837	11.0582	10.3831	243.215	0.126454	0.25303	1.48151	2.13285	-972.976	-1807.52			16.3556	10.6848	11.2259	11.0927
	5.66816	11.354	31.1771	8.24982	9.15906	13.9275	6.35976	12.6997	17.2503	11.6959	10.8018	10.6982	247.023	0.126535	0.252432	1.49856	2.12074	-974.805	-2071.2			16.0664	10.4455	12.1033	11.0653
	5.42527	11.8542	30.3727	7.99333	8.5924	13.8665	6.5467	12.9007	18.5073	11.7188	10.5504	10.7803	248.432	0.126243	0.252182	1.50944	2.1032	-975.205	-2299.37			15.884	10.1507	12.6516	11.0165
	5.32829	12.0302	29.8263	7.76637	8.1613	13.9696	6.73839	12.8621	19.9968	11.8267	10.5611	10.9847	248.353	0.125857	0.252242	1.51696	2.08529	-973.289	-2489.76			15.7283	9.96574	13.1991	11.1242
	5.15549	12.3906	29.1243	7.49911	8.00242	13.9821	6.79775	13.1831	21.1264	11.5761	10.6335	11.066	246.238	0.124562	0.252558	1.52787	2.07129	-974.195	-2629.93			15.5568	9.82786	13.7024	11.0919
	5.08838	12.6285	28.5056	7.36792	7.36587	13.951	7.42767	13.5386	21.5859	11.1508	10.4133	11.2497	235.416	0.124036	0.253138	1.54496	2.0516	-975.847	-2743.07			15.4075	9.5616	14.1841	10.9379
	5.15294	12.6749	28.4519	7.33366	6.71182	14.1618	7.72394	14.5868	22.0416	10.8056	10.0683	11.5053	228.026	0.123375	0.254468	1.55799	2.02158	-973.771	-2830.91			15.4266	9.40243	14.7841	10.7931
	5.08128	13.1123	28.4645	7.44703	6.53078	14.2422	7.807	14.9268	22.8563	10.29	10.0493	11.7921	227.774	0.123393	0.255103	1.56702	2.00282	-973.055	-2896.55			15.5527	9.40666	15.1967	10.7105
	5.05041	13.4514	28.1776	7.41921	6.32272	14.0091	8.0909	15.8997	23.4672	10.0782	10.0818	11.9159	233.814	0.122856	0.255609	1.57299	1.97161	-975.583	-2943.36			15.5598	9.25033	15.8193	10.692
	4.95365	13.4168	27.8597	7.37277	6.47545	14.1719	8.05286	16.5288	23.491	10.0131	10.0406	12.5182	241.99	0.121877	0.256342	1.57417	1.94328	-974.538	-2981.91			15.41	9.34005	16.0242	10.8573
	4.92325	13.5916	27.084	7.39073	6.77714	14.7289	8.14953	17.4512	23.1129	9.78284	10.0294	12.9752	243.838	0.12113	0.256675	1.56458	1.92807	-972.163	-3010.4			15.1996	9.63225	16.2379	10.9291
	4.93053	13.391	27.022	7.26125	7.10426	15.4565	8.06745	17.7108	22.7709	9.46701	10.0567	13.6663	240.197	0.120744	0.25703	1.56773	1.91546	-974.571	-3032.38			15.1145	9.94069	16.1831	11.0633
	4.79249	13.8381	26.8319	7.35318	7.45272	15.896	7.90336	18.0861	22.4047	9.30222	9.91403	13.8929	231.197	0.120982	0.256684	1.56826	1.91709	-975.537	-3053.1			15.1541	10.234	16.1314	11.0364
	4.74535	13.358	26.186	7.49203	7.80321	17.6438	7.50235	18.6132	22.2281	9.68083	9.70717	14.6808	230.206	0.121695	0.25618	1.56316	1.91882	-972.108	-3074.33			14.7631	10.9797	16.1145	11.3563
	4.60343	13.0207	24.8008	7.64516	8.23316	19.2774	7.12858	18.4276	21.8724	10.0288	9.86512	15.2475	242.902	0.122069	0.255777	1.56545	1.92471	-972.982	-3099.84			14.1416	11.7186	15.8095	11.7138
	4.47084	12.5634	23.5195	7.726	8.54064	20.9543	6.71166	18.2983	20.9269	10.0614	9.8442	16.1359	254.342	0.122055	0.255385	1.5792	1.93161	-975.958	-3124.14			13.5179	12.407	15.3123	12.0138
	4.27498	11.9279	22.5454	7.61122	8.73846	23.2924	6.17434	18.2232	19.3258	10.1793	9.73192	17.0153	255.207	0.121398	0.255102	1.59313	1.94471	-972.847	-3147.71			12.9161	13.214	14.5745	12.3088
	3.91306	11.6736	22.456	7.71351	8.85271	26.4607	5.83678	17.6199	17.4945	10.3846	9.45803	18.0931	251.84	0.121578	0.255705	1.60019	1.96216	-970.893	-3172.13			12.6809	14.3423	13.6504	12.6453
	3.7845	11.0838	20.886	7.58598	9.00258	29.4062	5.02434	17.5063	16.2183	10.5791	9.56178	19.1995	247.06	0.121423	0.255789	1.60752	1.96936	-973.752	-3195.56			11.9181	15.3316	12.9163	13.1135
	3.59174	10.319	19.0684	7.71366	9.02093	32.5853	4.45572	17.0468	15.1114	10.6746	9.31025	20.6363	247.93	0.121418	0.255881	1.60747	1.98682	-971.199	-3216.65			10.9931	16.44	12.2046	13.5404
	3.53992	9.24624	18.1516	7.95013	9.05274	35.0967	4.1148	17.0112	13.8595	10.8782	9.09579	21.6875	254.811	0.121033	0.256073	1.60303	1.99068	-965.529	-3236.57			10.3126	17.3665	11.6618	13.8871
	3.32851	8.21524	16.8574	7.99502	8.94003	36.3695	3.84229	16.4473	13.2104	11.013	8.84466	22.0503	259.498	0.12094	0.256503	1.59807	1.99479	-966.628	-3256.88			9.46705	17.7682	11.1667	13.9693
	3.09174	7.74043	16.0492	8.27213	8.8726	37.3599	3.64463	15.9829	12.101	10.8042	8.66438	22.4518	260.425	0.120229	0.256913	1.59538	2.00511	-966.366	-3270.22			8.96045	18.1682	10.5762	13.9735
	2.91252	7.32247	15.0334	8.44171	9.05466	37.573	3.50789	16.0289	11.9321	10.7248	8.60544	22.6711	250.163	0.119624	0.257492	1.59251	2.01245	-959.491	-3277.44			8.42281	18.3565	10.4896	14.0005
	2.84933	6.96769	14.4767	8.88533	9.37599	37.0875	3.45383	15.8362	11.5183	10.4263	8.52881	21.8115	236.192	0.119159	0.257256	1.57312	2.01088	-957.834	-3282.8			8.09789	18.4496	10.2694	13.5889
	2.81166	6.88237	13.853	9.39406	9.63886	35.7972	3.41726	15.4261	11.4402	10.1371	8.48084	21.7613	229.184	0.11865	0.257178	1.55621	2.02016	-960.163	-3284.19			7.84901	18.2767	10.0945	13.4597
	2.74197	6.77936	13.4851	9.70734	9.93857	32.7721	3.61014	14.9544	11.972	9.8197	8.22639	20.8997	224.411	0.118112	0.257414	1.54018	2.03342	-954.791	-3283.81			7.6688	17.4727	10.1788	12.9819
	2.71142	6.3886	13.5547	9.83953	10.0055	30.3861	3.6368	14.3864	12.5979	9.66514	7.93012	20.0308	209.357	0.118241	0.257489	1.52913	2.05132	-951.35	-3284.09			7.55158	16.7437	10.207	12.542
	2.68977	6.30319	13.8136	10.13	9.89842	27.3308	3.68417	13.7888	12.9755	9.44826	7.80546	19.6686	192.169	0.118677	0.258069	1.52129	2.07244	-955.775	-3284.79			7.60217	15.7864	10.1495	12.3074
	2.739	6.27471	13.6815	10.4682	9.92473	25.0579	3.86713	13.2057	13.4016	9.47791	7.72272	18.5458	185.653	0.117659	0.258706	1.51364	2.08122	-954.894	-3284.59			7.56506	15.1503	10.1581	11.9155
	2.72103	6.36499	13.5049	10.7766	9.84893	22.5616	3.94797	12.6498	14.1932	9.49111	7.74481	17.7317	186.638	0.11789	0.258456	1.49969	2.09894	-949.608	-3284.39			7.53031	14.3957	10.2636	11.6559
	2.76943	6.51351	13.9818	10.7355	9.63665	19.2286	4.10699	11.8884	14.9865	9.55426	7.86199	16.928	187.63	0.118032	0.257955	1.48146	2.11028	-953.646	-3285.01			7.75492	13.2002	10.3273	11.4481
	2.75601	6.51789	14.0526	11.0583	9.64271	17.1135	4.23128	11.6285	15.4283	9.85012	7.65916	16.5414	192.715	0.118338	0.257339	1.47231	2.11963	-957.333	-3285.17			7.77552	12.6048	10.4294	11.3502
	2.82602	6.21205	14.2848	11.7255	9.85117	15.8056	4.28683	11.2696	15.5309	10.1007	7.74734	16.333	195.003	0.118791	0.257312	1.45304	2.12811	-952.628	-3284.51			7.7743	12.4608	10.3625	11.3937
	2.83125	6.05442	14.5188	12.6499	10.9797	14.8128	4.25644	11.3414	15.6473	10.7243	8.02074	16.7449	193.748	0.119152	0.257652	1.44169	2.1305	-953.753	-3284.78			7.80151	12.8141	10.4151	11.83
	2.81551	5.79138	14.4031	14.9822	11.7964	14.0461	4.25221	11.5357	15.0828	11.1268	8.13315	17.1492	203.022	0.119126	0.257291	1.43252	2.13089	-960.327	-3285.03			7.67001	13.6082	10.2902	12.1364
	2.81757	5.52027	14.1348	18.021	12.7416	12.6526	4.26362	11.8297	14.719	12.1032	8.33496	17.4116	220.203	0.118792	0.256945	1.41524	2.1357	-956.67	-3284.31			7.49088	14.4717	10.2708	12.6166
	2.83403	5.40958	13.8771	22.4846	14.0068	11.5389	4.25448	12.6139	14.1755	13.4507	8.73969	17.8132	239.652	0.118682	0.256996	1.39601	2.1363	-953.208	-3284.14			7.37357	16.0101	10.348	13.3345
	2.97083	5.22824	13.8712	31.9947	15.3422	11.2822	4.12413	13.3816	13.8357	15.5221	9.11217	18.751	251.659	0.119134	0.257064	1.38327	2.13185	-958.611	-3284.7			7.35677	19.5397	10.4471	14.4618
	3.10784	4.9277	13.9963	40.7374	16.0578	11.9379	4.11481	14.4669	12.7798	18.6069	10.2687	21.0745	255.596	0.118874	0.256936	1.37879	2.13773	-958.319	-3284.21			7.34394	22.911	10.4538	16.65
	3.24755	4.48354	13.3268	49.7283	17.0074	12.1969	4.00341	15.3594	11.5242	23.1364	11.6479	23.7136	250.522	0.11856	0.257702	1.36444	2.14643	-929.469	-3283.52			7.0193	26.3109	10.2957	19.4993
	3.41445	4.24612	12.7137	58.6032	17.5928	12.301	4.02949	16.5382	10.5822	29.4114	14.405	27.7908	251.409	0.118074	0.257976	1.36052	2.17333	-625.745	-3283.62			6.79142	29.499	10.3833	23.8691
	3.70638	4.14565	11.9289	69.2891	17.6604	11.9493	4.13957	18.1594	9.92669	41.3658	17.6816	34.9833	266.618	0.118304	0.257877	1.3563	2.19622	-196.805	-3283.24			6.59364	32.9663	10.7419	31.3436
	3.95145	3.88378	11.2121	77.7176	17.5689	12.1703	4.32425	18.8253	9.57828	53.4227	21.0099	40.8927	281.861	0.119179	0.257955	1.34106	2.20187	301.338	-3281.99			6.3491	35.8189	10.9093	38.4417
	4.24535	3.65842	10.2817	85.3421	17.212	12.2188	4.43582	19.4872	9.02778	69.047	25.7362	47.0424	285.755	0.119343	0.258538	1.3533	2.20355	820.203	-3281.57			6.06181	38.2576	10.9836	47.2752

## Sheet: P205 U3
	Ra Li	Oi Li	Oe Li	MF Li	ICO Li	LO Li	Ra Re	Oi Re	Oe Re	MF Re	ICO Re	LO Re	EKG	Kippwinkel	Rotwinkel	Kraft x	Kraft y	Druck li	Druck re			Bauch links	Rücken links	Bauch rechts	Rücken rechts
	2.27642	17.8525	6.76652	20.2753	5.82179	6.73841	2.46337	8.23299	4.01273	28.6108	9.43506	38.5359	253.184	0.110325	0.470005	0.753663	2.50186	44	-3314.96			8.96513	10.9452	4.90303	25.5273
	2.35121	18.5074	6.81093	20.2664	5.74295	7.70885	2.64617	8.20545	4.06679	31.3819	10.5366	42.9253	257.144	0.109852	0.470471	0.765194	2.51654	38	-3314.66			9.22317	11.2394	4.9728	28.2813
	2.4173	19.0688	7.14194	20.1592	5.39475	8.48241	2.81017	8.31936	4.0619	34.6592	11.6599	46.9673	265.97	0.109007	0.470915	0.771956	2.52647	1.08716	-3314.42			9.54267	11.3455	5.06381	31.0955
	2.53025	20.0675	7.49709	19.6782	5.21711	8.84946	3.02345	8.51182	4.0648	37.2553	12.773	50.9078	264.638	0.108403	0.471889	0.779236	2.53431	12	-3314.18			10.0316	11.2482	5.20002	33.6454
	2.63668	21.5348	7.61979	19.2456	5.15718	9.27022	3.18202	8.88512	4.15119	38.6856	13.3929	52.7294	257.334	0.107368	0.471875	0.787869	2.54952	-12.1708	R			10.5971	11.2243	5.40611	34.936
	2.71035	22.5177	7.84998	18.7417	5.16896	9.52068	3.36707	9.27908	4.16113	39.6418	13.7451	54.1658	253.692	0.106849	0.471953	0.794389	2.56704	347.91	-3313.68			11.026	11.1438	5.60243	35.8509
	2.80708	23.4802	8.23955	18.3456	5.25543	9.55372	3.47626	9.6557	4.09581	39.4077	13.9006	54.5348	250.859	0.106302	0.471679	0.790834	2.58819	615.996	-3313.58			11.5089	11.0516	5.74259	35.9477
	2.87566	24.059	8.69294	18.0598	5.40981	9.57847	3.57584	9.73807	4.20009	38.8826	13.7207	54.341	248.746	0.106188	0.471745	0.787092	2.60789	790.644	-3313.53			11.8759	11.016	5.838	35.6481
	3.07835	24.5957	9.36675	17.6393	5.79365	9.38345	3.74583	9.90043	4.23761	37.7882	13.2824	52.2758	245.568	0.106052	0.471629	0.781435	2.62939	891.869	-3313.46			12.3469	10.9388	5.96129	34.4488
	3.28498	24.6178	10.0248	17.2217	6.04358	9.40632	3.91375	9.93963	4.24452	34.8597	12.4469	50.1477	242.998	0.106075	0.472174	0.775301	2.64426	945.657	-3313.44			12.6425	10.8905	6.03263	32.4848
	3.51166	23.7231	10.4625	17.3757	6.13214	9.19971	4.03047	9.85243	4.42096	33.182	11.9056	46.8302	246.559	0.105915	0.471538	0.769748	2.65441	968.39	-3313.52			12.5658	10.9025	6.10128	30.6393
	3.71156	22.9355	10.5796	17.6699	6.31251	9.02995	3.99254	9.58623	4.39854	30.0236	11.0949	42.4104	251.97	0.106123	0.470767	0.767887	2.66402	969.098	-3313.58			12.4089	11.0041	5.99243	27.843
	3.93061	21.737	10.7169	18.1494	6.35079	8.79099	3.95869	9.05259	4.37775	25.839	9.64893	37.368	250.873	0.10652	0.470124	0.76501	2.66356	951.441	-3313.56			12.1282	11.0971	5.79634	24.2853
	4.17053	19.4879	10.7321	19.3456	6.3376	8.90607	3.8652	8.23434	4.36619	22.6153	8.594	33.6352	248.378	0.106235	0.470107	0.75501	2.65886	922.957	-3313.62			11.4635	11.5297	5.48858	21.6148
	4.47016	17.3766	10.5927	20.1437	6.28759	9.27991	3.70783	7.31729	4.26348	19.4702	7.68602	29.5519	255.395	0.106154	0.470013	0.751135	2.66031	887.272	-3313.75			10.8131	11.9037	5.0962	18.9027
	4.75372	15.2707	10.6592	20.4078	6.23633	9.99609	3.52526	6.57035	4.10595	17.4277	6.74923	24.3058	271.147	0.106018	0.470492	0.757269	2.66016	845.748	-3313.81			10.2279	12.2134	4.73385	16.1609
	5.01462	12.8733	10.5074	20.132	6.10282	10.585	3.38141	5.88858	3.97403	15.0297	6.14138	20.5754	284.835	0.105989	0.470429	0.769389	2.66662	799.899	-3313.79			9.46508	12.2733	4.41467	13.9155
	5.15602	11.1325	10.2175	19.8618	5.82923	11.9134	3.19237	5.43914	3.854	12.9991	5.33529	16.6805	288.715	0.106156	0.470582	0.775206	2.6697	750.45	-3313.87			8.83534	12.5348	4.16183	11.6716
	5.16472	9.64869	9.80262	19.0069	5.64651	12.8896	2.83665	5.10247	3.80908	11.3027	4.74013	13.9177	287.672	0.106112	0.470254	0.785477	2.66937	698.399	-3314.02			8.20534	12.5143	3.91607	9.98682
	5.0933	8.98206	9.86988	18.0089	5.79184	13.8686	2.5329	4.91716	3.55473	9.69375	4.14865	11.6514	294.624	0.106029	0.470681	0.803787	2.67122	645	-3314.03			7.98175	12.5565	3.66826	8.49794
	4.9979	8.45075	9.7951	16.9324	6.06565	15.2686	2.30438	4.70007	3.42308	9.60682	3.77558	10.3752	305.837	0.105748	0.470959	0.810955	2.67933	591.119	-3314.01			7.74791	12.7555	3.47584	7.9192
	4.8504	7.91285	10.1053	15.5442	6.35613	16.517	2.14963	4.64886	3.3757	10.6724	3.65763	8.91495	305.148	0.105292	0.47059	0.819701	2.68271	538.402	-3314.13			7.62285	12.8058	3.3914	7.74832
	4.59283	7.46879	10.0836	13.6695	6.60363	17.6712	1.99674	4.59877	3.19966	10.6104	3.6854	7.65667	295.582	0.105275	0.470272	0.836356	2.6886	487.49	-3314.24			7.38173	12.6481	3.26506	7.3175
	4.29742	7.36511	10.1845	11.6014	6.71414	18.1876	1.88323	4.60479	3.12935	11.1546	3.784	7.13795	294.967	0.105916	0.470414	0.848521	2.68465	437.504	-3314.21			7.28234	12.1677	3.20579	7.35885
	3.90396	7.32785	9.9633	10.3021	6.86088	18.524	1.80009	4.48595	3.08879	11.917	3.88014	6.63411	296.192	0.106573	0.469593	0.853042	2.68091	388.586	-3314.21			7.06504	11.8956	3.12495	7.47709
	3.57925	7.24218	9.70606	9.14807	7.00741	19.1026	1.75837	4.41688	3.02184	12.017	3.95491	6.23302	287.785	0.107022	0.469361	0.856655	2.67664	342.225	-3314.32			6.8425	11.7527	3.06569	7.40163
	3.19955	7.29446	9.82397	8.22821	7.09482	19.0996	1.73607	4.28522	3.01836	12.1275	4.05778	5.49398	275.186	0.107333	0.468815	0.857248	2.66971	294.849	-3314.38			6.77266	11.4742	3.01322	7.22641
	2.89581	7.42426	9.51293	7.74174	6.90522	18.8487	1.72311	4.20423	2.97997	11.9175	4.11937	5.16038	268.094	0.108078	0.468532	0.860825	2.66282	244.688	-3314.31			6.611	11.1652	2.96911	7.06575
	2.61621	7.38766	9.08241	7.27035	6.72639	18.2877	1.66704	4.01749	2.9808	11.7871	4.08169	4.87132	261.482	0.109227	0.468075	0.861226	2.65511	189.541	-3314.3			6.36209	10.7615	2.88844	6.91336
	2.33711	7.40968	8.70047	6.77414	6.3425	17.6602	1.62921	3.81833	3.08429	11.0814	4.05512	4.57158	247.778	0.109761	0.467457	0.864167	2.64982	127.739	-3314.43			6.14909	10.2589	2.84394	6.56937
	2.17372	7.52205	8.22084	6.42337	5.75949	16.5899	1.60627	3.69761	3.21967	9.59253	4.02652	4.28393	228.861	0.110338	0.467177	0.865808	2.6406	59.4454	-3314.44			5.9722	9.59091	2.84118	5.96766
	2.08542	7.73822	7.92759	6.34161	5.34503	15.4638	1.58282	3.71472	3.36005	8.77517	4.02929	4.1218	223.302	0.111165	0.467764	0.871491	2.64215	-18.9279	-3314.37			5.91708	9.05016	2.88587	5.64208
	2.02616	7.79458	7.74358	6.52227	5.00073	14.6	1.6122	3.68683	3.57283	7.80503	3.92718	4.05381	234.28	0.111646	0.467858	0.875323	2.6507	-105.495	-3314.4			5.85477	8.70768	2.95729	5.26201
	2.01607	7.97745	7.62636	6.65571	4.7631	13.8169	1.65043	3.76577	3.6958	6.37595	3.84697	4.12819	237.146	0.111829	0.468265	0.881691	2.65341	-199.882	-3314.52			5.87329	8.41189	3.03733	4.78371
	2.08253	8.15158	7.81506	6.67283	4.36357	12.7522	1.70181	3.75418	3.90634	5.58239	3.79969	4.12263	228.293	0.112189	0.468912	0.88511	2.65524	-301.936	-3314.53			6.01639	7.92953	3.12077	4.50157
	2.07826	8.07973	7.61221	7.10141	4.11285	11.819	1.71701	3.77911	4.02612	5.17092	3.71336	4.26069	214.974	0.112413	0.469317	0.889285	2.66973	-414.751	-3314.51			5.9234	7.67775	3.17408	4.38166
	2.12537	7.92483	7.45173	7.18625	4.03579	11.0694	1.77396	3.74126	4.16678	4.90264	3.73197	4.28708	203.255	0.112752	0.469766	0.889689	2.68031	-532.745	-3314.6			5.83398	7.43048	3.22733	4.30723
	2.17784	8.03733	7.31819	7.3663	4.07318	10.6512	1.82532	3.6955	4.28141	4.74961	3.82518	4.32007	197.76	0.113111	0.469823	0.882077	2.68858	-660.808	-3314.77			5.84445	7.36355	3.26741	4.29829
	2.24678	8.02242	7.14489	7.47852	4.11904	10.2509	1.90102	3.75743	4.46695	4.76973	3.86215	4.48154	193.669	0.11331	0.470634	0.877439	2.69267	-795.843	-3314.82			5.8047	7.28283	3.37514	4.37114
	2.29681	8.0268	6.88465	7.4704	4.30987	10.0121	1.9483	3.84487	4.46548	4.94575	3.92077	4.62299	189.372	0.113365	0.471211	0.875698	2.70043	-938.32	-3314.82			5.73609	7.26412	3.41955	4.49651
	2.33583	7.90436	6.54641	7.52699	4.50894	9.81987	1.99027	3.93717	4.51587	5.06068	4.00268	4.67476	181.013	0.11347	0.471437	0.865849	2.69927	-1081.49	-3314.97			5.59554	7.28526	3.4811	4.57937
	2.38669	7.82642	6.40577	7.32399	4.6449	9.58352	2.04668	3.86187	4.49877	5.17639	4.1424	4.7494	164.193	0.11312	0.472256	0.851766	2.69025	-1234.4	-3315.17			5.53962	7.18414	3.46911	4.68939
	2.38564	7.80136	6.30537	7.07389	4.96478	9.55366	2.05152	3.9217	4.4517	5.23623	4.38652	4.70461	144.582	0.113136	0.472973	0.840075	2.69473	-1386.98	-3315.2			5.49746	7.19744	3.47498	4.77579
	2.34614	7.85438	6.02177	6.79894	5.04404	9.93185	2.00841	4.11722	4.38502	5.29626	4.4453	4.78169	131.357	0.113187	0.473165	0.835065	2.70024	-1544.86	-3315.2			5.40743	7.25828	3.50355	4.84108
	2.31014	8.08079	5.87446	6.32791	5.03469	10.0367	2.01017	4.15595	4.29022	5.43757	4.57176	4.75938	127.298	0.113413	0.473529	0.83151	2.70307	-1703.63	-3315.35			5.4218	7.13311	3.48545	4.9229
	2.28809	8.08853	5.81514	6.10217	5.01056	10.0621	1.97663	4.17841	4.20599	5.63025	4.68771	4.72681	126.407	0.113447	0.473921	0.827515	2.70081	-1859.31	-3315.53			5.39725	7.05826	3.45367	5.01492
	2.28116	8.19767	5.79589	5.87672	4.9323	10.2354	1.98613	4.42697	4.07188	5.81616	4.76917	4.78898	131.661	0.112903	0.474437	0.821154	2.70221	-2008.11	-3315.49			5.42491	7.01481	3.49499	5.12477
	2.22867	8.61355	5.88812	5.55757	4.82271	10.1383	1.97536	4.5394	4.01818	5.91928	4.82984	4.71672	140.026	0.112927	0.474582	0.819961	2.69461	-2152.27	-3315.42			5.57678	6.83954	3.51098	5.15528
	2.16396	8.83029	6.04805	5.46841	4.67106	10.1895	1.94238	4.66894	3.95907	5.99312	4.8649	4.74132	142.481	0.112968	0.474429	0.818236	2.69498	-2285.1	-3315.62			5.68076	6.77634	3.52346	5.19978
	2.11167	8.93477	6.09311	5.24737	4.49305	10.2058	1.93451	4.82527	3.88786	6.16343	4.94583	4.69512	143.466	0.11324	0.474563	0.811482	2.70819	-2414.43	-3315.78			5.71318	6.64875	3.54921	5.26813
	2.03799	9.25072	6.17712	5.10516	4.43259	10.2888	1.91488	4.87049	3.67946	6.24175	4.92091	4.65177	147.697	0.113633	0.474314	0.809526	2.71524	-2529.79	-3315.63			5.82195	6.60884	3.48827	5.27147
	1.9982	9.53794	6.2436	5.04324	4.132	10.1492	1.91861	4.95702	3.50709	6.45838	4.84375	4.69226	150.415	0.113542	0.47467	0.81075	2.72467	-2635.8	-3315.58			5.92658	6.44149	3.46091	5.33147
	1.94474	9.45644	6.30858	4.88202	4.07754	10.1342	1.93793	4.76009	3.46015	6.68936	4.97291	4.65248	152.243	0.113358	0.474497	0.811791	2.72634	-2733.19	-3315.87			5.90325	6.36459	3.38606	5.43825
	1.93103	9.35263	6.33272	4.86592	4.10355	10.0364	1.94235	4.74544	3.42966	6.88432	4.96503	4.64674	155.754	0.113341	0.474056	0.808202	2.72931	-2820.02	-3315.96			5.87213	6.33528	3.37249	5.4987
	1.91676	9.32936	6.41471	4.75021	4.08622	9.77343	1.93315	4.73175	3.48856	7.06826	4.99684	4.78138	159.824	0.112783	0.473639	0.808136	2.73353	-2895.09	-3315.72			5.88695	6.20329	3.38449	5.61549
	1.91228	9.31339	6.41814	4.66143	4.04787	9.46082	1.93804	4.58616	3.52586	7.0532	4.98304	4.96365	161.98	0.112759	0.472914	0.807816	2.74307	-2961.61	-3315.75			5.88127	6.05671	3.35002	5.66663
	1.92087	9.02897	6.38075	4.65644	4.08686	9.31653	1.94166	4.42612	3.50472	7.19998	5.05915	5.07173	162.344	0.112578	0.472623	0.805224	2.75153	-3020.51	-3316.11			5.77686	6.01995	3.29083	5.77695
	1.92892	8.58927	6.2463	4.64284	4.08292	9.27582	1.96212	4.36568	3.48217	7.35811	5.04116	5.14315	160.773	0.112698	0.472719	0.801307	2.75429	-3070.39	-3316.04			5.58816	6.00052	3.26999	5.84747
	1.94757	8.47313	6.27415	4.73673	4.01854	9.05129	1.97712	4.20771	3.55683	7.60907	5.03247	5.42028	164.846	0.112974	0.472162	0.80222	2.74804	-3111.32	-3315.7			5.56495	5.93552	3.24722	6.02061
	1.95214	8.31039	6.1106	4.79818	3.93192	8.4961	1.94404	3.9165	3.62628	8.09327	5.181	5.65805	168.614	0.113917	0.471819	0.805099	2.738	-3143.79	-3315.86			5.45771	5.74206	3.16227	6.31077
	1.96786	7.94318	5.9818	5.02566	3.7693	7.82105	1.9617	3.73027	3.64581	8.52263	5.21163	5.86076	174.283	0.114192	0.470881	0.8182	2.71875	-3170.82	-3316.16			5.29761	5.53867	3.11259	6.53167
	1.96178	7.84364	5.93891	5.20154	3.68837	7.39512	1.97523	3.69311	3.76435	9.34594	5.15892	6.35339	186.718	0.114936	0.470302	0.832413	2.70802	-3191.35	-3315.8			5.24811	5.42835	3.14423	6.95275
	1.95245	7.98109	5.86468	5.24531	3.50919	6.86554	1.95624	3.7361	3.83419	10.4185	5.29648	7.06917	193.381	0.115231	0.469894	0.851501	2.69389	-3204.72	-3315.45			5.26607	5.20668	3.17551	7.59472
	1.93368	8.18978	5.83383	5.33461	3.39591	6.50924	1.97892	3.6744	3.83669	11.1783	5.48756	7.45388	192.622	0.115161	0.469959	0.865191	2.67917	-3214.99	-3315.79			5.3191	5.07992	3.16333	8.03993
	1.86995	8.24197	5.82186	5.54688	3.33656	6.29725	1.96879	3.57738	3.87346	12.5611	5.65134	7.88881	189.723	0.115237	0.470233	0.86737	2.6658	-3222.75	-3315.95			5.31126	5.06023	3.13988	8.70043
	1.81793	8.02472	5.6948	5.77495	3.20935	6.15277	1.93408	3.51599	3.846	13.8039	5.89109	8.39535	190.457	0.115186	0.469944	0.879557	2.65586	-3228.94	-3315.43			5.17915	5.04569	3.09869	9.36344
	1.777	8.26983	5.69467	5.93217	3.11301	5.99353	1.91862	3.42065	3.8733	14.8314	6.09017	9.00889	194.524	0.114956	0.4698	0.896092	2.65405	-3234.18	-3315.33			5.24717	5.0129	3.07086	9.97683
	1.76148	8.40653	5.48907	6.1833	3.07629	5.58803	1.94194	3.28506	3.84523	15.8578	6.35664	9.95825	197.077	0.114517	0.470371	0.914847	2.64436	-3238.18	-3315.88			5.21903	4.94921	3.02408	10.7242
	1.72871	8.61266	5.44624	6.2819	3.05417	5.57422	1.93459	3.2835	3.8025	16.4887	6.33165	10.854	195.509	0.113001	0.47129	0.928782	2.63463	-3241.14	-3315.82			5.26254	4.9701	3.00686	11.2248
	1.67894	8.8054	5.29475	6.32306	3.05422	5.80452	1.90823	3.28454	3.84158	16.8849	6.49527	11.5978	196.371	0.11229	0.471772	0.942586	2.62917	-3243.3	-3315.19			5.2597	5.0606	3.01145	11.6593
	1.68296	8.83852	5.21086	6.5177	3.03776	6.01999	1.9284	3.21032	3.7884	17.3399	6.47821	11.906	202.043	0.111365	0.471983	0.947731	2.62126	-3244.52	-3315.39			5.24411	5.19182	2.97571	11.908
	1.68513	8.80186	5.08935	6.63663	3.01275	6.08296	1.9502	3.04863	3.74724	17.4022	6.5705	12.0256	200.029	0.111045	0.47224	0.947907	2.60969	-3244.95	-3315.88			5.19211	5.24411	2.91536	11.9994
	1.68174	8.57934	4.8338	6.82723	3.01378	6.18172	1.95618	2.91367	3.64469	17.3611	6.55401	12.7946	198.773	0.111472	0.472197	0.948329	2.58934	-3245.77	-3315.38			5.03163	5.34091	2.83818	12.2366
	1.67136	8.74854	4.62619	7.04649	2.97477	6.44764	1.93505	2.84417	3.60428	17.2298	6.46683	13.6682	203.364	0.111801	0.471793	0.949268	2.56757	-3247.15	-3314.71			5.01536	5.48963	2.7945	12.4549
	1.68638	9.08074	4.44548	7.09019	2.92916	6.66466	1.95784	2.83311	3.63783	16.6757	6.37322	14.3781	204.806	0.111765	0.471829	0.953902	2.54822	-3247.71	-3315.05			5.07087	5.56134	2.80959	12.4757
	1.68595	9.1369	4.24557	7.13849	2.95611	6.91401	1.94133	2.83754	3.61141	16.9018	6.45304	15.1144	197.09	0.112182	0.471888	0.948728	2.52657	-3247.32	-3315.13			5.02281	5.66953	2.79676	12.8231
	1.66437	9.14051	4.07404	7.29722	2.94524	7.28615	1.93712	2.86862	3.62235	16.9057	6.45288	15.3428	184.8	0.11254	0.471821	0.945228	2.50885	-3246.84	-3314.13			4.95964	5.84287	2.80936	12.9004
	1.64804	9.15053	3.90764	7.69856	2.92499	7.55896	1.92776	2.90648	3.60374	17.237	6.56722	15.8482	178.584	0.11315	0.471353	0.94002	2.49351	-3246.31	-3313.58			4.90207	6.06083	2.81266	13.2175
	1.65978	9.29422	3.83186	7.93766	2.87396	7.89358	1.93432	2.99825	3.58667	18.3731	6.49243	16.5175	178.564	0.113177	0.471266	0.930482	2.48263	-3244.17	-3313.95			4.92862	6.23506	2.83975	13.7943
	1.69786	9.36379	3.71381	7.92187	2.8603	8.26826	1.92108	3.13192	3.71143	18.7636	6.32081	17.1737	178.831	0.113375	0.470852	0.939516	2.47559	-3241.28	-3313.53			4.92515	6.35014	2.92148	14.0861
	1.68099	9.44373	3.67125	8.04624	2.88163	8.66822	1.89724	3.25552	3.86889	19.3851	6.26223	17.7811	182.55	0.11286	0.471121	0.935088	2.47046	-3238.81	-3312.39			4.93199	6.53203	3.00722	14.4761
	1.65927	9.66632	3.64208	8.20718	2.89461	8.83023	1.86751	3.51383	4.07149	19.3127	6.16055	18.2826	186.226	0.112327	0.472098	0.925955	2.46317	-3236.6	-3312.32			4.98922	6.64401	3.15094	14.5853
	1.66634	9.81778	3.67659	8.50082	2.90285	9.03384	1.87842	3.93027	4.34458	19.7911	6.15154	18.2919	190.837	0.112295	0.472317	0.92434	2.45872	-3233.3	-3312.85			5.05357	6.8125	3.38442	14.7448
	1.67342	9.90061	3.72911	8.63637	2.98332	9.11432	1.87458	4.05021	4.41872	20.0881	6.04672	17.965	203.321	0.11255	0.472983	0.920283	2.45786	-3228.52	-3312.29			5.10105	6.91134	3.44784	14.6999
	1.6554	9.99791	3.74595	8.87992	2.94612	9.26004	1.87021	4.17357	4.4701	19.8393	5.82519	17.3158	217.776	0.11306	0.473533	0.924035	2.45965	-3223.54	-3311.64			5.13308	7.0287	3.50463	14.3268
	1.64831	10.0659	3.7826	8.96917	2.96322	9.52723	1.86153	4.23775	4.50058	19.8246	5.46213	17.0042	223.873	0.112646	0.473563	0.92442	2.45393	-3217.79	-3312.37			5.1656	7.15321	3.53329	14.097
	1.67149	10.2297	3.82196	8.89514	3.00067	9.81112	1.8392	4.42779	4.55522	19.3624	5.07839	16.7878	221.942	0.112221	0.473913	0.919722	2.45892	-3210.88	-3312.99			5.24105	7.23564	3.6074	13.7429
	1.66259	10.5491	3.84403	9.05855	3.12397	9.91733	1.84899	4.59475	4.67767	18.7674	4.97952	15.8725	222.842	0.112213	0.474149	0.916307	2.45446	-3203.88	-3312.39			5.3519	7.36662	3.70714	13.2065
	1.65225	10.8991	3.9545	9.23294	3.32208	10.1986	1.81891	4.60021	4.70196	18.106	5.01009	15.1008	231.973	0.112369	0.47426	0.903403	2.45969	-3196.98	-3312.34			5.50195	7.58454	3.70703	12.739
	1.71363	11.2289	4.1414	9.26713	3.47087	10.915	1.80727	4.69907	4.68192	17.1745	4.88323	14.3121	237.113	0.11264	0.474542	0.900575	2.46306	-3189.46	-3313.41			5.69464	7.88433	3.72942	12.1233
	1.75563	11.3138	4.26266	9.53474	3.68833	11.6429	1.82074	4.85929	4.6729	17.0547	4.82677	13.0966	230.919	0.113061	0.474174	0.903434	2.4705	-3181.9	-3313.53			5.77736	8.28867	3.78431	11.6593
	1.76824	11.1621	4.30348	9.63202	3.87513	12.659	1.80458	4.78265	4.56975	17.1539	4.63578	11.9817	227.673	0.113	0.474318	0.902144	2.48852	-3174.53	-3312.6			5.7446	8.72203	3.71899	11.2571
	1.84547	11.1527	4.37727	10.2469	4.15456	13.8907	1.843	4.86611	4.55942	17.4282	4.67169	11.5063	224.75	0.112629	0.474184	0.896713	2.50663	-3167.4	-3312.55			5.79183	9.43073	3.75618	11.2021
	1.9204	11.1255	4.39116	10.8982	4.64359	15.4126	1.84203	4.92734	4.59171	18.1402	4.79569	11.6117	215.125	0.11229	0.474267	0.897411	2.52482	-3160.49	-3312.64			5.81236	10.3181	3.78702	11.5158
	1.9612	11.1875	4.43659	11.6697	5.22572	16.8783	1.84849	5.06924	4.67422	18.7079	4.87872	11.4086	212.273	0.11238	0.474607	0.895225	2.55375	-3153.75	-3310.19			5.86176	11.2579	3.86398	11.6651
	2.0089	11.206	4.53912	12.8636	6.05282	19.3021	1.89636	5.17089	4.77753	19.1544	5.05056	10.8744	228.703	0.112339	0.474524	0.89246	2.57516	-3148.16	-3294.72			5.918	12.7395	3.94826	11.6931
	2.04942	11.0167	4.59502	14.9344	7.0509	22.2237	1.95046	5.10731	4.88573	19.9923	5.1971	10.7906	251.485	0.112453	0.47403	0.887561	2.5936	-3143.01	-3248.82			5.88705	14.7363	3.98117	11.9933
	2.11617	11.1231	4.621	17.3328	8.18089	25.7042	2.02605	5.31854	5.02295	20.5257	5.32441	10.537	259.822	0.112726	0.473518	0.885384	2.60238	-3138.25	-3180.26			5.95343	17.0726	4.12251	12.129
	2.15075	10.6504	4.65992	19.6203	10.4627	28.5938	2.13643	5.33948	5.25343	21.1292	5.37727	10.5643	244.294	0.112631	0.472804	0.878486	2.61175	-3135.32	-3094.97			5.82035	19.5589	4.24311	12.3569
	2.141	10.7391	4.62253	21.6648	12.1649	31.3136	2.23252	5.19468	5.44111	22.2827	5.70776	11.0372	234.803	0.112365	0.472239	0.881039	2.61709	-3133.15	-2998.31			5.83421	21.7144	4.28944	13.0092
	2.17264	11.378	4.39637	21.5225	12.1878	32.7306	2.23837	4.9229	5.32622	22.519	6.00485	11.5359	226.718	0.108023	0.469229	0.920182	2.56569	-3143.68	-2999.79			5.98234	22.147	4.1625	13.3532
	2.21921	11.4897	4.49069	23.8662	14.4461	36.3325	2.33517	5.06966	5.55278	23.1831	6.13022	12.3352	226.122	0.108298	0.468633	0.920013	2.56866	-3142.88	-2889.44			6.06654	24.8816	4.3192	13.8829
	2.20906	11.5596	4.49351	26.0655	16.3161	39.4934	2.37743	5.29216	5.87732	23.5937	6.29375	13.0043	226.755	0.108736	0.468785	0.919263	2.57524	-3144.46	-2758.4			6.08741	27.2917	4.51563	14.2973
	2.20591	11.7805	4.55534	28.9869	18.7462	41.4914	2.51843	5.73963	6.27845	23.6707	6.57088	13.9857	230.637	0.108487	0.468827	0.914627	2.57847	-3147.75	-2602.1			6.18058	29.7415	4.8455	14.7424
	2.29744	11.8719	4.57419	31.4288	20.1696	42.3731	2.66289	6.25603	6.66748	23.5059	6.74388	14.2747	234.911	0.108729	0.469211	0.909309	2.58237	-3152.35	-2422.43			6.24784	31.3238	5.19547	14.8415
	2.37681	12.3803	4.59132	32.4686	21.1692	44.1265	2.8329	6.77389	7.22108	23.6185	7.07036	14.7777	230.888	0.10953	0.469513	0.903724	2.58183	-3158.05	-2237.79			6.44946	32.5881	5.60929	15.1555
	2.43661	12.782	4.62758	32.752	21.9815	45.0028	2.91088	7.29878	7.83176	23.3859	7.2202	15.2752	220.043	0.11012	0.469634	0.899943	2.58173	-3165.11	-2090.12			6.61538	33.2454	6.01381	15.2938
	2.49649	12.9799	4.71667	32.4337	22.3656	44.469	3.03697	7.38152	8.84621	23.2224	7.50215	15.7363	207.745	0.110656	0.470663	0.895201	2.58236	-3173.67	-1979.65			6.73103	33.0894	6.42157	15.4869
	2.57145	12.9273	4.73539	31.5715	22.172	43.354	3.11983	7.46351	9.48824	22.7836	7.70304	15.9603	212.725	0.11069	0.471528	0.888928	2.58625	-3182.62	-1902.58			6.74472	32.3658	6.69053	15.4823
	2.64909	12.6214	4.78955	30.5986	21.5282	41.5269	3.2545	7.7152	10.2166	21.7867	7.90171	15.8292	222.141	0.110591	0.47182	0.878316	2.59663	-3191.53	-1850.03			6.68668	31.2179	7.0621	15.1726
	2.73941	12.4146	4.77638	28.9968	20.2054	38.4699	3.46836	8.06235	10.8877	20.703	8.25193	15.7387	224.207	0.110855	0.472604	0.871062	2.60319	-3200.37	-1821.91			6.64345	29.224	7.47281	14.8979
	2.76571	12.2324	4.77957	26.6967	18.5685	35.0228	3.55698	8.19753	11.3055	19.3184	8.45613	15.4921	226.233	0.110689	0.473015	0.870329	2.61108	-3208.42	-1822.25			6.59255	26.7627	7.68667	14.4222
	2.79748	11.8641	4.76747	23.8836	16.1553	31.6539	3.56319	8.36208	11.5654	17.6408	8.66711	14.6252	227.882	0.111455	0.472846	0.87326	2.61792	-3215.88	-1862.12			6.47635	23.8976	7.83023	13.6444
	2.72557	11.2214	4.7509	20.0227	14.0989	29.5257	3.55113	8.01328	11.8073	16.2341	8.83056	14.1898	225.208	0.111898	0.4725	0.870085	2.62053	-3222.33	-1944.96			6.23263	21.2158	7.79057	13.0848
	2.68269	10.1517	4.81043	17.681	12.0136	25.3731	3.49952	7.64491	11.9199	14.9795	8.84869	14.0725	224.334	0.111912	0.472043	0.878877	2.6174	-3227.75	-2056.51			5.8816	18.3559	7.68811	12.6335
	2.63021	9.2599	4.78608	15.0211	10.094	21.4362	3.43936	7.11361	11.8091	13.6224	8.95105	13.871	226.839	0.112032	0.471421	0.882139	2.61569	-3232.14	-2181.55			5.55873	15.5171	7.45402	12.1482
	2.54654	8.16841	4.69467	12.8686	8.15107	17.0654	3.41461	6.87403	11.3242	12.3895	8.96235	13.395	243.331	0.11227	0.470983	0.881825	2.61632	-3235.13	-2304.88			5.13654	12.695	7.20428	11.5823
	2.43744	7.41683	4.58027	11.3885	6.50763	13.7436	3.30922	6.70239	10.759	11.5213	9.02933	13.1908	259.975	0.112272	0.470471	0.888762	2.61308	-3236.84	-2423.78			4.81151	10.5466	6.92355	11.2471
	2.30337	6.90554	4.49458	10.2239	4.9831	11.3735	3.20171	6.45374	10.2217	11.0533	9.11475	13.0969	265.345	0.112171	0.469359	0.88996	2.60464	-3237.18	-2540.03			4.56783	8.86015	6.62571	11.0883
	2.14468	6.46928	4.44176	9.723	4.09261	9.29974	2.97036	5.82384	9.45884	10.6811	9.10903	13.0718	266.376	0.112144	0.468736	0.889854	2.59405	-3235.87	-2655.62			4.35191	7.70511	6.08435	10.954
	1.98971	6.04233	4.45132	9.84292	3.6012	7.6391	2.82098	5.24673	9.0123	10.3784	9.23755	13.5147	275.193	0.111863	0.468213	0.89887	2.58948	-3233.38	-2765.11			4.16112	7.02774	5.69334	11.0436
	1.92453	5.93409	4.5183	9.62943	3.29772	6.65988	2.82617	4.69265	8.83324	10.2812	9.42165	13.6901	280.008	0.111444	0.468074	0.903619	2.57241	-3229.88	-2861.79			4.12564	6.52901	5.45069	11.131
	1.872	6.02195	4.56497	9.45061	3.12973	5.46606	2.77129	4.25627	8.39941	10.0845	9.35781	14.3384	275.947	0.110986	0.468065	0.90659	2.56085	-3225.57	-2945.68			4.15298	6.01547	5.14233	11.2603
	1.797	6.13117	4.61196	9.32513	3.05245	5.12885	2.76971	4.00732	7.86991	9.81748	9.13168	14.6507	270.148	0.11052	0.468328	0.910066	2.55727	-3220.61	-3017.19			4.18004	5.83548	4.88231	11.2
	1.73705	6.21454	4.72336	9.2643	3.051	4.89657	2.79164	3.97109	7.3746	9.56562	8.97223	14.7119	260.175	0.10998	0.468877	0.907269	2.55266	-3215.31	-3075.12			4.22499	5.73729	4.71244	11.0833
	1.72548	6.30679	4.85628	8.93462	3.06644	4.64151	2.69296	4.02763	7.09074	8.91223	8.65068	14.687	257.408	0.109357	0.469126	0.909135	2.55463	-3208.6	-3121.82			4.29618	5.54752	4.60378	10.75
	1.73308	6.4658	5.10277	8.33846	3.00981	4.49164	2.64697	4.15365	6.97111	8.1179	8.1103	14.5451	260.416	0.108868	0.469161	0.904684	2.5582	-3201.17	-3158.17			4.43388	5.27997	4.59058	10.2578
	1.75736	6.5076	5.27135	7.85533	2.99889	4.36753	2.60303	4.22281	6.72068	7.25385	7.82541	14.312	250.784	0.108896	0.469882	0.905508	2.56936	-3192.62	-3186.03			4.51211	5.07392	4.51551	9.79708
	1.75031	6.60814	5.64441	7.48141	2.88994	4.09105	2.53799	4.36957	6.50509	6.77795	7.28187	14.2426	234.398	0.108671	0.470183	0.906926	2.57769	-3183.54	-3206.36			4.66762	4.8208	4.47088	9.43414
	1.75477	6.65206	5.94662	6.744	2.85742	3.87385	2.46246	4.45212	6.06932	6.29673	6.67963	13.7262	219.103	0.108632	0.471312	0.896874	2.57415	-3175.05	-3221.92			4.78448	4.49176	4.32797	8.90086
	1.73148	6.8489	6.17105	6.40901	2.84846	3.6631	2.36417	4.53207	5.61319	5.88805	6.07132	13.6303	199.177	0.10855	0.472667	0.891253	2.57261	-3168.1	-3235.48			4.91714	4.30686	4.16981	8.5299
	1.68905	7.55953	6.37208	6.29049	2.83839	3.41396	2.25274	4.55847	5.27721	5.71996	5.40278	13.0818	184.71	0.108591	0.473496	0.893868	2.57505	-3163.07	-3247.06			5.20688	4.18095	4.02947	8.06818
	1.67867	8.21494	6.49172	6.10952	2.81022	3.31653	2.16106	4.61348	5.24962	5.46131	5.1205	12.4382	181.486	0.108769	0.47475	0.894792	2.58254	-3158.31	-3256.93			5.46178	4.07875	4.00805	7.67333
	1.67659	8.43544	6.50803	5.81758	2.83302	3.25838	2.03738	4.51327	5.32217	5.32296	5.06108	11.8447	179.445	0.108605	0.475812	0.897628	2.59199	-3153.51	-3266.26			5.54002	3.96966	3.95761	7.4096
	1.68908	8.67902	6.45077	5.61871	2.78804	3.16099	2.02021	4.36676	5.45385	5.38028	5.01219	11.2468	173.865	0.108441	0.476071	0.900115	2.59365	-3149.51	-3275.12			5.60629	3.85591	3.94694	7.2131
	1.70426	8.75654	6.32422	5.52125	2.89328	3.08023	2.06536	4.30658	5.69705	5.31832	5.18921	10.8596	159.146	0.108471	0.476508	0.911174	2.59358	-3146.27	-3282.63			5.59501	3.83159	4.023	7.12237
	1.72573	8.91427	6.16146	5.41115	2.86723	3.05743	2.06889	4.2131	5.93183	5.23691	5.34772	10.6305	138.796	0.1085	0.476809	0.921416	2.58841	-3143.98	-3288.98			5.60049	3.7786	4.07127	7.0717
	1.7533	9.47548	5.95275	5.20214	2.96859	3.0307	2.03531	4.14725	6.11719	5.22795	5.53052	10.245	130.536	0.108421	0.477462	0.929022	2.58097	-3142.76	-3294.91			5.72718	3.73381	4.09992	7.00117
	1.75118	9.72309	5.56044	4.99231	3.01765	3.09099	2.10074	3.99504	6.38431	5.41727	5.67726	10.4265	135.876	0.10894	0.477701	0.93544	2.57831	-3142.08	-3300.03			5.67824	3.70032	4.16003	7.17366
	1.81758	10.0081	5.24174	4.94594	3.00225	3.11605	2.15577	3.97347	6.75418	5.5805	5.84514	10.1503	145.641	0.109004	0.477713	0.943685	2.58997	-3140.75	-3303.87			5.68914	3.68808	4.29447	7.19199
	1.86744	10.1414	4.89385	4.71736	3.01104	3.12921	2.21743	4.00941	7.22256	5.84729	5.9859	10.1571	157.395	0.108618	0.47748	0.94392	2.6019	-3138.1	-3306.7			5.63423	3.61921	4.48313	7.33008
	1.88994	9.76852	4.61519	4.52223	3.04216	3.09803	2.24461	4.10416	7.56446	6.08571	6.11568	10.0609	173.858	0.108296	0.476687	0.946309	2.60847	-3135.41	-3309.07			5.42455	3.55414	4.63774	7.42075
	1.92908	9.80507	4.42104	4.48218	3.04385	3.06502	2.2838	4.25225	7.86325	6.39454	6.16257	10.1966	188.464	0.107928	0.475841	0.949699	2.61048	-3133.31	-3310.8			5.38506	3.53035	4.79977	7.58459
	1.96518	10.213	4.42656	4.36866	3.01781	3.08999	2.3145	4.47872	8.16599	6.60079	6.17183	10.3766	193.555	0.108255	0.475095	0.95566	2.61327	-3131.37	-3311.88			5.53491	3.49215	4.9864	7.7164
	2.00902	10.5025	4.41302	4.31393	2.94621	3.15536	2.28145	4.64167	8.33898	6.67026	6.13328	10.4802	194.075	0.107986	0.474931	0.950442	2.60818	-3129.78	-3312.76			5.6415	3.47183	5.08736	7.76123
	2.00726	11.1176	4.20269	4.32098	2.95835	3.13828	2.28388	4.81204	8.52273	6.96873	5.94696	10.8008	196.213	0.108108	0.474202	0.947904	2.61925	-3128.37	-3313.55			5.77586	3.47254	5.20622	7.90549
	1.98001	11.6218	4.26886	4.37748	2.89706	3.13932	2.29439	5.01739	8.63093	7.10318	5.77971	10.9695	199.326	0.108448	0.473604	0.935007	2.62163	-3126.88	-3313.99			5.95688	3.47129	5.31423	7.9508
	2.00097	11.967	4.23613	4.41813	2.87955	3.09588	2.32505	5.20473	8.58854	7.12986	5.83932	10.8449	202.524	0.108289	0.473356	0.927928	2.62647	-3125.08	-3314.26			6.06805	3.46452	5.37277	7.93801
	1.97871	12.2604	4.3964	4.42599	2.89798	3.18435	2.30036	5.35792	8.45167	7.32782	5.75284	10.79	203.029	0.108375	0.473309	0.915532	2.63054	-3123.31	-3314.58			6.21185	3.50277	5.36998	7.95688
	1.94603	12.0886	4.47713	4.46376	2.88639	3.25111	2.27406	5.40447	8.28729	7.51869	5.62829	10.4127	198.763	0.107773	0.473106	0.920009	2.62084	-3121.45	-3314.78			6.17058	3.53375	5.32194	7.85323
	1.94729	12.3401	4.48677	4.53402	2.87056	3.28251	2.29797	5.50598	8.25476	7.36814	5.50546	10.2602	192.176	0.107906	0.473217	0.923611	2.6169	-3119.31	-3314.81			6.25806	3.56237	5.3529	7.71125
	1.95309	12.3407	4.52225	4.54939	2.84505	3.40701	2.33961	5.50927	8.19927	7.14723	5.34739	9.90076	184.77	0.107713	0.473302	0.92516	2.61405	-3117.07	-3314.86			6.272	3.60048	5.34939	7.46513
	1.91804	11.9689	4.51551	4.61775	2.86055	3.45264	2.35233	5.51718	8.04528	6.91083	5.30039	9.54835	177.041	0.107531	0.473579	0.914973	2.60902	-3115.06	-3314.92			6.13416	3.64365	5.30493	7.25319
	1.87833	11.5966	4.38887	4.64702	2.85281	3.46761	2.38145	5.65157	7.90213	6.78472	5.19356	9.06001	176.733	0.107247	0.473256	0.90789	2.61143	-3113.01	-3314.94			5.95459	3.65581	5.31172	7.01276
	1.85474	11.166	4.42125	4.66457	2.86286	3.50903	2.33779	5.73548	7.78435	6.54997	5.02917	8.42793	192.585	0.106954	0.473432	0.895088	2.60333	-3111.46	-3314.99			5.81399	3.67882	5.28587	6.66902
	1.8629	10.9155	4.4038	4.65856	2.89952	3.55801	2.32532	5.79395	7.80934	6.37401	4.95316	8.00497	210.497	0.106703	0.473358	0.884368	2.59429	-3110.36	-3315.12			5.72739	3.70536	5.30954	6.44405
	1.86341	10.4028	4.47132	4.7702	2.91503	3.72372	2.32933	5.61872	7.85139	6.25682	4.75934	7.32574	212.799	0.106412	0.473314	0.881956	2.58465	-3109.4	-3315.17			5.57918	3.80298	5.26648	6.11397
	1.84068	9.98455	4.41399	4.82802	2.95868	3.81567	2.31719	5.58414	7.90636	5.93625	4.7159	6.75956	208.79	0.106341	0.472671	0.88223	2.5749	-3108.27	-3315.19			5.41307	3.86746	5.26923	5.8039
	1.82899	9.8544	4.55871	5.04828	3.08197	3.96521	2.3065	5.69333	7.96543	5.73963	4.57843	6.56334	206.13	0.106782	0.471368	0.883325	2.57768	-3107.13	-3315.35			5.41403	4.03182	5.32175	5.62713
	1.81157	9.57805	4.75347	5.24522	3.27543	4.37463	2.26266	5.82278	8.05793	5.65966	4.43323	6.25524	205.931	0.106821	0.4705	0.886851	2.57263	-3106.27	-3315.46			5.38103	4.29842	5.38112	5.44937
	1.76168	9.63345	4.78137	5.43067	3.48886	4.70958	2.20079	5.86884	7.92948	5.66451	4.30767	6.26514	202.489	0.107251	0.470036	0.885533	2.56809	-3105.41	-3315.41			5.39217	4.54304	5.33304	5.41244
	1.77094	9.24736	4.87788	5.80472	3.63282	5.2111	2.12035	5.89049	7.9187	5.99924	4.24401	6.21569	198.34	0.107473	0.469751	0.875224	2.56144	-3104.39	-3315.42			5.29873	4.88288	5.30984	5.48631
	1.79212	9.27448	5.13059	6.22366	3.93166	5.65434	2.12071	5.77299	8.05886	6.23653	4.24135	6.25746	210.328	0.107895	0.469763	0.864341	2.55857	-3103.77	-3315.53			5.39906	5.26988	5.31752	5.57845
	1.80689	9.34802	5.13846	6.646	4.32058	6.50719	2.12171	5.80034	8.21033	6.49298	4.24121	6.26188	225.274	0.108185	0.469366	0.859321	2.55706	-3103.27	-3315.5			5.43112	5.82459	5.37746	5.66536
	1.8059	9.16175	5.28167	7.32085	4.62177	7.22344	2.11542	5.82136	8.19957	6.874	4.27879	6.42382	217.817	0.108518	0.469178	0.864522	2.56081	-3102.6	-3315.35			5.41644	6.38869	5.37878	5.85887
	1.77386	8.9245	5.35797	8.26018	5.1084	8.07588	2.05992	5.93448	8.23535	7.34282	4.26694	6.58287	204.766	0.108562	0.468478	0.858267	2.5696	-3102.13	-3315.36			5.35211	7.14815	5.40992	6.06421
	1.75288	8.72902	5.44871	9.0437	5.4972	8.83507	2.0242	5.97125	8.16989	7.79034	4.13599	6.71643	206.695	0.10852	0.467472	0.854012	2.57492	-3102.46	-3315.37			5.3102	7.79199	5.38845	6.21425
	1.72907	8.50652	5.40152	9.85246	5.89545	9.50247	1.98926	5.91779	8.18316	8.11843	4.12943	6.66515	208.636	0.108668	0.467337	0.843026	2.5744	-3103.01	-3315.25			5.21237	8.4168	5.3634	6.30434
	1.70147	8.52832	5.28886	10.5089	6.2956	10.2017	1.93108	5.78791	7.97151	8.52366	4.15638	6.8063	207.69	0.109379	0.467515	0.832437	2.57263	-3103.49	-3315.16			5.17288	9.00206	5.23017	6.49545
	1.714	8.71536	5.18949	11.0836	6.67705	11.1843	1.91226	5.74072	7.7472	8.93184	4.19326	7.01138	209.653	0.109498	0.467482	0.822499	2.56419	-3104.58	-3315.23			5.20628	9.64832	5.13339	6.71216
	1.7535	9.11127	5.17133	11.5174	7.06178	12.0754	1.95357	5.65757	7.52524	9.01789	4.18633	7.23183	211.575	0.109816	0.466941	0.828507	2.5619	-3106.54	-3315.27			5.34537	10.2182	5.04546	6.81202
	1.76247	9.28905	4.95979	12.5744	7.52208	12.8816	1.95926	5.72492	7.23499	9.27264	4.12305	7.33665	204.718	0.110128	0.46686	0.837303	2.55332	-3108.47	-3315.17			5.33711	10.9927	4.97306	6.91078
	1.75942	9.79543	4.9971	13.3843	7.9213	13.4438	1.9102	5.59195	6.87467	9.67997	4.03517	7.25802	192.73	0.110171	0.46733	0.848551	2.5455	-3110.63	-3315.2			5.51732	11.5831	4.79227	6.99105
	1.73086	10.3949	4.85413	14.0364	8.33527	13.9987	1.89291	5.55461	6.65721	9.77998	3.89328	7.32817	183.943	0.110394	0.466925	0.852207	2.53431	-3113.53	-3315.37			5.65998	12.1235	4.70158	7.00048
	1.78391	10.6646	4.77347	14.4195	8.42746	14.3783	1.93362	5.57166	6.33261	9.85067	3.75993	7.30569	187.145	0.110398	0.46735	0.860084	2.52011	-3116.76	-3315.37			5.74067	12.4084	4.61263	6.9721
	1.8498	11.153	4.68415	14.7275	8.65625	14.8126	1.94489	5.6338	6.13097	9.79589	3.7664	7.1029	193.157	0.11019	0.468092	0.869045	2.51898	-3119.25	-3315.33			5.89565	12.7321	4.56989	6.8884
	1.86249	11.9965	4.83262	15.4118	8.81629	14.8838	1.98143	5.57644	5.78974	9.72402	3.7232	7.09112	196.261	0.110372	0.468675	0.872957	2.52141	-3121.93	-3315.46			6.23055	13.0373	4.4492	6.84611
	1.92135	12.8637	4.96935	15.7541	9.11321	15.0363	1.9881	5.60258	5.51455	9.51466	3.67002	7.31691	200.901	0.110391	0.468999	0.874025	2.52627	-3125.3	-3315.59			6.5848	13.3012	4.36841	6.83386
	1.91924	13.0542	5.2417	16.3567	9.35625	14.6408	1.98671	5.6612	5.40268	9.29806	3.56892	7.29985	213.605	0.110343	0.469477	0.873729	2.53386	-3128.47	-3315.65			6.73839	13.4512	4.3502	6.72228
	1.89976	13.4797	5.54	16.7633	9.66434	14.0737	1.92168	5.75921	5.17519	9.36128	3.47435	7.14406	225.052	0.110484	0.469586	0.866734	2.53491	-3130.51	-3315.71			6.97316	13.5004	4.28536	6.6599
	1.95157	13.8292	5.8944	16.8391	9.76167	13.8476	1.88912	5.80488	4.96073	9.15381	3.48303	7.09956	229.231	0.110402	0.470036	0.860383	2.53649	-3132.88	-3315.9			7.22504	13.4828	4.21825	6.5788
	1.96874	14.3662	6.24093	16.6431	9.89031	13.7596	1.91096	5.84221	4.81474	8.8844	3.44302	7.22324	229.418	0.110816	0.469858	0.84995	2.54455	-3135.2	-3316.03			7.52529	13.431	4.1893	6.51688
	2.00342	14.6706	6.52733	16.8202	9.77886	13.4734	1.85626	5.88266	4.52752	8.87013	3.38389	7.27202	227.094	0.111103	0.469956	0.833481	2.54994	-3136.78	-3316.05			7.73378	13.3575	4.08881	6.50868
	1.99884	14.6911	6.77148	16.8669	9.84958	13.1669	1.7725	5.90373	4.17135	8.57212	3.37028	7.35412	222.008	0.110955	0.470074	0.814886	2.55248	-3138.11	-3316.16			7.82047	13.2945	3.94919	6.43217
	1.98078	14.8232	7.06278	17.0605	10.0407	12.5695	1.72318	5.8194	3.96682	8.3419	3.39561	7.45622	221.976	0.111258	0.470253	0.804129	2.55631	-3140.31	-3316.37			7.9556	13.2236	3.83647	6.39791
	2.03218	14.4803	7.15621	17.0278	10.018	12.18	1.67349	5.84904	3.80451	8.2738	3.28637	7.72485	224.969	0.11115	0.47052	0.800082	2.55299	-3142.37	-3316.42			7.88957	13.0753	3.77568	6.42834
	2.01186	14.3355	7.32334	16.9639	9.97426	11.7322	1.6599	5.87918	3.61329	8.13736	3.20397	7.66783	226.67	0.111145	0.470297	0.796254	2.54369	-3143.47	-3316.42			7.89025	12.8901	3.71746	6.33639
	2.04636	14.3433	7.38924	16.9839	9.75617	11.4655	1.65818	5.85689	3.43591	8.15158	3.17872	7.82703	227.599	0.111118	0.469959	0.787961	2.53804	-3144.36	-3316.53			7.92629	12.7352	3.65033	6.38577
	2.06844	14.145	7.79658	16.7253	9.50334	11.2803	1.67336	5.76809	3.27232	7.92388	3.22016	8.31074	216.645	0.111208	0.469654	0.783266	2.53204	-3146.07	-3316.6			8.00334	12.503	3.57126	6.48493
	2.04861	14.1482	7.89892	16.4893	9.30079	10.5772	1.69611	5.89807	3.1602	7.83086	3.15919	8.78191	205.028	0.111192	0.46994	0.781388	2.5235	-3147.5	-3316.55			8.03192	12.1224	3.58479	6.59065
	2.00419	13.7928	8.23084	16.3869	9.1199	9.85702	1.65325	6.26461	3.01272	7.84978	3.0728	9.46358	216.295	0.11126	0.470095	0.778481	2.51814	-3148.5	-3316.48			8.00926	11.7879	3.64353	6.79539
	1.97215	13.9772	8.3072	16.5209	8.78325	8.85235	1.63402	6.81165	2.99081	7.73552	3.15013	10.0955	234.705	0.110921	0.470058	0.774529	2.50927	-3150.16	-3316.5			8.08551	11.3855	3.81216	6.99373
	1.95357	14.2732	8.40812	16.4285	8.46848	7.97222	1.64692	6.93483	3.00074	8.17457	3.17159	11.447	242.866	0.111149	0.470231	0.769878	2.49588	-3152.5	-3316.49			8.21164	10.9564	3.86083	7.5977
	1.95708	14.7063	8.32078	16.8494	8.17021	7.36656	1.70091	7.30223	2.9879	8.72193	3.22419	13.0531	249.078	0.111536	0.470217	0.757276	2.48424	-3152.49	-3316.38			8.32804	10.7954	3.99701	8.33308
	1.9299	15.6736	8.11794	17.2842	7.85174	7.00605	1.74388	7.58676	3.14414	9.47378	3.43133	15.2538	257.069	0.111813	0.470085	0.745323	2.48036	-3151.29	-3316.31			8.5738	10.714	4.15826	9.38631
	1.92325	16.1718	8.07702	17.7495	7.64818	6.69747	1.78769	7.92621	3.36756	10.8185	3.7416	17.2397	258.571	0.111944	0.469883	0.736699	2.48127	-3136.75	-3316.25			8.72404	10.6984	4.36049	10.5999
	1.93846	16.1528	8.09458	18.0609	7.3987	6.22103	1.85372	8.23676	3.46188	12.4011	4.20979	19.3504	256.61	0.112178	0.469766	0.735073	2.47746	-3083.04	-3316.13			8.72862	10.5602	4.51745	11.9871
	2.00113	16.3188	7.97034	18.6167	7.05584	5.72743	1.92788	8.54892	3.70466	14.5179	4.84651	22.0387	255.723	0.112009	0.469892	0.730328	2.4801	-2976.51	-3315.95			8.76343	10.4667	4.72715	13.801
	2.03307	16.657	7.80568	19.1514	6.60562	5.83648	2.02391	8.74587	3.83021	17.2552	5.86781	26.307	258.279	0.111733	0.469922	0.736431	2.47854	-2770.64	-3315.73			8.83192	10.5312	4.86666	16.4767
	2.11662	17.3751	7.49433	19.3856	6.22659	5.8487	2.14158	8.76868	3.9048	20.5485	6.77707	29.8177	260.363	0.111176	0.469865	0.741938	2.48206	-2474.1	-3315.53			8.99534	10.487	4.93835	19.0478
	2.21014	17.5672	7.10035	19.6331	5.92036	6.23573	2.25376	8.39198	3.97925	24.0814	8.17333	34.6843	257.03	0.110903	0.469644	0.745262	2.48555	-2109.26	-3315.26			8.95923	10.5964	4.875	22.313

## Sheet: P206 U3
	Ra Li	Oi Li	Oe Li	MF Li	ICO Li	LO Li	Ra Re	Oi Re	Oe Re	MF Re	ICO Re	LO Re	EKG	Kippwinkel	Rotwinkel	Kraft x	Kraft y	Druck li	Druck re			Bauch links	Rücken links	Bauch rechts	Rücken rechts
	2.43746	7.11052	5.2717	34.3312	7.64136	13.5422	2.27027	12.2192	4.94045	40.182	14.4179	29.643	369.004	0.154703	0.445042	0.975977	2.82328	41	-672.599			4.93989	18.5049	6.47662	28.081
	2.55175	7.43181	5.42245	33.0232	7.29223	12.9572	2.31385	11.9719	4.98311	40.1852	14.8159	30.3411	385.746	0.154168	0.44548	0.983713	2.82855	35	-692.102			5.13534	17.7575	6.42296	28.4474
	2.63432	7.71055	5.552	31.3918	7.16042	12.2329	2.36388	11.5434	5.07173	38.7975	14.7944	30.3703	402.238	0.15455	0.445276	0.984606	2.83164	1.14844	-715.223			5.29896	16.9284	6.32633	27.9874
	2.70717	8.20827	5.82796	29.0341	7.11411	11.4927	2.39138	11.2409	5.06464	36.6965	14.5639	30.1196	408.141	0.154793	0.444878	0.991038	2.83522	11	-742.013			5.58114	15.8803	6.2323	27.1267
	2.78291	8.71682	5.96266	26.5389	6.9058	10.3563	2.42721	10.87	5.06985	34.1458	13.7633	29.0999	397.856	0.154941	0.444625	0.992446	2.82919	-1757.23	L			5.8208	14.6003	6.12237	25.6697
	2.83747	9.18186	6.04676	24.0107	6.93497	9.30236	2.4903	10.0923	4.94526	31.04	12.6347	27.4368	376.988	0.15471	0.444464	0.995461	2.82332	-1553.3	-806.686			6.02203	13.416	5.84263	23.7039
	2.93062	9.50438	5.98004	20.5952	7.08877	8.0647	2.50709	9.95924	4.76196	27.2229	11.1685	25.5353	356.683	0.154754	0.444361	0.998306	2.81111	-1419.3	-841.982			6.13835	11.9162	5.74277	21.3089
	2.97266	9.59554	6.06053	17.1954	7.28468	7.0813	2.53713	10.2883	4.58121	22.6583	9.93612	23.9048	344.197	0.154835	0.443874	1.00636	2.79467	-1359.62	-876.599			6.20958	10.5205	5.8022	18.8331
	2.97195	9.56142	6.12859	14.3638	7.32434	6.57695	2.53354	10.0392	4.42963	17.4014	8.36307	21.9651	342.766	0.153854	0.444053	1.03089	2.80172	-1372.11	-911.263			6.22065	9.42169	5.66745	15.9099
	2.97097	9.19459	6.04569	12.3111	7.41785	6.57145	2.51868	9.79325	4.45331	13.4435	7.53795	20.1974	341.337	0.152977	0.443703	1.0331	2.81088	-1448.03	-944.319			6.07042	8.76679	5.58841	13.7263
	2.94406	9.12728	5.9987	10.5602	7.41182	6.59449	2.49059	9.66646	4.60929	10.8746	6.77254	18.4783	336.203	0.151669	0.444666	1.02904	2.812	-1574.63	-973.957			6.02335	8.18883	5.58878	12.0418
	2.85105	9.12025	5.98332	8.93276	7.38038	6.60008	2.44772	9.4389	4.59479	9.16742	6.04111	16.7494	339.192	0.150157	0.44528	1.03205	2.82184	-1732.55	-999.032			5.98487	7.63774	5.4938	10.6526
	2.83069	8.80208	5.79533	8.27428	7.33505	6.73154	2.4197	9.11673	4.61298	8.53346	5.87711	16.2393	353.198	0.149231	0.445552	1.03611	2.8381	-1905.72	-1019.92			5.80937	7.44696	5.38313	10.2166
	2.71334	8.51641	5.5715	7.8831	7.19037	6.66364	2.35171	8.78519	4.76263	8.51554	6.00793	15.7316	370.232	0.148088	0.44597	1.04637	2.85315	-2072.94	-1036.33			5.60041	7.2457	5.29984	10.085
	2.63569	8.32847	5.51057	7.54654	6.93232	6.66034	2.28861	8.38966	4.83153	8.4642	6.11072	15.3011	377.58	0.146902	0.44616	1.05933	2.87118	-2226.05	-1047.89			5.49158	7.0464	5.16993	9.95866
	2.50393	8.06991	5.40739	7.56628	6.63478	6.64766	2.24938	7.90415	4.90154	8.55918	6.32052	14.6099	377.714	0.146073	0.446461	1.06561	2.88503	-2359.26	-1056.05			5.32707	6.94958	5.01836	9.82988
	2.35986	7.91697	5.30206	7.59103	6.35022	6.93956	2.16733	7.01528	4.8734	8.45508	6.3042	14.066	381.159	0.145271	0.4468	1.06721	2.89956	-2477.81	-1060.99			5.19296	6.96027	4.68534	9.60842
	2.2984	7.91526	5.14853	7.36843	6.07771	7.43527	2.09691	6.43126	5.02641	8.29374	6.32032	13.11	385.323	0.145613	0.446438	1.06294	2.89704	-2585.95	-1062.7			5.12073	6.96047	4.51819	9.24137
	2.24221	8.239	4.95303	7.22832	5.88774	7.5051	2.00562	6.14318	5.00468	8.0162	6.1049	12.2656	381.627	0.146878	0.446233	1.06808	2.914	-2682.34	-1061.66			5.14475	6.87372	4.3845	8.79558
	2.19546	8.9541	4.8893	7.60562	5.86047	7.14659	1.92495	5.90124	5.05405	8.06377	6.00907	11.4016	366.811	0.147855	0.445548	1.07556	2.92669	-2763.78	-1057.94			5.34629	6.8709	4.29341	8.4915
	2.18231	9.6475	4.74995	7.83157	5.89527	7.35324	1.92006	5.40736	5.18069	7.83679	5.86301	10.6931	344.388	0.148384	0.445359	1.08349	2.94005	-2830.8	-1052.37			5.52658	7.02669	4.16937	8.13098
	2.17496	10.1628	4.69942	7.93757	5.87683	7.43427	1.94224	5.06981	5.23143	7.62955	5.68857	9.45771	321.764	0.148675	0.445672	1.09115	2.94703	-2883.22	-1046.46			5.67907	7.08289	4.08116	7.59194
	2.19583	10.5989	4.58354	8.04954	5.8674	7.62355	1.94579	4.71407	5.25972	7.68239	5.63418	8.20544	308.088	0.149413	0.445302	1.08444	2.95423	-2925.97	-1039.99			5.79274	7.18016	3.97319	7.174
	2.20502	11.1892	4.55871	8.27806	5.93156	8.10621	1.9911	4.4854	5.35227	7.66306	5.69332	7.42824	300.905	0.15033	0.44621	1.07649	2.96009	-2960.19	-1034.26			5.98431	7.43861	3.94292	6.92821
	2.19558	11.5495	4.51736	8.31496	5.90532	8.34714	1.98376	4.35413	5.39378	7.75648	5.66787	6.80659	300.503	0.151109	0.446211	1.07651	2.97343	-2988.12	-1029.97			6.08748	7.52247	3.91056	6.74365
	2.21646	11.8034	4.44793	8.23636	5.79154	8.45652	1.94633	4.28004	5.47427	7.90465	5.78825	6.33686	299.198	0.151629	0.446295	1.07214	2.98099	-3011.33	-1028.38			6.15594	7.4948	3.90021	6.67659
	2.19983	12.0583	4.34782	8.16055	5.72116	8.10032	1.96883	4.12991	5.41427	7.86818	5.91617	6.39131	291.816	0.151552	0.445891	1.07007	2.9812	-3029.66	-1030.63			6.202	7.32734	3.83767	6.72522
	2.19572	12.1273	4.30091	8.00919	5.52665	7.66209	1.99362	4.0569	5.31485	7.75615	5.99781	6.19386	284.073	0.151298	0.445988	1.07458	2.97845	-3044.75	-1037.73			6.20799	7.06598	3.78846	6.64927
	2.19442	11.7876	4.19839	7.66244	5.43001	7.36182	2.02029	4.09088	5.18181	7.49724	5.98824	5.92734	284.91	0.151418	0.446104	1.07358	2.98927	-3058.36	-1049.03			6.06013	6.81809	3.76433	6.47094
	2.17182	11.3614	4.17444	7.12906	5.26802	6.91514	2.04267	4.26921	4.82287	7.29948	6.05455	5.93622	294.109	0.151945	0.446051	1.0776	2.98904	-3071.35	-1063.97			5.90254	6.43741	3.71158	6.43008
	2.18327	10.8794	4.07993	6.66379	5.10218	6.4064	2.04468	4.37079	4.58938	6.92134	6.13098	6.00124	301.066	0.152001	0.446724	1.0761	2.98411	-3083.34	-1080.61			5.71421	6.05746	3.66828	6.35119
	2.17517	10.3766	4.09429	5.92977	4.99356	5.96905	2.05575	4.53565	4.45528	6.47907	6.11344	6.00088	297.021	0.15239	0.447651	1.07956	2.9765	-3094.76	-1098.1			5.54868	5.63079	3.68222	6.1978
	2.1911	9.9422	4.04246	5.6028	4.973	5.37969	2.07198	4.63155	4.37422	6.05611	6.11817	5.98098	293.286	0.152945	0.447559	1.08135	2.9767	-3105.63	-1115.57			5.39192	5.3185	3.69258	6.05175
	2.17561	9.89278	3.98242	5.14263	5.06963	4.94646	2.11188	4.78045	4.25963	5.46691	6.24957	5.98413	297.034	0.153857	0.447751	1.08815	2.97369	-3116.37	-1132.4			5.35027	5.05291	3.71732	5.9002
	2.22587	9.90976	3.90562	5.07494	5.1082	4.37717	2.15168	5.04682	4.24937	5.0757	6.43806	5.9527	309.344	0.154527	0.447856	1.08877	2.97716	-3126.26	-1146.88			5.34708	4.85343	3.81596	5.82216
	2.23362	9.90953	3.91109	5.18185	5.17188	4.30688	2.20436	5.33248	4.26628	5.10968	6.60228	5.91595	311.983	0.154966	0.44812	1.08148	2.98511	-3135.79	-1157.03			5.35141	4.88687	3.93438	5.87597
	2.24862	9.94143	3.92686	5.2552	5.30433	4.27729	2.28996	5.45912	4.37019	5.17926	6.838	5.94765	312.671	0.154951	0.447995	1.0592	2.97521	-3145.22	-1162.78			5.3723	4.94561	4.03976	5.9883
	2.24579	9.82717	3.8651	5.3334	5.39299	4.41953	2.30747	5.71027	4.42951	5.42543	7.22954	6.00733	307.331	0.154834	0.447185	1.04013	2.96199	-3154.01	-1165.71			5.31268	5.04864	4.14909	6.22077
	2.25771	9.80799	3.82448	5.49278	5.38354	4.52068	2.3251	6.06296	4.51411	5.73272	7.65637	6.18926	294.239	0.155368	0.446351	1.02771	2.95939	-3162.14	-1165.72			5.29673	5.13233	4.30072	6.52612
	2.25024	9.84554	3.8471	5.5616	5.47792	4.64548	2.34326	6.31088	4.67048	5.85392	7.82494	6.25531	276.828	0.155411	0.445694	1.0101	2.95893	-3170.47	-1164.16			5.31429	5.22833	4.44154	6.64473
	2.31882	9.96459	3.87045	5.80043	5.41883	4.92189	2.37791	6.38365	4.8204	6.03442	8.18066	6.7534	262.566	0.155436	0.444231	0.993441	2.95953	-3178.56	-1161.4			5.38462	5.38038	4.52732	6.98949
	2.37611	10.0186	3.95651	6.03829	5.47038	5.10823	2.41231	6.57607	4.84502	6.33501	8.19946	6.9996	253.537	0.155049	0.443869	0.978434	2.95043	-3185.65	-1157.82			5.45042	5.53897	4.61113	7.17802
	2.47205	10.3484	4.06229	6.62222	5.5359	5.13975	2.44952	6.74891	4.83133	6.86846	8.45279	7.49635	236.599	0.154472	0.443015	0.941571	2.94345	-3192.08	-1153.56			5.62757	5.76596	4.67659	7.60587
	2.50567	10.3788	4.12317	6.974	5.5851	5.0566	2.46411	6.7532	4.89554	7.30318	8.63123	8.2021	208.615	0.154089	0.442145	0.901691	2.92917	-3197.76	-1149.08			5.66921	5.8719	4.70428	8.04551
	2.52477	10.2769	4.14742	7.23819	5.61303	5.00664	2.47542	6.56559	4.90065	7.56319	8.63517	8.51726	179.801	0.153475	0.44132	0.876051	2.93187	-3202.56	-1144.81			5.64971	5.95262	4.64722	8.23854
	2.57962	10.151	4.16873	7.55496	5.67354	5.03006	2.45613	6.46334	4.76155	7.64971	8.68251	9.04319	164.393	0.153063	0.44145	0.882954	2.93643	-3206.71	-1141.01			5.63311	6.08619	4.56034	8.45847
	2.62772	10.4005	4.29952	7.9004	5.61949	5.042	2.53216	6.45196	4.7969	7.79083	8.46979	9.54241	163.802	0.153482	0.441897	0.882186	2.93503	-3210.9	-1137.41			5.7759	6.1873	4.59367	8.60101
	2.64193	10.4818	4.31936	8.18564	5.71196	4.96137	2.55352	6.24747	4.73466	7.8743	8.1959	9.92925	164.564	0.153282	0.441694	0.874328	2.9425	-3214.8	-1134.17			5.81437	6.28632	4.51189	8.66649
	2.66365	10.894	4.39266	8.44121	5.71218	5.12491	2.58684	6.33079	4.65302	7.9449	8.12514	10.4491	166.638	0.153491	0.441693	0.893977	2.9464	-3218.08	-1131.39			5.98342	6.4261	4.52355	8.83972
	2.61402	11.3983	4.45396	8.3686	5.71956	4.90053	2.55918	6.38207	4.53061	8.04138	8.00818	10.599	178.375	0.153029	0.441753	0.912839	2.96216	-3221.06	-1129.28			6.15543	6.32957	4.49062	8.88286
	2.55702	11.6528	4.45689	8.3136	5.56353	4.75546	2.50656	6.41573	4.66921	7.98017	7.90048	10.522	202.735	0.152967	0.441256	0.922361	2.97136	-3223.84	-1127.25			6.22223	6.21086	4.5305	8.80087
	2.53012	11.9267	4.44751	8.00038	5.45794	4.61562	2.47811	6.25178	4.65166	7.57284	7.5615	10.3176	228.662	0.153027	0.441919	0.937582	2.96889	-3226.33	-1125.33			6.30143	6.02465	4.46052	8.48399
	2.52941	12.3459	4.39542	7.75453	5.45642	4.65301	2.46657	6.26874	4.7036	6.99916	7.20192	9.92868	250.505	0.153142	0.442506	0.948554	2.96569	-3228.94	-1123.59			6.42358	5.95465	4.47963	8.04326
	2.57945	12.6457	4.36767	7.50421	5.42218	4.7481	2.46122	6.37868	4.78979	6.67031	7.16729	9.88421	277.326	0.153566	0.442879	0.962945	2.95996	-3231.56	-1122.07			6.53094	5.8915	4.54323	7.90727
	2.62059	12.9325	4.38987	7.14478	5.48431	4.97849	2.4869	6.45531	4.97734	6.58637	6.74276	9.53232	309.62	0.153661	0.442492	0.972581	2.96393	-3233.91	-1120.77			6.64767	5.86919	4.63985	7.62048
	2.63169	12.9629	4.27461	6.96762	5.52882	5.03047	2.47923	6.58569	5.30219	6.52479	6.8186	9.23765	334.458	0.153554	0.441585	0.982139	2.97307	-3235.63	-1119.63			6.62305	5.8423	4.78904	7.52701
	2.61758	13.2099	4.27558	6.76199	5.39776	5.25283	2.42873	6.64153	5.42291	6.28859	6.96722	8.98785	356.882	0.152914	0.441484	0.985994	2.97086	-3237.12	-1118.77			6.70101	5.80419	4.83105	7.41455
	2.65967	13.056	4.26047	6.65623	5.39597	5.11545	2.47798	6.5531	5.63568	6.19083	6.95295	8.74054	381.37	0.152832	0.441819	0.97822	2.9667	-3238.39	-1118.28			6.6587	5.72255	4.88892	7.29478
	2.72147	12.6562	4.12682	6.83916	5.36973	5.17186	2.47793	6.57749	5.71953	6.11887	6.71264	8.80936	406.912	0.152859	0.442415	0.968833	2.96817	-3239.6	-1117.83			6.5015	5.79358	4.92498	7.21362
	2.78288	12.7673	4.08613	6.71741	5.43035	5.13225	2.52867	6.63958	5.73771	6.01808	6.84354	9.03784	417.806	0.151874	0.442763	0.976125	2.97037	-3240.73	-1117.65			6.54543	5.76	4.96865	7.29982
	2.7493	12.579	4.03744	6.64462	5.42856	5.12253	2.51447	6.75941	5.75617	6.04657	7.16684	9.57147	409.936	0.151938	0.442655	0.984733	2.98558	-3241.68	-1117.56			6.45525	5.7319	5.01002	7.59496
	2.75164	12.7935	4.03415	6.5426	5.37826	5.02997	2.51961	6.61947	5.84149	5.92155	7.552	10.0751	401.564	0.15189	0.442939	0.988133	2.99657	-3242.35	-1117.19			6.52644	5.65028	4.99352	7.84955
	2.68111	13.0184	4.18149	6.48092	5.37968	4.96511	2.52528	6.75151	6.03369	5.9938	7.8626	10.6405	396.957	0.152545	0.443687	0.99859	2.998	-3242.86	-1116.85			6.62702	5.60857	5.10349	8.16562
	2.64021	13.0659	4.23747	6.39634	5.20625	4.59613	2.52944	7.08975	5.92594	5.85687	8.22203	11.0554	382.236	0.152552	0.444943	1.00511	3.00106	-3243.19	-1116.52			6.64786	5.39957	5.18171	8.37811
	2.63387	13.3903	4.32965	6.28034	5.18118	4.50116	2.5394	7.27487	5.83062	5.86301	8.24709	11.5468	361.139	0.152634	0.446346	1.00895	3.01062	-3243.63	-1116.13			6.7846	5.32089	5.21496	8.5523
	2.65506	13.3727	4.50234	6.33962	5.2322	4.32602	2.51427	7.65272	5.87797	5.88288	8.25057	11.8344	345.342	0.152643	0.447407	1.0085	3.01456	-3244.23	-1115.83			6.84337	5.29928	5.34832	8.65597
	2.6765	13.2328	4.54344	6.11303	5.32146	4.05895	2.50251	8.01263	5.91446	5.73293	8.34183	11.9818	334.291	0.152076	0.447687	1.0079	3.00524	-3244.99	-1115.74			6.81758	5.16448	5.47653	8.68552
	2.65686	13.3829	4.61238	5.85593	5.45206	4.09512	2.51541	8.30566	5.87494	5.5687	8.35287	12.336	313.905	0.152322	0.447207	0.992912	3.00008	-3245.87	-1115.64			6.88403	5.13437	5.56534	8.75253
	2.66409	13.1181	4.65013	5.78993	5.65315	4.09379	2.51258	8.58478	5.93598	5.53038	8.2316	12.3639	292.415	0.153278	0.447061	0.968861	2.99762	-3246.82	-1115.7			6.81078	5.17896	5.67778	8.70862
	2.64212	12.7238	4.59571	5.70686	5.687	4.15123	2.53006	9.18297	5.95609	5.49945	8.04183	12.2671	279.215	0.154156	0.445997	0.942737	2.98746	-3247.83	-1116.29			6.65388	5.1817	5.88971	8.60279
	2.66471	12.0301	4.6368	5.66692	5.68128	4.13784	2.55327	9.7333	5.72639	5.70886	7.66103	12.0864	276.156	0.154887	0.445037	0.917828	2.97493	-3249.09	-1117.04			6.44385	5.16201	6.00432	8.48544
	2.69822	11.7117	4.74915	5.55691	5.7096	4.18411	2.61175	9.94008	5.48863	5.64291	7.47541	11.8761	276.137	0.155336	0.444119	0.89126	2.96814	-3250.26	-1117.79			6.38637	5.15021	6.01349	8.33148
	2.669	11.1417	4.85177	5.53783	5.81783	4.29749	2.59501	10.1936	5.39937	5.67468	7.26585	11.594	272.498	0.155531	0.443498	0.859462	2.96009	-3251.69	-1118.84			6.22082	5.21771	6.06267	8.17816
	2.63883	10.4331	5.00139	5.51436	5.80237	4.39592	2.58058	10.5504	5.34428	5.74038	7.15641	11.2982	266.223	0.155782	0.442626	0.828517	2.95161	-3253.17	-1120.35			6.02443	5.23755	6.15842	8.06499
	2.61296	9.92042	5.06114	5.41815	5.81116	4.47853	2.59732	10.6108	5.2256	5.78746	7.45873	11.1749	256.343	0.15582	0.441782	0.807578	2.94778	-3254.69	-1121.79			5.86484	5.23594	6.14459	8.14037
	2.57772	9.41907	5.11049	5.53755	5.73128	4.66672	2.57377	10.5721	5.25173	5.90342	7.3871	10.9208	249.599	0.155854	0.441789	0.780643	2.95059	-3256.06	-1123.58			5.70243	5.31185	6.13252	8.07044
	2.4923	8.70676	5.25305	5.52573	5.5741	4.7061	2.53122	10.6751	5.37242	5.91762	7.75562	10.4341	250.56	0.15589	0.441909	0.769361	2.95132	-3257.14	-1125.18			5.48404	5.26864	6.19293	8.03577
	2.4295	8.24057	5.44812	5.49306	5.30447	4.77938	2.48622	10.6392	5.4068	5.95716	8.02445	10.2359	258.007	0.155242	0.442118	0.784536	2.94641	-3258.19	-1126.67			5.37273	5.1923	6.17741	8.07249
	2.48365	7.82708	5.79472	5.58959	5.23742	4.83458	2.472	10.587	5.47217	5.97874	8.43547	9.95441	265.29	0.154733	0.442367	0.799808	2.94194	-3258.95	-1127.81			5.36848	5.22053	6.17706	8.12287
	2.47721	7.42315	6.004	5.75037	5.20237	4.91367	2.42875	10.7608	5.49676	5.97129	8.79536	9.70278	264.222	0.153329	0.442527	0.80733	2.93943	-3259.68	-1129.43			5.30146	5.2888	6.22877	8.15647
	2.47903	6.69478	6.19347	5.91022	5.11504	4.96538	2.3601	10.8192	5.57446	6.12371	9.02997	9.37251	258.575	0.15274	0.44243	0.822922	2.93912	-3260.44	-1131.47			5.12243	5.33021	6.25126	8.1754
	2.51063	6.13015	6.36443	6.06325	4.95631	5.00368	2.37167	10.561	5.59841	6.36133	9.37393	9.13859	257.232	0.15219	0.44224	0.845924	2.93803	-3260.97	-1131.59			5.00174	5.34108	6.17701	8.29128
	2.50221	5.77625	6.4961	6.16454	4.90338	5.0331	2.34554	10.4323	5.6686	6.43069	9.90254	8.94039	261.653	0.152198	0.441998	0.868878	2.93687	-3261.24	-1129.14			4.92485	5.36701	6.14881	8.42454
	2.48893	5.63878	6.62345	6.07801	4.81127	4.9722	2.34299	10.4545	5.67539	6.44996	10.248	8.52474	267.379	0.1525	0.442295	0.898717	2.92751	-3261.45	-1121.27			4.91705	5.28716	6.15763	8.40755
	2.49484	5.63494	6.73179	6.05009	4.71644	5.04046	2.33673	10.5302	5.53808	6.5682	10.6014	8.16835	274.001	0.152439	0.442201	0.936588	2.91859	-3261.7	-1104.51			4.95386	5.269	6.13501	8.44599
	2.49324	5.58366	6.7912	6.12203	4.70009	5.16331	2.30228	10.7929	5.52232	6.8175	10.7264	7.7616	276.096	0.152478	0.441722	0.964872	2.9078	-3262.03	-1087.82			4.95603	5.32848	6.20584	8.43518
	2.47114	5.49473	6.6888	6.30619	4.73155	5.31448	2.31225	10.6391	5.48779	7.2001	10.9815	7.38394	269.837	0.152851	0.441775	0.979129	2.91537	-3262.41	-1073.99			4.88489	5.45074	6.14637	8.52183
	2.37926	5.54863	6.53614	6.81772	4.71951	5.56722	2.26415	10.5564	5.42463	7.71459	10.9985	7.02614	261.183	0.152575	0.44223	0.993542	2.92389	-3262.88	-1065.68			4.82134	5.70149	6.08173	8.57973
	2.34446	5.51764	6.53339	7.19716	4.66516	5.93919	2.23557	10.2341	5.51424	8.60592	11.2118	6.81374	263.385	0.153009	0.442639	1.01707	2.92271	-3263.37	-1062.25			4.7985	5.93384	5.99464	8.87716
	2.24645	5.58057	6.49373	7.70543	4.69852	6.53731	2.19145	10.1093	5.52615	9.92977	11.185	6.91432	272.048	0.15279	0.442818	1.03235	2.92131	-3263.8	-1060.96			4.77358	6.31375	5.94229	9.34304
	2.2723	5.70794	6.29669	9.00042	4.94222	7.45119	2.09882	10.2649	5.47779	12.2702	10.9946	6.98368	273.477	0.153342	0.443052	1.04852	2.91348	-3264.38	-1065.42			4.75898	7.13128	5.94717	10.0828
	2.26454	5.88845	6.17706	10.167	5.45867	9.29992	2.04372	10.2144	5.30287	14.2674	10.599	7.43103	268.389	0.153165	0.442976	1.06382	2.89634	-3265.1	-1071.19			4.77668	8.30854	5.85368	10.7658
	2.27825	5.74733	5.93718	12.6044	6.4926	11.642	2.00292	9.90838	5.27276	16.4282	10.1519	7.90197	268.403	0.152725	0.44253	1.08307	2.8756	-3265.63	-1082.58			4.65425	10.2463	5.72802	11.494
	2.28438	6.04272	5.70686	15.7918	8.57236	15.204	2.04731	9.3471	5.16452	18.4764	9.70258	8.41493	273.176	0.152165	0.442584	1.09734	2.85236	-3266.01	-1103			4.67799	13.1894	5.51964	12.198
	2.37818	6.63219	5.44947	20.4354	11.2079	20.7493	2.02423	8.64103	5.02452	20.2001	9.40223	9.13072	272.37	0.151097	0.443358	1.10859	2.82903	-3266.4	-1116.8			4.81995	17.4642	5.22993	12.911
	2.42444	6.98503	5.27279	26.1042	14.7278	27.3413	1.97062	8.22909	4.95645	22.4295	9.11723	9.67714	275.794	0.15143	0.443148	1.11147	2.80381	-3266.65	-1117.5			4.89409	22.7245	5.05205	13.7413
	2.51005	7.38274	5.19115	31.2449	18.0269	32.9076	1.96953	7.84451	4.87378	23.7923	8.62684	10.2479	296.692	0.152099	0.442576	1.11374	2.78347	-3266.62	-1078.9			5.02798	27.3931	4.89594	14.2223
	2.63957	7.8862	4.96259	36.2802	21.4554	38.6171	2.01504	7.44204	4.79754	25.7448	8.12489	10.7806	324.645	0.152299	0.442252	1.10943	2.77095	-3266.4	-984.982			5.16279	32.1176	4.75154	14.8834
	2.70936	8.36159	4.86513	41.2658	24.3998	44.1633	2.05855	6.99453	4.85939	27.2554	7.65543	11.4695	345.238	0.152757	0.442339	1.10248	2.76022	-3265.92	-833.809			5.31203	36.6096	4.63749	15.4601
	2.75016	8.61906	4.85377	46.2054	27.0424	47.9844	2.10857	6.79853	4.92764	27.9014	7.36434	12.0991	358.284	0.152825	0.442568	1.08594	2.74572	-3265.16	-638.686			5.40766	40.4107	4.61158	15.7883
	2.86617	8.69193	4.85488	50.4245	28.8834	50.5725	2.20256	6.48569	5.02875	27.9549	7.07928	12.1522	366.964	0.153093	0.442646	1.06749	2.73657	-3264.1	-402.151			5.47099	43.2934	4.57233	15.7288
	2.94141	9.01448	4.8368	52.9494	30.0974	52.4534	2.20966	6.67835	5.04776	27.974	6.91764	12.5559	366.574	0.153841	0.442101	1.04028	2.74313	-3262.92	-159.377			5.59756	45.1667	4.64526	15.8159
	2.94739	9.18145	4.76591	54.1232	30.0803	52.7455	2.18494	6.96278	5.12193	27.9968	6.82708	12.809	361.949	0.153864	0.442297	1.01388	2.75387	-3261.39	92.8805			5.63159	45.6496	4.75655	15.8776
	2.94533	9.58876	4.8502	53.3735	29.2546	52.084	2.21089	7.13531	5.33018	27.5431	6.68458	12.6407	366.277	0.154233	0.441877	0.975999	2.77086	-3259.28	341.755			5.79476	44.904	4.89212	15.6228
	2.93778	10.1175	4.88546	51.3254	27.6103	48.8996	2.25125	7.49388	5.42834	25.9958	6.71541	12.7353	375.127	0.154255	0.441873	0.939116	2.77292	-3257.01	580.648			5.98025	42.6118	5.05782	15.1488
	2.92996	10.6969	4.84943	48.4441	25.3737	45.0228	2.26279	7.68085	5.55761	24.7433	6.91576	13.009	368.167	0.154194	0.441796	0.928351	2.77496	-3254.71	769.779			6.15875	39.6136	5.16708	14.8893
	2.84578	11.0023	4.74936	44.8952	22.5376	39.5488	2.26187	8.06319	5.59682	22.8157	7.01413	12.9296	346.089	0.154416	0.441336	0.915013	2.78645	-3252.59	913.094			6.19915	35.6605	5.30729	14.2531
	2.80022	11.4683	4.5479	40.2197	19.7198	33.8633	2.25835	8.07826	5.44251	19.9352	7.40762	12.6813	324.754	0.153947	0.440801	0.901537	2.79241	-3250.88	997.949			6.27215	31.2676	5.25971	13.3414
	2.78162	12.1883	4.34091	33.4189	16.4912	28.5482	2.20354	8.18064	5.36528	17.3902	7.75205	12.5101	307.54	0.153473	0.440659	0.889416	2.80721	-3249.53	1040.32			6.43693	26.1528	5.24982	12.5508
	2.70305	12.4988	4.14071	26.9891	13.6576	23.7598	2.20448	8.15581	5.28978	15.4661	8.29426	12.6352	294.722	0.153286	0.440782	0.869757	2.82369	-3248.62	1052.81			6.44751	21.4688	5.21669	12.1318
	2.67272	12.2724	4.08024	20.6966	10.6436	18.5114	2.26095	8.25276	5.36465	13.2631	8.63612	12.7946	299.166	0.152664	0.441776	0.853269	2.83243	-3248.25	1050.03			6.3418	16.6172	5.29279	11.5646
	2.58075	11.8563	4.10236	15.8776	8.94962	14.3235	2.26297	8.37788	5.41165	11.2327	8.79817	12.7392	312.052	0.153132	0.442085	0.833497	2.8372	-3248.85	1039.3			6.17979	13.0502	5.35083	10.9233
	2.57605	11.0884	3.95674	12.4943	7.42851	10.6701	2.2374	8.60073	5.19841	9.43722	8.93178	12.8793	316.949	0.152481	0.442713	0.82087	2.83538	-3250.34	1024.49			5.87372	10.1977	5.34551	10.4161
	2.55127	10.3856	3.98444	10.8656	6.26927	8.62001	2.23514	8.57299	5.11904	8.83381	9.04351	12.7506	307.903	0.152268	0.443048	0.794788	2.85381	-3251.92	1008.26			5.64044	8.58495	5.30906	10.2093
	2.56437	9.54214	3.93974	10.1755	5.53129	7.40759	2.22152	8.75128	4.90392	8.40869	9.1361	12.4155	299.265	0.151469	0.444171	0.776592	2.86415	-3253.45	990.519			5.34875	7.7048	5.29224	9.98677
	2.57374	8.5337	4.06953	9.25229	5.37488	6.6465	2.18008	8.80069	4.79527	8.20003	9.19088	12.6064	296.734	0.152131	0.44461	0.76625	2.87565	-3254.7	971.637			5.05899	7.09122	5.25868	9.99911
	2.52063	7.61295	4.17994	9.12398	5.24959	6.29493	2.1786	8.78454	4.75323	8.30872	8.95293	12.4939	293.126	0.151822	0.446029	0.7596	2.87943	-3255.36	952.65			4.77117	6.8895	5.23879	9.91851
	2.45311	6.44082	4.39908	9.47785	5.29912	6.16161	2.13679	8.72829	4.81998	8.35589	8.71556	12.4362	286.271	0.152336	0.447002	0.751285	2.8759	-3255.29	932.238			4.43101	6.97952	5.22835	9.8359
	2.4002	5.70061	4.47412	9.95845	5.19428	6.00069	2.04426	8.82744	4.9018	8.38715	8.27157	11.7936	277.047	0.152885	0.44808	0.749244	2.87544	-3254.53	910.178			4.19165	7.05114	5.25783	9.48409
	2.39303	5.31253	4.71675	10.2092	5.24496	5.91865	1.94959	8.77497	4.82754	8.17679	7.88034	11.0241	275.66	0.153418	0.448877	0.749774	2.88366	-3252.68	887.518			4.14077	7.12426	5.18404	9.02706
	2.38668	5.10963	5.04852	10.4084	5.25124	5.79716	1.91807	8.77091	4.81063	7.93641	7.66226	10.4815	270.541	0.154152	0.448908	0.739671	2.89609	-3249.68	865.305			4.18161	7.15226	5.16653	8.69338
	2.39311	4.93857	5.57926	10.4973	5.39745	5.71575	1.8805	9.27297	4.8158	7.61603	7.32722	10.1019	264.008	0.154539	0.449349	0.734074	2.90804	-3245.89	842.597			4.30365	7.20349	5.32309	8.34838
	2.37937	4.8424	6.06772	10.2413	5.55322	5.42303	1.85356	9.70094	4.77661	7.17774	7.02896	9.50593	261.374	0.154648	0.449262	0.732332	2.91334	-3241.72	819.997			4.42983	7.07251	5.4437	7.90421
	2.36066	4.72261	6.44205	9.8404	5.45961	5.16697	1.83341	9.94778	4.83309	6.81166	6.66901	9.09222	254.102	0.154567	0.449078	0.737194	2.92196	-3237.47	798.962			4.50844	6.82233	5.5381	7.5243
	2.36629	4.68972	6.62979	9.2887	5.56758	5.08296	1.79921	10.0649	4.848	6.2754	6.41012	8.45541	245.07	0.154078	0.44943	0.743393	2.92318	-3233.2	778.574			4.56193	6.64641	5.5707	7.04698
	2.38112	4.70779	6.74459	8.79897	5.76853	4.95294	1.78842	10.2816	4.7456	5.89053	6.12623	8.14052	232.627	0.154181	0.448642	0.741117	2.92832	-3229.33	759.005			4.61117	6.50682	5.60521	6.71909
	2.33701	4.69988	6.73635	8.19269	5.83623	5.01005	1.80669	10.0876	4.64911	5.54671	5.97629	7.71745	223.538	0.153686	0.447988	0.736922	2.93326	-3226.13	741.388			4.59108	6.34632	5.51445	6.41348
	2.38285	4.6855	6.72914	7.74951	6.21597	5.04829	1.81107	10.0963	4.52712	5.39046	5.74608	7.48808	221.439	0.152951	0.447528	0.722788	2.93813	-3223.4	725.237			4.59916	6.33792	5.47816	6.20821
	2.38026	4.73804	6.53838	7.37403	6.29276	5.12262	1.79661	9.9528	4.4359	5.24001	5.63945	7.42913	215.627	0.152483	0.447302	0.723045	2.93287	-3221.7	709.776			4.55222	6.26314	5.3951	6.10286
	2.34646	4.93967	6.2981	6.89375	6.53281	5.18414	1.77823	9.47744	4.21978	5.18902	5.37228	7.57059	204.603	0.151339	0.447182	0.725253	2.92079	-3221.15	695.217			4.52808	6.20357	5.15848	6.04396
	2.30485	5.1013	5.92237	6.70235	6.77407	5.17869	1.77999	9.02391	4.07833	5.17959	5.31485	7.43522	190.51	0.150349	0.447523	0.717592	2.90531	-3221.39	681.752			4.44284	6.21837	4.96074	5.97655
	2.35582	5.36797	5.57391	6.70669	6.85832	5.22474	1.7642	8.68145	4.05357	5.14098	5.23335	7.66411	176.84	0.14978	0.447588	0.719465	2.88376	-3222.29	668.356			4.43257	6.26325	4.83307	6.01281
	2.35452	5.57463	5.22986	6.78368	7.07453	5.23463	1.77368	8.22067	3.9569	5.04685	5.24914	8.01732	166.082	0.14959	0.447757	0.710771	2.87171	-3223.78	654.653			4.38634	6.36428	4.65042	6.10444
	2.36383	5.9527	5.08994	6.84529	7.10688	5.27202	1.79832	7.9469	3.87737	5.09005	5.24498	8.17938	159.43	0.149706	0.447365	0.710748	2.8536	-3225.67	640.87			4.46882	6.40807	4.54086	6.17147
	2.39466	6.163	4.98082	6.86331	7.27376	5.21436	1.80161	7.68847	3.80303	5.02287	5.0679	8.18255	158.574	0.149402	0.447224	0.707893	2.83777	-3227.63	626.82			4.51283	6.45048	4.43104	6.09111
	2.42793	6.55013	5.12579	7.13111	7.41277	5.242	1.83835	7.66864	3.60531	5.07226	4.98921	8.35486	158.2	0.149754	0.446641	0.703042	2.82576	-3229.4	611.293			4.70128	6.59529	4.37077	6.13877
	2.40568	6.90462	5.23265	7.20029	7.51046	5.27275	1.85802	7.6926	3.52925	5.13888	4.95771	8.73408	156.714	0.150145	0.446174	0.706107	2.81095	-3231.24	594.441			4.84765	6.66117	4.35996	6.27689
	2.41502	7.07797	5.4207	7.72876	7.69715	5.39071	1.91156	7.79817	3.58059	5.33697	5.0758	9.05278	159.21	0.15027	0.44542	0.707159	2.79799	-3232.65	576.263			4.97123	6.93888	4.43011	6.48852
	2.43987	7.12431	5.62308	8.24399	7.76188	5.45053	1.91388	7.80378	3.69002	5.53093	5.15125	9.3466	176.371	0.150993	0.444708	0.709808	2.78809	-3233.5	555.921			5.06242	7.15213	4.46923	6.67626
	2.43411	7.26989	5.7694	8.66908	7.80172	5.60702	1.92605	7.57909	3.78408	5.57553	5.12683	9.58591	203.058	0.1508	0.444121	0.724791	2.78797	-3234.07	533.007			5.1578	7.35927	4.42974	6.76276
	2.4044	7.21408	5.8971	9.02842	7.88758	5.68949	1.93	7.5072	3.90263	5.92344	5.18409	9.49527	228.601	0.150493	0.443732	0.738457	2.78397	-3234.4	508.895			5.17186	7.53516	4.44661	6.8676
	2.43849	7.08267	6.08632	9.37757	7.94388	6.03342	1.95204	7.63004	4.03238	6.11494	5.24556	9.32709	247.464	0.150328	0.443522	0.750923	2.78583	-3234.33	483.665			5.2025	7.78496	4.53815	6.89587
	2.41438	6.86072	6.20166	9.96129	8.15117	6.33505	1.95725	7.79363	4.21098	6.39102	5.33297	9.15192	259.617	0.149923	0.443348	0.756237	2.7951	-3233.98	456.961			5.15892	8.14917	4.65396	6.95864
	2.40753	6.65496	6.29813	10.4654	8.14603	6.86332	1.94728	7.91456	4.38449	6.59851	5.38129	8.87867	265.137	0.149763	0.443583	0.759297	2.79899	-3233.61	429.396			5.12021	8.49157	4.74878	6.95282
	2.43388	6.32774	6.44324	10.6249	8.54222	7.53498	1.94073	7.87577	4.50366	6.64214	5.3163	8.7722	267.87	0.1502	0.443066	0.765064	2.80739	-3233.13	401.817			5.06828	8.9007	4.77339	6.91021
	2.49318	6.07135	6.39668	10.6882	8.74764	8.05736	1.99193	7.91607	4.54712	6.82506	5.40611	8.38838	269.468	0.150258	0.44316	0.767182	2.81667	-3232.46	373.936			4.98707	9.16439	4.81837	6.87318
	2.56277	6.06505	6.47745	10.6351	8.86185	8.59042	2.02632	7.84248	4.50252	6.81342	5.3192	8.02279	270.234	0.150741	0.442615	0.764618	2.83215	-3231.79	345.268			5.03509	9.36246	4.79044	6.71847
	2.62777	6.03945	6.59386	10.5381	8.74556	8.82507	2.04286	7.94145	4.49873	6.80975	5.31968	7.63183	263.8	0.150817	0.442343	0.762252	2.83974	-3231.17	317.161			5.08703	9.36959	4.82768	6.58709
	2.63441	5.96691	6.64066	10.3785	8.87693	9.31666	2.05386	7.99046	4.42806	6.83878	5.28797	7.19004	243.782	0.151626	0.441613	0.7546	2.84795	-3230.49	290.611			5.08066	9.52403	4.82413	6.43893
	2.65436	5.92705	6.59951	10.1458	8.76846	9.75025	2.05083	7.99266	4.27938	6.62923	5.18492	6.94121	219.508	0.152333	0.44137	0.749664	2.8554	-3229.81	263.981			5.06031	9.55484	4.77429	6.25179
	2.58272	5.78938	6.33997	9.67966	8.60249	9.87459	2.05832	8.02898	4.1745	6.50233	5.07956	6.72551	214.196	0.1528	0.441013	0.747911	2.86121	-3229.18	236.897			4.90402	9.38558	4.75393	6.10247
	2.58076	5.73074	6.3392	9.20243	8.24337	9.93489	2.02613	7.98926	4.12724	6.23049	5.00822	6.77114	231.319	0.152701	0.441343	0.743028	2.86065	-3228.54	211.555			4.88357	9.1269	4.71421	6.00329
	2.52753	5.74719	6.27019	8.45903	7.97138	9.85369	2.01063	7.95022	4.03858	6.12716	4.99239	6.73946	250.607	0.152379	0.441077	0.73882	2.85712	-3227.82	185.111			4.8483	8.76137	4.66647	5.95301
	2.45945	5.56008	6.11756	8.06232	7.51589	9.69225	1.95164	8.00141	3.95137	5.99068	4.91693	6.41012	263.376	0.151989	0.441045	0.736383	2.8563	-3227.16	158.596			4.71236	8.42349	4.6348	5.77257
	2.50269	5.51354	6.16491	7.71027	7.14622	9.48469	1.9068	7.99674	3.95428	5.80695	4.75644	6.15807	272.468	0.152286	0.441588	0.732426	2.8596	-3226.52	131.864			4.72704	8.11373	4.61927	5.57382
	2.45997	5.45985	6.05624	7.38273	6.95568	9.40298	1.85373	8.15502	3.88109	5.74917	4.7733	6.21412	282.884	0.15239	0.442795	0.739724	2.84908	-3225.88	104.488			4.65868	7.9138	4.62995	5.57886
	2.39372	5.48469	6.0197	7.33469	6.9182	9.89792	1.83669	8.16294	3.87101	5.79093	4.78347	6.28865	292.212	0.152585	0.443317	0.7414	2.84457	-3225.28	75.8583			4.63271	8.05027	4.62355	5.62102
	2.38536	5.43183	5.91092	7.46664	6.83174	10.2753	1.81688	8.21011	3.82116	5.81054	4.76359	6.27479	301.456	0.153177	0.444457	0.745807	2.83288	-3224.77	45.0604			4.57604	8.19123	4.61605	5.6163
	2.37097	5.40646	5.80578	7.43391	6.78593	10.7298	1.7993	8.21348	3.78297	5.84165	4.67413	6.16029	314.741	0.15353	0.445178	0.74814	2.8251	-3224.24	12.3895			4.52774	8.31653	4.59858	5.55869
	2.39803	5.52436	5.90661	7.62516	6.99206	11.2704	1.7761	8.06855	3.72908	5.85932	4.56547	6.023	324.387	0.153899	0.446055	0.757155	2.82664	-3223.84	-21.7995			4.60967	8.6292	4.52458	5.4826
	2.43755	5.58542	6.01052	7.60055	7.01414	12.037	1.77509	8.33315	3.67008	5.88346	4.49395	5.75607	321.69	0.154863	0.446551	0.768819	2.83204	-3223.57	-57.8804			4.67783	8.88388	4.59277	5.37783
	2.4307	5.70953	6.057	7.8265	7.15765	12.5518	1.76622	8.4429	3.68741	5.86598	4.53083	5.73767	300.25	0.155889	0.446865	0.782067	2.84276	-3223.29	-96.6185			4.73241	9.17865	4.63218	5.37816
	2.37258	5.78133	6.06016	8.23585	7.19046	13.5236	1.7566	8.42428	3.70622	5.86084	4.4811	5.77736	277.823	0.15618	0.447087	0.797163	2.85286	-3223.09	-136.415			4.73802	9.64997	4.62904	5.3731
	2.30807	5.84202	5.86424	8.89278	7.46838	14.3348	1.74859	8.4012	3.71259	5.76062	4.3815	5.76302	273.318	0.156332	0.446529	0.805139	2.86302	-3223.04	-178.934			4.67144	10.232	4.62079	5.30171
	2.27454	6.04346	5.70448	9.37382	7.52949	14.8074	1.7336	8.2965	3.72907	5.69205	4.40466	5.52289	276.964	0.156254	0.44623	0.804384	2.8776	-3222.96	-223.514			4.67416	10.5702	4.58639	5.20653
	2.30016	6.44058	5.49543	9.44808	7.73608	15.0288	1.71869	8.44127	3.82988	5.581	4.32458	5.33163	278.074	0.155654	0.446008	0.808981	2.89306	-3222.82	-272.041			4.74539	10.7376	4.66328	5.07907
	2.24575	6.7166	5.33183	9.43133	7.86063	15.4861	1.71263	8.64004	4.00553	5.4945	4.42902	5.19948	277.033	0.155971	0.445286	0.810502	2.91176	-3222.94	-323.942			4.76473	10.926	4.78606	5.041
	2.22261	6.99141	5.18446	9.8326	7.91011	16.2984	1.71116	8.83111	4.12802	5.48396	4.41152	5.25453	270.784	0.155267	0.445287	0.814352	2.91904	-3223.13	-379.699			4.79949	11.347	4.8901	5.05001
	2.2119	7.20826	4.98852	10.066	8.00317	17.0039	1.69174	9.02604	4.18844	5.52511	4.38771	5.18729	258.371	0.154974	0.445383	0.812929	2.92675	-3223.23	-439.874			4.80289	11.691	4.96874	5.03337
	2.18075	7.81481	4.69745	10.3517	8.21196	17.4679	1.68163	8.68942	4.19124	5.47807	4.36428	5.02914	241.872	0.155289	0.444488	0.810515	2.93563	-3223.51	-501.162			4.89767	12.0105	4.8541	4.95716
	2.19137	8.46684	4.50286	10.6716	8.18161	17.5464	1.66468	8.68127	4.34641	5.53129	4.21353	4.94483	233.18	0.154969	0.444992	0.812854	2.93324	-3223.94	-563.715			5.05369	12.1332	4.89745	4.89655
	2.22024	9.22715	4.36436	10.662	8.05511	17.8024	1.66896	8.52882	4.47621	5.60011	4.29053	4.82019	230.073	0.154831	0.445145	0.817882	2.92806	-3224.28	-623.738			5.27059	12.1732	4.89133	4.90361
	2.20719	10.0336	4.3425	10.6638	7.82827	17.7858	1.67111	8.43953	4.66801	5.70291	4.28555	4.74441	228.359	0.154421	0.445449	0.82633	2.91202	-3224.66	-679.908			5.52775	12.0926	4.92622	4.91096
	2.25986	10.5156	4.41608	10.5897	8.08836	18.5927	1.68285	8.27863	4.88833	5.81843	4.25964	4.79803	228.503	0.154598	0.445515	0.8436	2.90127	-3225.36	-729.556			5.73051	12.4236	4.94994	4.9587
	2.2603	11.1556	4.48203	11.1131	8.28807	18.9941	1.73452	8.04225	4.9626	5.97037	4.23718	4.76241	226.919	0.154585	0.446389	0.864545	2.88674	-3226.07	-771.465			5.96597	12.7984	4.91312	4.98999
	2.30671	11.9235	4.61025	11.6061	8.55549	19.9925	1.74226	7.69391	5.2601	6.06558	4.06641	4.77495	221.834	0.154483	0.447326	0.881811	2.87581	-3226.35	-804.493			6.28015	13.3847	4.89876	4.96898
	2.29366	12.5093	4.71685	12.0664	8.72014	20.2251	1.69315	7.20719	5.45602	6.07972	4.09711	4.77996	223.641	0.154819	0.447398	0.903732	2.8749	-3226.71	-827.795			6.50659	13.6706	4.78545	4.9856
	2.3446	13.3271	4.77102	12.4669	8.9073	20.1001	1.75224	6.812	5.72268	6.19207	4.03402	4.84526	229.637	0.154794	0.446974	0.930488	2.86301	-3227.09	-841.544			6.81424	13.8248	4.76231	5.02378
	2.3387	13.6803	4.82234	12.8084	8.91267	20.0768	1.77138	6.43262	5.85843	6.2851	4.0352	4.99398	242.746	0.153804	0.447362	0.951769	2.85192	-3226.94	-847.896			6.94712	13.9326	4.68748	5.10476
	2.38242	14.1641	4.89255	12.9605	9.07199	20.3821	1.81654	5.9489	6.04904	6.27917	4.00178	5.02517	259.229	0.15359	0.446993	0.963522	2.84147	-3226.43	-846.401			7.14635	14.1382	4.60483	5.10204
	2.39537	14.131	5.06791	13.1099	9.15828	20.1436	1.83251	5.54346	6.08604	6.44072	3.96586	5.01047	278.313	0.153583	0.447055	0.972705	2.83543	-3226.06	-838.882			7.19808	14.1373	4.48734	5.13902
	2.41013	14.0943	5.09681	13.261	9.28719	19.7025	1.86085	5.20644	6.12473	6.56434	3.88313	5.08373	294.612	0.154108	0.446076	0.979052	2.83596	-3225.43	-826.187			7.20043	14.0836	4.39734	5.17707
	2.41759	14.0835	5.18532	13.9246	9.07091	19.458	1.84614	4.90063	6.1434	6.51009	3.79938	5.22466	303.655	0.154303	0.445683	0.975774	2.82139	-3224.61	-811.003			7.22879	14.1512	4.29672	5.17804
	2.40749	13.6839	5.29624	13.8287	8.79491	19.5825	1.76972	4.54493	6.18175	6.52806	3.83622	5.55763	305.576	0.154738	0.444483	0.962905	2.82446	-3224.21	-794.57			7.1292	14.0687	4.16547	5.3073
	2.39654	13.1426	5.28313	13.9934	8.49507	18.21	1.79155	4.29909	5.97338	6.59886	3.80368	5.98896	309.682	0.155041	0.443896	0.958883	2.81748	-3223.33	-775.352			6.94077	13.5662	4.02134	5.46383
	2.37955	12.6526	5.34788	13.8195	8.39001	17.555	1.80831	4.20202	5.82419	6.64513	3.81675	6.84822	324.12	0.155244	0.443068	0.947961	2.81969	-3221.76	-754.921			6.79336	13.2549	3.94484	5.77003
	2.35185	11.9417	5.31896	13.7257	8.08374	16.58	1.74953	4.22485	5.73385	7.15053	3.85272	7.45026	347.005	0.155853	0.442137	0.930445	2.8309	-3221.09	-734.289			6.53751	12.7965	3.90274	6.15117
	2.32174	11.322	5.42304	13.9918	7.94718	15.6995	1.75192	4.29433	5.52056	7.62634	3.81258	8.41024	360.222	0.155429	0.441763	0.910698	2.83337	-3221.77	-714.208			6.35561	12.5461	3.8556	6.61639
	2.27051	10.3585	5.58966	15.2578	7.79416	14.6033	1.74599	4.41595	5.34381	8.04605	3.78284	9.34473	359.52	0.155924	0.440824	0.907999	2.8531	-3223.02	-695.445			6.07289	12.5518	3.83525	7.05787
	2.28687	9.81792	5.53636	16.4789	7.81052	13.9898	1.73204	5.003	5.14719	8.66876	3.97182	10.6206	362.626	0.155698	0.441087	0.900665	2.86499	-3224.23	-679.345			5.88039	12.7598	3.96074	7.75374
	2.23106	9.24622	5.5463	17.4764	7.77385	13.6214	1.70834	5.82217	5.1102	10.0659	4.15109	11.8576	365.542	0.154991	0.441354	0.903797	2.87369	-3225.85	-666.016			5.67453	12.9572	4.21357	8.69155
	2.18249	8.79303	5.6727	18.9816	7.66958	13.1978	1.75311	6.46292	5.01508	12.0374	4.49817	12.9072	368.37	0.154744	0.441381	0.903958	2.88221	-3227.38	-654.424			5.54941	13.283	4.41037	9.81424
	2.1419	8.16397	5.58146	21.691	7.82261	12.6373	1.76949	7.54895	4.77756	15.0656	4.9841	14.2893	363.21	0.15476	0.441703	0.90113	2.8851	-3228.18	-645.512			5.29578	14.0503	4.69867	11.4464
	2.16172	7.68547	5.52329	24.2921	7.65129	12.386	1.76822	8.50557	4.62205	17.9487	5.87023	15.5975	357.158	0.154587	0.441652	0.904788	2.89713	-3229.36	-639.936			5.12349	14.7765	4.96528	13.1388
	2.18615	7.17284	5.39742	26.9282	7.60289	12.4676	1.80226	9.31066	4.59102	22.4897	6.87375	17.1079	353.689	0.154551	0.442404	0.909798	2.89683	-3230.68	-637.524			4.9188	15.6662	5.23465	15.4905
	2.23159	6.93845	5.26457	29.4791	7.86771	13.1058	1.89369	10.2849	4.4297	26.2641	8.11232	19.2394	352.355	0.15478	0.44285	0.908789	2.89805	-3230.45	-637.49			4.81153	16.8176	5.5361	17.872
	2.19331	6.56258	5.01971	31.2778	7.98338	13.6787	1.92227	11.4297	4.38869	29.5773	9.62044	21.9339	352.868	0.155607	0.442873	0.910133	2.89275	-3223.99	-639.955			4.59187	17.6466	5.91355	20.3772
	2.22576	6.21362	4.98904	33.1781	7.88399	13.8815	1.98721	11.9912	4.60926	32.5619	11.1227	24.0269	356.215	0.155086	0.442828	0.908944	2.89565	-3178.31	-645.005			4.47614	18.3145	6.1959	22.5705
	2.2481	6.20708	4.95207	34.1956	7.80049	13.9919	2.07738	12.0714	4.72315	35.7957	12.4012	25.9065	356.497	0.154574	0.443231	0.906143	2.90669	-3086.21	-653.089			4.46908	18.6627	6.29064	24.7011
	2.32219	6.23322	5.10596	34.8698	7.6641	13.9908	2.16983	12.1819	4.84486	38.5617	13.4042	27.6087	355.109	0.155068	0.443567	0.900584	2.91286	-2941.44	-663.96			4.55379	18.8416	6.39886	26.5249
	2.42466	6.50764	5.02626	34.3597	7.55698	13.6296	2.26152	12.1704	4.82864	39.8178	14.006	28.7636	357.609	0.155152	0.443918	0.922129	2.92072	-2740.34	-679.131			4.65285	18.5154	6.4202	27.5291

## Sheet: P207 U3
	Ra Li	Oi Li	Oe Li	MF Li	ICO Li	LO Li	Ra Re	Oi Re	Oe Re	MF Re	ICO Re	LO Re	EKG	Kippwinkel	Rotwinkel	Kraft x	Kraft y	Druck li	Druck re			Bauch links	Rücken links	Bauch rechts	Rücken rechts
	4.23732	13.1239	7.10491	75.7704	20.1682	23.0396	5.18492	16.6451	11.4174	45.0892	18.7956	81.0189	236.936	0.196967	0.304607	0.779027	2.36726	44	-3315.31			8.15539	39.6594	11.0825	48.3012
	4.4043	13.0311	7.04165	80.3417	20.9734	23.041	5.43155	17.7377	11.2059	51.9095	20.2366	83.354	238.83	0.196545	0.305735	0.790251	2.36269	38	-3315.19			8.15901	41.452	11.4584	51.8334
	4.57945	13.9568	7.22021	83.1949	22.4481	23.3224	5.56846	18.8366	11.5107	57.1015	21.5058	83.293	251.177	0.196043	0.305502	0.799078	2.36552	1.14941	-3315.16			8.5855	42.9885	11.9719	53.9667
	4.85471	15.3288	7.626	86.2346	23.0946	23.5422	5.6936	19.7769	11.4156	59.561	21.7628	81.3361	263.741	0.196078	0.305167	0.80356	2.36357	11	-3315.17			9.26983	44.2904	12.2954	54.22
	5.0879	16.7364	8.51748	88.2206	23.8078	23.2602	5.91654	19.8334	11.2093	61.1917	21.5483	78.4881	258.253	0.195571	0.304881	0.810001	2.35378	340.46	L			10.1139	45.0962	12.3198	53.7427
	5.31055	17.5309	9.15697	87.3762	23.8169	23.3358	6.07004	21.3223	10.7117	61.7156	20.9901	74.826	251.108	0.1952	0.304511	0.81052	2.34485	662.06	-3315.06			10.6662	44.843	12.7013	52.5106
	5.42903	18.0814	9.82225	86.1485	23.6695	22.1494	6.03689	23.112	10.2378	60.7002	20.1918	69.9204	255.617	0.195509	0.303862	0.817467	2.332	778.09	-3315.21			11.1109	43.9891	13.1289	50.2708
	5.57514	18.5868	10.2507	84.516	23.8871	22.422	6.24634	23.5137	9.50756	57.8407	19.0177	64.3239	270.325	0.195367	0.303364	0.818837	2.31234	759.024	-3315.43			11.4709	43.6084	13.0892	47.0608
	5.7531	19.1428	10.679	80.2878	23.6996	22.4877	6.35087	23.8941	9.15093	55.3982	17.6522	57.8915	289.875	0.195753	0.302803	0.814182	2.30623	666.218	-3315.66			11.8583	42.1584	13.132	43.6473
	5.71692	19.3409	11.1405	73.6447	23.9175	22.768	6.37514	23.8443	8.66133	49.339	16.3508	50.4133	299.604	0.19575	0.302593	0.805861	2.2968	523.636	-3316.01			12.0661	40.1101	12.9603	38.7011
	5.77951	19.7159	11.4677	67.866	23.6001	24.3012	6.27517	22.6868	8.11424	43.0677	14.0294	43.1422	307.672	0.195791	0.302947	0.794457	2.28831	321.832	-3316.41			12.321	38.5891	12.3587	33.4131
	5.80542	19.7537	11.7918	62.3218	23.4237	25.9451	6.16212	21.0841	7.423	35.996	12.0743	37.0142	319.876	0.195991	0.303273	0.777877	2.28284	60.2541	-3316.71			12.4503	37.2302	11.5564	28.3615
	5.63964	19.5928	12.1576	56.3664	23.2628	28.2124	6.11345	20.0928	6.83109	31.3993	10.1217	31.6476	321.668	0.195514	0.303583	0.76375	2.28007	-258.114	-3317.09			12.4634	35.9472	11.0125	24.3895
	5.44764	19.248	12.3497	51.6748	23.2542	30.1645	5.92387	18.3005	6.14664	25.6069	8.49911	26.449	331.61	0.19531	0.304147	0.753968	2.28882	-598.836	-3317.55			12.3484	35.0312	10.1237	20.185
	5.33718	19.1009	12.524	45.1993	23.3803	31.5505	5.67577	15.4816	5.69039	20.64	7.25218	21.6476	353.009	0.195042	0.305047	0.749058	2.29705	-947.8	-3317.93			12.3207	33.3767	8.94925	16.5133
	5.22262	19.0396	12.0641	38.4476	23.5289	32.9872	5.40101	11.9027	5.47588	16.1224	6.26637	18.5941	365.498	0.194631	0.305026	0.738175	2.30101	-1290.67	-3318.23			12.1088	31.6546	7.59321	13.661
	5.10853	18.686	12.0855	32.3684	23.643	36.0852	5.00588	9.24057	5.20148	13.8981	5.58025	15.7714	355.978	0.193794	0.304947	0.736139	2.30393	-1611.97	-3318.57			11.96	30.6989	6.48264	11.7499
	4.99932	18.3012	11.9124	27.2949	24.9099	38.3737	4.62951	8.20435	4.86319	10.9708	5.07883	13.2667	334.831	0.19327	0.30432	0.730788	2.29914	-1901.45	-3318.83			11.7376	30.1929	5.89901	9.77209
	4.91242	17.4445	11.6929	23.8629	24.7742	39.005	4.36076	7.48426	4.81044	9.27499	4.59479	11.3599	322.025	0.192627	0.304103	0.724462	2.29522	-2147.82	-3318.94			11.3499	29.214	5.55182	8.40989
	4.77926	16.486	11.2546	21.473	24.6732	38.721	4.36784	7.23012	4.86954	8.45235	4.52647	10.4473	318.294	0.19237	0.30384	0.726771	2.29397	-2337.15	-3319.06			10.84	28.2891	5.48917	7.80871
	4.7444	15.7071	10.7143	19.9184	24.0641	37.4468	4.52615	7.07089	5.366	7.92259	4.45897	9.81941	305.952	0.192515	0.304095	0.73384	2.28718	-2461.27	-3319.19			10.3886	27.1431	5.65435	7.40033
	4.87284	14.6242	9.89447	18.0479	23.6686	35.8167	4.66966	7.71027	5.80881	7.62224	4.47849	8.88263	289.325	0.192958	0.303512	0.740551	2.29365	-2533.69	-3319.19			9.79717	25.8444	6.06291	6.99445
	4.93537	13.9085	9.17486	17.1126	23.4294	34.2317	4.88539	8.12781	6.38431	8.09992	4.5942	8.40689	287.231	0.193088	0.303411	0.744662	2.30411	-2578.4	-3319.13			9.33959	24.9245	6.46583	7.03367
	4.90738	14.1011	8.60729	16.6422	23.4796	34.1346	5.18746	8.30581	6.79965	8.39266	4.80814	7.90203	279.016	0.19365	0.303043	0.73752	2.30931	-2598.65	-3319.14			9.20526	24.7521	6.7643	7.03428
	4.90587	14.8254	8.44437	16.476	22.7397	33.1803	5.48682	8.41369	7.18542	8.43299	5.04778	7.2366	264.326	0.194133	0.303551	0.731278	2.31703	-2604.55	-3319.15			9.39189	24.132	7.02864	6.90579
	4.92062	15.6985	7.97322	16.4823	21.8049	32.6329	5.7558	8.66722	7.31382	8.69772	5.33858	6.88927	263.093	0.194403	0.304419	0.733112	2.32197	-2611.68	-3319.08			9.53076	23.64	7.24561	6.97519
	4.78456	17.2518	7.51063	16.1445	20.5873	29.9472	5.87878	8.76993	7.73831	9.52841	5.5376	6.65031	258.508	0.194728	0.304805	0.728272	2.32748	-2619.73	-3319.11			9.84899	22.2263	7.46234	7.23877
	4.80715	18.1905	7.2407	16.1372	19.8921	30.3953	5.98379	9.26167	8.017	10.1588	5.52923	6.88531	252.051	0.195036	0.305021	0.729994	2.3381	-2622.97	-3319.18			10.0794	22.1415	7.75415	7.52446
	4.88078	18.758	7.05733	16.8901	19.6125	31.3412	6.09996	9.53937	8.37337	11.0232	5.60015	7.34661	245.451	0.194967	0.30543	0.745315	2.34934	-2627.92	-3319.17			10.232	22.6146	8.00423	7.98998
	4.8213	19.1764	7.06149	17.602	19.5216	33.1597	6.10798	9.79887	8.29215	11.8255	5.54054	8.70456	239.931	0.195127	0.305555	0.755574	2.36156	-2636.02	-3319.14			10.353	23.4278	8.06633	8.69019
	4.73652	19.3552	7.05872	18.4846	19.1265	34.3479	6.0024	9.41446	8.01773	12.5036	5.64642	9.93578	232.06	0.195036	0.30567	0.763182	2.36524	-2640.4	-3319.15			10.3835	23.9864	7.81153	9.36193
	4.63803	19.1562	7.04037	19.485	18.4981	35.0788	5.82447	9.55505	7.60234	13.5145	5.65085	11.0777	221.066	0.195003	0.305893	0.773288	2.36624	-2641.7	-3319.1			10.2782	24.354	7.66062	10.081
	4.58256	18.5142	6.96052	21.3925	18.5819	35.6818	5.72253	9.63144	7.26753	14.3989	5.76428	13.1744	219.586	0.194845	0.306541	0.791307	2.36007	-2646.08	-3318.98			10.0191	25.2187	7.5405	11.1125
	4.48981	17.7364	6.6365	22.1559	18.7394	35.5094	5.43069	9.87214	7.00499	15.5319	5.67672	16.4623	234.681	0.194993	0.30681	0.8018	2.3497	-2649.72	-3318.88			9.62092	25.4682	7.43594	12.557
	4.5221	16.7633	6.57319	22.9985	19.3588	35.2726	5.3261	9.96835	6.95763	16.4307	5.59237	18.4648	260.732	0.195519	0.307033	0.807029	2.34311	-2649.68	-3318.78			9.28621	25.8766	7.41736	13.496
	4.57079	14.9804	6.52954	24.1424	19.7874	36.4251	5.28191	9.72403	6.68388	16.5267	5.74363	20.8697	289.284	0.195873	0.307421	0.816386	2.33265	-2650.47	-3318.63			8.69359	26.785	7.22994	14.38
	4.52986	13.9588	6.29384	25.08	19.5813	36.1896	5.06754	9.21843	6.35016	17.1361	5.76121	22.6833	299.447	0.195898	0.307249	0.821443	2.31916	-2653.42	-3318.51			8.26083	26.9503	6.87871	15.1935
	4.38319	13.6932	6.22515	25.3271	19.6871	36.8726	4.89645	8.88843	5.98694	17.9868	5.8346	24.8002	303.912	0.195576	0.307463	0.819695	2.30884	-2654.3	-3318.43			8.10051	27.2956	6.59061	16.2072
	4.3807	13.2598	6.10236	25.5844	19.7998	35.4361	4.63244	8.51896	5.70955	18.5661	5.98812	26.0134	308.379	0.195383	0.307557	0.812995	2.30395	-2653.21	-3318.37			7.9143	26.9401	6.28698	16.8559
	4.26633	12.7877	6.05221	26.5038	20.3121	34.0319	4.48738	8.07439	5.54448	18.4508	6.0011	27.0936	320.649	0.195382	0.30788	0.804607	2.29017	-2654.78	-3318.32			7.70208	26.9493	6.03542	17.1819
	4.21002	12.3578	5.91932	25.852	20.2736	32.115	4.42252	7.69288	5.62747	18.001	5.96165	27.6872	345.795	0.195332	0.307713	0.798986	2.2858	-2656.49	-3318.31			7.49572	26.0802	5.91429	17.2166
	4.18692	12.0705	5.73566	24.7686	19.4784	31.5719	4.31923	7.3242	5.58745	17.3773	5.84614	27.827	361.975	0.194884	0.307448	0.793286	2.28617	-2655.41	-3318.34			7.33103	25.273	5.74363	17.0168
	4.15341	12.4163	5.59398	24.3785	18.7428	30.8151	4.29366	6.73862	5.54768	16.3082	5.85757	25.3071	362.037	0.194677	0.307087	0.808292	2.28592	-2655.05	-3318.39			7.38789	24.6455	5.52665	15.8243
	3.99056	12.5631	5.39222	23.6114	17.7476	31.187	4.15547	6.40388	5.40577	15.2501	5.72514	24.4949	354.231	0.193936	0.306835	0.822753	2.28439	-2656.33	-3318.43			7.31531	24.182	5.32171	15.1567
	3.89884	12.9489	5.13683	22.485	17.2571	32.0897	4.01095	6.59986	5.32836	14.3679	5.59667	23.2202	343.384	0.194084	0.306966	0.843277	2.27305	-2655.93	-3318.49			7.32818	23.9439	5.31306	14.3949
	3.86104	12.9486	5.00597	21.2708	16.4914	32.914	3.98426	6.84062	5.26496	13.6542	5.55041	22.1871	343.659	0.194271	0.306586	0.855738	2.26334	-2654.72	-3318.55			7.27186	23.5587	5.36328	13.7972
	3.80407	12.8523	4.84194	19.9721	15.5876	31.6078	3.96823	7.09509	5.21596	11.9478	5.47731	21.2432	345.814	0.194123	0.307032	0.865957	2.2452	-2655.08	-3318.58			7.16611	22.3892	5.42642	12.8894
	3.73428	13.2783	4.76509	18.6746	15.1292	30.2997	3.93811	7.4261	5.12078	11.5182	5.5732	20.2249	343.879	0.193617	0.307336	0.870447	2.22869	-2655.93	-3318.6			7.25923	21.3678	5.49499	12.4388
	3.74354	13.4815	4.68303	16.8212	14.1385	30.3735	3.90725	7.82447	5.31255	11.008	5.67488	19.6935	343.074	0.193313	0.307768	0.881518	2.21098	-2654.74	-3318.61			7.3027	20.4444	5.68142	12.1254
	3.73743	14.3273	4.64415	15.564	13.3415	31.1663	3.81496	7.71396	5.32562	10.3577	5.83355	19.9233	340.494	0.193016	0.308173	0.886211	2.19122	-2654.06	-3318.65			7.56962	20.0239	5.61818	12.0382
	3.70515	14.7709	4.61262	13.9955	12.8107	30.9758	3.85091	7.91355	5.22462	9.77349	5.93243	19.453	333.927	0.193149	0.308139	0.881703	2.18621	-2654.94	-3318.66			7.69622	19.2607	5.66303	11.7196
	3.65527	15.0516	4.53146	12.6458	12.1885	30.6912	3.81852	8.02424	5.33288	9.62616	6.14354	20.234	333.495	0.192693	0.307728	0.871777	2.18119	-2655.05	-3318.66			7.74611	18.5085	5.72521	12.0012
	3.59181	15.1521	4.52071	11.7443	11.4315	30.1839	3.74825	8.26617	5.66714	9.55021	6.27403	21.0082	341.211	0.191955	0.307435	0.860021	2.18045	-2654.54	-3318.7			7.75489	17.7865	5.89386	12.2775
	3.59736	15.5235	4.67472	10.9946	10.5364	27.8624	3.75685	8.55742	5.90741	9.80267	6.75499	21.4734	341.696	0.191089	0.307328	0.841577	2.18225	-2655.41	-3318.73			7.93186	16.4645	6.0739	12.677
	3.55961	15.5181	4.74317	9.85654	10.2167	25.0134	3.74157	9.18743	6.3183	9.58128	6.99728	21.6313	338.029	0.190588	0.307434	0.838638	2.18332	-2656.04	-3318.69			7.94028	15.0289	6.41577	12.7366
	3.53325	16.0758	4.75895	9.5555	9.6631	23.0701	3.71445	9.46036	6.2721	9.58448	7.24368	21.5339	341.044	0.18981	0.306876	0.827675	2.19434	-2655.83	-3318.67			8.12267	14.0962	6.4823	12.7874
	3.49078	15.868	4.72835	9.32292	9.17729	21.6168	3.6718	9.56734	6.37811	9.53065	7.4695	21.5368	342.929	0.189515	0.306061	0.813862	2.21218	-2656.1	-3318.72			8.02903	13.3723	6.53908	12.8457
	3.4907	15.7815	4.77554	9.01954	8.7613	19.3035	3.65789	9.66229	6.45078	9.55297	7.44553	22.2956	334.021	0.189766	0.305193	0.807624	2.223	-2657.16	-3318.72			8.0159	12.3614	6.59032	13.098
	3.44015	15.6764	4.89395	9.00093	8.57318	17.4428	3.71866	10.3549	6.4261	9.69595	7.47795	23.4244	320.505	0.189337	0.304748	0.801155	2.22245	-2657.54	-3318.65			8.00351	11.6723	6.83323	13.5328
	3.42246	15.6982	5.09735	8.88596	8.63694	17.3432	3.68217	11.0175	6.49702	9.94926	7.4788	25.1341	307.619	0.188945	0.304833	0.798148	2.22408	-2657.13	-3318.64			8.07265	11.622	7.06558	14.1874
	3.52348	15.7503	5.14554	8.75472	8.78586	17.4642	3.70771	11.4396	6.39145	9.93423	7.44174	27.1728	298.226	0.189142	0.304898	0.79767	2.23059	-2657.48	-3318.65			8.13978	11.6683	7.17957	14.8496
	3.51464	15.7083	5.16689	8.85511	8.77178	17.0689	3.74304	11.5065	6.10079	9.7491	7.46466	28.6298	280.481	0.188918	0.305742	0.798767	2.22261	-2657.59	-3318.56			8.12996	11.5653	7.11678	15.2812
	3.50969	15.4637	5.00297	8.98556	9.12296	18.3487	3.68701	11.4193	5.77175	9.67171	7.20019	30.5352	262.307	0.189527	0.305859	0.798115	2.21815	-2656.88	-3318.49			7.99211	12.1524	6.95935	15.8024
	3.54819	16.0793	5.021	9.20693	9.65419	19.7999	3.73151	11.202	5.31515	9.76566	7.22485	32.7841	254.681	0.189688	0.306045	0.790383	2.21183	-2656.7	-3318.52			8.21615	12.887	6.74954	16.5915
	3.61163	16.3329	5.04257	9.45114	10.1155	20.9897	3.71474	11.0939	5.16412	9.80352	7.17772	34.6295	242.742	0.189914	0.30599	0.789148	2.19674	-2657.05	-3318.49			8.32902	13.5188	6.65759	17.2036
	3.74257	16.685	5.07595	9.61351	10.6048	23.0193	3.7985	11.1897	5.00204	9.99193	7.38284	36.2744	239.541	0.189713	0.306738	0.801893	2.17761	-2657.04	-3318.4			8.50118	14.4125	6.66342	17.883
	3.84064	17.287	5.04652	9.90873	10.8752	23.9173	3.84338	11.1501	4.88488	10.4275	7.57785	37.1526	259.956	0.189296	0.307322	0.801488	2.1661	-2657.1	-3318.39			8.72471	14.9004	6.62611	18.386
	3.94559	17.7601	4.93604	10.1395	11.1028	24.4886	3.82699	10.8562	4.82789	11.2098	7.82983	38.9714	278.486	0.190037	0.30788	0.806796	2.1621	-2657.7	-3318.42			8.88059	15.2436	6.50369	19.337
	4.01311	18.1129	4.84254	10.3263	11.02	24.4898	3.83331	10.8252	4.8497	11.3038	8.07056	39.6746	280.555	0.190508	0.307602	0.806281	2.15939	-2658.49	-3318.36			8.98952	15.2787	6.50273	19.683
	4.00548	18.3497	4.86369	10.4377	11.0233	24.8434	3.74021	10.7435	4.90225	11.8856	8.24949	40.6158	279.492	0.190594	0.307897	0.806664	2.15255	-2658.94	-3318.29			9.07297	15.4348	6.462	20.2503
	4.04061	18.98	4.98647	10.3323	10.7469	24.347	3.76094	10.8043	5.00104	12.5171	8.4251	41.8829	284.894	0.190322	0.307873	0.802121	2.14925	-2659.76	-3318.33			9.33571	15.1421	6.52208	20.9417
	3.99815	18.7077	5.10889	10.0032	10.2766	23.5863	3.78208	10.6997	4.91977	12.9933	8.52305	41.6393	300.905	0.190167	0.307784	0.79648	2.14643	-2660.66	-3318.3			9.27158	14.622	6.46718	21.0519
	3.97063	17.8736	5.1975	9.71417	9.79134	22.5994	3.74715	10.8632	4.92705	12.9303	8.71617	40.7922	319.457	0.190123	0.307495	0.79178	2.15025	-2661.36	-3318.15			9.0139	14.035	6.51245	20.8129
	3.87309	17.2261	5.37415	9.41398	9.39218	21.6827	3.6702	11.2922	5.0813	13.1776	8.85093	41.2423	327.928	0.190454	0.307071	0.792198	2.16522	-2661.72	-3318.09			8.82444	13.4963	6.68125	21.0903
	3.79937	16.7125	5.43721	9.22691	8.81769	20.014	3.58057	11.2128	5.12363	13.4064	9.01613	41.832	323.347	0.190351	0.306976	0.787563	2.17282	-2662.41	-3318.09			8.64968	12.6862	6.63899	21.4182
	3.82487	15.8525	5.62086	8.81562	8.40286	18.5344	3.50996	11.3711	5.23291	13.7176	9.42804	41.7574	303.629	0.19036	0.306722	0.780548	2.18529	-2663.07	-3317.94			8.43273	11.9176	6.70464	21.6343
	3.80933	15.2493	5.77676	8.34732	7.91381	16.715	3.54456	11.7678	5.34954	13.7147	9.65004	40.1692	281.501	0.190055	0.306317	0.773451	2.19062	-2663.52	-3317.79			8.27846	10.992	6.88732	21.178
	3.89669	14.7075	5.96703	7.89849	7.52365	15.6839	3.54275	12.0215	5.57812	14.2133	9.73494	40.2517	275.792	0.18951	0.305936	0.768824	2.19631	-2664.09	-3317.76			8.19041	10.3687	7.04745	21.4
	3.95091	14.1135	6.06179	7.80715	7.08089	15.5334	3.67079	12.6722	6.1131	14.9105	10.3388	40.1474	272.501	0.188822	0.306408	0.764027	2.20461	-2664.78	-3317.67			8.04208	10.1405	7.48538	21.7989
	3.98189	13.3768	5.95319	7.80897	6.90239	16.5535	3.76309	12.8826	6.85439	15.8692	10.8623	39.2245	265.53	0.189053	0.306591	0.758172	2.21586	-2665.4	-3317.45			7.77063	10.4216	7.83336	21.9853
	4.0896	13.1972	6.10846	8.16354	6.94592	17.2161	3.73936	13.2398	7.78442	17.1477	11.8019	40.1144	255.966	0.18896	0.307054	0.757139	2.22645	-2665.97	-3317.37			7.79843	10.7752	8.25451	23.0213
	4.16935	13.363	6.10332	8.51913	7.15914	18.9323	3.74448	12.9808	8.19846	19.5593	12.2372	39.5334	245.094	0.188924	0.307641	0.758586	2.23785	-2666.4	-3317.36			7.87856	11.5369	8.30792	23.7766
	4.31122	13.4023	6.11841	9.04429	7.24149	22.246	3.98131	12.9313	8.91365	22.0694	12.6957	37.1436	247.56	0.188502	0.308053	0.75377	2.23516	-2666.95	-3317.15			7.94399	12.8439	8.60875	23.9696
	4.37255	13.6861	6.23871	9.49507	7.55567	26.1713	4.1387	12.9971	9.18311	23.0767	12.6267	34.5689	256.588	0.187942	0.308109	0.747902	2.23312	-2667.43	-3316.96			8.09913	14.4073	8.77297	23.4241
	4.44506	13.9592	6.34829	10.1986	7.97026	31.8472	4.40686	12.698	9.67929	23.7916	12.1328	32.5715	259.94	0.187799	0.30824	0.749407	2.22974	-2667.92	-3316.93			8.25086	16.672	8.92805	22.832
	4.43739	14.1743	6.65163	10.962	9.37447	36.0473	4.55587	12.7596	9.9003	25.0888	12.3123	30.9719	258.901	0.18781	0.308652	0.748395	2.23052	-2668.51	-3316.79			8.4211	18.7946	9.07193	22.791
	4.40461	14.2511	6.92146	11.8231	10.3478	40.9593	4.70135	12.2856	10.1136	25.8708	12.2181	28.3434	257.74	0.188292	0.309081	0.748529	2.2328	-2669.03	-3316.52			8.52573	21.0434	9.03349	22.1441
	4.41778	14.6411	7.21208	13.3249	12.1653	44.1366	4.77878	11.6554	10.3412	26.7355	11.8734	26.6671	261.054	0.188378	0.308779	0.747942	2.23403	-2669.28	-3316.4			8.757	23.209	8.92513	21.7587
	4.47651	15.1377	7.80512	14.3758	12.9922	49.554	4.83559	11.4157	10.2953	27.5615	11.4436	24.4982	269.16	0.188056	0.308504	0.753381	2.23799	-2669.64	-3316.31			9.13979	25.6406	8.84886	21.1678
	4.40362	15.4574	8.05624	15.5808	15.1732	54.3859	4.95325	11.3977	10.2234	29.2271	10.3881	21.6541	276.93	0.187786	0.307913	0.759608	2.24369	-2669.87	-3316.03			9.30575	28.38	8.8581	20.4231
	4.4475	15.6094	8.77169	17.2883	17.3424	60.4575	5.04047	11.5951	9.99322	29.6662	10.0611	19.8799	284.289	0.187547	0.307168	0.752776	2.25677	-2670.1	-3315.71			9.60954	31.6961	8.87625	19.8691
	4.46686	16.2993	9.4655	18.9515	19.9732	67.489	5.03537	11.6841	9.55458	29.2728	9.68373	18.5833	290.316	0.187827	0.306934	0.756564	2.2712	-2670.23	-3315.35			10.0772	35.4712	8.75802	19.1799
	4.49402	16.9853	9.69135	21.0204	23.0758	72.6394	5.03258	11.9144	9.29201	29.1816	9.34243	17.2441	296.884	0.188371	0.307055	0.761593	2.29441	-2670.2	-3314.44			10.3902	38.9118	8.74633	18.5894
	4.45731	17.7469	10.1165	23.689	26.6631	76.5188	4.85638	12.6298	8.93179	30.7486	9.36045	15.8587	297.707	0.188383	0.307415	0.763632	2.30707	-2670.28	-3311.93			10.7736	42.2903	8.80601	18.6559
	4.53117	18.7556	10.0758	26.8173	30.5737	81.6627	4.92506	12.8224	8.5247	32.6684	9.09727	15.4109	311.596	0.188072	0.307554	0.76209	2.30409	-2670.47	-3305.97			11.1209	46.3512	8.7574	19.0588
	4.57275	19.1046	10.4355	31.0987	34.2505	87.0613	4.95988	12.9142	8.18876	37.5489	9.24301	14.3323	325.282	0.18792	0.307954	0.755216	2.29128	-2670.62	-3290.16			11.3709	50.8035	8.6876	20.3747
	4.58372	19.2008	11.3292	36.3797	39.4402	92.9529	5.02284	13.2817	7.72222	39.5323	9.55256	13.2142	336.487	0.187901	0.308242	0.742142	2.27776	-2670.86	-3254.44			11.7046	56.2576	8.6756	20.7663
	4.61268	18.5691	12.3462	43.508	44.8836	97.6937	5.10283	13.799	7.236	40.8359	9.73416	12.9285	342.908	0.188469	0.30851	0.725042	2.26935	-2670.92	-3184.8			11.8427	62.0284	8.71262	21.1662
	4.77853	18.7504	12.9104	52.2407	51.1505	101.172	5.24558	14.2977	6.72941	43.3906	9.93669	13.1209	360.021	0.189008	0.30826	0.703872	2.25767	-2671.1	-3079.23			12.1464	68.1879	8.75755	22.1494
	4.86191	19.885	13.0217	61.5388	56.8811	104.941	5.71768	14.5051	6.40142	46.8467	9.90028	13.3607	379.024	0.189018	0.308173	0.697179	2.23984	-2671.26	-2942.37			12.5896	74.4536	8.87474	23.3692
	4.97073	19.8442	13.1965	69.6106	61.5859	107.007	6.01784	14.4907	6.52922	49.72	10.3699	13.5968	384.352	0.188426	0.307285	0.689165	2.22543	-2671.37	-2788.92			12.6705	79.4012	9.0126	24.5622
	5.25632	20.3192	13.568	73.2853	64.689	106.496	6.41194	14.5021	6.57734	52.54	10.7113	13.7106	377.001	0.188112	0.306481	0.682951	2.21181	-2671.25	-2644.95			13.0479	81.4902	9.1638	25.654
	5.50437	20.3099	13.6378	77.1679	65.6374	105.288	6.70879	14.7689	6.68481	53.3004	11.3074	13.7789	365.345	0.188388	0.305422	0.672311	2.20446	-2670.8	-2516.53			13.1507	82.6976	9.38752	26.1289
	5.61492	20.6845	13.7615	80.1596	66.3921	102.483	6.96163	15.0888	6.65644	54.5753	11.5613	13.8603	355.901	0.188267	0.304888	0.67217	2.20506	-2670.42	-2418.65			13.3536	83.0114	9.56895	26.6656
	5.69899	21.3005	13.4357	82.2787	65.8177	98.1722	7.08379	15.1583	6.7126	53.4243	11.7992	13.8785	344.893	0.188421	0.304046	0.672334	2.21006	-2670.07	-2355.54			13.4784	82.0896	9.65156	26.3674
	5.73299	22.1953	12.3709	81.7223	63.078	91.4575	7.06323	14.8887	6.86138	53.285	11.9623	14.162	330.543	0.188735	0.303169	0.674455	2.21035	-2669.6	-2336.39			13.4331	78.7526	9.60445	26.4698
	5.89104	22.9189	11.4058	78.6257	60.5361	83.7845	7.13399	14.5056	6.87821	53.0066	12.2448	14.1913	323.854	0.188186	0.303326	0.676511	2.20945	-2669.15	-2369.69			13.4053	74.3154	9.50592	26.4809
	5.95015	23.0471	10.7688	73.9958	55.2523	75.8281	7.02645	14.0168	7.20172	50.711	12.8162	14.9662	315.364	0.188159	0.303641	0.67499	2.20889	-2668.27	-2452.26			13.2554	68.3587	9.415	26.1644
	5.96408	22.6409	10.3401	65.7805	48.0989	65.4412	6.78547	14.0925	7.38457	47.1402	13.2599	17.1053	300.769	0.187901	0.303911	0.678049	2.20601	-2667.3	-2571.08			12.9817	59.7735	9.42083	25.8351
	6.04109	22.2904	9.62909	56.6056	41.6735	55.0413	6.61864	15.0518	8.01834	44.6512	13.6388	20.3241	292.244	0.188385	0.303795	0.687557	2.20565	-2666.36	-2703.86			12.6535	51.1068	9.89628	26.2047
	5.79732	21.0651	8.93333	50.407	34.6947	45.2758	6.35145	16.0505	8.43909	41.7653	13.9842	23.3519	282.365	0.188327	0.303776	0.693852	2.19384	-2665.42	-2835.41			11.9319	43.4592	10.2803	26.3671
	5.64823	19.0316	8.1384	42.8968	29.5726	36.8768	6.12098	16.7991	9.05009	39.1996	14.1182	27.3389	279.026	0.187991	0.303829	0.696253	2.19683	-2664.28	-2951.94			10.9394	36.4487	10.6567	26.8856
	5.51038	16.7379	7.31562	37.6692	24.7047	30.0986	5.85075	16.698	9.55638	36.4531	14.4134	30.8605	277.976	0.187858	0.303406	0.700436	2.19887	-2662.6	-3045.75			9.85462	30.8242	10.7017	27.2423
	5.3809	14.5051	6.83749	30.7211	20.8089	23.7174	5.66301	16.398	9.96744	33.8208	14.2395	35.0741	281.825	0.188047	0.303132	0.701224	2.20029	-2660.96	-3119.94			8.90782	25.0825	10.6762	27.7115
	5.24065	12.4839	6.451	25.1004	17.9156	20.2786	5.47144	17.0369	10.4515	31.4706	14.5393	39.4712	285.599	0.187561	0.303259	0.702087	2.20056	-2659.19	-3174.26			8.0585	21.0982	10.9866	28.4937
	5.03931	10.6203	5.8214	21.9761	14.1797	17.3454	5.34844	17.1427	10.7165	29.2115	14.4935	41.4397	285.258	0.18709	0.302834	0.703126	2.20516	-2657.53	-3214.75			7.16035	17.8337	11.0692	28.3816
	4.8538	9.16022	5.35136	17.2061	11.4703	14.8999	5.2368	17.1162	10.9683	27.5706	14.2611	43.0954	285.061	0.186881	0.30259	0.702303	2.2057	-2656.11	-3244.43			6.45512	14.5254	11.1071	28.309
	4.63023	8.40131	4.84339	15.9478	9.67916	13.3659	5.0741	17.2025	11.2116	25.3119	13.7413	42.9435	285.989	0.186704	0.302717	0.697847	2.20145	-2654.88	-3265.8			5.95831	12.9976	11.1627	27.3322
	4.4474	7.33668	4.81877	15.1064	8.46529	12.7947	4.8286	16.9144	10.777	23.2878	13.3838	41.8642	289.434	0.18626	0.303243	0.70215	2.21077	-2653.84	-3281.21			5.53428	12.1221	10.84	26.1786
	4.37752	6.78474	4.8658	15.5162	8.02143	12.3345	4.76157	15.8411	10.457	21.2066	13.2046	40.0182	292.404	0.186021	0.303937	0.708567	2.22379	-2652.78	-3292.82			5.34269	11.9574	10.3532	24.8098
	4.27309	6.39286	4.96433	16.667	7.7453	12.2589	4.62648	15.2185	9.96246	19.6429	13.2069	37.2334	286.662	0.185968	0.303994	0.709382	2.23092	-2651.79	-3300.64			5.21009	12.2237	9.93582	23.3611
	4.3048	6.58941	5.12021	16.9277	7.91406	12.0358	4.57166	15.4966	9.56017	17.9212	12.9865	34.4331	286.742	0.185701	0.30401	0.7154	2.23523	-2651.18	-3305.52			5.33814	12.2925	9.87616	21.7803
	4.29724	6.82331	5.3301	17.9024	8.37534	11.9375	4.59634	15.2258	9.09987	16.418	12.882	30.6959	289.652	0.18554	0.303789	0.715346	2.23823	-2650.44	-3308.86			5.48355	12.7384	9.64066	19.9986
	4.35876	6.86117	5.64084	19.2732	8.82674	12.4199	4.56045	15.3509	8.74663	15.7185	12.5329	25.5253	284.192	0.185597	0.303729	0.723066	2.23829	-2649.6	-3310.88			5.62026	13.5066	9.55265	17.9255
	4.47133	6.76509	6.02074	20.8366	9.29231	12.9496	4.4878	15.0497	8.29299	15.4813	12.1301	22.8903	275.571	0.185735	0.303763	0.737594	2.23693	-2648.73	-3311.98			5.75239	14.3595	9.27682	16.8339
	4.46872	7.15501	6.2797	21.9522	10.2276	15.6283	4.46992	15.2591	7.75123	14.6966	11.9407	19.0492	275.134	0.18605	0.303758	0.748942	2.24966	-2648.25	-3312.91			5.96781	15.936	9.16007	15.2288
	4.46355	7.28092	6.77867	24.565	11.83	19.7213	4.43251	14.9813	7.33567	14.8691	11.5993	16.6542	279.452	0.185795	0.304532	0.762343	2.26693	-2647.46	-3313.77			6.17438	18.7054	8.91649	14.3742
	4.44253	7.66235	6.94922	25.93	13.3945	25.6698	4.43911	14.5846	7.02066	14.9603	11.3867	14.9998	283.848	0.186297	0.304326	0.771942	2.27555	-2646.58	-3314.24			6.35137	21.6648	8.68146	13.7822
	4.45751	8.55494	7.28515	26.8873	14.889	31.944	4.39651	14.4391	6.67759	15.6841	10.8695	14.7009	286.06	0.186416	0.304576	0.781673	2.28139	-2646.27	-3314.47			6.76587	24.5734	8.50439	13.7515
	4.43618	8.97455	7.26378	27.6912	15.9039	38.3516	4.40927	13.81	6.38111	16.7045	10.4754	14.0846	290.121	0.18659	0.304372	0.786124	2.28801	-2646.21	-3314.88			6.8915	27.3156	8.20013	13.7549
	4.43474	8.99675	7.48822	28.7597	16.9963	43.1564	4.44532	13.0158	6.03954	17.5459	9.98973	13.794	293.433	0.186078	0.3043	0.782431	2.2958	-2645.77	-3315.14			6.97324	29.6375	7.83356	13.7765
	4.40896	9.02291	7.61531	30.2905	18.1758	46.2808	4.45966	13.1933	5.98628	18.0203	9.85889	13.4532	297.046	0.186213	0.304057	0.778874	2.30949	-2645.9	-3315.12			7.01573	31.5824	7.87974	13.7775
	4.33769	9.02963	7.62726	30.7824	19.5888	48.148	4.47303	13.2462	5.76848	18.0102	9.56957	13.3891	304.11	0.186474	0.303574	0.773523	2.32838	-2646.32	-3315.23			6.99819	32.8397	7.82922	13.6563
	4.23451	9.54921	7.62531	31.6928	20.5913	50.0361	4.53835	13.4079	5.80358	18.1564	9.39041	13.5249	323.095	0.186781	0.303871	0.777062	2.34466	-2646.5	-3315.48			7.13634	34.1067	7.9166	13.6906
	4.23829	9.63444	7.54773	32.072	20.9755	50.3776	4.61752	13.9926	5.7792	18.3826	9.28585	14.2306	346.608	0.186501	0.304257	0.784722	2.35625	-2646.61	-3315.5			7.14015	34.475	8.12977	13.9664
	4.19667	10.0891	7.32096	32.3231	21.5036	49.3937	4.70529	14.1597	5.64314	18.7054	9.38882	15.0186	355.579	0.186849	0.304122	0.790325	2.3664	-2647.36	-3315.41			7.20226	34.4068	8.16936	14.371
	4.21597	9.70416	7.33737	32.2062	21.3109	47.2835	4.72569	14.8844	5.56357	19.2213	9.74614	15.1783	346.208	0.186883	0.304558	0.790493	2.37851	-2647.9	-3315.54			7.08583	33.6002	8.39122	14.7152
	4.19316	9.37868	7.38535	32.0655	21.5275	42.3008	4.69849	15.6047	5.56305	18.6549	9.87594	15.0981	345.868	0.186399	0.304597	0.800396	2.37603	-2647.8	-3315.69			6.98573	31.9646	8.62209	14.543
	4.13152	9.0521	7.34662	31.1006	21.0828	36.8579	4.77207	16.0522	6.14504	17.8387	10.0046	15.5172	351.081	0.186437	0.305367	0.809007	2.37015	-2648.11	-3315.57			6.84342	29.6804	8.98977	14.4535
	4.12366	8.98334	7.38457	28.8393	20.1878	32.8783	4.76391	16.6077	6.30666	16.9181	10.0406	16.1895	347.624	0.186541	0.306055	0.829413	2.35988	-2648.6	-3315.56			6.83052	27.3018	9.2261	14.3827
	4.18205	8.85602	7.42778	26.0033	18.7389	29.3987	4.84661	16.8033	6.74019	16.1795	10.1605	17.7576	336.735	0.186599	0.307023	0.842832	2.3413	-2648.22	-3315.74			6.82195	24.7136	9.46336	14.6992
	4.18171	8.82625	7.7937	24.5297	17.4311	27.2991	4.83254	16.4023	6.83566	15.6908	10.2039	19.1415	321.257	0.185967	0.307691	0.848944	2.33149	-2647.98	-3315.71			6.93389	23.0867	9.35684	15.012
	4.17144	8.30879	7.94718	23.8499	16.4589	25.2678	4.72697	16.3728	6.88415	15.8701	10.4661	19.9613	307.959	0.185449	0.307892	0.855611	2.31246	-2648.51	-3315.55			6.80914	21.8589	9.32796	15.4325
	4.20506	7.85593	8.28535	23.384	16.0195	22.0634	4.72199	15.9799	6.86509	15.664	10.7648	20.5221	286.811	0.185164	0.307597	0.86953	2.29511	-2648.37	-3315.64			6.78211	20.489	9.18901	15.6503
	4.22585	7.47127	8.24866	21.8862	14.5851	19.2274	4.57902	16.0905	6.84597	14.6355	10.5514	21.5398	259.545	0.184708	0.307532	0.87781	2.28028	-2647.41	-3315.77			6.64859	18.5662	9.17182	15.5756
	4.19649	7.29977	8.09564	20.7154	13.5578	17.3632	4.64202	16.1166	6.71759	14.1043	10.3139	22.3023	247.34	0.184225	0.306749	0.882993	2.27111	-2647.42	-3315.71			6.53064	17.2122	9.15873	15.5735
	4.27048	6.84794	7.84296	18.508	12.4428	15.8869	4.64497	15.5838	6.591	13.4028	10.0982	22.4282	232.156	0.184077	0.306817	0.879338	2.26827	-2648	-3315.69			6.32046	15.6126	8.93991	15.3097
	4.20366	6.52607	7.75537	16.5654	11.8558	14.5504	4.48662	14.9249	6.27885	12.696	9.68188	21.8077	213.315	0.184142	0.306087	0.870239	2.27174	-2647.4	-3315.9			6.1617	14.3238	8.56346	14.7285
	4.12951	6.4591	7.6262	16.0331	11.6426	13.5251	4.36268	14.0245	6.05685	12.285	9.46336	21.3629	203.376	0.184115	0.305283	0.858686	2.28179	-2647.2	-3315.95			6.0716	13.7336	8.14801	14.3704
	4.11391	6.7308	7.36062	15.5318	11.9549	13.0943	4.18472	13.0915	5.55263	12.2235	9.28036	20.0326	212.62	0.184249	0.305445	0.851796	2.28216	-2648.3	-3315.88			6.06844	13.527	7.60962	13.8455
	4.14848	7.09311	6.99814	15.5838	12.1833	12.7976	4.1811	12.6445	5.36695	11.6569	9.15968	18.4988	235.607	0.184643	0.30598	0.847498	2.27728	-2648.64	-3316.08			6.07991	13.5216	7.39752	13.1051
	4.0226	7.36033	6.81863	14.6765	12.4196	13.4702	4.14634	12.0729	5.01866	10.5513	8.76241	17.2409	256.668	0.184832	0.304888	0.842023	2.27888	-2647.94	-3316.34			6.06719	13.5221	7.07931	12.1849
	3.95912	7.31135	6.68253	14.526	12.977	13.8188	4.16987	11.8926	4.85334	10.0084	8.43503	16.036	267.023	0.184772	0.304679	0.827645	2.29114	-2648.77	-3316.33			5.98433	13.7739	6.97192	11.4932
	3.88196	7.33609	6.64966	14.3875	13.2037	13.9109	4.17821	11.6667	4.94299	9.90262	8.396	14.8121	272.374	0.18497	0.303897	0.824542	2.30262	-2649.91	-3316.4			5.9559	13.834	6.92931	11.0369
	3.79353	7.59503	6.64971	14.7376	13.3171	14.2852	4.09816	11.6179	5.11188	9.72667	8.5322	13.3296	285.786	0.184901	0.303918	0.815598	2.30613	-2649.11	-3316.68			6.01276	14.1133	6.94264	10.5295
	3.67847	7.81013	6.69293	14.9314	13.3224	14.9584	4.07189	11.4364	5.17996	9.27084	8.65367	12.4918	302.599	0.185545	0.303857	0.814444	2.32151	-2648.67	-3316.8			6.06051	14.404	6.89608	10.1388
	3.75377	8.33133	6.70542	15.2356	13.3432	17.3316	4.11343	11.4895	5.21776	8.99371	8.70045	11.8567	312.928	0.1856	0.30463	0.811982	2.32624	-2649.98	-3316.7			6.26351	15.3034	6.94022	9.85027
	3.80614	8.37504	6.80278	15.1969	13.3195	19.343	4.20687	11.2073	5.20177	8.63056	8.68432	10.5804	321.895	0.186193	0.305116	0.807955	2.33357	-2649.78	-3316.77			6.32799	15.9531	6.87197	9.29841
	3.6341	8.21965	6.93511	15.0664	13.5458	21.5419	4.22343	11.5539	5.2528	8.39174	8.65972	9.61125	326.818	0.186602	0.304649	0.801448	2.35271	-2648.26	-3316.86			6.26295	16.718	7.01003	8.88757
	3.60413	8.20648	7.1855	14.6209	13.4591	22.0053	4.151	12.2693	5.27324	8.47934	8.63791	9.14375	316.218	0.187179	0.304387	0.787722	2.36513	-2648.95	-3316.68			6.33203	16.6951	7.23117	8.75366
	3.55482	8.04436	7.05702	14.2476	13.4288	22.9438	4.24601	12.9044	5.35885	8.41049	8.46831	8.6648	297.166	0.188256	0.30488	0.781436	2.38541	-2649.91	-3316.49			6.21873	16.8734	7.5031	8.51453
	3.53841	8.6631	7.00331	13.5233	12.9753	23.5433	4.2391	13.6079	5.4542	8.34395	8.3259	7.92132	291.072	0.188695	0.305255	0.77661	2.39267	-2648.26	-3316.53			6.40161	16.6806	7.76707	8.19705
	3.64344	9.36888	6.97576	13.2795	12.9829	25.3435	4.25461	14.1305	5.45989	8.27346	8.2723	7.25873	297.669	0.18885	0.305326	0.774059	2.39784	-2647.61	-3316.39			6.66269	17.202	7.94832	7.93483
	3.65094	9.54217	6.92954	13.2814	13.1003	27.3408	4.22913	14.6816	5.65552	8.11032	8.14288	6.56439	303.43	0.189658	0.305169	0.769979	2.40997	-2649.39	-3316.05			6.70755	17.9075	8.18874	7.60586
	3.61325	9.88576	7.13875	13.1124	13.2422	28.5199	4.32562	15.4252	5.7579	8.16565	7.94369	6.24372	300.884	0.189545	0.305205	0.762317	2.41938	-2648.89	-3315.93			6.87925	18.2915	8.50291	7.45102
	3.55531	9.819	7.30941	13.1177	13.4223	28.7744	4.38072	15.6329	5.79934	8.0576	7.71177	6.1136	297.636	0.190001	0.304538	0.757652	2.42191	-2646.93	-3315.95			6.89457	18.4381	8.60433	7.29432
	3.53655	9.97025	7.4385	13.3598	13.6147	30.6385	4.43889	16.1444	5.83595	7.91622	7.5922	6.31143	291.198	0.19045	0.303939	0.749658	2.41861	-2648.16	-3315.72			6.98177	19.2044	8.80642	7.27328
	3.56518	10.7833	7.35494	14.2261	14.045	33.3838	4.54707	16.6265	5.89126	7.71799	7.52094	6.41417	282.105	0.190519	0.304062	0.752204	2.41407	-2649.38	-3315.56			7.23448	20.5516	9.02161	7.2177
	3.56059	11.2151	7.10069	16.3984	14.6209	35.3812	4.60952	18.0032	5.98379	7.64574	7.47832	6.89795	278.462	0.190486	0.304109	0.742303	2.40758	-2647.26	-3315.66			7.29213	22.1335	9.53218	7.34067
	3.59837	11.4299	6.82937	18.5329	15.1952	38.3191	4.59876	18.3642	6.07607	7.64862	7.52771	7.16409	283.701	0.19079	0.303818	0.738702	2.39387	-2646.7	-3315.63			7.28589	24.0157	9.67966	7.44681
	3.61997	11.014	6.50323	20.4388	15.8112	40.5594	4.60292	18.3121	6.05062	7.61583	7.32472	7.60516	300.96	0.190892	0.303675	0.731823	2.38026	-2649.06	-3315.45			7.04574	25.6032	9.6552	7.51524
	3.67236	10.7012	6.53871	23.1118	17.6983	42.8005	4.75856	17.8515	5.86313	8.01299	6.9045	8.24347	313.879	0.190837	0.304438	0.728254	2.36938	-2648.19	-3315.47			6.97075	27.8702	9.49106	7.72032
	3.72561	10.9783	6.58038	25.8797	18.9936	45.1896	4.9938	17.3702	5.55945	8.9285	6.60311	8.82834	315.465	0.190866	0.305336	0.731765	2.36225	-2645.76	-3315.58			7.09477	30.021	9.30781	8.11998
	3.91137	11.0205	6.39067	28.5257	20.3858	47.1874	5.03254	17.3478	5.55767	9.39983	6.4068	9.31337	316.182	0.191159	0.305782	0.736621	2.35193	-2647.23	-3315.46			7.10752	32.033	9.31268	8.37333
	3.93883	11.5569	6.17715	29.5727	20.8617	49.3554	5.03689	17.5246	5.58903	9.47163	6.34482	9.46262	309.859	0.191188	0.306196	0.739615	2.35168	-2648.46	-3315.38			7.22428	33.2633	9.38351	8.42636
	3.94897	12.4462	6.10033	30.8503	21.246	48.5784	5.05116	17.6958	5.60274	9.33011	6.28436	9.61606	306.259	0.191388	0.306176	0.732156	2.35071	-2645.37	-3315.51			7.49851	33.5582	9.44988	8.41018
	4.02867	12.8059	6.06431	31.5987	21.2259	47.5998	5.00077	17.3991	5.6433	9.18513	6.04672	9.56496	302.649	0.191273	0.306506	0.726876	2.34474	-2644.74	-3315.48			7.63295	33.4748	9.34774	8.2656
	4.10533	12.4357	6.22375	31.6118	21.3806	47.9347	5.12482	16.3482	5.55665	9.2159	5.65922	9.50984	300.76	0.191451	0.306597	0.733956	2.3437	-2647.25	-3315.31			7.58825	33.6424	9.00988	8.12832
	4.14107	12.6811	6.43118	32.1659	22.0728	46.8348	5.12789	15.8453	5.55928	9.04854	5.43411	9.41477	295.877	0.191533	0.306977	0.73875	2.33997	-2645.73	-3315.35			7.75111	33.6912	8.84414	7.96581
	4.09472	12.9035	6.59003	31.9581	22.6659	45.6684	5.0769	15.8879	5.66201	8.77546	5.47038	9.40481	278.337	0.191686	0.307589	0.741422	2.33962	-2642.78	-3315.45			7.86274	33.4308	8.87562	7.88355
	4.0865	13.1713	6.83247	31.7621	22.792	43.7134	4.96992	15.7286	5.7485	8.51848	5.32442	9.68157	268.189	0.192072	0.30754	0.734258	2.34135	-2644.7	-3315.33			8.03008	32.7558	8.81566	7.84149
	4.05322	13.3983	7.31408	31.868	22.9586	44.7585	4.72658	15.6953	5.90187	8.23828	5.36195	9.72047	280.502	0.19206	0.307529	0.722693	2.33591	-2645.79	-3315.25			8.25519	33.195	8.77458	7.77356
	3.99648	13.4319	7.85789	31.236	23.2782	43.488	4.58051	16.2434	5.8536	7.44604	5.39544	9.74649	284.393	0.192106	0.307356	0.716831	2.32619	-2642.25	-3315.34			8.42875	32.6674	8.89249	7.52932
	4.05996	13.1813	8.44209	32.095	23.5695	40.7857	4.64863	16.4318	5.79654	7.27345	5.2086	10.3864	278.911	0.192194	0.30754	0.709655	2.3119	-2641.99	-3315.29			8.56113	32.1501	8.95899	7.62283
	4.09409	12.872	8.72451	32.2423	24.0079	38.8487	4.53872	16.9186	5.78821	7.38752	5.41186	10.785	283.524	0.192092	0.307695	0.71086	2.2982	-2645.38	-3315.14			8.56353	31.6996	9.08185	7.86146
	3.9652	12.1937	9.64398	33.0793	24.7556	38.5745	4.44402	17.2217	5.71097	7.42085	5.67831	11.8046	292.2	0.192064	0.307997	0.712276	2.28386	-2644.11	-3315.17			8.60098	32.1365	9.12556	8.30125
	3.99205	12.2711	10.2519	34.5175	25.4091	37.2741	4.32604	16.7027	5.83655	7.7314	6.00546	12.7247	299.635	0.192337	0.307936	0.722846	2.27232	-2641.92	-3315.24			8.83836	32.4002	8.95509	8.82051
	3.9329	12.7285	10.6143	36.6677	25.6972	36.5788	4.21644	16.5186	5.82748	8.01516	6.24276	15.2171	310.248	0.192836	0.307261	0.726157	2.27656	-2645.21	-3315.1			9.0919	32.9812	8.85416	9.82501
	4.05319	13.0084	11.2236	38.6704	25.4359	34.735	4.13406	16.7783	5.941	8.51167	6.49597	17.0737	317.133	0.192949	0.30606	0.734395	2.27618	-2646.94	-3315.01			9.42838	32.9471	8.95113	10.6938
	4.04344	12.6515	11.2228	39.8866	25.5516	32.826	4.15445	16.8047	6.15399	8.57027	6.8477	20.0715	312.134	0.193909	0.304744	0.736996	2.28395	-2643.81	-3315.07			9.30588	32.7547	9.03771	11.8298
	4.03277	12.7817	11.192	39.8095	25.2191	29.0236	4.23933	16.7178	6.68945	9.11238	7.09967	21.6448	292.015	0.194638	0.304185	0.748821	2.28717	-2644.49	-3315.02			9.33548	31.3508	9.21552	12.619
	3.92925	13.2496	10.9124	39.4571	24.4869	26.6769	4.1754	15.8641	7.31647	9.50545	7.57544	25.1278	276.594	0.195438	0.303396	0.757236	2.29693	-2648.28	-3314.91			9.36378	30.207	9.11867	14.0696
	3.81001	14.1872	10.7023	40.4949	24.083	26.2177	4.10236	14.7566	8.1128	10.9338	7.99496	31.5785	279.23	0.196073	0.302454	0.764534	2.30773	-2646.49	-3314.96			9.5665	30.2652	8.9906	16.8358
	3.76779	14.5372	10.4864	42.8418	23.8075	25.2848	4.2293	14.2446	8.60201	12.6428	8.69651	36.7493	272.581	0.19714	0.301631	0.764629	2.30817	-2643.73	-3315.02			9.59712	30.6447	9.0253	19.3629
	3.79375	14.7567	9.69043	43.099	22.8012	23.606	4.29417	13.8378	9.32128	15.3585	9.97174	45.5686	262.176	0.197998	0.301105	0.766892	2.31288	-2646.58	-3314.99			9.41364	29.8354	9.15107	23.6329
	3.75311	14.5605	9.02407	44.4934	21.6426	22.0552	4.32435	14.01	9.95111	18.237	11.6526	54.9445	257.547	0.198281	0.301019	0.763723	2.31333	-2647	-3315.01			9.11255	29.3971	9.42848	28.278
	3.77363	14.3353	8.32901	48.7019	19.8965	21.3385	4.43135	13.7077	10.6299	22.3156	13.2906	62.0058	252.204	0.198677	0.30169	0.762307	2.31215	-2621.16	-3315.17			8.81264	29.979	9.58965	32.5373
	3.71588	13.9838	7.59889	55.8164	20.2132	22.7001	4.56811	14.4729	11.0149	28.5144	14.6433	67.9288	243.081	0.198714	0.302409	0.768611	2.31926	-2419.32	-3315.2			8.43284	32.9099	10.0186	37.0288
	3.82108	13.8603	7.43468	60.3223	19.7248	22.6816	4.67852	14.9576	11.3123	34.7229	16.1554	74.4183	239.812	0.198048	0.303202	0.770095	2.32534	-2087.15	-3315.07			8.37202	34.2429	10.3161	41.7655
	3.89318	13.6454	7.22273	65.6801	19.9243	23.1435	4.89268	14.9366	11.658	39.7473	17.7499	80.6786	235.678	0.19794	0.303792	0.774194	2.32839	-1702.78	-3315.05			8.25377	36.2493	10.4958	46.0586
	4.08902	14.2318	6.88092	73.5025	19.5124	23.2857	5.11342	15.7422	11.5723	46.472	19.0071	86.0284	231.43	0.197019	0.30461	0.780987	2.32413	-1289.07	-3315.02			8.40058	38.7669	10.8093	50.5025

## Sheet: P208 U3
	Ra Li	Oi Li	Oe Li	MF Li	ICO Li	LO Li	Ra Re	Oi Re	Oe Re	MF Re	ICO Re	LO Re	EKG	Kippwinkel	Rotwinkel	Kraft x	Kraft y	Druck li	Druck re			Bauch links	Rücken links	Bauch rechts	Rücken rechts
	3.53463	11.7792	8.72144	24.2619	6.02898	7.17826	3.34152	29.1134	11.5504	55.7361	9.29954	47.5247	369.185	0.138301	0.108217	0.788324	3.2797	41	770.596			8.01174	12.4897	14.6684	37.5201
	3.49752	11.5497	8.1326	25.6345	5.36251	7.50604	3.31716	29.2931	11.4767	65.343	10.1111	52.3137	364.323	0.138048	0.108141	0.798919	3.25457	39	757.955			7.72662	12.8344	14.6957	42.5892
	3.62649	11.2617	7.89038	26.192	4.97163	7.9022	3.41133	30.1098	11.3239	73.5909	10.6941	56.8021	354.938	0.138624	0.107917	0.808513	3.23592	1.146	746.738			7.59286	13.0219	14.9483	47.029
	3.76912	11.3092	7.68943	26.6831	5.04961	8.47958	3.51618	31.3539	11.3581	77.2452	11	58.8585	333.291	0.138234	0.107363	0.80964	3.21998	11	740.506			7.58926	13.4041	15.4094	49.0345
	3.98915	11.3393	7.55859	26.9957	5.25613	9.22133	3.66286	33.1087	10.95	81.3247	11.2339	59.7636	314.268	0.137391	0.106841	0.811572	3.20605	-1003.53	L			7.62902	13.8244	15.9072	50.7741
	4.21434	11.1328	7.60145	27.8376	5.69796	10.425	3.84786	33.965	10.559	84.5961	11.3439	60.6406	302.601	0.136812	0.107018	0.812568	3.188	-960.481	726.28			7.64951	14.6535	16.1239	52.1935
	4.47889	10.8908	7.6385	28.0872	6.10808	12.4386	4.11201	34.4213	10.2191	85.8089	11.1398	61.7314	289.828	0.135727	0.107686	0.817802	3.18009	-1038.93	721.06			7.66941	15.5446	16.2508	52.8934
	4.73749	10.8117	7.72156	28.5209	6.8237	13.4103	4.29961	34.6114	10.0502	87.479	11.0007	62.6045	280.229	0.134819	0.108219	0.820713	3.1652	-1201.11	719.223			7.7569	16.2516	16.3204	53.6947
	4.87995	10.5931	7.73128	28.1744	7.15474	15.4785	4.39589	33.6511	9.78601	85.7875	10.7212	61.9831	273.802	0.13423	0.108228	0.816407	3.15323	-1429.78	720.672			7.73477	16.9359	15.9443	52.8306
	4.99971	10.35	7.98149	27.1997	7.55823	17.3384	4.49942	32.6634	9.40264	80.5763	10.3048	59.7957	264.978	0.133578	0.108486	0.809916	3.13777	-1691.44	719.391			7.77706	17.3654	15.5218	50.2256
	5.13425	10.2478	8.35983	26.0666	8.01636	18.9089	4.65716	31.2152	9.34623	74.461	9.97146	56.3716	251.536	0.133772	0.108567	0.8035	3.129	-1948.68	717.791			7.91395	17.6639	15.0729	46.9347
	5.14885	10.4422	8.71611	24.56	8.34931	21.4781	4.74601	30.0171	9.08172	68.0234	9.64294	52.9626	241.259	0.133235	0.108613	0.803566	3.11576	-2181.6	715.343			8.10237	18.1291	14.6149	43.543
	5.13169	10.558	8.98296	23.1483	8.62233	23.668	4.76604	27.6585	8.93457	63.5804	9.38434	49.4908	242.978	0.133489	0.108606	0.804909	3.09591	-2346.18	704.113			8.22421	18.4795	13.7864	40.8185
	5.12213	10.8348	9.22884	21.3656	8.61843	25.065	4.73183	24.7581	8.83798	57.9659	8.90967	46.1052	249.484	0.133591	0.109529	0.801808	3.08015	-2424.37	692.586			8.39526	18.3497	12.776	37.6603
	5.02434	11.4587	9.32388	19.3581	8.4896	26.0253	4.61721	20.6083	8.88039	52.0606	8.55436	42.0809	257.857	0.133573	0.109563	0.794383	3.07353	-2459.25	681.436			8.60231	17.9577	11.3686	34.232
	4.8076	11.7366	9.44211	17.1689	8.20066	26.6385	4.45668	17.4606	8.72153	44.524	8.14414	36.9878	268.311	0.133927	0.109396	0.789483	3.05694	-2484.88	671.05			8.6621	17.336	10.2129	29.8853
	4.64573	11.8858	9.47093	14.6821	7.924	27.4178	4.37095	15.5992	8.97911	36.2841	7.81116	30.841	276.583	0.13411	0.109132	0.781248	3.04272	-2506.55	657.277			8.66749	16.6746	9.64974	24.9787
	4.58237	12.0805	9.60653	12.5536	7.82478	26.8728	4.3632	14.5179	9.77659	27.7289	7.48928	25.9824	288.311	0.134826	0.108261	0.773361	3.02409	-2525.82	645.019			8.75647	15.7504	9.55255	20.4002
	4.46718	12.6922	9.50474	11.2384	7.6036	26.6205	4.29388	14.8908	10.6386	22.978	7.36986	21.6679	311.829	0.135001	0.107817	0.769231	3.01642	-2543.39	633.442			8.88803	15.1542	9.94109	17.3386
	4.36041	13.1198	9.27981	9.68825	7.36362	25.6951	4.16648	15.0264	11.5616	19.8426	7.59929	18.7976	336.604	0.134641	0.107488	0.767495	3.00404	-2557.3	622.14			8.91999	14.249	10.2515	15.4131
	4.34979	13.0867	8.97464	8.96989	6.96903	23.7841	4.10653	15.4173	12.5985	17.435	7.96734	16.029	345.29	0.134545	0.107332	0.762754	2.9959	-2565.88	611.374			8.80371	13.241	10.7074	13.8105
	4.25194	13.0897	8.69428	8.38496	6.48768	21.8808	3.96406	15.6035	13.4113	16.6995	8.70041	14.3373	347.052	0.134426	0.107217	0.756293	2.98696	-2571.2	596.206			8.67864	12.2511	10.993	13.2457
	4.15292	13.3605	8.47191	7.58379	6.33657	20.9001	3.90771	15.9354	14.4872	16.5777	9.71283	12.1816	356.668	0.134428	0.106743	0.760744	2.97418	-2574.58	577.704			8.66179	11.6068	11.4434	12.8241
	4.0114	13.8267	8.47234	6.90827	6.19857	19.8013	3.78821	16.2155	15.5973	15.8054	9.85528	10.9433	362.307	0.134756	0.106918	0.773161	2.95704	-2575.97	554.332			8.77013	10.9694	11.867	12.2013
	3.93301	14.2181	8.48944	5.99787	6.09023	18.0493	3.69463	16.5619	16.185	15.4246	10.0534	10.0086	366.331	0.134778	0.106807	0.779631	2.95355	-2576.6	530.509			8.88017	10.0458	12.1472	11.8289
	3.78028	14.5764	8.49205	5.46924	5.86899	16.9092	3.56444	16.468	16.6458	15.4282	10.0079	9.18331	374.261	0.135131	0.107468	0.790425	2.95343	-2577.59	499.786			8.94959	9.41579	12.2261	11.5398
	3.64335	14.7292	8.46296	5.19537	5.53854	16.5093	3.47917	16.2272	16.5358	15.1354	9.82848	8.71952	378.421	0.134552	0.1085	0.798398	2.95653	-2578.47	465.557			8.94516	9.08107	12.0807	11.2278
	3.63622	14.441	8.39271	5.1513	5.29092	17.1519	3.42939	15.9944	16.1896	15.1726	9.60613	8.83424	371.918	0.134551	0.10879	0.801871	2.96557	-2578.75	431.52			8.82331	9.19805	11.8711	11.2043
	3.54254	14.331	8.47583	5.23065	5.12904	19.3634	3.30839	16.1424	15.489	15.0291	8.93049	8.79361	359.785	0.134783	0.109543	0.792032	2.97771	-2579.4	396.78			8.78311	9.90771	11.6466	10.9177
	3.43327	14.4162	8.45406	5.56717	5.02364	22.3382	3.26452	16.2133	14.4476	14.9763	8.19019	9.23162	355.864	0.135152	0.110039	0.794347	2.97994	-2580.44	367.304			8.76784	10.9763	11.3085	10.7994
	3.42757	14.4226	8.45371	5.9188	5.06568	24.869	3.25128	16.6612	13.3183	15.0835	6.92163	10.2338	359.27	0.135359	0.109478	0.795659	2.9883	-2581.09	353.98			8.76795	11.9512	11.0769	10.7463
	3.31945	14.0548	8.31603	6.85059	5.16103	26.7294	3.14491	16.8032	12.1409	15.0108	5.61391	11.0735	354.946	0.135807	0.109254	0.798177	3.00509	-2581.77	344.577			8.56342	12.9137	10.6963	10.5661
	3.30787	13.2822	8.1547	7.76198	5.29948	28.9592	3.05839	16.5434	10.6981	15.3287	5.1738	12.0386	350.869	0.136251	0.108835	0.800436	3.02274	-2583.1	341.882			8.24825	14.0069	10.1	10.847
	3.24618	12.9979	7.95012	8.54105	5.373	30.9896	3.03603	16.0669	9.74896	15.4869	4.39926	13.0167	347.732	0.136804	0.108992	0.792838	3.04616	-2584.64	343.036			8.06474	14.9679	9.61729	10.9676
	3.24833	12.3748	7.78563	9.1414	5.55359	32.7938	2.98003	15.9044	8.63661	15.4948	3.9648	13.6161	341.162	0.136981	0.108959	0.784201	3.0573	-2586.04	350.603			7.80293	15.8296	9.17367	11.0252
	3.25697	12.0728	7.52939	10.0616	5.66818	34.0592	2.90616	15.811	7.76777	15.5522	3.70312	14.2738	336.369	0.13798	0.108977	0.77622	3.06358	-2587.77	361.949			7.61971	16.5963	8.82832	11.1764
	3.14612	12.1694	7.3441	10.4405	5.94566	33.744	2.85044	15.2991	7.20815	15.5686	3.57945	14.7044	327.352	0.138873	0.109427	0.769138	3.07195	-2589.74	376.155			7.55322	16.7101	8.45258	11.2841
	3.10664	12.3852	7.02198	11.1926	5.9848	32.449	2.84083	14.5864	7.00054	16.5071	3.5539	15.6015	313.953	0.139217	0.109808	0.761198	3.08642	-2591.74	393.089			7.50459	16.5421	8.14258	11.8875
	3.01718	12.2065	6.76638	11.2877	5.92002	30.3507	2.74465	13.9161	6.8405	16.7356	3.67073	16.1933	304.217	0.139358	0.110649	0.748736	3.09955	-2593.92	409.348			7.33003	15.8528	7.83375	12.1999
	2.9968	12.3625	6.59904	11.1942	6.23027	28.3962	2.74314	13.1545	6.94851	17.2199	3.84147	15.9937	298.396	0.139479	0.111147	0.739377	3.10827	-2597.17	422.54			7.31943	15.2736	7.61539	12.3517
	2.99884	12.495	6.49851	10.6454	6.22971	27.142	2.68755	12.3555	6.98923	17.3971	4.00344	15.7885	299.98	0.139294	0.111136	0.728694	3.11686	-2602.07	436.025			7.33078	14.6724	7.3441	12.3963
	3.04496	12.6597	6.33658	10.321	6.2273	26.0206	2.72717	11.9927	7.05658	17.2896	3.92362	15.6256	307.855	0.138746	0.111477	0.717661	3.12464	-2607.59	448.785			7.34708	14.1897	7.25883	12.2796
	3.09315	12.7118	6.35327	10.0882	6.3719	24.7021	2.71891	11.5184	7.15102	17.6089	3.99595	15.1329	314.415	0.13845	0.111632	0.716497	3.12946	-2613.61	461.468			7.38606	13.7207	7.12943	12.2459
	3.18117	12.9291	6.19979	9.81406	6.63353	24.1106	2.70827	11.179	7.27484	17.6812	4.03259	15.0305	324.489	0.138348	0.111548	0.714585	3.14992	-2620.3	473.747			7.4367	13.5194	7.05404	12.2481
	3.19535	13.0959	6.12439	9.36303	7.06325	23.665	2.69643	10.9816	7.11696	17.3283	4.04177	14.9049	340.769	0.138099	0.111708	0.702993	3.17057	-2627.95	484.07			7.4719	13.3638	6.93166	12.0917
	3.23291	13.3054	6.08833	9.11322	6.96446	23.6907	2.72483	10.9481	7.13977	16.8891	3.98789	14.4799	358.248	0.137152	0.111786	0.708341	3.17429	-2637.69	490.374			7.54222	13.2561	6.93756	11.7856
	3.31213	13.2274	6.17526	8.15384	7.01681	23.8471	2.76971	10.8092	6.99403	15.5982	4.04278	13.7692	371.966	0.136826	0.111514	0.711769	3.18217	-2648.3	496.481			7.57162	13.0059	6.85764	11.1367
	3.34727	13.3978	6.20999	8.05551	7.10834	24.3466	2.79439	10.7813	7.03248	14.8724	4.0079	13.5782	377.787	0.137015	0.110942	0.712535	3.19423	-2660.34	501.482			7.6517	13.1701	6.86938	10.8195
	3.35719	13.8786	6.28799	7.93869	7.28795	24.2141	2.78841	10.5581	6.83153	13.916	3.84866	13.545	379.49	0.136294	0.110587	0.711734	3.19533	-2672.43	504.572			7.84128	13.1469	6.72601	10.4366
	3.35984	14.6223	6.31519	7.60952	7.43495	24.5174	2.79133	10.4744	6.66434	12.9745	3.8213	13.3865	389.033	0.136268	0.110493	0.709525	3.19242	-2683.75	505.491			8.09911	13.1873	6.64335	10.0608
	3.3086	15.0244	6.24453	7.29728	7.48641	23.9918	2.7702	10.0985	6.47794	12.2749	3.84615	13.0982	397.948	0.136016	0.110223	0.709569	3.1831	-2695.2	505.209			8.19252	12.9252	6.44887	9.73975
	3.22644	15.1846	6.25242	6.95129	7.48566	23.729	2.76281	9.87627	6.4171	11.5122	3.9158	12.7847	407.683	0.135601	0.109566	0.703753	3.16983	-2707.17	503.533			8.22115	12.722	6.35206	9.40424
	3.22329	15.6744	6.25467	6.78817	7.29802	22.2281	2.79662	9.73483	6.39313	10.5257	3.90776	12.2088	419.063	0.1351	0.10912	0.703553	3.15812	-2719.45	501.369			8.38411	12.1048	6.30819	8.88077
	3.2718	16.3321	6.38705	6.43086	7.05445	20.383	2.85033	9.57381	6.62714	9.81572	3.98167	12.1386	424.937	0.134847	0.109083	0.709841	3.15331	-2731.15	499.982			8.66365	11.2894	6.35043	8.64531
	3.3358	16.6673	6.65984	6.08223	6.77822	18.522	2.85519	9.15721	6.93142	9.0848	4.12993	11.936	422.691	0.134894	0.108789	0.715826	3.15532	-2742.19	500.75			8.88764	10.4608	6.3146	8.38358
	3.28206	16.8183	6.68744	5.69742	6.70708	16.9134	2.85862	8.87499	7.16202	8.40007	4.14557	11.9446	425.211	0.134447	0.108133	0.726988	3.1539	-2752.05	500.09			8.92928	9.77262	6.29854	8.16341
	3.32765	16.8685	6.72528	5.29037	6.43165	15.1272	2.93464	8.42468	7.32524	7.57854	4.25224	11.6071	429.15	0.133848	0.108007	0.736077	3.15104	-2761.89	501.523			8.9738	8.94973	6.22819	7.81263
	3.30907	16.8502	6.84382	5.02197	6.1681	14.1331	2.97205	8.41397	7.54506	7.41415	4.41569	11.7675	429.75	0.133804	0.107967	0.744597	3.15636	-2770.96	504.103			9.00104	8.44107	6.31036	7.86577
	3.26719	16.8205	6.86577	4.89601	5.76495	12.9401	3.00916	8.46625	7.82199	7.28634	4.65492	12.3512	421.221	0.133274	0.107051	0.748133	3.16699	-2779.07	506.551			8.98447	7.86701	6.43246	8.09748
	3.31441	16.8293	6.97686	4.77463	5.55994	11.944	3.03639	8.47976	7.97706	7.20219	4.68932	12.5976	416.527	0.133038	0.106378	0.751016	3.17923	-2786.01	511.765			9.04019	7.42619	6.49774	8.16305
	3.35574	17.0632	6.93608	4.82103	5.36435	11.4763	3.08863	8.33996	8.2901	7.54621	4.81797	13.3927	415.018	0.132913	0.105887	0.763558	3.18449	-2792.48	517.155			9.11835	7.22057	6.5729	8.58564
	3.3689	17.1075	6.99805	4.72005	5.24688	10.9494	3.08906	8.24612	8.48863	7.9548	4.95129	14.3545	418.687	0.132835	0.105377	0.771232	3.18102	-2798.21	522.429			9.15816	6.97211	6.60794	9.08688
	3.312	17.4048	6.84375	4.84123	5.15864	10.4191	3.14801	8.16661	8.62113	8.2209	5.04484	14.9621	425.195	0.132579	0.105134	0.780355	3.18798	-2802.68	528.683			9.18685	6.80633	6.64525	9.40928
	3.30981	17.8546	6.761	4.96161	4.97283	10.1499	3.10499	8.12345	8.41119	8.40455	5.14432	16.1117	422.46	0.132637	0.105112	0.781269	3.19522	-2806.06	535.908			9.30848	6.69477	6.54655	9.88686
	3.34593	18.8543	6.87755	5.03168	4.87696	9.71107	3.08201	8.25368	8.38905	8.72166	5.17918	16.5774	414.747	0.132225	0.105742	0.780207	3.20527	-2808.84	544.447			9.69261	6.53991	6.57491	10.1594
	3.30803	19.264	6.96818	5.18788	4.76039	9.31809	2.96737	8.55608	8.41961	8.81252	5.18627	17.1059	409.313	0.132027	0.106276	0.786797	3.20653	-2810.29	548.467			9.84672	6.42212	6.64769	10.3682
	3.27675	19.6885	6.88248	5.25784	4.73066	9.45994	2.91909	8.67706	8.35883	8.96005	5.14557	17.7989	405.621	0.131906	0.106802	0.793906	3.20326	-2811.52	552.094			9.94924	6.48281	6.65166	10.6348
	3.27168	20.0189	7.05781	5.24632	4.88518	9.67881	2.91523	8.95835	8.29376	9.22626	5.01232	18.5766	403.687	0.131997	0.107499	0.801448	3.20223	-2813.01	556.036			10.1161	6.60343	6.72245	10.9384
	3.23483	20.2983	6.97493	5.34659	4.98983	9.88969	2.90907	9.01386	8.3243	9.24075	4.98819	19.1794	398.57	0.131738	0.108115	0.808777	3.21163	-2814.17	554.128			10.1693	6.74203	6.74908	11.1361
	3.11255	20.5189	7.00509	5.3023	5.15274	9.95028	2.85571	9.11271	8.0712	8.84222	5.14226	20.8487	388.258	0.132003	0.108812	0.806609	3.23437	-2814.75	551.057			10.2122	6.80177	6.67987	11.6111
	3.07364	20.8618	6.95751	5.1688	5.31796	10.2936	2.88968	9.38197	8.33992	8.7892	5.22934	22.4167	377.719	0.132401	0.10964	0.802254	3.25729	-2815.11	549.92			10.2976	6.9268	6.87052	12.1451
	3.03063	20.1725	6.9403	5.12228	5.28322	10.5518	3.01642	9.75336	8.5297	8.75771	5.34837	23.093	364.965	0.131835	0.110335	0.797648	3.27892	-2815.26	546.884			10.0478	6.98575	7.09983	12.3997
	2.95402	19.8047	6.8933	5.09496	5.52756	11.0077	3.09199	10.0771	8.89987	9.01271	5.51061	23.6707	353.111	0.131865	0.110162	0.7936	3.29722	-2814.72	540.251			9.88401	7.21007	7.35633	12.7314
	2.90811	19.396	6.62771	5.30166	5.62092	11.1244	3.14912	10.4368	9.10704	9.92503	5.73824	25.4125	345.89	0.132253	0.110487	0.787399	3.30942	-2813.39	534.815			9.64392	7.349	7.56433	13.6919
	2.91524	19.4096	6.65233	5.45236	5.68792	11.221	3.22423	10.7659	9.39088	10.9859	5.99592	26.9351	344.355	0.132839	0.110372	0.781288	3.31846	-2811.71	530.378			9.65906	7.45376	7.79366	14.639
	2.94369	19.5535	6.5796	5.58403	5.7359	11.1758	3.26363	10.9443	9.64409	12.7035	6.19829	27.2408	344.959	0.133205	0.110548	0.778515	3.32207	-2809.78	522.098			9.69227	7.49856	7.95067	15.3809
	2.94161	20.1704	6.43931	5.78169	5.72049	11.0545	3.30303	11.3102	10.2001	13.337	6.3851	27.3471	349.25	0.133251	0.110854	0.778708	3.32631	-2807.63	513.849			9.85045	7.51888	8.27112	15.6897
	3.00688	21.0302	6.54856	5.85586	5.78548	11.1199	3.35843	11.8681	10.3798	14.4402	6.59913	27.4462	357.11	0.133445	0.110392	0.770522	3.32662	-2805.39	510.163			10.1952	7.58707	8.53543	16.1619
	3.16766	21.1064	6.57829	6.0046	5.73586	10.6929	3.43616	12.3456	10.4673	15.7948	6.9378	26.9236	364.354	0.132871	0.110286	0.773776	3.32294	-2802.68	506.124			10.2841	7.47779	8.74969	16.5521
	3.23476	21.1113	6.68404	6.22913	5.66202	10.4121	3.44312	12.5743	10.6436	17.1547	7.25982	26.3196	370.36	0.132945	0.110144	0.77581	3.32014	-2798.82	497.512			10.3434	7.43443	8.887	16.9114
	3.21714	21.7048	6.71617	6.32805	5.60499	10.3719	3.37255	12.7198	10.94	18.487	7.72476	26.7264	379.066	0.133026	0.109974	0.775097	3.31358	-2793.72	490.896			10.546	7.43498	9.01079	17.646
	3.2316	21.712	6.82435	6.43551	5.42645	10.197	3.37751	13.1555	11.2002	19.3028	8.2089	27.3011	386.625	0.133188	0.110023	0.771384	3.30596	-2788.22	486.209			10.5893	7.353	9.2444	18.2709
	3.3178	23.0309	6.91951	6.43138	5.49345	10.1621	3.48426	13.2134	11.4187	20.2689	9.0553	26.5672	391.438	0.132598	0.109751	0.771684	3.29859	-2782.36	477.145			11.0894	7.36232	9.37213	18.6304
	3.35007	24.5686	7.22387	6.48742	5.7518	10.6422	3.66346	13.2505	11.9029	21.0754	9.87679	26.1795	394.531	0.13256	0.109924	0.765361	3.29892	-2775.5	465.137			11.7142	7.62714	9.60561	19.0439
	3.4258	25.6952	7.46081	6.60305	5.84949	11.2262	3.7365	13.4862	12.4081	21.1321	10.5774	25.9624	393.117	0.132919	0.110238	0.757512	3.29415	-2767.24	465.709			12.1939	7.89291	9.87694	19.224
	3.46995	25.7668	7.50968	6.59199	6.10317	11.8979	3.7756	13.6278	12.6755	21.7026	11.3556	25.4992	384.953	0.133039	0.110131	0.743176	3.28533	-2758.81	476.172			12.2488	8.19769	10.0263	19.5192
	3.43184	25.9442	7.67363	6.65372	6.34529	12.8251	3.93782	13.9376	13.5275	21.904	12.133	24.6951	374.518	0.133675	0.110409	0.726559	3.27155	-2749.97	490.998			12.3499	8.60804	10.4676	19.5774
	3.36822	26.1901	7.53133	6.70736	6.69895	14.0391	4.00586	14.2172	14.0356	21.4236	12.5834	24.19	364.808	0.133634	0.110173	0.715527	3.25938	-2740.21	507.555			12.3632	9.14848	10.7529	19.399
	3.34196	26.7298	7.54153	6.70714	7.14693	15.0266	3.99187	14.326	14.1636	20.9164	12.7447	22.7869	356.563	0.133442	0.10965	0.713034	3.24715	-2730.88	524.872			12.5378	9.62688	10.8272	18.816
	3.34516	26.6412	7.68867	6.80306	7.3572	16.6136	3.99451	14.0938	14.6085	20.628	13.1777	20.6218	350.282	0.133348	0.109333	0.70833	3.24375	-2721.89	548.745			12.5583	10.2579	10.8989	18.1425
	3.2871	26.755	7.66303	6.82523	7.5788	18.3619	3.98145	13.6166	14.9382	20.3014	13.5499	18.5472	346.169	0.133106	0.108432	0.70897	3.24168	-2712.66	573.053			12.5684	10.922	10.8454	17.4662
	3.26036	26.1054	7.77298	7.0458	7.80183	20.0835	3.8687	13.5724	14.9574	19.2883	13.5127	16.4843	340.618	0.133273	0.107837	0.706948	3.24393	-2703.26	604.502			12.3796	11.6437	10.7995	16.4284
	3.20839	25.1009	7.69247	7.21688	8.00774	21.6931	3.74212	13.1635	15.2084	18.2543	13.3545	14.2636	329.182	0.132914	0.107123	0.696414	3.24384	-2693.54	638.499			12.0006	12.3059	10.7047	15.2908
	3.22331	25.0695	7.55781	7.57062	8.57322	23.1285	3.70384	12.7828	14.9886	17.0441	13.1151	12.753	322.081	0.132086	0.106926	0.694216	3.24357	-2684.15	680.965			11.9502	13.0908	10.4918	14.3041
	3.18994	25.9883	7.61477	7.84036	9.43003	24.6078	3.57926	11.7391	14.5305	15.3489	12.7376	10.9849	320.715	0.131384	0.106481	0.688643	3.2492	-2674.23	773.78			12.2643	13.9594	9.94962	13.0238
	3.22791	25.967	8.04773	8.77094	10.2866	27.0316	3.39969	11.0907	13.7945	14.513	12.1754	9.62539	323.397	0.13041	0.106622	0.685	3.25836	-2663.5	951.175			12.4142	15.3631	9.42831	12.1046
	3.23086	26.4602	8.35327	9.66876	11.082	29.3108	3.29198	10.3129	13.4567	14.7035	11.5949	8.56796	327.589	0.130206	0.106359	0.674398	3.27137	-2653.56	1246.79			12.6814	16.6872	9.02053	11.6221
	3.28444	27.3169	8.65489	12.1021	11.726	30.9667	3.26709	9.78281	13.024	16.6494	11.2389	8.49726	333.104	0.129591	0.10572	0.660969	3.28228	-2643.59	1659.48			13.0854	18.2649	8.69129	12.1285
	3.36281	27.8991	9.17223	15.4444	12.4292	33.259	3.20666	9.50215	12.0909	18.116	10.3227	8.57524	335.875	0.128689	0.105438	0.652786	3.28362	-2633.88	2106.24			13.478	20.3775	8.26657	12.338
	3.46556	28.9111	9.47705	20.669	13.658	34.8248	3.14486	9.25137	11.6033	20.452	9.76413	9.04444	334.644	0.128075	0.106297	0.640641	3.27587	-2624.34	2586.85			13.9512	23.0506	7.99985	13.0869
	3.54371	29.4722	9.8509	29.8582	15.0029	38.514	3.17269	9.10394	10.9731	23.1532	9.0705	9.77981	332.916	0.12792	0.106857	0.630908	3.26756	-2614.94	3078.21			14.289	27.7917	7.74991	14.0012
	3.66661	30.2944	10.2054	37.7142	16.1016	42.1635	3.17168	9.00838	10.2096	25.5332	8.32311	10.6406	330.595	0.127736	0.106951	0.627725	3.26299	-2606.42	3547.5			14.7221	31.9931	7.46323	14.8323
	3.79868	31.2169	10.591	49.2802	17.0718	44.7051	3.32439	9.1214	9.81904	27.8738	7.82154	12.6216	324.358	0.128128	0.107396	0.620443	3.2638	-2598.55	4009.12			15.2022	37.019	7.42161	16.1056
	3.94289	31.2203	11.0983	61.3195	18.2196	47.1271	3.3962	9.49197	9.37573	30.6919	7.11898	13.755	316.295	0.12838	0.108349	0.616081	3.25973	-2591.38	4398.22			15.4205	42.222	7.4213	17.1886
	4.01327	32.533	11.0952	68.1848	18.9451	48.2185	3.45742	9.71933	8.89211	32.5191	6.87154	14.4498	312.917	0.128796	0.108778	0.605166	3.25473	-2585.14	4684.69			15.8805	45.1161	7.35628	17.9468
	4.28586	32.8568	11.3698	71.5549	20.0122	50.0259	3.72358	9.84094	8.81563	33.3777	6.82814	15.11	316.233	0.1287	0.109686	0.598495	3.24624	-2579.7	4842.78			16.1708	47.1977	7.46005	18.4386
	4.45707	33.1735	11.8263	75.099	20.7298	51.092	3.90591	10.2745	8.65095	33.6929	6.6513	16.2808	321.952	0.129444	0.110488	0.603813	3.23779	-2575.26	4882.42			16.4857	48.9736	7.61046	18.875
	4.71521	33.3415	12.1681	77.1654	21.312	50.7589	4.0866	10.5976	8.67894	33.7239	6.68522	17.4592	325.638	0.129971	0.111267	0.607414	3.22661	-2571.58	4868.58			16.7416	49.7454	7.78772	19.2894
	5.01743	33.8079	13.0418	77.8616	21.4798	51.3103	4.3171	10.8441	8.55301	33.0017	6.82886	18.5009	325.071	0.13062	0.111761	0.612924	3.21252	-2568.85	4833.81			17.289	50.2172	7.90475	19.4438
	5.22197	34.3391	13.5301	74.7012	20.997	49.1863	4.46282	10.8217	8.51356	31.1532	7.16883	19.2522	320.426	0.130867	0.112259	0.616842	3.18961	-2567.33	4793.06			17.697	48.2948	7.93269	19.1914
	5.41658	33.3203	14.3917	70.7289	20.5654	45.9979	4.50626	10.8956	8.42165	29.4148	7.40045	19.5096	312.855	0.130888	0.113313	0.62157	3.17164	-2566.66	4731.9			17.7096	45.7641	7.94115	18.7749
	5.55875	31.8215	15.2349	63.5511	20.4879	44.2753	4.50459	10.9268	8.30979	27.0537	7.55763	19.8413	308.751	0.130889	0.112835	0.623152	3.1532	-2566.06	4648.27			17.5384	42.7715	7.91372	18.1509
	5.6152	29.4251	16.2964	53.4774	19.8255	41.729	4.54233	10.8399	8.33225	23.8947	7.76964	20.0048	303.652	0.131112	0.112732	0.631461	3.13702	-2566.13	4533.43			17.1122	38.344	7.90482	17.223
	5.7153	26.7215	17.4836	46.9776	19.3687	39.6415	4.56918	10.681	8.25981	21.3692	7.82835	20.5322	295.561	0.130803	0.112512	0.6429	3.12237	-2567.21	4378.15			16.6401	35.3293	7.83667	16.5766
	5.80915	24.5826	18.4407	40.7854	18.6601	37.5982	4.49161	10.3879	8.07939	19.5383	7.64204	21.0556	288.108	0.130948	0.112166	0.651821	3.10571	-2568.64	4177.01			16.2775	32.3479	7.65298	16.0787
	5.84364	22.6924	19.2279	34.4877	17.7252	34.9918	4.47755	10.0775	7.97058	16.8411	7.60579	21.2847	281.137	0.130843	0.111711	0.655561	3.10069	-2570.4	3934.38			15.9213	29.0683	7.50854	15.2438
	5.81616	20.4487	19.8806	29.2714	16.4863	32.6904	4.41973	10.2146	8.02319	14.3732	7.47852	21.8237	278.342	0.131516	0.110668	0.671168	3.10125	-2572.99	3651.82			15.3818	26.1494	7.55249	14.5585
	5.75621	17.8182	20.2589	22.3022	15.2762	28.7396	4.3452	10.1058	8.37961	12.7709	7.31884	22.3173	282.901	0.132156	0.109894	0.684019	3.09996	-2576.5	3338.05			14.6111	22.106	7.6102	14.1356
	5.71751	14.8729	20.3546	17.8273	14.5308	26.069	4.27696	10.4674	8.87022	11.4763	7.22503	22.9203	292.807	0.132942	0.109058	0.697485	3.09867	-2581	3001.33			13.6484	19.4757	7.87154	13.8739
	5.66713	13.2138	20.3912	14.2835	13.6109	23.6465	4.29335	10.617	9.46799	10.5966	7.07064	23.1793	299.135	0.133326	0.108296	0.706372	3.09832	-2586.21	2662.61			13.0907	17.1803	8.12611	13.6155
	5.59023	12.292	20.1865	11.5683	12.3075	20.7808	4.3787	10.606	9.85771	9.91118	6.84907	24.2449	298.73	0.133648	0.108286	0.712386	3.10067	-2592.8	2328.86			12.6896	14.8855	8.28081	13.6684
	5.62668	11.9721	19.9897	9.63779	11.3848	18.105	4.46377	10.7125	10.2945	8.98557	6.7374	24.6292	298.098	0.133814	0.10768	0.71035	3.10177	-2601.44	1993.67			12.5295	13.0425	8.49026	13.4507
	5.52419	12.1563	19.0577	7.99048	10.0568	14.6538	4.51998	11.215	10.732	8.04722	6.64447	24.2399	302.232	0.134177	0.107076	0.708504	3.10179	-2612.25	1675.07			12.246	10.9004	8.82233	12.9772
	5.28534	12.6585	18.3012	7.37927	8.88484	12.2994	4.592	11.7191	11.0414	7.43716	6.75387	24.8634	308.879	0.134101	0.106541	0.712509	3.10838	-2625.21	1397.03			12.0817	9.52117	9.11751	13.0182
	5.17767	13.2229	18.0668	6.97442	7.91723	9.87415	4.57891	12.0995	11.2192	7.16714	6.5963	25.0433	322.1	0.134016	0.106228	0.715262	3.10897	-2640.5	1164.32			12.1558	8.25526	9.29921	12.9356
	5.00914	14.122	17.4318	6.62747	7.25599	8.29665	4.722	12.5903	11.1706	6.97389	6.69977	24.9793	334.996	0.133752	0.105546	0.717635	3.11385	-2658.04	956.686			12.1876	7.39337	9.49427	12.8843
	4.84319	15.8989	17.0585	6.31194	6.73811	6.69721	4.67955	13.4505	11.1323	6.86492	6.63905	25.1816	345.602	0.133868	0.104916	0.721445	3.12169	-2675.92	756.542			12.6002	6.58242	9.75411	12.8952
	4.8825	17.9654	16.9733	6.20205	6.40508	6.19881	4.80906	13.8743	11.0202	6.62041	6.39141	24.9452	349.067	0.133794	0.104785	0.7276	3.12853	-2693.94	559.819			13.2737	6.26865	9.90117	12.6523
	4.82284	19.1036	16.5778	6.32554	6.02483	6.17615	4.85691	14.1327	10.9408	6.6284	6.3382	24.3968	344.83	0.134187	0.104648	0.736134	3.13677	-2710.96	359.288			13.5014	6.17551	9.97682	12.4545
	4.8659	19.9346	16.427	6.47818	5.85366	6.0672	4.83065	14.8016	10.8512	6.7658	6.32503	23.8289	346.698	0.134535	0.104659	0.746095	3.13512	-2726.27	159.78			13.7425	6.13301	10.1612	12.3066
	4.84952	20.4683	16.1597	6.73655	5.69717	6.22764	4.95069	15.0418	10.8485	6.87788	6.21989	24.46	356.358	0.135068	0.104525	0.757593	3.14651	-2738.47	-15.7211			13.8259	6.22045	10.2803	12.5192
	4.86578	20.8823	16.5727	7.08813	5.69749	6.47813	4.89022	14.9189	10.5561	6.96678	6.06484	25.8946	363.236	0.135699	0.104541	0.765717	3.144	-2747.54	-170.938			14.1069	6.42125	10.1217	12.9754
	4.8303	20.8975	16.6824	7.18487	5.83728	6.74889	4.7956	14.8599	10.2312	7.27644	5.95939	26.2117	369.651	0.136163	0.105432	0.770398	3.15008	-2753.12	-321.982			14.1367	6.59035	9.96224	13.1492
	4.79385	20.6923	16.2214	7.52983	6.14819	7.24571	4.72045	14.879	10.0977	7.43039	5.84779	26.9805	369.48	0.136658	0.106756	0.770672	3.15609	-2755.42	-454.38			13.9025	6.97458	9.89906	13.4196
	4.67239	20.5103	15.941	8.22809	6.35267	7.50645	4.6577	14.7146	10.0193	7.55228	5.61192	27.3914	365.457	0.136669	0.107783	0.771245	3.14991	-2754.74	-575.793			13.7079	7.3624	9.79717	13.5185
	4.5698	19.604	15.2216	8.53144	6.82312	7.8648	4.55503	14.2392	9.5749	7.74011	5.48881	27.7431	357.947	0.136567	0.108412	0.772418	3.15326	-2752.22	-671.513			13.1318	7.73978	9.45636	13.6573
	4.34389	18.2243	14.9824	8.94415	7.31902	8.32395	4.32278	14.0171	9.10008	8.45593	5.3908	28.4976	348.596	0.136481	0.10839	0.765407	3.15569	-2748.09	-741.279			12.5169	8.1957	9.14666	14.1148
	4.22335	17.6532	14.7457	9.18302	7.79827	8.69705	4.14172	14.1244	8.75365	8.75481	5.27284	29.083	346.92	0.136969	0.108677	0.760684	3.15506	-2743.95	-784.984			12.2074	8.55945	9.00658	14.3702
	4.04412	16.5743	14.6524	9.46561	8.19948	9.20769	3.94057	13.921	8.09004	8.98301	5.13599	29.4577	357.032	0.137741	0.108253	0.755461	3.14319	-2740.04	-807.35			11.7569	8.9576	8.65054	14.5256
	3.96522	15.8808	14.6034	9.77189	8.80504	9.75886	3.55837	14.1285	7.57901	9.0815	5.09823	28.657	362.178	0.137989	0.108404	0.75257	3.1208	-2736.38	-832.771			11.4832	9.44526	8.42196	14.2789
	3.8437	14.687	14.1713	9.72184	8.99897	9.96022	3.37724	14.7542	7.39129	9.16096	5.01643	27.651	361.392	0.138499	0.108503	0.750435	3.10607	-2733.33	-854.191			10.9007	9.56034	8.50757	13.9428
	3.90603	13.5481	13.9892	9.87463	9.11288	10.1379	3.34089	15.9395	7.26964	8.86754	5.00969	26.9223	355.474	0.138904	0.108312	0.75314	3.09339	-2730.5	-862.338			10.4811	9.70847	8.85002	13.5998
	3.83998	12.6044	13.9213	9.86654	9.0632	10.3514	3.31279	16.1907	7.07238	8.65073	4.97883	26.3511	349.618	0.139217	0.10828	0.756196	3.08126	-2727.44	-876.152			10.1219	9.76039	8.85863	13.3269
	3.81688	11.7417	13.6461	9.61967	9.04203	10.1734	3.22982	16.3591	6.97869	8.52849	4.93069	25.4455	343.733	0.139651	0.108963	0.759585	3.07097	-2724.48	-880.045			9.7349	9.6117	8.85586	12.9682
	3.88996	10.5146	14.0218	9.36374	8.91911	9.92282	3.24809	16.6874	7.10044	8.24128	4.87392	24.2723	338.732	0.140486	0.109487	0.764282	3.06818	-2721.89	-888.209			9.47547	9.40189	9.01197	12.4625
	3.8777	9.80724	14.1281	8.80321	8.88886	9.56625	3.24333	17.2058	7.2297	7.51357	4.97752	23.6147	337.845	0.140407	0.110349	0.770741	3.05579	-2719.52	-891.924			9.27102	9.08611	9.22627	12.0353
	3.87684	9.02472	14.3547	8.37466	8.76201	8.98874	3.21242	17.6444	7.24381	7.10064	5.01503	22.9826	339.772	0.14047	0.110225	0.779835	3.05634	-2717.15	-891.519			9.0854	8.70847	9.36686	11.6994
	3.93298	8.78609	14.6201	7.9563	8.50728	8.39898	3.17413	18.0196	7.44268	6.54872	4.96635	21.9963	339.25	0.140026	0.11029	0.785436	3.05776	-2714.8	-895.336			9.11306	8.28752	9.54547	11.1704
	3.9769	8.56079	15.6172	7.60047	7.94459	7.64109	3.21734	18.4523	7.5074	6.21323	4.8956	21.5527	341.224	0.139674	0.110102	0.787112	3.0668	-2712.55	-894.837			9.38498	7.72872	9.72569	10.8872
	4.04393	8.50809	16.2059	7.20584	7.68729	7.35173	3.21602	18.9789	7.51315	5.71453	4.87881	21.2838	345.517	0.139653	0.109596	0.785867	3.06973	-2710.26	-892.676			9.58596	7.41495	9.9027	10.6257
	3.93778	8.46836	16.9899	6.62779	7.77436	6.85434	3.1349	18.4708	7.40792	5.48839	4.71632	20.7272	354.309	0.139461	0.10881	0.789389	3.06961	-2708.02	-887.783			9.79868	7.0855	9.67122	10.3106
	3.94978	8.3199	17.6515	6.34962	7.88677	6.57636	3.10006	18.9696	7.45994	5.26285	4.6441	20.4191	366.639	0.139724	0.107562	0.793182	3.08469	-2706.05	-878.005			9.97373	6.93758	9.84319	10.1087
	3.92954	8.11782	17.8344	6.02303	8.19958	6.6348	3.04533	19.8624	7.45124	5.10052	4.55105	20.2511	376.308	0.139474	0.106563	0.792603	3.10014	-2704.33	-862.555			9.96059	6.95247	10.1196	9.96756
	3.90273	7.7245	17.7662	6.2026	8.30814	6.79237	3.00883	20.8913	7.41088	5.03804	4.49871	19.8167	387.348	0.138871	0.105983	0.787096	3.1035	-2702.66	-839.833			9.79782	7.10104	10.437	9.78448
	3.90548	7.46143	17.7775	6.40096	8.37584	7.55075	2.98025	21.2463	7.37114	5.02788	4.37825	20.0455	393.858	0.138465	0.10551	0.778483	3.10442	-2700.91	-818.7			9.7148	7.44252	10.5326	9.8172
	3.91449	7.43068	17.3937	6.73152	8.43192	8.23016	3.07965	21.5118	7.4033	5.10663	4.30033	20.5664	395.174	0.138141	0.105237	0.775384	3.10762	-2699.47	-789.761			9.57962	7.79786	10.6649	9.99113
	3.85924	7.04793	16.7855	6.89221	8.31238	9.00946	3.07389	21.8298	7.12709	5.33441	4.25336	19.7729	400.28	0.13723	0.105358	0.776325	3.10933	-2698.33	-746.432			9.2309	8.07135	10.6769	9.78689
	3.81207	6.77773	15.4617	7.3722	8.30078	9.52099	2.99863	21.2439	6.91242	5.50276	4.30848	19.51	415.557	0.136451	0.10499	0.783108	3.1179	-2697.06	-696.674			8.68383	8.39799	10.385	9.77375
	3.72274	6.6748	14.5839	7.76484	8.17089	9.91592	2.98724	21.1304	6.87176	5.52058	4.29226	19.3848	429.916	0.135925	0.105095	0.782232	3.13372	-2695.66	-650.465			8.32714	8.61722	10.3298	9.73254
	3.66364	6.5488	13.3622	7.84154	7.9792	10.1922	2.9754	21.522	6.93659	5.62811	4.28863	19.2139	433.396	0.135346	0.104963	0.780512	3.1489	-2694.72	-603.31			7.85821	8.67098	10.478	9.71022
	3.69455	6.43904	12.874	7.85249	7.95226	10.7195	2.98786	21.7742	6.83082	5.71056	4.25134	18.8827	435.226	0.134691	0.105359	0.774122	3.15631	-2693.71	-556.197			7.66919	8.84141	10.531	9.61487
	3.6931	6.50417	12.6561	8.1611	7.72112	11.3636	3.04488	21.7751	6.9411	5.87499	4.27135	18.7454	448.474	0.133617	0.106021	0.764093	3.16156	-2692.35	-517.005			7.61779	9.08194	10.587	9.6306
	3.74663	6.61594	12.6113	8.35024	7.50758	11.6184	3.04628	21.6827	6.89216	6.1052	4.27204	17.9441	457.502	0.133139	0.106048	0.758479	3.17014	-2691.45	-480.26			7.65795	9.15874	10.5404	9.44046
	3.73957	6.57869	12.3276	8.62946	7.25004	11.7527	3.04958	22.2365	6.97058	6.15671	4.27687	16.7451	460.846	0.132608	0.105855	0.75263	3.17578	-2691.1	-439.388			7.54863	9.21075	10.7522	9.05956
	3.71034	6.46618	12.2098	8.42351	7.04305	11.8836	2.9854	21.9492	6.86283	6.23678	4.2651	15.5798	460.472	0.13249	0.105678	0.7426	3.17343	-2690.16	-396.032			7.4621	9.11672	10.5991	8.69389
	3.67219	6.57004	12.0199	8.22862	6.86077	11.8714	3.00785	22.2576	7.03166	6.23267	4.25088	15.4143	452.49	0.13253	0.105741	0.739484	3.16971	-2689.18	-356.374			7.42072	8.98693	10.7657	8.63262
	3.67191	6.83173	11.8479	7.91535	6.78618	12.0945	3.05535	22.9799	7.14966	6.26845	4.21045	15.5843	442.569	0.132323	0.106047	0.72915	3.16391	-2689.18	-316.57			7.45051	8.932	11.0617	8.68774
	3.73944	7.15738	11.6524	7.60964	6.62841	12.6646	3.07717	23.3268	7.30991	6.37414	4.25248	16.1566	440.618	0.132685	0.106184	0.723497	3.16671	-2689.45	-270.195			7.51642	8.96754	11.238	8.92775
	3.68057	7.34339	11.5794	8.11943	6.63052	13.8707	3.14257	23.6615	7.5046	7.11723	4.28289	17.0662	441.165	0.133089	0.106662	0.715947	3.17022	-2689.08	-219.815			7.53446	9.54021	11.4362	9.48879
	3.58291	7.69533	11.0354	8.47733	6.5674	15.4645	3.09549	23.449	7.84423	7.96263	4.31213	18.2617	434.043	0.133553	0.106524	0.711005	3.16938	-2689.36	-162.185			7.43789	10.1698	11.4629	10.1788
	3.45111	7.97519	10.7045	9.20033	6.55748	16.8677	3.10607	24.1857	7.8436	8.80774	4.33867	19.2186	417.214	0.134127	0.106279	0.705142	3.18036	-2690.5	-97.6039			7.37693	10.8752	11.7118	10.7883
	3.35503	8.24567	10.005	10.5702	6.91017	18.2464	3.14548	24.2926	7.91774	9.38475	4.48691	20.2504	402.053	0.134645	0.106476	0.698924	3.18546	-2691.09	-32.6266			7.2019	11.9089	11.7853	11.374
	3.35971	8.59495	9.531	11.4281	7.24909	19.8322	3.15939	24.954	8.15934	10.06	4.52878	21.3673	390.961	0.135345	0.107409	0.694163	3.18641	-2691.59	29.1073			7.16189	12.8365	12.0909	11.9853
	3.41283	9.03534	8.98881	13.5135	7.59124	21.4383	3.24171	25.2205	8.41901	10.6081	4.51103	22.262	388.616	0.136265	0.108446	0.687599	3.19976	-2693.39	85.1859			7.14566	14.181	12.2937	12.4604
	3.46123	9.3354	8.75099	16.6788	7.90464	22.7017	3.30744	25.5451	8.80051	11.3772	4.55355	22.5538	382.796	0.137544	0.109104	0.680619	3.21951	-2694.95	140.274			7.18254	15.7617	12.551	12.8282
	3.50473	9.68897	8.60981	19.6109	8.47172	24.7087	3.34497	25.3156	8.96925	12.0292	4.5949	22.6362	366.802	0.138721	0.109147	0.670763	3.24144	-2695.22	197.646			7.26784	17.5971	12.5433	13.0867
	3.4882	10.0362	8.59574	23.4313	9.21606	27.2791	3.41878	26.1485	9.0804	12.7934	4.59737	22.6391	347.331	0.138526	0.109642	0.664357	3.25543	-2696.27	254.218			7.37337	19.9755	12.8826	13.3433
	3.57427	10.4134	8.38537	27.7327	9.67233	29.9418	3.41083	26.1871	8.96667	13.4929	4.57712	22.9795	327.009	0.138603	0.109993	0.669432	3.27447	-2698.05	304.943			7.45769	22.4489	12.8549	13.6832
	3.68951	10.5368	8.60311	31.2397	9.86058	30.3274	3.44655	26.104	8.92305	13.5725	4.50055	22.9445	315.536	0.138937	0.110416	0.674907	3.29448	-2698.46	347.952			7.60979	23.8093	12.8245	13.6725
	3.77024	10.9	8.73303	34.3489	10.0419	31.4598	3.43412	25.8223	9.22674	13.5117	4.52672	21.8971	310.791	0.139859	0.110884	0.681578	3.30757	-2698.54	389.735			7.8011	25.2835	12.8277	13.3119
	3.83974	11.2729	8.9693	36.0994	10.1366	32.4126	3.43695	25.1226	9.26242	13.4412	4.33935	20.9323	300.597	0.141062	0.111094	0.684569	3.33538	-2699.68	430.327			8.02733	26.2162	12.6073	12.9043
	3.92026	11.4697	9.17139	38.6097	10.3036	32.4357	3.41129	24.7113	9.09363	13.2902	4.19077	19.8119	291.573	0.141554	0.111181	0.683198	3.36541	-2700	468.835			8.18711	27.1163	12.4054	12.4309
	3.91264	11.6105	9.51828	39.6362	10.6844	32.6203	3.34141	24.7937	8.93803	13.1737	4.06879	18.7157	290.468	0.141429	0.110417	0.690351	3.38721	-2698.78	504.311			8.34713	27.647	12.3577	11.9861
	3.96334	11.7017	10.0098	40.3056	10.9226	32.0697	3.2987	25.1231	8.98827	12.7655	3.95997	17.6757	299.433	0.14113	0.109775	0.694548	3.40227	-2698.86	538.468			8.55828	27.766	12.47	11.4671
	3.93339	11.8037	10.7732	40.726	10.8219	30.442	3.25191	25.3873	8.93467	12.2175	3.78343	16.5041	315.735	0.140478	0.109342	0.69956	3.4054	-2699.37	567.373			8.83677	27.33	12.5246	10.835
	3.93246	11.8348	11.4899	39.815	10.7277	28.2058	3.1611	25.535	8.98907	11.4213	3.62312	15.1199	325.637	0.140625	0.108811	0.708697	3.40305	-2698.06	598.576			9.08573	26.2495	12.5617	10.0548
	3.95624	11.6627	11.9164	37.9548	10.8644	24.9286	3.17703	25.6076	9.08051	10.5029	3.5493	13.2481	328.905	0.140778	0.108129	0.707768	3.39426	-2696.36	632.642			9.17846	24.5826	12.6217	9.10011
	3.87855	11.4608	12.304	36.6834	11.0892	22.7198	3.12419	26.1399	9.33351	9.87923	3.49736	11.6103	336.652	0.140471	0.107558	0.706102	3.39242	-2696.28	664.394			9.21445	23.4975	12.8659	8.32897
	3.88035	11.2339	12.8226	34.7089	11.5028	20.0891	3.0579	25.9773	9.05775	8.97677	3.30697	11.0356	351.988	0.140195	0.106531	0.706384	3.38736	-2695.28	692.673			9.31229	22.1002	12.6977	7.7731
	3.88584	11.0495	13.2829	33.3784	11.6513	17.2221	3.07708	26.9908	9.51191	8.73626	3.21152	10.9562	370.13	0.139404	0.105576	0.713724	3.36643	-2692.57	719.945			9.40606	20.7506	13.1933	7.63466
	3.87105	11.4153	13.9914	31.1454	11.5798	15.3734	3.09989	27.9203	9.74366	8.83533	3.2158	11.2177	387.318	0.138959	0.105154	0.720448	3.34265	-2691.44	746.619			9.75927	19.3662	13.588	7.75627
	3.88839	11.335	14.0592	29.4226	11.3527	12.8993	3.18453	28.0379	9.98563	9.32345	3.3854	12.277	402.451	0.138708	0.105335	0.721991	3.32455	-2692.02	772.657			9.76087	17.8915	13.736	8.32863
	3.83382	11.445	13.9232	27.2559	11.0801	10.9551	3.17885	28.1216	10.2587	9.84639	3.55152	13.9976	411.363	0.138943	0.105374	0.728597	3.3239	-2692.27	792.901			9.73401	16.4304	13.8531	9.13183
	3.79556	11.4522	13.326	25.3953	10.8993	9.23472	3.15649	27.348	10.5358	10.7712	3.61821	16.2431	412.653	0.138944	0.1059	0.734089	3.3258	-2692.31	806.83			9.5246	15.1764	13.6801	10.2108
	3.71209	11.4529	12.822	23.9141	10.5591	8.31632	3.17467	26.4187	10.7597	13.1291	3.99972	19.7853	413.353	0.139172	0.105972	0.739751	3.32914	-2694.47	809.747			9.32899	14.2632	13.451	12.3047
	3.64698	11.463	12.3186	23.5923	9.86613	7.18362	3.1796	26.3004	11.0987	15.742	4.57557	25.1056	415.458	0.139849	0.106329	0.753121	3.33224	-2706.65	809.395			9.14285	13.5474	13.5262	15.1411
	3.59915	11.4989	11.4265	22.4802	8.96809	6.53926	3.20622	27.9209	11.1212	20.7349	5.31554	29.8003	411.682	0.140018	0.107023	0.765599	3.32934	-2708.45	806.986			8.84155	12.6625	14.0828	18.6169
	3.53079	11.6696	10.6631	22.3104	8.04418	5.86467	3.29949	29.1204	11.4435	27.5961	6.33508	34.1275	398.561	0.140448	0.107389	0.773616	3.3163	-2606.89	801.224			8.62116	12.0731	14.6211	22.6862
	3.52794	11.757	9.91786	22.5466	7.36275	6.13565	3.29988	28.4537	11.2643	35.6951	7.2318	39.2666	382.752	0.140842	0.107467	0.779551	3.31185	-2420.82	791.938			8.40092	12.015	14.3393	27.3978
	3.49342	11.59	9.15156	23.6728	6.60548	6.50826	3.32486	29.0898	11.2418	45.9538	8.29878	43.7687	367.783	0.140745	0.107751	0.789416	3.2997	-2178.82	781.27			8.07834	12.2622	14.5522	32.6738
	3.5327	11.7863	8.37958	24.9924	5.93939	6.88039	3.30877	29.4029	11.26	57.1256	9.09007	48.3018	356.256	0.14084	0.107767	0.803884	3.2873	-1896.13	769.94			7.89953	12.6041	14.6572	38.1725

## Sheet: P209 U3
	Ra Li	Oi Li	Oe Li	MF Li	ICO Li	LO Li	Ra Re	Oi Re	Oe Re	MF Re	ICO Re	LO Re	EKG	Kippwinkel	Rotwinkel	Kraft x	Kraft y	Druck li	Druck re			Bauch links	Rücken links	Bauch rechts	Rücken rechts
	1.85212	4.07092	3.66741	16.9532	6.63589	4.31481	2.22426	13.4433	2.40503	31.1596	6.60393	26.8633	388.396	0.152651	0.250749	1.10486	3.00359	49	-2665.78			3.19682	9.30131	6.02419	21.5423
	1.99789	3.89147	3.60849	16.9501	5.73978	4.03709	2.40945	12.9504	2.45772	37.3362	7.67999	28.8018	393.996	0.152839	0.25171	1.11416	3.00984	46	-2608			3.16595	8.90898	5.9392	24.606
	2.14229	3.86613	3.54076	16.609	5.15589	3.93566	2.64318	12.4975	2.51846	42.2121	8.95669	31.3354	388.543	0.152924	0.251943	1.12797	3.017	1.21289	-2551.53			3.18306	8.56685	5.88637	27.5014
	2.30937	4.02363	3.36299	15.9299	4.64861	3.7828	2.92389	12.222	2.50446	44.9109	10.4161	33.2119	372.738	0.152622	0.25206	1.14295	3.01728	11	-2493.33			3.232	8.12046	5.88344	29.513
	2.59681	4.1463	3.47307	15.4002	4.33261	3.71583	3.20831	11.6638	2.5364	47.7198	11.8487	34.7183	357.052	0.152294	0.252319	1.15597	3.01783	200.33	L			3.40539	7.8162	5.80283	31.4289
	2.90366	4.41485	3.63822	14.6983	4.18485	3.60745	3.58754	10.6305	2.5679	49.483	12.5896	35.1591	344.269	0.152068	0.252139	1.17063	3.01698	451.366	-2395.37			3.65224	7.49688	5.59531	32.4105
	3.26281	4.63604	3.95422	13.2341	4.01437	3.42989	3.98964	9.79609	2.63621	50.9315	13.5509	35.4369	333.296	0.151797	0.251466	1.17893	3.01186	547.854	-2357.89			3.95102	6.89279	5.47398	33.3064
	3.56508	4.87034	4.21935	12.1815	3.93513	3.3759	4.30774	8.84723	2.71001	50.9038	13.9779	34.7115	318.311	0.151798	0.250671	1.18144	3.00325	524.554	-2321.74			4.21826	6.49752	5.28833	33.1978
	3.88411	5.05921	4.45809	11.1132	4.00856	3.30564	4.67987	7.73576	2.76471	49.0233	14.388	34.3711	317.203	0.151928	0.249931	1.17837	2.99228	419.234	-2282.19			4.46714	6.14246	5.06011	32.5941
	4.19725	5.30426	4.66208	10.3005	4.16876	3.23445	5.03826	6.95187	2.85739	46.6184	14.5618	33.785	328.965	0.151803	0.249184	1.17227	2.98235	251.551	-2233.43			4.7212	5.90125	4.94917	31.6551
	4.41828	5.70333	4.80979	9.62374	4.16073	3.18834	5.21918	6.18119	2.94344	42.9638	14.4785	32.0239	336.099	0.152094	0.248716	1.17027	2.98358	36.43	-2181.85			4.97713	5.6576	4.78127	29.822
	4.60135	6.001	4.97494	8.94143	4.14601	3.09522	5.40176	5.27007	3.01973	40.2307	13.8867	29.0147	334.12	0.152161	0.248971	1.1655	3.00089	-217.332	-2125.55			5.19243	5.39422	4.56385	27.7107
	4.67488	6.36442	5.09897	8.31838	4.20884	2.98873	5.48632	4.45224	3.14041	37.0374	13.1859	26.3758	323.799	0.152469	0.249001	1.16655	3.01383	-486.693	-2070.97			5.37942	5.17198	4.35965	25.533
	4.62808	6.67382	5.0995	7.45072	4.20309	2.87629	5.46025	4.03706	3.22374	33.2303	12.4945	23.4614	310.991	0.15325	0.248541	1.1638	3.02345	-752.85	-2014.85			5.46713	4.84337	4.24035	23.0621
	4.51053	6.81372	4.9146	6.85615	4.16344	2.761	5.32608	3.57941	3.32751	28.5977	11.3685	19.9736	309.446	0.153589	0.248907	1.16016	3.0356	-1011.45	-1955.32			5.41295	4.59353	4.07767	19.9799
	4.32126	6.99443	4.70888	6.48604	4.11291	2.73251	5.09684	3.24201	3.34851	24.0995	10.506	17.001	323.099	0.154422	0.249385	1.15894	3.04355	-1245.4	-1898.58			5.34152	4.44382	3.89579	17.2022
	4.14041	7.15775	4.459	6.03065	4.03369	2.74342	4.83532	3.14194	3.39348	20.0634	9.30009	14.2106	333.828	0.155231	0.250171	1.16482	3.05559	-1452.58	-1848.04			5.25239	4.26925	3.79025	14.5247
	3.83235	7.41102	4.17406	5.54594	3.91758	2.87954	4.4619	3.0522	3.3864	16.2717	8.17179	11.0736	329.592	0.15537	0.250643	1.18106	3.06318	-1629.49	-1808.49			5.13914	4.11435	3.6335	11.839
	3.54907	7.41561	3.96453	5.0691	3.84218	3.06198	4.09626	2.90763	3.36734	12.8952	7.10934	8.78861	317.563	0.155419	0.251165	1.18173	3.06621	-1765.54	-1782.95			4.9764	3.99109	3.45708	9.59772
	3.28805	7.46233	3.7494	4.57043	3.76432	3.33443	3.77721	2.80967	3.4355	10.3608	6.22648	7.21827	314.138	0.155397	0.252087	1.18192	3.06376	-1854.91	-1776.58			4.83326	3.88972	3.34079	7.93519
	3.0563	7.63905	3.50057	4.17106	3.68072	3.60668	3.44703	2.69456	3.39337	9.28427	5.33953	5.75429	329.223	0.15536	0.252509	1.17127	3.05593	-1912.43	-1786.62			4.73197	3.81949	3.17832	6.7927
	2.85319	7.80009	3.26562	3.92109	3.67957	3.97978	3.10283	2.49763	3.46655	7.89623	4.81711	4.9065	348.265	0.155045	0.253732	1.16285	3.05171	-1949.41	-1816.08			4.63963	3.86015	3.02234	5.87328
	2.70252	8.09623	3.15673	3.6929	3.67863	4.30353	2.88824	2.45267	3.45248	7.70913	4.3269	4.45004	356.306	0.154998	0.254094	1.15849	3.04995	-1969.3	-1866.48			4.65182	3.89168	2.93113	5.49536
	2.56738	8.2	3.04336	3.52037	3.66642	4.87403	2.68035	2.36882	3.49713	7.49257	4.00289	4.23757	349.877	0.154818	0.25421	1.15459	3.05068	-1979.83	-1943.66			4.60358	4.02027	2.84877	5.24435
	2.4111	8.61274	2.95381	3.35874	3.60814	5.42351	2.56382	2.30447	3.52268	7.36667	3.70418	4.06738	330.049	0.154406	0.25429	1.149	3.04792	-1985.06	-2042.77			4.65922	4.13013	2.79699	5.04607
	2.27433	8.82031	2.90048	3.38785	3.56711	6.32096	2.44601	2.34056	3.59258	7.68425	3.53812	3.90036	312.368	0.154197	0.254905	1.13898	3.03853	-1986.59	-2164.09			4.66504	4.42531	2.79305	5.04091
	2.19534	8.98656	2.83825	3.4028	3.5684	7.21441	2.3681	2.37418	3.68691	8.37915	3.26105	3.85821	307.688	0.153487	0.255373	1.14073	3.04751	-1987.09	-2290.57			4.67338	4.72853	2.80973	5.16614
	2.10322	9.40222	2.68742	3.68385	3.62058	8.01806	2.26226	2.417	3.66639	9.07968	3.1167	3.84887	308.494	0.153229	0.25548	1.1462	3.04253	-1992.29	-2415.18			4.73095	5.1075	2.78188	5.34842
	2.05379	9.51449	2.68012	4.26549	3.71625	8.89914	2.21182	2.55941	3.67183	10.0515	2.97706	3.85366	301.101	0.152772	0.255362	1.1585	3.04421	-2000.55	-2537.91			4.74947	5.62696	2.81435	5.62739
	2.01462	9.37987	2.61163	4.55415	3.75027	9.54924	2.17591	2.70833	3.58649	10.6878	2.84192	4.00063	290.315	0.151954	0.255682	1.17378	3.05001	-2009.83	-2649.83			4.66871	5.95122	2.82358	5.84344
	1.99191	9.06335	2.57836	4.63629	3.71741	10.1971	2.16541	2.89203	3.46936	11.1154	2.7464	4.04077	288.608	0.151168	0.255729	1.1882	3.05552	-2022.84	-2748.59			4.54454	6.18362	2.84227	5.96753
	2.00426	8.79167	2.5439	4.87501	3.70262	10.6228	2.18477	3.0695	3.4111	11.5095	2.76305	4.10721	292.977	0.15077	0.255815	1.19989	3.05389	-2039.67	-2829.53			4.44661	6.40014	2.88846	6.1266
	1.96673	8.34982	2.5001	5.03513	3.7733	10.8509	2.14499	3.27319	3.29681	11.8024	2.80072	4.16237	305.944	0.150031	0.255935	1.20866	3.05114	-2057.29	-2887.61			4.27222	6.5531	2.905	6.25516
	1.96385	7.97881	2.46596	5.09833	3.69745	10.849	2.13683	3.49031	3.11433	12.214	2.9776	4.24538	320.572	0.149123	0.255729	1.21658	3.04243	-2077.39	-2925.78			4.13621	6.54825	2.91382	6.47899
	1.94713	7.6606	2.47429	5.22835	3.70822	10.447	2.10647	3.64537	2.90046	12.6934	3.16607	4.35058	329.97	0.148444	0.255289	1.21488	3.03149	-2100.77	-2950.58			4.02734	6.46119	2.8841	6.73668
	1.94566	7.13324	2.44777	5.28582	3.60343	9.88022	2.10934	3.84204	2.77712	12.7225	3.45431	4.41355	336.702	0.147862	0.254792	1.20985	3.0328	-2123.45	-2970.94			3.84222	6.25649	2.9095	6.86345
	1.97657	6.63997	2.47524	4.92147	3.51037	9.40726	2.12434	4.03265	2.71116	12.2348	3.79881	4.59978	347.867	0.146978	0.254227	1.20646	3.02833	-2144.37	-2986.53			3.69726	5.94637	2.95605	6.87779
	1.97607	6.42302	2.4678	4.71941	3.38689	8.75588	2.13757	4.2699	2.67026	11.9997	4.16737	4.73702	363.776	0.146542	0.253101	1.20813	3.02105	-2164.69	-2998.74			3.6223	5.62073	3.02591	6.96803
	1.97463	6.35286	2.47606	4.62962	3.32281	8.05809	2.14724	4.38996	2.70238	11.8592	4.47152	4.95589	378.983	0.146413	0.252589	1.21763	3.00796	-2183.57	-3011.9			3.60118	5.33684	3.07986	7.09555
	1.96865	6.35782	2.43087	4.47639	3.25901	7.35067	2.12796	4.49277	2.68352	11.4656	4.813	5.22193	389.533	0.146708	0.252189	1.2194	2.99632	-2199.8	-3023.82			3.58578	5.02869	3.10142	7.16684
	2.00432	6.33504	2.56211	4.27443	3.16503	6.9508	2.16652	4.53355	2.67239	11.9061	5.17795	5.48732	388.342	0.146286	0.251619	1.22333	2.98111	-2215.08	-3034.79			3.63383	4.79675	3.12415	7.52379
	2.02499	6.24052	2.62384	4.25554	3.12442	6.68138	2.16867	4.59642	2.63994	12.0033	5.40789	6.17575	380.608	0.146862	0.25126	1.22324	2.96743	-2229.28	-3045.69			3.62978	4.68712	3.13501	7.86232
	2.04979	6.26306	2.57062	4.1165	3.07045	6.60392	2.20249	4.82576	2.65013	11.7817	5.53258	6.6128	367.446	0.147213	0.250579	1.22236	2.95891	-2240.31	-3056.45			3.62782	4.59696	3.22613	7.97569
	2.02902	6.29697	2.57497	4.01461	2.99728	6.65747	2.21527	4.96405	2.64533	12.1534	5.69708	6.97734	354.778	0.148277	0.250359	1.22221	2.94628	-2249.95	-3066.01			3.63365	4.55645	3.27488	8.27594
	2.02669	6.30965	2.54659	4.04242	2.93126	6.52632	2.20413	5.03173	2.6513	13.1563	5.84653	7.46593	350.203	0.148924	0.250749	1.22041	2.94241	-2259.29	-3074.24			3.62764	4.5	3.29572	8.82293
	2.00326	6.33007	2.55637	3.95622	2.95398	6.43038	2.19585	5.13544	2.6306	13.5101	5.93756	8.11193	345.615	0.149545	0.251606	1.21619	2.9288	-2268.32	-3082.7			3.6299	4.44686	3.32063	9.18654
	1.96423	6.27223	2.53261	3.86486	2.91455	6.48257	2.13999	5.01946	2.5812	13.6665	6.11253	8.68993	332.932	0.149953	0.252169	1.20518	2.91755	-2275.34	-3089.64			3.58969	4.42066	3.24688	9.48964
	1.98653	6.26559	2.51612	3.87604	2.91566	6.64667	2.12783	5.02449	2.58896	14.0649	6.38261	9.13177	317.788	0.149907	0.252625	1.1927	2.9141	-2282.31	-3095.45			3.58941	4.47945	3.24709	9.85976
	1.9478	6.26174	2.41442	3.88985	2.92427	6.62981	2.08651	5.1186	2.57506	14.6017	6.63007	9.49167	303.515	0.149936	0.252749	1.17541	2.91693	-2288.68	-3100.39			3.54132	4.48131	3.26006	10.2411
	1.89309	6.21886	2.31415	3.83718	2.85334	6.48878	2.03604	5.05529	2.6266	15.0257	6.83099	9.76458	291.308	0.149774	0.253173	1.15918	2.93141	-2292.97	-3105.17			3.47537	4.3931	3.23931	10.5404
	1.864	6.25636	2.2889	3.83654	2.79804	6.23353	2.03748	4.94508	2.7271	15.2277	7.11926	9.96421	288.146	0.149761	0.253507	1.1449	2.94201	-2298.04	-3108.79			3.46975	4.28937	3.23655	10.7704
	1.85432	6.34804	2.30104	3.6882	2.75321	5.98216	2.02072	4.88967	2.78415	15.1324	7.38494	10.2641	300.33	0.14937	0.254002	1.12647	2.95217	-2303	-3111.67			3.50113	4.14119	3.23151	10.9272
	1.79849	6.38792	2.29632	3.54435	2.7133	5.7501	1.97902	4.60362	2.70542	15.007	7.50994	10.5883	320.186	0.149199	0.25436	1.10932	2.95858	-2306.97	-3115.26			3.49425	4.00258	3.09602	11.035
	1.80389	6.46348	2.27953	3.43041	2.65607	5.54895	2.01306	4.42403	2.72006	14.7256	7.73451	10.6471	332.181	0.149095	0.25399	1.08967	2.96709	-2309.9	-3117.27			3.51563	3.87847	3.05238	11.0357
	1.83905	6.53484	2.27759	3.38917	2.5963	5.41867	2.05049	4.40335	2.75192	15.0599	7.88058	10.6104	328.933	0.14915	0.253654	1.07293	2.97825	-2313.87	-3118.43			3.55049	3.80138	3.06859	11.1836
	1.80122	6.53636	2.20894	3.33812	2.56097	5.23619	2.03056	4.45362	2.74109	15.2633	7.81311	10.6562	325.372	0.148973	0.252937	1.05927	2.98959	-2317.23	-3119.89			3.51551	3.71176	3.07509	11.2442
	1.77485	6.6642	2.2004	3.3664	2.5248	5.05555	2.02497	4.2374	2.71386	15.3582	7.70375	10.7054	334.039	0.148944	0.252892	1.04735	3.0045	-2319.09	-3120.72			3.54648	3.64892	2.99207	11.2558
	1.81004	6.61599	2.22104	3.39021	2.51176	4.88987	2.07282	3.99877	2.73445	14.9032	7.63876	11.1631	352.733	0.149102	0.252998	1.04558	3.01668	-2321.18	-3120.12			3.54903	3.59728	2.93535	11.235
	1.83221	6.63859	2.25208	3.34664	2.49823	4.86381	2.09075	3.75157	2.69447	15.1102	7.51133	11.9659	370.411	0.148855	0.252848	1.04312	3.02768	-2322.45	-3120.69			3.57429	3.56956	2.84559	11.5291
	1.82995	6.58448	2.25304	3.35725	2.53259	4.85942	2.09322	3.54097	2.69481	14.9844	7.34882	12.4929	372.931	0.148803	0.252348	1.05	3.04351	-2322.95	-3121.85			3.55582	3.58309	2.77633	11.6087
	1.82664	6.60602	2.23179	3.35885	2.48627	4.90626	2.10922	3.44314	2.70306	15.1029	7.17683	13.0339	357.891	0.148298	0.251719	1.05519	3.06387	-2324.06	-3121.27			3.55482	3.58379	2.75181	11.7712
	1.8288	6.4253	2.22891	3.51277	2.45694	4.90686	2.09635	3.3915	2.6791	15.5999	6.9826	13.4639	328.852	0.148282	0.250924	1.06169	3.09189	-2325.25	-3120.58			3.49434	3.62552	2.72232	12.0155
	1.81643	6.39363	2.20891	3.6736	2.45379	4.88043	2.06098	3.34226	2.59258	16.4215	6.84583	14.3708	302.682	0.14804	0.250801	1.06706	3.11505	-2325.65	-3121.14			3.47299	3.66927	2.66528	12.546
	1.82193	6.37603	2.23697	3.74511	2.44462	4.77007	2.07483	3.11907	2.56503	16.9701	6.66204	15.3557	293.733	0.148374	0.250565	1.07082	3.13774	-2326.11	-3120.3			3.47831	3.65327	2.58631	12.996
	1.84118	6.22611	2.27516	3.84086	2.41942	4.74552	2.0895	3.03977	2.53912	17.7322	6.5593	16.1521	290.253	0.148536	0.250662	1.07904	3.1492	-2327.53	-3118.61			3.44748	3.6686	2.55613	13.4812
	1.86008	6.14502	2.31261	3.87306	2.40365	4.66092	2.10607	3.04983	2.51313	18.0286	6.48299	16.8477	280.897	0.148903	0.250133	1.08338	3.16118	-2328.62	-3118.47			3.43924	3.64587	2.55635	13.7864
	1.81856	6.03274	2.27456	3.93158	2.45099	4.61867	2.03405	3.11168	2.47416	18.4006	6.66453	17.3093	269.889	0.149591	0.249713	1.0799	3.17441	-2329.6	-3117.35			3.37529	3.66708	2.53996	14.1248
	1.81518	5.91746	2.23798	3.94151	2.39872	4.53273	2.0108	3.24016	2.4203	18.7197	6.76814	17.4796	264.335	0.150204	0.249558	1.08068	3.18163	-2330.89	-3114.49			3.32354	3.62432	2.55709	14.3225
	1.82474	5.86814	2.24836	3.92148	2.39999	4.57828	2.00812	3.48233	2.3971	18.806	7.0304	17.7303	265.736	0.150643	0.249496	1.07744	3.17769	-2331.77	-3111.75			3.31375	3.63325	2.62918	14.5222
	1.78355	5.8512	2.24462	3.87061	2.38884	4.72481	1.97018	3.84347	2.43143	18.3914	7.20929	18.2006	275.607	0.150895	0.250048	1.07099	3.17168	-2333.09	-3108.67			3.29312	3.66142	2.74836	14.6004
	1.79657	5.77386	2.27847	3.76196	2.42472	4.86294	2.01167	4.07042	2.45309	18.1315	7.48966	18.2718	285.893	0.150958	0.249805	1.06957	3.16306	-2334.92	-3103.28			3.28297	3.68321	2.84506	14.631
	1.78091	5.66867	2.33856	3.76844	2.42752	5.03221	2.05479	4.29443	2.48819	17.4178	7.74678	17.9047	291.115	0.150741	0.24957	1.07173	3.14554	-2336.17	-3098.32			3.26272	3.74272	2.9458	14.3564
	1.75666	5.60234	2.37361	3.71597	2.4375	5.28373	2.06673	4.61068	2.5327	17.2635	7.99798	18.0306	292.081	0.151181	0.249883	1.0756	3.12807	-2337.2	-3093.51			3.2442	3.8124	3.07004	14.4307
	1.72351	5.49648	2.46498	3.71255	2.45176	5.54451	2.0336	5.06439	2.48495	17.5044	8.30384	18.5775	293.272	0.151279	0.250148	1.07133	3.11205	-2338.14	-3085.7			3.22832	3.90294	3.19431	14.7953
	1.7646	5.4322	2.56903	3.76671	2.41923	5.83319	2.08104	5.41212	2.50013	17.8099	8.41728	18.4608	297.609	0.151237	0.250406	1.07588	3.09888	-2339.29	-3076.68			3.25528	4.00638	3.3311	14.896
	1.74936	5.43835	2.70056	3.93801	2.42034	6.079	2.16612	5.68131	2.52916	18.1905	8.62559	18.395	307.48	0.151069	0.251202	1.07768	3.08457	-2340.29	-3068.85			3.29609	4.14579	3.45886	15.0704
	1.77094	5.41191	2.89472	4.1678	2.42654	6.2879	2.21165	5.82944	2.54382	18.9897	8.70403	18.2715	324.101	0.15093	0.25158	1.07636	3.07218	-2340.88	-3060.95			3.35919	4.29408	3.5283	15.3218
	1.77877	5.36681	3.15653	4.23989	2.46843	6.32531	2.25042	5.88452	2.59822	19.0843	8.58415	17.8223	344.563	0.150691	0.252094	1.08145	3.05794	-2341.26	-3052.07			3.43404	4.34455	3.57772	15.1636
	1.76698	5.18876	3.38286	4.339	2.47885	6.5107	2.27247	5.98822	2.60364	19.0082	8.62511	17.3497	356.698	0.15074	0.252589	1.08282	3.04397	-2341.06	-3046.28			3.4462	4.44285	3.62144	14.9943
	1.76071	4.98636	3.65343	4.3611	2.44301	6.6335	2.27402	6.2042	2.60273	19.0692	8.67388	17.0865	356.221	0.151224	0.252612	1.08539	3.03823	-2340.77	-3040.94			3.46683	4.4792	3.69365	14.9432
	1.79043	4.86346	4.08061	4.38322	2.46557	6.67705	2.24224	6.85761	2.54834	18.7013	8.55407	16.2434	347.983	0.151375	0.252595	1.08156	3.03462	-2340.13	-3034.42			3.57817	4.50861	3.88273	14.4996
	1.7862	4.82505	4.45489	4.30442	2.48027	6.61579	2.25289	7.24228	2.59961	18.2108	8.52925	14.4295	343.011	0.151698	0.25262	1.07671	3.0359	-2339.7	-3029.86			3.68871	4.46683	4.03159	13.7232
	1.73318	4.75515	4.62097	4.16561	2.55477	6.50546	2.29408	7.44309	2.63289	16.8038	8.70865	13.2021	338.166	0.15126	0.252628	1.07919	3.03189	-2338.63	-3027.59			3.7031	4.40861	4.12335	12.9048
	1.73281	4.64941	4.97818	4.03118	2.64824	6.44581	2.33298	7.5734	2.67672	15.7565	8.73636	12.0158	330.872	0.150965	0.252292	1.08172	3.0274	-2337.63	-3023.38			3.7868	4.37508	4.19437	12.1696
	1.71287	4.54436	5.14533	3.78842	2.67702	6.36289	2.32646	7.83695	2.7559	14.3111	8.62418	11.129	322.416	0.150962	0.252478	1.08568	3.02438	-2337.46	-3020.17			3.80085	4.27611	4.30644	11.3548
	1.69506	4.51802	5.2361	3.64576	2.69095	6.29765	2.37464	8.04184	2.83308	13.0932	8.76483	9.8523	319.884	0.151355	0.252363	1.09154	3.01983	-2337.71	-3019.02			3.81639	4.21145	4.41652	10.5701
	1.66303	4.67112	5.34311	3.4997	2.72808	6.1979	2.35031	8.28882	2.88343	12.002	8.77598	8.74995	324.552	0.151561	0.252277	1.09764	3.01449	-2338.52	-3016.66			3.89242	4.14189	4.50752	9.84266
	1.6429	4.82463	5.35238	3.45	2.80789	6.11082	2.32414	8.5615	3.09091	11.0378	8.85073	7.7978	339.449	0.151187	0.252531	1.10952	3.01782	-2339.04	-3012.74			3.93997	4.1229	4.65885	9.22877
	1.60413	5.00132	5.26779	3.54543	3.0201	6.6623	2.32265	8.35025	3.21675	10.7044	8.9158	7.11717	358.666	0.150584	0.252806	1.11495	3.02835	-2339.81	-3009.64			3.95775	4.40928	4.62989	8.91247
	1.57392	5.20642	5.03267	3.62141	3.20228	7.42187	2.29205	7.9001	3.34594	10.6197	8.91985	6.79933	372.47	0.149986	0.253057	1.11838	3.03585	-2340.88	-3007.53			3.93767	4.74852	4.5127	8.77963
	1.582	5.33071	4.93707	3.88946	3.44831	8.45979	2.23099	7.54993	3.38995	11.5831	8.85927	6.53261	377.112	0.150279	0.253276	1.11991	3.04858	-2342.28	-3004.4			3.94993	5.26585	4.39029	8.99165
	1.59764	5.47923	4.62056	4.28678	3.83546	9.3914	2.16181	7.26199	3.41245	12.9297	8.85344	6.23647	383.907	0.150543	0.253848	1.11406	3.06305	-2343.89	-3003.91			3.89914	5.83788	4.27875	9.33986
	1.59384	5.65058	4.35171	5.03391	4.56551	10.5619	2.07874	6.74797	3.46495	15.1948	8.8035	5.86908	396.231	0.150729	0.254727	1.10889	3.07345	-2345.52	-2989.95			3.86538	6.72043	4.09722	9.95579
	1.587	5.8282	4.07189	6.31235	6.43597	13.0482	2.0169	6.2479	3.47436	17.3185	8.78155	5.79792	404.144	0.150722	0.254574	1.10945	3.08351	-2346.54	-2914.11			3.82903	8.59885	3.91306	10.6327
	1.6633	5.9971	3.73548	8.15017	8.48698	15.7344	2.04473	5.78707	3.50382	20.6064	8.33493	6.03135	393.833	0.150765	0.254325	1.1041	3.09412	-2347.44	-2719.46			3.79863	10.7905	3.77854	11.6576
	1.70855	6.35329	3.46913	10.2647	11.5489	18.7207	2.05409	4.9031	3.43757	24.1071	7.81553	6.15424	370.036	0.150878	0.253945	1.09567	3.09947	-2348.41	-2354.18			3.84366	13.5114	3.46492	12.6923
	1.78374	6.52519	3.22143	12.8985	13.8152	21.7399	2.14563	4.23922	3.4526	26.5316	7.30564	6.17826	349.107	0.151718	0.254091	1.08789	3.10156	-2349.13	-1778.8			3.84345	16.1512	3.27915	13.3385
	1.9294	6.96634	3.12901	15.7623	16.1089	23.7346	2.27524	3.61999	3.45852	28.6915	6.91963	6.13791	336.03	0.152693	0.253966	1.0894	3.10229	-2349.24	-1041.85			4.00825	18.5352	3.11792	13.9163
	2.04012	7.27477	3.13106	18.2915	19.3302	25.2678	2.4119	3.17504	3.5343	31.3567	6.4412	6.10705	334.688	0.152853	0.253986	1.09393	3.0938	-2348.71	-156.948			4.14865	20.9632	3.04041	14.635
	2.24091	7.50075	3.18694	21.1254	21.2826	26.6292	2.64561	2.89581	3.63767	33.487	6.06667	6.15849	335.546	0.152811	0.253862	1.09997	3.07936	-2347.47	802.408			4.30953	23.0124	3.0597	15.2374
	2.47323	7.64053	3.28551	24.0538	22.9969	28.5187	2.95234	2.73573	3.62961	34.8151	5.55424	6.2191	332.638	0.15305	0.252872	1.1101	3.06123	-2345.6	1769.23			4.46643	25.1898	3.10589	15.5295
	2.65098	7.60931	3.35113	25.9326	24.4238	29.5997	3.20061	2.71158	3.68551	35.4702	4.90038	6.11526	318.199	0.153368	0.252515	1.11568	3.04302	-2343.59	2658.49			4.53714	26.6521	3.19923	15.4953
	2.78756	7.64828	3.47217	27.6038	25.1747	30.0875	3.36243	2.8018	3.68829	35.5038	4.70207	5.87259	305.011	0.153816	0.252492	1.11902	3.02346	-2341.24	3463.51			4.636	27.622	3.28417	15.3595
	2.95733	7.45294	3.59294	28.5935	25.1879	29.7953	3.62926	2.93402	3.70618	35.1061	4.75321	5.84785	308.262	0.153973	0.25306	1.12562	3.01437	-2338.86	4110.98			4.66774	27.8589	3.42315	15.2357
	3.16235	7.29772	3.67378	29.1053	24.9654	29.145	3.87365	3.1624	3.648	34.1579	4.87102	5.78104	317.836	0.153612	0.252948	1.13172	3.00393	-2337.25	4557.71			4.71128	27.7386	3.56135	14.9367
	3.33737	6.96296	3.60731	28.6877	24.7698	28.262	4.17415	3.52832	3.68925	32.9291	4.88565	5.60146	319.377	0.152998	0.253041	1.13546	3.00435	-2336.75	4811.66			4.63588	27.2398	3.79724	14.4721
	3.57724	6.49921	3.50101	28.2364	23.9151	27.6279	4.49262	3.88161	3.66766	30.5424	5.07681	5.42952	318.237	0.152618	0.252542	1.13128	3.0061	-2337.36	4928.54			4.52582	26.5931	4.01396	13.6829
	3.77675	6.09754	3.42585	27.164	23.2871	26.9578	4.72531	4.05809	3.59424	28.269	5.16121	5.25539	325.952	0.152476	0.252475	1.12842	3.0136	-2338.54	4946.37			4.43338	25.8029	4.12588	12.8952
	4.00615	5.63278	3.34971	25.7065	22.5216	25.5232	5.01335	4.35602	3.63536	26.1441	5.326	4.88967	341.347	0.152212	0.252116	1.1277	3.02325	-2340.32	4943.93			4.32955	24.5837	4.33491	12.1199
	4.19267	5.29475	3.2654	23.7217	21.0272	23.6101	5.26015	4.7083	3.57133	22.9538	5.4822	4.71844	359.424	0.151578	0.251884	1.12511	3.0372	-2342.35	4927.29			4.25094	22.7863	4.51326	11.0515
	4.37256	4.93807	3.1799	21.5554	19.4334	21.4047	5.45139	5.28959	3.53737	20.0907	5.55537	4.55687	365.77	0.151551	0.251967	1.12271	3.04842	-2344.01	4887.46			4.16351	20.7978	4.75945	10.0676
	4.53405	4.56555	3.14859	19.3681	18.497	19.5955	5.62621	5.67499	3.46347	17.2146	5.75482	4.48079	356.184	0.150921	0.251373	1.11572	3.05609	-2345.83	4810.46			4.08273	19.1535	4.92155	9.15007
	4.57279	4.05681	3.25141	17.3411	16.8504	17.6631	5.6609	5.96728	3.37979	14.6748	5.69169	4.60226	347.968	0.151347	0.250969	1.11064	3.06568	-2347.05	4691.66			3.96034	17.2849	5.00265	8.32292
	4.65812	3.66041	3.45588	15.4084	15.2997	15.4855	5.73847	6.22198	3.35833	12.547	5.77542	4.65821	352.749	0.151755	0.25083	1.09972	3.07409	-2347.07	4496.34			3.9248	15.3979	5.10626	7.66022
	4.67296	3.28217	3.6558	13.8936	13.1089	13.6899	5.7441	6.36125	3.27509	10.8942	5.7801	4.79768	363.655	0.152227	0.251327	1.09135	3.08132	-2345.98	4246.85			3.87031	13.5641	5.12681	7.15732
	4.61561	3.07522	3.86601	11.993	10.5848	11.7341	5.65688	6.80823	3.16265	9.88299	5.8445	4.82608	365.885	0.152662	0.251705	1.08778	3.08293	-2344.44	3944.47			3.85228	11.4373	5.20925	6.85119
	4.39307	2.90531	4.02603	10.2143	8.5027	10.066	5.35991	7.17049	3.05164	9.19815	5.71424	4.92534	350.69	0.153365	0.251426	1.07796	3.0894	-2342.74	3593.08			3.7748	9.59433	5.19401	6.61258
	4.12246	2.86046	4.19021	8.63993	7.1598	8.73689	5.04848	7.51146	2.92471	9.18549	5.6685	5.18124	325.311	0.153558	0.251602	1.07351	3.09818	-2340.34	3217.65			3.72438	8.17887	5.16155	6.67841
	3.91629	2.79627	4.32937	7.77685	5.91051	7.37346	4.85129	7.94501	2.84951	8.98703	5.68097	5.51973	302.423	0.153687	0.251645	1.07741	3.10807	-2338.34	2821.75			3.68064	7.02027	5.21527	6.72924
	3.63983	2.70143	4.43386	7.07019	4.67692	6.57254	4.59979	8.31	2.77151	8.62829	5.57408	6.07405	295.873	0.154081	0.25176	1.0815	3.11557	-2336.61	2432.54			3.5917	6.10655	5.2271	6.75881
	3.41944	2.66313	4.46615	6.48105	4.00902	6.15671	4.3537	8.8649	2.69993	8.50208	5.61576	6.5838	304.578	0.154214	0.252006	1.08281	3.12162	-2334.76	2050.29			3.51624	5.54893	5.30618	6.90055
	3.14537	2.56199	4.42214	6.07117	3.29301	5.73089	4.03788	9.26644	2.58844	8.60312	5.52437	6.83117	308.293	0.1542	0.251715	1.08662	3.12487	-2333.04	1712.84			3.3765	5.03169	5.29759	6.98622
	2.78421	2.43869	4.51065	5.69199	2.92338	5.45371	3.60448	9.67475	2.47364	8.50542	5.42316	8.00873	307.477	0.153828	0.251357	1.09007	3.12705	-2331.71	1421.98			3.24452	4.6897	5.25096	7.31244
	2.56725	2.36136	4.46763	5.46675	2.70741	5.24019	3.39152	10.1493	2.44793	8.37011	5.4385	9.2372	302.254	0.153041	0.250102	1.09045	3.12539	-2330.84	1165.7			3.13208	4.47145	5.32959	7.68194
	2.43955	2.29258	4.32404	5.09751	2.65608	5.19159	3.20863	10.3719	2.35125	7.96723	5.47048	10.8227	296.005	0.15238	0.249956	1.0916	3.12322	-2330.16	934.812			3.01872	4.31506	5.31059	8.08681
	2.20795	2.22124	4.16786	4.9056	2.591	5.09602	2.98901	10.5208	2.2784	7.80913	5.43949	12.1622	298.939	0.152334	0.249869	1.08978	3.11823	-2329.62	714.29			2.86569	4.19754	5.26273	8.47027
	2.07491	2.14407	4.02059	4.80506	2.55978	5.06345	2.79452	10.5497	2.29441	7.46234	5.411	13.23	307.7	0.152241	0.250216	1.08621	3.11363	-2328.7	513.156			2.74652	4.14276	5.21288	8.7011
	1.99518	2.09681	3.85423	4.79757	2.45024	5.32645	2.61624	10.7274	2.29355	7.61469	5.29466	14.0729	316.794	0.152072	0.250131	1.08483	3.10173	-2327.17	322.276			2.64874	4.19142	5.21239	8.99407
	1.93706	2.03989	3.73687	4.95001	2.57612	5.3419	2.49631	10.5126	2.25949	7.95054	5.13544	14.6475	325.703	0.152336	0.250289	1.08109	3.09122	-2325.32	139.652			2.57127	4.28934	5.08945	9.24448
	1.84192	1.97986	3.48225	5.41352	2.64827	5.5014	2.36108	9.99894	2.23973	7.77419	5.03608	15.5867	333.645	0.152495	0.250105	1.0813	3.06807	-2324.13	-44.6738			2.43468	4.52106	4.86658	9.46567
	1.79397	1.97114	3.32562	5.73611	3.12856	5.87514	2.28088	9.6772	2.2214	7.6939	4.9184	15.8031	337.907	0.152621	0.25004	1.08406	3.05844	-2322.97	-229.349			2.36358	4.91327	4.72649	9.47181
	1.75827	1.94977	3.18521	5.80639	3.57254	6.13542	2.26784	9.09424	2.13041	7.62467	4.82356	15.6403	334.448	0.153356	0.250778	1.08893	3.05171	-2321.89	-417.126			2.29775	5.17145	4.4975	9.36283
	1.7351	1.95	2.99475	5.92829	3.81557	6.30376	2.26717	8.57177	2.11055	7.7191	4.61984	15.2128	322.104	0.15446	0.251335	1.09731	3.04202	-2320.99	-619.713			2.22662	5.34921	4.31649	9.18392
	1.7041	1.96161	2.9222	6.08616	4.02161	6.48807	2.21008	8.26833	2.08316	7.52043	4.45495	14.7013	312.438	0.155456	0.25192	1.10597	3.03318	-2319.98	-822.733			2.19597	5.53195	4.18719	8.89221
	1.69452	1.97847	2.86582	6.16222	4.20372	6.69132	2.20686	7.84765	2.05642	7.41379	4.32049	14.1918	313.447	0.156079	0.251771	1.11153	3.02934	-2319.41	-1018.72			2.17961	5.68575	4.03698	8.64204
	1.68793	1.98842	2.91265	6.0494	4.51971	6.67967	2.19295	7.53682	2.0519	7.15445	4.18644	13.4776	319.925	0.156682	0.251078	1.11034	3.02427	-2319.42	-1221.23			2.19633	5.7496	3.92722	8.27282
	1.70926	2.06096	2.88865	6.14467	4.83543	6.83302	2.19287	7.08716	2.10971	6.58458	4.08898	12.9799	315.539	0.156619	0.251072	1.10195	3.01813	-2319.39	-1418.12			2.21962	5.9377	3.79658	7.88448
	1.71208	2.17872	2.91992	5.93588	5.06024	7.10937	2.19252	6.71079	2.10944	6.24252	3.96264	12.3324	295.972	0.156306	0.251721	1.09501	3.01758	-2319.06	-1606.47			2.27024	6.03516	3.67091	7.51251
	1.71548	2.29194	2.98319	5.5421	5.40482	7.30576	2.19333	6.4711	2.18897	5.92831	3.86841	11.7117	284.127	0.156404	0.251609	1.08622	3.01475	-2318.87	-1790.91			2.3302	6.08422	3.6178	7.16948
	1.72403	2.42556	2.99827	5.40358	5.40197	7.37212	2.23003	6.3039	2.22198	5.69616	3.82229	11.0547	289.718	0.156426	0.25159	1.08186	3.00575	-2318.85	-1978.69			2.38262	6.05923	3.5853	6.85772
	1.69117	2.60029	2.9726	5.55303	5.75094	7.48562	2.18102	6.19834	2.25756	5.50334	3.68526	10.5236	301.255	0.155926	0.251245	1.07408	3.00349	-2318.5	-2149.48			2.42135	6.2632	3.54564	6.57072
	1.69006	2.71145	3.00728	5.60899	5.88504	7.58975	2.16525	6.00586	2.30007	5.37488	3.61467	10.068	315.66	0.155057	0.251117	1.06686	2.99767	-2318.48	-2299.97			2.4696	6.36126	3.49039	6.35252
	1.68264	2.78936	3.02492	5.79247	6.28153	7.49925	2.13614	5.80112	2.33285	5.18454	3.50758	9.80202	325.122	0.154696	0.251329	1.05519	2.98875	-2318.8	-2439.28			2.49897	6.52442	3.42337	6.16471
	1.68594	2.87285	3.06301	5.95236	6.70118	7.76486	2.10596	5.45623	2.35476	5.20669	3.48567	9.65494	327.419	0.154375	0.251676	1.05163	2.98377	-2318.84	-2565.29			2.5406	6.80613	3.30565	6.11577
	1.68669	2.9306	2.97725	6.07147	6.98106	7.86356	2.11255	5.28659	2.3663	5.16432	3.42349	9.70043	330.427	0.153838	0.251777	1.04722	2.97421	-2318.9	-2675.47			2.53152	6.97203	3.25515	6.09608
	1.69466	2.95972	2.90083	6.13804	7.50928	7.97067	2.12753	5.17473	2.40267	5.04239	3.46279	9.62176	341.823	0.152797	0.251518	1.04384	2.9776	-2319.42	-2785.39			2.5184	7.206	3.23498	6.04231
	1.66498	2.93945	2.82452	6.30687	7.72	7.75455	2.06699	5.00558	2.43865	5.03848	3.53576	9.50186	361.224	0.151749	0.251451	1.04345	2.97958	-2319.56	-2882.37			2.47632	7.26047	3.17041	6.02537
	1.6505	2.90532	2.77031	6.55977	7.9589	7.47514	2.02638	4.85598	2.42523	4.98564	3.44978	9.68992	381.059	0.151191	0.251858	1.03745	2.98417	-2319.41	-2963.51			2.44204	7.33127	3.10253	6.04178
	1.6786	2.82354	2.75621	6.75592	8.40903	7.29655	2.03537	4.75083	2.41377	4.78826	3.38944	9.74884	393.04	0.150932	0.252545	1.02569	2.99205	-2319.66	-3030.23			2.41945	7.48717	3.06666	5.97551
	1.66912	2.78454	2.67863	6.85076	8.7883	7.19014	2.0329	4.65355	2.4027	4.57956	3.37357	9.77062	397.003	0.150861	0.252514	1.01813	2.99948	-2319.77	-3090.28			2.37743	7.60974	3.02972	5.90792
	1.65844	2.71449	2.60913	6.62795	9.01806	7.21123	2.02624	4.55845	2.39942	4.34029	3.29424	9.26851	393.79	0.149825	0.252679	1.01556	3.00563	-2319.25	-3140.65			2.32735	7.61908	2.9947	5.63435
	1.64421	2.71106	2.57615	6.35573	8.99462	6.99566	2.03363	4.474	2.36129	4.08238	3.25537	8.94661	383.636	0.148783	0.253294	1.0095	3.01668	-2319.24	-3187.25			2.31047	7.44867	2.95631	5.42812
	1.62703	2.70004	2.52354	6.28325	8.81272	6.63656	2.03362	4.34298	2.32768	3.91108	3.24215	8.52935	371.681	0.148119	0.25363	1.00814	3.02795	-2319.72	-3226.49			2.28354	7.24418	2.90143	5.22752
	1.60847	2.69121	2.5677	6.28554	8.69295	6.43514	2.00926	4.36088	2.24621	3.88675	3.15953	8.23065	355.699	0.148389	0.253995	1.00485	3.03762	-2319.28	-3255.35			2.28912	7.13788	2.87212	5.09231
	1.60296	2.72002	2.60243	6.33617	8.41276	6.43712	1.97366	4.32352	2.20097	3.79884	3.04502	7.9957	338.674	0.149513	0.254028	1.00283	3.04701	-2319.2	-3278.48			2.30847	7.06202	2.83272	4.94652
	1.59596	2.67946	2.5375	6.30623	8.32623	6.43721	1.97322	4.19021	2.16019	3.77142	2.96352	7.64346	324.878	0.149534	0.253476	1.00619	3.06953	-2319.87	-3296.75			2.27097	7.02323	2.77454	4.7928
	1.576	2.65284	2.55186	6.1131	7.94466	6.73403	1.94732	4.09727	2.1901	3.7468	2.89481	7.417	308.082	0.149792	0.252649	1.01397	3.08492	-2319.81	-3310.7			2.26023	6.93059	2.7449	4.6862
	1.55332	2.56051	2.58706	6.17234	7.47456	6.91493	1.91947	4.10533	2.21155	3.6853	2.86477	7.21409	289.838	0.149526	0.252375	1.01794	3.10066	-2319.28	-3321.5			2.23363	6.85394	2.74545	4.58805
	1.51624	2.61573	2.6005	6.36516	7.01093	7.04909	1.90734	4.08857	2.21335	3.61347	2.79484	7.08465	271.537	0.149054	0.251783	1.02473	3.11796	-2319.75	-3330.93			2.24416	6.80839	2.73642	4.49765
	1.48959	2.63572	2.60072	6.53718	6.64885	7.43864	1.89527	4.01669	2.2351	3.48218	2.73595	6.75471	261.164	0.148668	0.2511	1.03289	3.12713	-2319.93	-3334.97			2.24201	6.87489	2.71569	4.32428
	1.47776	2.58992	2.60438	6.65291	6.57379	8.39805	1.8566	3.90194	2.23889	3.43241	2.68016	6.93192	265.503	0.149047	0.250399	1.03974	3.13288	-2319.06	-3338.52			2.22402	7.20825	2.66581	4.34816
	1.45467	2.47547	2.59542	6.82973	6.62624	9.33796	1.84287	3.94518	2.28927	3.38113	2.53867	6.80933	272.362	0.149559	0.250202	1.04796	3.14293	-2319.25	-3342.13			2.17519	7.59798	2.69244	4.24304
	1.42156	2.42647	2.57484	6.9678	6.50227	10.0585	1.83353	3.90653	2.3597	3.36516	2.47974	6.55858	279.84	0.149516	0.250548	1.04965	3.1476	-2319.78	-3343.85			2.14095	7.84286	2.69992	4.13449
	1.39549	2.42545	2.60481	7.18981	6.60552	11.0977	1.8227	4.10156	2.4162	3.3899	2.42307	6.61063	290.926	0.149366	0.250979	1.05345	3.14396	-2318.81	-3344.38			2.14192	8.29767	2.78016	4.1412
	1.37949	2.44493	2.58393	7.7013	6.90833	11.9956	1.79364	4.36681	2.384	3.39226	2.39644	6.58325	305.899	0.149338	0.251404	1.05861	3.14447	-2318.23	-3345.68			2.13612	8.86841	2.84815	4.12398
	1.40035	2.47721	2.55084	7.94405	7.45382	12.6249	1.78147	4.44165	2.40387	3.51667	2.3428	6.68569	320.614	0.149353	0.252128	1.05956	3.13949	-2318.9	-3346.12			2.1428	9.34092	2.87566	4.18172
	1.40979	2.42477	2.58175	8.29494	8.17349	13.5603	1.74772	4.45295	2.448	3.549	2.27963	6.6183	340.956	0.149752	0.253485	1.06263	3.13676	-2318.24	-3345.22			2.13877	10.0096	2.88289	4.14898
	1.42218	2.46049	2.54668	8.71378	8.68945	14.6771	1.73575	4.65175	2.4961	3.6704	2.28073	6.90181	359.681	0.150666	0.253916	1.05837	3.13229	-2317.09	-3345.33			2.14312	10.6935	2.9612	4.28431
	1.41423	2.48918	2.60464	9.26099	8.99241	15.3562	1.7613	4.81149	2.56027	3.77938	2.27004	6.60809	365.759	0.150921	0.254795	1.05805	3.13055	-2317.68	-3345.84			2.16935	11.2032	3.04436	4.21917
	1.45219	2.56403	2.60976	10.0825	9.26441	15.878	1.81939	4.84531	2.64898	3.88507	2.25179	6.61791	365.929	0.150604	0.255295	1.06036	3.12867	-2317.31	-3345.17			2.20866	11.7416	3.10456	4.25159
	1.48716	2.72642	2.64378	10.6312	9.65259	16.2644	1.84506	5.05804	2.67511	4.03689	2.26421	6.50171	375.77	0.150525	0.256091	1.06647	3.12627	-2315.68	-3344.94			2.28579	12.1828	3.19274	4.2676
	1.51997	2.80888	2.66858	11.0124	9.8053	16.2392	1.91247	5.08096	2.66652	4.28125	2.2641	6.36295	386.716	0.151033	0.256019	1.06897	3.1213	-2315.52	-3345.41			2.33248	12.3523	3.21998	4.30276
	1.5606	3.08806	2.70351	11.2455	10.0534	16.5379	1.97217	5.1336	2.74016	4.43122	2.27916	6.48002	381.707	0.150994	0.25581	1.07087	3.1176	-2315.64	-3344.96			2.45072	12.6122	3.28198	4.3968
	1.57339	3.28459	2.71381	11.2514	10.4709	16.691	2.00564	5.45071	2.85766	4.52161	2.27869	6.67585	359.966	0.150495	0.256002	1.0794	3.11666	-2313.9	-3343.43			2.52393	12.8044	3.438	4.49205
	1.63031	3.53962	2.75062	11.5838	10.1963	16.8173	2.07168	5.78989	2.91636	4.80104	2.30868	6.88176	336.678	0.150431	0.255358	1.09123	3.10787	-2312.97	-3341.55			2.64018	12.8658	3.59264	4.66383
	1.6606	3.89992	2.75109	11.9371	10.3084	16.6816	2.13215	5.83063	3.02524	4.99267	2.32377	6.86487	307.927	0.150788	0.255836	1.10406	3.10242	-2313.37	-3339.47			2.77054	12.9757	3.66267	4.7271
	1.68078	4.26078	2.78818	12.398	10.6743	16.5087	2.15496	5.91856	3.06787	5.04773	2.32948	6.75564	283.151	0.150742	0.255806	1.11419	3.0902	-2311.63	-3336.04			2.90991	13.1937	3.71379	4.71095
	1.68873	4.63249	2.85101	12.3406	10.8822	16.6073	2.12121	5.98277	3.12302	5.16132	2.29345	6.59889	272.134	0.151001	0.255941	1.12524	3.06686	-2309.76	-3332.54			3.05741	13.2767	3.74233	4.68456
	1.68338	5.17418	2.91859	12.053	10.9585	16.3324	2.09672	6.15567	3.27204	5.27406	2.28636	6.49023	264.732	0.150628	0.255912	1.12993	3.04984	-2310.06	-3328.37			3.25872	13.1146	3.84148	4.68355
	1.68911	5.60555	2.94433	12.1585	11.0339	16.3443	2.05991	6.1509	3.42995	5.27564	2.28041	6.30006	254.518	0.150084	0.25625	1.13644	3.03866	-2309	-3320.26			3.413	13.1789	3.88025	4.61871
	1.6677	5.80911	3.02991	12.163	10.9157	16.2274	2.01856	6.22457	3.46189	5.34971	2.22051	6.06839	245.598	0.149896	0.256641	1.1465	3.02409	-2306.87	-3311.05			3.50224	13.102	3.90167	4.5462
	1.66468	6.22319	3.16578	11.9712	10.7975	15.8282	1.95148	6.39415	3.47768	5.4056	2.18696	5.67656	254.971	0.150416	0.256681	1.15472	3.01213	-2306.99	-3302.32			3.68455	12.8656	3.9411	4.42304
	1.62304	6.47953	3.41588	11.855	11.0706	15.6311	1.89591	6.22491	3.48066	5.18227	2.14233	5.14649	272.268	0.150566	0.256199	1.16136	3.00721	-2306.89	-3292.45			3.83948	12.8522	3.86716	4.15703
	1.60049	6.75558	3.62469	11.8034	11.0551	15.1291	1.85123	6.46258	3.49294	4.88959	2.12573	4.6814	283.38	0.150732	0.255572	1.15944	2.99342	-2304.8	-3280.08			3.99359	12.6625	3.93558	3.89891
	1.55518	6.90133	3.88431	11.3303	10.7	14.5057	1.77337	7.17331	3.47899	4.80162	2.09792	4.37624	288.518	0.151197	0.255228	1.15431	2.98681	-2304.71	-3267.52			4.11361	12.1786	4.14189	3.75859
	1.56259	6.97702	4.12854	11.0036	10.7723	13.9963	1.7558	7.95204	3.48318	4.7024	2.08957	4.30746	290.497	0.150678	0.254772	1.14992	2.99233	-2305.91	-3255.42			4.22272	11.9241	4.39701	3.69981
	1.54638	6.88816	4.35007	10.6252	10.9317	13.5051	1.74467	8.69578	3.39322	4.54209	2.12054	4.27044	296.194	0.150728	0.253983	1.14313	3.01276	-2304.74	-3242.2			4.26154	11.6873	4.61122	3.64436
	1.51722	6.74127	4.60102	10.4878	11.4228	12.8735	1.76337	10.0948	3.2771	4.41056	2.13716	4.35899	311.667	0.150896	0.253477	1.14802	3.02559	-2304.67	-3231.16			4.2865	11.5947	5.04509	3.63557
	1.52508	6.7351	4.75684	10.5005	11.9307	12.0405	1.74769	11.2715	3.26559	4.18675	2.18916	4.49903	332.396	0.150851	0.253519	1.14597	3.03399	-2307.16	-3220.88			4.339	11.4906	5.42827	3.62498
	1.53519	6.58514	4.9155	11.37	12.1232	11.5635	1.74716	12.1286	3.19846	4.25582	2.26126	4.87691	342.949	0.150999	0.253756	1.14007	3.03664	-2307.86	-3207.89			4.34528	11.6856	5.69141	3.798
	1.52819	6.3484	4.98517	11.9672	12.1198	10.6164	1.72586	13.0584	3.15208	4.37177	2.33055	5.50301	338.332	0.150795	0.254129	1.13629	3.04083	-2307.85	-3190.47			4.28725	11.5678	5.97879	4.06844
	1.53044	6.07492	5.04733	12.4165	11.8707	9.76835	1.74518	13.686	3.06555	4.74693	2.4019	6.50339	327.656	0.150425	0.254572	1.13323	3.04439	-2310.65	-3168.94			4.21757	11.3518	6.16557	4.55074
	1.54556	5.87912	5.06024	12.8682	11.6864	9.09786	1.76142	13.9206	2.96586	4.98422	2.59316	7.7968	326.609	0.149937	0.253884	1.1378	3.05002	-2312.3	-3141.31			4.16164	11.2175	6.21595	5.12473
	1.53193	5.73402	4.98171	13.55	11.6079	8.44303	1.75244	14.2919	2.82527	5.24158	2.73051	9.34829	341.466	0.149968	0.253652	1.13762	3.05054	-2311.96	-3103.57			4.08256	11.2003	6.28988	5.77346
	1.55268	5.42172	4.85121	14.3717	11.2777	7.54951	1.79474	14.5717	2.71962	6.14322	2.88018	11.2253	373.054	0.149872	0.253367	1.13648	3.03584	-2314.78	-3059.82			3.94187	11.0663	6.36203	6.74957
	1.54232	5.00556	4.64413	14.8454	10.4206	6.72387	1.78122	14.0816	2.64578	7.69953	3.08883	14.1481	402.099	0.150154	0.252888	1.12563	3.01869	-2317.7	-3012.81			3.73067	10.6633	6.16953	8.31215
	1.55034	4.71123	4.49002	15.4324	9.33257	6.00421	1.80002	13.5815	2.55509	10.4845	3.42279	17.0257	420.04	0.150563	0.252377	1.11686	3.00824	-2308.64	-2951.7			3.58386	10.2564	5.97886	10.311
	1.53924	4.48327	4.2883	15.9991	8.43882	5.53879	1.81412	13.4068	2.47167	14.6737	3.9128	20.1481	421.93	0.150412	0.252274	1.11062	3.00725	-2190.15	-2879.92			3.43694	9.99225	5.89752	12.9115
	1.60848	4.22338	4.06212	16.6996	7.83401	5.04871	1.92763	13.1621	2.41747	19.3762	4.47615	22.6034	424.107	0.150312	0.252041	1.1167	2.99859	-1955.21	-2806.93			3.29799	9.86078	5.83573	15.4853
	1.72437	4.07763	3.87639	17.1289	7.23699	4.67403	2.08521	13.2498	2.36763	26.2634	5.38992	24.9815	427.201	0.150155	0.25131	1.12028	3.0027	-1637.74	-2733.99			3.22613	9.67997	5.90088	18.8783
	1.86449	4.07986	3.67746	17.5345	6.46301	4.38373	2.26634	13.1641	2.34022	32.2028	6.48221	27.0514	435.845	0.150488	0.251492	1.12152	3.0057	-1284.22	-2668.56			3.20727	9.46041	5.92357	21.9121

## Sheet: P210 U3
	Ra Li	Oi Li	Oe Li	MF Li	ICO Li	LO Li	Ra Re	Oi Re	Oe Re	MF Re	ICO Re	LO Re	EKG	Kippwinkel	Rotwinkel	Kraft x	Kraft y	Druck li	Druck re			Bauch links	Rücken links	Bauch rechts	Rücken rechts
	2.18074	8.8593	6.06687	55.7857	6.6992	6.87416	2.30161	13.5205	4.23786	61.2278	6.64411	37.3439	333.503	0.12267	0.354671	0.93889	3.41653	40	3062.2			5.70231	23.1197	6.68666	35.0719
	2.24732	9.12081	5.42518	55.622	6.72628	7.104	2.34149	12.7072	4.33739	66.43	6.9266	37.2574	326.09	0.123288	0.354792	0.936764	3.41596	33	3067.56			5.59777	23.1508	6.46202	36.8713
	2.26961	9.47565	5.09947	55.5536	6.71865	7.43411	2.362	12.0312	4.4365	68.4672	7.14044	36.9818	330.677	0.123938	0.355752	0.942884	3.41689	1.11865	3072.08			5.61491	23.2354	6.27658	37.5298
	2.31185	9.76546	4.88102	54.6566	6.78199	7.90408	2.36146	11.2106	4.42801	70.0841	7.39211	36.6441	350.54	0.12446	0.356474	0.93914	3.41379	11	3076.13			5.65278	23.1142	6.00001	38.0401
	2.33761	10.2092	4.7392	53.1233	6.78808	8.4204	2.32292	10.8404	4.26447	72.2828	7.51301	36.1724	380.315	0.125217	0.356979	0.935786	3.40037	-109.619	L			5.762	22.7773	5.80926	38.6561
	2.36006	10.2561	4.58998	54.1462	6.96312	9.25239	2.37257	10.6158	4.35913	71.1204	7.41906	34.7514	411.638	0.125206	0.357521	0.933589	3.39751	128.631	3088.02			5.73538	23.4539	5.78249	37.7636
	2.38654	10.1568	4.57064	54.815	7.15361	9.99668	2.39144	10.0741	4.32113	71.704	7.35624	34.1785	444.929	0.125171	0.358338	0.922806	3.3932	222.001	3095.64			5.70465	23.9884	5.59555	37.7463
	2.42676	10.0021	4.68644	55.6581	7.45128	10.7474	2.44412	9.67114	4.32519	71.2727	7.40606	33.5385	486.787	0.124703	0.358905	0.916251	3.40007	178.462	3103.06			5.7051	24.6189	5.48015	37.4058
	2.41693	9.77914	4.64745	56.4117	7.90639	11.7476	2.43474	9.52906	4.40222	70.7192	7.44571	32.1927	541.093	0.124541	0.359105	0.902684	3.40545	3.89786	3110.76			5.61451	25.3552	5.45534	36.7858
	2.37821	9.54722	4.69184	55.2206	8.10897	12.3584	2.40184	9.34158	4.43432	68.1474	7.30202	31.0524	603.636	0.123813	0.35887	0.891378	3.40983	-256.284	3119.54			5.53909	25.2293	5.39258	35.5006
	2.3378	9.22731	4.67284	52.8578	8.12609	12.8168	2.3585	9.44483	4.37856	63.9166	7.07795	30.1144	668.534	0.123302	0.358172	0.882732	3.40766	-567.602	3128.46			5.41265	24.6002	5.39397	33.703
	2.32563	8.93266	4.63752	52.1804	8.31296	13.1371	2.29305	9.38589	4.25115	61.7654	6.71757	28.7196	725.377	0.122914	0.357494	0.882095	3.40043	-893.392	3138.02			5.2986	24.5435	5.31003	32.4009
	2.29096	8.31604	4.54679	51.827	8.24487	13.3061	2.27219	9.07446	4.17816	58.9318	6.28127	27.5612	769.934	0.12271	0.356988	0.885988	3.39342	-1221.18	3147.93			5.05126	24.4593	5.17493	30.9247
	2.19242	7.80522	4.38523	51.2644	8.17593	13.437	2.19875	8.90244	4.11642	54.6751	5.93799	25.369	802.679	0.12234	0.356457	0.886828	3.3928	-1524.24	3155.8			4.79429	24.2924	5.07254	28.6607
	2.06168	7.38697	4.35936	48.5156	7.95172	13.3978	2.07379	8.31446	3.88841	49.907	5.60767	23.5997	833.276	0.121477	0.356417	0.892639	3.4055	-1794.83	3160.85			4.60267	23.2884	4.75889	26.3714
	1.97128	7.08252	4.30719	45.3553	7.73149	13.4901	1.99945	8.05234	3.89871	43.9455	5.16778	21.5389	859.332	0.121297	0.355529	0.909631	3.41543	-2008.08	3163.97			4.45366	22.1923	4.65017	23.5507
	1.90742	6.59226	4.15718	40.0776	7.48089	13.6949	1.91764	7.76684	3.82615	37.852	4.744	18.9485	874.768	0.12116	0.355531	0.930799	3.4211	-2164.39	3165.45			4.21896	20.4178	4.50354	20.5149
	1.84175	6.53943	4.16535	35.6155	6.98357	13.6805	1.84674	7.6229	3.71204	30.6681	4.24764	16.2515	875.614	0.121311	0.355813	0.9493	3.43017	-2279.73	3163.99			4.18218	18.7599	4.39389	17.0557
	1.84726	6.45486	4.09045	33.2804	6.58134	13.6317	1.85652	7.55469	3.70442	26.2533	3.87343	14.0091	856.036	0.121814	0.356651	0.958232	3.44481	-2361.24	3158.72			4.13085	17.8311	4.37187	14.7119
	1.82491	6.61685	4.08152	30.3282	6.3055	13.7791	1.82671	7.37138	3.63287	24.2097	3.69291	12.5702	814.911	0.12253	0.35814	0.971402	3.46257	-2418.31	3149.97			4.17443	16.8043	4.27698	13.4909
	1.7615	6.4668	4.16037	27.1992	5.95469	13.8439	1.79553	7.38859	3.68021	23.0725	3.77938	11.8317	758.946	0.123132	0.358524	0.96844	3.4827	-2457.37	3139			4.12955	15.6659	4.28811	12.8945
	1.74735	6.56791	4.16745	23.4889	5.66573	14.0716	1.83605	7.33784	3.70485	22.8145	3.76181	11.3798	698.31	0.123543	0.359022	0.965761	3.50237	-2481.23	3127.01			4.1609	14.4087	4.29291	12.6521
	1.74701	6.98291	4.24904	19.9282	5.45518	14.0613	1.90159	7.25226	3.75869	23.6644	3.91663	11.4464	632.923	0.123735	0.359208	0.972239	3.52709	-2497.92	3114.74			4.32632	13.1482	4.30418	13.0091
	1.75226	7.2642	4.19714	18.4452	5.20967	14.0006	1.96482	7.32503	3.99836	24.5633	4.20218	11.5478	562.947	0.124338	0.359264	0.974769	3.53919	-2509.94	3102.18			4.40453	12.5518	4.4294	13.4377
	1.75332	7.47236	4.19812	16.95	5.09261	13.8995	2.00049	7.44116	3.96091	26.0242	4.5066	11.4378	492.8	0.124335	0.359215	0.971667	3.5498	-2516.91	3089.51			4.4746	11.9807	4.46752	13.9895
	1.76696	7.75309	4.19974	15.796	4.83839	13.7361	2.06836	7.27599	3.96101	27.3632	4.59003	11.1604	426.133	0.124907	0.358861	0.971834	3.56276	-2523.84	3076.38			4.57326	11.4568	4.43512	14.3712
	1.82026	7.844	4.21924	15.307	4.69592	13.4696	2.12195	7.13954	4.06105	28.8844	4.79379	11.1753	364.781	0.125447	0.358658	0.97619	3.56792	-2529.49	3066.17			4.62783	11.1575	4.44085	14.9512
	1.8196	8.01746	4.19097	15.1295	4.78211	13.3549	2.06979	7.0594	4.12631	29.2621	4.78882	11.42	310.336	0.125545	0.357646	0.982174	3.56021	-2532.3	3058.05			4.67601	11.0888	4.4185	15.157
	1.76479	8.19492	4.18462	14.7186	4.72588	13.4748	2.07426	7.03854	4.37257	29.8996	4.85475	11.6984	268.406	0.12509	0.356401	0.984038	3.55504	-2534.83	3052.6			4.71478	10.9731	4.49512	15.4843
	1.78031	8.57848	4.06905	14.5207	4.54496	13.6912	2.09511	7.10089	4.66874	30.7605	4.94592	12.3429	241.119	0.12484	0.356289	0.982911	3.54589	-2538.47	3049.08			4.80928	10.9189	4.62158	16.0164
	1.77721	8.87478	3.96377	14.4783	4.55531	13.5031	2.08442	7.30779	5.06209	31.9923	5.08269	12.597	221.693	0.124117	0.35612	0.978585	3.53793	-2541.42	3046.67			4.87192	10.8456	4.8181	16.5573
	1.79285	8.84261	3.88514	15.2314	4.61239	13.2	2.08084	7.58824	5.23231	32.746	5.18238	12.9648	213.557	0.1237	0.356395	0.97561	3.52559	-2543.78	3045.16			4.8402	11.0146	4.96713	16.9644
	1.81096	8.89788	3.8584	15.62	4.60583	12.8908	2.0679	7.71045	5.48665	33.1891	5.21057	12.7416	217.437	0.123768	0.356371	0.982126	3.5127	-2547.3	3044.34			4.85575	11.0389	5.08834	17.0471
	1.8078	8.74563	3.82231	15.8588	4.67468	12.7095	2.04453	7.75984	5.87533	32.7896	5.05722	12.8403	226.334	0.123716	0.356688	0.993196	3.51068	-2551.88	3043.51			4.79191	11.081	5.22656	16.8957
	1.76241	8.64708	3.79731	16.5815	4.7019	12.4453	1.97193	7.83159	5.94905	31.5339	5.08128	12.8816	232.1	0.123526	0.356698	1.00234	3.49672	-2555.54	3044.63			4.7356	11.2429	5.25086	16.4989
	1.7882	8.46107	3.71693	17.0448	4.68688	11.7863	2.0174	8.00909	6.13016	30.5852	5.14218	12.591	235.916	0.123355	0.35632	1.01232	3.49023	-2560.04	3046.18			4.6554	11.1727	5.38555	16.1061
	1.78725	8.3283	3.6436	17.2391	4.61848	10.9799	2.04231	8.13815	6.18369	29.568	5.24159	12.2833	244.123	0.123369	0.356951	1.0247	3.48648	-2566.55	3047.31			4.58638	10.9458	5.45472	15.6976
	1.81455	7.95233	3.5107	17.6404	4.64373	9.97831	2.04792	8.04504	6.10349	28.1288	5.27654	12.1332	257.031	0.123429	0.357205	1.03187	3.48087	-2573.47	3047.88			4.42586	10.7541	5.39882	15.1795
	1.80166	7.30503	3.38701	17.4852	4.63519	9.06728	2.06743	7.89671	6.18677	26.0805	5.25557	11.8274	270.565	0.123507	0.356619	1.03887	3.47456	-2580.21	3048.06			4.16456	10.3959	5.38363	14.3878
	1.80705	6.92425	3.37572	18.1527	4.64623	8.9273	2.07686	7.73749	6.13634	24.0344	5.48992	11.7288	278.258	0.123459	0.356233	1.04949	3.46959	-2588.04	3048.28			4.03567	10.5754	5.3169	13.7511
	1.87757	6.62011	3.42287	18.2357	4.64268	8.5951	2.09934	7.6738	6.10068	22.5657	5.65194	11.6163	282.072	0.122801	0.355881	1.06254	3.46659	-2596.68	3048.3			3.97351	10.4912	5.29127	13.278
	1.94433	6.45463	3.47372	18.4806	4.79327	8.57184	2.1674	7.73654	5.91355	21.6296	5.79412	12.2644	283.717	0.122439	0.355897	1.06512	3.45162	-2604.14	3048.82			3.95756	10.6152	5.27249	13.2294
	2.0105	6.45273	3.45694	19.0855	5.03415	8.32559	2.21306	7.67843	5.87798	21.5058	5.97225	12.7071	284.141	0.121684	0.35588	1.05959	3.43116	-2611.38	3050.37			3.97339	10.8151	5.25649	13.3951
	2.03687	6.30554	3.47877	18.8403	5.34917	8.23811	2.2212	7.62442	5.85967	21.9558	6.16092	12.8602	285.148	0.120495	0.356492	1.05787	3.41564	-2619.01	3051.79			3.9404	10.8092	5.2351	13.659
	2.00079	6.43263	3.59108	18.6596	5.49544	8.38548	2.17227	7.38642	5.89455	22.3822	6.33577	13.054	284.534	0.119369	0.357044	1.05079	3.39972	-2625.29	3052.64			4.00817	10.8468	5.15108	13.924
	1.9851	6.62261	3.65332	18.6314	5.79105	8.69795	2.1359	7.1037	5.98799	22.7317	6.50116	13.0972	278.087	0.118281	0.357268	1.03944	3.38867	-2630.61	3054.12			4.08701	11.0401	5.07587	14.11
	1.96953	6.77207	3.75484	18.5391	5.84168	8.74539	2.10172	7.10548	6.06994	22.5294	6.69635	13.5017	269.169	0.117132	0.357627	1.03547	3.37959	-2635.7	3056.03			4.16548	11.042	5.09238	14.2425
	1.98345	6.94984	3.77274	18.8623	5.89447	8.71729	2.05736	7.13169	6.15274	23.1801	6.78717	13.8138	264.711	0.116474	0.35824	1.0263	3.36357	-2641.19	3057.36			4.23534	11.158	5.11393	14.5937
	1.95291	6.95005	3.72015	18.7414	5.99826	8.58532	2.02508	7.04324	6.38508	24.1883	6.81327	14.3063	264.826	0.116351	0.358934	1.01794	3.3504	-2646.16	3058.81			4.20771	11.1083	5.15113	15.1026
	1.88597	7.23646	3.63707	18.3759	6.04791	8.78069	2.00981	6.8527	6.46	25.4777	6.73542	14.9682	265.24	0.116908	0.35936	1.01506	3.33505	-2650.72	3061.01			4.25317	11.0682	5.1075	15.7271
	1.8369	7.35046	3.56842	18.141	5.94747	9.01174	1.92557	6.65085	6.73141	26.483	6.99138	15.3705	261.107	0.116896	0.35943	1.02056	3.33878	-2655.73	3062.83			4.25193	11.0334	5.10261	16.2816
	1.80265	7.36896	3.55626	17.5316	5.82008	9.35821	1.88984	6.57625	6.72948	26.8104	6.97669	15.2345	251.954	0.117445	0.359376	1.02874	3.34208	-2660.53	3064.02			4.24263	10.9033	5.06519	16.3405
	1.79674	7.49743	3.53427	17.4432	5.60218	9.73778	1.8682	6.65038	6.87135	27.1791	7.16357	15.5755	243.85	0.118572	0.358907	1.02707	3.34352	-2665	3065.68			4.27615	10.9277	5.12998	16.6394
	1.79537	7.56035	3.44842	17.095	5.50488	9.76303	1.84337	6.6029	6.93769	27.754	7.25344	15.7149	238.984	0.119963	0.358946	1.0252	3.35026	-2669.42	3067.77			4.26804	10.7877	5.12799	16.9074
	1.80027	7.54837	3.39209	16.8421	5.25079	10.0337	1.86259	6.74713	6.95255	28.0573	7.13508	16.032	237.59	0.12104	0.358437	1.03659	3.3542	-2673.57	3069.42			4.24691	10.7089	5.18743	17.0748
	1.80928	7.58876	3.39323	16.3817	5.015	10.1893	1.85401	6.91504	7.006	28.6702	7.09409	16.0261	232.812	0.122271	0.357821	1.04169	3.36634	-2676.85	3070.69			4.26376	10.5287	5.25835	17.2635
	1.81964	7.69464	3.40721	16.3126	4.95856	10.1474	1.85187	6.89179	6.88413	28.5372	6.94365	15.8239	223.09	0.123874	0.357524	1.04276	3.3843	-2678.95	3072.82			4.30716	10.4728	5.20926	17.1016
	1.83071	7.73628	3.42665	15.929	4.69407	10.1344	1.87795	6.88025	6.64229	28.4921	6.74431	15.5498	214.674	0.125141	0.357632	1.04578	3.39845	-2680.56	3074.52			4.33121	10.2525	5.1335	16.9288
	1.84875	7.55242	3.47081	15.6576	4.50789	10.0999	1.84022	7.00819	6.48781	27.2019	6.56465	15.1488	208.4	0.126069	0.357246	1.04135	3.4134	-2682.04	3075.64			4.29066	10.0885	5.11207	16.3051
	1.8177	7.49879	3.48613	15.2752	4.43749	9.90494	1.83444	7.07155	6.2781	25.7273	6.25344	14.6182	208.265	0.12721	0.357369	1.03611	3.42668	-2683.09	3077.58			4.26754	9.87253	5.06136	15.533
	1.78188	7.5211	3.56383	14.7049	4.35066	9.4892	1.8474	7.06034	6.44242	24.8406	6.19089	14.5992	217.299	0.128228	0.357139	1.03249	3.43946	-2683.6	3079.98			4.28894	9.51491	5.11672	15.2102
	1.7821	7.42368	3.49652	13.9877	4.28611	9.1965	1.88836	7.11334	6.33953	23.7403	5.85388	14.2174	227.318	0.128371	0.357335	1.03632	3.45557	-2684.36	3081.4			4.2341	9.15676	5.11374	14.6038
	1.7734	7.19357	3.43197	13.8124	4.25492	9.20132	1.88152	7.3066	6.27719	22.9642	5.56907	14.0762	233.994	0.127996	0.356949	1.03722	3.46631	-2685.2	3082.67			4.13298	9.08953	5.1551	14.2032
	1.76018	7.08492	3.37169	13.4553	4.10149	8.70814	1.83672	7.76866	6.0962	21.9475	5.56599	14.5886	239.167	0.127616	0.357087	1.02376	3.47706	-2686.06	3084.3			4.07226	8.75499	5.23386	14.034
	1.73605	7.1463	3.28852	13.1807	3.99718	8.58626	1.81228	7.79577	5.98383	21.1467	5.31519	15.1434	246.842	0.127489	0.356807	1.00979	3.48788	-2687.36	3085.69			4.05696	8.58803	5.19729	13.8684
	1.71562	7.08075	3.22629	12.2597	3.88981	8.68746	1.80631	7.85696	5.89769	21.0944	5.28939	16.0674	254.34	0.126981	0.356394	1.00117	3.49394	-2688.39	3086.52			4.00755	8.27898	5.18699	14.1504
	1.72125	7.16002	3.23506	11.7248	3.81687	8.48508	1.79572	8.23509	5.75133	21.0168	5.23616	16.4316	258.253	0.126384	0.355483	0.991439	3.5053	-2688.46	3087.72			4.03878	8.00892	5.26071	14.2282
	1.73633	7.12039	3.26402	11.5742	3.75412	8.58285	1.81734	8.49869	5.56455	21.917	5.14252	16.966	258.061	0.126621	0.354649	0.973024	3.51501	-2688.02	3089.15			4.04025	7.97038	5.29353	14.6752
	1.74168	7.15217	3.21142	11.2205	3.72977	8.56102	1.83723	8.81239	5.24205	22.425	4.99504	17.6907	255.693	0.126826	0.354062	0.969602	3.51788	-2687.4	3089.99			4.03509	7.83711	5.29722	15.0369
	1.74514	7.18893	3.16553	11.0986	3.60321	8.43389	1.83594	9.39304	4.82666	23.088	4.82379	17.669	247.138	0.126861	0.354485	0.970753	3.52573	-2686.74	3090.36			4.0332	7.71191	5.35188	15.1936
	1.74611	7.41325	3.19011	10.838	3.50695	8.12829	1.82511	9.69811	4.58068	23.5552	4.68748	18.3042	233.133	0.127321	0.353873	0.967085	3.53331	-2685.64	3091.75			4.11649	7.49107	5.36797	15.5156
	1.76154	7.90427	3.25139	10.4362	3.36934	8.0357	1.85795	9.99806	4.33826	24.5501	4.63663	18.7766	220.691	0.12755	0.353643	0.962229	3.54143	-2684.08	3092.78			4.30573	7.2804	5.39809	15.9878
	1.77246	8.15135	3.35496	10.2371	3.34997	8.30098	1.90477	10.0773	4.23596	26.0815	4.71694	18.6943	215.316	0.127925	0.354223	0.959653	3.54676	-2682.47	3093.86			4.42626	7.29603	5.40601	16.4976
	1.76157	8.30092	3.34514	9.84364	3.21733	8.60262	1.93193	10.1804	4.01756	27.3481	4.86741	18.3101	211.365	0.127619	0.354879	0.968819	3.54787	-2679.96	3095.83			4.46921	7.2212	5.37663	16.8419
	1.80871	8.46408	3.38904	9.46969	3.16267	8.53147	1.96787	10.4874	3.8844	28.93	4.9282	18.0818	202.776	0.127736	0.356003	0.979483	3.54739	-2677.2	3097.4			4.55394	7.05461	5.44655	17.3133
	1.82807	8.71315	3.35842	9.04927	3.08719	8.68677	2.00762	10.4546	3.96964	29.8286	5.12723	18.0623	194.483	0.12704	0.357142	0.98402	3.53556	-2674.89	3099.05			4.63321	6.94108	5.4773	17.6727
	1.83153	9.30179	3.3166	8.32841	2.98651	8.82957	1.97893	10.4755	4.41199	29.4601	5.50058	18.022	186.697	0.12631	0.357921	0.990639	3.52709	-2672.62	3100.78			4.81664	6.71483	5.62215	17.6609
	1.82283	9.81639	3.37462	7.71779	2.8592	8.77326	1.9634	10.4515	4.6042	31.5007	5.86661	18.1604	181.603	0.125607	0.358969	0.989507	3.51879	-2670.62	3102.62			5.00461	6.45008	5.67302	18.5093
	1.80039	10.3518	3.37834	7.56092	2.9446	9.15977	1.9849	10.3761	4.84286	32.6583	6.4628	18.6477	180.25	0.124696	0.359272	0.976997	3.51517	-2668.18	3104.6			5.17684	6.5551	5.7346	19.2563
	1.78185	10.6024	3.45293	7.67021	3.02232	9.75415	1.98648	10.3319	5.23003	33.4756	7.07058	18.1813	180.699	0.123741	0.35996	0.97273	3.50862	-2665.48	3106.02			5.27907	6.81556	5.84945	19.5758
	1.75757	11.0957	3.61764	7.85275	3.09519	10.5763	1.97182	10.1565	5.49889	34.5182	7.45078	18.1111	182.312	0.12273	0.36031	0.976769	3.50121	-2662.17	3108.02			5.49029	7.17474	5.87573	20.0267
	1.78542	11.441	3.72121	7.90034	3.07583	11.0653	1.92544	9.93256	5.91895	35.7941	7.83353	17.9326	184.255	0.121679	0.36028	0.974302	3.49649	-2658.33	3109.48			5.64921	7.34715	5.92565	20.5201
	1.76958	11.7824	3.78113	8.40254	3.11833	11.6959	1.90903	10.1824	6.12674	38.0368	8.17882	17.6037	185.89	0.120906	0.360139	0.96476	3.49172	-2654.09	3109.91			5.77771	7.73894	6.07272	21.2731
	1.7301	11.7881	3.84797	8.72691	3.19065	12.7084	1.8872	10.2149	6.36095	38.5828	8.63918	16.8432	186.913	0.119917	0.360106	0.956283	3.48797	-2649.57	3110.49			5.78871	8.20864	6.15436	21.355
	1.6885	11.8855	3.9392	9.29688	3.26858	13.7696	1.84349	10.2685	6.39813	40.0125	8.80189	16.1548	186.688	0.119591	0.359749	0.960391	3.49105	-2644.65	3110.62			5.83773	8.77834	6.17004	21.6564
	1.71008	12.0912	4.05144	10.2167	3.36011	15.1058	1.86076	10.305	6.32791	42.7868	8.96107	15.1692	188.183	0.119249	0.359646	0.983273	3.48917	-2639.37	3110.58			5.95089	9.56086	6.16457	22.3057
	1.75444	12.2995	4.18553	11.2909	3.53333	16.4416	1.91879	10.5585	6.3414	43.1956	9.02402	14.4395	190.775	0.119235	0.359143	0.998678	3.48246	-2633.44	3110.96			6.07983	10.4219	6.27291	22.2197
	1.78766	12.6175	4.31895	11.8039	3.73705	17.7213	1.95557	10.8146	6.67666	44.124	9.11559	13.6246	189.757	0.119111	0.358845	1.01681	3.46012	-2627.15	3111.51			6.24137	11.0874	6.48228	22.2881
	1.82981	12.9672	4.3758	12.5949	4.19262	18.273	1.98992	10.9308	6.94988	45.6483	9.16865	13.2776	184.952	0.119066	0.359265	1.03456	3.43881	-2620.69	3112.26			6.39094	11.6869	6.62354	22.6982
	1.81474	12.7891	4.3147	13.6874	4.45096	18.7635	1.98533	10.8419	7.17031	46.2675	9.1207	12.8715	178.531	0.119005	0.359414	1.04885	3.42614	-2613.94	3112.91			6.30618	12.3006	6.66583	22.7533
	1.82533	12.8101	4.31814	15.7198	4.987	20.3294	2.04423	10.9498	7.39728	47.4758	8.82755	12.6751	169.513	0.119424	0.359412	1.05834	3.40725	-2607.17	3114.34			6.31787	13.6787	6.79709	22.9928
	1.88104	13.232	4.40335	18.2904	5.52015	21.4606	2.05885	10.7452	7.6815	47.2663	8.57266	12.6141	160.58	0.119881	0.359381	1.06826	3.39373	-2601.1	3116.05			6.50545	15.0904	6.82852	22.8177
	1.88842	13.7137	4.53645	21.2839	6.0157	22.9889	2.11068	10.3129	8.23366	49.0784	8.23706	12.7299	158.427	0.120029	0.359407	1.07907	3.37028	-2595.29	3117.39			6.71287	16.7628	6.88575	23.3485
	1.95543	14.0875	4.65505	23.9098	6.56626	24.1594	2.22652	10.024	8.48925	50.0701	8.0935	12.9868	161.034	0.120478	0.358925	1.07872	3.34977	-2589.27	3127.08			6.89934	18.2118	6.91325	23.7168
	1.96988	14.4368	4.7946	26.6876	7.25163	25.2862	2.25293	9.8414	8.87081	51.2202	7.65663	13.1378	167.157	0.12068	0.358374	1.07815	3.33259	-2582.92	3144.55			7.06709	19.7418	6.98838	24.0049
	1.96492	14.7214	4.93891	29.735	7.71514	26.6189	2.24897	9.81336	9.03914	53.0867	7.33769	13.1366	172.469	0.121157	0.357434	1.07904	3.31816	-2576.29	3179.24			7.20842	21.3563	7.03382	24.5204
	2.04156	14.4953	5.02756	32.8672	8.35405	28.4266	2.22711	9.54323	9.19259	53.6319	6.94799	12.9989	180.662	0.121372	0.357161	1.08367	3.31023	-2569.56	3249.93			7.18814	23.2159	6.98764	24.5263
	2.04819	14.3636	5.09544	36.3515	8.94121	29.965	2.24648	9.64631	9.30151	53.9306	6.49212	13.1162	193.467	0.121547	0.3574	1.0787	3.30656	-2562.47	3350.13			7.16907	25.0859	7.06477	24.513
	2.12888	14.2867	5.11991	40.1238	9.4776	31.5218	2.32294	9.843	9.19504	54.4339	6.14031	12.6149	207.106	0.122286	0.35797	1.06833	3.30096	-2554.91	3497.67			7.17851	27.0411	7.12033	24.3964
	2.23583	14.1699	5.16421	42.3844	9.75799	32.085	2.3991	10.0649	9.03408	54.436	5.74296	12.3332	218.162	0.122495	0.35836	1.06246	3.2982	-2546.18	3679.79			7.18997	28.0758	7.16603	24.1707
	2.33359	13.8329	5.09463	44.874	10.2503	33.0561	2.4624	10.3048	8.81348	55.5086	5.53268	12.1625	222.862	0.122662	0.359302	1.05579	3.29114	-2535.98	3882.44			7.08704	29.3935	7.19357	24.4013
	2.44417	13.4417	4.99073	46.5775	10.5192	33.0696	2.60121	10.5535	8.75468	55.4843	5.5398	12.1231	224.721	0.12306	0.359814	1.04481	3.29174	-2525.07	4080.37			6.95888	30.0554	7.30312	24.3824
	2.46817	13.2191	4.99596	48.2164	10.4701	32.541	2.65169	10.9555	8.79188	56.2693	5.46028	12.4438	222.65	0.123837	0.359911	1.03801	3.28671	-2512.94	4273.99			6.89442	30.4091	7.46637	24.7244
	2.51466	12.7083	4.80626	50.5091	10.9274	32.2078	2.7266	11.2539	8.58541	56.1664	5.34098	13.0397	215.59	0.124554	0.359974	1.03383	3.29225	-2500.52	4449.73			6.67639	31.2148	7.52196	24.8491
	2.57047	12.2638	4.62683	51.4098	11.1404	32.4549	2.78975	11.2171	8.73138	56.5427	5.6115	13.6855	202.534	0.12498	0.3609	1.02522	3.3061	-2487.14	4579.77			6.48703	31.6683	7.57941	25.2799
	2.55191	11.9662	4.53481	52.6838	11.0171	32.4307	2.81505	11.0551	8.52098	57.0901	5.87939	14.2614	192.86	0.125685	0.361473	1.00976	3.31539	-2472.51	4638.71			6.35096	32.0439	7.46371	25.7436
	2.56318	11.4487	4.50399	53.1959	11.1853	32.9897	2.88148	10.7611	8.3973	59.4583	6.23707	15.2076	188.583	0.126073	0.36117	1.0058	3.32584	-2457.53	4600.2			6.17195	32.457	7.34661	26.9677
	2.57365	11.1488	4.4733	52.4858	11.2516	32.8103	2.93817	10.5595	8.47081	60.8443	6.55624	16.6883	181.573	0.126237	0.360776	1.01151	3.33477	-2442	4488.86			6.06526	32.1826	7.32282	28.0296
	2.53594	10.6741	4.40823	52.0222	11.1883	32.0835	2.9855	10.3272	8.63639	61.0764	7.06933	17.707	176.417	0.1265	0.360099	1.0153	3.34452	-2425.61	4333.77			5.87274	31.7647	7.31637	28.6176
	2.46099	10.2535	4.35907	50.3432	10.6918	30.9347	3.04034	10.0084	8.81627	61.1816	7.62972	18.7046	178.503	0.126666	0.359172	1.02662	3.35182	-2408.59	4157.11			5.69118	30.6566	7.28832	29.172
	2.36874	9.78778	4.2603	48.2535	10.2687	29.9864	2.96942	9.8433	8.64875	60.6854	7.92949	19.4996	184.47	0.125871	0.358233	1.04472	3.35557	-2391.78	3958.29			5.47228	29.5028	7.15382	29.3715
	2.26012	9.28683	4.03554	45.4632	10.0386	28.8008	2.8942	9.50762	8.71412	58.7482	8.29919	19.8623	190.639	0.124731	0.357648	1.05378	3.37374	-2375.95	3759.37			5.19416	28.1009	7.03865	28.9699
	2.19515	8.63871	3.87312	41.9773	9.08137	27.4403	2.85493	9.37168	8.6127	56.6272	8.56958	19.5311	191.297	0.124156	0.357672	1.0614	3.38544	-2360.82	3569			4.90232	26.1663	6.94644	28.2426
	2.12906	8.04452	3.70731	38.7888	8.28163	24.7808	2.84603	9.17725	8.16922	53.5385	8.60362	19.4283	194.497	0.123373	0.35763	1.06934	3.3888	-2347.64	3399.92			4.62696	23.9504	6.73083	27.1902
	2.07444	7.51176	3.53141	35.4235	7.58609	22.3292	2.7346	9.31249	7.97007	50.6451	8.53922	19.2091	201.85	0.122405	0.357449	1.07768	3.38837	-2336.58	3271.91			4.37254	21.7796	6.67239	26.1312
	2.06029	7.08733	3.25986	31.5102	6.81093	19.3689	2.69637	9.63384	7.63882	46.8586	8.33165	18.7765	208.809	0.121914	0.357159	1.09077	3.39205	-2327.43	3207.13			4.13583	19.23	6.65635	24.6556
	2.0058	6.48376	3.12055	27.7712	5.84883	16.3599	2.6549	9.6923	7.35355	42.87	8.23639	18.4624	211.881	0.121672	0.356848	1.09156	3.38911	-2320.92	3162.09			3.87004	16.66	6.56691	23.1896
	1.94712	6.2421	2.94548	25.8133	5.19284	13.8705	2.5694	9.7424	6.84942	40.007	7.98112	18.1732	206.053	0.12115	0.356989	1.09991	3.38276	-2318.14	3134.05			3.71157	14.9589	6.38707	22.0538
	1.9188	6.04717	2.83641	24.3148	4.67285	12.3921	2.48017	9.61863	6.568	36.0915	7.5052	18.3369	195.391	0.121036	0.357364	1.10605	3.375	-2319.74	3109.53			3.6008	13.7933	6.22227	20.6445
	1.84982	5.67957	2.77309	22.019	4.38535	11.2793	2.35904	9.5261	6.21005	33.6849	7.03129	17.9674	183.841	0.121497	0.358241	1.10798	3.37227	-2325.64	3099.52			3.43416	12.5612	6.03173	19.5612
	1.81424	5.57407	2.76103	21.5072	4.21139	10.3118	2.27814	9.52133	5.66468	31.5633	6.59065	17.7393	170.523	0.122208	0.358743	1.11453	3.35466	-2334.99	3094.13			3.38311	12.0101	5.82138	18.6311
	1.78229	5.65865	2.77365	20.8683	4.12654	9.30319	2.21486	9.55691	5.25674	29.3591	6.18258	17.6079	164.055	0.122495	0.359022	1.11904	3.34293	-2347.03	3092.5			3.40486	11.4327	5.67617	17.7165
	1.75765	5.70062	2.73451	20.0071	4.04941	8.70479	2.14414	9.40666	4.90702	27.152	5.82229	17.0678	154.55	0.123132	0.35886	1.12737	3.33361	-2361.25	3091.28			3.39759	10.9204	5.48594	16.6807
	1.79439	5.59202	2.71072	19.9081	3.97735	8.11246	2.14226	9.74554	4.63015	25.1053	5.43332	16.6499	146.469	0.123589	0.358449	1.12996	3.32934	-2375.94	3091.27			3.36571	10.666	5.50598	15.7295
	1.85123	5.60889	2.73643	19.2633	3.92601	7.728	2.15647	9.74531	4.51793	22.7455	5.31939	15.9968	145.568	0.123798	0.358701	1.12638	3.31849	-2390.62	3092.15			3.39885	10.3058	5.47324	14.6872
	1.82471	5.70275	2.79558	19.0264	3.86581	7.39218	2.08081	9.96353	4.35812	20.5463	5.19192	14.8571	146.94	0.124	0.359357	1.13143	3.31183	-2405.04	3088.89			3.44102	10.0948	5.46749	13.5318
	1.81447	5.71561	2.82463	18.5669	3.87954	7.04972	2.06933	10.1941	4.26481	18.5362	4.73382	14.2194	151.11	0.124149	0.359895	1.13286	3.31034	-2417.93	3084.11			3.45157	9.83206	5.5094	12.4965
	1.82162	5.73646	2.84974	18.0953	3.85222	6.49947	2.06231	10.4893	4.20141	16.2362	4.62648	12.8039	154.347	0.124423	0.35985	1.12346	3.31035	-2428.86	3084.83			3.46927	9.48233	5.58433	11.2222
	1.86603	5.73456	2.84619	18.3927	3.77988	5.82808	2.11976	10.6728	4.00122	14.5152	4.62751	11.7819	153.706	0.124809	0.359958	1.11552	3.3044	-2437.1	3087.3			3.48226	9.33357	5.59791	10.3082
	1.8917	5.67454	2.90278	18.8872	3.80487	5.56714	2.17625	10.7354	3.87577	13.7144	4.63589	11.6778	153.276	0.124789	0.36064	1.1127	3.28985	-2442.83	3087.12			3.48967	9.41973	5.5958	10.0094
	2.02348	5.77791	2.91938	19.185	3.80803	5.38624	2.31862	10.9215	3.76789	13.3728	4.6688	11.8376	154.727	0.124802	0.361132	1.11298	3.2822	-2446.23	3087.27			3.57359	9.45977	5.66935	9.95972
	2.07575	5.86221	2.96403	19.4937	3.83073	5.28927	2.40589	11.141	3.68931	13.7531	4.57538	12.3409	155.865	0.124651	0.361691	1.09825	3.27933	-2448.09	3088.33			3.634	9.5379	5.74539	10.2231
	2.09618	6.07915	2.94442	19.3817	3.87525	5.23932	2.40819	10.8979	3.67538	14.8567	4.56537	12.9364	155.281	0.124572	0.362774	1.09296	3.27626	-2449.3	3086.22			3.70658	9.49877	5.66048	10.7862
	2.0887	6.07588	3.01686	19.5362	3.79277	5.24021	2.43754	10.7074	3.54067	16.5015	4.49761	13.8052	151.825	0.124637	0.362938	1.08861	3.27542	-2450.26	3082.07			3.72715	9.52305	5.56186	11.6015
	2.17925	6.10114	3.03379	19.4205	3.75014	5.28304	2.5121	10.4473	3.45158	18.6863	4.45125	14.3229	143.237	0.124195	0.362257	1.08576	3.27101	-2451.49	3079.99			3.7714	9.48458	5.47032	12.4868
	2.21953	6.11288	3.0687	18.4615	3.73564	5.39741	2.55822	10.1114	3.41465	20.9188	4.50275	15.2202	134.616	0.124072	0.362373	1.07188	3.2689	-2452.72	3077.79			3.80037	9.19819	5.36143	13.5473
	2.2283	6.06938	3.09088	18.1216	3.75003	5.56172	2.58079	10.0521	3.38723	22.5185	4.46326	16.0742	135.511	0.123923	0.361887	1.06638	3.27127	-2454.06	3072.75			3.79619	9.14445	5.34005	14.352
	2.23528	6.09426	3.09396	18.2821	3.88622	5.98687	2.56213	9.65811	3.29627	23.5211	4.40007	17.1088	142.097	0.123531	0.361166	1.05399	3.27653	-2455.81	3066.74			3.80784	9.38506	5.17217	15.01
	2.24434	5.96901	3.095	18.0103	4.12931	6.4534	2.5478	9.58267	3.23526	24.2652	4.46307	17.2983	150.074	0.123184	0.360998	1.04447	3.29646	-2457.61	3062.51			3.76945	9.53101	5.12191	15.3422
	2.18976	6.02376	3.14065	17.8455	4.32199	6.75297	2.47584	9.24997	3.12366	24.4391	4.4785	17.6462	159.306	0.123008	0.36037	1.03015	3.3202	-2459.85	3056.67			3.78472	9.64016	4.94982	15.5213
	2.22423	5.94684	3.22827	17.3666	4.43117	6.99899	2.4724	8.92224	3.05944	24.2978	4.54207	17.7856	171.471	0.122528	0.360175	1.01863	3.3456	-2462.37	3050.47			3.79978	9.59893	4.81803	15.5418
	2.2366	5.7555	3.26659	17.1801	4.55089	7.31838	2.5114	8.54597	3.03282	23.8759	4.58478	17.6323	185.931	0.122184	0.359501	1.01817	3.3698	-2465.11	3046.91			3.7529	9.68312	4.69673	15.3643
	2.24569	5.58501	3.28095	16.6271	4.61706	7.33525	2.49599	8.20632	3.05789	22.6534	4.75367	17.02	200.76	0.121704	0.358907	1.01486	3.38348	-2467.69	3044.44			3.70389	9.52646	4.58673	14.809
	2.2271	5.4265	3.3117	16.0965	4.67301	7.6121	2.50726	8.03063	3.10527	21.3582	4.78892	16.8465	209.574	0.121178	0.358479	1.00997	3.39976	-2470.12	3039.83			3.6551	9.46054	4.54772	14.3312
	2.24324	5.3674	3.32828	15.9209	4.70303	7.70546	2.51398	7.99857	3.1175	19.5967	4.83577	16.1544	215.713	0.121076	0.358284	1.01549	3.415	-2472.46	3035.58			3.64631	9.44312	4.54335	13.529
	2.2781	5.31741	3.348	15.1318	4.76605	7.89324	2.50359	7.76049	3.15558	17.2823	4.90305	15.5596	221.771	0.12131	0.358185	1.02228	3.42897	-2474.56	3033.38			3.64784	9.26369	4.47322	12.5816
	2.32655	5.1823	3.30681	14.1307	4.77272	7.8504	2.53327	7.88596	3.1238	15.895	5.12003	14.4003	224.129	0.121598	0.358245	1.02828	3.43913	-2476.38	3030.95			3.60522	8.91793	4.51435	11.8051
	2.42809	5.16802	3.30736	13.1282	4.68229	7.85243	2.65107	7.81549	3.18404	15.0182	5.23347	13.6917	220.332	0.121812	0.357702	1.02971	3.44221	-2478.01	3026.69			3.63449	8.5543	4.5502	11.3145
	2.47331	4.9651	3.30671	12.8903	4.58735	8.10836	2.69039	7.80682	3.3208	14.8549	5.29263	12.654	213.769	0.122132	0.357487	1.03408	3.4441	-2479.39	3023.57			3.58171	8.52866	4.606	10.9338
	2.52128	4.84182	3.25075	12.4878	4.6198	8.32679	2.72998	7.734	3.39684	14.8417	5.32468	11.7459	211.531	0.122187	0.357758	1.03265	3.44153	-2480.32	3021.4			3.53795	8.47814	4.62027	10.6374
	2.52833	4.81801	3.24485	11.6605	4.57767	8.31938	2.72796	7.95992	3.46592	14.9822	5.35307	10.7892	209.554	0.12217	0.357406	1.03256	3.44599	-2481.25	3018.24			3.5304	8.18585	4.71793	10.3748
	2.53639	4.76476	3.19284	11.2959	4.62766	8.50075	2.72166	8.20178	3.56874	15.4825	5.24221	10.4958	202.974	0.122301	0.357569	1.04699	3.44996	-2482.23	3015.45			3.498	8.14144	4.83073	10.4068
	2.5435	4.80162	3.12512	10.7833	4.66737	8.55705	2.71992	8.47566	3.54927	15.6304	5.16052	9.93894	197.371	0.122414	0.357329	1.06673	3.44688	-2482.95	3014.82			3.49008	8.00259	4.91495	10.2433
	2.5129	4.73755	3.06819	10.2931	4.77043	8.63479	2.70455	8.77377	3.54157	15.3884	5.07492	9.73261	195.539	0.122486	0.357582	1.0788	3.44276	-2483.59	3014.82			3.43955	7.89944	5.00663	10.0653
	2.46393	4.64651	3.06727	10.2497	4.82912	8.70325	2.73082	8.84192	3.52068	15.2577	5.10643	9.63432	196.292	0.12218	0.357676	1.07532	3.43592	-2484.38	3012.77			3.39257	7.92735	5.03114	9.9995
	2.37978	4.63066	3.08925	9.96589	4.93805	8.88888	2.65947	8.68078	3.57234	15.4215	4.8706	9.60504	201.901	0.121857	0.357086	1.08634	3.43085	-2485	3011			3.36656	7.93094	4.97086	9.96572
	2.27344	4.49968	3.03922	9.54373	5.10723	9.01535	2.59477	8.77424	3.55647	15.7359	4.71815	9.86369	212.215	0.121264	0.356946	1.09248	3.42419	-2485.21	3011.34			3.27078	7.88877	4.97516	10.1059
	2.22564	4.43837	2.98786	8.65826	5.28282	9.01563	2.55855	8.73452	3.49807	15.6134	4.64342	9.93552	224.253	0.121097	0.356731	1.10313	3.4192	-2485.42	3011.33			3.21729	7.65224	4.93038	10.0641
	2.12838	4.43945	3.01145	8.1662	5.30189	9.30382	2.49468	8.91285	3.49629	15.3194	4.53967	10.3159	232.823	0.120745	0.356632	1.11525	3.41916	-2485.69	3009.94			3.1931	7.59064	4.96794	10.0583
	2.10536	4.31744	2.97622	8.23203	5.3168	9.56112	2.4804	8.8739	3.53084	14.768	4.41983	10.792	236.272	0.120964	0.356998	1.1229	3.41332	-2485.39	3008.9			3.13301	7.70332	4.96172	9.99326
	2.02616	4.31509	2.98856	8.11057	5.30662	10.0205	2.43241	8.8888	3.50044	14.2471	4.42096	10.962	234.383	0.121651	0.357104	1.12057	3.40988	-2484.78	3008.33			3.10993	7.81255	4.94055	9.87671
	1.94418	4.18543	3.02184	8.26635	5.18207	10.2814	2.38518	8.92432	3.51229	13.5595	4.27475	11.1944	237.692	0.122268	0.357455	1.11449	3.40199	-2484.46	3006.48			3.05048	7.90995	4.9406	9.67623
	1.90907	4.35592	3.02617	8.5	5.18118	10.6381	2.32033	8.97379	3.49865	13.4446	4.24137	11.2008	238.992	0.123026	0.3573	1.11411	3.39254	-2483.92	3004.58			3.09705	8.10643	4.93093	9.62892
	1.85287	4.48386	2.99165	8.65146	5.16753	11.1222	2.22205	9.04722	3.54155	12.9922	4.01575	11.0861	233.813	0.12358	0.357507	1.12223	3.38454	-2482.9	3004.01			3.10946	8.31374	4.93694	9.36468
	1.81854	4.73026	2.97479	8.90893	5.06696	11.7228	2.19289	9.08559	3.45193	12.5526	3.8343	11.1221	223.602	0.124375	0.358252	1.12393	3.37878	-2481.93	3003.26			3.17453	8.56624	4.91013	9.16966
	1.78247	4.92687	2.94804	8.8894	4.87385	12.0581	2.10983	9.26951	3.50279	11.8109	3.74585	11.1487	216.953	0.125277	0.358947	1.11995	3.38206	-2481.08	3001.14			3.21913	8.60711	4.96071	8.90183
	1.73299	5.13255	2.98814	9.41975	4.72846	12.3634	2.05131	9.49685	3.477	11.1169	3.61292	11.06	217.9	0.126078	0.359185	1.11451	3.38068	-2479.61	2998.59			3.28456	8.83722	5.00839	8.5966
	1.66091	5.30259	2.95808	9.88089	4.51676	12.568	1.96123	9.57216	3.38115	10.7217	3.47511	11.2277	221.725	0.127272	0.359196	1.11146	3.36992	-2477.65	2996.79			3.30719	8.98855	4.97152	8.47484
	1.58778	5.6536	2.98281	10.3075	4.52695	13.2069	1.8462	9.85337	3.31054	10.5597	3.38733	11.2145	226.396	0.127786	0.359498	1.10885	3.35433	-2476.02	2994.6			3.40806	9.34713	5.00337	8.38717
	1.5282	5.84482	2.94956	10.6957	4.50906	13.4556	1.78252	9.86345	3.34336	10.3125	3.10706	11.3227	232.966	0.127816	0.359861	1.10688	3.34542	-2474.41	2992.29			3.44086	9.55347	4.99645	8.24742
	1.54916	6.00679	2.95514	11.0303	4.47048	13.8535	1.76968	9.962	3.40829	10.2211	3.01693	11.3593	232.382	0.1275	0.359741	1.10268	3.34896	-2472.04	2991.06			3.5037	9.78474	5.04666	8.19912
	1.53308	6.24215	3.00438	11.996	4.39543	14.2802	1.76111	10.0736	3.60485	9.95123	2.9616	11.612	233.02	0.126958	0.35973	1.10042	3.35578	-2469.76	2989.76			3.5932	10.2239	5.14653	8.17494
	1.53642	6.49186	3.08637	12.9674	4.33574	14.5753	1.75038	9.92698	3.67504	9.83905	2.89885	11.9224	239.496	0.126464	0.359884	1.09783	3.35802	-2468.04	2988.51			3.70489	10.6261	5.11746	8.2201
	1.55019	6.68976	3.17437	14.0602	4.32888	14.6454	1.74606	10.2104	4.02125	9.72751	2.83646	12.5581	251.858	0.125859	0.359694	1.09	3.36436	-2466.01	2988.01			3.80477	11.0115	5.3259	8.37403
	1.56012	6.92092	3.37799	15.3072	4.35213	14.7218	1.72303	10.1245	4.26242	9.70928	2.69529	12.7767	268.429	0.12473	0.359559	1.09003	3.36096	-2463.68	2988.23			3.95301	11.4604	5.36998	8.39375
	1.57449	6.97728	3.42113	15.8641	4.34384	14.953	1.70552	10.0497	4.35544	9.52895	2.67486	12.9045	286.106	0.1244	0.359186	1.07746	3.36225	-2461.97	2988.95			3.99097	11.7203	5.37021	8.36943
	1.59711	7.06709	3.48816	16.4056	4.53963	14.8291	1.70924	9.96771	4.56678	9.44104	2.68571	12.7048	301.889	0.123895	0.358258	1.07427	3.36814	-2460.95	2990.55			4.05079	11.9248	5.41458	8.27719
	1.62517	7.05425	3.47308	16.2988	4.46125	14.497	1.75722	9.86479	4.73326	9.09383	2.70811	13.0809	311.802	0.123507	0.357229	1.06935	3.38432	-2459.6	2992.99			4.05083	11.7524	5.45176	8.29426
	1.63378	7.12694	3.5958	16.7641	4.47668	14.1899	1.76128	10.0213	4.78572	9.06536	2.74444	13.071	318.586	0.123405	0.356391	1.06613	3.39889	-2458.25	2996.17			4.11884	11.8102	5.52276	8.29361
	1.62057	7.2399	3.69511	17.5972	4.75958	13.7801	1.77107	10.3002	4.87459	8.79928	2.79953	13.2036	331.598	0.123668	0.356539	1.05799	3.40492	-2457.89	2998.43			4.18519	12.0456	5.64862	8.26748
	1.5995	7.40453	3.84212	18.0411	4.81453	13.0485	1.73534	10.1186	5.13687	8.70679	2.77379	13.0042	345.536	0.123882	0.356672	1.05166	3.40631	-2457.74	2999.82			4.28205	11.9681	5.66361	8.1616
	1.62498	7.54143	3.95527	18.3761	4.83903	12.2087	1.74857	10.3234	5.23179	8.63931	2.71758	13.1841	359.495	0.12414	0.355876	1.04211	3.41366	-2456.97	3001.31			4.3739	11.8079	5.76792	8.18034
	1.6115	7.55458	4.13555	18.7711	5.06465	11.5096	1.72138	10.5091	5.23471	8.90178	2.78521	13.329	372.283	0.124591	0.355823	1.03773	3.41278	-2456.61	3002.71			4.43388	11.7818	5.82172	8.33865
	1.58899	7.61784	4.26322	20.0866	5.16133	10.5559	1.71456	10.7753	5.19783	9.29372	2.79159	13.7189	381.491	0.125434	0.355615	1.02656	3.41658	-2457.27	3004.45			4.49002	11.9346	5.89588	8.6014
	1.57493	7.93368	4.38097	22.1435	5.23511	9.96372	1.7649	11.1507	5.31503	9.71799	2.84036	14.1192	390.242	0.125484	0.356091	1.0149	3.41888	-2457.54	3006.21			4.62986	12.4474	6.07687	8.89252
	1.55259	8.19453	4.48592	24.1951	5.19271	9.56785	1.76237	12.1424	5.3159	10.0931	2.86282	14.8308	394.013	0.125094	0.357317	1.00659	3.42026	-2457.01	3007.45			4.74434	12.9852	6.40689	9.26224
	1.55558	8.38806	4.84531	26.7317	5.27625	8.91839	1.73915	12.5845	5.27883	10.6693	2.90991	15.0714	390.39	0.125197	0.358003	0.996234	3.42318	-2457.14	3009.97			4.92965	13.6421	6.53417	9.55019
	1.51366	8.50083	4.89125	29.1604	5.35148	8.54427	1.69556	13.0342	5.19394	11.8136	2.9006	16.6213	389.824	0.125057	0.357704	0.984859	3.42707	-2457.94	3011.46			4.96858	14.3521	6.64123	10.4452
	1.54913	8.62205	5.02025	33.15	5.28852	8.40884	1.71752	13.0074	5.18621	13.1393	2.97881	17.5965	392.32	0.124908	0.357394	0.978097	3.42724	-2457.55	3012.93			5.06381	15.6158	6.63704	11.2382
	1.59551	8.40274	5.47793	38.1329	5.54497	8.34607	1.77774	13.5983	5.03775	14.9816	3.09525	18.5404	400.129	0.124436	0.357104	0.969896	3.43118	-2456.7	3016.01			5.15873	17.3413	6.80458	12.2058
	1.60566	8.26996	5.9012	42.6687	5.95205	7.86451	1.79358	14.5308	4.87891	16.7628	3.2419	19.4352	405.484	0.124309	0.357666	0.96083	3.4305	-2456.9	3019.49			5.25894	18.8284	7.06777	13.1466
	1.63587	8.19883	6.21727	46.5788	6.00898	7.78955	1.87713	15.151	4.66797	18.8513	3.31345	21.1215	407.087	0.123414	0.358078	0.95116	3.43514	-2456.99	3023.38			5.35066	20.1258	7.23202	14.4287
	1.65836	8.19909	6.38878	50.1583	6.04901	7.64155	1.91925	15.553	4.41063	21.3822	3.52073	22.4914	405.598	0.122831	0.35832	0.945547	3.44149	-2455.82	3028.26			5.41541	21.283	7.29429	15.7981
	1.68832	7.87895	6.6285	52.6855	6.17078	7.425	1.94109	15.7368	4.21397	24.3359	3.88695	23.7902	398.259	0.122747	0.357539	0.942664	3.44465	-2455.39	3034.11			5.39859	22.0937	7.29728	17.3377
	1.70842	7.56799	6.73772	55.2434	6.36684	7.17884	1.96398	15.6404	3.93682	28.7884	4.10233	25.6352	385.596	0.122705	0.356707	0.938488	3.44942	-2455.04	3039.89			5.33804	22.9297	7.18039	19.5086
	1.71951	7.30732	6.6667	57.4172	6.41778	7.17427	2.01193	15.5355	3.87658	32.6531	4.38661	27.7791	372.318	0.12275	0.356453	0.941197	3.45373	-2452.2	3044.68			5.23118	23.6698	7.14133	21.6063
	1.82461	7.46536	6.72998	58.5953	6.56219	7.06573	2.05458	15.5124	3.99585	39.9132	5.00668	29.9075	362.121	0.123213	0.356465	0.938627	3.4516	-2422.66	3049.39			5.33998	24.0744	7.1876	24.9425
	1.88435	7.73453	6.64234	58.2643	6.52213	6.73293	2.03701	15.2577	4.02965	45.0884	5.45164	31.8001	347.318	0.123223	0.35601	0.94002	3.45381	-2307.4	3054.32			5.42041	23.8398	7.10811	27.4467
	1.88939	8.13966	6.25088	57.8475	6.40615	6.45272	2.02221	14.8717	4.02323	49.9035	5.9573	33.241	328.545	0.124123	0.35562	0.942901	3.45462	-2113.92	3059.5			5.42664	23.5688	6.9724	29.7006
	1.90645	8.58439	5.89132	57.1185	6.12882	6.65731	2.05619	13.6366	4.11738	54.2245	6.36702	35.6861	314.497	0.124167	0.35542	0.943983	3.45014	-1835.03	3064.58			5.46072	23.3015	6.6034	32.0925
	1.96625	8.95378	5.4335	56.0368	6.08874	6.79073	2.04573	12.887	4.02641	58.8205	6.79611	37.1629	303.803	0.124877	0.354559	0.941435	3.44453	-1501.07	3069.13			5.45118	22.9721	6.31972	34.2598

[truncated: 25 more sheets: P211 U3, P212 U3, P213 U3, P214 U3, P215 U3, P216 U3, P217 U3, P218 U3, P219 U3, P220 U3, P221 U3, P222 U3, P223 U3, P224 U3, P225 U3, P226 U3, P227 U3, P228 U3, P230 U3, P231 U3 …]
