# Supplementary material for: Influence of elastic lumbar support belts on trunk muscle function in patients with non-specific acute lumbar back pain
Source: PLoS One. 2019 Jan 24;14(1):e0211042. doi: 10.1371/journal.pone.0211042 (PMC6345453; doi:10.1371/journal.pone.0211042)
Supplement: S1 Dataset — (ZIP) [file pone.0211042.s001.zip › U3_Dynamik_5km_h.xlsm]

## Sheet: P201 U3
	Ra Li	Oi Li	Oe Li	MF Li	ICO Li	LO Li	Ra Re	Oi Re	Oe Re	MF Re	ICO Re	LO Re	EKG	Kippwinkel	Rotwinkel	Kraft x	Kraft y	Druck li	Druck re			Bauch links	Rücken links	Bauch rechts	Rücken rechts
	2.93017	94.5554	11.482	37.5022	6.51235	8.79953	3.25171	137.48	11.7138	43.2037	12.9304	29.4883	300.341	0.091878	0.645845	0.89931	1.73732	45	1742.16			36.3225	17.6047	50.8152	28.5408
	2.99422	97.8769	11.3205	41.0147	6.86561	8.60367	3.29291	135.167	11.5614	45.9204	15.2084	30.9048	287.794	0.0922079	0.645351	0.906003	1.74139	33	1682.11			37.3972	18.828	50.007	30.6779
	3.0612	102.899	11.3306	43.4177	7.15117	8.58305	3.30739	128.955	11.3207	49.7542	17.2852	32.8988	288.21	0.0923214	0.645326	0.914869	1.75905	1.10107	1612.64			39.0971	19.7173	47.8611	33.3127
	3.12311	104.75	11.2599	43.8997	7.12386	8.41922	3.37181	122.886	11.0944	52.7858	19.138	34.304	303.936	0.0923128	0.644557	0.909985	1.76584	11	1544.57			39.7109	19.8143	45.784	35.4093
	3.21946	107.736	11.3974	44.3255	7.17654	8.3049	3.35801	121.843	10.9069	54.874	20.08	34.7481	324.035	0.0925343	0.643804	0.911151	1.78025	3373.93	L			40.7844	19.9357	45.3694	36.5674
	3.25526	111.252	11.5678	43.3415	7.10442	8.11552	3.25021	115.374	10.4341	54.8866	20.6357	34.375	344.173	0.0926924	0.643158	0.911516	1.78793	3697.85	1417.67			42.025	19.5205	43.0193	36.6324
	3.22547	109.87	11.98	40.3714	6.94087	7.78527	3.14816	105.641	9.81515	54.241	20.9614	33.4804	362.251	0.0929455	0.643184	0.903145	1.79439	3832.25	1357.34			41.6919	18.3658	39.5348	36.2276
	3.2572	105.962	11.9428	37.3835	6.59226	7.48603	3.09024	96.7432	9.49592	52.8159	21.0679	32.4766	371.284	0.093257	0.643101	0.895607	1.81196	3885.55	1302.53			40.3873	17.1539	36.4431	35.4535
	3.22022	101.081	11.9999	34.2872	6.11852	6.95167	3.01524	87.1731	8.87893	48.7762	20.7469	30.9051	373.444	0.0938921	0.643065	0.891436	1.82962	3886.69	1255.71			38.7672	15.7858	33.0224	33.4761
	3.24135	96.2778	12.3609	29.7392	5.7498	6.32562	2.95901	80.2423	8.6611	43.6197	20.1664	28.8219	376.502	0.0949256	0.642924	0.879202	1.84364	3863.44	1224.48			37.2934	13.9382	30.6208	30.8693
	3.30866	91.7223	12.6184	24.2661	5.25411	5.67751	2.90555	74.049	8.04224	40.7426	18.8299	26.9408	385.337	0.0955591	0.643213	0.856373	1.852	3829.76	1210.48			35.8831	11.7326	28.3323	28.8378
	3.31486	84.3118	12.9762	19.5201	4.87718	4.97648	2.83392	67.6495	7.82081	35.7125	17.1256	24.2309	399.251	0.0956916	0.642768	0.838444	1.85961	3780.47	1212.55			33.5343	9.79124	26.1014	25.6897
	3.30922	76.2999	13.2421	16.3761	4.63204	4.58199	2.90235	63.0337	8.10137	29.0001	15.5622	21.8069	411.927	0.095635	0.643036	0.831372	1.87341	3718.77	1228.97			30.9504	8.53004	24.6791	22.1231
	3.23747	64.8151	13.493	13.5644	4.44766	4.52236	2.98551	54.3792	8.43702	22.3846	14.6089	18.4961	417.933	0.0958367	0.64288	0.8349	1.88453	3656.23	1260.05			27.1818	7.51146	21.9339	18.4965
	3.24416	52.2095	13.7771	10.9788	4.4492	4.43444	3.12837	48.7155	8.93474	17.7851	13.6681	16.5625	420.609	0.0956813	0.64269	0.832828	1.89527	3592.64	1308.85			23.0769	6.62082	20.2595	16.0052
	3.33393	44.636	13.462	9.65225	4.40464	4.79538	3.22308	42.915	9.0662	13.3912	12.9007	14.8845	423.87	0.0950161	0.642475	0.834342	1.90413	3521.92	1371.96			20.4773	6.28409	18.4014	13.7255
	3.37744	41.1066	13.1791	8.14219	4.34388	5.22953	3.29885	34.9499	9.22175	9.43079	12.0196	13.6916	427.79	0.0949732	0.642519	0.834853	1.91358	3447.68	1446.68			19.221	5.9052	15.8235	11.714
	3.31149	40.1796	13.054	6.78916	4.67522	6.54844	3.27587	31.9823	9.19053	8.16223	11.0785	12.4549	439.343	0.0944288	0.642645	0.831287	1.91689	3381.82	1527.21			18.8483	6.00428	14.8162	10.5652
	3.27545	39.3625	12.7675	6.05865	5.00475	8.27851	3.31176	29.4812	9.15579	7.18842	10.1793	11.35	457.076	0.0939559	0.642027	0.843117	1.91367	3324.49	1604.86			18.4685	6.4473	13.9829	9.57258
	3.15576	39.2062	12.9132	5.35871	5.80244	10.3483	3.30184	30.829	9.42066	6.73515	9.15805	9.89038	469.461	0.0932037	0.641695	0.845926	1.92505	3271.44	1677.69			18.4251	7.16981	14.5172	8.59453
	3.16669	39.8437	12.7318	4.91416	6.7297	13.3148	3.27484	31.243	9.59951	6.20967	8.19097	8.70129	473.739	0.0924655	0.641183	0.842783	1.92924	3232.42	1746.91			18.5807	8.31956	14.7058	7.70064
	3.29762	41.4869	12.4715	4.46681	7.90457	14.8802	3.21971	31.6641	9.52259	5.99083	7.40983	7.22829	468.455	0.0917545	0.640479	0.837284	1.93671	3211.6	1813.87			19.0853	9.08385	14.8021	6.87632
	3.35322	43.2426	12.0541	4.41784	9.95501	16.4328	3.09528	31.7992	9.71546	5.7124	6.42521	6.35671	459.309	0.0909279	0.639866	0.821556	1.9472	3199.48	1873.67			19.55	10.2685	14.87	6.16478
	3.34642	46.9986	11.3497	4.28029	11.5722	18.4589	2.90478	31.2564	9.51116	5.29094	5.46066	5.40005	457.706	0.0905095	0.640271	0.80748	1.95761	3192.94	1929.14			20.5649	11.4371	14.5574	5.38388
	3.26931	50.7931	11.0588	4.11074	13.0181	20.041	2.71929	31.8711	9.70294	4.83038	4.55489	4.96142	459.874	0.0903623	0.640505	0.784406	1.96802	3199.78	1973.32			21.7071	12.3899	14.7645	4.78223
	3.16439	52.4089	10.8299	4.06805	14.3138	21.6254	2.49215	33.3471	9.72085	4.57556	4.03309	4.6517	451.834	0.0898604	0.64042	0.775137	1.97411	3216.92	2010.51			22.1344	13.3358	15.1867	4.42012
	3.23956	54.426	10.6383	3.9747	15.7186	23.5734	2.3694	35.1788	9.98706	4.17488	3.72621	4.34842	442.925	0.0893296	0.639656	0.760302	1.98505	3234.81	2044.54			22.7679	14.4222	15.8451	4.08317
	3.23163	54.9288	10.7955	3.87886	16.9587	25.3779	2.26021	36.1738	10.4356	3.96166	3.53299	4.01673	432.953	0.0884771	0.639524	0.740576	1.99003	3254.43	2077.4			22.9853	15.4051	16.2899	3.83713
	3.30816	56.9177	10.2435	3.86084	18.4588	25.9896	2.18702	36.5049	10.763	3.74309	3.52074	3.91141	416.145	0.0878694	0.639464	0.731402	1.98765	3279.19	2110.16			23.4898	16.1031	16.4849	3.72508
	3.35116	57.069	10.1303	3.90504	19.3225	25.6766	2.13145	36.2581	10.9032	3.62382	3.57626	3.74402	402.14	0.0872917	0.639494	0.727264	1.98655	3301.25	2144.86			23.5168	16.3014	16.4309	3.64803
	3.30642	54.3235	9.82498	4.01151	20.3597	26.1674	2.13821	36.507	10.9889	3.57955	3.58171	3.76325	400.507	0.0869166	0.639427	0.718098	1.98218	3315.29	2175.94			22.485	16.8462	16.5447	3.6415
	3.28935	51.3658	9.78904	3.92831	20.3241	26.4845	2.18525	36.706	11.0775	3.563	3.63266	3.65228	407.705	0.0868382	0.63933	0.714482	1.96369	3327.63	2203.26			21.4814	16.9123	16.6562	3.61598
	3.36431	47.6112	9.59332	3.9513	20.2206	26.359	2.21173	37.193	10.8447	3.55054	3.7702	3.70707	414.539	0.086498	0.638339	0.703256	1.97128	3340.52	2227.1			20.1896	16.8436	16.7498	3.67594
	3.455	41.8009	9.46044	4.01322	20.1861	25.4593	2.35705	36.7097	10.7215	3.58036	4.08376	3.64035	415.242	0.0859774	0.637793	0.696001	1.96839	3347.14	2248.32			18.2388	16.5529	16.5961	3.76816
	3.52358	37.4703	9.40697	4.03521	20.2531	24.8529	2.45311	36.0721	11.3009	3.60629	4.30185	3.67363	412.625	0.0855401	0.636515	0.685561	1.96523	3347.59	2264.7			16.8003	16.3804	16.6087	3.86059
	3.65206	32.5228	9.22096	3.94648	19.8046	23.4218	2.66109	36.0369	11.8016	3.64453	4.50614	3.64552	402.295	0.0854639	0.635305	0.678114	1.96153	3347.65	2275.42			15.1319	15.7243	16.8332	3.93206
	3.64245	28.6043	8.84152	3.86273	19.0067	21.2826	2.75408	33.6375	11.8806	3.59671	4.69956	3.59146	380.356	0.0855988	0.634315	0.677046	1.95713	3345.21	2280.42			13.6961	14.7173	16.0907	3.96258
	3.48315	24.3353	8.60389	3.72428	17.8835	19.6563	2.84651	30.9756	11.9391	3.5544	4.81611	3.57627	354.997	0.0859004	0.633653	0.681369	1.95642	3334.85	2279.6			12.1408	13.7547	15.2537	3.98226
	3.40542	20.0348	8.1775	3.64385	16.7931	17.8288	3.06667	28.8774	12.3241	3.51209	4.99332	3.69793	339.233	0.0861601	0.632916	0.684832	1.95358	3320.42	2272			10.5392	12.7552	14.7561	4.06778
	3.30976	18.4611	8.14045	3.31696	15.4561	15.8436	3.36852	27.4122	12.8992	3.36691	5.23092	3.61002	329.896	0.0866101	0.633006	0.704319	1.95125	3305.1	2261.73			9.97044	11.5389	14.56	4.06929
	3.31226	16.6668	8.04519	3.3436	13.9905	13.7836	3.54852	26.6498	13.2348	3.25559	5.44064	3.59372	319.835	0.0868186	0.633127	0.727471	1.94408	3285.09	2250.61			9.3414	10.3726	14.4777	4.09665
	3.3591	16.1276	8.40662	3.17506	12.8429	12.3087	3.64162	25.8025	13.5625	3.12116	5.65569	3.43232	305.736	0.0869701	0.63346	0.746899	1.93148	3258.58	2241.33			9.29777	9.44222	14.3355	4.06972
	3.4347	16.2165	8.49032	3.04849	11.4145	10.964	3.80298	25.1803	13.9773	3.03873	5.6429	3.48208	284.556	0.0870413	0.63475	0.764653	1.92028	3230.31	2233.36			9.3805	8.47566	14.3202	4.05457
	3.4597	16.5067	8.66541	2.91032	9.85466	10.0485	3.95814	25.4069	13.99	2.94451	5.90727	3.36294	258.421	0.0873484	0.635884	0.774214	1.90275	3202.11	2226.81			9.54392	7.60449	14.4517	4.07158
	3.29007	17.6711	8.93528	2.88974	8.59421	9.35097	4.21861	25.381	14.4601	2.87278	6.12024	3.35611	238.354	0.0871541	0.638449	0.784313	1.88489	3170.05	2222.9			9.96549	6.94497	14.6866	4.11638
	3.29298	18.291	9.10055	2.88684	7.97902	8.6443	4.39548	25.4195	14.7231	2.88011	6.31752	3.4326	228.937	0.0877689	0.639979	0.796727	1.86288	3136.38	2221			10.2282	6.50339	14.846	4.21008
	3.29993	20.593	9.32472	2.89201	7.34314	7.87825	4.50836	24.9539	15.1265	2.84886	6.60765	3.41846	225.856	0.0883357	0.640663	0.803364	1.8401	3104.22	2221.42			11.0725	6.0378	14.8629	4.29166
	3.34526	23.2232	9.57019	2.88251	6.66773	7.59753	4.95528	25.2456	15.6684	2.88128	6.9617	3.40193	222.042	0.0886278	0.641583	0.811575	1.8231	3071.61	2223.77			12.0462	5.71592	15.2898	4.41497
	3.41027	24.587	9.75051	2.86904	6.17695	7.36395	5.16355	26.1689	16.1267	2.89764	7.11257	3.44655	216.764	0.0887195	0.642458	0.81803	1.80581	3036.03	2226.68			12.5826	5.46998	15.8197	4.48559
	3.39311	25.1728	9.8553	2.80552	5.6239	7.27043	5.2917	26.3293	16.869	2.91778	7.25167	3.43867	212.706	0.0885738	0.643385	0.818878	1.80521	2999.67	2229.87			12.8071	5.23329	16.1633	4.53604
	3.41377	26.9606	9.99441	2.80774	5.24672	7.1681	5.53349	25.688	17.1875	2.94582	7.5384	3.49444	208.736	0.0884551	0.644713	0.820294	1.80813	2963.26	2233.63			13.4562	5.07419	16.1363	4.65955
	3.24817	28.0257	10.0099	2.84759	5.0125	7.0093	5.58451	25.1521	17.3209	2.95894	7.85858	3.47996	202.205	0.0892003	0.645197	0.82022	1.80289	2924.57	2239.45			13.7613	4.95646	16.0192	4.76583
	3.07016	28.3617	9.92666	2.89644	4.81954	7.04652	5.45607	24.4268	17.4583	2.94195	7.92383	3.55668	194.392	0.0892949	0.64572	0.825185	1.80258	2881.03	2246.64			13.7862	4.92083	15.7804	4.80749
	3.01598	28.2426	9.86991	2.90034	5.07096	7.0139	5.34492	23.1385	17.1898	2.90919	7.94155	3.60763	191.532	0.0899478	0.645304	0.826524	1.80216	2833.47	2254.52			13.7095	4.99507	15.2244	4.81946
	2.95857	29.5436	9.8018	2.91929	4.97956	7.01021	5.2136	22.0084	17.2995	2.89323	7.90446	3.75027	200.326	0.0900168	0.645707	0.828066	1.80542	2779.25	2264.4			14.1013	4.96969	14.8405	4.84932
	3.00327	29.3362	9.84799	2.96257	4.9986	7.18545	5.16565	20.9369	17.1909	2.90251	7.82634	3.8839	227.084	0.0903454	0.646227	0.838785	1.81694	2720.7	2275.55			14.0625	5.04887	14.4312	4.87092
	2.99877	28.2676	9.86432	3.03661	5.04165	7.19803	4.76495	20.1473	17.2385	2.86707	7.73927	4.04049	265.082	0.0906206	0.64648	0.841312	1.82837	2656.55	2287.45			13.7102	5.0921	14.0503	4.88228
	3.08526	29.6468	9.96965	3.08628	5.21805	7.4603	4.49934	19.2099	17.0828	2.83532	7.96378	4.2664	304.094	0.0909228	0.646279	0.845245	1.83171	2587.29	2300.86			14.2339	5.25488	13.5973	5.02183
	3.1328	31.3324	10.0931	3.13282	5.23829	7.97139	4.22694	18.5187	17.0663	2.86357	8.03135	4.45757	330.943	0.0911298	0.645906	0.844355	1.82364	2518.05	2315.1			14.8528	5.4475	13.2706	5.11749
	3.11046	31.5424	10.1869	3.15205	5.2296	8.13766	4.17156	18.5111	17.2019	2.80725	7.9593	4.64113	345.251	0.091605	0.645655	0.852386	1.82753	2443.15	2329.5			14.9466	5.50644	13.2949	5.1359
	3.19053	30.968	10.2902	3.17408	5.22257	8.27217	4.37134	19.2211	17.6867	2.88046	8.09587	4.87459	357.595	0.0920844	0.645518	0.8613	1.82547	2365.67	2341.41			14.8162	5.55627	13.7597	5.28364
	3.22843	31.9224	10.4125	3.2626	5.26804	8.31412	4.86531	20.174	18.7459	2.90742	8.26469	5.13667	377.077	0.092533	0.6453	0.869244	1.83153	2285.11	2351.78			15.1877	5.61492	14.5951	5.43626
	3.49936	33.7106	10.4191	3.38465	4.94737	8.10918	5.29163	20.2641	19.2556	2.94959	8.39899	5.37806	405.048	0.0926519	0.645371	0.872585	1.84632	2201.09	2363.36			15.8764	5.4804	14.9371	5.57555
	3.52334	33.732	10.5038	3.45381	4.66309	8.18076	5.36259	20.6537	19.8101	2.97315	8.63538	5.59808	445.122	0.0928442	0.645293	0.871944	1.85764	2111.82	2374.09			15.9197	5.43255	15.2755	5.73554
	3.48933	34.6532	10.3996	3.49756	4.35917	8.29076	5.37408	21.3615	20.4138	2.98747	8.72294	5.84416	486.501	0.0928458	0.644907	0.864496	1.85955	2014.57	2382.04			16.1807	5.3825	15.7164	5.85152
	3.47118	35.2699	10.2799	3.54501	4.25079	8.66683	5.5203	21.5255	20.4018	2.98788	8.77791	6.26176	515.514	0.0926892	0.644936	0.870376	1.85611	1913.52	2387.2			16.3403	5.48754	15.8159	6.00918
	3.31523	36.814	10.1796	3.58621	4.00192	8.86307	5.53032	21.3404	20.3905	3.03603	8.72935	6.85593	538.852	0.0922293	0.644832	0.864104	1.85001	1803.44	2390.52			16.7696	5.48373	15.7537	6.2071
	3.26416	38.8666	10.0283	3.6221	3.93178	8.87667	5.58707	20.9916	20.2215	3.03444	8.8019	7.33859	554.811	0.0922397	0.644915	0.866524	1.85444	1689.31	2392.55			17.3863	5.47685	15.6	6.39164
	3.23502	40.1904	10.2532	3.70351	3.88862	8.8965	5.53009	20.6169	19.9231	3.19454	8.84197	7.73729	563.901	0.0922694	0.644767	0.866158	1.85657	1573.47	2393.02			17.8929	5.49621	15.3567	6.59127
	3.11022	43.6106	10.2248	3.78048	3.92991	8.89731	5.31613	20.2004	19.4295	3.26842	8.8672	7.9739	568.677	0.0915801	0.644378	0.853676	1.8544	1460.61	2394.72			18.9819	5.5359	14.982	6.70317
	3.04524	47.8019	10.308	3.77018	3.84571	9.05678	4.91601	20.1001	18.4413	3.36025	8.83564	8.69283	569.627	0.0911011	0.643927	0.849182	1.85315	1350.1	2396.85			20.385	5.55756	14.4858	6.96291
	2.75885	49.1877	10.0876	3.86649	3.76237	9.33079	4.43399	20.5563	17.6946	3.50811	8.75543	9.6025	563.016	0.0907383	0.643551	0.843963	1.84408	1252.23	2394.25			20.6781	5.65322	14.2283	7.28868
	2.68969	50.4891	9.71824	4.0483	3.65169	9.57494	4.25577	20.5094	16.5992	3.58923	8.76054	10.3424	543.137	0.0907988	0.643315	0.843413	1.83301	1166.57	2389.23			20.9657	5.75831	13.7881	7.56405
	2.5849	52.7302	9.5987	4.14122	3.60492	9.59342	4.11144	20.3273	15.4312	3.68645	8.98949	10.9634	509.62	0.0904142	0.643292	0.850588	1.83092	1094.77	2384.8			21.6379	5.77985	13.29	7.87979
	2.45252	54.2216	9.21976	4.17966	3.56023	9.61175	3.83847	20.3699	14.8521	3.83434	8.96256	11.2304	473.201	0.0903114	0.642886	0.847687	1.83208	1036.66	2379.14			21.9646	5.78388	13.0202	8.00909
	2.36167	56.9738	8.94692	4.22808	3.51989	9.79535	3.62837	20.4366	14.2049	4.05794	9.11606	11.5234	436.066	0.0900494	0.643254	0.843678	1.84032	995.156	2373.7			22.7608	5.84777	12.7566	8.23247
	2.35149	58.5621	8.69044	4.29682	3.45548	10.5598	3.50667	19.9767	13.7626	4.31628	9.16349	12.0172	392.35	0.0902634	0.643658	0.835926	1.84815	967.102	2367.48			23.2013	6.10403	12.4153	8.49897
	2.30625	61.1461	8.15645	4.35051	3.46333	11.5831	3.37558	20.0227	13.5625	4.42727	9.20967	12.719	356.35	0.0900642	0.644139	0.830469	1.85719	951.157	2358.46			23.8696	6.46564	12.3203	8.78531
	2.20322	61.6668	7.84333	4.49064	3.33703	12.6856	3.19599	20.0905	13.0785	4.68226	9.14726	13.8113	332.644	0.0902345	0.644452	0.825177	1.86637	943.213	2347.5			23.9044	6.83775	12.1217	9.21359
	2.11683	60.3605	7.05841	4.58574	3.31346	13.6411	3.02118	19.8638	12.8869	4.84664	8.94043	14.3286	321.403	0.0905516	0.644902	0.820068	1.88805	942.359	2337.26			23.1786	7.1801	11.924	9.37188
	2.09113	60.1735	6.40179	4.65861	3.26847	14.736	2.88722	18.4185	12.8097	5.08556	8.9059	14.3604	323.932	0.0905765	0.645412	0.810566	1.91709	944.132	2329.1			22.8888	7.55435	11.3718	9.45063
	2.06745	60.9959	6.47403	4.7245	3.36846	16.0115	2.87308	18.3351	12.6726	5.44043	8.80252	14.4302	331.833	0.0908963	0.645537	0.796278	1.94075	948.382	2321.95			23.1791	8.03483	11.2936	9.55771
	2.03379	62.0094	6.22357	4.73063	3.45548	17.8619	2.87384	18.3489	12.7719	5.85128	8.68324	14.7471	341.844	0.0911689	0.645509	0.78613	1.96223	953.986	2314.48			23.4223	8.68267	11.3315	9.76054
	2.06441	61.9563	6.1835	4.91095	3.71702	19.7882	2.86588	18.4136	12.9222	6.24412	8.5513	14.9314	346.383	0.0911382	0.645456	0.772093	1.9827	961.693	2309.04			23.4014	9.47206	11.4006	9.90893
	2.10588	60.6618	6.17242	4.97559	3.75345	20.5266	2.81483	18.1583	13.0578	6.64259	8.2659	14.8303	335.308	0.0914792	0.644564	0.762341	1.99777	971.164	2306.79			22.98	9.75187	11.3436	9.91292
	2.07181	58.1434	6.08118	5.17424	3.83954	21.2303	2.83583	18.0816	13.0802	7.02553	8.27517	14.7891	320.379	0.091111	0.643825	0.749914	2.01516	981.924	2304.9			22.0988	10.0814	11.3325	10.0299
	2.0345	56.361	6.25212	5.25124	3.86951	21.7194	2.7779	18.0685	13.0543	7.68016	8.10993	14.1997	312.923	0.0911769	0.643025	0.738907	2.02228	990.694	2305.34			21.5492	10.28	11.3002	9.99658
	2.07672	56.7105	6.30872	5.41072	3.90529	21.2366	2.77741	18.2876	13.1262	8.12498	8.16309	13.3327	309.466	0.091297	0.642588	0.732784	2.03772	998.616	2306.13			21.6987	10.1842	11.3971	9.8736
	2.10178	58.4714	6.52408	5.51608	4.02083	21.8779	2.69495	17.9984	12.9321	9.30755	8.27541	12.3103	315.853	0.090988	0.642468	0.732382	2.05431	1005.57	2304.87			22.3657	10.4716	11.2085	9.96441
	2.15484	60.6155	6.79022	5.8571	4.24353	23.0028	2.70625	19.2698	12.9289	10.5704	8.21103	12.1669	329.496	0.0904593	0.642043	0.735812	2.06208	1011.49	2303.9			23.1868	11.0345	11.635	10.3161
	2.19929	61.7926	6.89878	6.29821	4.76502	23.7897	2.68379	19.1994	12.6039	11.8129	8.08385	11.7616	342.082	0.0899001	0.640763	0.736509	2.06584	1016.67	2306.26			23.6302	11.6176	11.4957	10.5528
	2.21202	64.5075	7.0901	7.01513	5.53675	25.6058	2.67966	19.262	12.2628	13.5324	7.96275	11.1719	352.407	0.088881	0.639963	0.734516	2.06874	1021.69	2309.45			24.6032	12.7192	11.4015	10.889
	2.2425	66.7826	7.26996	7.81868	6.58469	25.7899	2.68443	19.8166	12.1112	14.9622	7.94008	10.9164	375.535	0.0881122	0.639481	0.726086	2.06458	1026.1	2315.42			25.4317	13.3977	11.5374	11.2729
	2.27097	69.3226	7.47832	9.01455	8.16886	27.7994	2.63271	20.4556	12.0588	17.1887	8.07718	11.1517	420.715	0.0871614	0.639582	0.741782	2.05978	1030.3	2319.06			26.3573	14.9943	11.7157	12.1392
	2.4332	71.853	7.7046	11.5638	10.6818	30.3003	2.67143	21.1555	11.874	19.3195	8.09557	11.1315	485.633	0.0867532	0.639699	0.747399	2.05423	1033.44	2324.72			27.3303	17.5153	11.9003	12.8488
	2.56472	74.4776	7.74331	15.5426	13.3612	32.7555	2.7784	21.4385	11.5963	21.6976	8.07204	11.2946	548.919	0.086418	0.640137	0.746111	2.04636	1035.89	2350.05			28.2619	20.5531	11.9377	13.6881
	2.7268	74.5991	7.92181	19.6437	16.1145	36.1101	2.86864	21.9902	11.3171	25.9799	7.79573	11.8726	597.307	0.0857332	0.63997	0.748394	2.03487	1037.87	2438.72			28.4159	23.9561	12.0586	15.2161
	2.76539	73.0425	7.999	24.6394	19.3435	39.3104	2.95022	22.7495	11.2025	28.5812	7.63779	12.5521	625.65	0.085654	0.640273	0.749183	2.02455	1039.76	2609.19			27.9356	27.7645	12.3007	16.257
	2.86077	72.1904	7.91644	31.507	22.3457	41.8724	3.00633	22.6933	10.8987	31.9862	7.60732	13.4122	646.597	0.0860045	0.640274	0.757316	2.01053	1042.29	2828.79			27.6559	31.9083	12.1994	17.6686
	2.87037	70.2028	7.93673	35.7949	25.2336	44.3911	3.04793	23.1121	10.5105	35.5756	7.77154	14.2472	672.156	0.0866784	0.641067	0.770003	1.99211	1045.13	3083.06			27.0033	35.1398	12.2235	19.1981
	2.91336	66.4978	7.89454	42.1312	27.3	45.7406	3.13673	23.6178	10.6643	37.4592	7.78709	14.6855	710.735	0.0872549	0.642167	0.781041	1.96929	1048.39	3363.18			25.7686	38.3906	12.4729	19.9772
	2.9758	62.7461	7.85645	46.993	29.5541	47.4733	3.20666	23.7646	10.5295	39.0799	7.75166	14.9064	746.284	0.0878698	0.643213	0.795941	1.95807	1049.95	3629.33			24.5261	41.3401	12.5002	20.5793
	3.02738	60.5174	7.74746	50.4633	31.6996	47.5234	3.35855	23.9402	10.4336	39.9909	7.68982	14.8101	761.128	0.0889194	0.643773	0.799805	1.94875	1048.55	3904.44			23.7641	43.2288	12.5775	20.8303
	2.99701	57.5646	7.60704	54.004	33.0286	48.2602	3.36796	23.9311	10.2646	40.6775	7.3648	14.7178	754.704	0.0896884	0.644406	0.805717	1.93834	1043.28	4187.07			22.7229	45.0976	12.5212	20.9201
	2.95092	52.2969	7.38259	56.0098	34.1938	48.6628	3.38756	24.6627	10.3903	40.4345	7.17258	14.512	741.704	0.090368	0.644271	0.81711	1.93067	1034.61	4462.21			20.8768	46.2888	12.8135	20.7064
	2.86956	48.6719	7.08941	56.4031	35.5738	47.8953	3.47688	24.901	10.3538	39.032	7.02808	13.5219	720.547	0.09108	0.644136	0.827786	1.91716	1021.75	4670.97			19.5436	46.6241	12.9106	19.8607
	2.87195	46.9011	6.95963	55.9827	35.3113	46.2929	3.53417	24.5828	10.5106	37.662	6.89136	12.8865	700.592	0.0913769	0.644287	0.835394	1.91349	1005.83	4798			18.9109	45.8623	12.8759	19.1466
	2.83648	43.6237	6.97618	53.5142	35.1214	44.1276	3.60489	25.1012	10.8773	34.8547	6.83817	11.6671	694.282	0.0919838	0.644031	0.840362	1.90301	983.351	4884.68			17.8121	44.2544	13.1945	17.7867
	2.93268	40.1653	6.76177	52.3264	34.1023	40.9832	3.72851	24.7452	11.0216	30.5739	6.56942	10.3018	687.913	0.0921119	0.644408	0.843781	1.89181	955.9	4913.9			16.6199	42.4706	13.1651	15.815
	3.14391	38.6331	7.59547	47.3222	33.2492	37.9456	3.92464	24.1061	10.9452	27.8542	6.52412	8.89212	673.216	0.0926436	0.643919	0.848141	1.8808	923.155	4929.68			16.4575	39.5057	12.992	14.4235
	3.19903	36.1864	8.32656	43.4002	32.1127	34.7064	4.0513	23.9769	11.0126	25.1783	6.51263	7.81314	640.692	0.0932593	0.64305	0.8491	1.87328	886.551	4941.84			15.904	36.7398	13.0136	13.168
	3.32074	31.5685	9.4658	39.2746	30.3413	32.8397	4.18113	23.5255	10.9485	22.8116	6.60591	6.7468	607.176	0.0935657	0.643262	0.85482	1.8694	851.068	4944.25			14.785	34.1519	12.8851	12.0548
	3.52837	28.2692	11.1014	34.3521	28.2086	28.9016	4.66128	23.031	11.4287	20.3868	6.53677	5.86771	580.122	0.0937156	0.643154	0.86011	1.8607	819.734	4945.6			14.2997	30.4874	13.0403	10.9304
	3.7926	25.0338	12.6674	30.1593	25.9731	25.187	5.05637	22.1823	11.2915	17.7856	6.42112	5.03898	546.127	0.0931668	0.64318	0.865331	1.8525	795.576	4947.11			13.8313	27.1065	12.8434	9.74857
	4.07798	22.0474	14.0011	25.8904	22.9645	22.0835	5.33652	21.609	11.3854	15.682	6.47845	4.78793	502.865	0.0931041	0.643436	0.866338	1.84849	782.244	4946.08			13.3755	23.6462	12.777	8.98279
	4.39902	20.1031	15.8824	22.1684	20.6514	19.243	5.5433	21.4481	11.3782	13.7287	6.37847	4.42066	467.347	0.0933082	0.643399	0.861773	1.83521	780.483	4945.7			13.4615	20.6876	12.7899	8.17593
	4.60836	17.1174	16.5162	19.1019	18.3704	17.1365	5.62958	21.2184	11.1756	11.6807	6.14116	4.03698	441.924	0.0928177	0.642949	0.863596	1.82899	792.762	4947.33			12.7473	18.2029	12.6745	7.2863
	4.71334	15.5591	17.6202	15.4388	15.7094	15.5652	5.83208	21.033	11.2315	10.3424	6.06456	3.81726	414.167	0.0923413	0.642784	0.858148	1.82893	815.81	4947.81			12.6309	15.5711	12.6988	6.74142
	4.65624	14.9003	18.0877	12.9817	13.6294	14.142	5.88235	20.9922	11.084	8.88241	5.91755	3.97307	383.013	0.0917914	0.642599	0.859631	1.83153	848.519	4946.54			12.5481	13.5844	12.6529	6.25768
	4.66545	14.5616	18.5577	11.1332	11.2877	12.4023	6.00812	21.0561	10.9609	7.85066	5.76771	4.11029	353.985	0.0907841	0.641933	0.85696	1.83318	888.518	4947.08			12.5949	11.6077	12.675	5.90955
	4.75026	14.4857	19.3449	9.43209	8.75193	10.546	6.14211	21.7381	10.7134	6.43881	5.3604	4.35817	325.881	0.090055	0.641773	0.850718	1.83596	932.493	4948.48			12.8603	9.57668	12.8645	5.38579
	4.68505	14.6876	19.2992	7.95755	7.67975	9.21648	5.98286	22.5381	10.1718	5.54924	5.30593	4.61983	293.732	0.089864	0.640978	0.837149	1.84981	976.697	4947.99			12.8906	8.28459	12.8976	5.15833
	4.65317	15.2647	19.3555	6.27404	7.01858	7.72448	5.69375	24.2029	9.83233	5.11111	5.19657	4.75454	264.96	0.0899045	0.640424	0.821527	1.85707	1017.98	4947.16			13.0911	7.0057	13.243	5.02074
	4.49138	15.5776	19.5242	5.57768	6.3211	7.05735	5.39219	25.8806	9.58082	4.10974	5.15845	4.92086	246.503	0.089421	0.640135	0.808093	1.8637	1053.09	4948.2			13.1977	6.31871	13.6179	4.72968
	4.27637	15.7304	19.139	5.15417	5.61254	6.43767	5.12441	27.0941	9.06408	3.74279	5.21642	5.55393	237.854	0.0894185	0.639943	0.802062	1.8839	1080.17	4948.65			13.0486	5.73479	13.7609	4.83771
	4.08135	17.2554	19.0838	4.82258	5.49383	6.13133	4.98922	27.8082	8.64975	3.56965	5.14238	6.59895	235.855	0.0894711	0.640204	0.794603	1.90691	1098.95	4947.67			13.4735	5.48258	13.8157	5.10366
	3.86973	18.3085	18.9389	4.37826	5.20475	5.86397	4.71897	29.559	8.30081	3.37985	4.978	7.66537	242.412	0.0897137	0.640433	0.786228	1.92375	1111.49	4947.5			13.7057	5.14899	14.1929	5.34108
	3.72548	18.8996	18.1946	4.19014	5.07615	5.87555	4.43198	30.8393	7.91073	3.26916	4.86034	8.40139	254.748	0.090021	0.640689	0.773664	1.93136	1118.78	4948.43			13.6066	5.04728	14.394	5.5103
	3.61564	19.4608	17.7551	3.92739	4.88346	5.75944	4.08356	30.8727	7.5765	3.19582	4.73019	9.80336	273.393	0.0902708	0.641994	0.764731	1.94551	1122.88	4948.17			13.6105	4.85676	14.1776	5.90979
	3.37757	19.9375	16.5651	3.74281	4.62797	5.68875	3.70729	31.167	7.37663	3.12437	4.76714	10.9089	289.509	0.0909531	0.642867	0.759063	1.95466	1124.89	4947.49			13.2934	4.68651	14.0836	6.26682
	3.24979	19.6684	15.5832	3.67247	4.48568	5.59548	3.39297	30.6448	7.13078	3.05043	4.74351	11.6829	309.101	0.0913099	0.642929	0.746831	1.95031	1126.2	4947.79			12.8338	4.58454	13.7228	6.49229
	2.89657	19.5299	13.9419	3.57936	4.21577	5.4557	3.10441	31.2216	6.90971	2.99213	4.87089	12.07	331.878	0.0914232	0.642946	0.74263	1.94521	1126.93	4948			12.1228	4.41694	13.7453	6.64435
	2.70456	19.1804	12.7929	3.50722	4.17992	5.27191	2.97077	30.0731	6.61475	2.94372	4.94256	12.4804	354.263	0.0920727	0.642763	0.731125	1.95194	1126.76	4947.54			11.5593	4.31968	13.2195	6.7889
	2.64422	19.1804	11.8567	3.47007	4.12442	5.0717	2.93993	29.2269	6.37015	2.89479	5.00993	12.7893	371.441	0.0920569	0.642921	0.720039	1.95492	1127.21	4947.43			11.2271	4.22206	12.8456	6.89802
	2.85448	19.0518	11.6145	3.35887	4.35515	4.88202	2.86489	27.6285	6.24254	2.89769	5.0303	12.6019	392.487	0.0919821	0.642482	0.715524	1.95506	1128.51	4947.76			11.1736	4.19868	12.2453	6.84329
	3.36168	18.976	11.6334	3.36181	4.45937	4.85949	2.88305	25.601	5.94488	2.87921	5.11655	11.9815	414.563	0.0920594	0.642456	0.717423	1.9513	1129.02	4947.72			11.3237	4.22689	11.4763	6.65909
	3.93031	19.5662	11.9194	3.31504	4.84609	4.70822	3.18945	23.3373	5.76138	2.8295	5.15052	11.461	430.138	0.0917367	0.642445	0.728468	1.9545	1129.08	4947.53			11.8053	4.28978	10.7627	6.48035
	4.64371	19.8781	13.0343	3.3212	5.33407	4.63082	3.44949	21.9767	5.79451	2.74993	5.18652	10.3146	437.944	0.0917259	0.64202	0.731232	1.95116	1129.88	4947.78			12.5187	4.42869	10.4069	6.08369
	5.27085	20.5162	14.2382	3.31753	5.70864	4.64208	3.5795	20.8372	5.71191	2.71191	4.99548	9.34487	435.461	0.091308	0.641317	0.728434	1.94568	1130.68	4947.87			13.3417	4.55608	10.0429	5.68408
	5.70046	20.53	14.8306	3.35107	5.898	4.63387	3.6636	19.5054	5.65581	2.71658	4.96586	8.15294	433.758	0.0907946	0.641191	0.729231	1.94885	1130.29	4947.69			13.687	4.62765	9.60829	5.27846
	6.12251	20.4888	16.2533	3.40739	6.20071	5.04655	3.84883	17.8682	5.82301	2.70785	5.00668	7.40575	434.525	0.0902679	0.641537	0.72596	1.95153	1130.11	4948.04			14.2882	4.88489	9.18	5.04009
	6.58137	20.7323	16.9193	3.41242	6.41327	5.25117	4.02076	16.1328	6.0297	2.70109	4.85302	6.42504	436.813	0.089419	0.641506	0.730602	1.95662	1131.22	4948.41			14.7443	5.02562	8.72777	4.65972
	6.84972	20.8935	17.1884	3.43914	6.49745	5.4128	4.09468	15.8966	6.32656	2.69944	4.62931	5.66784	445.327	0.0884063	0.641968	0.730362	1.95043	1131.43	4948.2			14.9772	5.11646	8.7726	4.3322
	7.43416	20.8015	17.5998	3.46639	6.75394	5.47953	4.25188	15.9145	6.41373	2.66875	4.46627	5.08617	447.886	0.0876818	0.64213	0.733782	1.9445	1130.37	4948.38			15.2785	5.23329	8.86004	4.07373
	7.8535	20.1673	17.7209	3.45066	6.94963	5.67939	4.33873	16.1938	6.72385	2.63937	4.24577	4.81349	433.39	0.0868001	0.641451	0.742635	1.94027	1130.14	4949.1			15.2472	5.35989	9.08545	3.89954
	8.01806	19.3548	18.4128	3.49598	7.03276	5.8025	4.20959	16.6993	7.04096	2.64298	4.08855	4.60956	420.336	0.0861927	0.641812	0.744907	1.93498	1130.83	4948.79			15.2619	5.44375	9.31663	3.78036
	8.05002	19.387	18.9632	3.54425	7.11276	5.93899	4.03505	18.4072	7.26953	2.64678	3.87241	4.47738	409.914	0.0856698	0.64254	0.746001	1.9322	1130.21	4939.2			15.4668	5.532	9.90392	3.66552
	7.88594	17.9984	19.7486	3.54817	6.92107	5.98639	4.0338	20.7215	7.59806	2.68116	3.77796	4.45125	400.239	0.0851516	0.642746	0.751878	1.93255	1129.14	4919.9			15.211	5.48521	10.7845	3.63679
	7.70435	17.5339	20.3379	3.59072	6.98809	6.11431	4.04025	24.3949	7.8441	2.66663	3.57004	4.53798	394.952	0.0853561	0.643583	0.757562	1.94404	1130.2	4894.71			15.192	5.56437	12.0931	3.59155
	7.49068	17.4614	20.2927	3.60721	6.97766	6.14827	3.99844	27.2769	7.9828	2.71566	3.42056	4.72593	387.566	0.0851775	0.643948	0.76979	1.95288	1131.46	4861.23			15.0816	5.57771	13.086	3.62072
	7.2371	18.1889	20.6248	3.62797	6.79252	6.1326	3.88784	28.4591	8.1845	2.72071	3.24988	4.77765	371.67	0.0851532	0.644281	0.773459	1.95438	1130.75	4821.93			15.3503	5.5177	13.5105	3.58275
	7.1416	19.0164	21.1455	3.6363	6.7989	6.18059	3.72067	29.9892	8.23961	2.74844	3.20162	4.94223	346.378	0.0853015	0.644194	0.785473	1.96203	1130.6	4778.04			15.7679	5.5386	13.9832	3.63077
	6.62731	20.0024	21.287	3.66182	6.55339	6.24218	3.5045	31.5295	8.3661	2.74443	3.14265	4.96332	320.553	0.0854167	0.644831	0.807309	1.97314	1132.75	4720.35			15.9723	5.48579	14.4667	3.6168
	6.18048	20.0573	21.4951	3.69303	6.45609	6.22222	3.27568	34.3764	8.5324	2.72198	2.96968	5.05464	310.778	0.0862942	0.64541	0.836225	1.98009	1133.58	4629.54			15.911	5.45712	15.3948	3.5821
	5.62647	21.5925	21.1645	3.65075	6.19579	6.12746	3.10103	38.191	8.63893	2.75408	2.94792	5.27731	315.849	0.0864819	0.644889	0.864574	1.98422	1132.18	4516.44			16.1278	5.32467	16.6436	3.65977
	5.05686	22.3326	20.5301	3.68267	6.06358	6.1524	2.9621	39.2333	8.52044	2.77558	2.84714	5.50258	324.598	0.0869054	0.644087	0.892358	1.98493	1132.69	4385.85			15.9732	5.29955	16.9053	3.70843
	4.69688	23.325	19.6533	3.71295	6.0746	6.43182	2.79294	39.4459	8.53001	2.80762	2.83114	5.59344	330.96	0.0871351	0.643794	0.915888	1.99011	1134.41	4251.31			15.8917	5.40645	16.923	3.74407
	4.58879	27.0902	19.2513	3.72672	6.14826	6.54773	2.65196	39.7626	8.5447	2.88	2.81759	5.62993	326.833	0.0874422	0.643294	0.933451	1.98066	1133.1	4097.28			16.9767	5.47424	16.9864	3.77584
	4.4994	28.306	18.9253	3.69239	6.16398	6.82863	2.59163	39.0901	8.47776	2.89126	2.77764	5.88205	311.359	0.0876915	0.643661	0.948061	1.97688	1130.79	3919.62			17.2436	5.56167	16.7198	3.85032
	4.33404	30.2653	18.6993	3.70427	6.36565	7.41526	2.57651	40.5397	8.66025	2.959	2.8547	6.07021	299.485	0.0884376	0.643828	0.958956	1.98125	1131.54	3715.71			17.7662	5.82839	17.2588	3.9613
	4.29737	32.6066	18.9919	3.85181	6.70056	7.80235	2.63845	41.7514	8.62838	2.9984	2.87958	6.15583	295.183	0.088886	0.643965	0.95985	1.97973	1131.76	3491.13			18.632	6.11824	17.6727	4.01127
	4.32144	36.0853	19.2409	3.88994	6.65303	8.24888	2.7041	42.943	8.80043	3.0547	2.94492	6.24595	292.169	0.0891789	0.643704	0.958183	1.96467	1128.53	3255.23			19.8825	6.26395	18.1492	4.08186
	4.26212	38.9976	18.9004	3.9098	6.76023	8.88408	2.75464	44.1369	8.87945	3.12177	2.9848	6.40392	289.564	0.0888927	0.643646	0.952116	1.95159	1126.58	3023.88			20.72	6.51804	18.5903	4.17016
	4.30126	40.5467	19.4093	3.98419	7.03292	9.44797	2.74026	43.7049	8.83895	3.19415	2.95582	6.41421	286.945	0.0891227	0.644267	0.938202	1.94586	1127.84	2818.5			21.4191	6.82169	18.428	4.18806
	4.34317	41.299	19.6636	4.14578	7.2743	9.97252	2.71962	46.2436	8.99424	3.30132	3.11401	6.52736	283.532	0.0895966	0.64418	0.926807	1.9449	1126.87	2630.57			21.7686	7.13087	19.3192	4.31423
	4.39812	43.2736	20.0811	4.25305	7.32115	11.5538	2.71443	51.5089	8.99234	3.38607	3.21697	6.57051	281.553	0.0896499	0.643935	0.915406	1.94085	1123.7	2452.03			22.5843	7.70935	21.0719	4.39118
	4.38769	44.0772	20.1283	4.44377	7.36144	12.7888	2.75214	56.6017	9.06198	3.44912	3.17666	6.61578	288.526	0.0901554	0.643819	0.899896	1.93747	1124.23	2288.57			22.8644	8.19799	22.8053	4.41385
	4.37001	45.6805	20.2002	4.5384	7.39499	14.2469	2.7531	59.529	9.14247	3.51987	3.21588	6.48714	301.917	0.0906616	0.643858	0.891472	1.93169	1126.32	2142.92			23.4169	8.72677	23.8082	4.40763
	4.29631	47.1419	19.7297	4.72242	7.32968	15.1563	2.75875	61.301	9.07581	3.54751	3.13386	6.45333	319.396	0.0905037	0.643315	0.884681	1.93164	1124.29	2019.71			23.7226	9.06947	24.3785	4.37823
	4.27976	47.501	19.1358	4.71082	7.09273	16.5198	2.67274	63.497	8.80991	3.60004	3.15141	6.45204	333.584	0.0906089	0.642652	0.896892	1.92767	1122.53	1920			23.6389	9.4411	24.9932	4.40116
	4.14697	45.8878	18.4197	4.74017	7.29692	17.9406	2.57572	65.6786	8.65201	3.61925	3.09667	6.45218	339.745	0.0905922	0.641733	0.904275	1.92773	1125.26	1831.5			22.8182	9.99255	25.6354	4.38937
	4.09698	44.8794	18.0019	4.88465	7.35921	19.4333	2.54363	67.6523	8.35418	3.66512	3.10144	6.50129	341.987	0.0903476	0.641183	0.911931	1.92326	1126.71	1775.17			22.3261	10.559	26.1834	4.42262
	3.92219	46.038	17.0249	4.98804	7.42503	21.1787	2.5132	69.0754	8.18492	3.69571	3.09103	6.58329	351.306	0.0903276	0.640445	0.91694	1.91862	1123.93	1719.93			22.3284	11.1972	26.5912	4.45668
	3.76608	47.4957	16.4225	5.02067	7.31077	22.7846	2.50281	71.9504	8.0795	3.70105	3.02127	6.54357	369.601	0.0897198	0.640569	0.918143	1.91252	1123.97	1665.31			22.5614	11.7053	27.5109	4.42196
	3.54247	46.6843	15.3921	5.04567	7.26152	24.2991	2.50797	73.015	8.05289	3.76193	3.02037	6.63533	390.319	0.0893883	0.641161	0.921373	1.91107	1127.73	1619.19			21.8729	12.2021	27.8586	4.47254
	3.33566	46.7102	14.5757	5.23343	7.58129	25.0643	2.45206	76.5834	8.08676	3.75565	2.97091	6.91273	409.393	0.0887962	0.641588	0.915971	1.91398	1127.24	1583.35			21.5405	12.6263	29.0407	4.54643
	3.1592	45.2164	13.9771	5.38801	7.71949	25.4356	2.39863	79.9034	8.21818	3.80409	2.91794	7.22376	414.284	0.0885255	0.641964	0.904679	1.90619	1124.54	1572.05			20.7842	12.8477	30.1734	4.64859
	3.04499	43.2128	13.7443	5.49424	7.83189	26.5458	2.40659	84.7218	8.26833	3.86901	2.94859	7.63522	407.763	0.0883701	0.642641	0.898992	1.89864	1127.28	1570.48			20.0007	13.2906	31.7989	4.81761
	2.92973	42.8516	13.5156	5.58324	7.97591	27.1125	2.41048	88.2049	8.25558	3.98765	2.9397	8.18191	399.13	0.0883957	0.643134	0.886891	1.88896	1131.05	1583.78			19.7656	13.5572	32.957	5.03642
	2.72319	42.8668	13.1463	5.74468	7.74452	28.3643	2.44192	96.3036	8.42314	4.07438	2.93302	8.71996	403.953	0.0887434	0.643306	0.876721	1.87402	1130.16	1619.37			19.5788	13.9512	35.7229	5.24245
	2.59062	43.3643	12.5419	5.91487	7.65277	30.1277	2.52046	100.144	8.37207	4.30491	2.90988	9.75055	427.896	0.088874	0.643458	0.857283	1.86179	1130.91	1670.59			19.4989	14.5651	37.0123	5.65511
	2.51791	42.4818	12.2452	6.09234	7.28728	30.8344	2.56366	103.479	8.74756	4.50391	2.89595	11.1346	459.789	0.0888361	0.644041	0.848773	1.85334	1136.72	1725.99			19.0816	14.738	38.2634	6.17817
	2.48132	42.2747	12.1757	6.16768	6.98887	30.9367	2.54581	103.299	8.62171	4.67286	2.85097	12.4478	493.068	0.0894043	0.644036	0.839852	1.83318	1139.41	1791.12			18.9773	14.6978	38.1554	6.65722
	2.50566	44.7356	12.2511	6.19607	6.72814	30.1596	2.54181	103.427	8.6219	4.93805	2.75158	14.1794	517.918	0.0898378	0.643988	0.828017	1.81606	1137.33	1860.33			19.8308	14.3613	38.1968	7.28969
	2.41754	46.6874	12.3747	6.19027	6.34892	29.8797	2.56067	103.779	8.6243	5.25805	2.70696	15.3444	520.697	0.0902102	0.643424	0.817375	1.79679	1140.17	1933.73			20.4932	14.1396	38.3213	7.76982
	2.36731	48.851	12.1257	6.29525	5.82204	29.2683	2.56373	105.205	8.45817	5.59018	2.82195	16.1172	512.917	0.0903503	0.64322	0.847003	1.78083	1146.12	1998.59			21.1147	13.7952	38.7422	8.17645
	2.30425	50.3398	11.8116	6.42486	5.21779	27.9519	2.58325	107.691	8.58521	5.88517	2.90553	16.8468	518.269	0.0904525	0.642929	0.863149	1.76331	1145.93	2060.33			21.4852	13.1982	39.6198	8.54584
	2.24011	50.9296	11.5278	7.04614	4.86879	26.6335	2.57671	109.685	8.58894	6.28168	2.96416	17.2056	531.096	0.0906155	0.642343	0.874841	1.74899	1143.51	2111.65			21.5658	12.8495	40.2837	8.81713
	2.26583	51.4749	11.7746	7.65409	4.80587	24.9361	2.57141	107.739	8.6658	6.60342	3.04998	17.921	544.042	0.09028	0.642434	0.872425	1.72663	1146.24	2147.68			21.8384	12.4654	39.6586	9.19146
	2.32881	52.8837	12.2625	8.40642	4.64392	21.8746	2.49805	109.932	8.71767	6.85546	3.15672	18.0382	550.798	0.0904511	0.642757	0.880476	1.70986	1148.07	2158.17			22.4917	11.6416	40.3825	9.35014
	2.35716	54.2344	12.4044	9.24865	4.59642	19.852	2.4881	115.135	8.93354	7.32615	3.24862	17.6071	550.952	0.0904812	0.64239	0.885966	1.68607	1143.78	2159.67			22.9987	11.2323	42.1854	9.39395
	2.34399	54.9978	12.3316	10.1912	4.55809	17.5496	2.50391	117.307	9.22177	7.90344	3.51856	17.3161	541.551	0.0903981	0.642615	0.892725	1.68045	1143.16	2155.02			23.2245	10.7663	43.0108	9.57936
	2.34486	56.8261	12.4178	11.4964	4.49225	15.8694	2.53934	121.364	9.58228	9.25958	4.00843	16.4223	519.625	0.0907072	0.643155	0.897917	1.67403	1148.39	2137.26			23.8629	10.6194	44.4952	9.89676
	2.38653	57.366	12.0978	12.6631	4.35645	13.965	2.55155	123.742	9.75946	11.782	4.4915	16.4661	498.184	0.0907883	0.643338	0.900627	1.66352	1148.07	2105.82			23.9501	10.3282	45.351	10.9132
	2.39452	62.3428	11.798	14.9242	4.43076	12.1574	2.57522	128.697	10.0983	14.9339	5.35437	17.1058	485.296	0.0911145	0.643731	0.903757	1.65993	1144.64	2071.25			25.5117	10.5041	47.1234	12.4647
	2.46173	68.4243	12.1642	17.2209	4.51072	11.1645	2.65081	129.412	10.2721	19.2171	6.34179	19.1725	468.214	0.0911374	0.643439	0.896463	1.64221	1137.03	2029.57			27.6834	10.9654	47.445	14.9105
	2.55604	72.7996	12.1819	21.2001	4.68047	10.3375	2.83254	132.697	10.6301	24.3103	7.46391	21.177	445.947	0.0916937	0.64364	0.887293	1.6344	1137.29	1980.25			29.1792	12.0727	48.7198	17.6504
	2.63596	78.6306	12.3475	25.9733	5.20616	9.89607	2.94167	138.004	11.122	28.4613	8.35062	22.6608	429.924	0.0924098	0.64328	0.883785	1.61884	1314.83	1929.92			31.2047	13.6919	50.6893	19.8242
	2.70409	86.4183	12.1303	30.1841	5.64347	9.47454	3.05383	139.402	11.3912	32.2704	9.7495	24.4336	416.743	0.0924278	0.643048	0.884469	1.59908	1566.43	1875.98			33.7509	15.1007	51.2823	22.1512
	2.83202	93.2324	12.089	33.8376	6.20001	9.05985	3.12452	137.815	11.5509	38.5191	11.5886	26.3982	406.186	0.0926661	0.643295	0.885859	1.59229	1863.6	1815.99			36.0511	16.3658	50.8301	25.5019
	2.98238	98.1653	11.9254	38.12	6.62973	8.91865	3.2341	139.439	11.431	43.1985	13.2945	28.9175	399.032	0.0927879	0.643378	0.890588	1.58217	2160.15	1756.78			37.691	17.8895	51.3679	28.4702

## Sheet: P202 U3
	Ra Li	Oi Li	Oe Li	MF Li	ICO Li	LO Li	Ra Re	Oi Re	Oe Re	MF Re	ICO Re	LO Re	EKG	Kippwinkel	Rotwinkel	Kraft x	Kraft y	Druck li	Druck re			Bauch links	Rücken links	Bauch rechts	Rücken rechts
	3.01576	19.0994	6.334	16.2691	8.30363	9.96607	9.18703	12.0916	12.131	15.6212	27.7896	30.5025	533.297	0.0415861	0.178102	0.928977	2.75456	43	3827.07			9.48304	11.5129	11.1365	24.6378
	2.98488	18.4814	5.98743	20.4052	8.26193	11.723	8.58393	12.2326	11.7232	22.1011	28.665	33.5019	546.353	0.0417359	0.17704	0.915394	2.74989	36	3732.81			9.15123	13.4634	10.8466	28.0893
	2.79143	17.6383	5.63456	27.4092	8.77751	14.2872	7.83368	12.2327	10.9385	29.3955	30.374	36.2853	540.806	0.0417671	0.176639	0.905324	2.74691	1.07373	3650.16			8.68808	16.8246	10.335	32.0183
	2.73567	17.1598	5.30426	33.6522	9.41696	16.6793	6.81443	12.542	10.3095	37.9146	31.5683	39.2689	525.108	0.04186	0.176437	0.899616	2.74602	11	3580.65			8.39991	19.9162	9.88865	36.2506
	2.74222	16.6335	5.117	42.2456	10.4785	19.0984	6.33172	14.5466	10.1333	47.2641	32.5744	40.6598	506.471	0.0416902	0.176197	0.898478	2.73851	3250.97	L			8.16426	23.9408	10.3372	40.1661
	2.7645	15.3116	5.08752	52.8651	12.0569	22.8986	6.06572	16.4852	9.92602	57.5331	32.9028	41.4223	485.943	0.0415779	0.176095	0.89575	2.7334	3587.6	3480.57			7.7212	29.2735	10.8257	43.9527
	2.80615	14.6698	5.09432	61.3544	13.8112	25.8296	5.55384	18.0899	9.44267	64.4895	32.7451	42.2793	458.489	0.0411579	0.176182	0.898649	2.7339	3712.97	3451.35			7.52342	33.6651	11.0288	46.5047
	2.79589	13.695	5.05214	69.492	15.9023	29.0725	5.30869	18.3974	8.75661	71.6533	33.1028	43.1673	427.758	0.041568	0.176371	0.903944	2.73852	3766.35	3436.89			7.18102	38.1556	10.8209	49.3078
	2.79445	12.5863	5.10868	77.0023	17.4409	32.1814	4.88959	18.5063	8.44509	79.5468	32.7956	45.1781	391.234	0.0415056	0.176728	0.918375	2.74093	3791.56	3433.89			6.82982	42.2082	10.6136	52.5068
	2.83543	12.0406	5.16841	83.5356	19.3097	34.9324	4.72852	18.1393	7.91762	86.9178	32.1473	46.4995	353.448	0.0416126	0.177411	0.926788	2.74332	3794.63	3439.99			6.68147	45.9259	10.2618	55.1882
	2.82272	11.3009	5.10436	88.3728	20.496	37.922	4.57154	17.6392	7.59429	91.0607	31.4304	45.3261	312.69	0.0414306	0.178029	0.935798	2.74633	3771.23	3457.64			6.40932	48.9303	9.93503	55.939
	2.766	10.6904	5.15738	89.3575	21.5529	39.0483	4.52365	17.3938	7.27884	91.2359	30.4613	43.739	281.023	0.0410277	0.178683	0.940687	2.74004	3713.57	3484.28			6.20459	49.9862	9.73209	55.1454
	2.71228	10.1904	5.15184	88.5162	22.1159	39.5228	4.4856	17.2229	7.01385	89.8864	29.5101	41.2188	261.769	0.0406128	0.17927	0.938324	2.73416	3622.26	3519.17			6.01819	50.0516	9.57412	53.5384
	2.82676	9.48269	5.7667	85.1085	22.2782	39.4244	4.58623	16.1145	6.72519	85.3836	28.3402	38.5456	240.04	0.0403083	0.179325	0.933791	2.73221	3511.35	3563.79			6.02538	48.937	9.14196	50.7565
	2.84039	8.97122	6.68956	80.1085	22.1783	38.5923	4.47555	14.2414	6.18662	79.2194	27.3096	36.4748	219.053	0.0399044	0.180256	0.933131	2.7356	3387.91	3619.09			6.16706	46.9597	8.3012	47.6679
	2.96534	8.70101	7.99254	72.942	21.8631	37.1039	4.43537	11.4194	5.99903	73.2784	26.4367	34.2055	203.354	0.0399082	0.180766	0.930903	2.73837	3243.21	3684.97			6.55296	43.9697	7.2846	44.6402
	3.16671	8.88078	9.25921	64.7053	21.6233	35.2756	4.34339	9.85079	5.81289	66.8246	25.5616	31.5716	192.515	0.0398703	0.181718	0.932849	2.73619	3077.54	3767.39			7.10223	40.5347	6.66902	41.3193
	3.56466	9.07495	10.3997	53.9886	21.0412	33.9193	4.48321	9.20549	6.07045	59.0988	25.0974	28.3793	188.624	0.0396912	0.181915	0.924677	2.74065	2910.81	3864.84			7.67975	36.3163	6.58638	37.5252
	3.97798	9.82843	10.9604	43.9257	20.2614	31.5145	4.82119	9.07987	6.7169	49.2439	24.0533	21.5214	187.74	0.0394798	0.181645	0.911793	2.74572	2747.11	3977.99			8.25561	31.9005	6.87265	31.6062
	4.30699	10.7886	11.3518	33.7205	19.6316	28.4239	5.64472	9.23064	7.96299	39.5794	23.5137	16.4668	187.705	0.0394541	0.181793	0.902311	2.75276	2585.46	4101.54			8.8158	27.2587	7.61278	26.52
	4.60258	11.5049	11.6892	23.0895	18.4665	24.457	6.48036	9.23969	9.1526	30.0634	22.9814	13.9817	188.291	0.039092	0.180852	0.898556	2.76022	2438.8	4230.59			9.26556	22.0043	8.29088	22.3422
	4.71714	12.2713	12.0029	19.2495	17.8807	22.7538	7.42436	9.14406	11.4452	24.701	22.7365	12.5595	187.513	0.0391325	0.180195	0.899218	2.76497	2316.94	4360.14			9.66379	19.9613	9.33788	19.999
	4.91808	13.0594	12.0295	14.9791	16.9177	21.2992	8.24409	9.26084	13.043	22.0175	22.8118	12.3857	187.108	0.0391114	0.17956	0.897613	2.77006	2207.62	4484.6			10.0023	17.732	10.1826	19.0717
	5.04034	13.8124	11.828	13.5631	16.1639	20.1562	8.75627	9.11263	14.4871	18.946	22.9825	12.6344	186.642	0.0387652	0.179277	0.898705	2.76857	2102.26	4598.68			10.2269	16.6278	10.7853	18.1876
	5.104	14.3812	11.1189	12.4447	15.5345	19.8498	9.08747	9.02112	15.5298	17.1492	23.548	12.3458	186.03	0.0384853	0.178474	0.900397	2.76974	2010.83	4700.16			10.2014	15.943	11.2128	17.681
	4.99321	15.2259	10.0536	11.9247	14.8775	19.8188	9.46303	8.76016	16.0613	16.5018	23.6953	12.0345	184.69	0.0379059	0.177868	0.901073	2.77071	1937.63	4786.86			10.0909	15.5403	11.4282	17.4105
	4.96891	16.0071	8.53987	11.5977	14.2186	19.289	9.65657	8.71792	16.4777	14.9897	23.2466	12.049	182.496	0.0376723	0.176802	0.90343	2.77921	1877.76	4851.44			9.83864	15.0351	11.6174	16.7618
	4.47177	16.3636	7.59094	11.6837	14.0947	19.0235	9.71785	8.55742	16.711	13.0677	23.0725	12.1621	178.409	0.0376121	0.175968	0.899522	2.78452	1820.54	4893.83			9.47544	14.9339	11.6621	16.1008
	4.24378	15.9645	6.98933	11.5961	13.8064	19.0292	9.43097	8.12308	16.4114	11.9354	22.6638	12.4825	172.853	0.0375565	0.174877	0.891852	2.795	1771.21	4918.11			9.06587	14.8106	11.3218	15.6939
	3.91248	15.9632	6.54485	11.8111	14.0542	19.5963	8.8763	7.78385	15.742	9.96512	21.7183	12.3588	166.977	0.0377149	0.174537	0.882523	2.81337	1722.16	4928.05			8.80684	15.1539	10.8007	14.6807
	3.6986	15.5705	6.18025	12.14	14.7577	20.2544	8.02204	7.59278	14.6382	9.16864	21.1811	12.1751	161.501	0.0376258	0.17427	0.87176	2.83518	1665.48	4926.29			8.48311	15.7173	10.0843	14.175
	3.44305	15.3049	5.83075	12.404	15.8661	20.9763	7.00065	7.22592	13.395	8.26422	20.2352	11.5386	156.743	0.0373875	0.174239	0.866009	2.85537	1609.51	4921.14			8.1929	16.4155	9.20718	13.346
	3.12005	14.7888	5.49901	12.5859	16.8621	22.1669	5.99633	6.84817	11.8688	8.06847	19.3717	10.8074	152.445	0.0373331	0.173626	0.86037	2.87864	1562.89	4914.86			7.80261	17.205	8.23778	12.7492
	2.88129	13.852	5.28035	12.8878	17.3349	22.7063	5.41857	6.62514	10.2908	7.94414	18.6687	10.0772	148.073	0.0371462	0.173668	0.857299	2.89888	1517.48	4906.57			7.33787	17.643	7.44485	12.23
	2.67061	12.9977	5.09577	13.0363	17.9828	23.1274	4.67804	6.61354	9.24825	8.70027	18.06	10.0717	144.044	0.0369682	0.174088	0.853642	2.9135	1462.78	4898.39			6.92135	18.0488	6.84661	12.2773
	2.55135	11.7861	5.01403	13.2258	18.2454	23.357	4.14545	6.60037	8.21874	9.37925	17.5655	9.82655	141.588	0.0366566	0.174246	0.842953	2.91897	1400.42	4891.39			6.4505	18.2761	6.32152	12.2571
	2.45396	10.7972	4.95888	13.3189	18.1411	23.3532	3.46413	6.5946	6.97884	9.77726	17.4868	9.38096	138.442	0.0366528	0.173861	0.838703	2.92581	1333.4	4885.74			6.07002	18.271	5.67919	12.215
	2.30098	10.652	4.90372	13.2402	18.3039	23.2524	3.22109	6.81082	6.09785	11.6592	17.4261	8.78799	135.027	0.036576	0.173554	0.835711	2.93017	1259.43	4880.57			5.95222	18.2655	5.37658	12.6244
	2.19867	9.94074	4.87122	13.267	18.4724	23.4752	2.974	7.1646	5.46528	13.3179	18.0857	8.44654	131.605	0.0364035	0.173237	0.827453	2.92866	1176.08	4875			5.67021	18.4049	5.20129	13.2834
	2.12809	9.49927	4.77183	13.3356	18.3114	23.5005	2.95082	7.4455	4.93725	15.9149	18.8845	8.3167	127.12	0.0367728	0.173315	0.818207	2.92967	1087.76	4871.18			5.4664	18.3825	5.11119	14.372
	2.08717	8.92165	4.54783	13.3177	17.5422	23.0398	3.1812	7.82332	4.69417	18.8041	19.6099	8.31931	123.035	0.0371043	0.172741	0.814868	2.92928	996.09	4867.68			5.18555	17.9666	5.2329	15.5778
	2.06024	8.56996	4.34174	12.8713	16.5274	21.6558	3.17196	8.08081	4.67926	21.7914	20.4745	8.54103	119.451	0.0372968	0.1733	0.806674	2.91767	900.716	4864.48			4.99065	17.0182	5.31068	16.9356
	2.05806	8.29064	4.14515	12.7736	15.5383	20.4549	3.25397	8.5131	4.90676	24.4533	21.9344	9.03207	114.33	0.0374982	0.173837	0.795286	2.91087	803.267	4863.5			4.83128	16.2556	5.55794	18.4732
	2.02899	8.04018	3.95229	12.7186	14.7282	19.4337	3.53173	8.48921	5.16598	26.6908	23.6161	9.28578	108.396	0.0376106	0.17378	0.784369	2.90469	718.562	4863.8			4.67382	15.6268	5.72897	19.8642
	1.98329	7.84685	3.75916	12.3576	13.8416	18.3968	3.63027	8.58501	5.51295	28.2796	24.227	9.58596	102.386	0.0380152	0.173767	0.772364	2.90587	643.768	4864.16			4.52976	14.8653	5.90941	20.6975
	1.91356	7.63438	3.64789	12.4558	13.1952	17.0093	3.62026	8.91441	5.8445	29.4116	24.6322	10.3113	96.3661	0.0382176	0.174168	0.76362	2.90323	578.552	4864.55			4.39861	14.2201	6.12639	21.4517
	1.91036	7.31022	3.39532	12.7007	12.2322	16.0244	3.65623	9.07674	6.13228	30.761	24.8256	11.0487	91.5881	0.0381106	0.174758	0.753706	2.89194	527.013	4865.92			4.2053	13.6525	6.28842	22.2118
	1.93495	7.3294	3.39981	12.7534	11.5692	15.0839	3.75546	9.07718	6.42514	30.2755	24.2652	11.6453	87.8287	0.0381739	0.17502	0.742556	2.87262	493.956	4867.54			4.22139	13.1355	6.41926	22.062
	1.95296	7.64975	3.27134	12.6593	10.1007	13.7156	3.81682	9.24198	6.72859	29.5388	23.9133	12.1875	85.3899	0.0379163	0.175722	0.738125	2.85962	476.854	4868.73			4.29135	12.1585	6.5958	21.8798
	1.96555	7.81675	3.34232	12.1374	9.69995	13.0396	3.85542	9.29248	6.95596	27.6218	23.5183	12.8104	83.2476	0.0376278	0.176416	0.737885	2.84205	468.553	4869.77			4.37487	11.6257	6.70129	21.3168
	1.93984	8.07054	3.4158	11.9359	9.5419	12.775	3.80498	9.3632	7.18009	25.5581	22.6153	13.0535	80.5428	0.0378507	0.177365	0.727025	2.83581	469.071	4871.12			4.47539	11.4176	6.78276	20.409
	1.92266	8.19151	3.52467	11.7686	9.51419	12.9673	3.87858	9.75418	7.14185	23.3745	21.8094	13.1598	78.3944	0.0382061	0.17829	0.725529	2.83377	479.643	4871.84			4.54628	11.4167	6.92487	19.4479
	1.87664	8.65256	3.66663	11.3989	9.59877	12.792	3.5979	10.2702	7.08269	20.5701	20.0421	13.1756	78.0614	0.0386572	0.178925	0.720231	2.82399	493.144	4871.57			4.73194	11.2632	6.98359	17.9293
	1.8813	8.99151	3.90187	11.1582	9.41023	12.4618	3.41639	10.8621	7.0798	18.454	18.3391	13.1505	78.8655	0.0385726	0.17962	0.724098	2.81254	507.395	4871.54			4.92489	11.0101	7.11944	16.6478
	1.88483	9.58803	4.1452	10.7135	9.30256	12.7331	3.38727	11.1709	6.86927	15.4694	17.2902	12.9611	79.8872	0.0387853	0.180218	0.725638	2.79971	525.736	4871.66			5.20602	10.9164	7.14247	15.2402
	1.93042	9.78109	4.3469	10.2257	9.18375	12.77	3.35296	11.7027	6.71942	12.2979	16.1761	12.4209	85.9776	0.0389921	0.180843	0.721089	2.78455	545.119	4870.33			5.3528	10.7265	7.25837	13.6316
	1.93147	9.89906	4.66203	9.77103	9.52221	13.018	3.32006	12.1968	6.72009	10.1558	15.1034	12.0561	108.081	0.038582	0.181524	0.724305	2.77428	561.343	4868.39			5.49752	10.7704	7.41231	12.4384
	1.92042	9.80327	5.29544	9.36975	9.62357	13.3214	3.21385	12.3428	6.6738	9.14329	13.4637	11.3872	139.559	0.0385267	0.182124	0.726837	2.77066	575.228	4866.99			5.67304	10.7716	7.41016	11.3314
	1.97704	9.69903	5.771	9.32459	9.66316	13.4863	3.19575	12.7321	6.75812	8.16522	12.0587	10.3563	178.857	0.0386595	0.182345	0.724151	2.75984	590.795	4865.69			5.81569	10.8247	7.562	10.1934
	1.98606	9.90557	6.20089	9.12694	9.92796	13.5998	3.09174	13.1001	6.62637	7.23132	11.3184	9.70707	227.855	0.0386608	0.182085	0.727469	2.75354	606.842	4863.11			6.03084	10.8849	7.60607	9.41892
	2.07586	9.95277	6.88258	8.70185	9.81946	13.5206	2.95947	13.38	6.58721	6.70383	11.0357	9.40915	278.416	0.0387774	0.181994	0.728724	2.74248	620.439	4860.15			6.30374	10.6806	7.64224	9.04956
	2.11978	10.1683	7.42212	8.48534	9.67748	13.3726	2.94549	14.1687	6.67539	6.37252	10.6027	9.03523	330.626	0.0387189	0.18194	0.731794	2.73303	633.46	4858.25			6.57007	10.5118	7.92985	8.67015
	2.20325	10.1268	7.70407	8.22498	10.1186	13.3593	2.90318	14.7557	6.62712	6.11942	10.0633	8.99014	389.451	0.0385623	0.181915	0.736773	2.72329	647.945	4856.6			6.67806	10.5676	8.09532	8.39097
	2.20889	10.0549	7.99967	7.99002	10.2108	13.0416	2.83806	15.6427	6.70011	5.9335	10.2549	9.03483	443.145	0.0387143	0.181529	0.739403	2.72284	661.382	4853.24			6.75449	10.4141	8.39363	8.40775
	2.28171	9.9825	8.17756	7.82493	10.3394	12.6977	2.81999	16.4273	6.61217	5.88439	10.2663	9.23076	494.766	0.0386873	0.181325	0.747816	2.73235	672.527	4849.49			6.81392	10.2873	8.61983	8.46047
	2.32295	10.2545	8.48019	7.77334	10.1576	12.4038	2.79512	17.0565	6.49101	5.75113	11.0039	9.35333	532.171	0.0387803	0.181196	0.755337	2.75275	684.055	4845.79			7.01922	10.1116	8.78086	8.70279
	2.36414	10.3718	8.33148	7.63927	9.95135	11.5676	2.79898	17.8819	6.66247	5.51602	11.94	9.62415	547.58	0.0387118	0.181427	0.773025	2.77202	696.537	4840.99			7.02249	9.7194	9.11446	9.02671
	2.30949	10.6471	8.29314	7.36674	9.50597	11.1323	2.8136	18.206	6.90756	5.34234	13.0407	10.1572	549.9	0.0388288	0.180969	0.781128	2.78488	707.784	4836.16			7.08324	9.33501	9.30905	9.51342
	2.31717	11.0924	8.01834	7.02289	8.97872	10.6336	2.8505	18.2108	7.0589	5.29463	14.5288	10.6048	543.027	0.0387302	0.180969	0.786634	2.80047	717.471	4832.49			7.14263	8.87839	9.3734	10.1427
	2.30104	10.9002	7.48881	6.88901	8.77068	9.57491	2.89788	18.5663	7.32027	5.39721	15.7963	10.8696	535.954	0.0385106	0.180617	0.79477	2.8131	727.325	4829.11			6.89668	8.41153	9.5948	10.6877
	2.27506	11.1043	7.04209	6.71913	8.48821	8.92483	2.96263	18.2643	7.19789	5.51052	16.8105	11.423	518.106	0.0383649	0.179505	0.79993	2.82679	738.409	4824.85			6.80715	8.04405	9.47494	11.248
	2.20055	11.2978	6.46187	6.66371	7.76014	8.50638	2.99843	18.5292	7.38862	5.62555	18.2121	11.8591	492.406	0.0384339	0.17854	0.802664	2.84471	748.74	4819.49			6.6534	7.64341	9.63874	11.8989
	2.21653	11.5113	6.07282	6.69239	7.47943	8.09306	3.08199	19.0614	7.59004	5.8916	19.0682	12.56	465.938	0.0380369	0.177825	0.813302	2.86497	757.282	4815.52			6.60023	7.42163	9.91115	12.5066
	2.19272	11.533	5.70747	6.53022	7.23576	7.88805	3.14612	18.9681	8.11355	6.04492	19.9375	13.1928	432.9	0.0382531	0.177635	0.821285	2.88327	766.577	4812.71			6.47772	7.21801	10.0759	13.0584
	2.17246	11.5897	5.38605	6.44538	7.03477	7.4696	3.16499	19.1191	8.75791	6.21223	20.1924	14.0514	398.122	0.0386965	0.176851	0.82643	2.89382	775.54	4809.16			6.38275	6.98325	10.3473	13.4853
	2.17601	11.6216	5.12203	6.42707	7.2676	7.42414	3.22232	18.7386	9.3277	6.30574	20.0483	14.4403	370.299	0.0390359	0.176213	0.829883	2.89939	782.294	4805.53			6.30654	7.0396	10.4295	13.5981
	2.1886	11.6685	5.04868	6.45009	7.35208	7.37572	3.21751	18.7073	9.53361	6.40874	20.0081	14.3353	345.771	0.0392909	0.175773	0.834561	2.90219	787.741	4802.4			6.30194	7.0593	10.4861	13.584
	2.21181	11.4238	4.91087	6.45914	7.47735	7.27579	3.21131	19.1195	9.65903	6.57506	19.7361	14.1674	324.772	0.0399017	0.17586	0.836982	2.90333	792.539	4797.36			6.18216	7.07076	10.6633	13.4929
	2.23133	11.3009	4.92278	6.6441	7.8589	7.39747	3.14635	19.2369	9.43606	6.67691	19.4804	14.475	312.866	0.040318	0.175636	0.834349	2.90435	795.974	4791.42			6.15166	7.30016	10.6064	13.5441
	2.24904	11.4223	5.14784	6.67912	8.01566	7.70207	3.13792	19.6797	9.52806	6.82444	18.7315	14.282	311.992	0.040855	0.175872	0.829585	2.9094	796.608	4786.11			6.27305	7.46562	10.7819	13.2793
	2.30818	11.3824	5.96342	6.93175	8.84112	8.11412	3.01451	19.7242	9.63789	7.078	17.6502	14.038	331.612	0.0410539	0.17633	0.837697	2.91105	795.195	4781.44			6.55132	7.96233	10.7922	12.9221
	2.33684	11.4887	6.59425	7.14428	9.49373	8.55501	2.9046	19.3009	9.73118	7.06925	16.6757	13.7855	357.281	0.0411877	0.176949	0.841352	2.91322	793.749	4774.51			6.80661	8.39767	10.6456	12.5101
	2.32627	11.2884	7.06774	7.54785	10.4173	9.23543	2.8579	19.6298	9.64587	7.26904	16.0359	13.6275	373.475	0.0413668	0.177553	0.848659	2.91271	791.386	4765.58			6.89413	9.06685	10.7112	12.3108
	2.31368	11.3088	7.56918	7.79848	11.0256	10.0884	2.83902	19.3065	9.35126	7.45844	14.8335	12.9765	378.509	0.0413587	0.178178	0.851167	2.91324	787.238	4756.7			7.06388	9.63749	10.4989	11.7561
	2.37721	11.4574	8.29492	8.13231	11.3003	11.0666	2.90836	19.6739	8.7565	7.75756	14.3682	12.1562	387.566	0.0412307	0.179354	0.853357	2.91469	782.785	4747.31			7.3765	10.1664	10.4463	11.4273
	2.37995	11.8706	9.35885	8.23997	11.8769	11.9976	2.91764	20.2984	8.49355	8.47878	14.0749	11.2763	401.869	0.041542	0.179717	0.857147	2.91376	777.86	4736.18			7.86981	10.7048	10.5699	11.2767
	2.41229	12.2709	9.92365	8.45423	12.5357	12.9962	2.91829	20.7841	8.25092	9.10849	13.9636	10.8047	407.647	0.0414696	0.180095	0.858307	2.91914	772.665	4724.08			8.20229	11.3287	10.6511	11.2923
	2.41307	12.1176	10.2788	8.52156	13.1481	13.7995	2.94787	20.5529	7.97935	9.55522	13.8425	9.73868	416.104	0.0416391	0.179685	0.863517	2.92136	766.693	4711.99			8.26981	11.8231	10.4934	11.0455
	2.38474	11.8462	11.0937	8.68821	13.7882	14.2837	2.96626	20.4029	7.74437	10.1402	13.9497	9.04899	422.699	0.0416048	0.179777	0.877456	2.92288	760.209	4698.11			8.44154	12.2534	10.3712	11.0463
	2.34777	11.9661	11.3242	8.79255	14.6099	14.7501	3.01896	21.1587	7.43275	10.4995	14.1655	8.32321	419.216	0.0417725	0.180005	0.890673	2.92001	753.572	4682.01			8.54602	12.7175	10.5368	10.9961
	2.39208	11.8338	11.5414	8.79042	15.1967	15.32	3.13334	21.1277	7.18474	11.46	14.5368	7.47181	410.898	0.0419953	0.179877	0.897449	2.90622	745.444	4665.91			8.58909	13.1024	10.4819	11.1562
	2.38761	11.8872	11.4689	8.77068	15.6677	15.8288	3.17429	21.1146	6.96717	12.0661	15.2294	6.60029	407.913	0.0419801	0.179065	0.89275	2.8935	735.779	4649.64			8.58124	13.4224	10.4187	11.2986
	2.41273	11.5714	11.346	8.85399	16.2284	16.2143	3.353	20.6004	6.78438	12.7946	15.9524	6.16428	413.988	0.0418087	0.178359	0.890761	2.86847	725.816	4631.67			8.44339	13.7655	10.2459	11.6371
	2.41623	11.4387	11.0173	8.8788	17.0575	16.2189	3.30258	20.1138	6.83984	13.4163	16.1879	5.94881	421.487	0.0419369	0.177724	0.889654	2.84654	715.412	4614.55			8.29074	14.0517	10.0854	11.851
	2.42839	11.2121	10.4555	9.60616	17.5587	17.1186	3.3416	19.8387	6.77004	13.9295	16.5357	5.95839	420.548	0.0419474	0.177573	0.889102	2.83107	702.814	4598.92			8.03198	14.7612	9.98346	12.1412
	2.46177	11.1692	9.56968	10.2785	18.3985	17.1775	3.40615	18.8225	6.67806	14.1223	17.2184	6.09847	423.045	0.0417811	0.177859	0.887658	2.81447	688.876	4595.45			7.73354	15.2848	9.63557	12.4797
	2.56869	11.406	9.23342	11.4424	19.1917	18.711	3.4145	18.181	6.47477	15.7437	17.1453	6.54434	438.654	0.0412237	0.178061	0.889635	2.79164	674.647	4611.09			7.73602	16.4484	9.35676	13.1445
	2.63908	11.6025	8.49331	14.3819	20.9312	20.3323	3.44023	17.3687	6.49686	17.1416	17.2751	7.09619	451.547	0.0410169	0.178006	0.887081	2.77326	660.477	4641.48			7.57831	18.5485	9.10192	13.8376
	2.68059	11.9788	7.99588	18.1349	22.2467	22.439	3.45174	16.295	6.4273	19.1223	17.3854	8.06509	466.458	0.0403419	0.177683	0.87645	2.74657	646.021	4676.98			7.55176	20.9402	8.72468	14.8576
	2.68983	11.842	7.12836	23.5655	24.6291	24.8534	3.38334	15.2575	6.31725	20.5359	17.8209	9.059	478.589	0.039884	0.17816	0.853508	2.73619	630.766	4714.49			7.22005	24.3493	8.31937	15.8052
	2.68877	12.1094	6.89301	31.4891	27.3439	27.7546	3.26556	14.6854	6.04964	22.5127	17.8851	9.80772	487.828	0.0395043	0.179327	0.842696	2.7284	615.269	4752.87			7.23039	28.8625	8.00019	16.7352
	2.71639	12.3529	6.6506	40.3601	29.6582	30.9625	3.21462	13.4211	5.92406	25.2757	18.033	10.5867	491.509	0.0393918	0.179821	0.83568	2.71681	600.332	4793.39			7.23998	33.6603	7.51994	17.9651
	2.71455	12.8119	6.63584	49.9114	33.1757	34.0991	3.14121	12.8709	5.77417	29.048	18.5126	11.5789	483.873	0.0390602	0.180423	0.826454	2.72001	584.239	4837.1			7.38741	39.0621	7.2621	19.7132
	2.74043	13.6025	6.5644	60.0416	36.5175	36.9284	3.06161	12.3157	5.50492	33.6164	19.1143	12.6098	475.646	0.0387485	0.181051	0.818942	2.7229	569.184	4880.24			7.63576	44.4958	6.96074	21.7802
	2.74718	14.8862	6.56538	70.4067	38.7087	38.8333	2.89897	11.9807	5.32544	37.386	19.7054	13.6979	464.112	0.0384444	0.180661	0.817262	2.73633	554.582	4919.29			8.06625	49.3162	6.73502	23.5964
	2.76668	17.5972	6.53971	78.4598	40.9142	40.3764	2.82317	12.4912	5.06556	40.8065	21.0919	14.4144	438.693	0.0379366	0.180217	0.814516	2.74512	540.159	4940.55			8.96786	53.2501	6.79332	25.4376
	2.76829	20.5181	6.53775	84.2016	42.5899	41.2444	2.75208	13.0101	4.88107	41.6159	22.1921	15.1232	409.44	0.038175	0.179712	0.804322	2.75818	525.719	4947.91			9.94138	56.012	6.88109	26.3104
	2.90372	22.6779	6.61164	87.8645	44.4408	41.4932	2.74794	13.4344	4.62733	42.9951	23.1748	15.9921	380.108	0.0384499	0.179745	0.790386	2.77917	511.043	4948.02			10.7311	57.9328	6.93655	27.3873
	3.00287	23.8114	6.6945	89.4967	45.1278	42.0902	2.80271	13.2425	4.67106	43.8763	24.2451	16.5647	347.142	0.0387657	0.179047	0.77916	2.80074	497.142	4946.71			11.1696	58.9049	6.90544	28.2287
	3.04248	24.2486	6.87032	89.2351	45.6663	42.1873	2.8137	12.9563	4.60605	44.5451	25.1865	16.9502	318.321	0.0389807	0.177622	0.783803	2.82183	484.474	4947.17			11.3872	59.0296	6.79203	28.8939
	3.08084	24.2704	6.80831	88.079	46.3484	41.7792	2.81333	12.3772	4.57364	44.6559	25.8708	17.6783	285.481	0.0393805	0.176961	0.782166	2.83613	472.62	4948.2			11.3865	58.7355	6.58805	29.4016
	3.09274	24.2201	6.69112	84.9228	45.2536	40.8534	2.84953	12.0994	4.5283	42.9813	26.8517	18.1134	254.026	0.0394721	0.176555	0.782866	2.8516	461.345	4947.74			11.3346	57.0099	6.49241	29.3155
	3.10493	24.249	6.76016	78.3373	43.4064	38.1679	2.81303	12.0283	4.50609	40.0041	27.5296	18.2294	231.155	0.0394903	0.175369	0.7796	2.85608	451.734	4938.93			11.3713	53.3039	6.44914	28.5877
	3.08611	23.6053	6.7433	70.848	40.8609	36.6255	2.82104	11.5539	4.81436	35.4159	27.9254	18.1181	213.761	0.0393148	0.175291	0.774308	2.8548	444.87	4916.14			11.1449	49.4448	6.39642	27.1532
	3.03085	21.9388	6.64272	62.4606	38.5468	33.6988	3.2273	11.0882	5.32021	32.2295	28.988	17.9808	199.096	0.0397014	0.175904	0.76904	2.85553	440.551	4895.33			10.5375	44.9021	6.54523	26.3994
	2.95774	19.1956	6.96572	53.4131	35.6499	31.7795	3.79404	9.94799	5.90875	28.9637	30.2896	18.1788	189.711	0.0396078	0.176411	0.762365	2.86001	439.967	4877.46			9.70636	40.2808	6.55026	25.8107
	2.79823	16.0528	7.27381	45.1609	31.5233	29.4392	4.09956	9.08468	7.23187	25.7459	31.2464	18.0868	184.885	0.0397396	0.176863	0.766616	2.86343	444.253	4865.19			8.70829	35.3745	6.80537	25.0264
	2.61173	13.9598	8.41029	39.2882	28.0244	26.7718	4.36094	8.95614	8.17831	22.7497	32.1371	17.8758	183.379	0.0397387	0.177126	0.774781	2.86062	452.92	4856.11			8.32727	31.3615	7.16513	24.2542
	2.53564	12.5961	9.29058	32.0774	24.8406	24.0172	4.42043	8.80632	9.39409	19.5061	32.5952	17.3224	184.491	0.0398919	0.177638	0.780277	2.85781	464.689	4846.63			8.14079	26.9784	7.54028	23.1412
	2.44067	12.0598	10.2359	24.9498	20.4511	21.0035	4.50651	8.87705	10.1283	16.5741	33.011	16.9552	185.203	0.0398181	0.178075	0.793714	2.86746	479.053	4838.02			8.24546	22.1348	7.83729	22.1801
	2.34291	11.637	10.9236	21.2969	16.985	17.4569	4.49933	9.00241	10.7044	14.0572	32.7283	16.584	185.567	0.0401273	0.178221	0.801388	2.8851	497.306	4830.68			8.30117	18.5796	8.06871	21.1231
	2.31477	11.0186	11.5534	19.1754	14.7597	14.8714	4.51495	9.1082	11.0419	12.8429	32.6615	16.7991	185.689	0.0403065	0.178067	0.808429	2.90874	517.745	4824.07			8.29559	16.2688	8.22168	20.7678
	2.38118	10.3798	12.4067	16.6483	12.9199	13.0778	4.63689	9.35223	11.1574	12.1578	32.6393	17.3865	185.643	0.0404232	0.177896	0.820617	2.93294	538.336	4835.56			8.38922	14.2153	8.38217	20.7279
	2.42349	9.82833	13.5003	15.5452	12.2266	12.1321	4.65509	9.34326	11.1961	11.6877	31.6835	18.0662	184.395	0.0405462	0.177897	0.830344	2.95057	557.821	4849.86			8.58402	13.3013	8.39815	20.4791
	2.47708	9.51696	14.6284	15.6627	11.9197	11.5468	4.36024	9.52536	10.967	11.2807	30.2801	18.2968	182.209	0.0409833	0.177619	0.835364	2.97478	575.351	4863.03			8.87416	13.0431	8.28421	19.9525
	2.49724	9.33062	15.5873	17.1816	12.2338	11.1513	3.95829	10.28	10.2778	10.9586	29.0393	18.0703	179.729	0.0412108	0.177228	0.838062	2.99713	589.389	4872.45			9.13838	13.5223	8.17203	19.356
	2.44999	9.14646	15.886	18.5593	12.8761	11.2324	3.48172	10.85	9.50142	11.0406	27.7611	17.9721	177.362	0.0415158	0.177023	0.841911	3.00772	598.51	4880.1			9.16081	14.2226	7.94438	18.9246
	2.46173	9.14158	15.6098	20.8766	13.4489	11.5662	3.19283	11.2897	8.51686	11.0233	26.0966	18.6878	174.704	0.0419579	0.176606	0.848235	3.02238	605.067	4889.13			9.07105	15.2972	7.66645	18.6025
	2.49355	9.0936	15.3362	24.222	14.0016	11.8328	3.08341	11.7915	7.57998	11.2038	26.1357	19.6828	171.913	0.0418982	0.176432	0.852816	3.02213	610.157	4897.78			8.97445	16.6855	7.48496	19.0074
	2.48369	9.04808	15.2431	25.7459	14.2336	11.711	3.00766	12.0706	6.81437	11.4911	25.926	20.0314	169.285	0.0417533	0.176371	0.85306	3.00941	612.88	4905.61			8.92495	17.2302	7.29755	19.1495
	2.45817	8.99316	15.1121	26.0103	14.1348	11.7973	2.96533	12.1375	6.1926	11.3867	24.9456	20.2432	166.631	0.0417366	0.176017	0.856825	2.9961	613.091	4913.22			8.85449	17.3141	7.09847	18.8585
	2.39302	8.92257	15.0148	26.026	14.0553	11.6432	2.91501	11.9544	5.91341	11.3451	24.6548	19.5857	163.202	0.0417483	0.176276	0.859651	2.98302	612.641	4920.76			8.77679	17.2415	6.9276	18.5286
	2.28826	8.83191	14.353	25.6484	14.0534	11.5608	2.83581	11.5889	5.57877	10.8926	24.519	18.6593	160.07	0.0418489	0.176213	0.852728	2.97547	612.826	4924.81			8.49104	17.0875	6.66782	18.0237
	2.17291	8.46338	13.7057	25.467	13.841	11.3127	2.71383	11.1901	5.41767	10.7729	24.8889	17.766	157.212	0.0419152	0.175502	0.852604	2.96264	612.601	4923.37			8.114	16.8736	6.44054	17.8092
	2.15959	8.27876	12.2872	24.7552	13.5766	11.027	2.70364	10.6246	5.16173	10.6717	24.9274	17.3016	154.589	0.0418216	0.17563	0.854525	2.94462	611.831	4915.46			7.57518	16.4529	6.16333	17.6336
	2.15784	8.11959	11.1748	24.1904	13.0635	10.9527	2.77469	9.70036	5.07745	10.5369	25.1918	16.6521	152.34	0.041694	0.175314	0.856086	2.93569	613.046	4896.13			7.15075	16.0688	5.85083	17.4603
	2.19851	8.15264	10.1954	23.0843	12.7766	10.5835	2.88181	8.97548	5.10444	10.5515	26.6273	16.3664	149.83	0.0413403	0.175211	0.849986	2.9265	615.185	4861.22			6.84885	15.4815	5.65391	17.8484
	2.19341	8.16645	9.67225	21.2846	13.1098	10.7522	2.93657	8.40014	4.95722	10.2529	27.8675	15.1279	147.32	0.0416657	0.174925	0.843325	2.92198	615.492	4819.77			6.67737	15.0489	5.43131	17.7494
	2.18444	8.19815	8.62511	18.5941	13.4418	11.0752	3.02891	7.57866	5.00877	10.1507	28.7085	14.1561	144.839	0.0417045	0.174514	0.847974	2.92475	615.004	4762.63			6.3359	14.3704	5.20545	17.6718
	2.22293	8.59929	8.08748	19.3911	14.1246	11.0849	3.10813	7.19313	5.15085	10.0293	29.6126	13.6363	142.612	0.0420578	0.174539	0.846661	2.9243	616.314	4705.67			6.30323	14.8668	5.1507	17.7594
	2.26736	8.85566	7.34843	19.7395	14.9143	11.3205	3.19802	6.7481	5.24318	10.0942	30.6632	13.6672	139.884	0.0426197	0.173864	0.841395	2.9305	617.799	4641.65			6.15715	15.3248	5.0631	18.1415
	2.36309	9.62706	6.78968	21.1288	15.7142	11.9502	3.27367	6.48474	5.39847	10.2353	32.5078	13.6881	135.916	0.0427225	0.173477	0.842666	2.93331	617.003	4572			6.25994	16.2644	5.05229	18.8104
	2.38861	10.0894	6.0668	21.97	16.9859	12.6194	3.26874	6.01878	5.49885	10.2765	32.4058	13.7056	130.414	0.0428302	0.174019	0.835303	2.92963	616.507	4498.39			6.1816	17.1918	4.92879	18.796
	2.45215	10.3325	5.77757	22.6655	17.517	13.2563	3.29643	5.75755	5.6032	10.269	33.0294	13.7998	123.923	0.0427699	0.174568	0.83149	2.92819	618.506	4423.88			6.1874	17.8129	4.88573	19.0327
	2.4891	10.674	5.56185	23.0407	18.9544	14.0339	3.32197	5.34788	5.56311	10.3189	32.689	13.6444	116.764	0.0428264	0.174304	0.825004	2.92798	619.775	4355.06			6.24166	18.6763	4.74432	18.8841
	2.58687	10.8717	5.55563	24.5109	19.9234	14.7449	3.29634	5.2513	5.5886	10.4213	31.572	13.7861	108.681	0.0428161	0.174456	0.820134	2.92249	618.995	4296.21			6.33808	19.7264	4.71208	18.5931
	2.60505	11.2372	5.46686	26.1047	20.7998	15.5418	3.29594	4.90519	5.63164	10.5115	29.9534	13.1807	100.518	0.0433123	0.17496	0.824829	2.91693	620.117	4238.25			6.43635	20.8154	4.61092	17.8819
	2.65305	11.4592	5.49257	26.861	21.3403	16.7097	3.33534	5.01122	5.46135	10.6003	28.2261	12.552	92.9077	0.0437137	0.175453	0.827648	2.92219	623.896	4196.84			6.53493	21.637	4.60264	17.1261
	2.6296	11.5354	6.05922	26.5683	21.9373	18.0189	3.24664	5.07489	5.36468	10.5774	26.2961	12.1351	84.9968	0.044197	0.176015	0.830283	2.93033	625.745	4158.61			6.7414	22.1748	4.56207	16.3362
	2.64069	11.8642	6.26674	25.8999	21.8474	18.5024	3.24097	5.29332	5.23627	10.5573	24.4815	11.3705	77.3905	0.0443044	0.177202	0.8297	2.93876	625.622	4122.66			6.92388	22.0832	4.59019	15.4698
	2.61597	11.9328	6.81328	24.6418	21.2503	18.8257	3.26149	5.73937	5.14503	10.304	21.6887	10.7035	70.4368	0.0445136	0.177904	0.828746	2.94735	628.393	4101.17			7.12068	21.5726	4.71529	14.2321
	2.60634	11.7825	7.00594	23.5979	20.2458	18.7762	3.27541	6.33799	5.03906	9.97859	19.3383	10.149	65.6088	0.044713	0.178188	0.829839	2.95382	632.442	4087.45			7.13158	20.8733	4.88415	13.1553
	2.57797	12.4354	7.37147	22.9179	19.443	18.2614	3.37715	7.02856	5.003	9.94289	16.7525	9.3903	63.3573	0.044673	0.178266	0.834521	2.96701	632.865	4078.12			7.46162	20.2074	5.13624	12.0285
	2.5143	12.8017	7.43241	21.6994	18.4318	17.9293	3.39734	7.52111	4.95377	9.92967	15.2729	8.7861	63.0652	0.0448126	0.178369	0.831832	2.97366	632.589	4070.23			7.58281	19.3535	5.29074	11.3296
	2.45213	13.1243	7.51756	21.0403	17.2471	17.2921	3.38722	8.04885	5.07706	9.82731	14.2069	8.19524	64.1863	0.0451936	0.17885	0.82658	2.97869	636.091	4066.66			7.69801	18.5265	5.50438	10.7431
	2.38273	13.4341	7.66301	18.6381	16.0919	16.2485	3.42101	8.75969	5.38495	9.5106	13.3878	7.81781	70.7608	0.0450062	0.178205	0.823741	2.98015	639.35	4074.13			7.82662	16.9928	5.85522	10.2387
	2.37306	13.8691	7.68963	16.7317	14.8101	15.0591	3.4879	9.2944	5.78083	9.05688	12.4067	7.56757	91.2428	0.0444667	0.177781	0.812616	2.98589	638.506	4079.26			7.97727	15.5336	6.18771	9.67704
	2.33621	14.3604	7.50708	15.3819	13.6191	13.8734	3.59277	9.79001	6.38108	8.79218	12.1695	7.44899	127.141	0.0439234	0.176986	0.793377	2.98636	638.81	4087.23			8.0679	14.2915	6.58795	9.47022
	2.30414	14.4155	7.49287	14.4241	12.4321	12.7369	3.6179	10.261	7.04642	8.39425	12.056	7.47297	166.806	0.0434574	0.176538	0.783611	2.98785	643.102	4099.6			8.07084	13.1977	6.97511	9.30774
	2.26591	14.3372	7.36753	12.7092	11.6304	11.53	3.64938	10.5549	7.41068	8.24874	12.0407	7.27864	208.436	0.0429585	0.176001	0.78116	2.9779	645.008	4111.35			7.99022	11.9565	7.20499	9.18936
	2.28881	14.2398	7.00018	11.4916	11.1254	10.789	3.74395	10.722	7.77368	8.1805	11.7094	7.23235	258.085	0.0424419	0.175676	0.782287	2.9749	642.79	4128.1			7.84294	11.1354	7.41322	9.04075
	2.29004	13.9581	6.76107	10.4289	10.6391	10.6477	3.6657	10.9001	8.02056	8.11839	11.4787	7.25469	313.978	0.0422399	0.174662	0.778555	2.97121	643.691	4148.71			7.66974	10.5719	7.52877	8.95059
	2.28073	13.7005	6.68777	9.68925	10.415	10.3635	3.66503	11.0896	8.18524	8.11592	11.2105	7.41979	374.084	0.041798	0.174161	0.775283	2.96499	647.336	4171.93			7.55635	10.1559	7.64664	8.91539
	2.36539	13.6901	6.79635	9.31214	10.0749	10.167	3.63725	11.4933	8.34376	7.80119	10.9827	7.44737	429.71	0.0414644	0.17406	0.782398	2.96328	646.468	4205.32			7.61726	9.85134	7.82478	8.74376
	2.34563	13.632	7.09484	8.64754	10.0573	10.2777	3.64821	11.7236	8.41108	7.60171	10.8864	7.46399	470.9	0.0409598	0.174191	0.790816	2.95795	642.654	4240.31			7.69081	9.66084	7.92764	8.6507
	2.3761	13.0578	7.21537	7.94692	10.1604	10.121	3.60441	11.856	8.34514	7.49983	10.7917	7.39627	500.932	0.0406621	0.174458	0.79974	2.95037	643.382	4280.7			7.54976	9.40944	7.93517	8.56261
	2.35226	12.6563	7.51764	7.56104	10.3307	10.1316	3.48313	11.933	8.17842	7.41716	10.8635	7.3465	512.086	0.0404228	0.174935	0.802968	2.93566	644.788	4319.62			7.50873	9.34114	7.86484	8.54239
	2.38112	12.6055	7.43975	7.34662	10.2102	10.2191	3.40235	12.331	7.75686	7.36913	10.6953	7.18447	512.993	0.040003	0.175203	0.795474	2.92658	640.056	4354.88			7.47547	9.25864	7.83008	8.41631
	2.39521	12.877	7.33621	7.51598	10.4628	10.6965	3.35619	12.9553	7.5588	7.37582	10.3517	7.1316	512.512	0.0398196	0.175502	0.791354	2.92343	635.063	4392.31			7.53616	9.55842	7.95677	8.28639
	2.37159	13.4588	7.38219	7.86913	10.9868	10.9182	3.27664	13.324	7.32561	7.27934	9.93655	7.08806	510.206	0.0396466	0.175862	0.781165	2.92588	636.07	4426.07			7.73752	9.92469	7.97541	8.10131
	2.36109	14.0045	7.81846	8.2613	11.6428	11.4098	3.234	13.4197	7.11695	7.19103	9.50917	6.99971	500.225	0.0395275	0.176426	0.783534	2.93525	635.702	4462.63			8.06134	10.438	7.92355	7.89997
	2.48803	14.4473	8.27348	8.60462	12.0884	11.812	3.20512	13.4619	6.99256	6.99975	9.03067	6.75948	469.236	0.03964	0.176202	0.788462	2.94884	629.801	4497.84			8.40292	10.835	7.88652	7.59663
	2.51933	15.2554	8.71416	8.88676	13.1043	12.3666	3.17172	13.745	6.91809	6.67882	8.8205	6.69224	428.107	0.0394444	0.176303	0.787374	2.95408	627.279	4528.39			8.82962	11.4526	7.94494	7.39719
	2.57503	15.8678	9.03763	9.15144	13.9848	12.858	3.11903	13.6795	6.84865	6.60926	8.5702	6.8268	392.894	0.0395523	0.176251	0.790488	2.95497	630.29	4551.47			9.16014	11.9981	7.8824	7.33542
	2.66629	16.6685	9.19159	9.3508	14.7477	14.1971	3.0103	13.6085	6.56868	6.65003	8.39077	6.99897	360.951	0.0394797	0.175619	0.792841	2.9564	629.522	4573.24			9.50878	12.7652	7.72915	7.34659
	2.74596	17.5759	9.1456	9.8546	14.9616	14.996	3.03471	14.026	6.41803	6.74913	7.93371	7.04499	342.82	0.0393201	0.17603	0.794254	2.96718	624.723	4596.59			9.82247	13.2707	7.82624	7.24261
	2.81029	18.0131	9.01388	10.7346	15.5162	15.9281	3.02818	13.8605	6.16706	6.73884	7.71653	7.03107	342.46	0.0392316	0.175909	0.805443	2.97972	626.182	4622.24			9.94576	14.0596	7.68524	7.16215
	2.81639	18.299	9.30562	11.2478	16.0192	16.2677	2.98288	13.9485	5.88352	6.64963	7.26418	7.15433	344.693	0.0392851	0.17628	0.814142	2.99443	631.24	4646.5			10.1403	14.5115	7.60496	7.02271
	2.80871	18.7343	9.34211	11.7183	16.1042	16.6517	2.93007	13.751	5.466	6.61312	7.15501	7.3	340.579	0.0391368	0.176614	0.820817	3.00038	629.466	4667.94			10.295	14.8247	7.38235	7.02271
	2.85788	19.2021	9.20026	12.2155	15.9885	16.8757	2.94127	13.4528	5.23533	6.62201	6.98968	7.43285	342.652	0.0395631	0.177226	0.821333	2.99423	624.874	4689.42			10.4201	15.0265	7.20979	7.01485
	2.83036	19.3311	8.88543	12.4978	15.7925	17.1582	3.01086	13.6994	5.01713	6.60322	7.24492	8.05987	364.102	0.0394599	0.177603	0.82923	2.98567	626.439	4707.45			10.349	15.1495	7.24248	7.30267
	2.77341	19.1158	8.52474	12.8264	15.3669	17.1315	3.0091	13.856	4.78435	6.69917	7.64419	8.48606	393.831	0.0395394	0.178217	0.834407	2.97382	627.437	4722.87			10.138	15.1083	7.21649	7.60981
	2.75474	19.1396	7.89304	13.3408	14.7898	16.6733	2.99167	13.8856	4.78253	6.8387	8.44327	8.7128	421.878	0.0398098	0.178601	0.850725	2.97163	619.997	4739.54			9.92911	14.9346	7.21994	7.99826
	2.64718	18.6389	7.27309	13.4953	13.9157	15.5699	3.00481	14.0571	4.90065	7.22472	9.22157	8.95502	444.456	0.0397822	0.178888	0.868051	2.97115	612.267	4757.09			9.51972	14.327	7.32086	8.4671
	2.5246	18.5814	7.11563	13.5502	13.0879	14.343	3.01233	14.0073	5.3411	7.242	9.85637	9.19508	450.635	0.039977	0.179161	0.882085	2.96953	609.323	4768.8			9.40721	13.6604	7.45356	8.76448
	2.50344	18.0488	7.31823	13.0119	12.7365	13.1159	3.08879	13.9823	5.99266	7.25189	10.6689	10.244	443.908	0.0403672	0.179859	0.89582	2.95982	601.886	4775.51			9.29016	12.9548	7.68793	9.38826
	2.42559	18.0254	7.53218	12.9048	12.3021	12.2561	3.16495	13.7684	6.754	7.36163	11.7376	11.2555	437.915	0.0410388	0.180005	0.912142	2.94539	587.794	4777.83			9.32774	12.4877	7.89577	10.1183
	2.43032	17.649	7.70955	12.755	12.0245	11.3647	3.56399	13.8136	8.16255	7.36366	12.3541	11.8578	442.924	0.0413195	0.179748	0.923421	2.93393	578.58	4772.28			9.26297	12.0481	8.51338	10.5252
	2.51861	17.5759	7.87689	12.3369	11.7018	10.0389	4.36628	14.0352	9.49005	7.51688	13.6776	12.3878	451.786	0.0411201	0.179275	0.937841	2.92377	575.314	4756.84			9.32379	11.3592	9.29719	11.1941
	2.53929	17.709	7.91089	11.9961	11.3224	8.87143	4.87976	14.014	10.475	7.64588	15.036	13.347	443.039	0.0405076	0.178854	0.947087	2.92285	566.151	4732.13			9.38639	10.73	9.78959	12.0096
	2.64212	17.9624	7.9786	11.6968	10.9712	7.62039	5.28425	13.9885	11.425	7.77499	16.1155	13.8973	425.499	0.0403324	0.179064	0.95389	2.92113	554.484	4696.43			9.52771	10.0961	10.2326	12.5959
	2.72372	18.3319	8.28241	10.9724	10.5972	6.83397	6.08001	13.5322	12.0098	7.73425	17.0119	14.5026	419.233	0.0400557	0.178997	0.961202	2.92139	553.447	4649.53			9.77935	9.46786	10.5407	13.0829
	2.84611	18.623	8.43144	10.6443	10.1704	6.24288	7.09186	13.4572	12.8657	7.83611	17.7799	15.1987	414.816	0.0403054	0.179429	0.962339	2.91117	556.295	4588.35			9.96684	9.01921	11.1382	13.6049
	3.03474	18.7407	8.69509	10.4451	10.1312	6.13587	8.21719	13.1131	13.5637	7.65505	18.436	15.6791	422.779	0.0404517	0.17942	0.954531	2.90037	552.742	4512.28			10.1569	8.90404	11.6313	13.9234
	3.10607	18.779	8.46578	10.915	9.74845	5.88347	8.80502	12.716	13.6016	7.80286	19.7595	16.8495	446.45	0.041041	0.178513	0.948969	2.89115	550.235	4424.69			10.1169	8.84898	11.7076	14.8039
	3.17465	19.9182	8.09757	11.2295	9.27906	5.82752	9.20763	12.5626	13.731	8.21998	20.7048	18.4966	475.09	0.041193	0.178124	0.938234	2.88445	556.745	4324.88			10.3968	8.7787	11.8337	15.8071
	3.21391	20.6305	7.7253	11.4386	8.94789	5.91549	9.47962	12.2062	13.4683	8.48781	21.7092	19.81	500.987	0.0413532	0.17741	0.926628	2.87164	647.924	4217.59			10.5232	8.76733	11.718	16.669
	3.22294	20.4519	7.22011	12.0733	8.61256	6.23509	9.53452	11.7077	13.0706	9.22774	23.2471	22.1039	518.218	0.0417135	0.176608	0.91513	2.85865	912.561	4104.8			10.2983	8.97365	11.4376	18.1929
	3.21275	20.0483	6.88124	13.0368	8.27452	6.88139	9.67535	11.5423	12.4929	10.1396	23.9541	24.6779	539.901	0.0415277	0.176844	0.89339	2.84464	1215.3	3991.62			10.0474	9.39756	11.2369	19.5906
	3.14476	19.5105	6.54195	14.8174	8.0578	8.01052	9.6433	11.6287	11.7667	12.1741	25.7247	27.7269	564.203	0.0416126	0.176314	0.879534	2.83156	1531.02	3880.51			9.73241	10.2952	11.0129	21.8753
	3.0127	18.5668	6.24586	16.5011	8.04688	9.41491	9.41357	11.9625	11.1542	16.1998	27.0841	30.4021	582.696	0.0418295	0.175616	0.875947	2.81358	1854.42	3774.93			9.27511	11.321	10.8434	24.562

## Sheet: P203 U3
	Ra Li	Oi Li	Oe Li	MF Li	ICO Li	LO Li	Ra Re	Oi Re	Oe Re	MF Re	ICO Re	LO Re	EKG	Kippwinkel	Rotwinkel	Kraft x	Kraft y	Druck li	Druck re			Bauch links	Rücken links	Bauch rechts	Rücken rechts
	1.76691	10.7983	7.81585	18.2032	3.38707	4.81472	3.10284	7.84222	6.63508	14.5477	9.6481	13.2818	245.972	0.0501751	0.0961929	0.746615	1.74247	43	-1444.87			6.7937	8.80168	5.86005	12.4925
	1.80416	10.1165	7.2999	18.7323	3.1232	5.02527	3.08223	7.82661	6.38928	17.0675	10.4578	14.5179	241.148	0.0505983	0.0965195	0.749126	1.73918	36	-1514.71			6.40684	8.96027	5.76604	14.0144
	1.81322	9.52376	6.78215	19.1517	2.99722	5.26943	3.03661	8.04544	6.06234	19.2148	11.3637	15.6342	236.427	0.0510271	0.0962415	0.753294	1.73518	1.03613	-1582.99			6.03971	9.13945	5.7148	15.4042
	1.81775	9.33029	6.47851	19.3364	2.83366	5.33524	2.933	8.04753	5.92922	21.073	12.2151	16.5535	234.176	0.0513583	0.096051	0.75672	1.72887	11	-1660.58			5.87552	9.16845	5.63658	16.6139
	1.79691	8.9956	6.17407	19.3356	2.73825	5.42158	2.85822	8.3062	5.75913	22.1715	13.0195	17.5454	235.182	0.0517174	0.0962877	0.760465	1.73082	3041.64	L			5.65553	9.16513	5.64118	17.5788
	1.81281	8.71165	5.94864	19.3367	2.71986	5.53855	2.81493	8.46759	5.88943	23.5455	13.652	18.6703	231.4	0.0525243	0.0961077	0.766011	1.73017	3520.36	-1815.8			5.49103	9.19838	5.72398	18.6226
	1.81782	8.51128	5.7875	19.4643	2.64198	5.56559	2.74423	8.52996	5.86779	24.076	14.1553	19.5708	221.619	0.0532658	0.0962875	0.766236	1.73319	3712.82	-1898.11			5.3722	9.22397	5.71399	19.2674
	1.85294	8.4557	5.54099	19.1013	2.63373	5.52221	2.68102	8.65993	5.9746	24.1943	14.3032	20.23	212.746	0.0537401	0.0971056	0.759561	1.73879	3791.33	-1981.69			5.28321	9.08575	5.77185	19.5758
	1.86567	8.30851	5.33093	18.3461	2.70477	5.36752	2.58955	8.81	6.07518	23.8741	14.0674	20.1795	201.834	0.0535736	0.0977193	0.752308	1.75647	3791.91	-2062.76			5.16837	8.80612	5.82491	19.3737
	1.87028	8.35445	5.29693	17.3944	2.77192	5.15741	2.54408	8.80126	6.2854	23.0989	13.9127	19.2826	189.885	0.0538539	0.0986078	0.755548	1.7708	3740.68	-2139.68			5.17389	8.44125	5.87691	18.7647
	1.87778	8.93955	5.43784	16.5152	2.92814	5.02336	2.65241	8.79943	6.34515	21.858	13.5419	19.2387	177.867	0.0540237	0.0995391	0.762541	1.79443	3659.46	-2210.33			5.41839	8.15556	5.93233	18.2129
	1.98229	8.9335	5.63923	15.0758	2.99744	5.0456	2.7007	8.67757	6.36337	20.1699	13.3185	19.3417	168.187	0.053884	0.0997411	0.769031	1.81531	3538.9	-2268.36			5.51834	7.70628	5.91388	17.61
	2.05876	8.98908	5.89128	14.1202	3.12024	5.10732	2.77337	8.36359	6.40098	17.9067	12.5728	19.1806	162.759	0.0543111	0.100193	0.772255	1.83623	3360.98	-2315.74			5.64637	7.44924	5.84598	16.5534
	2.22754	9.15789	6.19895	13.4486	3.25033	5.28152	2.86054	8.06328	6.35436	16.1058	11.5769	18.948	157.566	0.0542185	0.100822	0.776823	1.85011	3123.42	-2350.38			5.86146	7.32681	5.75939	15.5435
	2.43301	9.53083	6.61367	13.3775	3.6194	5.53926	2.97555	7.64279	6.43879	14.4522	10.8967	18.8312	146.647	0.0538293	0.101197	0.779776	1.86039	2823.14	-2372.53			6.1925	7.51206	5.68571	14.7267
	2.66605	9.99401	7.06537	13.8022	4.09693	5.71929	3.03378	7.28293	6.3075	12.7317	10.0851	18.0365	136.395	0.0533234	0.101278	0.783842	1.86999	2462.4	-2382.61			6.57514	7.8728	5.5414	13.6178
	2.8459	10.1644	7.42	13.644	4.62201	6.0064	3.23451	6.72956	6.22781	11.0703	9.11272	17.6404	126.441	0.0528349	0.100333	0.794347	1.87187	2056.38	-2376.84			6.81009	8.09079	5.39729	12.6078
	3.05533	10.5286	7.90937	14.0187	4.95441	6.33388	3.31196	6.21293	6.40642	10.0631	8.29782	17.0266	118.827	0.0529799	0.0998294	0.813579	1.88002	1646.17	-2349.28			7.16443	8.43565	5.31043	11.7958
	3.19603	10.9587	8.29201	13.7567	5.34507	6.63695	3.3576	5.51744	6.51529	9.0457	7.36347	16.8741	113.554	0.0531653	0.0991274	0.830776	1.88576	1248.43	-2296.44			7.48224	8.57958	5.13011	11.0944
	3.3282	11.1	8.54186	13.7348	5.52473	7.03946	3.31239	4.98779	6.95604	8.21948	6.69328	16.929	112.478	0.0528052	0.0990556	0.836697	1.88383	875.197	-2220.16			7.6567	8.76634	5.08541	10.6139
	3.39997	11.0415	9.09063	13.9468	5.69521	7.16974	3.19101	4.43796	7.57665	7.25132	5.83733	16.319	113.169	0.0529548	0.0986145	0.839472	1.87814	528.576	-2121.59			7.84402	8.93726	5.06854	9.80254
	3.37152	11.4016	9.35247	13.7941	5.8518	7.23717	3.08227	4.17664	8.04495	6.7933	5.19262	15.6998	113.926	0.0531072	0.0990101	0.844477	1.8717	227.269	-2003.26			8.04187	8.96103	5.10129	9.22857
	3.38774	11.6301	9.73897	13.255	5.88115	7.23006	2.91484	4.0908	8.67873	6.74132	4.55338	15.194	116.585	0.0530866	0.0985747	0.846286	1.876	-19.7322	-1867.17			8.25226	8.78874	5.22812	8.82956
	3.284	12.1386	9.99089	12.4373	5.8418	7.25908	2.80405	4.01936	9.52948	6.77387	4.06805	14.5863	123.12	0.0530472	0.0982179	0.839162	1.88729	-208.743	-1718.67			8.47117	8.51274	5.45096	8.47609
	3.22167	12.4935	10.0866	11.2743	5.64397	7.36725	2.6702	3.98259	10.2791	7.00457	3.78916	13.8014	132.926	0.0531237	0.0984529	0.838614	1.89965	-328.439	-1557.36			8.60059	8.09517	5.64395	8.19837
	3.04058	12.5997	9.98139	9.84779	5.35699	7.6238	2.52739	4.0327	10.8359	7.24933	3.43805	13.4011	141.396	0.0527414	0.0990932	0.830417	1.91423	-388.379	-1378.08			8.54057	7.60953	5.79866	8.02949
	2.91942	12.6412	9.82681	8.55245	5.09689	7.8115	2.26102	4.05679	11.4405	7.451	3.24152	13.1641	149.516	0.0527126	0.0993387	0.824672	1.93101	-415.294	-1186.23			8.46248	7.15361	5.91943	7.95221
	2.77568	12.5874	9.54866	7.62468	4.88007	7.91392	2.16284	4.12144	11.5469	7.5409	3.13534	12.5984	161.16	0.05279	0.0991638	0.812729	1.93835	-433.651	-984.997			8.3039	6.80623	5.94371	7.75822
	2.84307	12.5034	9.28697	7.08418	4.70243	7.94738	2.06543	4.12219	11.5616	7.47734	3.09795	12.4473	172.924	0.0528782	0.0989417	0.808028	1.95293	-450.186	-789.641			8.21114	6.578	5.91641	7.67421
	2.78076	12.4764	8.91638	6.33972	4.6377	8.06283	1.93898	4.15541	11.2276	7.33195	3.08214	12.3812	181.291	0.053038	0.0976994	0.813819	1.9622	-460.028	-614.918			8.05783	6.34675	5.77399	7.59844
	2.74289	12.4639	8.50777	5.49352	4.48683	8.24639	1.88257	4.18708	10.8279	7.19668	3.17753	12.4629	185.419	0.0530209	0.0971308	0.809736	1.97378	-475.148	-470.537			7.90486	6.07558	5.63253	7.61236
	2.74576	12.7425	8.34988	5.21527	4.54834	8.84328	1.83693	4.11565	10.4979	6.95696	3.21058	12.7083	185.985	0.0531409	0.0965196	0.80386	1.98346	-499.398	-354.195			7.94606	6.2023	5.4835	7.62529
	2.73206	13.1717	7.92487	5.16968	4.52847	9.40504	1.79744	4.23281	9.99233	6.80174	3.26254	13.0571	183.043	0.0534188	0.0964652	0.801907	1.99582	-528.266	-261.869			7.94288	6.36773	5.34086	7.70713
	2.73495	13.1848	7.66325	5.10033	4.59228	9.79968	1.74732	4.27948	8.93299	6.44334	3.24307	13.2014	176.632	0.0536591	0.0960798	0.801423	2.00602	-549.243	-192.762			7.86098	6.49743	4.9866	7.62928
	2.75661	13.3036	7.43789	5.05311	4.62654	9.82764	1.68276	4.43185	8.30536	6.0806	3.28077	13.1055	167.543	0.0538502	0.0955122	0.805163	2.00653	-570.009	-146.913			7.8327	6.50243	4.80665	7.48896
	2.75797	13.8597	7.18493	5.07601	4.67397	9.92928	1.67291	4.63207	7.43436	5.88774	3.36531	12.7972	157.517	0.0543821	0.0951898	0.810714	1.99643	-598.886	-123.995			7.93421	6.55975	4.57978	7.35007
	2.70325	15.4659	6.94744	5.04515	4.73064	10.0445	1.69042	4.83746	6.63309	5.91625	3.47117	12.1131	145.283	0.054228	0.0950884	0.806707	1.99254	-630.24	-128.11			8.37218	6.60676	4.38699	7.16683
	2.61523	16.1087	6.92203	5.00627	4.73979	10.2095	1.65422	5.17146	6.30682	5.92269	3.55225	11.8009	130.049	0.0541369	0.0952953	0.810778	1.98001	-657.772	-152.218			8.54866	6.65187	4.3775	7.09195
	2.44797	17.384	6.77953	5.1499	4.75326	10.2153	1.63305	5.48188	6.04104	6.13696	3.83013	11.4849	115.687	0.054042	0.0961875	0.80781	1.96792	-685.62	-187.955			8.87049	6.70616	4.38532	7.15066
	2.30796	19.0013	6.78762	5.35316	4.84399	10.4478	1.6329	5.78282	5.86174	6.39964	3.96365	11.0663	100.521	0.0539701	0.0971105	0.802459	1.96553	-719.756	-219.682			9.36564	6.88164	4.42582	7.1432
	2.24212	19.3009	6.62121	5.58452	4.87599	10.4393	1.64909	6.05834	5.67437	6.65837	4.12573	11.0912	89.595	0.0540124	0.0972204	0.795977	1.96277	-750.682	-240.349			9.38807	6.96659	4.4606	7.29176
	2.14209	19.6949	6.34177	5.80754	4.8442	10.1324	1.6549	6.30693	5.4992	7.25236	4.19354	10.7574	84.4205	0.0536635	0.0974249	0.785642	1.96366	-776.87	-251.006			9.39293	6.92804	4.48701	7.4011
	2.0748	19.2871	6.24542	5.94892	4.94539	10.256	1.69066	6.54357	5.38003	7.62972	4.33671	10.5957	83.3312	0.0532793	0.0976336	0.777454	1.96251	-804.738	-254.738			9.20245	7.05012	4.53808	7.52072
	2.00682	19.353	6.03529	6.00492	4.83854	10.1976	1.71121	6.81645	5.23393	8.32794	4.46128	10.6497	84.8596	0.0527862	0.0972252	0.771224	1.96762	-837.598	-255.11			9.1317	7.01369	4.5872	7.81297
	1.88896	19.196	5.94201	6.10691	4.78306	10.1089	1.70323	7.15495	5.07061	9.18539	4.57513	10.762	88.1068	0.0522625	0.0968431	0.762435	1.97762	-865.834	-253.017			9.00899	6.99963	4.64293	8.17418
	1.85971	18.359	5.87314	6.42413	4.69151	9.93939	1.70195	7.24974	4.96966	9.74638	4.62682	11.2415	90.925	0.0520292	0.0965624	0.748227	1.99059	-884.785	-250.873			8.69729	7.01834	4.64045	8.53824
	1.88441	17.108	5.61008	6.67991	4.55587	9.88821	1.6989	7.75333	4.97456	10.1175	4.66419	11.5004	100.423	0.0515556	0.0969646	0.742022	2.01402	-901.863	-250.634			8.20083	7.04133	4.80893	8.76069
	1.9244	16.8047	5.4714	6.74052	4.44999	9.87679	1.7355	8.06642	5.12319	10.5653	4.75561	11.681	116.091	0.0512733	0.0965539	0.732516	2.04079	-920.27	-251.752			8.06684	7.02243	4.97504	9.00062
	2.10693	15.1564	5.37093	6.98407	4.26381	9.82034	1.73474	8.31273	5.07355	10.8564	4.74345	11.3895	131.278	0.0511547	0.0958032	0.719209	2.06129	-933.225	-252.342			7.54477	7.02274	5.04034	8.99644
	2.2882	13.7832	5.27085	7.21232	4.01545	9.4746	1.76379	8.39091	4.98081	11.453	4.71	11.0727	142.851	0.0510475	0.0953527	0.712931	2.0743	-939.85	-254.167			7.11408	6.90079	5.04517	9.07856
	2.54628	13.3415	5.30676	7.47808	3.80799	9.19228	1.81848	8.53536	5.03785	11.8066	4.63901	10.5093	153.951	0.0504951	0.0952491	0.70089	2.08938	-947.378	-258.019			7.06485	6.82612	5.13056	8.98498
	2.98612	12.6544	5.37518	7.78416	3.55626	8.82704	1.85974	8.58826	5.12154	11.9268	4.59102	10.313	161.286	0.0504613	0.0946787	0.689368	2.10066	-956.913	-261.116			7.00524	6.72249	5.18984	8.94358
	3.60877	12.2071	5.34823	7.97818	3.22773	8.23429	1.85169	8.80931	5.31892	12.0212	4.49616	9.66399	170.113	0.050601	0.0940206	0.682852	2.1088	-962.512	-262.818			7.05469	6.48007	5.32664	8.7271
	3.79219	11.7132	5.43694	8.31942	3.09411	7.9826	1.86201	8.92172	5.47988	11.8463	4.47433	9.19275	182.055	0.0508669	0.0945403	0.670172	2.10869	-963.999	-263.916			6.98078	6.46538	5.4212	8.50447
	3.94728	11.6971	5.40489	8.42513	3.02438	7.78682	1.86602	8.80349	5.62529	11.5496	4.46763	8.73707	197.818	0.0510847	0.094825	0.659368	2.11497	-967.031	-264.455			7.01641	6.41211	5.4316	8.25142
	4.07772	11.7396	5.67466	8.48555	2.9447	7.6127	1.84905	8.85196	5.57395	11.1982	4.43123	8.2034	213.05	0.0505539	0.0950686	0.657216	2.11761	-971.512	-263.937			7.16399	6.34765	5.42499	7.94427
	4.33568	11.6111	5.89806	8.59489	2.85814	7.43844	1.8445	8.54449	5.57134	11.1177	4.54532	7.6813	227.062	0.0505764	0.0951474	0.654384	2.12262	-972.727	-263.047			7.28161	6.29715	5.32011	7.78145
	4.31949	11.3653	6.18762	8.67982	2.82924	7.26508	1.85265	8.34023	5.41765	11.1528	4.58877	7.33698	236.602	0.0502483	0.096026	0.662713	2.12142	-971.272	-264.469			7.29081	6.25805	5.20351	7.69284
	4.29486	11.4563	6.54908	8.68037	2.71685	7.04002	1.86921	8.12029	5.40094	11.4681	4.77197	7.33958	242.985	0.0497896	0.096608	0.665231	2.12072	-972.747	-268.02			7.43341	6.14575	5.13014	7.8599
	4.37979	11.5954	6.83588	8.56907	2.62615	7.15362	1.84454	8.23394	5.39624	11.9493	4.88183	7.5609	250.708	0.0495729	0.097174	0.660909	2.12874	-975.237	-272.078			7.60368	6.11628	5.15824	8.13067
	4.30901	11.8769	7.06562	8.65861	2.61969	7.23713	1.82314	8.32044	5.27305	12.1397	5.05848	7.82633	255.539	0.0497132	0.0976912	0.652935	2.12998	-974.906	-278.045			7.75052	6.17181	5.13888	8.34152
	3.99638	11.9365	7.36149	8.6246	2.57057	7.31795	1.80326	8.36696	5.26798	12.542	5.29003	8.4393	258.914	0.0490167	0.0979584	0.650551	2.14176	-973.615	-285.651			7.7648	6.17104	5.14607	8.7571
	3.46904	11.9827	7.43724	8.96734	2.5559	7.41983	1.76855	8.13306	5.04944	13.0429	5.45092	9.01291	258.103	0.0490267	0.0984155	0.652274	2.14819	-974.934	-295.284			7.62968	6.31436	4.98369	9.16892
	3.22662	12.0144	7.45063	9.4041	2.55122	7.48637	1.76882	7.97321	4.97744	13.5039	5.55614	9.67328	253.438	0.0483264	0.0984732	0.656737	2.15492	-976.901	-304.212			7.56388	6.48056	4.90649	9.57777
	3.03669	12.0006	7.46615	9.70706	2.50233	7.7996	1.76238	8.10416	4.94992	14.4712	5.77021	10.6177	243.772	0.0482589	0.0992487	0.665905	2.14592	-976.325	-314.011			7.50114	6.66966	4.93882	10.2864
	2.81482	11.8251	7.21612	10.3017	2.44567	8.02364	1.79146	8.26283	4.99952	15.0008	5.87171	11.7345	231.051	0.0482609	0.0996564	0.670262	2.13195	-975.252	-325.91			7.28535	6.92367	5.01794	10.869
	2.48827	11.5603	7.16645	11.3985	2.38785	8.20597	1.76518	8.84869	5.01851	15.6498	6.04855	12.6337	215.908	0.0483116	0.099762	0.670488	2.11729	-976.35	-336.966			7.07166	7.33077	5.2108	11.444
	2.40113	11.3951	6.9404	12.3183	2.37227	8.40585	1.78482	9.33811	5.1098	16.0569	6.08846	13.6215	201.26	0.0484295	0.100446	0.67045	2.11607	-977.415	-346.27			6.91222	7.69882	5.41091	11.9223
	2.24144	10.9823	6.80556	12.8552	2.41694	8.67639	1.76364	10.2477	5.24308	16.4422	6.0872	14.4275	185.787	0.0487623	0.100278	0.672729	2.10744	-976.436	-356.15			6.67645	7.98284	5.75146	12.319
	2.03643	10.8439	6.79276	13.3868	2.43653	8.92081	1.7692	10.6743	5.2715	16.9889	6.14225	15.1168	173.046	0.0486687	0.100282	0.672624	2.09762	-975.278	-367.848			6.55771	8.24805	5.905	12.7493
	1.86054	10.4055	6.71417	14.6873	2.44653	8.91693	1.74281	11.4326	5.28493	17.6323	6.08286	15.8419	166.341	0.0488895	0.100631	0.676872	2.08151	-975.837	-378.353			6.32674	8.68359	6.15345	13.1857
	1.79561	10.3531	6.6149	15.3495	2.47969	9.02801	1.7442	11.9428	5.30977	17.9644	6.10341	16.2565	160.237	0.0489282	0.100445	0.680535	2.07121	-976.268	-387.707			6.25453	8.95239	6.33227	13.4414
	1.77319	10.2498	6.97335	15.8888	2.54351	9.14051	1.7836	12.1808	5.39193	18.6133	6.1578	16.4239	154.68	0.0490002	0.0996161	0.682437	2.05876	-975.107	-398.096			6.33211	9.19094	6.45212	13.7316
	1.74906	10.1416	7.14149	16.3842	2.59961	9.13337	1.80614	12.44	5.4462	18.7418	6.2642	16.2778	151.963	0.0490497	0.0986734	0.683776	2.04916	-974.268	-409.461			6.34405	9.37238	6.56412	13.7613
	1.74308	10.0966	7.29511	16.9018	2.64012	9.03964	1.79148	12.4776	5.4625	18.6736	6.31658	16.2385	153.934	0.0487862	0.0978303	0.69186	2.04686	-974.922	-420.157			6.37826	9.52719	6.57719	13.7429
	1.72528	10.0892	7.40817	16.8633	2.70052	8.83923	1.77727	12.4061	5.29818	18.7754	6.32289	15.7218	157.18	0.0484453	0.0972154	0.704384	2.04411	-975.337	-430.518			6.40756	9.4677	6.49384	13.6067
	1.69832	10.5928	7.43633	16.2874	2.77793	8.65789	1.7668	12.3565	5.25663	18.9797	6.21705	15.4137	160.293	0.0483597	0.0961121	0.713718	2.04458	-974.562	-442.192			6.5758	9.24107	6.45999	13.5368
	1.71293	10.7443	7.50725	15.677	2.79935	8.40956	1.78018	12.4523	5.25906	19.0683	6.17211	14.8127	160.973	0.0482277	0.094812	0.726218	2.03515	-974.151	-455.042			6.65484	8.96197	6.49717	13.351
	1.67453	11.5827	7.59389	15.3536	2.74371	8.10352	1.77954	12.5736	5.28549	18.8464	6.23967	14.2933	163.554	0.0479127	0.0950606	0.7402	2.02545	-974.742	-466.287			6.95038	8.73361	6.54621	13.1264
	1.65378	11.8856	7.68322	14.9966	2.72261	7.76491	1.78234	13.0521	5.27744	18.5088	6.16741	13.7762	162.968	0.0479088	0.0941112	0.746898	2.02049	-975.046	-478.487			7.07419	8.49471	6.70395	12.8175
	1.66573	12.5782	7.77222	13.6682	2.70238	7.59595	1.76847	12.7454	5.27698	17.8445	6.19353	12.8792	157.559	0.0479692	0.0931361	0.756655	2.01388	-974.46	-494.916			7.33872	7.98886	6.59694	12.3058
	1.63189	13.2849	7.77043	12.9393	2.69336	7.27302	1.74236	12.7139	5.27137	17.8026	6.08952	11.7796	152.811	0.0478737	0.0928481	0.765191	2.00587	-974.262	-513.152			7.56241	7.63524	6.57587	11.8906
	1.64972	14.0538	7.56172	11.9287	2.59375	7.01366	1.7245	12.8207	5.26944	16.9483	5.86404	11.3353	156.766	0.0478483	0.0933706	0.778469	1.9946	-974.874	-532.278			7.75509	7.17869	6.60488	11.3825
	1.66534	14.6072	7.53952	11.0129	2.55286	6.8039	1.68679	12.9406	5.27055	16.6559	5.68915	10.5171	159.936	0.0480515	0.0931281	0.784449	1.98467	-975.045	-541			7.93734	6.78989	6.63265	10.9541
	1.70413	15.2282	7.50161	10.015	2.54686	6.50088	1.69567	13.0203	5.32815	16.2069	5.46085	9.76064	158.881	0.0481427	0.0931692	0.785045	1.97487	-974.587	-526.239			8.14463	6.35424	6.68139	10.4761
	1.75309	15.5952	7.64862	9.42268	2.50148	6.2008	1.70504	13.2281	5.4181	15.8802	5.32398	9.19542	156.757	0.0485979	0.0929574	0.784499	1.96111	-974.462	-497.725			8.3323	6.04165	6.78376	10.1332
	1.84313	15.8965	7.94606	8.96678	2.44342	5.82483	1.72595	13.4323	5.48663	15.6882	5.2707	8.5242	153.757	0.0488335	0.093114	0.784289	1.94338	-974.867	-456.255			8.56189	5.74501	6.88164	9.8277
	1.87291	16.3802	7.95621	8.44403	2.50182	5.683	1.73715	13.2027	5.51656	15.4188	5.02244	7.95767	150.304	0.0488756	0.0936186	0.782971	1.93281	-974.919	-399.259			8.73644	5.54295	6.8188	9.46631
	1.86203	16.7953	8.25841	8.16123	2.50211	5.31157	1.78745	12.645	5.55771	15.6946	4.7647	7.17652	148.467	0.048882	0.0933545	0.783002	1.93509	-974.477	-345.501			8.97191	5.32497	6.6634	9.21193
	1.90353	17.5594	8.31563	7.85043	2.62414	5.40056	1.83036	12.1915	5.75493	16.1723	4.59514	6.82522	148.373	0.0487766	0.0939018	0.781931	1.9508	-974.317	-294.409			9.25951	5.29171	6.59227	9.19756
	1.94136	17.8626	8.50553	7.92791	2.74799	5.45101	1.89425	12.2345	5.77306	16.5871	4.35255	6.57887	146.756	0.0489431	0.0943981	0.780655	1.9719	-974.505	-233.326			9.4365	5.37564	6.63395	9.17284
	2.0015	18.0489	8.63872	8.44838	3.04146	5.80237	1.98651	11.838	5.8752	17.0931	4.23058	6.44789	143.052	0.0487882	0.0950203	0.772922	1.98349	-974.407	-170.263			9.56305	5.76407	6.56656	9.25719
	1.98671	18.5682	8.90428	9.03652	3.32566	6.12186	2.044	11.4376	5.93571	17.2422	4.00249	6.4669	141.071	0.0481279	0.0956766	0.76579	2.00025	-973.917	-70.5376			9.81973	6.16135	6.47243	9.23721
	2.03281	19.2012	9.17016	10.1072	3.69702	6.90045	2.10803	10.8264	5.94103	17.2936	3.82468	7.00743	141.877	0.0478876	0.0957689	0.761503	2.01847	-973.572	48.9525			10.1347	6.90155	6.29182	9.37523
	2.17601	19.3051	9.37855	10.9192	4.17144	7.3962	2.17972	10.1399	5.98887	17.2695	3.70873	7.61406	140.285	0.0476171	0.096333	0.758443	2.03424	-973.384	224.47			10.2866	7.49561	6.10282	9.53076
	2.31279	19.5891	9.62471	11.833	4.54611	8.13918	2.21028	9.65097	5.98843	16.8772	3.58434	8.24237	132.394	0.0474582	0.0968605	0.755279	2.05084	-972.808	530.109			10.5089	8.17277	5.94989	9.56799
	2.46389	20.3912	10.0048	13.5342	4.99514	9.08608	2.23645	9.0642	6.00418	16.6376	3.39405	9.4179	128.624	0.047282	0.0964806	0.75518	2.06734	-971.773	910.644			10.9533	9.20514	5.76828	9.81653
	2.67852	20.8898	10.3163	15.5821	5.61776	9.94092	2.26946	8.77739	6.06026	16.2979	3.26136	10.0506	127.344	0.0475615	0.0965505	0.746649	2.08465	-970.677	1394.81			11.2949	10.3803	5.70237	9.86994
	2.74907	21.311	10.5869	17.6327	6.48221	10.8455	2.24967	8.72879	6.10179	16.2126	3.1288	11.0468	127.724	0.0470648	0.0966592	0.742864	2.09138	-969.594	1911.55			11.549	11.6535	5.69342	10.1294
	2.79196	21.8894	10.6854	19.4758	7.30992	11.7342	2.26606	8.90225	6.07935	16.681	3.00829	11.3484	128.074	0.046667	0.0968585	0.741342	2.08529	-968.335	2421.66			11.7889	12.84	5.74922	10.3459
	2.90301	22.3699	10.9223	21.1453	8.05033	12.6404	2.22372	8.87928	6.03341	16.2238	2.88682	12.0009	132.735	0.0465892	0.0969114	0.741389	2.07879	-966.751	2953.84			12.0651	13.9453	5.71213	10.3705
	2.96258	22.4091	11.2357	22.4031	8.68566	13.4902	2.19265	8.97825	5.96151	15.4502	2.8145	12.3937	140.384	0.0473059	0.0966882	0.737752	2.0757	-965.294	3454.36			12.2025	14.8597	5.71081	10.2195
	3.05166	22.3344	11.2879	23.4032	9.01017	14.0558	2.17791	9.09227	6.01907	15.4861	2.83344	12.4321	145.182	0.0479975	0.0959088	0.734479	2.06795	-964.023	3912.74			12.2247	15.4897	5.76308	10.2506
	3.08817	22.3121	11.3956	24.576	9.37462	14.2981	2.15778	9.14023	6.12691	15.8224	2.84648	12.1479	143.207	0.0484868	0.0957298	0.729381	2.06028	-962.811	4334.5			12.2653	16.0829	5.80831	10.2722
	3.10335	22.6375	11.4196	25.0305	9.62441	14.7358	2.14944	9.03716	6.27787	16.328	2.86923	11.8818	138.358	0.0493293	0.0948748	0.724134	2.04865	-961.663	4650.48			12.3868	16.4636	5.82149	10.3597
	3.13441	22.3282	11.161	25.4642	9.83926	14.7106	2.1665	8.85794	6.56031	16.8923	2.92939	11.2372	133.461	0.0497022	0.0945319	0.724871	2.03446	-960.812	4841.59			12.2079	16.6713	5.86159	10.353
	3.03636	22.0916	11.0321	25.0719	9.98152	14.3454	2.15993	8.69562	6.67792	17.0733	3.027	10.3128	128.783	0.0500573	0.094114	0.726213	2.01778	-960.326	4939.03			12.0534	16.4663	5.84449	10.1377
	2.91019	21.473	10.7754	24.149	9.84729	13.9063	2.23805	8.38279	6.90944	17.0226	3.25601	9.82949	126.383	0.0501226	0.093159	0.720433	2.00495	-960.156	4947.87			11.7195	15.9675	5.84343	10.036
	2.96133	21.0966	10.5013	23.4182	9.48099	13.3399	2.35666	7.8875	7.25224	16.252	3.37923	8.98393	122.571	0.0505466	0.0929721	0.718629	1.98756	-960.167	4948.54			11.5197	15.413	5.83213	9.53838
	2.94993	20.3426	10.2986	22.3655	9.19161	12.5177	2.44394	7.37666	7.60214	15.7998	3.55575	8.80555	121.143	0.0505361	0.0922284	0.71535	1.9783	-960.314	4949.13			11.1971	14.6916	5.80758	9.38703
	2.86509	19.8909	9.92612	20.9026	8.75898	11.7057	2.53741	6.78644	7.86959	15.5104	3.67373	8.38879	123.786	0.0505641	0.0918525	0.720339	1.96792	-960.68	4949.3			10.894	13.7891	5.73115	9.19096
	2.83389	19.4079	9.27234	19.2542	8.38398	10.5165	2.59904	6.3292	8.08928	15.2724	3.94496	8.21971	130.267	0.0501743	0.0920036	0.727371	1.95748	-961.307	4948.71			10.5047	12.7182	5.67251	9.14568
	2.79852	18.7583	8.93476	17.6657	7.82784	9.58477	2.7207	5.99297	8.33025	14.4092	4.05936	8.75214	137.192	0.0499823	0.0924502	0.727459	1.93758	-962.09	4949.38			10.1639	11.6928	5.68131	9.07356
	2.78534	17.8437	8.35184	15.8802	7.21519	8.57718	2.80016	5.81294	8.40497	13.6839	4.31456	9.44444	146.518	0.0495362	0.0925037	0.736931	1.92072	-962.804	4949.06			9.6603	10.5575	5.67269	9.14765
	2.70336	17.2643	8.25065	14.1806	6.76311	7.47186	2.90035	5.94301	8.38558	12.8614	4.44506	10.0684	159.646	0.0492455	0.0931595	0.746146	1.89892	-963.603	4943.94			9.40612	9.47187	5.74298	9.12495
	2.60733	16.9388	7.91351	12.6642	6.06324	6.64266	3.04437	5.94224	8.40479	12.0213	4.68387	11.4129	175.204	0.0488661	0.0934024	0.749416	1.88502	-964.702	4934.06			9.15321	8.45668	5.79713	9.37272
	2.56342	15.9857	7.47691	11.0627	5.51444	5.77878	3.20117	5.9203	8.38111	11.5241	4.74395	12.2845	192.575	0.0484174	0.0935023	0.764204	1.87461	-965.971	4910.46			8.67534	7.45198	5.8342	9.5175
	2.54436	15.3063	7.24879	9.95221	5.03445	5.30582	3.26419	5.82099	8.10913	11.1973	4.85129	13.2176	208.85	0.0481662	0.0940934	0.779957	1.8653	-966.911	4880.86			8.36649	6.76416	5.73144	9.75539
	2.48152	14.3158	6.93292	8.72189	4.36688	4.90985	3.4233	5.6523	7.64068	10.652	4.93768	14.3087	222.724	0.048038	0.0941864	0.795109	1.86861	-967.756	4837.25			7.91009	5.99954	5.5721	9.96614
	2.38176	13.2744	7.12296	7.57124	3.63001	4.3411	3.50821	5.724	7.20777	10.0166	4.96045	14.9422	233.542	0.047928	0.0946892	0.809179	1.88306	-969.011	4776.06			7.59306	5.18078	5.47999	9.97309
	2.47575	12.07	6.99964	6.93558	3.09402	3.98411	3.58536	5.74059	6.84812	9.54204	5.0703	15.4335	237.989	0.048023	0.0949065	0.813802	1.8939	-970.315	4702.9			7.18179	4.67124	5.39136	10.0153
	2.49269	11.7469	7.56915	6.28959	2.66781	3.69893	3.56372	5.83508	6.53505	9.27449	4.98159	15.9493	237.71	0.0485378	0.0953936	0.817445	1.90327	-971.082	4617.9			7.26959	4.21878	5.31128	10.0685
	2.53035	11.2578	7.9894	5.9588	2.49792	3.56031	3.46675	5.96815	6.25004	9.03345	4.989	16.4482	234.45	0.0485868	0.0960251	0.826752	1.90901	-971.611	4520.91			7.25919	4.00567	5.22831	10.1569
	2.60886	10.7777	8.39638	5.8056	2.36647	3.49734	3.42345	6.01262	6.09667	8.82276	5.06014	17.587	226.822	0.0486107	0.0963158	0.829307	1.91805	-972.672	4417.82			7.26099	3.8898	5.17758	10.49
	2.67935	10.288	8.72242	5.54621	2.22673	3.54384	3.29763	5.92504	5.99574	8.53256	5.3326	18.6581	217.081	0.0487067	0.0965392	0.831517	1.92863	-973.825	4310.76			7.22993	3.77226	5.0728	10.8411
	2.70865	10.2955	8.98758	5.46428	2.08074	3.53552	3.13675	6.07307	6.18959	8.37692	5.52846	19.2263	208.217	0.0487322	0.0974888	0.835649	1.95138	-974.104	4196.01			7.33056	3.69351	5.13313	11.0439
	2.71829	10.5617	9.15025	5.58196	2.02748	3.51799	2.9903	6.14495	6.26483	8.07929	5.81466	19.8249	192.539	0.0489596	0.0979157	0.837722	1.97759	-974.14	4085.44			7.47676	3.70914	5.13336	11.2396
	2.8385	10.7534	9.11657	5.79913	1.98573	3.50334	2.79213	6.29074	6.44869	7.98841	6.24749	20.235	175.477	0.0493805	0.0987379	0.835021	2.00197	-975.049	3959.61			7.56949	3.76273	5.17718	11.4903
	2.98317	11.6478	9.10308	5.90778	1.9706	3.54571	2.63455	6.26913	6.56326	7.78748	6.87366	20.4639	157.716	0.0496689	0.09909	0.831449	2.01528	-975.918	3821.64			7.91135	3.80803	5.15565	11.7083
	3.09038	12.4012	9.06004	5.91794	1.9977	3.6615	2.44479	6.25424	6.71451	7.48835	7.43977	20.9834	141.619	0.0496048	0.0995377	0.829798	2.02873	-975.573	3684.8			8.18389	3.85904	5.13785	11.9705
	3.42157	12.8321	8.94526	5.92708	2.00323	3.61835	2.32291	6.15198	6.81878	7.3309	7.85816	21.3456	129.295	0.0498914	0.0997135	0.831613	2.04725	-975.259	3535.62			8.39966	3.84955	5.09789	12.1782
	3.9343	13.5889	8.93734	5.90329	1.97711	3.61172	2.27585	5.96149	6.87892	6.9706	8.48815	21.5598	118.113	0.0498054	0.0994868	0.835352	2.0821	-976.233	3368.71			8.82018	3.8307	5.03875	12.3395
	4.19284	14.4517	9.04488	5.87464	2.01773	3.62862	2.2592	5.82712	6.89561	6.70247	8.93748	21.2988	110.971	0.0501358	0.0991883	0.83731	2.11351	-977.041	3185.46			9.2298	3.84033	4.99398	12.3129
	4.58898	14.8925	9.14941	5.82447	2.05083	3.6683	2.252	5.75082	6.74903	6.5	9.05783	20.6471	107.802	0.0501327	0.099525	0.840402	2.14783	-976.313	2992.42			9.54364	3.84786	4.91728	12.0683
	4.98114	15.4086	9.40477	5.77342	2.18561	3.6882	2.18587	5.52211	6.52798	6.18035	9.36135	19.7016	108.735	0.0499745	0.0990396	0.842582	2.16924	-975.864	2779.77			9.9315	3.88241	4.74532	11.7478
	5.14033	16.4129	9.51151	5.55462	2.40468	3.78814	2.13611	5.43171	6.11918	5.84705	9.46443	18.5573	109.549	0.0499667	0.0989163	0.83286	2.19069	-977.101	2551.58			10.3549	3.91581	4.56234	11.2896
	5.23635	17.1136	9.87434	5.29285	2.63678	3.82541	2.06035	5.43372	5.81803	5.52004	9.44112	17.2731	114.221	0.0495574	0.0982105	0.821286	2.20331	-977.84	2307.63			10.7414	3.91835	4.43737	10.7448
	5.32507	17.8727	10.0664	5.0413	2.8622	3.89278	2.04706	5.56978	5.37832	5.01459	9.24526	16.4956	119.147	0.0493879	0.0979512	0.816081	2.21872	-976.742	2058.37			11.0881	3.93209	4.33172	10.2518
	5.38004	18.0106	10.2532	4.79527	3.10585	3.91533	1.97796	5.71937	5.11534	4.77816	8.91125	15.5372	123.459	0.049301	0.0980938	0.807891	2.23583	-976.518	1810.37			11.2146	3.93882	4.27089	9.74219
	5.2873	19.3714	10.3645	4.87793	3.26119	4.04368	1.93017	6.76889	4.84527	4.57898	8.54012	14.2816	128.799	0.0489748	0.0979648	0.799683	2.24501	-978.282	1564.56			11.6744	4.06094	4.51478	9.13356
	5.02827	19.9959	10.5215	5.02964	3.55922	4.18771	1.88134	7.24742	4.61436	4.38855	8.22456	13.4876	135.12	0.0484359	0.0970877	0.791394	2.2507	-978.902	1339.95			11.8485	4.25886	4.58104	8.70025
	4.55175	20.686	10.261	5.22054	3.94468	4.24569	1.83382	8.437	4.37234	4.15366	7.76025	12.8568	140.948	0.0482925	0.0972249	0.777713	2.24711	-977.354	1132.85			11.8329	4.4703	4.88105	8.25689
	4.21713	21.5116	10.1666	5.45989	4.23413	4.34204	1.78924	9.95319	4.20122	4.00668	7.44248	12.5347	143.459	0.0480035	0.0972862	0.769217	2.24268	-977.312	935.903			11.9651	4.67869	5.31455	7.99464
	3.64653	22.8393	9.473	5.72601	4.47005	4.42803	1.76169	11.6149	4.12538	3.88422	7.19278	12.768	143.599	0.0477291	0.0973533	0.760961	2.23749	-979.388	762.993			11.9863	4.8747	5.83398	7.94833
	3.09891	23.5949	9.02215	6.28486	4.55286	4.44218	1.71565	13.5546	4.11358	3.89834	6.80929	12.7606	142.512	0.0474863	0.0971447	0.759813	2.23235	-979.63	610.774			11.9053	5.0933	6.46129	7.82273
	2.78558	24.0594	8.57035	6.69536	4.60454	4.4602	1.68768	15.5981	4.12141	3.88967	6.46233	12.8678	137.969	0.0473331	0.097768	0.759922	2.22108	-977.616	488.607			11.8051	5.25337	7.13574	7.73992
	2.59301	24.2965	8.23244	6.9639	4.61538	4.53484	1.64494	16.8201	4.22757	3.97954	6.23296	12.7598	130.387	0.0472538	0.0984435	0.766684	2.20863	-977.911	394.417			11.7073	5.37137	7.56421	7.65744
	2.34002	23.9034	8.08357	7.28412	4.5984	4.62206	1.63664	18.0832	4.24273	4.09161	5.76506	12.9541	122.642	0.0471713	0.0988108	0.766772	2.19787	-980.298	335.472			11.4423	5.50153	7.98751	7.6036
	2.12777	23.4674	7.90861	7.42589	4.54602	4.81416	1.61688	18.3676	4.40561	4.07244	5.6234	13.1447	117.324	0.0468328	0.0994847	0.766437	2.17809	-979.98	284.599			11.1679	5.59536	8.13004	7.6135
	2.03314	23.1079	7.83508	7.6197	4.53684	4.81391	1.60597	18.1117	4.66265	4.20164	5.30959	13.1899	110.791	0.0468057	0.0995556	0.768082	2.16016	-977.504	251.478			10.992	5.65682	8.12677	7.56705
	1.91505	22.5854	7.72393	7.90669	4.32769	4.88104	1.62939	18.0278	5.02307	4.35544	4.99836	13.7949	104.334	0.0469067	0.0998282	0.773033	2.13498	-978.411	229.717			10.7415	5.70514	8.22674	7.71622
	1.88306	22.1853	7.66104	8.47568	4.14236	5.00373	1.63695	17.2494	5.17265	4.58119	4.72789	14.2189	98.4825	0.0467819	0.0997129	0.776392	2.11433	-981.048	213.502			10.5765	5.87392	8.01966	7.84265
	1.92481	21.4958	7.41145	8.98015	3.89907	5.04403	1.596	16.4155	5.25539	4.75204	4.45277	14.8791	92.4531	0.0468402	0.100158	0.781208	2.08311	-979.936	210.427			10.2774	5.97441	7.75563	8.02799
	1.93471	20.3807	7.29665	9.6773	3.7747	5.14263	1.6333	15.2413	5.39932	5.06673	4.15228	15.9643	87.4997	0.0473785	0.100532	0.780641	2.05015	-977.316	208.902			9.87069	6.19821	7.42465	8.39443
	1.91858	19.5061	7.09307	9.64941	3.69359	5.31517	1.64844	14.0188	5.79017	5.19973	3.94865	16.7979	84.7282	0.0476359	0.100869	0.787801	2.01935	-978.932	207.77			9.50593	6.21939	7.15247	8.64877
	1.88925	18.2872	7.00997	9.82811	3.66721	5.50818	1.67231	12.1786	5.86856	5.29253	3.76013	17.9492	83.1133	0.0480261	0.1007	0.794787	1.99061	-981.732	207.069			9.06214	6.3345	6.57317	9.00061
	1.87319	17.2471	6.80371	10.1305	3.67038	5.8148	1.6769	10.6655	6.05727	5.51061	3.64115	18.9771	81.8306	0.0479453	0.100253	0.791175	1.96903	-979.787	204.585			8.64134	6.53855	6.13323	9.37627
	1.92119	16.8227	6.65958	10.7451	3.60396	6.05679	1.67086	9.36797	6.21495	5.67975	3.48401	19.6873	80.0453	0.0479113	0.0995553	0.798328	1.94474	-977.145	203.896			8.46781	6.80196	5.75126	9.61702
	1.93782	15.8578	6.72316	11.4608	3.59452	6.48753	1.69301	8.9084	6.44814	6.11752	3.38283	20.1117	80.4105	0.0477204	0.098744	0.807239	1.92432	-979.701	201.679			8.17293	7.18095	5.68318	9.87068
	1.92469	15.4095	6.79779	12.2231	3.69757	6.71431	1.69503	8.5182	6.53765	6.27135	3.39713	20.945	81.1133	0.0474759	0.0982273	0.814675	1.90606	-982.391	189.977			8.04398	7.54501	5.58362	10.2045
	1.90359	15.5786	6.8539	12.6054	3.75421	7.02259	1.69411	8.21904	6.57941	6.41874	3.37464	20.8127	82.5078	0.047211	0.0984955	0.821749	1.89459	-979.464	174.198			8.11203	7.79405	5.49752	10.202
	1.88265	14.5677	6.79945	13.3624	3.75527	7.41662	1.69278	8.01044	6.63612	6.57646	3.42522	20.2959	85.2823	0.0472596	0.0986416	0.825015	1.88047	-977.095	157.91			7.74995	8.1781	5.44645	10.0992
	1.81423	14.3531	7.04828	13.994	3.80145	7.97452	1.70232	7.93062	6.64676	6.71899	3.42565	19.809	87.34	0.0469348	0.0986889	0.822673	1.89049	-980.61	134.455			7.73852	8.59	5.42657	9.98454
	1.7477	14.538	7.15724	14.6152	4.01674	8.69156	1.69082	8.05349	6.77058	6.7573	3.34599	18.4473	91.0192	0.0467891	0.0983124	0.822632	1.91112	-982.869	106.607			7.8143	9.10785	5.50496	9.51685
	1.74706	14.2986	7.39239	15.6735	4.12861	8.96486	1.71842	7.98416	6.68051	7.01589	3.37508	17.2965	97.3118	0.0463219	0.0977159	0.811894	1.92589	-978.904	71.4071			7.81267	9.58899	5.46103	9.22916
	1.74737	14.9471	7.32072	16.969	4.30645	9.47894	1.73419	8.01264	6.76911	7.28812	3.38027	16.0182	102.816	0.0463819	0.0971551	0.813415	1.93906	-977.102	32.9091			8.00506	10.2515	5.50531	8.89551
	1.78571	16.014	7.42528	17.9327	4.57341	10.2299	1.74132	8.10266	6.62168	7.35082	3.43845	14.6303	108.782	0.0465172	0.0970109	0.821823	1.94465	-981.541	-8.97438			8.40834	10.912	5.48855	8.47318
	1.80819	17.2648	7.66231	19.1636	4.9606	10.9591	1.74196	8.00887	6.63881	7.78353	3.4806	13.6953	118.387	0.0466407	0.0969329	0.824452	1.94625	-983.001	-47.9799			8.91176	11.6944	5.46321	8.31981
	1.8261	18.9534	8.04845	20.2153	5.35546	11.7035	1.75542	7.91222	6.5138	7.94828	3.46954	13.0576	129.395	0.0467174	0.0967981	0.816785	1.94289	-978.322	-84.6198			9.60931	12.4247	5.39381	8.15849
	1.87768	20.1953	8.26224	22.0154	6.0018	12.8373	1.79746	7.78632	6.35676	8.22547	3.42156	11.5829	138.272	0.0467321	0.0970701	0.803719	1.9366	-977.462	-117.602			10.1117	13.6182	5.31352	7.74332
	1.93607	21.9083	8.55914	23.5046	6.36472	13.6415	1.80464	7.97704	6.33322	8.45609	3.42732	10.8771	143.873	0.0464016	0.0965588	0.797826	1.93585	-982.637	-143.561			10.8012	14.5036	5.37163	7.58684
	1.99315	24.1074	9.0769	24.6006	6.6393	14.2671	1.80882	7.96499	6.40961	8.70681	3.3668	10.3352	149.265	0.0461719	0.0961381	0.790807	1.93023	-983.137	-164.422			11.7258	15.169	5.39447	7.46961
	2.10132	25.3464	9.24405	25.3578	6.84771	14.3192	1.85837	7.93115	6.50843	8.83204	3.3951	9.81051	157.109	0.0461002	0.0964065	0.785495	1.93318	-977.837	-178.873			12.2306	15.5082	5.43265	7.34588
	2.16204	26.5251	9.60047	25.6242	7.23409	14.5776	1.85931	7.711	6.44054	9.03838	3.40703	9.54401	162.051	0.0461998	0.0964765	0.777845	1.92784	-978.28	-188.985			12.7625	15.812	5.33695	7.32981
	2.23163	27.3649	9.91767	26.4686	7.4284	14.7714	1.86977	7.55868	6.57508	9.18468	3.36443	9.33356	163.429	0.0461411	0.0971295	0.767255	1.92405	-984.014	-192.28			13.1714	16.2228	5.33451	7.29422
	2.26809	27.4667	10.4123	26.8057	7.62611	14.4585	1.88324	7.49392	6.6038	9.31037	3.31687	9.19904	163.038	0.0459486	0.0973454	0.755446	1.92017	-982.979	-189.089			13.3823	16.2968	5.32699	7.27543
	2.23186	26.9232	10.8029	27.3512	7.72514	13.9716	1.87708	7.30764	6.68578	9.32471	3.28126	8.87376	161.663	0.0453898	0.0971599	0.742714	1.91657	-977.101	-183.241			13.3193	16.3493	5.29017	7.15991
	2.19657	25.8717	11.0054	27.4101	7.69035	13.1835	1.88318	7.36123	6.81954	9.32311	3.21681	8.59882	158.928	0.045754	0.0973192	0.733636	1.90277	-978.731	-173.846			13.0246	16.0947	5.35465	7.04625
	2.16967	24.6791	10.9991	27.0418	7.46568	12.2478	1.89174	7.34457	7.00888	9.32124	3.23679	8.21351	156.572	0.0457106	0.0975453	0.722113	1.89197	-984.175	-164.692			12.616	15.5851	5.41506	6.92385
	2.11389	23.4953	11.1168	26.0377	7.32274	11.2847	1.84067	7.24395	7.15603	9.09766	3.13178	7.90868	151.172	0.0460847	0.0979149	0.71534	1.88778	-980.753	-159.709			12.242	14.8817	5.41355	6.71271
	2.09967	21.5941	11.0482	24.6402	7.42237	10.0007	1.84978	7.04839	7.28559	8.84309	3.09187	7.5089	143.965	0.0465921	0.0983136	0.711838	1.88833	-973.928	-155.655			11.5807	14.0211	5.39459	6.48129
	2.04895	19.8858	10.9774	23.8172	7.50948	9.21967	1.8581	7.05327	7.18959	8.65441	2.97823	7.32883	141.715	0.0471336	0.0983412	0.704193	1.88467	-975.997	-160.631			10.9707	13.5154	5.36699	6.32049
	2.00141	18.2748	10.957	23.1309	7.37752	8.43743	1.84134	7.17111	7.21605	8.31441	2.93254	7.01153	146.892	0.0471002	0.0977506	0.702181	1.87307	-980.321	-176.625			10.411	12.982	5.4095	6.08616
	1.93353	16.8323	10.934	22.4542	7.29474	7.6959	1.83079	7.24921	7.12318	8.02468	2.89064	6.93933	150.851	0.0470551	0.0981112	0.706607	1.86974	-974.613	-205.363			9.89995	12.4816	5.40106	5.95155
	1.8871	15.8302	10.8432	21.3576	7.20963	6.97034	1.84026	7.25877	7.17761	7.72026	2.9151	7.03866	153.925	0.0473756	0.0983872	0.708971	1.85953	-967.557	-242.54			9.52018	11.8459	5.42555	5.89134
	1.8572	14.8232	10.743	20.6861	6.91835	6.64277	1.81726	7.26603	7.18573	7.46809	2.86184	7.34101	157.22	0.0479607	0.0989054	0.712927	1.84771	-970.977	-292.696			9.14114	11.4158	5.42301	5.89031
	1.85865	14.2883	10.544	19.9951	6.5916	6.17972	1.80909	7.22439	7.53768	6.9635	2.93178	7.73917	161.376	0.0482934	0.0992734	0.717276	1.85598	-975.136	-353.101			8.89699	10.9221	5.52372	5.87815
	1.86303	14.421	10.5747	19.2413	6.41754	5.89716	1.79926	7.30724	7.46099	6.5475	2.97186	8.10848	168.505	0.0486729	0.0992875	0.71399	1.86771	-969.356	-428.157			8.95289	10.5187	5.5225	5.87595
	1.88045	14.3241	10.5154	18.4925	6.23412	5.3495	1.80335	7.42901	7.51272	6.2558	3.12847	8.31737	177.847	0.049132	0.099363	0.722606	1.87727	-964.361	-513.948			8.90665	10.0254	5.58169	5.90055
	1.8828	14.2525	10.5825	17.7343	5.88507	4.94527	1.87509	7.35345	7.4093	5.87957	3.30653	8.51012	186.41	0.0490428	0.0985182	0.731051	1.88448	-969.57	-605.045			8.90593	9.52155	5.54595	5.89874
	1.85028	14.5249	10.6089	17.5108	5.46063	4.4532	1.89937	7.42926	7.65256	5.77696	3.42906	8.58381	194.386	0.0491419	0.0991358	0.736818	1.88049	-973.665	-700.657			8.99468	9.14153	5.6604	5.92994
	1.84872	14.8261	10.6634	17.0816	5.24831	4.06805	1.96632	7.44626	7.72608	5.99846	3.67902	8.55735	202.717	0.0486924	0.0986577	0.739821	1.8708	-968.505	-793.164			9.11273	8.79932	5.71289	6.07828
	1.8347	14.7461	10.5277	16.8132	4.87769	3.77128	2.05835	7.17661	7.88246	6.17409	3.95438	8.62565	207.827	0.0484944	0.0989836	0.743485	1.85937	-965.849	-879.663			9.03618	8.48739	5.70581	6.25137
	1.81596	14.5233	10.3071	16.5302	4.5725	3.59846	2.16515	7.28116	7.922	6.22098	4.26703	8.57481	211.41	0.0483627	0.0986426	0.744237	1.85351	-971.66	-963.739			8.88212	8.23373	5.78943	6.35427
	1.80358	14.2394	9.94178	16.3251	4.35818	3.54327	2.23151	7.35125	7.83507	6.52494	4.70805	8.43806	213.449	0.0484961	0.098468	0.744013	1.84356	-973.489	-1043.13			8.66159	8.0755	5.80594	6.55701
	1.77655	13.8323	9.64899	16.1454	4.14633	3.46431	2.42995	7.45759	7.74953	6.67206	5.15401	8.46652	218.291	0.0486604	0.0980138	0.738915	1.8418	-964.814	-1118.06			8.41928	7.91867	5.87902	6.7642
	1.78247	13.4489	9.37525	15.852	3.92984	3.61005	2.63353	7.4632	7.4932	7.65985	5.82588	8.47305	226.725	0.0486448	0.0983181	0.737556	1.83393	-767.703	-1185.65			8.20222	7.79728	5.86331	7.31959
	1.78035	12.9303	8.97112	15.8702	3.71879	3.75108	2.76719	7.47133	7.30785	8.70305	6.6099	9.26602	232.603	0.0486456	0.0987451	0.748374	1.82677	-388.03	-1244.15			7.89393	7.78003	5.84879	8.19299
	1.78298	12.6456	8.53176	16.5547	3.53963	4.05719	2.86595	7.41558	7.10644	10.1688	7.69761	10.5948	236.756	0.048957	0.098995	0.758955	1.82265	61.5345	-1298.42			7.65344	8.0505	5.79599	9.48709
	1.80215	11.9936	8.13735	17.0231	3.42968	4.37086	2.9631	7.66928	6.84429	11.8949	8.74597	12.5247	240.333	0.0491632	0.0989881	0.758907	1.81662	531.125	-1351.73			7.31104	8.27455	5.82556	11.0552
	1.77396	11.0791	7.59268	17.2905	3.19643	4.711	2.96917	7.7248	6.52914	14.4156	9.76524	13.8624	242.776	0.0490439	0.0984253	0.761043	1.81223	1037.52	-1411.77			6.81523	8.39932	5.74104	12.6811

## Sheet: P204 U3
	Ra Li	Oi Li	Oe Li	MF Li	ICO Li	LO Li	Ra Re	Oi Re	Oe Re	MF Re	ICO Re	LO Re	EKG	Kippwinkel	Rotwinkel	Kraft x	Kraft y	Druck li	Druck re			Bauch links	Rücken links	Bauch rechts	Rücken rechts
	5.36622	3.23022	7.01597	92.0402	14.6496	12.3777	4.05293	29.4846	7.82801	120.413	43.299	72.0734	217.433	0.132778	0.313166	0.970092	2.52175	49	-3281.82			5.20414	39.6892	13.7885	78.5952
	5.16403	3.09707	7.02568	95.2833	13.937	13.2231	4.13097	29.7227	7.53077	131.33	47.0053	76.7977	222.924	0.132812	0.313479	0.977833	2.53401	35	-3281.63			5.09559	40.8145	13.7948	85.0442
	5.011	3.07573	7.12193	96.5703	13.3103	14.4425	4.2044	29.1993	7.35215	144.052	50.9712	81.9046	240.84	0.132557	0.313754	0.998032	2.53576	1.05273	-3280.59			5.06956	41.441	13.5853	92.3094
	4.8647	2.95792	7.35462	95.3423	12.6584	15.6571	4.23474	27.672	7.27084	149.916	52.8508	84.219	259.882	0.13251	0.313666	1.02079	2.54023	12	-3279.82			5.05908	41.2193	13.0592	95.6618
	4.73717	3.04099	7.4913	97.4258	12.4555	16.7919	4.22172	25.7223	6.98919	154.082	53.1956	84.4193	272.084	0.132036	0.313419	1.03642	2.54213	2719.37	R			5.08982	42.2244	12.3111	97.2322
	4.73259	3.11069	7.76771	99.3243	12.6674	17.5731	4.33106	23.1758	6.99035	151.597	52.9817	83.6818	275.752	0.131773	0.313264	1.05205	2.54858	3143.35	-3280.07			5.20367	43.1883	11.4991	96.0867
	4.76406	3.2663	8.38394	97.7073	12.8758	18.2449	4.4115	20.5345	6.9715	147.034	51.5687	81.5904	275.231	0.131597	0.313735	1.06625	2.55669	3490.25	-3279.04			5.47143	42.9427	10.6392	93.3978
	4.71911	3.39475	8.98767	93.2482	13.3274	18.8979	4.41605	16.4251	6.93154	137.424	48.7229	78.295	274.268	0.130945	0.313254	1.08398	2.56894	3698.07	-3278.68			5.70051	41.8245	9.25756	88.1473
	4.71209	3.39304	10.4556	89.9913	13.6152	19.6624	4.37185	12.9771	6.85127	125.43	44.842	74.1102	282.089	0.130553	0.312751	1.09942	2.56988	3801.92	-3279.65			6.18692	41.0896	8.06673	81.4607
	4.62448	3.54624	12.8789	87.6206	14.562	19.9391	4.20303	10.3445	6.82642	115.353	38.3957	69.7094	290.982	0.130054	0.312279	1.10599	2.57895	3844.99	-3279.83			7.01653	40.7072	7.12465	74.4861
	4.6332	3.66291	14.7388	83.2175	15.5385	20.2144	4.22205	8.47545	6.87385	100.423	32.7741	63.1954	292.769	0.129897	0.311595	1.11109	2.59106	3848.92	-3278.81			7.67829	39.6568	6.52378	65.4643
	4.62253	3.88405	17.6746	79.0924	16.2487	20.657	4.2431	7.18386	7.07378	86.6423	26.846	54.8929	286.545	0.130054	0.311309	1.11436	2.59081	3835.38	-3278.84			8.72707	38.666	6.16691	56.1271
	4.64442	4.11352	18.7972	73.3037	16.9946	20.4264	4.26568	6.74493	7.295	66.3803	20.7607	44.2889	275.028	0.129614	0.310841	1.10829	2.60073	3807.03	-3280.12			9.18506	36.9082	6.10187	43.81
	4.66713	4.62608	19.6349	65.8057	17.4888	20.3748	4.327	6.58038	8.27888	55.03	16.335	37.8512	256.624	0.129422	0.310317	1.10885	2.61178	3764.66	-3280.09			9.64271	34.5564	6.39542	36.4054
	4.62612	6.02609	20.5006	56.1083	17.6534	20.1821	4.37921	6.40105	8.88192	41.0934	12.9875	30.9959	241.633	0.129861	0.310722	1.10879	2.61786	3714.02	-3278.81			10.3843	31.3146	6.55406	28.3589
	4.54472	6.80253	20.9655	45.7713	17.7054	20.4093	4.29395	6.09836	10.1277	29.6801	9.99589	25.9823	239.416	0.129534	0.311146	1.107	2.61076	3657.34	-3279.3			10.7709	27.962	6.84	21.8861
	4.40216	7.90601	21.0538	35.084	17.9209	21.3741	4.21793	5.79138	11.9211	23.3057	8.49794	22.088	240.69	0.12947	0.311229	1.10052	2.61277	3590.29	-3280.9			11.1207	24.793	7.31014	17.9639
	4.37134	8.22847	21.1706	29.4486	17.9602	21.6308	4.20695	5.68493	13.0392	18.7835	7.73308	18.5207	236.687	0.129813	0.311699	1.08712	2.61057	3511.16	-3280.41			11.2568	23.0132	7.64369	15.0124
	4.36419	8.50183	20.3047	24.2653	18.5497	23.0595	4.15536	5.39581	13.903	15.8144	7.14568	16.4638	227.057	0.129883	0.312114	1.07069	2.60433	3422.2	-3278.98			11.0569	21.9582	7.81804	13.1413
	4.3086	8.61391	18.9778	19.5751	18.3717	24.9333	4.11582	5.41089	14.435	14.5264	6.93818	15.0161	220.493	0.130126	0.313208	1.05666	2.58794	3325.61	-3280.09			10.6334	20.96	7.98724	12.1602
	4.19359	8.67065	17.0484	16.605	18.328	26.5698	4.01491	5.50652	15.0279	13.5934	6.92457	14.2218	227.252	0.130406	0.314079	1.04538	2.56983	3220.17	-3281.94			9.97089	20.5009	8.18311	11.5799
	4.10158	8.71176	14.6498	15.1063	18.6656	28.6137	3.93579	5.70932	15.805	12.6079	6.95397	14.602	248.178	0.130432	0.314101	1.03586	2.56407	3104.96	-3280.83			9.15436	20.7952	8.48338	11.388
	3.94051	8.63226	13.3696	14.5922	19.4315	30.2726	3.78365	6.08775	15.962	12.0716	7.00217	14.4572	269.019	0.130928	0.31493	1.02652	2.5547	2987.41	-3279.27			8.64746	21.4321	8.61115	11.177
	3.84389	8.30466	12.3594	14.455	21.0556	31.7338	3.67001	6.57258	15.5801	11.6595	7.13542	14.4344	274.537	0.130648	0.315079	1.01623	2.53764	2872.94	-3280.99			8.1693	22.4148	8.60757	11.0765
	3.76021	7.54776	11.1148	14.191	21.9126	34.2267	3.5464	7.49338	15.6155	12.3866	7.4868	14.3143	269.688	0.130614	0.314459	1.00927	2.53332	2755.01	-3282.72			7.47425	23.4434	8.88509	11.3959
	3.69586	6.46903	9.89818	14.3512	22.7471	35.2422	3.50949	8.06317	15.1953	12.7584	7.96112	13.8658	264.248	0.130437	0.313981	1.00122	2.54097	2637.46	-3280.69			6.68769	24.1135	8.92264	11.5285
	3.59818	5.60042	9.35992	14.3896	23.4851	34.9782	3.46121	9.32725	14.3283	13.0856	8.7564	13.2417	260.843	0.130007	0.314	0.993852	2.53983	2528.65	-3279.31			6.18617	24.2843	9.03894	11.6946
	3.44207	4.95112	8.62425	14.4056	23.7813	34.6109	3.36195	10.3245	13.8	13.2295	9.79025	12.6708	259.18	0.13	0.313774	0.985959	2.55032	2425.06	-3281.88			5.67248	24.266	9.16214	11.8968
	3.28796	4.54755	8.5429	14.2927	24.1427	33.3965	3.40799	11.0796	13.0434	13.5417	11.3977	11.7172	261.021	0.129621	0.31313	0.982461	2.55745	2323.52	-3283.35			5.45947	23.944	9.17699	12.2189
	3.28695	4.172	8.19766	14.4391	24.0717	32.3525	3.40244	11.7849	13.2524	15.3764	13.4202	10.8617	264.467	0.129571	0.312075	0.977692	2.56552	2225.81	-3280.46			5.21887	23.6211	9.4799	13.2194
	3.30477	3.97094	8.23866	13.9098	24.247	30.9749	3.47065	12.3966	13.2298	18.7688	14.8172	9.60836	259.615	0.129604	0.31131	0.949977	2.57662	2137.48	-3279.51			5.17146	23.0439	9.69902	14.3981
	3.24443	3.75587	7.88885	13.5562	23.9358	30.0147	3.50599	12.543	13.296	20.0548	16.2057	9.02917	248.258	0.129957	0.310345	0.955014	2.58803	2051.85	-3282.98			4.96305	22.5022	9.78164	15.0965
	3.26878	3.57128	7.75362	12.791	23.0558	29.2877	3.6204	12.6322	13.2856	20.299	17.3518	8.7597	229.997	0.130452	0.310212	0.956831	2.6077	1961.94	-3283.77			4.86456	21.7115	9.84605	15.4702
	3.26152	3.46828	7.79485	12.541	22.4934	28.3262	3.68817	12.4461	13.7005	20.7386	18.0886	8.5075	214.097	0.130852	0.310049	0.955247	2.63135	1865.72	-3280.03			4.84155	21.1202	9.94494	15.7783
	3.218	3.47469	7.80639	12.3953	21.7934	26.273	3.66303	12.125	14.364	20.3576	18.5419	8.27685	215.74	0.131747	0.310445	0.950517	2.64397	1768.45	-3280			4.83303	20.1539	10.0507	15.7254
	3.2605	3.36586	7.66903	12.0683	21.1005	24.2314	3.69215	12.043	14.8424	20.0172	18.6638	8.06323	221.369	0.132197	0.310048	0.94833	2.65292	1667.61	-3284.07			4.76513	19.1334	10.1925	15.5814
	3.28575	3.3362	7.56862	11.5207	20.1376	24.1265	3.68278	11.3426	15.3398	20.3393	18.7674	8.30899	220.781	0.132127	0.309615	0.935673	2.65874	1556.65	-3283.63			4.73019	18.5949	10.1217	15.8053
	3.26947	3.29501	7.31283	11.6241	19.5552	23.8984	3.70266	10.6777	15.3923	20.5795	18.4505	8.61559	214.521	0.132373	0.309465	0.926512	2.6628	1437.62	-3279.27			4.62577	18.3593	9.92421	15.8819
	3.30741	3.28912	7.36969	11.6914	18.7562	23.4471	3.70079	10.0232	16.1264	20.2494	17.3596	8.62217	207.075	0.132874	0.30996	0.914373	2.66974	1313.02	-3280.51			4.65541	17.9649	9.95013	15.4104
	3.25486	3.35824	7.40916	11.5472	18.0408	23.6818	3.718	9.20516	17.6187	19.2052	16.8084	8.91502	203.449	0.13309	0.310419	0.907541	2.67795	1173.43	-3285.34			4.67409	17.7566	10.1806	14.9762
	3.25414	3.38244	7.47196	11.625	17.2313	23.6531	3.64456	8.49798	18.4587	15.8641	15.8469	9.4745	201.91	0.132971	0.310956	0.916168	2.68549	1022.85	-3283.45			4.70284	17.5031	10.2004	13.7285
	3.26633	3.52614	7.75795	11.614	16.4161	23.2094	3.67254	8.09642	19.7137	14.4179	14.7209	9.87533	196.042	0.132542	0.311225	0.919468	2.69251	868.95	-3278.9			4.85014	17.0798	10.4942	13.0047
	3.17661	3.59747	7.67516	11.5289	16.027	23.2071	3.61478	7.93284	20.7019	13.7477	13.4269	10.0888	189.642	0.132398	0.311014	0.929014	2.69498	710.193	-3282.01			4.81641	16.921	10.7498	12.4211
	3.13344	3.61822	7.69683	11.0374	14.8225	22.4978	3.62659	7.54782	21.65	12.59	12.5915	10.5244	188.67	0.131798	0.311156	0.939844	2.69523	542.65	-3286.99			4.81616	16.1192	10.9415	11.902
	3.07678	3.74901	7.77479	10.6772	13.7524	20.8911	3.63492	7.3285	22.6584	12.0815	11.9795	10.7236	189.798	0.131232	0.310907	0.956097	2.69965	377.992	-3283.44			4.86686	15.1069	11.2073	11.5949
	2.93284	3.81568	8.0548	10.4523	13.0107	20.287	3.63264	6.91029	23.8311	11.5367	12.2223	10.9422	187.26	0.131244	0.310853	0.970104	2.69568	221.674	-3279.28			4.93444	14.5833	11.458	11.5671
	2.95377	3.92631	8.2858	10.2851	11.911	19.9908	3.68207	6.85862	25.2801	10.8054	12.0909	10.9791	181.859	0.131234	0.311206	0.985462	2.69466	63.8317	-3284.24			5.05529	14.0623	11.9403	11.2918
	2.96754	4.06612	8.61144	9.90127	10.914	19.4379	3.7198	6.83967	27.3393	10.214	11.9242	11.3694	178.183	0.131211	0.311001	0.994203	2.68999	-87.3587	-3288.61			5.21503	13.4177	12.6329	11.1692
	2.98709	4.36693	8.98722	9.56486	10.2882	19.2176	3.92129	6.96817	30.4082	9.83844	12.0493	11.7863	181.55	0.130833	0.310565	1.00819	2.67664	-228.134	-3282.94			5.44708	13.0236	13.7659	11.2246
	2.99528	4.57042	9.48967	9.28144	9.51253	18.4951	3.99053	6.91978	31.8272	9.51793	11.9216	11.8236	185.582	0.130191	0.310102	1.01682	2.65789	-358.396	-3279.61			5.68512	12.4297	14.2458	11.0877
	3.00246	4.85248	10.1984	8.98595	9.08941	17.7246	4.20377	7.01909	32.8621	9.2525	11.8634	11.802	183.225	0.129448	0.30947	1.03371	2.64544	-475.859	-3286.3			6.01777	11.9333	14.695	10.9726
	3.0941	5.07853	10.881	8.65164	8.41641	17.2879	4.22645	7.01935	33.7042	9.00954	12.0128	11.5001	182.174	0.128795	0.308596	1.06017	2.62395	-578.953	-3288.93			6.3512	11.452	14.9833	10.8408
	3.2463	5.28264	11.6528	8.63032	8.30043	16.9793	4.43485	7.04728	34.0485	8.91889	11.8904	11.5512	189.58	0.127689	0.307883	1.07507	2.60854	-667.195	-3281.39			6.72725	11.3033	15.1769	10.7869
	3.51805	5.71151	12.5037	8.82459	8.12065	16.5366	4.52478	7.0764	34.8394	8.90514	11.8866	11.4215	195.808	0.127469	0.307726	1.09044	2.59178	-739.393	-3279.62			7.24441	11.1606	15.4802	10.7377
	3.62742	6.13842	13.2852	8.9323	7.88828	16.5151	4.5721	7.26142	35.5679	9.10138	11.8787	11.6072	195.539	0.127469	0.307971	1.10109	2.58021	-804.313	-3287.91			7.68367	11.1119	15.8005	10.8624
	3.90893	6.90615	14.1982	9.08383	7.94056	16.7545	4.60377	6.99842	35.5229	9.20171	11.3326	11.7682	187.748	0.127135	0.307964	1.10737	2.56723	-858.826	-3288.27			8.33776	11.2596	15.7084	10.7675
	4.14069	7.60397	14.8317	9.19823	8.10626	16.8596	4.63485	6.85021	35.8406	9.33905	11.1719	12.2373	182.934	0.126683	0.307568	1.11617	2.55885	-895.987	-3279.42			8.8588	11.388	15.7752	10.9161
	4.35679	8.13312	15.5453	9.39597	8.30048	16.6638	4.5497	6.80764	35.037	9.53793	10.6175	12.4826	189.663	0.126057	0.308089	1.13231	2.55617	-926.287	-3280.06			9.34508	11.4534	15.4648	10.8793
	4.37638	8.83282	16.2683	9.81076	8.6067	16.7055	4.39001	6.78242	33.9649	9.61773	9.91976	12.6165	200.228	0.125634	0.308602	1.14644	2.55406	-947.961	-3289.38			9.82584	11.7076	15.0458	10.718
	4.53585	9.58274	16.6462	9.95872	8.75755	16.8682	4.2452	6.91548	33.2976	9.73227	9.76306	13.2159	205.034	0.125073	0.309643	1.14744	2.54614	-959.612	-3287.16			10.2549	11.8615	14.8194	10.9038
	4.66324	10.211	16.9066	10.0634	8.96012	17.3061	4.18019	6.78337	33.0574	9.81547	9.52019	14.3624	204.758	0.124999	0.310419	1.14174	2.53851	-967.451	-3277.62			10.5936	12.1099	14.6737	11.2327
	4.65156	10.8426	16.946	10.1317	9.00521	17.818	4.11133	6.65031	32.8989	9.71002	9.15285	15.5616	202.358	0.125331	0.31127	1.13456	2.53338	-971.897	-3281.44			10.8134	12.3183	14.5535	11.4748
	4.69727	11.3988	16.6716	10.0363	8.79051	18.3578	4.01587	6.53425	32.5336	9.72354	9.06327	16.2616	200.466	0.125337	0.311832	1.13182	2.52255	-974.223	-3290.84			10.9225	12.3949	14.3612	11.6828
	4.67951	11.7959	16.3121	9.82918	8.79485	18.8386	3.89316	6.26964	32.4395	9.59296	8.95941	17.3054	200.637	0.124595	0.312501	1.13176	2.49462	-975.587	-3285.11			10.9292	12.4875	14.2008	11.9526
	4.69515	12.1818	15.9563	9.90472	8.84398	18.9725	3.95981	6.00339	31.8377	9.49979	8.74718	19.5096	210.443	0.124148	0.312558	1.13365	2.47799	-975.868	-3276.29			10.9444	12.5737	13.9336	12.5855
	4.58748	12.8175	15.7916	9.91395	8.89328	19.0056	3.83651	6.01107	31.6439	9.56056	8.67074	21.717	224.653	0.123568	0.313462	1.14531	2.45634	-976.35	-3283.42			11.0655	12.6043	13.8305	13.3161
	4.36	13.0172	15.682	9.75333	8.77434	19.8418	3.82174	5.96945	30.6892	9.48266	8.64919	25.1778	231.435	0.122813	0.314015	1.15324	2.43535	-976.842	-3291.52			11.0198	12.7898	13.4935	14.4365
	4.28325	13.468	15.508	9.69081	8.664	20.4261	3.76828	6.03643	29.8054	9.46458	8.71209	28.4772	228.521	0.122734	0.313898	1.14843	2.42082	-977.464	-3282.66			11.0864	12.927	13.2034	15.5513
	4.24515	13.394	14.7343	9.57672	8.38703	21.2712	3.73825	6.03693	28.9817	9.72157	9.13163	31.5698	224.34	0.122734	0.313368	1.15112	2.40718	-977.633	-3275.29			10.7911	13.0783	12.9189	16.8077
	4.25384	13.3976	13.9042	9.69928	8.11028	22.5211	3.74194	6.06812	27.5621	10.0532	10.128	35.1934	227.833	0.122488	0.313164	1.16207	2.40359	-977.475	-3285.37			10.5185	13.4436	12.4574	18.4582
	4.19892	13.4835	13.4895	9.87133	7.98476	23.5345	3.68324	6.14283	26.1278	10.4327	11.0146	39.0496	247.281	0.122115	0.313255	1.1691	2.3964	-978.062	-3290.9			10.3906	13.7969	11.9846	20.1656
	4.125	13.3757	12.8977	9.94677	7.77174	24.2342	3.69074	6.3473	23.6632	10.9787	11.5509	41.3567	273.689	0.121569	0.312837	1.17226	2.39315	-978.64	-3278.78			10.1328	13.9842	11.2337	21.2955
	4.05761	13.3982	13.0026	10.0645	7.5783	24.7013	3.67926	6.71942	21.4055	11.6584	12.2399	44.2848	291.595	0.121063	0.312732	1.17181	2.39092	-978.589	-3273.65			10.1528	14.1147	10.6014	22.7277
	4.06438	13.2581	12.4729	10.0782	7.38633	26.0366	3.59128	7.04003	20.0809	12.1902	12.7864	45.9496	293.814	0.120625	0.312657	1.17028	2.40352	-978.506	-3285.31			9.9318	14.5004	10.2374	23.6421
	3.95642	12.6902	12.1326	9.87905	7.09304	27.1015	3.59112	7.57505	17.3196	12.76	13.3707	46.3887	281.865	0.120431	0.313336	1.16827	2.42242	-979.08	-3286.53			9.59307	14.6912	9.49527	24.1732
	3.84442	11.7972	11.4204	9.92091	6.96745	27.599	3.64608	7.99494	15.6748	13.1898	13.7455	46.5679	271.133	0.120089	0.313208	1.16531	2.44247	-979.629	-3271.86			9.02066	14.8291	9.10528	24.5011
	3.82483	11.176	10.6526	9.8362	6.67209	27.2476	3.70163	8.40184	14.8587	14.0029	14.3633	45.0513	273.442	0.119838	0.313494	1.17528	2.46378	-979.312	-3270.69			8.55112	14.5853	8.9874	24.4725
	3.77239	10.3023	10.2723	9.51005	6.42527	27.8509	3.77464	8.85905	14.1771	14.4415	14.9305	42.3447	280.647	0.119556	0.313265	1.17797	2.48	-979.29	-3283.58			8.11569	14.5954	8.93693	23.9056
	3.73916	9.67284	10.6036	9.2771	6.4157	27.8646	3.85075	9.17248	13.1565	14.7127	15.2629	39.7543	282.949	0.119351	0.313402	1.1817	2.49378	-979.949	-3280.39			8.00519	14.5191	8.72657	23.2433
	3.73546	8.98885	11.3578	8.9886	6.40654	27.2512	3.95094	9.5705	12.7272	15.0614	15.1859	35.8467	275.685	0.11965	0.313583	1.19326	2.50054	-980.329	-3259.35			8.02738	14.2155	8.74955	22.0313
	3.7806	8.19455	12.6763	8.76315	6.39865	26.2618	4.14673	10.2896	12.7059	15.2252	15.157	32.2046	264.541	0.119926	0.314012	1.20263	2.4995	-980.202	-3236.85			8.21715	13.8079	9.04738	20.8623
	3.80496	7.29638	14.7184	8.52877	6.44834	25.1991	4.56686	11.1216	13.4222	15.1603	15.0294	28.2132	248.82	0.120367	0.313815	1.21497	2.49724	-980.316	-3202.83			8.60659	13.3921	9.70357	19.4676
	3.79963	6.34403	16.0033	8.38687	6.49738	23.8372	4.76294	11.6529	13.7773	15.751	14.7521	23.8337	230.421	0.121465	0.314118	1.227	2.49903	-980.519	-3145.64			8.71566	12.9072	10.0644	18.1123
	3.7918	5.7787	17.5015	8.2154	6.37945	22.5376	5.01759	12.0772	13.481	16.8054	14.8681	20.4692	218.525	0.121962	0.314068	1.23527	2.49466	-980.772	-3085.27			9.02401	12.3775	10.1919	17.3809
	3.83162	5.27446	19.1417	8.18277	6.44898	21.5964	5.16311	12.0973	13.6426	17.8277	15.2536	17.499	215.484	0.122496	0.313359	1.24129	2.49659	-980.609	-3055.77			9.41593	12.076	10.301	16.8601
	3.82448	4.96205	20.2096	8.3234	6.66872	22.6062	5.31102	12.1372	13.6545	18.7672	16.0817	15.0073	216.455	0.123099	0.3125	1.24249	2.495	-980.726	-3040.4			9.66537	12.5328	10.3676	16.6187
	3.7705	4.68622	20.9275	8.57972	7.18133	23.874	5.34624	12.0509	13.6438	20.4126	16.843	12.4453	216.802	0.123429	0.313167	1.25899	2.49476	-980.901	-3007.13			9.79474	13.2117	10.347	16.567
	3.76284	4.59811	21.2378	9.0008	8.08775	24.1689	5.40998	11.932	13.3813	23.0608	17.907	10.3784	210.647	0.123662	0.313249	1.27297	2.49154	-980.884	-2971.33			9.86624	13.7525	10.2411	17.1154
	3.75654	4.44648	21.2848	9.42138	9.06795	24.4749	5.43188	11.7411	13.3539	27.3279	20.5177	9.51449	205.465	0.124043	0.313495	1.28581	2.48545	-980.691	-2963.62			9.82926	14.3214	10.1756	19.12
	3.67312	4.24947	20.8254	10.176	10.3461	27.2852	5.36563	11.266	12.9902	31.0391	22.353	8.86715	205.515	0.124295	0.313395	1.29351	2.49344	-980.962	-2962.85			9.58265	15.9358	9.87396	20.7531
	3.55964	4.24029	19.7469	11.0503	12.5437	30.648	5.13291	10.5277	12.4291	38.1183	24.4349	8.53832	208.008	0.124715	0.313327	1.29305	2.50101	-980.552	-2966.03			9.18227	18.0807	9.36326	23.6972
	3.59184	4.31066	18.2037	13.4574	16.3022	35.3407	4.87234	9.76607	12.0715	48.1495	26.0143	8.52798	206.25	0.124707	0.313359	1.28929	2.49873	-980.542	-3000.21			8.70207	21.7001	8.90329	27.5639
	3.6301	4.47717	16.556	16.2499	20.2202	42.4586	4.61355	8.75264	12.0703	58.5518	27.1378	9.10131	204.568	0.124352	0.312426	1.29035	2.49406	-980.002	-3044.67			8.22111	26.3096	8.47882	31.597
	3.72381	4.81131	14.552	19.6912	25.0303	49.1809	4.32189	7.98953	12.379	72.1141	28.075	10.0438	205.339	0.12468	0.311503	1.28596	2.47953	-979.67	-3086.66			7.69572	31.3008	8.23015	36.7443
	3.86075	5.76073	12.2016	26.173	29.4643	60.5007	4.15149	7.54478	12.3838	83.9176	28.8632	12.0689	205.736	0.124675	0.310599	1.28004	2.4685	-979.481	-3087.38			7.27435	38.7127	8.02669	41.6166
	4.00895	6.89688	10.5899	37.3637	34.7712	69.5555	4.12326	7.02009	12.6426	96.8594	29.039	14.5321	209.571	0.125198	0.310187	1.27275	2.46375	-979.019	-2696.99			7.16525	47.2301	7.92867	46.8102
	4.23334	8.02552	9.41067	51.7918	39.0237	77.2449	4.20317	6.46016	12.7971	105.9	28.8921	17.3414	218.216	0.125862	0.310108	1.26156	2.45962	-978.074	-1912.24			7.22318	56.0201	7.82015	50.7113
	4.42992	9.45904	8.46471	69.1566	44.7433	85.2114	4.11202	6.05713	12.721	115.616	28.6773	21.1183	236.797	0.12667	0.309821	1.25671	2.45522	-976.77	-1084.87			7.45122	66.3704	7.63006	55.1372
	4.74888	10.7944	7.36216	88.1205	50.2272	91.3935	4.32688	5.69639	12.5573	127.118	27.1183	25.3304	254.259	0.127453	0.30934	1.24951	2.4469	-975.054	-253.979			7.63515	76.5804	7.52686	59.8554
	5.12108	11.7612	6.86703	101.965	54.862	95.0639	4.3776	5.61416	12.6382	140.338	26.685	29.3689	261.217	0.128492	0.308937	1.24463	2.44172	-973.519	596.579			7.91643	83.9635	7.54333	65.4639
	5.06621	13.1735	6.66471	109.084	58.2827	100.475	4.41718	5.17124	12.678	138.711	25.876	30.6816	306.211	0.129449	0.307515	1.26556	2.39787	-973.186	531.59			8.30147	89.2808	7.42215	65.0896
	5.59886	14.359	6.45693	118.581	61.6691	103.881	4.77956	5.02978	12.6778	148.581	25.0255	35.2531	297.615	0.130489	0.307886	1.27052	2.3874	-971.361	1393.69			8.80493	94.7104	7.49572	69.6198
	6.20808	15.003	6.57038	129.634	64.9684	104.402	5.12315	5.01139	12.7347	151.923	24.4121	40.2068	286.557	0.131836	0.308149	1.27365	2.38593	-969.575	2243.15			9.26048	99.668	7.62309	72.1806
	6.64779	15.4059	6.50704	135.609	65.6604	105.299	5.44702	5.00112	12.2234	153.848	24.0155	43.5853	286.918	0.133331	0.308912	1.27516	2.38165	-968.062	3119.59			9.52025	102.19	7.55718	73.8162
	6.95814	15.6904	6.56978	137.869	65.7733	104.297	5.56119	4.96825	12.1689	152.384	23.493	47.3284	292.683	0.134285	0.310563	1.27524	2.37157	-966.449	3972.59			9.73944	102.646	7.5661	74.4019
	7.18275	15.4929	6.63019	136.902	64.7646	99.5864	5.72487	4.88315	12.3307	152.366	23.0464	49.4095	296.612	0.134942	0.311567	1.27393	2.36112	-964.613	4757.47			9.7686	100.418	7.64625	74.9405
	7.36493	14.7199	6.42424	132.407	62.5317	95.0844	5.91401	4.94887	12.8211	147.467	22.7171	51.4424	304.923	0.135625	0.312262	1.27257	2.34357	-963.221	4919.16			9.50303	96.6744	7.89467	73.8755
	7.45145	13.9491	6.18111	122.995	59.4466	88.5243	5.99617	4.88621	13.3617	141.413	22.2756	51.9722	304.317	0.136097	0.312767	1.26756	2.33093	-962.559	4957.97			9.1939	90.322	8.08137	71.8871
	7.62245	12.8531	6.21545	110.344	53.7665	80.9075	5.96065	4.80207	13.6969	135.121	21.6669	51.5916	294.767	0.136021	0.312995	1.25523	2.32411	-961.885	4947.74			8.89701	81.6728	8.15322	69.4599
	7.81348	11.7901	6.01795	98.0491	48.3754	71.0794	5.90326	4.8191	14.3359	125.154	20.8598	49.8993	277.157	0.136072	0.313539	1.24598	2.31336	-961.693	4936.38			8.54051	72.5013	8.35276	65.3044
	8.00495	10.3627	5.82814	83.2911	42.271	64.6742	5.74308	4.90665	14.5368	111.568	20.1134	47.3633	269.735	0.135994	0.313763	1.23393	2.31098	-961.386	4949.3			8.06526	63.4121	8.3955	59.6814
	8.0285	9.49179	5.64735	69.2155	34.8744	56.9105	5.48346	4.89794	14.9162	93.0017	19.5318	43.5646	277.536	0.135848	0.314103	1.22438	2.30362	-960.996	4957.2			7.72254	53.6668	8.43253	52.0327
	8.26405	8.36085	5.48049	52.7817	27.8077	47.6401	5.22065	5.03513	15.4583	79.2828	19.5428	39.3001	284.579	0.134633	0.314488	1.22392	2.29005	-961.077	4944.27			7.36846	42.7431	8.57136	46.0419
	8.44512	7.46846	5.68681	40.7889	21.7035	37.5377	4.98139	5.43334	16.2372	68.3701	19.7292	34.7289	292.224	0.133854	0.314044	1.22024	2.2742	-960.527	4939.59			7.20013	33.3434	8.88398	40.9427
	8.46	6.3714	6.02458	29.7375	16.3287	28.704	4.89293	6.09734	17.2602	54.5876	20.2817	29.8242	299.094	0.133211	0.313447	1.22024	2.2608	-960.65	4952.87			6.95199	24.9234	9.41682	34.8978
	8.58993	5.42469	6.73423	23.316	12.5999	21.9405	4.78357	7.03261	18.154	43.6417	21.0204	25.4655	301.359	0.133115	0.313442	1.2214	2.24414	-960.442	4954.73			6.91628	19.2855	9.99006	30.0425
	8.68169	4.92858	7.79833	18.1973	10.5978	18.0679	4.74346	7.89695	18.0285	33.4645	21.7599	21.0562	296.859	0.133012	0.313238	1.22309	2.24465	-960.883	4941.72			7.1362	15.621	10.223	25.4269
	8.87431	4.44933	8.39488	14.8941	8.90263	14.8058	4.70568	8.80736	18.3614	27.3249	21.8165	17.2975	290.806	0.132588	0.313572	1.22066	2.23327	-960.849	4943.17			7.23951	12.8675	10.6248	22.1463
	9.00131	4.00621	8.80132	12.548	7.7422	12.407	4.80793	9.37579	18.1251	23.5775	22.7286	16.0537	287.872	0.132185	0.313657	1.22192	2.23137	-961.762	4956.69			7.26961	10.8991	10.7696	20.7866
	8.87433	3.80037	9.51437	11.3419	7.66329	11.4308	4.94661	9.68126	17.8648	21.7171	22.6851	15.7031	288.191	0.131647	0.313392	1.23141	2.22568	-962.311	4953.41			7.39636	10.1453	10.8309	20.0351
	8.75781	3.84884	10.0691	10.4716	7.55024	10.86	4.95603	9.97696	17.2561	20.6024	22.6863	16.1909	291.093	0.131789	0.312815	1.23764	2.2209	-963.014	4941.09			7.55858	9.62728	10.7297	19.8265
	8.38697	3.96418	10.5438	9.74096	7.55274	10.7731	4.89889	10.0659	16.8099	19.6471	22.6391	17.0475	284.718	0.132381	0.312647	1.24134	2.21501	-963.73	4947.18			7.63166	9.3556	10.5916	19.7779
	7.88438	4.02568	10.6678	9.44526	7.46065	10.8078	4.86396	10.0363	15.979	17.4873	21.5074	18.1555	266.312	0.133171	0.312768	1.24538	2.21275	-964.889	4959.7			7.52594	9.23789	10.2931	19.0501
	7.62412	4.11578	10.6059	8.93443	7.36999	10.9392	4.8836	9.8096	14.9381	16.6234	21.0685	19.1477	245.968	0.133673	0.31291	1.25372	2.21633	-965.299	4952.69			7.44861	9.08122	9.87709	18.9465
	7.53178	4.17091	10.4939	8.84687	7.33174	10.6824	4.85906	9.31977	13.3374	15.759	18.8483	20.1504	232.258	0.133601	0.312395	1.26041	2.21546	-965.187	4942.17			7.39885	8.95366	9.17206	18.2526
	7.2762	4.27166	10.4291	9.10173	7.3981	10.809	4.65364	8.79755	11.7763	14.9947	17.2399	20.536	218.952	0.133378	0.312238	1.2613	2.21693	-965.393	4951.2			7.32566	9.10295	8.40918	17.5902
	7.12717	4.46903	10.9642	9.05625	7.38252	11.2722	4.37444	7.73442	10.2854	14.4435	15.5122	20.497	211.343	0.133357	0.311632	1.25967	2.22256	-965.29	4960.6			7.52012	9.237	7.46476	16.8176
	6.88403	4.96163	12.111	9.27804	7.73898	11.8166	4.22456	6.9766	9.08692	13.2666	14.6228	20.5737	207.428	0.13354	0.311138	1.25865	2.22796	-965.884	4951.51			7.98555	9.61122	6.76269	16.1543
	6.5737	5.93273	14.3136	9.21557	7.94978	12.1269	3.9872	6.52874	8.30695	12.509	12.6825	20.1164	201.012	0.133845	0.310752	1.25681	2.23493	-965.562	4944.36			8.94	9.76409	6.2743	15.1026
	6.70994	6.8411	16.5388	9.19097	8.4181	12.3321	3.78101	6.24867	7.89814	12.1549	12.1242	19.4799	195.168	0.134398	0.310634	1.25233	2.25128	-965.981	4954.55			10.0299	9.9804	5.97594	14.5863
	7.13379	7.42181	18.7676	9.2037	8.72898	12.6347	3.63556	6.24031	7.45972	12.0565	11.3943	18.3508	188.189	0.133921	0.310406	1.24865	2.26702	-966.512	4960.48			11.1077	10.1891	5.77853	13.9339
	7.43274	7.88556	20.4885	9.20024	9.54848	12.6117	3.53649	6.13751	7.17634	11.9945	11.0159	17.0672	182.417	0.133541	0.310067	1.24119	2.28276	-966.527	4950.5			11.9356	10.4535	5.61678	13.3592
	7.76705	8.12871	21.6712	9.29927	10.0484	12.617	3.62315	6.31912	6.85609	11.8948	10.1044	15.3327	185.001	0.133708	0.309213	1.24203	2.2938	-966.461	4946.99			12.5223	10.6549	5.59946	12.444
	8.27225	8.79269	23.0936	9.28377	10.5213	12.2773	3.53433	6.54886	6.56595	11.8595	9.53892	13.6279	189.96	0.133548	0.308991	1.2359	2.30401	-967.169	4957.47			13.3862	10.6941	5.54971	11.6754
	8.58095	9.02662	24.6485	9.22119	10.7478	11.9603	3.54882	6.67694	6.7397	11.623	9.49957	11.386	195.646	0.13401	0.308958	1.22621	2.32206	-968.371	4959.36			14.0853	10.6431	5.65516	10.8362
	8.92758	9.28139	25.7215	8.84799	10.8963	11.4582	3.52965	6.70356	6.7377	11.7472	9.34457	9.95183	202.094	0.134376	0.308745	1.22407	2.34161	-969.224	4944.26			14.6435	10.4008	5.65697	10.3479
	9.4485	9.35717	26.6813	8.36311	10.918	11.026	3.61247	6.67981	6.69342	11.8943	9.42889	8.96363	207.695	0.134428	0.309016	1.22409	2.3634	-969.536	4928.39			15.1623	10.1024	5.6619	10.0956
	10.1724	9.09528	26.6623	8.79752	10.8943	10.9703	3.61993	6.6787	6.61208	12.0146	9.5158	8.31021	207.407	0.134185	0.309106	1.22101	2.374	-970.099	4894.37			15.31	10.2207	5.6369	9.94686
	10.43	8.59584	26.3739	8.90776	10.8486	10.9317	3.67521	6.7361	6.78933	12.0072	9.58833	8.23696	205.05	0.133823	0.308928	1.21446	2.38816	-970.788	4793.19			15.1333	10.2294	5.73355	9.94415
	10.445	7.84426	25.7913	8.95046	10.6937	10.6586	3.72725	6.60114	6.87905	12.0581	9.75192	8.27541	206.791	0.133484	0.309096	1.21025	2.40538	-971.085	4639.07			14.6935	10.1009	5.73581	10.0285
	10.6723	7.56618	24.7611	8.91106	10.5505	10.9681	3.68912	6.57334	7.06476	12.1516	9.81355	8.15966	210.414	0.13347	0.309244	1.21533	2.43308	-971.326	4444.44			14.3332	10.1432	5.77574	10.0416
	10.5583	7.17259	24.89	8.8554	9.99217	10.9894	3.68009	6.60203	7.66517	12.2281	9.75369	8.03706	214.977	0.133632	0.309573	1.21862	2.46046	-972.088	4188.3			14.207	9.94565	5.98243	10.0063
	10.5998	6.8514	25.094	8.73459	9.66995	11.1974	3.65296	6.59456	8.0567	12.3824	9.58434	8.14945	214.486	0.133315	0.309686	1.21069	2.48582	-973.05	3827.52			14.1817	9.86731	6.10141	10.0387
	10.4515	6.47155	25.0427	8.66838	9.34032	11.3765	3.70939	6.50075	8.63622	12.3391	9.39754	8.25827	205.557	0.13288	0.310051	1.19283	2.49839	-973.582	3377.92			13.9886	9.79507	6.28212	9.99831
	10.3927	6.46717	24.8735	8.55942	8.86881	11.3559	3.73705	6.62931	9.95372	12.4342	9.29511	8.34904	198.449	0.131499	0.310936	1.198	2.51249	-974.082	2870.99			13.9111	9.5947	6.77336	10.0261
	10.2578	6.28937	25.0092	8.42223	8.50576	11.8982	3.8505	6.99326	10.148	12.2299	9.42035	8.55858	199.55	0.13054	0.311028	1.20159	2.52016	-975.056	2317.39			13.8521	9.60873	6.99725	10.0696
	9.63479	6.27863	24.7496	8.19712	8.13874	12.3837	3.92808	7.49419	10.8235	11.9845	9.35831	8.61207	199.138	0.130103	0.31126	1.19896	2.53151	-976.015	1703.75			13.5544	9.57319	7.41524	9.98496
	8.97259	6.54746	25.4993	7.65192	8.0359	12.6031	3.91975	7.77608	11.7963	12.0718	9.36338	8.82561	194.92	0.130045	0.311443	1.19553	2.53954	-976.436	1072.73			13.6731	9.4303	7.83069	10.0869
	8.91091	6.67854	26.7066	7.56391	7.93382	12.7533	4.0625	8.10963	12.6761	11.9462	9.24166	8.81943	190.734	0.130141	0.311734	1.20607	2.53686	-976.864	462.122			14.0987	9.417	8.28274	10.0024
	8.52718	6.86066	27.7418	7.44768	7.91648	12.7597	4.19104	8.43773	13.3663	11.7858	9.14435	8.86101	186.819	0.129871	0.312026	1.21397	2.53217	-977.771	-136.949			14.3766	9.37463	8.66501	9.93038
	7.92458	7.02259	28.7541	7.52232	7.86173	12.4928	4.56982	8.81852	14.21	11.5535	9.35422	9.05725	185.254	0.129727	0.312017	1.2168	2.52175	-978.452	-702.834			14.5671	9.29228	9.19944	9.98834
	7.67216	7.19786	28.8683	7.50079	7.84773	12.8486	4.91607	9.11608	14.7133	11.6613	9.45182	9.17311	182.823	0.129534	0.311985	1.21887	2.50932	-978.495	-1210.52			14.5794	9.39903	9.5818	10.0954
	7.34484	7.56856	29.1664	7.40801	7.83951	12.8289	5.05454	9.44324	15.2132	11.6783	9.50672	9.31849	183.408	0.129637	0.311829	1.22692	2.49771	-978.614	-1645.86			14.6933	9.3588	9.90365	10.1678
	7.1285	7.96913	29.5473	7.35348	7.80763	13.1694	5.19292	9.67389	15.2887	11.8734	9.3939	9.46594	190.629	0.129959	0.311453	1.23214	2.48763	-979.209	-2010.59			14.8817	9.44351	10.0518	10.2444
	6.90051	7.95966	29.4442	7.39805	7.90217	13.8866	5.30221	10.0062	15.5171	11.7906	9.42123	9.46623	197.873	0.130264	0.311394	1.23073	2.47833	-979.561	-2331.45			14.7681	9.72896	10.2752	10.226
	6.59254	8.27805	29.6508	7.33662	7.83604	14.1661	5.43952	10.1303	15.7165	11.7095	9.18099	9.63925	199.69	0.130602	0.311402	1.23717	2.46395	-979.243	-2588.46			14.8405	9.77959	10.4288	10.1766
	6.41631	8.36317	29.6512	7.30257	7.8302	14.3431	5.74064	10.2946	16.0201	11.3912	8.91842	9.672	198.321	0.130524	0.311	1.25135	2.44727	-979.227	-2782.04			14.8102	9.82529	10.6851	9.99386
	6.27765	8.42603	29.3105	7.20389	7.55016	14.7662	5.92379	10.63	16.5889	11.1997	9.01393	9.65767	206.237	0.13037	0.310357	1.26173	2.44007	-979.721	-2931.76			14.6714	9.84007	11.0476	9.9571
	5.95278	8.77375	29.2997	7.24036	7.46415	15.0764	5.86966	10.9177	16.9571	11.1785	8.98138	9.70524	225.841	0.130398	0.310036	1.26691	2.43382	-979.821	-3043.76			14.6754	9.92695	11.2482	9.95503
	5.7503	8.69618	29.088	7.24698	7.20136	15.367	5.8395	11.2009	16.8828	11.0595	8.95265	9.9079	245.113	0.130943	0.309771	1.27182	2.42591	-979.15	-3131.89			14.5115	9.93846	11.3077	9.97334
	5.65716	8.96444	29.1114	7.16555	7.09563	15.6578	5.51981	11.8628	16.7569	11.0246	8.79389	9.98494	254.054	0.130995	0.309551	1.26559	2.41286	-979.091	-3195.06			14.5777	9.973	11.3798	9.93448
	5.5511	8.88874	28.7196	7.07623	7.14887	16.0822	5.31666	12.3457	16.9268	10.6425	8.81267	10.3902	255.691	0.131237	0.309576	1.26095	2.40773	-979.627	-3236.43			14.3865	10.1024	11.5297	9.94844
	5.32011	8.96099	29.1106	7.25086	7.1929	16.4359	5.26604	13.16	17.251	10.5226	8.89781	10.7581	258.296	0.131326	0.309372	1.25993	2.3973	-979.671	-3262.79			14.4639	10.2932	11.8923	10.0595
	5.03938	8.87555	29.1382	7.17077	7.32282	16.4514	5.25031	14.2382	18.0007	10.3996	8.91084	11.3879	266.302	0.131831	0.309316	1.26722	2.3822	-979.053	-3269.8			14.351	10.315	12.4964	10.2328
	4.83287	9.07394	29.9452	6.95951	7.26492	16.3428	5.18022	16.0086	18.6369	10.3855	8.80807	12.0418	272.599	0.13211	0.308829	1.26353	2.37021	-979.073	-3272.89			14.6173	10.1891	13.2752	10.4118
	4.67132	9.1116	29.998	7.01731	7.24908	16.4388	5.1153	17.1134	19.529	10.3813	9.04628	12.8354	273.962	0.131814	0.308513	1.26276	2.36005	-979.665	-3279.34			14.5936	10.2351	13.9192	10.7543
	4.39201	9.34645	29.643	7.07973	7.20702	16.979	4.9838	18.1364	19.9908	10.4934	9.0636	13.3694	274.972	0.131993	0.308626	1.25363	2.3645	-979.425	-3284.49			14.4605	10.4219	14.3703	10.9754
	4.22951	9.31467	30.4024	7.12968	7.37706	17.8209	4.90705	19.0533	20.1096	10.2922	8.86756	14.1768	272.191	0.13199	0.30896	1.25323	2.37901	-978.657	-3282.89			14.6489	10.7759	14.69	11.1122
	4.02701	9.33616	29.9357	7.08965	7.4584	18.845	4.9034	20.0634	19.9574	10.2586	8.8948	14.8938	265.53	0.131782	0.309318	1.27093	2.38783	-978.784	-3281.5			14.433	11.131	14.9747	11.3491
	3.77799	9.97698	29.6825	7.02079	7.4356	20.2259	4.77525	20.5778	19.5705	10.3176	8.91552	15.3923	262.869	0.1314	0.309787	1.28674	2.3989	-979.372	-3283.06			14.4792	11.5608	14.9745	11.5418
	3.5774	9.87	28.7506	7.12824	7.45174	21.183	4.69947	20.9751	19.24	10.5186	9.10469	15.9987	258.07	0.131324	0.310036	1.29996	2.41033	-978.695	-3284.34			14.066	11.921	14.9715	11.874
	3.40394	9.78816	27.8413	7.15514	7.4993	22.963	4.49605	20.965	18.8672	10.6272	9.02455	16.2463	252.457	0.131987	0.310236	1.30355	2.42525	-977.639	-3282.96			13.6778	12.5391	14.7761	11.966
	3.2436	9.3818	26.7446	7.17594	7.64984	24.5298	4.30063	20.8398	17.977	10.6676	8.90739	16.7363	243.87	0.131814	0.310848	1.31055	2.44817	-977.536	-3282.25			13.1233	13.1185	14.3725	12.1037
	3.16852	9.03365	25.9113	7.36918	7.96717	27.6487	4.16606	20.5596	17.1988	10.6983	8.98024	17.3661	229.252	0.131711	0.311413	1.31492	2.46971	-977.571	-3283.66			12.7045	14.3284	13.9748	12.3482
	3.10191	8.7292	24.973	7.62327	8.78684	30.6861	4.02113	19.9827	15.4587	10.6961	8.75987	18.1563	217.042	0.131961	0.311985	1.31912	2.49262	-976.111	-3284.24			12.268	15.6987	13.1542	12.5374
	3.09005	8.43673	22.7168	7.84804	9.0383	33.4265	3.73233	19.5536	14.1298	10.7653	8.68287	18.9857	210.853	0.131879	0.31293	1.31852	2.5154	-974.399	-3283.16			11.4145	16.7709	12.4719	12.8113
	3.08215	8.10779	20.8477	7.99933	9.4559	34.7379	3.62748	18.7406	12.9192	10.8157	8.65708	19.509	208.904	0.131799	0.313423	1.31095	2.5313	-973.82	-3283.3			10.6792	17.3977	11.7624	12.9939
	3.09861	7.82996	18.6158	8.10495	10.1054	36.7446	3.41681	18.0674	11.6371	10.8603	8.5772	19.8722	211.768	0.131278	0.313877	1.3061	2.55079	-972.971	-3284.44			9.84812	18.3183	11.0404	13.1032
	3.13168	7.33453	16.833	8.40153	10.69	37.8772	3.24549	17.2259	10.6731	10.7999	8.35473	20.2726	209.104	0.130854	0.314016	1.28803	2.57424	-970.707	-3284.71			9.09973	18.9896	10.3815	13.1424
	3.12917	6.73922	15.5123	8.6195	11.0423	38.8542	3.17935	16.5841	9.90952	10.6027	8.11629	20.753	201.854	0.130506	0.314568	1.26558	2.59463	-968.954	-3284.15			8.46023	19.5053	9.89097	13.1574
	3.2262	6.32603	14.45	8.8941	11.3149	39.1058	2.99657	16.4636	9.43016	10.4012	7.70394	20.8961	197.641	0.130481	0.315327	1.24046	2.61078	-969.135	-3284.6			8.00074	19.7716	9.63011	13.0004
	3.24839	6.05449	12.9851	9.01085	11.5062	38.4943	2.93094	16.1609	8.81086	10.4281	7.42447	21.1744	205.182	0.129941	0.316086	1.20728	2.6214	-968.863	-3285.64			7.42934	19.6705	9.3009	13.009
	3.21001	5.91018	11.9569	9.24793	11.5645	37.3423	2.8719	15.7743	8.53038	10.3237	7.0754	21.4112	213.759	0.129744	0.315933	1.18106	2.62845	-967.437	-3285.7			7.02568	19.3849	9.05886	12.9368
	3.25976	5.78238	10.8159	9.64173	11.254	34.3369	2.79531	15.0135	8.66854	10.3474	6.97396	21.0568	221.123	0.129408	0.316038	1.15593	2.63322	-967.014	-3285.44			6.61936	18.4109	8.82578	12.7927
	3.31183	5.68963	9.64104	9.814	10.9068	31.5331	2.81963	14.2172	8.70229	10.2217	6.90321	20.5635	226.253	0.129806	0.316296	1.13048	2.63011	-968.577	-3285.68			6.21417	17.418	8.57971	12.5628
	3.33461	5.58327	8.73757	9.92185	10.7687	28.4803	2.77288	13.5453	8.97611	10.1214	6.89077	20.6384	232.827	0.12974	0.316163	1.09553	2.62674	-968.785	-3286.18			5.88515	16.3903	8.43143	12.5502
	3.40549	5.43429	8.12243	10.0249	10.1552	25.654	2.77388	13.052	9.67534	10.2352	6.9554	21.5439	238.794	0.129477	0.31574	1.06462	2.61334	-968.692	-3286.12			5.65407	15.278	8.50041	12.9115
	3.49012	5.32625	7.73344	10.2377	9.7085	22.4541	2.70754	12.8447	10.4196	10.5755	6.96127	22.1515	237.526	0.130029	0.315606	1.04725	2.5988	-970.516	-3285.71			5.5166	14.1334	8.65729	13.2294
	3.72747	5.33933	7.39426	10.6153	9.51361	19.6759	2.699	12.6097	10.8513	11.1061	7.11577	22.8649	231.195	0.130509	0.3154	1.04139	2.58005	-973.307	-3285.59			5.48702	13.2683	8.71999	13.6956
	3.87046	5.26836	6.98018	11.7181	9.63408	16.0465	2.72458	12.0313	11.2166	11.8486	7.33637	25.2592	231.747	0.130552	0.314841	1.03852	2.57411	-973.973	-3285.66			5.373	12.4662	8.65748	14.8147
	4.06997	5.08651	6.68054	13.713	9.91574	13.7192	2.74941	11.5923	11.3549	12.6638	7.87262	26.5637	234.268	0.130766	0.314353	1.02851	2.56792	-973.317	-3285.45			5.279	12.4493	8.56554	15.7
	4.38426	4.92577	6.52941	18.6607	10.9374	11.7959	2.83033	11.462	11.5548	13.502	8.3537	27.7382	232.784	0.131151	0.314578	1.02088	2.55372	-974.492	-3284.97			5.27981	13.798	8.61572	16.5313
	4.61599	4.78814	6.35922	24.0191	12.1992	10.0576	2.91011	11.7319	11.824	15.5719	9.42455	28.8893	231.113	0.131671	0.314534	1.01207	2.54651	-975.986	-3284.59			5.25445	15.4253	8.82201	17.9619
	4.8581	4.66276	6.23568	32.1086	13.1168	9.26966	2.96624	12.3327	11.7514	17.6453	10.2857	33.4028	230.227	0.131581	0.313998	0.999529	2.54206	-975.09	-3284.54			5.25218	18.165	9.01677	20.4446
	5.05031	4.48977	6.22257	42.9106	14.0489	8.92464	2.99406	13.8563	11.6074	21.6386	11.8494	36.7018	230.512	0.131451	0.314121	0.991073	2.53902	-970.944	-3284.4			5.25422	21.9614	9.48591	23.3966
	5.26212	4.30451	6.27421	53.5812	14.8082	8.58834	3.15263	15.7142	11.2359	28.499	14.2959	40.5445	228.692	0.131735	0.314191	0.984125	2.53476	-947.427	-3283.97			5.28028	25.6593	10.0342	27.7798
	5.4675	4.08897	6.57255	61.07	15.3685	9.11601	3.22268	18.5198	10.4034	40.9493	17.1429	46.6639	220.936	0.132423	0.314167	0.971373	2.53666	-884.004	-3283.54			5.37634	28.5182	10.7153	34.9187
	5.4682	3.85651	6.7413	70.3748	15.8687	9.51055	3.3169	20.7442	9.70764	56.9288	20.7516	51.7877	218.64	0.132474	0.3134	0.965294	2.54168	-759.263	-3283.5			5.35533	31.918	11.2562	43.156
	5.53892	3.62808	6.86461	77.9811	15.9796	9.83313	3.48633	24.384	8.77416	73.5013	25.3272	56.0356	225.036	0.132729	0.312998	0.963059	2.53446	-526.862	-3283.4			5.34387	34.5979	12.2148	51.6214
	5.50196	3.47429	7.0327	85.3108	16.008	10.5859	3.61687	27.1324	8.32423	90.9689	30.8486	60.804	228.309	0.133269	0.313669	0.961372	2.51959	-164.347	-3282.66			5.33632	37.3015	13.0245	60.8738
	5.48168	3.42011	7.09559	89.5036	15.6684	11.2468	3.87821	28.9806	8.07566	105.153	37.2229	65.3765	224.424	0.133239	0.313462	0.967413	2.51499	276.973	-3281.84			5.33246	38.8062	13.6448	69.2509

## Sheet: P205 U3
	Ra Li	Oi Li	Oe Li	MF Li	ICO Li	LO Li	Ra Re	Oi Re	Oe Re	MF Re	ICO Re	LO Re	EKG	Kippwinkel	Rotwinkel	Kraft x	Kraft y	Druck li	Druck re			Bauch links	Rücken links	Bauch rechts	Rücken rechts
	2.93458	21.491	8.561	22.1681	4.81349	10.3154	3.39153	8.42264	4.16359	45.5882	15.1534	59.9493	234.563	0.108949	0.474923	1.2796	2.60999	41	-3314.58			10.9955	12.4323	5.32592	40.2303
	2.8958	21.3405	8.35208	21.9056	4.6023	11.075	3.47751	8.30987	4.24341	47.3691	16.0309	64.8384	232.182	0.109003	0.475166	1.27567	2.60095	38	-3314.39			10.8628	12.5276	5.3436	42.7462
	2.9303	22.5823	8.52591	21.3115	4.55894	11.4458	3.57147	8.75327	4.31949	48.9433	16.7723	65.9038	233.03	0.109374	0.475733	1.28048	2.59983	0.979492	-3314.11			11.3462	12.4387	5.54808	43.8732
	2.96056	23.3996	8.62591	20.3466	4.4875	11.57	3.59254	8.90256	4.29135	49.0016	16.8134	66.0454	241.388	0.109623	0.476145	1.2807	2.59241	12	-3313.78			11.662	12.1347	5.59548	43.9535
	3.03289	23.9525	9.03271	19.2868	4.52727	11.5573	3.63863	9.19215	4.36025	48.5402	16.6283	64.7608	254.044	0.109365	0.475725	1.28996	2.5885	420.281	R			12.006	11.7905	5.73034	43.3098
	3.24609	23.8954	9.75314	17.8408	4.7162	11.569	3.78038	9.41186	4.43142	46.3376	16.0707	61.9952	264.873	0.109388	0.4755	1.28784	2.58992	666.534	-3313.47			12.2982	11.3753	5.87455	41.4678
	3.5026	23.2773	10.7283	16.2245	4.84926	11.5933	3.91529	9.73239	4.47604	43.4269	15.2822	59.7455	268.588	0.109533	0.475594	1.28903	2.58661	828.599	-3313.33			12.5027	10.889	6.04124	39.4849
	3.71422	22.9105	11.4679	14.9657	5.12912	11.4004	4.05277	9.75661	4.48855	39.181	14.0627	56.5934	268.833	0.109654	0.475026	1.29395	2.57633	915.445	-3313.15			12.6975	10.4984	6.09931	36.6124
	3.89503	22.6665	12.287	13.8476	5.37136	11.0589	4.13679	9.71371	4.57418	35.0467	12.6647	52.2237	269.407	0.109727	0.474938	1.2886	2.56558	955.975	-3313.11			12.9495	10.0926	6.14156	33.3117
	4.06698	21.9464	12.8458	12.8772	5.58836	11.1983	4.1678	9.61288	4.57202	29.5943	11.5866	47.0228	269.862	0.110016	0.474553	1.28359	2.55843	966.835	-3313.19			12.9531	9.88795	6.11757	29.4012
	4.19915	21.206	13.359	12.4466	5.70934	11.403	4.16905	9.43052	4.45788	25.6785	10.5128	41.7186	267.928	0.110305	0.47324	1.28508	2.55228	955.868	-3313.18			12.9214	9.85299	6.01915	25.9699
	4.31757	20.2792	13.7662	11.6899	5.74395	11.7815	4.12733	9.28702	4.41845	21.6991	8.705	34.5363	267.492	0.1105	0.47197	1.2896	2.54577	930.207	-3313.09			12.7877	9.73848	5.94427	21.6468
	4.38814	18.3645	14.0719	10.9786	5.76978	12.0999	4.08455	8.71225	4.38654	17.0408	7.12293	29.2923	270.193	0.110924	0.47074	1.29794	2.53794	893.525	-3313.1			12.2748	9.61608	5.72778	17.8187
	4.42014	15.905	14.1797	10.6488	5.81789	13.0186	4.00872	7.98255	4.30321	13.7149	6.12876	24.331	270.577	0.111162	0.470041	1.30378	2.52703	849.476	-3313.24			11.5016	9.82842	5.43149	14.7249
	4.40805	14.0862	14.3235	10.4375	5.80938	14.0263	3.91402	7.33523	4.20795	12.0678	5.14453	20.4543	266.36	0.111214	0.469967	1.30568	2.51185	802.264	-3313.29			10.9393	10.0911	5.1524	12.5555
	4.31379	12.047	14.3385	10.2618	5.78164	15.353	3.6895	6.81599	4.06026	10.3355	4.50812	17.9241	251.754	0.111345	0.47029	1.30657	2.50425	753.002	-3313.2			10.2331	10.4655	4.85525	10.9226
	4.11923	10.4629	13.9809	10.1962	5.77398	16.7281	3.40418	6.28687	3.91491	9.43201	4.09556	15.0696	237.857	0.111499	0.47014	1.31054	2.49647	700.796	-3313.22			9.52101	10.8994	4.53532	9.53237
	4.11665	9.04634	13.7631	10.0284	5.85331	17.6433	3.11445	5.6477	3.71564	8.73337	3.98754	13.3285	232.776	0.111438	0.470441	1.32131	2.49175	645.271	-3313.38			8.97536	11.175	4.15926	8.68312
	4.05362	7.83638	13.6013	9.91035	5.95397	19.0198	2.76114	5.14611	3.64604	8.57304	4.05112	11.2801	229.363	0.110974	0.470485	1.32294	2.49421	589.096	-3313.44			8.49708	11.628	3.8511	7.96808
	4.10802	7.66754	13.3309	10.1461	6.16384	20.4422	2.60725	4.96203	3.5921	8.41231	4.17732	9.58262	222.099	0.110983	0.470681	1.32948	2.49313	532.739	-3313.31			8.36884	12.2507	3.72046	7.39075
	4.12859	7.42545	12.8642	10.4557	6.37218	22.1702	2.42973	4.77196	3.57349	8.36975	4.41058	8.69301	212.686	0.110958	0.471093	1.33136	2.49532	477.184	-3313.25			8.1394	12.9993	3.59172	7.15778
	4.2042	7.36054	12.5627	10.5749	6.82444	23.1234	2.30109	4.49162	3.62688	8.40977	4.76672	7.79315	203.983	0.111147	0.472081	1.33746	2.50215	422.743	-3313.39			8.0425	13.5076	3.4732	6.98988
	4.38981	7.13167	12.2918	10.8611	7.29463	23.9874	2.16278	4.3145	3.62837	8.32404	5.22791	7.17796	196.67	0.111264	0.47245	1.34119	2.51202	369.642	-3313.48			7.93777	14.0477	3.36855	6.90997
	4.6129	7.15718	12.1562	11.3537	7.59183	25.0312	2.08296	4.17395	3.66044	8.27471	5.80021	6.73286	195.032	0.111092	0.472712	1.34382	2.52174	317.298	-3313.4			7.97543	14.6589	3.30578	6.93593
	4.7794	7.14928	11.7267	11.7217	7.84059	26.2445	2.04835	4.03638	3.69447	7.97071	6.30428	6.33604	200.05	0.110809	0.472682	1.34592	2.53341	261.176	-3313.4			7.88511	15.2689	3.25973	6.87034
	4.9181	7.1521	11.133	11.8705	7.86359	26.8596	2.02733	3.85276	3.75754	7.87607	6.76854	6.13589	204.518	0.110731	0.472341	1.34822	2.54618	201.21	-3313.62			7.73439	15.5312	3.21254	6.92683
	4.94012	7.10132	10.7663	11.781	8.0402	27.0406	1.99055	3.77127	3.87395	7.60641	7.29359	5.96491	205.009	0.110741	0.471861	1.36012	2.56311	135.806	-3313.79			7.60257	15.6206	3.21192	6.95497
	4.82586	7.33855	10.2784	11.6125	7.97603	27.2711	1.96734	3.75938	3.97493	7.33298	7.64386	5.71998	211.024	0.110555	0.472077	1.36304	2.57379	63.8284	-3313.72			7.48092	15.6199	3.23388	6.89894
	4.71857	7.51477	9.8986	11.3672	7.9302	26.7506	1.94378	3.72881	4.03718	6.68259	7.69891	5.29815	221.267	0.111314	0.471792	1.3722	2.58732	-14.4742	-3313.66			7.37731	15.3493	3.23659	6.55988
	4.58199	7.23401	9.60127	10.9475	7.59722	26.1114	1.92745	3.7187	4.12033	6.07909	7.71252	4.99564	226.498	0.111612	0.471876	1.38846	2.60449	-101.888	-3313.85			7.13909	14.8854	3.25549	6.26242
	4.46455	7.11414	9.73823	10.297	7.41825	24.9051	1.92448	3.66692	4.13802	5.34841	7.65925	4.6965	226.002	0.111691	0.471793	1.39435	2.62699	-203.29	-3314.08			7.10564	14.2068	3.24314	5.90139
	4.30909	7.0049	9.81312	9.71761	7.04947	23.6275	1.96754	3.70597	4.19828	4.89853	7.52488	4.56743	226.379	0.111638	0.472184	1.40391	2.64763	-315.827	-3314.03			7.04237	13.4649	3.2906	5.66361
	4.18634	6.89999	9.63995	9.17291	6.54498	22.7191	2.11443	3.80815	4.26904	4.54727	7.30174	4.48122	227.381	0.11119	0.472588	1.40401	2.66605	-441.032	-3313.91			6.90876	12.8123	3.3972	5.44341
	3.93331	6.7773	9.4612	8.16806	6.04542	21.3989	2.25433	3.86807	4.35101	4.4426	6.95206	4.56755	230.227	0.111023	0.472753	1.40427	2.68412	-579.294	-3314.07			6.72394	11.8708	3.49114	5.32074
	3.83069	6.61234	9.35554	7.4277	5.69396	20.0591	2.36284	3.8354	4.57709	4.28632	6.60386	4.74229	235.728	0.111183	0.472934	1.40552	2.69963	-730.51	-3314.3			6.59952	11.0602	3.59178	5.21082
	3.65785	6.60421	9.31603	6.88417	5.45166	18.4458	2.53869	3.93973	4.74972	4.16076	6.13366	4.73748	237.349	0.111252	0.472902	1.40783	2.70874	-893.045	-3314.26			6.52603	10.2605	3.74271	5.01064
	3.54793	6.65819	9.0763	6.43326	5.05397	17.0197	2.63626	3.96297	4.89361	4.12701	5.5881	4.67657	238.028	0.11141	0.473096	1.40435	2.71011	-1065.25	-3314.11			6.42747	9.50231	3.83095	4.79722
	3.59349	6.47042	8.81453	6.10482	4.80707	15.5349	2.74199	4.01502	5.11804	4.18428	5.08551	4.68839	245.089	0.111916	0.473191	1.40213	2.71547	-1242.6	-3314.26			6.29281	8.81559	3.95835	4.65273
	3.57256	6.10347	8.41106	5.82971	4.58004	14.5087	2.82028	4.13197	5.28903	4.17757	4.85039	4.59709	246.357	0.111564	0.473373	1.39448	2.72039	-1429.49	-3314.59			6.02903	8.30615	4.08043	4.54169
	3.48449	6.00522	7.92929	5.62685	4.48752	14.074	2.87751	4.17187	5.45101	4.19652	4.76182	4.56024	236.457	0.111074	0.473463	1.38385	2.7158	-1615.65	-3314.64			5.80634	8.0628	4.1668	4.5062
	3.36434	6.1959	7.24101	5.42816	4.29782	13.5306	2.88687	4.28458	5.667	4.37045	4.6947	4.45419	230.026	0.110884	0.473906	1.3721	2.70568	-1802.18	-3314.5			5.60042	7.7522	4.27949	4.50644
	3.32679	6.45095	6.66813	5.26373	4.10482	13.1567	2.91819	4.30241	5.76433	4.34926	4.65617	4.49572	233.116	0.110578	0.473969	1.36384	2.70011	-1986.03	-3314.62			5.48196	7.50841	4.32831	4.50038
	3.25475	6.61824	6.10911	4.97929	3.92523	13.1759	2.86944	4.30007	5.76438	4.40682	4.60859	4.50713	233.664	0.110481	0.473829	1.35263	2.69601	-2160.28	-3314.98			5.32737	7.36015	4.3113	4.50752
	3.23829	6.77107	5.84637	4.83453	3.81746	12.7886	2.75241	4.29176	5.81956	4.3654	4.74768	4.49637	229.709	0.110414	0.473723	1.33952	2.68883	-2324.29	-3315.07			5.28524	7.14685	4.28791	4.53648
	3.24912	7.1533	5.72291	4.71769	3.64073	12.4256	2.6907	4.4296	5.66107	4.34024	4.88522	4.38638	227.134	0.110318	0.473454	1.32132	2.67679	-2472.91	-3314.85			5.37511	6.92802	4.26046	4.53728
	3.30761	7.58647	5.36593	4.53939	3.50516	12.1523	2.61631	4.63013	5.45735	4.33639	5.0355	4.39353	222.737	0.11041	0.473505	1.30492	2.66906	-2607.57	-3314.89			5.42	6.73229	4.2346	4.58848
	3.49119	7.77671	5.24349	4.29224	3.47835	12.5553	2.57822	4.67705	5.33634	4.30141	5.3191	4.41822	216.723	0.110207	0.473574	1.28817	2.65955	-2723.48	-3315.26			5.5038	6.77529	4.1972	4.67958
	3.59263	8.25676	5.22772	4.11745	3.53593	12.8919	2.57267	5.01953	5.03301	4.36901	5.50564	4.46193	212.407	0.110058	0.473907	1.27752	2.64064	-2824.09	-3315.39			5.69237	6.84842	4.2084	4.77886
	3.62907	8.71281	5.24403	4.01043	3.53664	12.7203	2.62476	5.1984	4.83823	4.44074	5.55711	4.52306	208.585	0.109779	0.474402	1.27385	2.62381	-2906.55	-3315.12			5.86197	6.75579	4.22047	4.8403
	3.69779	9.37418	5.13756	3.93515	3.47359	12.8388	2.66055	5.39267	4.5889	4.47405	5.60481	4.58291	201.932	0.109792	0.474925	1.27404	2.61079	-2974.87	-3315.08			6.06984	6.74918	4.21404	4.88725
	3.70342	9.73758	5.05479	3.86488	3.4369	12.9647	2.72779	5.64909	4.43723	4.42797	5.77989	4.63939	195.226	0.109467	0.474842	1.27899	2.60163	-3026.75	-3315.47			6.16526	6.75548	4.27137	4.94908
	3.66311	10.2744	5.01883	3.79114	3.3331	12.9142	2.71597	5.90255	4.20385	4.4468	6.04524	4.69986	187.958	0.109223	0.475099	1.28761	2.5876	-3066.35	-3315.64			6.31877	6.67948	4.27412	5.06397
	3.63186	10.8464	5.06556	3.76387	3.31907	12.4697	2.78205	5.92246	4.16978	4.48256	6.17983	4.77013	181.573	0.109754	0.475031	1.29301	2.57334	-3093.27	-3315.32			6.51459	6.51754	4.29143	5.14418
	3.53141	11.42	4.92149	3.74646	3.31223	12.2761	2.79091	5.93896	3.94517	4.68184	6.29097	4.76875	180.898	0.109662	0.475351	1.3027	2.55622	-3111.68	-3315.15			6.62428	6.44494	4.22501	5.24718
	3.44046	11.9421	4.91064	3.72619	3.3308	12.356	2.76388	5.86321	3.95057	5.097	6.37459	4.88718	179.448	0.110531	0.47588	1.30987	2.54249	-3125.05	-3315.49			6.76439	6.47101	4.19255	5.45292
	3.29413	12.4158	4.97152	3.7564	3.33029	12.1027	2.70849	5.66871	4.07565	5.40632	6.37129	4.95713	171.079	0.110625	0.476481	1.32424	2.53301	-3132.09	-3315.64			6.89382	6.39646	4.15095	5.57825
	3.07128	12.7344	5.09108	3.84227	3.26968	11.6073	2.71965	5.48478	4.14452	5.85347	6.24526	5.13043	160.058	0.110896	0.476401	1.33319	2.52747	-3135.8	-3315.19			6.96559	6.23976	4.11632	5.74306
	2.83518	13.0652	5.16294	3.90027	3.16892	11.2306	2.7041	5.2246	4.17676	6.31854	6.14657	5.28384	151.294	0.111188	0.4767	1.35178	2.52341	-3137.34	-3314.82			7.02109	6.09991	4.03515	5.91632
	2.68185	13.124	5.1526	3.89009	3.12335	11.2084	2.57675	4.93058	4.19553	6.81231	6.354	5.38311	146.852	0.111454	0.476442	1.3662	2.51817	-3137.73	-3315.05			6.98614	6.07395	3.90095	6.18314
	2.52633	13.0481	5.35921	3.96186	3.09987	11.2455	2.50826	4.74434	4.21428	7.29976	6.38556	5.5142	148.665	0.111862	0.476589	1.37476	2.51066	-3137.76	-3315.2			6.97786	6.1024	3.8223	6.39984
	2.44266	13.1598	5.55563	3.96698	3.07514	10.9792	2.39056	4.26885	4.23774	7.85568	6.40653	5.74931	152.18	0.112823	0.477209	1.38674	2.49886	-3136.48	-3314.72			7.05271	6.00711	3.63238	6.6705
	2.39376	13.1288	5.77474	4.04978	3.04647	11.1371	2.34139	3.9167	4.19211	8.55022	6.29004	6.02957	156.177	0.11368	0.477778	1.38774	2.48906	-3133.5	-3314.28			7.0991	6.07779	3.4834	6.95661
	2.31092	12.6813	5.78014	4.1411	3.06214	11.3508	2.24505	3.76401	4.18813	9.25942	6.20343	6.25871	160.326	0.113939	0.477828	1.39286	2.47812	-3129.72	-3314.56			6.92414	6.18468	3.39906	7.24052
	2.25744	12.2862	5.91784	4.24277	2.97439	11.6036	2.15294	3.741	4.18988	10.0272	6.16287	6.84833	158.796	0.114522	0.478166	1.39736	2.47033	-3126.25	-3314.9			6.8205	6.27359	3.36127	7.67947
	2.13857	11.8733	5.97843	4.35509	2.88343	11.4949	2.20587	3.6521	4.24878	10.5129	6.29224	7.52159	157.538	0.114768	0.47857	1.40149	2.46506	-3122.04	-3314.53			6.66343	6.24447	3.36891	8.10892
	2.03846	11.2133	5.96404	4.49603	2.80687	11.376	2.18406	3.75638	4.21919	10.9579	6.38073	8.32349	163.034	0.114912	0.47869	1.40465	2.46284	-3117.07	-3314.05			6.40526	6.22628	3.38654	8.55403
	1.96853	10.7921	5.94584	4.6383	2.75542	11.8049	2.16212	3.80181	4.19719	12.1448	6.55299	8.93587	169.016	0.114884	0.479497	1.41898	2.451	-3111.13	-3314.31			6.23549	6.39955	3.38704	9.21122
	1.88727	10.4428	5.80502	4.67004	2.73059	12.0318	2.11189	3.8703	4.19876	12.7501	6.53657	9.64364	173.486	0.115264	0.479444	1.43576	2.44756	-3105.34	-3314.69			6.04501	6.47748	3.39365	9.64342
	1.8594	10.0475	5.77248	4.82272	2.74063	12.1863	2.1466	3.89788	4.27339	13.47	6.46006	10.4714	184.872	0.115235	0.479108	1.45254	2.44216	-3098.5	-3314.27			5.89311	6.58323	3.43929	10.1338
	1.79773	9.82129	5.62469	4.88672	2.65955	12.1094	2.1587	3.86969	4.30842	14.0311	6.61252	11.2686	197.558	0.115481	0.479114	1.46737	2.45059	-3090.33	-3313.57			5.7479	6.55188	3.4456	10.6374
	1.76643	9.83205	5.45288	5.16077	2.70813	12.3104	2.14422	3.93576	4.37847	14.9138	6.64964	12.2061	202.628	0.115304	0.478587	1.48023	2.46175	-3082.08	-3313.58			5.68379	6.72643	3.48615	11.2565
	1.75765	9.76367	5.29147	5.26373	2.74982	12.2966	2.12615	4.01606	4.43396	15.7382	6.91918	13.3628	205.619	0.114837	0.478409	1.49656	2.47662	-3074.11	-3313.74			5.60426	6.77005	3.52539	12.0067
	1.77032	9.93118	5.15164	5.40639	2.73402	12.2336	2.15447	4.10565	4.49568	16.404	7.14311	14.4569	208.163	0.114274	0.478422	1.51611	2.49223	-3066.2	-3313.02			5.61771	6.79135	3.58527	12.668
	1.73861	10.3317	4.91489	5.65842	2.69579	12.3864	2.22407	4.11077	4.54659	17.7062	7.30668	16.0839	214.29	0.113796	0.478634	1.53531	2.50648	-3057.22	-3311.8			5.66172	6.91355	3.62714	13.6989
	1.77162	10.6646	4.73573	5.89443	2.68765	12.2649	2.2268	4.32194	4.61829	18.5453	7.41437	16.9462	227.316	0.113395	0.478372	1.55095	2.51884	-3048.04	-3311.28			5.72398	6.94899	3.72234	14.302
	1.8005	11.294	4.60642	6.10083	2.71933	12.3541	2.27802	4.5116	4.67312	19.8064	7.48142	17.7339	232.178	0.112639	0.478513	1.57015	2.52702	-3039.24	-3311.07			5.9003	7.05808	3.82091	15.0072
	1.81975	12.1854	4.62072	6.41488	2.7435	12.1425	2.3229	4.68196	4.68714	20.7208	7.53996	18.9456	226.488	0.112456	0.478196	1.57408	2.5392	-3030.39	-3310.01			6.20863	7.1003	3.89734	15.7355
	1.84376	12.7491	4.69182	6.73959	2.78781	12.0142	2.38255	4.79227	4.73367	21.2657	7.8524	19.6809	222.786	0.111466	0.477827	1.57353	2.54874	-3021.32	-3308.53			6.42823	7.18053	3.9695	16.2663
	1.86095	13.7458	4.63391	7.04914	2.82153	12.005	2.40825	4.87345	4.66776	21.666	7.96786	20.0949	218.563	0.111026	0.477918	1.57597	2.55016	-3013.03	-3307.94			6.74689	7.29188	3.98315	16.5763
	1.90101	14.3181	4.59071	7.33709	2.8651	12.1616	2.48041	5.1378	4.62784	22.109	7.96885	19.939	211.459	0.11077	0.477877	1.57462	2.54527	-3006.27	-3308.03			6.9366	7.4546	4.08202	16.6723
	1.94177	14.8536	4.52701	7.53018	2.85421	12.5321	2.54761	5.49868	4.53673	22.3141	7.94399	19.8607	205.328	0.110028	0.478023	1.5714	2.53853	-3000.42	-3307.56			7.10745	7.63882	4.19434	16.7062
	1.95991	15.0802	4.61697	7.8482	2.79318	12.5986	2.59304	5.76376	4.46602	22.4536	7.73675	19.6401	210.057	0.109601	0.478269	1.56719	2.52461	-2995.44	-3306.8			7.21902	7.74665	4.27427	16.6102
	1.91903	15.6715	4.64152	8.02762	2.82713	12.7817	2.65749	5.93368	4.40423	22.1883	7.43866	19.4794	217.516	0.109761	0.479346	1.55517	2.51076	-2991.3	-3307.03			7.41067	7.87882	4.3318	16.3688
	1.95414	15.6819	4.73414	8.23965	2.89481	13.1488	2.64083	6.1854	4.31747	21.6299	7.20323	18.5044	217.252	0.109758	0.479129	1.54062	2.49682	-2987.38	-3308.11			7.45671	8.09441	4.38123	15.7792
	1.93083	15.8609	4.76474	8.41395	2.99517	13.5788	2.6618	6.35376	4.47442	21.3323	6.88263	17.2177	212.053	0.110015	0.478879	1.52765	2.47619	-2983.78	-3308.74			7.51883	8.32931	4.49666	15.1442
	1.9343	15.6345	4.82277	8.95718	3.08781	14.6006	2.67992	6.44398	4.55606	21.1159	6.5601	16.638	207.107	0.10983	0.478753	1.51145	2.45658	-2980.71	-3308.79			7.46386	8.88187	4.55999	14.7714
	1.96122	15.6352	4.80875	9.59573	3.24726	16.0276	2.7285	6.56734	4.55316	20.6944	6.37977	15.7151	207.653	0.109618	0.478814	1.50205	2.42974	-2978.24	-3309.57			7.46838	9.62352	4.61633	14.2631
	1.9789	15.7476	4.77078	10.265	3.37361	17.4749	2.74588	6.72444	4.67481	20.4662	6.10388	14.8395	211.16	0.109418	0.479054	1.49574	2.40897	-2976.58	-3311.07			7.49911	10.3712	4.71504	13.8032
	1.9806	15.1258	4.72863	11.0222	3.52037	18.7841	2.75925	6.85245	4.76203	20.8329	5.82429	14.5307	215.118	0.109576	0.479859	1.48942	2.40248	-2976.23	-3311.82			7.27833	11.1089	4.79124	13.7293
	1.98934	15.0257	4.75453	11.9759	4.02521	21.0155	2.75191	6.91242	4.94706	21.2278	5.58529	15.1127	216.093	0.109082	0.480073	1.48574	2.39768	-2976	-3311.54			7.25651	12.3389	4.87046	13.9753
	1.99971	15.117	4.75271	13.1695	4.78338	23.3012	2.79091	6.81973	5.27703	22.0026	5.44456	15.5853	211.675	0.108923	0.480297	1.48696	2.39316	-2976.27	-3311.47			7.28979	13.7513	4.96256	14.3442
	2.03928	14.8882	4.72935	14.6469	5.49562	26.8418	2.7698	6.91897	5.58952	23.1706	5.63846	16.0695	203.085	0.108754	0.480235	1.48175	2.38949	-2977.27	-3311.66			7.21894	15.6614	5.09276	14.9595
	2.1237	14.7696	4.82234	16.3098	6.64679	30.3142	2.74622	6.98542	5.7679	24.8301	5.78986	16.3606	190.988	0.108602	0.479085	1.48795	2.37964	-2978.55	-3309.95			7.23855	17.7569	5.16651	15.6602
	2.21569	14.9078	4.83201	18.7137	8.35929	33.8603	2.79127	6.98122	5.93257	26.0216	5.81955	16.7905	187.166	0.108048	0.478373	1.49094	2.37144	-2982.06	-3304.02			7.31852	20.3111	5.23502	16.2105
	2.27127	14.7099	4.98285	21.4775	10.277	36.8515	2.83464	6.86133	6.00938	26.9536	6.0646	17.7891	187.929	0.107305	0.477842	1.48983	2.36598	-2988.11	-3289.23			7.32135	22.8687	5.23511	16.9358
	2.40637	14.45	5.01399	24.8713	12.576	40.181	2.87591	6.79914	6.12264	27.4256	6.31073	18.4767	191.495	0.106653	0.477511	1.48434	2.37096	-2997.15	-3252.6			7.29012	25.8761	5.26589	17.4043
	2.51443	14.2016	5.0792	27.7749	14.6841	43.3632	2.87924	6.79109	6.26782	27.7689	6.47208	19.1748	192.576	0.106483	0.477058	1.47964	2.37898	-3008.54	-3199.58			7.26506	28.6074	5.31271	17.8053
	2.58873	13.6219	5.05063	30.3733	17.1566	46.7924	2.94296	6.63943	6.34901	28.4011	6.61191	19.7739	195.136	0.106427	0.476606	1.49264	2.38103	-3021.64	-3135.11			7.08707	31.4408	5.31047	18.2623
	2.64159	13.4448	5.21103	32.451	19.0522	50.3232	3.0186	6.59311	6.51381	28.2397	6.82084	20.5688	200.24	0.106312	0.47626	1.50647	2.37917	-3036.26	-3058.57			7.09915	33.9421	5.37517	18.5431
	2.67412	13.2066	5.25163	34.9897	20.3982	52.2708	3.06539	6.63219	6.60986	28.3979	7.02452	21.166	201.003	0.106193	0.476121	1.51749	2.38058	-3051.83	-2964.46			7.04413	35.8863	5.43581	18.8628
	2.63177	12.8849	5.02045	35.1586	20.3648	50.4112	3.02418	6.6726	6.55113	28.0549	6.92441	20.0764	153.43	0.106899	0.474826	1.55577	2.38	-3044.05	-2958.28			6.8457	35.3115	5.41597	18.3519
	2.63938	12.4889	5.09248	36.1425	21.4784	52.0894	3.01038	6.76188	6.60924	27.786	7.06448	20.6774	153.103	0.106824	0.474942	1.55175	2.37717	-3060.49	-2850.48			6.74026	36.5701	5.4605	18.5093
	2.66702	12.4065	5.21786	36.8177	21.8383	52.4065	3.08388	6.84264	6.59575	26.9651	7.10883	21.1269	152.057	0.107219	0.474832	1.54279	2.37662	-3078.62	-2722.04			6.76378	37.0208	5.50742	18.4003
	2.71963	12.2952	5.24013	37.0592	21.8745	51.9886	3.15829	6.95249	6.92238	25.6245	7.22049	21.4863	151.497	0.107229	0.474377	1.53136	2.38513	-3098.03	-2573.68			6.75165	36.9741	5.67772	18.1104
	2.73323	12.3588	5.3955	36.1777	21.3492	50.4172	3.2341	7.07216	7.46806	24.6145	7.59693	21.8361	154.099	0.107227	0.474141	1.52284	2.39919	-3117.14	-2420.55			6.82918	35.9814	5.92477	18.0158
	2.76513	12.5628	5.4773	34.2614	20.5264	48.4494	3.30143	7.23462	8.03315	23.5043	7.83715	22.0351	157.918	0.107346	0.474362	1.51968	2.41723	-3136.22	-2277.65			6.93508	34.4124	6.18973	17.7922
	2.8003	12.7924	5.51485	32.3261	19.4008	46.0874	3.34581	7.40632	8.47903	22.3896	7.95608	22.3115	166.316	0.107672	0.47402	1.51575	2.4305	-3154.61	-2166.3			7.03586	32.6048	6.41038	17.5524
	2.82931	12.7629	5.51735	29.6543	18.1312	43.6636	3.56121	7.43572	9.18993	21.245	8.24254	22.7455	184.491	0.107438	0.473555	1.50678	2.44119	-3171.25	-2087.34			7.03653	30.483	6.72895	17.411
	2.87854	12.4693	5.65109	27.2137	16.134	40.2822	3.69385	7.58378	9.80294	19.7026	8.42865	22.9083	214.045	0.107083	0.473089	1.49251	2.452	-3186.74	-2033.54			6.99965	27.8766	7.02685	17.0132
	3.02856	12.3666	5.98881	24.1464	13.9016	35.7686	3.88865	7.78479	10.6474	18.3491	8.85193	22.7708	242.065	0.107127	0.472456	1.48769	2.46584	-3200.61	-2003.32			7.12799	24.6055	7.44028	16.6573
	3.12853	12.1336	6.35588	20.4464	12.0231	31.8997	4.21461	8.0235	11.0245	16.4957	9.22112	23.2513	255.443	0.107191	0.472059	1.48974	2.48724	-3212.26	-2004.92			7.20599	21.4564	7.75421	16.3227
	3.16405	11.9408	6.52516	17.6193	9.5395	27.0191	4.65719	7.95239	11.6123	14.7833	9.631	23.3506	257.353	0.107608	0.471481	1.48689	2.50651	-3221.37	-2034.57			7.21	18.0593	8.07397	15.9217
	3.2222	11.4836	6.67501	14.7362	8.20361	23.5092	5.12077	7.79559	11.9672	13.1737	10.1428	23.4546	268.426	0.107584	0.471352	1.48346	2.51776	-3227.82	-2096.07			7.12695	15.483	8.29453	15.5904
	3.16428	10.9069	6.82102	12.1352	6.57961	19.6998	5.542	7.63607	12.032	11.8404	10.2921	23.2274	286.358	0.108084	0.471533	1.48279	2.52564	-3230.98	-2193.85			6.96406	12.8049	8.40337	15.12
	3.09505	10.1614	6.82852	10.9421	5.68715	16.7879	5.89818	7.39608	12.0954	10.7467	10.4547	23.0343	298.394	0.108457	0.472389	1.47963	2.53433	-3231.78	-2314.71			6.69498	11.1391	8.46323	14.7452
	3.01518	9.48113	6.75057	10.0318	4.64534	14.06	6.12424	7.11421	12.1044	9.97948	10.7873	23.0586	302.102	0.108837	0.472138	1.48045	2.53782	-3229.83	-2443.53			6.41563	9.57904	8.44761	14.6085
	2.92454	8.74244	6.72349	8.95565	4.00082	12.2467	6.27618	6.86523	11.8343	9.50658	10.9811	22.7862	302	0.10938	0.472308	1.47993	2.54037	-3225.04	-2572.32			6.13016	8.40105	8.32523	14.4246
	2.85829	8.2745	6.89107	8.4787	3.41282	10.7591	6.48478	6.6201	11.4275	9.21851	11.1911	22.3173	298.145	0.109513	0.472596	1.47777	2.54354	-3218.59	-2692.65			6.00796	7.5502	8.17745	14.2423
	2.74937	8.12988	6.77068	7.99921	3.0785	9.26105	6.53626	6.34547	11.2505	8.87399	11.3414	22.0435	285.219	0.109971	0.473337	1.48101	2.5471	-3210.55	-2802.28			5.88331	6.77959	8.04408	14.0863
	2.58284	7.82411	6.54419	7.90357	2.76195	7.62699	6.48317	5.95723	10.8574	8.69874	11.3536	21.9486	262.612	0.110272	0.473635	1.47119	2.55035	-3201.59	-2900.4			5.65038	6.0975	7.76592	14.0003
	2.4403	7.54103	6.09195	8.00344	2.59309	6.83064	6.36924	5.41943	10.577	8.71513	11.2565	21.256	241.758	0.110981	0.473916	1.46186	2.55103	-3192.23	-2987.43			5.35776	5.80906	7.45521	13.7425
	2.38055	7.45048	5.81111	7.97664	2.4836	6.13737	6.02553	5.01921	10.0971	8.5945	11.0357	20.237	237.684	0.11103	0.474029	1.45913	2.54308	-3182.19	-3061.67			5.21404	5.53254	7.04728	13.2891
	2.24709	7.47869	5.58626	8.15806	2.37115	5.78434	5.6674	4.79588	9.71551	8.57055	10.8628	19.5946	243.603	0.110943	0.474532	1.45323	2.5411	-3171.02	-3120.89			5.10401	5.43785	6.72626	13.0093
	2.19674	7.50182	5.25146	8.26128	2.30204	5.43943	5.24231	4.58458	9.32706	8.49538	10.6563	19.192	244.771	0.111048	0.47478	1.44718	2.54576	-3159.04	-3166.08			4.98334	5.33425	6.38465	12.7812
	2.19218	7.54467	5.13266	8.23967	2.30524	5.19215	4.74681	4.33434	8.80103	8.44405	10.4896	19.3911	236.945	0.110917	0.474782	1.43986	2.54463	-3146.21	-3201.12			4.9565	5.24569	5.96073	12.7749
	2.20424	7.89686	5.08085	8.14473	2.32518	5.0006	4.37006	4.25058	8.2864	8.38736	10.0932	19.1972	227.924	0.110456	0.474992	1.42736	2.54088	-3133.1	-3226.2			5.06065	5.15683	5.63568	12.5592
	2.19663	8.12153	5.15502	8.10379	2.28857	4.72746	4.06003	4.04264	7.90453	8.37943	9.85118	18.7654	222.315	0.110496	0.474892	1.41199	2.53916	-3122.17	-3242.27			5.15773	5.03994	5.33573	12.332
	2.1729	8.12348	5.21631	8.00396	2.28587	4.42049	3.62904	3.92642	7.49617	7.94348	9.67442	18.5204	220.325	0.110164	0.475506	1.40713	2.53535	-3114.35	-3252.11			5.1709	4.90344	5.01721	12.0461
	2.18453	8.35905	5.18406	7.86737	2.28244	4.0044	3.19004	3.79333	6.90845	7.69977	9.34311	18.5403	219.009	0.110363	0.475222	1.40693	2.53208	-3108.51	-3259.97			5.24255	4.71807	4.63061	11.8611
	2.19396	8.5319	5.32348	7.57249	2.26076	3.69014	2.97502	3.66761	5.97749	7.57098	8.98326	18.3772	218.63	0.110548	0.475447	1.40907	2.53145	-3104.35	-3266.86			5.34978	4.5078	4.20671	11.6438
	2.19323	8.79018	5.46515	7.04319	2.25539	3.48174	2.71533	3.59055	5.39039	7.14816	8.6636	18.2218	215.666	0.110902	0.474891	1.40734	2.53215	-3099.87	-3272.69			5.48285	4.26011	3.89876	11.3445
	2.21555	9.12966	5.50615	6.67656	2.24918	3.35031	2.5166	3.54105	4.89802	6.91617	8.50167	18.3632	211.947	0.110991	0.474717	1.39554	2.53039	-3095.29	-3277.67			5.61712	4.09202	3.65189	11.2604
	2.2639	9.28298	5.60926	6.26181	2.22187	3.30416	2.39408	3.55144	4.32062	6.5993	8.34595	18.3052	204.633	0.111236	0.47458	1.39042	2.53402	-3091.76	-3282.65			5.71871	3.92928	3.42204	11.0835
	2.25793	9.57716	5.77967	5.70652	2.21172	3.31798	2.33455	3.37473	3.9165	6.41849	8.08863	18.2755	194.622	0.111261	0.47428	1.38789	2.54427	-3089.41	-3287.48			5.87159	3.74541	3.20859	10.9275
	2.21434	9.82659	5.93875	5.22564	2.20816	3.3052	2.26698	3.37206	3.87948	6.14319	7.75699	17.6784	188.92	0.111457	0.473995	1.37841	2.55373	-3088.29	-3291.44			5.99323	3.57967	3.17284	10.5262
	2.19064	9.71051	5.90723	4.98063	2.18437	3.33026	2.31347	3.35318	3.86926	5.78667	7.44247	16.9968	184.97	0.111866	0.474102	1.37751	2.56992	-3088.33	-3294.68			5.93613	3.49842	3.17864	10.0753
	2.17259	9.81606	5.96565	4.75632	2.17525	3.30851	2.31835	3.32006	3.94264	5.57387	7.06935	16.4112	181.655	0.112421	0.473934	1.37191	2.58345	-3088.74	-3297.85			5.98477	3.41336	3.19368	9.68482
	2.167	9.83836	5.81248	4.50873	2.15503	3.28143	2.35142	3.34594	4.03138	5.44328	6.48875	15.899	173.999	0.112522	0.473452	1.35716	2.58572	-3087.37	-3301.09			5.93928	3.31506	3.24292	9.27702
	2.12937	9.56063	5.78205	4.33815	2.13032	3.25422	2.3493	3.47492	4.14763	5.46524	6.09076	15.0857	163.346	0.112453	0.473452	1.34864	2.59461	-3084.72	-3303.71			5.82402	3.24089	3.32395	8.88055
	2.11702	9.35849	5.86107	4.30758	2.10927	3.18215	2.35741	3.55027	4.25684	5.50807	5.80812	14.1035	151.332	0.112376	0.473261	1.33878	2.60415	-3081.24	-3305.68			5.77886	3.19967	3.38817	8.47324
	2.08694	9.1719	5.70838	4.36544	2.10947	3.19099	2.34982	3.51954	4.57468	5.58568	5.49727	13.2217	144.573	0.111974	0.473352	1.33252	2.61454	-3078.67	-3307.63			5.65574	3.22197	3.48135	8.10155
	2.0581	8.87964	5.68578	4.55138	2.10605	3.20364	2.36601	3.60202	4.91381	5.57369	5.21591	12.4496	145.354	0.111587	0.473744	1.33182	2.6255	-3077.24	-3309.46			5.54118	3.28702	3.62728	7.7464
	2.04065	8.57643	5.63207	4.53804	2.12333	3.17372	2.32709	3.61448	5.23076	5.50792	5.08529	11.3231	147.309	0.111479	0.474436	1.32987	2.63095	-3076.81	-3310.69			5.41638	3.27836	3.72411	7.30543
	2.05883	8.17075	5.5167	4.50205	2.09412	3.12288	2.31903	3.70906	5.56982	5.39945	4.99881	10.2705	147.722	0.111281	0.474214	1.32345	2.63285	-3077.48	-3311.47			5.24876	3.23968	3.86597	6.88959
	2.07821	7.7291	5.29618	4.46432	2.07067	3.12532	2.29179	3.84574	6.03671	5.27989	4.86841	9.51535	145.715	0.110552	0.474991	1.32414	2.63533	-3079.54	-3312.32			5.0345	3.2201	4.05808	6.55455
	2.08238	7.58397	5.22839	4.38468	1.99454	3.07013	2.23383	3.92741	6.37611	5.2584	4.64764	8.88154	139.502	0.110163	0.475108	1.32249	2.64121	-3082.35	-3313.13			4.96491	3.14978	4.17912	6.26253
	2.09888	7.20456	5.00811	4.3575	1.95084	3.03868	2.18265	4.13936	6.61101	5.1246	4.63076	8.02906	139.856	0.109474	0.474839	1.3162	2.64381	-3084.97	-3313.63			4.77051	3.11567	4.31101	5.92814
	2.084	6.94202	4.84249	4.38819	1.9542	3.03497	2.12803	4.26035	6.75738	4.92819	4.62495	7.67161	153.338	0.109415	0.475157	1.3251	2.65923	-3087.33	-3313.78			4.62284	3.12579	4.38192	5.74159
	2.11551	6.89876	4.79186	4.43068	1.95594	3.01261	2.10245	4.29074	7.06267	4.70226	4.54657	7.56326	169.806	0.109139	0.475379	1.33112	2.67376	-3089.85	-3313.96			4.60204	3.13308	4.48529	5.60403
	2.09008	6.83979	4.55819	4.39379	1.94068	3.04575	2.06884	4.46231	7.30667	4.40532	4.56409	7.54766	177.389	0.108989	0.475699	1.33473	2.68068	-3091.95	-3314.31			4.49602	3.12674	4.61261	5.50569
	2.08887	6.63166	4.45841	4.40716	1.8791	3.03937	2.04341	4.6391	7.46532	4.12525	4.56272	7.50133	179.615	0.108623	0.475929	1.35147	2.68485	-3093.34	-3314.53			4.39298	3.10855	4.71594	5.39644
	2.10508	6.63818	4.44835	4.262	1.87677	2.99705	2.05276	4.80368	7.48004	4.00868	4.52845	7.63043	188.873	0.108289	0.475845	1.35416	2.68835	-3094.41	-3314.54			4.39721	3.04527	4.77883	5.38919
	2.12862	6.77527	4.45401	4.18699	1.90324	3.04126	2.06756	4.96979	7.55326	3.94108	4.47124	7.69068	201.945	0.107544	0.475666	1.35217	2.69077	-3095.34	-3314.71			4.45263	3.04383	4.86354	5.36767
	2.11412	6.87269	4.5724	4.26716	1.92909	3.14852	2.12212	5.2213	7.75843	3.88463	4.29821	7.72671	216.738	0.107357	0.475331	1.35038	2.69257	-3096.04	-3315.05			4.51974	3.11492	5.03395	5.30318
	2.10181	7.05729	4.64302	4.1834	1.95945	3.19592	2.14282	5.39876	7.66579	3.82507	4.30527	7.56382	227.772	0.107309	0.475095	1.33977	2.69881	-3095.87	-3315.26			4.60071	3.11292	5.06913	5.23139
	2.08954	7.0403	4.74174	4.25586	2.03683	3.22393	2.15311	5.63458	7.61111	3.74636	4.28068	7.40677	237.965	0.107033	0.474873	1.33448	2.69906	-3095.37	-3315.27			4.62386	3.17221	5.13293	5.1446
	2.08238	7.2329	4.97411	4.24214	2.09091	3.30638	2.22514	5.7546	7.56719	3.76414	4.10023	7.64208	249.959	0.106487	0.475555	1.32163	2.69611	-3095.07	-3315.4			4.76313	3.21314	5.18231	5.16882
	2.07816	7.28897	5.17406	4.20818	2.11218	3.53226	2.2588	5.96119	7.63704	3.75312	3.98744	7.69632	260.396	0.105683	0.475668	1.32087	2.693	-3094.8	-3315.64			4.84706	3.28421	5.28567	5.14563
	2.0934	7.58976	5.33899	4.23624	2.20722	3.71094	2.29554	6.15364	7.57823	3.8092	3.99694	7.74032	258.575	0.104985	0.475996	1.3234	2.68268	-3093.96	-3315.74			5.00739	3.3848	5.34247	5.18215
	2.09644	7.89031	5.53003	4.33578	2.29287	4.07231	2.37844	6.28417	7.52674	3.85158	3.95367	7.89126	253.777	0.104633	0.476125	1.33562	2.68204	-3093.13	-3315.71			5.17226	3.56698	5.39645	5.23217
	2.08024	8.13175	5.73595	4.48925	2.42165	4.59403	2.42664	6.26992	7.38278	3.91914	3.91011	8.2185	253.91	0.104699	0.47646	1.33934	2.67674	-3092.91	-3315.67			5.31598	3.83498	5.35978	5.34925
	2.02566	8.49037	6.02664	4.8129	2.63992	5.2665	2.39125	6.34874	7.18267	4.05914	3.83503	8.39099	255.013	0.104703	0.477076	1.34861	2.67322	-3093	-3315.75			5.51422	4.23977	5.30756	5.42839
	1.96512	8.58149	6.04572	5.48906	3.07729	5.95029	2.39184	6.41815	7.06607	4.2572	3.77746	8.47054	255.155	0.104749	0.477247	1.35141	2.67454	-3092.44	-3315.76			5.53078	4.83888	5.29202	5.50173
	1.89932	8.78558	6.07297	6.11096	3.64434	6.92498	2.36806	6.4297	6.76037	4.60513	3.69826	8.25648	251.196	0.104807	0.476909	1.35676	2.66959	-3091.47	-3315.62			5.58596	5.56009	5.18604	5.51995
	1.87196	9.2242	6.14959	6.98201	4.28094	8.0429	2.36905	6.44117	6.56694	4.84407	3.56715	8.25587	244.713	0.104494	0.476209	1.36932	2.66224	-3091.21	-3315.52			5.74858	6.43528	5.12572	5.55569
	1.82725	9.72746	6.1289	8.13617	5.00829	9.17254	2.35462	6.37264	6.35231	5.27064	3.45634	8.56855	236.763	0.104127	0.476464	1.38082	2.65363	-3091.33	-3315.6			5.89454	7.439	5.02652	5.76517
	1.82226	9.7639	6.12521	9.84028	5.85396	10.3259	2.26381	6.26831	6.1439	5.79998	3.399	8.85715	232.302	0.103842	0.476391	1.39489	2.63851	-3091.02	-3315.61			5.90379	8.67337	4.89201	6.01871
	1.84306	9.997	6.18186	10.9838	6.67123	11.4116	2.21972	6.1948	5.88174	6.43407	3.27814	9.05828	227.707	0.103964	0.476393	1.40115	2.62225	-3090.9	-3315.57			6.00731	9.68887	4.76542	6.25683
	1.81609	10.799	6.19784	12.5466	7.28757	12.593	2.18446	6.08532	5.71081	6.72197	3.25496	9.17401	217.392	0.104104	0.476207	1.40277	2.62161	-3091.63	-3315.57			6.27098	10.8091	4.6602	6.38365
	1.80108	11.7114	6.15506	13.9433	7.81842	13.7985	2.0759	6.03781	5.55029	7.21034	3.18755	9.03907	209.657	0.104074	0.476185	1.40848	2.62106	-3092.9	-3315.69			6.55584	11.8534	4.55467	6.47899
	1.83015	12.6882	6.20771	15.7348	8.65971	14.9607	1.9854	6.11011	5.40541	7.7521	3.13888	9.12414	209.257	0.103796	0.476002	1.41827	2.6313	-3093.82	-3315.81			6.9087	13.1184	4.50031	6.6717
	1.85989	13.0467	6.10111	17.2961	9.52042	15.93	1.93323	6.15306	5.29969	8.12171	3.13056	8.98941	207.528	0.103268	0.475783	1.42982	2.6378	-3094.39	-3315.84			7.00255	14.2488	4.46199	6.74723
	1.86964	13.7716	6.05076	18.032	10.1221	16.5248	1.92594	6.11743	5.19293	8.39622	3.09669	8.88913	199.73	0.102803	0.475389	1.44399	2.64126	-3095.59	-3315.84			7.23067	14.893	4.4121	6.79401
	1.86402	14.2722	6.10191	19.062	10.5501	17.0669	1.8924	6.12401	5.18009	8.58712	3.07318	8.8932	189.185	0.10279	0.475728	1.44981	2.64737	-3097.43	-3315.92			7.41269	15.5597	4.39883	6.85117
	1.88481	14.6497	6.06728	19.9214	11.1229	17.4659	1.87316	6.16495	5.14253	8.72736	3.08018	8.88119	175.105	0.102417	0.47608	1.45066	2.64619	-3098.37	-3316.04			7.53394	16.1701	4.39355	6.89624
	1.92006	15.0556	6.1673	20.2638	11.4436	17.5763	1.85454	6.16027	4.94836	8.74098	3.08786	8.72373	168.769	0.102518	0.476613	1.45102	2.65311	-3099.12	-3316.06			7.71431	16.4279	4.32106	6.85086
	1.9169	15.8578	6.4495	20.2929	11.3603	17.4694	1.83508	6.19255	4.86843	8.56064	3.04437	8.6236	170.943	0.102559	0.476497	1.44683	2.6574	-3100.54	-3316.1			8.07474	16.3742	4.29869	6.74287
	1.93284	17.0164	6.56928	20.3147	11.2497	16.835	1.88172	6.37155	4.77084	8.28471	3.02487	8.41808	172.216	0.102711	0.476115	1.43561	2.65877	-3102.21	-3316.2			8.50616	16.1331	4.34137	6.57589
	1.97074	17.6617	6.80463	20.2044	11.3119	16.3642	1.88361	6.51008	4.5528	8.18785	2.95396	8.31486	165.172	0.102913	0.475919	1.42294	2.66141	-3103.46	-3316.35			8.81234	15.9602	4.3155	6.48556
	2.02137	17.5801	6.92899	20.0017	11.3791	15.6445	1.9073	6.64594	4.33513	7.9636	2.90211	8.26804	162.558	0.103104	0.475939	1.41562	2.6576	-3104.39	-3316.43			8.84349	15.6751	4.29612	6.37792
	2.05871	17.645	7.17157	19.0123	11.0588	14.6343	1.92497	6.62891	4.24553	7.5576	2.80766	8.00018	165.04	0.103101	0.475908	1.40819	2.64856	-3106.11	-3316.46			8.95843	14.9018	4.26647	6.12181
	2.12518	17.9601	7.50892	18.1088	10.6169	13.5163	1.98664	6.82807	4.15779	7.27559	2.76488	8.00964	165.982	0.103269	0.476032	1.39307	2.64029	-3109.01	-3316.55			9.19806	14.0807	4.32417	6.0167
	2.16513	18.0157	7.70315	17.7087	10.1233	12.6125	1.98511	7.02548	3.99448	7.10697	2.70105	8.13402	169.167	0.103816	0.47598	1.37915	2.64189	-3112.07	-3316.68			9.29465	13.4815	4.33502	5.98068
	2.31472	18.38	7.97676	17.1174	9.70345	11.325	1.95957	7.42593	3.83469	7.03786	2.66367	8.21677	176.406	0.104114	0.476254	1.36698	2.64805	-3115.1	-3316.77			9.55714	12.7153	4.40673	5.97277
	2.44813	18.8443	8.33026	16.2107	9.17584	10.4409	1.98754	7.66594	3.58319	6.85091	2.56936	8.27215	186.03	0.104962	0.476657	1.36419	2.65924	-3119.59	-3316.77			9.87424	11.9425	4.41222	5.89747
	2.57702	19.1087	8.47864	15.8179	8.59804	9.2182	2.0057	7.771	3.50699	6.89636	2.55232	8.75309	190.13	0.105875	0.476611	1.36793	2.66431	-3125.21	-3316.86			10.0548	11.2114	4.4279	6.06725
	2.76325	19.1601	8.67591	15.7295	8.34989	8.29694	2.01571	8.17595	3.45316	7.11147	2.60465	9.15975	193.457	0.10694	0.476585	1.36801	2.66746	-3130.4	-3316.93			10.1997	10.7921	4.54827	6.29196
	2.99285	19.4175	8.85264	15.6084	8.04502	7.74489	1.96824	8.45249	3.356	7.18544	2.66269	9.98339	202.474	0.10771	0.476781	1.3708	2.67614	-3135.01	-3316.9			10.421	10.4661	4.59224	6.61051
	3.12919	18.9579	8.94437	15.6647	7.86141	6.80439	1.98176	8.57677	3.21942	7.46098	2.74893	11.4345	222.887	0.108435	0.47702	1.3734	2.68156	-3140.08	-3316.8			10.3438	10.1102	4.59265	7.21479
	3.2537	18.9119	9.22538	15.8923	7.34733	6.15006	2.00834	8.73769	3.2198	7.96872	2.81528	12.9568	244.568	0.108813	0.477594	1.36735	2.68469	-3145.47	-3316.74			10.4637	9.79657	4.65528	7.9136
	3.35396	19.0243	9.28544	16.6948	7.26243	5.69839	2.0314	9.0177	3.23027	8.6208	3.10548	14.4703	260.7	0.10964	0.477438	1.35928	2.68616	-3150.65	-3316.75			10.5546	9.88521	4.75979	8.73219
	3.45719	19.1759	9.33585	17.3336	7.09907	5.20003	2.05019	9.0515	3.22052	9.53579	3.4718	16.4796	269.947	0.109958	0.477003	1.35502	2.68828	-3154.63	-3316.65			10.6563	9.87757	4.77407	9.82907
	3.49051	19.2519	9.45517	17.8762	6.89821	5.08741	2.1232	9.09785	3.28775	10.8284	3.95164	18.4249	271.232	0.110444	0.477086	1.34652	2.68079	-3157.19	-3316.51			10.7325	9.95393	4.83627	11.0683
	3.4628	19.4447	9.36796	18.6951	6.70596	5.21147	2.24244	9.00422	3.37288	12.3823	4.47139	21.3381	272.85	0.110318	0.476919	1.33568	2.67084	-3146.69	-3316.42			10.7585	10.2042	4.87318	12.7306
	3.39661	19.5893	9.28104	19.3105	6.41876	5.36934	2.28756	8.95772	3.44517	14.6574	5.48033	26.1637	273.855	0.110424	0.476563	1.32641	2.65736	-3106.57	-3316.35			10.7557	10.3662	4.89682	15.4338
	3.37595	19.8368	9.1782	20.3509	6.28678	5.91973	2.43082	8.954	3.57765	18.1147	7.05883	31.8744	276.267	0.11036	0.476094	1.30361	2.64394	-3002.86	-3316.17			10.797	10.8525	4.98749	19.016
	3.32448	20.4881	9.04131	21.3173	6.05348	6.44416	2.60348	8.80206	3.67905	23.5221	8.48141	37.3001	276.636	0.109959	0.476144	1.28561	2.62865	-2822.87	-3315.91			10.9513	11.2716	5.02819	23.1012
	3.18594	21.1096	8.97538	22.0807	5.82393	7.18554	2.80415	8.67346	3.80138	29.0228	9.94931	41.9139	272.187	0.109984	0.475872	1.27766	2.62655	-2563.01	-3315.7			11.0903	11.6967	5.093	26.962
	3.04935	21.1395	8.83215	22.7402	5.57463	8.12988	2.95692	8.71752	3.88168	34.7156	11.7329	45.9526	259.418	0.109587	0.475784	1.27015	2.62508	-2234.25	-3315.5			11.007	12.1482	5.18537	30.8004
	3.04465	21.2835	8.59135	22.8893	5.39046	9.14124	3.16185	8.71341	3.98004	39.482	13.2896	51.162	245.511	0.109418	0.475178	1.27698	2.62149	-1871.42	-3315.21			10.9732	12.4737	5.2851	34.6445
	3.00618	21.5073	8.619	22.5353	5.1203	9.77264	3.3059	8.47525	4.07814	43.2728	14.2355	56.2052	238.259	0.109223	0.474605	1.28078	2.61795	-1475.55	-3314.84			11.0441	12.4761	5.28643	37.9045

## Sheet: P206 U3
	Ra Li	Oi Li	Oe Li	MF Li	ICO Li	LO Li	Ra Re	Oi Re	Oe Re	MF Re	ICO Re	LO Re	EKG	Kippwinkel	Rotwinkel	Kraft x	Kraft y	Druck li	Druck re			Bauch links	Rücken links	Bauch rechts	Rücken rechts
	3.35045	7.3637	6.69186	38.0119	8.65594	12.2283	2.91522	14.9132	5.80356	45.5798	18.8587	40.3635	418.924	0.160214	0.432654	0.826496	2.56694	42	-920.295			5.802	19.632	7.87732	34.934
	3.3524	8.23367	6.73671	37.2339	9.08219	11.9172	2.9816	14.1021	5.67543	43.1364	18.8957	40.8847	427.542	0.160127	0.4325	0.832851	2.57653	35	-949.847			6.1076	19.4111	7.58638	34.3056
	3.34849	9.18756	6.72268	35.3435	9.59248	11.1091	2.96964	13.3783	5.63716	40.7847	18.6523	40.2518	428.352	0.16094	0.432307	0.839109	2.58702	1.01221	-984.284			6.41958	18.6817	7.32836	33.2296
	3.39951	9.94733	6.85205	31.7439	9.9705	10.7308	2.99457	12.7567	5.57949	38.2839	17.6963	38.7307	428.747	0.160744	0.432828	0.846144	2.59152	11	-1020.52			6.73296	17.4817	7.11026	31.5703
	3.47438	10.6248	7.05819	28.4415	10.3364	9.95739	3.00237	12.0324	5.52596	32.9326	16.1756	36.3468	433.504	0.160711	0.432854	0.848714	2.6098	-1716.29	L			7.05245	16.2451	6.85359	28.485
	3.57005	11.0122	7.18491	25.9122	10.5325	9.51504	2.97064	10.9553	5.44523	28.923	14.6249	33.9629	451.565	0.160297	0.432775	0.854741	2.62331	-1521.97	-1101.34			7.25572	15.3199	6.45704	25.8369
	3.60923	11.4634	7.42818	23.3908	10.9709	9.05104	2.97331	10.8941	5.40857	24.659	13.0148	31.3907	468.776	0.160177	0.432794	0.866725	2.63856	-1382.89	-1141.87			7.50026	14.4709	6.42532	23.0215
	3.58538	11.7824	7.39935	21.1598	10.9556	8.65076	2.95354	11.3968	5.14162	20.6396	11.5892	28.9746	484.041	0.160007	0.432839	0.879769	2.64307	-1303.15	-1180.76			7.58905	13.5887	6.49733	20.4011
	3.54914	11.7309	7.40253	18.4254	11.1351	8.49329	2.96047	11.509	5.10824	17.6731	10.1234	26.1526	505.267	0.159688	0.432527	0.886703	2.64528	-1291.35	-1214.54			7.56084	12.6846	6.5259	17.983
	3.43358	11.6496	7.36886	15.6331	10.9856	7.95209	2.90184	11.2064	5.0264	14.7586	9.16768	24.518	540.188	0.159767	0.432414	0.890389	2.64464	-1336.28	-1242.36			7.484	11.5236	6.3782	16.1481
	3.31939	11.291	7.25834	13.1823	10.4302	7.36103	2.7951	11.022	5.0427	13.1192	8.32735	22.5332	590.656	0.159543	0.432987	0.895828	2.64348	-1434.19	-1264.71			7.28956	10.3245	6.2866	14.6599
	3.28012	11.0025	6.9632	11.4022	10.0767	6.79812	2.78215	10.9123	5.35252	12.5835	7.92402	20.0898	640.377	0.158715	0.432793	0.896149	2.63692	-1571.94	-1282.55			7.08194	9.42564	6.34899	13.5324
	3.26103	10.7237	6.85623	10.1282	9.60554	6.47266	2.77222	10.6798	5.55351	12.2989	8.26008	19.0558	680.547	0.157729	0.432788	0.901401	2.62609	-1731.91	-1296.04			6.94698	8.73546	6.33517	13.2049
	3.2105	10.4332	6.58398	9.47275	9.12545	6.48818	2.76148	10.3963	5.64851	12.3033	8.55304	18.2762	705.664	0.156736	0.432256	0.902984	2.61262	-1899.95	-1303.74			6.74255	8.36213	6.26875	13.0442
	3.03254	10.3569	6.11438	9.2374	8.62156	6.50016	2.72267	9.84238	5.65494	12.2985	9.20028	17.6224	717.96	0.155534	0.431731	0.902793	2.59225	-2061.18	-1305.81			6.50128	8.11971	6.07333	13.0404
	2.89077	10.6962	5.60469	8.897	8.3701	6.73953	2.66617	9.0634	5.63618	12.2259	9.67863	17.2745	718.726	0.155151	0.431225	0.90075	2.5809	-2203.47	-1303.37			6.39721	8.00221	5.78858	13.0596
	2.7867	11.0274	5.03235	8.75971	7.99263	6.82736	2.5591	8.06949	5.58013	12.0176	9.76627	17.1598	719.726	0.154745	0.430563	0.907696	2.56402	-2332.97	-1296.7			6.28214	7.8599	5.4029	12.9812
	2.74167	11.1247	4.74805	8.12945	7.79386	6.92462	2.54426	6.94929	5.53616	11.569	9.86216	16.8484	717.519	0.154431	0.429771	0.904266	2.54572	-2452.8	-1287.45			6.20479	7.61598	5.0099	12.7599
	2.74133	12.0604	4.53416	7.33213	7.49075	6.9395	2.49915	6.03111	5.64117	10.3493	9.88948	16.319	724.469	0.153889	0.429613	0.904104	2.52837	-2562.52	-1278.84			6.4453	7.25413	4.72381	12.186
	2.78079	12.9848	4.63259	6.98828	7.85203	7.06813	2.48452	5.47584	5.70452	9.46522	9.74482	15.6709	723.897	0.153528	0.428932	0.90241	2.52014	-2660.74	-1271.04			6.7994	7.30282	4.55496	11.627
	2.79421	13.6818	4.77296	6.81707	7.93673	7.22614	2.4685	5.25789	5.65874	8.51913	9.41749	15.0859	701.325	0.153644	0.428581	0.896918	2.50824	-2745.65	-1265.22			7.083	7.32665	4.46171	11.0075
	2.84933	14.0966	4.96777	6.64015	8.04162	7.39182	2.41714	5.00919	5.51017	7.73368	9.16315	14.4258	658.614	0.154056	0.427789	0.888171	2.50725	-2816.66	-1262.79			7.30456	7.35786	4.31216	10.4409
	2.89378	14.3573	4.99093	6.65903	8.26073	7.47244	2.39998	4.94937	5.47589	7.71767	9.07568	13.5846	602.892	0.15407	0.42782	0.881663	2.50465	-2874.75	-1263.86			7.41401	7.46407	4.27508	10.126
	2.93841	14.4019	5.06822	6.77515	8.33047	7.3926	2.41233	4.71948	5.36223	7.64614	8.79875	12.5544	552.015	0.154535	0.428103	0.878089	2.50729	-2921.29	-1268.87			7.46951	7.4994	4.16468	9.66642
	2.9857	14.4681	5.16442	7.10059	8.48298	7.54009	2.37168	4.60253	5.39123	7.83901	8.57055	11.8376	510.725	0.154843	0.42812	0.868673	2.49809	-2959.65	-1277.16			7.53942	7.70789	4.12181	9.41574
	2.98035	14.5802	5.18968	7.49835	8.72895	7.72145	2.36798	4.56356	5.49949	8.07607	8.45307	11.3046	478.344	0.154908	0.428568	0.860612	2.49305	-2993.17	-1288.35			7.58343	7.98292	4.14368	9.27793
	3.02642	14.1923	5.24642	7.49113	8.7315	7.67411	2.37194	4.52975	5.71447	8.31194	8.67863	10.9305	448.457	0.154797	0.429143	0.848883	2.48976	-3019.52	-1301.39			7.48839	7.96558	4.20539	9.30701
	3.03621	13.8842	5.31999	7.49287	8.68232	7.57433	2.39879	4.51399	5.87508	8.59885	8.93047	10.488	411.669	0.154898	0.429536	0.838547	2.49546	-3040.97	-1316.14			7.41347	7.91651	4.26262	9.33911
	3.06356	13.2115	5.39932	7.37611	8.52229	7.56689	2.43674	4.50071	5.95039	8.6668	9.31275	10.2121	371.785	0.155315	0.430228	0.837526	2.50225	-3058.94	-1331.5			7.2248	7.82176	4.29595	9.39721
	3.0158	12.1001	5.23543	7.21135	8.2562	7.51637	2.44137	4.47368	5.98597	8.50616	9.70524	10.2817	329.357	0.154972	0.430401	0.839103	2.49802	-3075.49	-1348.31			6.78378	7.66131	4.30034	9.4977
	3.00325	11.4486	5.09835	7.0409	8.20482	7.41212	2.50048	4.60349	6.04955	8.39066	9.97039	10.1064	292.876	0.15443	0.430786	0.839469	2.49777	-3090.56	-1365.03			6.51674	7.55261	4.38451	9.48915
	2.94453	10.8323	4.95863	6.76056	8.3362	7.32023	2.55684	5.00399	6.09505	8.18572	10.167	9.52079	274.401	0.153956	0.432077	0.86552	2.49064	-3103.77	-1378.71			6.24517	7.47233	4.55196	9.29117
	2.94286	10.1783	4.91087	6.63628	8.4138	7.26237	2.56924	5.07882	6.15302	7.99009	9.99102	9.42172	270.427	0.153663	0.432614	0.899275	2.49405	-3116.62	-1388.17			6.01069	7.43748	4.60036	9.13428
	2.8789	9.89943	4.83443	6.40246	8.53456	7.41906	2.54223	5.26322	6.15623	7.81772	10.2128	9.34843	276.444	0.153151	0.433141	0.928988	2.48604	-3129.26	-1393.53			5.87092	7.45202	4.65389	9.12631
	2.84965	9.47551	4.88778	6.23426	8.35735	7.44533	2.58931	5.54585	6.09524	7.35829	10.0075	9.32492	280.799	0.152918	0.433517	0.948191	2.4883	-3140.87	-1396.29			5.73765	7.34565	4.74346	8.89688
	2.83541	9.14621	4.9623	5.99337	8.09296	7.30435	2.6346	5.89607	5.93378	7.20535	9.75177	9.1806	282.535	0.152491	0.43355	0.961828	2.48462	-3151.2	-1396.54			5.64798	7.13022	4.82148	8.71257
	2.8352	8.95366	4.98379	6.07842	7.90981	7.25929	2.65084	6.1728	5.84516	7.33448	9.78053	9.06207	288.658	0.15227	0.433644	0.967058	2.48859	-3161.51	-1394.97			5.59088	7.08251	4.8896	8.72569
	2.81601	8.99201	5.02676	6.54149	7.93789	7.26712	2.64253	6.42325	5.76154	7.17406	9.75718	9.31289	305.667	0.151768	0.4341	0.972829	2.49122	-3172.6	-1392.21			5.61159	7.24883	4.94244	8.74804
	2.77701	9.01023	5.04906	6.90737	8.06349	7.23008	2.69916	6.46693	5.65076	7.59843	9.39104	9.60103	327.832	0.151371	0.433843	0.97467	2.48637	-3182.88	-1388.95			5.6121	7.40032	4.93895	8.8635
	2.81627	8.93775	5.07005	7.18547	8.00008	7.2467	2.72651	6.53775	5.61718	7.77256	9.19242	9.80968	356.7	0.151651	0.434523	0.977138	2.48652	-3192.16	-1384.46			5.60802	7.47742	4.96048	8.92489
	2.78975	8.77806	5.006	7.40977	7.89493	7.50595	2.74224	6.46958	5.56739	7.84186	9.14341	9.84936	386.84	0.152557	0.434788	0.983666	2.48644	-3201.64	-1378.86			5.5246	7.60355	4.9264	8.94488
	2.79374	8.93321	4.90493	7.78411	7.84189	7.64384	2.74612	6.3094	5.47516	8.15251	8.95042	10.1789	410.852	0.153171	0.434188	0.982055	2.49038	-3211.04	-1373.4			5.54396	7.75661	4.84356	9.09394
	2.81175	9.0306	4.95948	7.95884	7.50221	7.74071	2.84966	6.31607	5.39431	8.23687	8.92059	10.8394	416.339	0.153928	0.434476	0.980418	2.48947	-3219.09	-1368.77			5.60061	7.73392	4.85335	9.33228
	2.82684	9.1138	4.90668	8.16735	7.07341	7.58605	2.8671	6.29457	5.44209	8.33436	9.01345	11.2131	409.27	0.154295	0.434289	0.965428	2.49556	-3225.92	-1363.97			5.61577	7.60894	4.86792	9.52031
	2.8162	9.12087	4.74289	8.40271	6.87927	7.39046	2.89779	6.22276	5.53761	8.63313	9.15761	11.8842	403.416	0.153908	0.43464	0.951817	2.49564	-3232.41	-1359.08			5.55999	7.55748	4.88605	9.89164
	2.88686	9.40221	4.71472	8.95884	6.7415	7.18038	2.86064	6.17745	5.66733	8.78851	9.33952	12.6092	413.927	0.154194	0.435276	0.950247	2.50798	-3238.41	-1354.89			5.66793	7.6269	4.90181	10.2458
	2.86984	9.76161	4.76878	9.02625	6.65311	6.78902	2.88418	6.15822	5.79236	8.67546	9.3586	12.9983	434.533	0.154043	0.436417	0.950499	2.51189	-3242.95	-1351.54			5.80008	7.48946	4.94492	10.3441
	2.8867	9.84618	4.68886	9.12495	6.49178	6.4774	2.93918	6.1372	5.93506	8.90908	9.5432	13.5693	449.077	0.153528	0.436888	0.949259	2.50852	-3245.96	-1348.65			5.80725	7.36471	5.00381	10.6739
	2.89382	9.70526	4.75981	9.31548	6.21258	6.2783	2.90722	6.19414	6.02204	8.93628	9.52512	13.4956	452.862	0.153264	0.437158	0.946714	2.51064	-3248.69	-1345.84			5.7863	7.26879	5.04113	10.6523
	2.86337	9.92869	4.81427	9.64095	6.16162	6.05876	2.85734	6.18532	5.98466	9.03645	9.43028	13.5986	443.665	0.152881	0.437381	0.945549	2.50791	-3251.14	-1343.65			5.86878	7.28711	5.0091	10.6884
	2.83609	10.2514	4.85475	9.89249	6.09942	5.75528	2.8132	6.13212	6.01621	9.15823	9.436	13.7125	429.848	0.152429	0.437386	0.935836	2.50352	-3252.42	-1342.24			5.98075	7.24906	4.98718	10.7689
	2.86425	10.1811	4.87079	9.93159	5.94683	5.5919	2.82472	6.06443	5.98506	8.96284	9.49826	13.6504	418.829	0.152159	0.437758	0.937132	2.50339	-3253.27	-1340.41			5.97206	7.15677	4.95807	10.7038
	2.85183	10.4599	4.85703	9.8867	5.83848	5.35919	2.79527	6.17138	5.87652	8.80404	9.37843	13.1169	411.835	0.15139	0.437939	0.935825	2.50483	-3254.59	-1337.97			6.05623	7.02812	4.94772	10.4331
	2.82286	11.1163	4.82654	9.88605	5.82634	5.25081	2.81277	6.27676	5.77923	8.61808	9.36237	12.9946	413.73	0.151915	0.438347	0.937857	2.50775	-3255.84	-1336.02			6.25522	6.98773	4.95625	10.325
	2.7893	11.5874	4.8532	9.72958	5.72057	5.02538	2.83278	6.3209	5.6827	8.30539	9.17302	13.0874	413.951	0.152301	0.438747	0.940549	2.51862	-3256.37	-1334.51			6.40996	6.82518	4.94546	10.1886
	2.73229	11.9513	4.75827	9.09177	5.6957	4.97653	2.89546	6.54168	5.75124	7.90425	8.91521	12.6494	403.42	0.152528	0.438436	0.936969	2.51966	-3256.48	-1332.36			6.48063	6.588	5.06279	9.82296
	2.77513	12.7073	4.69524	8.6664	5.58072	5.09962	2.87773	6.73202	5.7563	7.62403	8.7621	12.6259	383.031	0.152273	0.43777	0.93642	2.51573	-3256.73	-1329.84			6.72588	6.44892	5.12202	9.67068
	2.77817	13.0828	4.66878	8.33078	5.61368	5.13832	2.89735	6.81127	5.85217	7.18926	8.45978	12.4784	359.832	0.152564	0.436997	0.935915	2.51652	-3257.07	-1327.84			6.84325	6.36093	5.18693	9.37582
	2.73097	13.3311	4.63574	7.78997	5.59067	5.1674	2.95598	7.16565	5.9453	6.27872	8.7236	12.507	340.692	0.153024	0.436763	0.936605	2.52036	-3256.91	-1326.69			6.89926	6.18268	5.35564	9.16976
	2.74628	13.611	4.70939	7.47431	5.58547	5.21479	2.99219	7.58254	6.04962	6.19534	8.64877	12.5515	329.841	0.153214	0.436018	0.940445	2.52915	-3256.65	-1325.01			7.02223	6.09152	5.54145	9.13188
	2.80563	13.9814	4.70585	6.96519	5.43467	5.26904	3.02753	8.01697	6.34817	5.88941	9.08494	13.2383	321.065	0.153456	0.435255	0.936882	2.53885	-3256.51	-1322.91			7.16429	5.88963	5.79756	9.40422
	2.7715	14.2193	4.79736	6.72609	5.3949	5.16117	2.99659	8.4816	6.55846	5.98355	9.27368	13.4209	308.997	0.153688	0.434929	0.932876	2.55147	-3256.4	-1321.73			7.26271	5.76072	6.01222	9.55938
	2.79859	14.1881	4.89886	6.65767	5.40489	5.1453	2.98358	8.84865	6.72612	6.01317	9.59479	13.7163	297.208	0.153972	0.434038	0.928057	2.57199	-3255.94	-1321.22			7.29518	5.73595	6.18611	9.77477
	2.8325	13.8633	4.97393	6.28992	5.37218	5.11036	3.01396	9.71442	6.86502	6.07195	9.91889	14.2112	290.949	0.153796	0.43384	0.916286	2.59042	-3255.37	-1320.46			7.22324	5.59082	6.53113	10.0673
	2.90115	13.4415	5.00872	6.25481	5.41109	5.10637	3.078	10.5964	7.03972	6.20346	10.2881	14.2935	286.756	0.15388	0.432755	0.900108	2.60109	-3255.23	-1319.46			7.11711	5.59076	6.9047	10.2617
	2.88668	13.125	5.13465	6.22743	5.38955	5.11454	3.07184	11.4872	7.05807	6.33685	10.6339	14.9599	294.088	0.153996	0.431418	0.885392	2.60877	-3255.48	-1319.52			7.04879	5.57717	7.20571	10.6435
	2.85366	12.3974	5.1352	6.20415	5.42184	5.11438	3.09076	11.9837	7.04651	6.45568	10.8456	15.4434	305.633	0.155254	0.430295	0.878676	2.6282	-3255.55	-1320.31			6.79544	5.58012	7.37364	10.9149
	2.8779	12.1486	5.23342	6.22565	5.40993	5.06828	3.14102	12.8296	7.08024	6.57951	10.9821	15.5652	316.909	0.156445	0.430045	0.875059	2.65248	-3255.66	-1320.69			6.75331	5.56795	7.68362	11.0423
	2.91571	12.0691	5.39329	6.34236	5.4976	5.05867	3.1943	13.0716	7.2746	6.72084	11.3011	15.7064	324.163	0.156847	0.43062	0.881519	2.67158	-3255.98	-1320.86			6.7927	5.63288	7.84683	11.2428
	2.93213	11.7678	5.63483	6.45377	5.52056	5.08267	3.23283	13.3143	7.38052	6.70156	11.538	15.9356	324.778	0.157099	0.431052	0.880273	2.67869	-3256.16	-1321.94			6.77826	5.68566	7.97587	11.3917
	2.93193	11.0803	5.88042	6.44627	5.5123	4.98349	3.24705	13.6423	7.34123	6.75545	11.538	15.6464	320.646	0.15674	0.43116	0.885625	2.68109	-3256.23	-1323.99			6.63087	5.64735	8.07685	11.3133
	2.93306	10.556	6.16537	6.49145	5.49597	5.03185	3.28268	14.2825	7.3842	6.69961	11.7407	15.6874	313.591	0.156874	0.43113	0.884886	2.67845	-3256.16	-1325.5			6.55148	5.67309	8.31646	11.3759
	2.98055	10.0977	6.21398	6.54251	5.47845	5.14338	3.28987	14.8485	7.53059	6.79836	11.8387	15.7809	303.898	0.157372	0.430777	0.884739	2.66696	-3256.23	-1326.67			6.43075	5.72144	8.55631	11.4726
	3.01965	9.66946	6.56518	6.64697	5.54042	5.27138	3.30611	15.1526	7.59245	6.85233	11.8112	15.8293	295.077	0.157481	0.430552	0.894315	2.65319	-3256.19	-1328.72			6.4181	5.81959	8.68374	11.4976
	2.99159	9.35928	6.80542	6.76442	5.53916	5.38608	3.30456	15.4736	7.72533	6.79274	12.0652	15.1417	290.384	0.157867	0.431362	0.906921	2.64544	-3255.82	-1331.06			6.38543	5.89655	8.83449	11.3332
	3.07546	8.96686	6.9451	7.01128	5.60244	5.4618	3.37361	15.454	7.88459	6.83101	12.1176	14.4842	285.683	0.157929	0.432315	0.914062	2.64122	-3255.48	-1332.66			6.32914	6.02517	8.90405	11.1442
	3.11321	8.41199	7.35659	7.20057	5.5128	5.42733	3.43445	15.8891	8.08462	6.88238	12.5567	13.5939	277.599	0.15752	0.433325	0.924588	2.63867	-3255.22	-1334.07			6.29393	6.0469	9.13607	11.011
	3.13425	8.02604	7.7307	7.30448	5.56587	5.59997	3.42158	16.3999	8.34841	6.93454	13.2472	13.0572	265.39	0.157375	0.433495	0.931271	2.63015	-3254.83	-1336.41			6.29699	6.15677	9.38996	11.0796
	3.17371	7.61791	8.05498	7.28856	5.5581	5.6147	3.34106	17.1071	8.38487	7.0211	13.4165	12.5104	250.961	0.157327	0.432865	0.927512	2.61563	-3254.22	-1337.6			6.2822	6.15378	9.611	10.9827
	3.1885	7.54138	8.1944	7.35976	5.61194	5.75809	3.34221	17.4834	8.35894	7.29478	13.9464	12.1764	242.089	0.157013	0.432928	0.925029	2.60924	-3253.72	-1335.64			6.30809	6.24326	9.72818	11.1392
	3.22874	7.42767	8.47735	7.41567	5.65684	5.89612	3.33174	17.8251	8.27464	7.50465	14.3456	11.7428	245.995	0.157251	0.433706	0.912987	2.60731	-3253.33	-1333.13			6.37792	6.32288	9.81048	11.1977
	3.23728	7.70913	8.59625	7.60828	5.68429	6.10408	3.32767	17.6393	8.21531	7.85582	14.919	11.4544	264.008	0.15738	0.43351	0.911175	2.60752	-3252.98	-1327.26			6.51422	6.46555	9.72742	11.4097
	3.22952	8.15025	8.80667	7.8616	5.71324	6.36732	3.28595	17.4435	8.24239	8.46881	15.5907	11.0779	298.49	0.157295	0.43317	0.914817	2.61173	-3252.66	-1317.09			6.72881	6.64739	9.65728	11.7125
	3.21132	8.22388	8.67726	8.18645	5.81714	6.66574	3.26451	17.1694	8.35596	9.13201	16.4559	9.9923	334.637	0.157097	0.432864	0.915051	2.60898	-3252.55	-1308.54			6.70415	6.88977	9.59661	11.8601
	3.19344	8.27776	8.65334	8.83857	5.93159	7.21281	3.16948	16.7062	8.35027	9.75984	16.7906	9.97031	357.433	0.156896	0.432873	0.912236	2.60431	-3252.66	-1304.19			6.70818	7.32765	9.40865	12.1736
	3.14351	8.53305	8.64899	9.42217	6.06705	7.97124	3.0544	16.5238	8.26854	10.5728	17.3745	9.81768	373.038	0.156852	0.432261	0.909797	2.59805	-3252.88	-1306.25			6.77518	7.82015	9.28223	12.5883
	3.09435	9.21018	8.5637	10.6147	6.44407	8.88	2.9409	15.8329	8.12515	12.0807	17.6954	9.78952	383.043	0.157062	0.431756	0.905743	2.58186	-3253.01	-1310.04			6.95608	8.64627	8.96633	13.1885
	3.03211	9.57143	8.384	12.2802	7.02886	10.6906	2.84595	14.7962	7.79151	13.6087	17.459	9.83854	388.686	0.157166	0.431417	0.910173	2.55774	-3253.29	-1313.25			6.99585	9.99989	8.47788	13.6354
	3.0114	10.0551	8.25216	14.6858	7.95423	13.3181	2.82776	13.6622	7.51643	15.3969	17.2208	10.2085	392.801	0.157005	0.431601	0.921448	2.54379	-3253.56	-1317.49			7.10622	11.986	8.00215	14.2754
	2.9619	10.645	8.25847	18.7829	9.68429	16.7285	2.75521	12.6961	7.48503	17.7106	16.8074	10.7918	395.339	0.157278	0.431433	0.926098	2.53755	-3253.89	-1324.5			7.28846	15.0652	7.64545	15.1033
	2.99011	11.2941	7.7603	23.5895	12.3705	21.6134	2.70189	11.912	7.33829	19.6909	16.2647	11.8873	397.305	0.1572	0.430837	0.943387	2.52596	-3254.07	-1330.72			7.34816	19.1911	7.31739	15.9476
	2.97357	11.5183	7.48997	28.7284	14.7849	26.1029	2.67608	11.14	7.36607	21.494	15.568	12.6634	391.646	0.156567	0.431726	0.948359	2.50233	-3254.13	-1338.09			7.32727	23.2054	7.0607	16.5751
	3.00626	11.4408	7.08091	33.8674	17.2739	31.4477	2.62418	10.3611	7.18266	23.376	14.6602	14.0476	371.538	0.156006	0.432824	0.953966	2.48857	-3254.18	-1347.62			7.176	27.5297	6.72266	17.3613
	3.03496	12.1326	6.76412	37.72	20.3819	36.992	2.56799	9.53942	6.84597	25.1005	13.4357	15.3268	338.844	0.156296	0.43327	0.951876	2.48132	-3254.06	-1354.06			7.31057	31.698	6.31779	17.9544
	3.14212	12.7421	6.5702	41.7412	23.8362	43.153	2.61582	8.72011	6.82932	27.1224	12.9699	16.5638	315.103	0.156698	0.433401	0.961407	2.4755	-3253.67	-1351.98			7.48482	36.2435	6.05508	18.8853
	3.25799	13.4899	6.37462	48.2128	27.7339	50.6952	2.65159	8.0083	6.77479	28.3005	12.5038	17.5526	307.41	0.156954	0.434142	0.968235	2.46323	-3253.08	-1320.13			7.70749	42.214	5.81156	19.4523
	3.36645	13.6115	6.20988	52.4409	30.1528	55.1521	2.7019	7.52333	6.68487	29.0287	11.6667	18.2831	311.221	0.156438	0.434807	0.975179	2.45624	-3252.4	-1233.97			7.72928	45.9153	5.6367	19.6595
	3.49272	13.7495	6.01566	56.0886	31.8021	58.4079	2.71713	7.45452	6.78392	29.8436	11.3947	18.8405	309.772	0.15595	0.436047	0.978403	2.45841	-3251.5	-1078.2			7.75264	48.7662	5.65186	20.0263
	3.53782	13.8172	5.707	59.0136	33.3	60.9239	2.71562	7.94726	6.76521	31.0772	10.8792	19.4092	304.864	0.155528	0.436524	0.980561	2.46516	-3250.35	-874.029			7.68734	51.0792	5.80936	20.4552
	3.63669	13.6295	5.44201	60.1102	33.8813	62.4416	2.76838	8.07249	6.74318	31.5642	10.1145	19.8541	304.39	0.154625	0.437096	0.987809	2.46944	-3248.87	-636.665			7.56939	52.1444	5.86135	20.511
	3.57081	13.3553	5.29202	60.0281	34.1009	62.601	2.7597	8.2576	6.69544	31.4238	9.79323	19.9687	304.175	0.153945	0.437873	0.994911	2.47324	-3247.32	-393.726			7.40605	52.2434	5.90425	20.3952
	3.57496	13.1904	5.26063	58.5416	33.5577	62.0603	2.7078	8.72917	6.60441	31.0638	9.75884	19.9099	306.732	0.153719	0.437581	1.00736	2.47773	-3245.84	-158.254			7.34199	51.3865	6.01379	20.2442
	3.47094	13.3328	5.32867	56.2085	32.4863	59.7921	2.6697	9.17961	6.62562	30.0718	9.85284	19.724	311.858	0.153525	0.43729	1.0253	2.48347	-3244.33	91.5769			7.37747	49.4956	6.15831	19.8829
	3.51559	13.1269	5.49196	53.9108	30.6998	56.7808	2.66501	9.77368	6.7711	28.8525	9.93383	19.4943	315.063	0.153124	0.43673	1.04405	2.49816	-3243.07	334.654			7.37816	47.1305	6.40326	19.4269
	3.43671	12.9848	5.43023	50.2405	28.0942	51.7843	2.59689	10.2021	6.60713	27.1161	10.2352	19.2987	318.436	0.152329	0.436223	1.05931	2.51168	-3242.25	570.604			7.28392	43.373	6.4687	18.8833
	3.35181	12.7434	5.48018	43.6502	24.0556	43.9502	2.55811	10.3723	6.81094	25.6365	10.8431	19.7719	316.294	0.151707	0.434989	1.07051	2.53279	-3241.83	780.847			7.1918	37.2186	6.58045	18.7505
	3.32757	12.866	5.31536	37.8292	21.0695	38.4522	2.58447	10.454	6.92802	24.0195	11.2518	20.4208	307.911	0.150999	0.434417	1.07165	2.55444	-3241.87	935.215			7.16964	32.4503	6.6555	18.564
	3.25426	13.2874	5.26424	32.2004	18.5167	32.8632	2.60817	10.2185	6.85671	21.9287	11.6933	20.7614	297.743	0.150948	0.434021	1.06818	2.56676	-3242.42	1017.14			7.26864	27.8601	6.56114	18.1278
	3.24632	13.2748	5.01354	25.2957	15.1709	26.997	2.65571	9.68297	6.95215	18.7017	12.0612	20.669	292.416	0.150925	0.434052	1.06339	2.57715	-3243.25	1052.21			7.17823	22.4879	6.43028	17.144
	3.19215	13.2617	4.91782	19.3873	12.6819	21.7699	2.64833	9.3913	7.01864	15.8985	12.5231	20.4375	290.024	0.151398	0.433625	1.05139	2.59558	-3244.11	1061.1			7.1239	17.9464	6.35276	16.2864
	3.15696	13.4533	4.89107	14.5136	9.78431	17.0126	2.64899	8.91602	6.96506	14.1538	12.6328	20.2297	288.611	0.151649	0.433468	1.03715	2.61183	-3244.86	1057.98			7.16711	13.7702	6.17669	15.6721
	3.17687	13.2796	4.8347	11.6548	8.0173	12.7805	2.64217	8.55255	6.82774	11.7634	12.8991	19.8186	280.428	0.151864	0.432763	1.02431	2.62698	-3245.36	1049.14			7.09707	10.8176	6.00749	14.827
	3.23458	12.8863	4.85471	9.16931	7.08306	9.9181	2.69527	8.60892	6.69842	10.5617	12.844	19.2295	270.01	0.151666	0.433132	1.00226	2.63709	-3245.32	1035.98			6.99186	8.72349	6.00087	14.2118
	3.18529	12.4824	4.88944	8.85882	6.6857	8.81744	2.68762	8.44082	6.60549	9.56258	12.9204	18.7214	262.107	0.151581	0.433001	0.976711	2.63625	-3244.63	1019.62			6.85237	8.12065	5.91131	13.7348
	3.21172	12.0169	4.97452	9.092	6.52299	7.92989	2.6659	8.22667	6.44859	9.0413	12.6489	18.2216	259.21	0.151868	0.432562	0.94811	2.63159	-3243.14	1002.76			6.73437	7.8483	5.78039	13.3039
	3.19219	11.2415	4.8861	10.5127	6.45864	7.52319	2.68945	8.13258	6.05914	9.19551	12.049	17.0081	259.228	0.152448	0.432999	0.922474	2.63219	-3240.92	986.08			6.43993	8.16484	5.62706	12.7509
	3.14799	10.162	4.98734	12.1129	6.53114	7.17197	2.60031	8.16135	5.94308	9.65295	11.5679	15.8618	256.359	0.153324	0.432699	0.901969	2.63865	-3237.94	967.732			6.0991	8.60533	5.56825	12.3609
	3.11639	8.9983	5.26315	12.5736	6.68701	6.83425	2.53278	8.17934	5.70735	9.54529	10.9629	14.8795	252.282	0.152738	0.43248	0.889902	2.63826	-3234.23	947.323			5.79261	8.69829	5.47316	11.7959
	3.12103	8.30921	5.72182	13.0866	6.97899	6.74413	2.40088	8.22475	5.47499	9.61261	10.2996	14.1165	249.659	0.15255	0.432269	0.875214	2.63963	-3230.22	925.999			5.71736	8.93656	5.36687	11.3429
	3.0865	7.83193	6.47523	13.3449	7.1498	6.71381	2.32245	8.63971	5.31678	9.68649	9.59963	13.6016	248.224	0.152262	0.431699	0.858613	2.62981	-3226.31	905.159			5.79789	9.0695	5.42631	10.9626
	3.10999	7.14847	7.02417	13.7347	7.63152	6.70821	2.32244	9.0319	5.23826	9.61962	9.18881	13.1765	244.81	0.151956	0.430957	0.849897	2.61654	-3222.28	882.951			5.76088	9.35816	5.53087	10.6616
	3.12482	6.82604	7.49415	14.2927	7.79973	6.74127	2.3296	9.22926	5.20631	9.58607	8.73229	13.2512	240.296	0.152094	0.431154	0.838365	2.60681	-3218.29	859.656			5.815	9.61123	5.58839	10.5232
	3.09013	6.61912	7.83426	14.8319	8.28866	6.66619	2.32073	9.34912	5.20745	9.70304	8.47704	13.4778	239.877	0.152802	0.431228	0.841157	2.60752	-3214.77	837.944			5.84784	9.92891	5.62576	10.5526
	3.02795	6.32868	8.03883	15.2933	8.51804	6.68053	2.27633	9.17758	5.20793	9.45835	8.0718	13.7774	251.445	0.153569	0.430933	0.846132	2.61039	-3211.76	817.484			5.79849	10.164	5.55395	10.4359
	3.01113	6.0355	8.21058	15.6444	8.6891	6.65352	2.298	9.1577	5.20732	9.22661	7.72468	13.5261	273.183	0.15397	0.431423	0.850208	2.61112	-3209.45	797.16			5.7524	10.329	5.55434	10.1591
	3.02902	5.8025	8.41287	14.8718	8.94675	6.64968	2.23777	9.16266	5.12361	8.80851	7.49156	13.7748	292.562	0.154143	0.431021	0.859058	2.60451	-3207.83	777.343			5.74813	10.1561	5.50801	10.025
	3.0089	5.74473	8.64975	13.9967	9.14225	6.59953	2.21292	9.01343	4.93138	7.88606	7.32708	13.9127	304.609	0.154038	0.431243	0.866386	2.59369	-3207.06	759.96			5.80113	9.91282	5.38591	9.70863
	3.05813	5.68784	8.71866	13.7383	9.34743	6.55189	2.20451	9.03342	4.83577	7.58716	7.26799	14.4008	319.589	0.155106	0.43086	0.868534	2.58987	-3207.01	744.084			5.82154	9.8792	5.3579	9.75197
	2.96766	5.88149	8.63887	13.4678	9.57636	6.48043	2.26603	8.99293	4.84876	7.45292	7.47823	14.718	342.382	0.155691	0.430818	0.873882	2.57175	-3207.09	728.284			5.82934	9.84155	5.36924	9.88304
	2.94365	6.01869	8.21092	13.3597	9.59188	6.50182	2.33689	8.54044	4.789	7.32711	7.70161	14.7634	362.033	0.156266	0.431227	0.888194	2.56114	-3207.35	712.863			5.72442	9.81779	5.22211	9.93072
	2.95587	6.09673	7.73036	13.3609	9.44671	6.49899	2.32319	8.12037	4.89495	7.4738	8.0442	15.1989	375.077	0.156844	0.43138	0.899758	2.55901	-3208.25	698.88			5.59432	9.76886	5.11284	10.239
	2.89946	6.33105	7.05885	12.7328	9.5556	6.45712	2.32634	7.64956	4.93829	7.31591	8.11054	15.6229	379.029	0.157029	0.43093	0.903792	2.56182	-3209.48	685.389			5.42978	9.58183	4.97139	10.3498
	2.93204	6.5568	6.51482	12.1521	9.40226	6.37485	2.33903	7.14764	4.85666	7.24737	8.29834	15.7649	381.308	0.156807	0.430592	0.906618	2.56461	-3210.65	670.913			5.33455	9.30975	4.78111	10.4369
	2.96887	6.97217	6.142	11.6469	9.48658	6.25277	2.35658	6.84877	4.74479	7.3652	8.5189	15.9812	384.052	0.155921	0.431022	0.918464	2.55999	-3211.68	655.273			5.36102	9.12874	4.65005	10.6218
	2.96748	7.32894	5.85693	11.0525	9.40863	6.14646	2.32362	6.63396	4.7466	7.29159	8.58251	16.3544	380.829	0.155437	0.431401	0.920097	2.55379	-3212.69	639.666			5.38445	8.86919	4.56806	10.7428
	2.94936	7.77767	5.64151	11.3818	9.33292	6.12933	2.37046	6.45733	4.95678	7.47866	8.63492	16.5147	367.156	0.154595	0.431902	0.915747	2.54854	-3213.46	623.3			5.45618	8.948	4.59486	10.8761
	2.95616	8.02198	5.37998	11.6588	9.24299	6.00647	2.37086	6.35597	5.00238	7.57578	8.7643	16.8541	349.12	0.154619	0.431942	0.90399	2.54124	-3213.62	604.017			5.45271	8.96942	4.5764	11.0647
	2.92685	8.17675	5.60107	11.5526	9.05925	6.02189	2.38712	6.14854	5.0524	7.67814	8.77477	16.5099	331.176	0.154664	0.432308	0.906505	2.53745	-3213.59	582.388			5.56822	8.87792	4.52936	10.9876
	2.94263	8.06492	5.6831	11.8049	8.87643	6.14768	2.34429	6.02308	4.95004	7.72114	8.54832	16.8061	313.095	0.155136	0.43204	0.913597	2.54453	-3213.79	558.951			5.56355	8.943	4.43914	11.0252
	2.96242	7.96966	6.00686	11.8581	9.09738	6.25653	2.33747	6.00932	4.91136	7.74679	8.41319	17.1281	291.477	0.154735	0.432197	0.911485	2.54682	-3213.83	533.132			5.64631	9.07066	4.41938	11.096
	2.93254	7.89247	6.43305	11.9897	9.03694	6.32686	2.35977	6.0196	4.81015	7.73194	8.07982	16.9737	270.42	0.154736	0.43225	0.901462	2.54776	-3213.32	503.425			5.75269	9.11783	4.39651	10.9285
	2.88136	7.85724	6.90687	12.3278	8.84034	6.3151	2.33734	6.09109	4.83596	7.9179	7.94966	16.527	260.237	0.154194	0.432762	0.899231	2.54463	-3212.68	470.711			5.88182	9.16107	4.42146	10.7982
	2.88394	7.75698	7.41233	12.5112	8.83634	6.66553	2.29436	6.16041	4.84141	7.87922	7.66456	16.1593	261.355	0.153501	0.433251	0.901502	2.53227	-3212.46	436.443			6.01775	9.33769	4.43206	10.5677
	2.89986	7.52007	7.91906	12.8736	8.93976	7.27844	2.29529	6.21275	4.9303	7.74638	7.3654	15.9569	264.351	0.153679	0.433195	0.906195	2.52379	-3212.25	400.164			6.113	9.69727	4.47945	10.3562
	2.87379	7.22683	8.26017	13.0779	9.14549	7.78943	2.30402	6.3384	4.99242	7.74319	7.13569	15.6522	264.098	0.153608	0.432839	0.911938	2.52311	-3211.57	359.257			6.12026	10.0043	4.54495	10.177
	2.85878	6.78443	8.41972	12.9763	9.40764	8.54555	2.2541	6.58297	5.04841	7.81274	7.04606	15.2219	261.977	0.153856	0.433071	0.91435	2.52607	-3210.97	317.464			6.02097	10.3098	4.62849	10.0269
	2.82223	6.49835	8.48363	13.1379	9.48506	9.54605	2.25282	6.82646	5.07247	7.90956	6.70778	14.284	256.889	0.153466	0.432975	0.915454	2.53903	-3210.91	273.189			5.93474	10.723	4.71725	9.63378
	2.83693	6.32064	8.31967	13.4151	9.54285	10.5028	2.29042	7.07986	5.15701	8.12541	6.54975	13.7731	250.724	0.152992	0.432475	0.911795	2.55091	-3210.78	230.193			5.82575	11.1536	4.84243	9.48274
	2.9048	6.34488	8.25612	13.1202	9.46563	11.0562	2.30113	7.24722	5.36401	8.18184	6.36215	13.0569	251.324	0.152391	0.432812	0.905636	2.55139	-3210.2	185.274			5.83527	11.214	4.97079	9.20029
	2.91159	6.42862	8.16644	12.943	9.30206	11.8078	2.26593	7.44509	5.41544	8.05837	6.15028	12.2183	267.898	0.152273	0.43278	0.892182	2.55727	-3209.81	139.347			5.83555	11.3509	5.04215	8.809
	2.93073	6.43872	7.99865	12.6239	9.0981	12.5284	2.23658	7.71254	5.41096	7.9732	6.06508	11.6192	299.952	0.152123	0.432462	0.886945	2.56029	-3210.01	92.0867			5.78936	11.4168	5.12003	8.55249
	2.96657	6.49472	7.85092	12.161	9.0678	13.0994	2.21659	7.91347	5.47057	7.77835	5.85894	11.1627	336.635	0.15224	0.432233	0.880508	2.55672	-3210.16	46.3367			5.77074	11.4427	5.20021	8.26666
	2.89854	6.71064	7.54152	11.7294	9.02796	13.8247	2.25064	8.04024	5.5401	7.6273	5.55028	10.6923	370.08	0.15293	0.431572	0.873804	2.55208	-3209.79	-1.53609			5.7169	11.5274	5.277	7.95664
	2.91408	6.70402	7.2768	11.0324	8.91588	14.2043	2.24357	8.24246	5.50113	7.49319	5.41674	10.0486	386.925	0.152685	0.431302	0.854326	2.5448	-3209.58	-48.2385			5.63163	11.3842	5.32905	7.65285
	2.91789	6.99867	6.94488	10.5231	8.68728	14.9458	2.224	8.4378	5.46099	7.35604	5.31868	9.43895	392.967	0.152434	0.431841	0.835735	2.53727	-3209.91	-93.9583			5.62048	11.3854	5.37426	7.37123
	2.92438	7.26222	6.77344	9.98827	8.45949	15.2468	2.22074	8.69741	5.27657	7.10992	5.31284	9.01765	392.324	0.152923	0.431754	0.826248	2.53601	-3209.99	-141.546			5.65335	11.2315	5.39824	7.14681
	2.9699	7.62448	6.72051	9.61718	8.31987	15.2948	2.20006	9.02061	5.25261	6.93374	5.30918	8.79354	388.567	0.153459	0.431597	0.824937	2.52722	-3209.42	-190.825			5.77163	11.0773	5.49109	7.01215
	2.92896	7.86024	6.79409	9.03841	8.2345	15.4468	2.14472	9.29917	5.26203	6.5782	5.24479	8.79752	386.688	0.15379	0.431802	0.823351	2.52494	-3209.1	-245.057			5.8611	10.9066	5.56864	6.8735
	2.97193	8.17214	6.80896	9.02627	8.36742	15.9465	2.13651	9.34489	5.15096	6.36674	5.20608	8.64798	384.482	0.154041	0.431599	0.813223	2.52731	-3209.46	-301.085			5.98434	11.1134	5.54412	6.74027
	2.98229	8.52506	6.82884	9.23504	8.47971	16.6538	2.13329	9.33886	5.14483	6.51274	5.22328	8.64968	375.309	0.153919	0.431182	0.806961	2.52396	-3209.5	-359.705			6.11207	11.4562	5.539	6.79523
	2.99337	8.85221	6.86128	9.83798	9.03115	17.4959	2.10345	9.27708	5.23484	6.49717	5.25396	8.69806	353.824	0.153836	0.431421	0.800742	2.51864	-3208.93	-421.929			6.23562	12.1217	5.53846	6.8164
	3.01216	9.02046	6.78653	10.4745	9.44662	18.7002	2.09775	9.54917	5.14452	6.64989	5.27956	8.71095	333.167	0.153459	0.431543	0.784913	2.51814	-3208.69	-486.943			6.27305	12.8738	5.59715	6.88013
	3.00389	9.3071	6.98786	11.3185	9.84016	20.0019	2.07189	9.74846	5.37761	6.92308	5.39147	8.59677	320.788	0.153448	0.431436	0.783368	2.52752	-3209	-550.789			6.43295	13.7202	5.73265	6.97044
	3.06834	9.78157	7.1559	11.8253	10.4012	20.9098	2.06761	9.75155	5.60051	7.04048	5.49665	8.35105	319.976	0.153364	0.431762	0.791823	2.54264	-3209	-616.402			6.6686	14.3788	5.80656	6.96273
	3.13978	10.2484	7.41664	12.401	10.8367	21.9568	2.11827	9.78236	5.93943	7.19246	5.53868	8.3146	316.554	0.15391	0.431335	0.795672	2.55566	-3208.36	-684.554			6.93494	15.0648	5.94669	7.01524
	3.19074	10.8599	7.54496	12.7537	11.2111	22.9084	2.13647	9.55375	6.186	7.23164	5.50386	8.33161	313.769	0.154059	0.431508	0.798579	2.56008	-3208.25	-747.952			7.19853	15.6244	5.95874	7.02237
	3.22076	11.5489	7.78839	13.1017	11.3056	23.8195	2.17282	9.36428	6.36863	7.22259	5.36615	8.35675	311.796	0.154181	0.43188	0.792992	2.56613	-3208.76	-808.835			7.51934	16.0756	5.96858	6.98183
	3.27616	11.7785	7.8396	13.2493	11.3296	24.927	2.16341	9.0885	6.45896	7.18602	5.21257	7.97593	312.102	0.154873	0.431974	0.787394	2.56589	-3208.78	-861.843			7.63143	16.502	5.90362	6.79151
	3.28976	12.0807	7.92215	13.1845	11.3811	25.8616	2.15189	8.95117	6.63964	7.1505	5.10144	7.78661	308.917	0.155445	0.432445	0.79155	2.56701	-3208.12	-908.145			7.76421	16.8091	5.91423	6.67951
	3.31131	12.4169	8.1297	13.2791	11.4634	26.6146	2.18529	8.87665	6.80917	7.10217	5.00655	7.56169	309.174	0.156383	0.43273	0.802058	2.57191	-3208.05	-947.105			7.95264	17.119	5.95704	6.55681
	3.31155	12.7928	8.24285	13.0977	11.3488	26.3703	2.22393	8.78507	6.85506	7.07756	4.852	7.2038	313.424	0.156681	0.432983	0.799966	2.57446	-3208.57	-974.348			8.11574	16.9389	5.95469	6.37778
	3.35311	13.2546	8.32871	12.9074	11.1134	25.8688	2.23527	8.28914	7.01521	6.98386	4.76779	6.94091	315.105	0.1572	0.432879	0.812112	2.58256	-3208.57	-989.948			8.31213	16.6299	5.84654	6.23085
	3.37165	14.0753	8.179	12.7134	10.8156	25.168	2.24417	7.83771	6.98752	6.70498	4.67586	6.83729	307.326	0.157136	0.433074	0.824354	2.58827	-3207.99	-998.435			8.54199	16.2323	5.6898	6.07271
	3.37805	14.8556	8.03664	12.718	10.2214	24.5305	2.25679	7.47032	6.85208	6.60262	4.57586	7.08802	293.18	0.157114	0.432898	0.833398	2.58824	-3207.98	-1000.1			8.75675	15.8233	5.5264	6.08883
	3.39569	15.2728	8.02769	12.6837	9.74114	23.3036	2.21508	7.07403	6.67668	6.55192	4.56986	7.00236	276.063	0.157038	0.432493	0.840298	2.59294	-3208.44	-995.426			8.89873	15.2428	5.32193	6.04138
	3.36647	15.8886	7.97789	12.6291	9.42194	21.9523	2.20983	7.0595	6.76028	6.58196	4.53702	6.92227	265.901	0.156374	0.432019	0.844883	2.59826	-3208.08	-984.288			9.07766	14.6678	5.34321	6.01375
	3.39891	16.6083	7.98843	12.7081	9.27437	20.5607	2.23565	6.66288	6.75017	6.66235	4.50249	6.78675	263.11	0.155799	0.431636	0.852586	2.60033	-3206.94	-968.068			9.33188	14.1811	5.21623	5.98386
	3.50555	18.2213	8.09022	13.0695	9.02308	19.059	2.28208	6.34691	7.03756	6.70498	4.51173	6.93705	257.864	0.155052	0.431681	0.861496	2.60669	-3206.48	-948.93			9.93902	13.7172	5.22218	6.05126
	3.46404	18.7879	8.18147	13.2212	8.88347	16.8946	2.31497	6.14037	7.02291	6.72986	4.52687	7.39544	254.765	0.154502	0.431052	0.858905	2.60179	-3206.6	-926.221			10.1445	12.9998	5.15941	6.21739
	3.47663	19.0663	8.00425	13.7628	8.64374	14.5328	2.29539	5.89046	7.0841	6.82438	4.49387	7.76463	261.185	0.154125	0.430625	0.859171	2.5902	-3205.95	-902.035			10.1824	12.3131	5.08998	6.36096
	3.47358	19.1821	7.94498	14.2568	8.31456	13.2202	2.25708	5.87809	7.20928	6.97166	4.5221	8.49761	271.484	0.15414	0.429855	0.855084	2.591	-3204.91	-880.12			10.2002	11.9305	5.11482	6.66379
	3.45285	19.4591	7.75418	15.0558	8.22231	12.0831	2.26607	5.82443	7.28457	7.49912	4.56243	9.40153	275.584	0.153991	0.429498	0.850087	2.58768	-3204.73	-861.606			10.222	11.7871	5.12502	7.15436
	3.42809	19.0627	7.82232	15.4657	8.02294	10.9813	2.28944	5.97205	7.42939	7.91957	4.67738	10.604	279.63	0.153503	0.429138	0.841265	2.58971	-3205.33	-843.998			10.1044	11.49	5.23029	7.73367
	3.36276	18.4471	7.82627	16.0078	7.93453	10.2704	2.32749	6.16103	7.70985	8.30466	4.76417	11.4282	284.22	0.153246	0.429314	0.830407	2.59394	-3205.55	-827.482			9.87871	11.4042	5.39946	8.16567
	3.27542	18.0779	7.74923	16.7417	7.83653	9.56528	2.33727	6.35787	7.87905	8.9562	4.93449	12.4859	286.801	0.15275	0.42966	0.817242	2.59214	-3205.74	-812.376			9.70085	11.3812	5.52473	8.79219
	3.2036	17.2041	7.66306	17.726	7.6737	9.04304	2.34075	6.59988	7.76553	10.0303	5.19388	13.7755	285.015	0.152681	0.430119	0.812767	2.58334	-3207.15	-799.867			9.35692	11.4809	5.56872	9.66659
	3.10437	16.1153	7.51789	18.8564	7.9937	9.15164	2.29347	6.919	7.68893	11.3903	5.53288	15.2025	277.051	0.152783	0.430359	0.803895	2.58299	-3209.43	-789.768			8.91253	12.0006	5.6338	10.7086
	2.90973	14.189	7.3539	20.7079	8.46346	9.37492	2.25691	7.32013	7.3659	13.2801	5.99872	17.0015	272.692	0.153588	0.429597	0.796178	2.58963	-3210.96	-781.916			8.15089	12.8488	5.64765	12.0935
	2.90931	12.9916	7.26206	23.7964	8.79702	10.5428	2.24246	7.94276	7.30157	16.8001	6.5358	19.3916	271.601	0.154081	0.429303	0.786184	2.60857	-3211.91	-775.758			7.721	14.3787	5.82893	14.2425
	2.81639	12.1171	7.26633	25.5359	9.03687	11.817	2.26955	8.62167	7.21551	19.8991	7.23539	20.9585	267.604	0.154575	0.429371	0.77308	2.62741	-3213.43	-772.607			7.39994	15.4633	6.03558	16.031
	2.80046	11.2205	7.11735	27.001	9.13491	12.9589	2.33606	9.83507	7.1106	23.2114	8.18336	22.09	261.395	0.154794	0.429947	0.771442	2.64052	-3215.06	-772.062			7.04611	16.365	6.42724	17.8283
	2.79301	9.89675	7.16839	28.2634	9.0269	13.2124	2.34007	11.1518	6.9039	27.2136	9.24107	23.8361	258.877	0.155614	0.430408	0.77448	2.65445	-3215.43	-773.57			6.61938	16.8342	6.7986	20.0969
	2.79815	8.99496	6.97843	29.7849	8.98824	13.5292	2.36539	12.1286	6.6794	29.8874	9.96285	25.3743	268.94	0.15631	0.430758	0.772191	2.66627	-3214.93	-776.575			6.25718	17.4341	7.0578	21.7415
	2.78786	8.26884	6.72705	32.926	8.93615	13.832	2.37023	12.917	6.37826	33.3337	11.7131	28.036	284.792	0.15733	0.430248	0.773132	2.67985	-3214.5	-781.651			5.92791	18.5647	7.22183	24.3609
	2.87749	7.19573	6.66747	35.472	8.98566	14.6297	2.42127	13.9121	6.13575	37.7951	13.7487	31.0117	299.053	0.158706	0.430335	0.777479	2.69816	-3213.36	-789.294			5.58023	19.6958	7.48972	27.5185
	2.89826	6.55412	6.69425	36.9155	9.02105	14.7817	2.50918	15.2359	6.02664	40.4888	15.5271	33.6944	308.588	0.159396	0.430786	0.777983	2.71604	-3212.25	-800.08			5.38221	20.2394	7.92389	29.9034
	2.95095	6.15218	6.65556	37.6376	8.79506	14.8557	2.60411	15.759	5.95301	42.369	16.7555	36.4327	326.582	0.15942	0.431301	0.773811	2.72296	-3186.23	-814.062			5.2529	20.4295	8.10536	31.8524
	3.05513	5.97567	6.66661	37.622	8.48064	14.479	2.65929	15.824	6.03422	44.3822	17.7055	37.9547	360.95	0.159186	0.431689	0.7645	2.72785	-3115.31	-832.169			5.23247	20.1939	8.1725	33.3475
	3.09866	6.32878	6.55952	37.1157	7.87329	13.4058	2.71491	15.8508	5.86572	44.3269	18.5981	39.0383	402.579	0.158682	0.43239	0.771073	2.73619	-2995.84	-853.498			5.32899	19.4649	8.14382	33.9878
	3.21067	6.69737	6.42859	36.9109	7.7899	12.3958	2.78533	15.8	5.82248	44.02	18.8189	39.7882	443.548	0.15808	0.432832	0.777648	2.75138	-2822.27	-879.936			5.44554	19.0322	8.13592	34.209
	3.29216	7.27736	6.43042	36.164	7.92861	11.4022	2.83071	15.214	5.66105	42.8473	18.8798	40.7602	471.3	0.157876	0.432367	0.787599	2.76498	-2621.73	-907.557			5.66664	18.4983	7.90191	34.1624

## Sheet: P207 U3
	Ra Li	Oi Li	Oe Li	MF Li	ICO Li	LO Li	Ra Re	Oi Re	Oe Re	MF Re	ICO Re	LO Re	EKG	Kippwinkel	Rotwinkel	Kraft x	Kraft y	Druck li	Druck re			Bauch links	Rücken links	Bauch rechts	Rücken rechts
	5.27777	10.4483	7.59112	77.2466	20.5978	18.2211	6.75479	26.2542	15.1988	50.5798	24.3163	93.0426	433.055	0.135187	0.331659	0.679382	2.39126	41	-3316.89			7.77239	38.6885	16.0692	55.9795
	5.52869	10.7703	7.58934	81.4903	21.5742	19.1432	6.91421	25.5406	14.7969	53.9351	25.4705	93.1929	448.791	0.135508	0.331495	0.688052	2.36866	33	-3317			7.96278	40.7359	15.7506	57.5329
	5.6803	11.3389	7.88205	82.3091	22.3224	19.1696	7.059	23.9403	14.5794	57.1222	25.755	92.4121	458.8	0.135646	0.331731	0.692363	2.34578	1.03076	-3317.09			8.30041	41.2671	15.1929	58.4298
	5.96071	11.6421	8.11775	84.7144	22.7381	19.7354	7.21318	22.5367	13.9141	59.3966	25.7967	91.7024	459.731	0.135689	0.331493	0.69674	2.32286	11	-3317.18			8.57351	42.396	14.5547	58.9652
	6.15401	12.0972	8.83879	86.9714	23.218	20.19	7.29188	22.4564	13.3843	60.7804	25.5512	88.5388	447.997	0.135953	0.331581	0.697576	2.29976	290.695	L			9.03001	43.4598	14.3775	58.2901
	6.30614	12.9019	9.31768	86.2216	23.6824	20.1133	7.3911	22.8693	12.7333	59.7219	24.5495	83.0441	423.011	0.135918	0.332379	0.697045	2.28663	600.978	-3317.36			9.50859	43.3391	14.3312	55.7718
	6.33763	13.7115	9.91728	82.6861	23.6325	19.895	7.31751	23.0065	11.6943	57.7164	22.6631	77.0489	397.245	0.135421	0.333361	0.695468	2.28633	759.155	-3317.48			9.98882	42.0712	14.0061	52.4761
	6.39554	14.7386	10.6013	78.4303	23.1601	19.6836	7.17982	22.2659	10.9237	54.6792	21.6636	68.1712	388.929	0.135078	0.333946	0.695269	2.29774	780.835	-3317.68			10.5785	40.4247	13.4565	48.1713
	6.30507	15.5269	11.3735	73.8986	23.8011	20.1758	7.06019	20.7988	9.93535	49.0929	19.2817	60.5371	390.394	0.134222	0.334221	0.692708	2.30864	708.439	-3317.9			11.0685	39.2918	12.5981	42.9705
	6.27153	16.6457	12.4659	66.1334	24.8255	20.8987	7.20242	19.9599	9.32298	43.6591	17.3194	51.5711	387.152	0.133379	0.333814	0.693053	2.32096	575.881	-3318.14			11.7944	37.2859	12.1618	37.5165
	6.25583	18.584	13.3714	58.5834	25.0523	21.2785	7.27759	19.0707	8.72099	39.1206	14.9157	44.8273	379.373	0.132529	0.33416	0.686017	2.32446	397.493	-3318.4			12.7371	34.9714	11.6898	32.9545
	6.14954	20.0695	14.2478	52.3291	25.7642	22.6564	7.09189	18.3436	8.22888	32.1388	12.4215	36.4699	370.14	0.131518	0.334204	0.67653	2.33485	170.34	-3318.69			13.4889	33.5832	11.2215	27.0101
	6.2684	20.9533	15.0483	48.0105	27.1315	24.1231	6.98178	17.4129	7.35143	26.669	10.3211	28.3256	358.701	0.130698	0.333564	0.676185	2.35019	-103.452	-3319			14.09	33.0883	10.582	21.7719
	6.34445	21.7464	15.5484	41.6792	28.6364	26.4432	6.80611	16.4496	6.78062	22.112	9.01668	22.0956	357.188	0.129942	0.333198	0.681724	2.35989	-410.982	-3319.3			14.5464	32.2529	10.0121	17.7414
	6.19158	22.3436	16.0951	36.1246	29.2532	29.2108	6.54969	14.9307	6.25352	17.9567	7.47614	17.6994	350.42	0.129576	0.332959	0.692962	2.37859	-726.107	-3319.57			14.8768	31.5295	9.24463	14.3774
	6.13297	22.5851	16.5121	31.9574	29.6296	31.5154	6.34272	12.9388	6.02156	14.9166	6.5413	14.0292	342.215	0.129397	0.331828	0.696601	2.38873	-1031.27	-3319.83			15.0767	31.0341	8.43437	11.829
	6.16002	22.8639	16.6479	28.6609	30.4948	34.5386	6.28228	11.5715	5.87418	11.8505	5.93821	12.4324	341.657	0.129332	0.33125	0.706964	2.39407	-1319.95	-3320.02			15.2239	31.2314	7.90931	10.0737
	6.15867	23.1045	16.8571	25.9791	30.9938	38.0985	6.083	9.97705	5.80237	10.4541	5.43402	11.6125	347.542	0.12876	0.330469	0.71596	2.40081	-1590.47	-3320.17			15.3734	31.6905	7.28747	9.16688
	6.16818	23.0578	16.5926	24.107	31.8145	39.5287	6.00888	9.11096	5.72996	9.68656	5.13235	10.6652	355.149	0.129492	0.328954	0.725172	2.41276	-1820	-3320.3			15.2729	31.8167	6.94993	8.49469
	6.11362	22.6954	16.026	21.5868	31.2567	41.2868	5.66106	8.34575	5.40521	8.55173	4.74191	10.3227	355.726	0.130015	0.328311	0.735182	2.4164	-2015.55	-3320.39			14.945	31.3768	6.47067	7.87211
	6.10526	21.6488	15.4519	20.5467	31.1317	42.828	5.37933	7.9668	5.55276	7.89268	4.47304	9.6887	352.648	0.129817	0.327924	0.749099	2.42385	-2167.81	-3320.37			14.402	31.5021	6.29963	7.35148
	6.11898	19.9306	14.6053	19.3515	31.1083	42.3304	5.39359	7.96936	5.85274	7.20588	4.283	9.10945	357.381	0.12995	0.327652	0.756533	2.43675	-2276.45	-3320.22			13.5516	30.9301	6.40523	6.86611
	5.95954	19.317	13.8809	18.2038	30.3422	41.6908	5.21812	7.79506	6.11054	6.80033	4.29775	8.71226	363.75	0.130262	0.327776	0.758705	2.4437	-2334.5	-3320.05			13.0525	30.0789	6.37457	6.60344
	5.78399	18.7974	13.1417	17.0361	29.8694	41.019	5.27628	7.91856	6.53753	6.56318	4.28621	8.57134	373.093	0.13102	0.327539	0.758796	2.45857	-2360.02	-3319.87			12.5744	29.3082	6.57746	6.47358
	5.7516	18.4561	12.4475	16.263	30.284	39.8053	5.48051	7.80785	6.95518	6.35495	4.29182	8.39801	388.314	0.131329	0.327469	0.76728	2.46179	-2372.95	-3319.62			12.2184	28.7841	6.74785	6.34826
	5.80577	18.5587	11.5857	15.7712	30.0253	39.9911	5.72132	7.79535	7.37314	6.25487	4.36216	8.15868	403.06	0.131085	0.327275	0.780672	2.47666	-2379.31	-3319.31			11.9834	28.5958	6.96327	6.25857
	5.70358	18.926	10.9523	15.267	30.0061	40.3911	5.89014	7.98904	8.06278	6.12857	4.68509	8.13206	410.5	0.131246	0.327366	0.793185	2.50245	-2378.28	-3319.05			11.8606	28.5547	7.31398	6.31524
	5.60454	19.6593	9.85086	15.1327	29.5288	37.203	6.10878	8.22746	8.8218	6.1262	4.88805	8.17919	413.108	0.132005	0.327598	0.803465	2.5276	-2375.09	-3318.81			11.7049	27.2881	7.71934	6.39781
	5.45133	20.319	9.07842	14.7722	28.3328	36.1582	6.25974	8.43795	9.60076	6.15082	5.33267	8.27112	418.233	0.132276	0.328525	0.81461	2.54561	-2374.99	-3318.51			11.6162	26.4211	8.09948	6.58487
	5.29022	20.4601	8.55645	14.9411	27.8262	34.268	6.50583	8.65291	10.1771	6.27015	5.53493	8.24692	423.295	0.132087	0.328808	0.824686	2.56514	-2374.42	-3318.23			11.4356	25.6784	8.44529	6.684
	5.21537	21.0288	7.91909	14.7732	27.1129	33.136	6.7642	8.79262	10.5332	6.26635	5.82984	8.4115	420.763	0.133315	0.327914	0.829291	2.58735	-2371.86	-3318.06			11.3877	25.0074	8.69667	6.8359
	5.33094	21.843	7.52727	14.5078	25.9301	33.0175	6.88779	8.95036	10.3793	6.46671	6.05549	8.85608	427.059	0.133807	0.328592	0.84329	2.5992	-2370.23	-3317.96			11.5671	24.4851	8.73917	7.12609
	5.3771	21.6199	7.09364	14.5654	24.8356	32.5973	7.01938	8.88682	10.3633	6.55994	6.04333	9.396	449.662	0.134541	0.329047	0.853468	2.60862	-2371.07	-3317.8			11.3635	23.9994	8.75651	7.33309
	5.47978	21.322	6.86685	14.84	23.6854	32.3146	6.90742	8.77716	10.1279	6.63756	6.15705	10.1271	473.064	0.134499	0.329819	0.866752	2.6108	-2371.56	-3317.67			11.2229	23.6133	8.60417	7.64058
	5.56468	20.6361	6.48563	15.0566	22.511	31.6899	6.67927	8.61282	10.0023	6.90865	6.25774	10.7964	489.838	0.134643	0.330511	0.876739	2.61212	-2369.24	-3317.69			10.8955	23.0858	8.43146	7.98759
	5.54016	19.9867	6.34892	15.1367	21.5059	30.4186	6.4887	8.39673	9.72166	7.16283	6.26942	12.2338	489.588	0.135367	0.331235	0.884782	2.60566	-2368.03	-3317.78			10.6252	22.3537	8.20236	8.55535
	5.52168	18.8294	6.22826	15.5232	20.2673	27.8129	6.32503	7.90325	9.36555	7.71157	6.27719	14.1883	484.308	0.13653	0.33153	0.886862	2.60158	-2370.2	-3317.79			10.1931	21.2011	7.86461	9.39235
	5.54271	16.7197	6.10797	16.1214	19.7954	27.9058	6.22257	7.41054	8.97527	8.29795	6.17959	16.4918	487.305	0.136488	0.331642	0.894352	2.59071	-2371.42	-3317.82			9.4568	21.2742	7.53613	10.3231
	5.50452	15.526	6.19634	16.0544	19.8396	28.171	6.06503	6.93172	8.43683	8.71972	6.03802	19.3005	489.555	0.136616	0.331464	0.898071	2.58275	-2370.47	-3317.96			9.07563	21.355	7.14453	11.3527
	5.53216	14.8659	6.13559	16.2088	19.5245	29.1458	5.79826	6.4089	7.97884	8.92596	5.99159	20.7116	490.633	0.136711	0.331458	0.898261	2.58291	-2370.92	-3318.12			8.84456	21.6264	6.72867	11.8764
	5.42043	13.8142	6.1039	16.8617	19.6933	29.6824	5.55145	6.00905	7.63568	9.06521	5.83247	21.5983	493.184	0.136277	0.331695	0.897123	2.57566	-2372.92	-3318.19			8.44616	22.0791	6.39872	12.1653
	5.19754	13.016	6.02827	17.1305	19.8608	30.5445	5.32949	5.2813	7.4895	8.99938	5.85818	22.1206	489.859	0.136335	0.331191	0.88725	2.56845	-2373.02	-3318.25			8.08061	22.512	6.03343	12.326
	5.03296	12.465	5.98696	17.0397	19.9108	30.8005	5.11341	5.07355	7.25085	9.12318	5.86009	22.7064	477.748	0.135042	0.330775	0.878444	2.56222	-2371.72	-3318.44			7.82831	22.5837	5.8126	12.5632
	4.88594	12.3968	5.97022	17.0498	19.5524	29.8397	4.94345	4.86613	7.26341	9.07548	5.7946	23.1517	459.476	0.134684	0.329797	0.867411	2.56525	-2371.83	-3318.64			7.751	22.1473	5.691	12.6739
	4.75149	12.37	5.85259	17.1136	19.4624	28.9696	4.7953	4.76568	7.36786	8.88726	5.97146	23.9025	446.514	0.134234	0.328997	0.858676	2.56837	-2374.05	-3318.69			7.65804	21.8485	5.64295	12.9204
	4.55563	12.4201	5.73517	16.9869	19.3785	28.6691	4.60708	4.72426	7.3265	8.71689	5.89784	23.878	442.831	0.133762	0.328947	0.853897	2.56388	-2373.91	-3318.71			7.57031	21.6782	5.55261	12.8309
	4.52784	12.5273	5.53822	16.4442	18.8405	28.2075	4.48463	4.77197	7.15897	8.41267	5.85091	23.1757	436.279	0.132875	0.329446	0.847533	2.56297	-2372.44	-3318.88			7.53113	21.1641	5.47186	12.4798
	4.34339	12.4575	5.3458	15.2982	17.56	27.4709	4.30856	4.89546	7.067	7.69634	5.85971	22.3249	433.738	0.132144	0.329642	0.838538	2.56627	-2372.59	-3319.03			7.38223	20.1097	5.42367	11.9603
	4.25103	12.1763	5.17453	14.3414	16.1432	27.1381	4.09041	5.16805	6.83468	7.16981	5.85014	21.692	436.614	0.132367	0.330191	0.83024	2.56484	-2374.1	-3319.02			7.20063	19.2076	5.36438	11.5706
	4.18286	12.0633	5.09193	13.2592	15.4216	26.3024	4.10057	5.78914	7.0371	6.74633	5.84097	21.7755	434.437	0.131846	0.331019	0.824929	2.56356	-2374.4	-3319.04			7.1127	18.3277	5.64227	11.4543
	4.16593	11.6531	4.94629	11.9917	14.2067	25.1037	4.085	5.96667	7.09355	6.49036	5.94182	22.3873	434.89	0.130941	0.332161	0.814686	2.57156	-2374.09	-3319.22			6.92177	17.1007	5.71507	11.6065
	4.12858	11.9242	4.71634	10.9428	12.9702	25.8925	4.0976	6.22515	7.17082	6.44567	5.92684	23.4788	439.343	0.130452	0.333043	0.803624	2.58293	-2375.47	-3319.39			6.92303	16.6018	5.83119	11.9504
	4.14941	12.6858	4.68864	10.1718	11.9294	25.0283	4.08676	6.88712	7.06436	6.41369	6.02554	23.7967	441.62	0.130469	0.333979	0.788865	2.59175	-2377.27	-3319.4			7.17463	15.7098	6.01275	12.0786
	4.15163	12.8531	4.68962	9.44081	11.2826	25.6919	4.22673	7.63735	6.93774	6.5314	6.11611	24.5707	437.337	0.13052	0.334971	0.776077	2.60267	-2377.51	-3319.43			7.23146	15.4718	6.26727	12.4061
	4.1713	13.4006	4.72596	8.83644	10.7293	25.1866	4.31983	8.12169	6.7575	6.63192	6.11166	25.1208	430.787	0.130162	0.336058	0.761102	2.6097	-2377.23	-3319.62			7.43262	14.9174	6.39967	12.6215
	4.19674	13.861	4.69507	8.24562	10.1342	24.9905	4.3462	9.1396	6.70888	6.74183	6.4431	26.4299	428.049	0.129781	0.336396	0.744623	2.61133	-2378.32	-3319.76			7.58427	14.4568	6.73156	13.2049
	4.17307	13.9992	4.65074	8.01489	9.61854	25.0252	4.37083	10.7765	6.58542	6.81464	6.62548	27.0102	431.955	0.129901	0.336683	0.719788	2.61109	-2379.56	-3319.69			7.60765	14.2196	7.24424	13.4834
	4.21936	14.3264	4.62461	7.84712	9.57782	25.3207	4.40937	11.5365	6.81488	7.08112	6.83237	28.1085	445.453	0.130093	0.336389	0.702906	2.60904	-2379.4	-3319.64			7.72345	14.2486	7.58692	14.0073
	4.28631	14.9424	4.73702	7.59793	9.51163	25.216	4.50516	12.0041	7.10462	7.23506	7.01926	28.7195	455.557	0.129826	0.336261	0.684592	2.60872	-2378.87	-3319.76			7.98859	14.1085	7.87129	14.3246
	4.41107	15.5948	4.81833	7.25748	9.35417	24.671	4.42309	12.5044	7.06653	7.42226	7.2372	28.7937	459.952	0.130243	0.336038	0.665017	2.60248	-2379.43	-3319.77			8.27474	13.7609	7.99799	14.4844
	4.53074	16.6444	4.96412	7.27518	9.47133	24.2433	4.42168	13.1291	7.30199	7.76332	7.66601	29.0558	465.07	0.130435	0.336024	0.650822	2.58976	-2379.58	-3319.58			8.71308	13.6633	8.28425	14.8284
	4.7188	17.1191	5.081	7.43152	9.24849	22.1878	4.40438	13.7303	7.20521	7.85351	7.97332	29.652	464.476	0.130352	0.336178	0.646523	2.58257	-2378.66	-3319.44			8.97297	12.956	8.44661	15.1596
	4.72714	17.5211	5.04817	7.4445	9.00729	20.3786	4.43238	14.0536	7.62233	8.04284	8.50828	31.3323	453.011	0.130163	0.336724	0.646417	2.57321	-2377.97	-3319.48			9.09881	12.2768	8.70276	15.9612
	4.70781	17.995	5.15278	7.45381	8.84034	18.6708	4.38851	14.1324	8.08323	8.04621	8.98708	32.651	446.82	0.130146	0.337035	0.640028	2.5704	-2378.39	-3319.44			9.28518	11.655	8.86805	16.5614
	4.69734	18.0289	5.23126	7.42726	8.61398	18.1693	4.41136	14.3983	8.36885	8.17644	9.47275	34.0491	443.352	0.130319	0.337473	0.63974	2.56984	-2378.53	-3319.19			9.31916	11.4035	9.05951	17.2328
	4.7595	18.4898	5.29597	7.56737	8.46459	18.4534	4.42343	14.5328	8.54346	8.48445	9.70695	35.2683	437.988	0.1305	0.337693	0.641211	2.56942	-2377.94	-3319.02			9.51508	11.4951	9.16658	17.8199
	4.95546	19.0643	5.4435	7.54928	8.44814	19.1198	4.42289	14.9821	8.81386	8.74197	10.0241	35.954	433.691	0.130197	0.338296	0.646941	2.55308	-2377.86	-3319.1			9.82108	11.7057	9.4063	18.24
	4.96947	19.3671	5.62378	7.73422	8.42468	20.5258	4.43474	15.1944	8.67988	9.37081	10.1156	37.7987	426.543	0.129889	0.338315	0.651323	2.54059	-2378.69	-3319.1			9.98678	12.2282	9.43635	19.095
	4.92228	19.4578	5.60791	7.65042	8.31142	21.2856	4.35377	15.3607	8.52622	9.42505	10.1964	38.7342	413.13	0.129345	0.339414	0.657326	2.52566	-2379.7	-3318.89			9.99598	12.4158	9.41356	19.4519
	4.8896	19.3921	5.6171	7.81064	8.27255	20.7538	4.50501	15.7721	8.3642	10.1839	10.4624	39.3938	412.101	0.129385	0.339807	0.659058	2.5202	-2380.23	-3318.77			9.96627	12.279	9.54711	20.0133
	4.91028	18.8354	5.65217	7.87682	8.11104	20.8182	4.54017	15.9881	8.09264	10.4772	10.4266	39.5116	405.831	0.129657	0.339826	0.664316	2.51558	-2381.52	-3318.86			9.79927	12.2687	9.54031	20.1385
	4.88101	18.1924	5.59744	7.76619	8.24509	20.8403	4.54904	15.7558	7.93573	10.7383	10.4364	39.6674	392.203	0.130667	0.339611	0.668668	2.51391	-2383.55	-3318.84			9.55695	12.2839	9.41351	20.2807
	4.9574	17.6966	5.6837	7.85738	8.1576	20.9795	4.55007	15.6094	7.8112	11.0609	10.6771	39.0178	387.917	0.131091	0.339448	0.672687	2.51677	-2385.19	-3318.57			9.44589	12.3315	9.32357	20.2519
	5.0409	17.7065	5.93618	7.86896	8.18083	21.612	4.58927	15.5316	7.30378	11.5076	10.8502	38.5873	396.701	0.131627	0.339491	0.691609	2.50697	-2386.08	-3318.38			9.56119	12.5539	9.14155	20.3151
	5.10365	17.6996	6.24979	8.10399	8.11348	21.9611	4.61122	15.6882	7.42562	12.1006	10.9289	38.2729	402.384	0.131354	0.339626	0.701684	2.4972	-2387.39	-3318.35			9.68436	12.7262	9.24168	20.4341
	5.1294	16.9188	6.46429	8.30317	8.11485	21.7325	4.62501	16.2131	7.3372	12.4767	11.7616	38.1067	402.992	0.13211	0.340368	0.711262	2.48705	-2389.19	-3318.19			9.50415	12.7168	9.39178	20.7817
	5.08372	16.4499	6.84365	8.40096	8.03877	20.9972	4.64261	16.2928	7.41152	12.8736	11.9088	37.9735	400.903	0.132449	0.340627	0.720637	2.48522	-2390.41	-3317.78			9.45909	12.479	9.44897	20.9186
	5.14598	15.8629	7.02058	8.33076	7.94432	18.8761	4.71867	16.4648	7.66134	13.2711	12.3425	36.794	397.814	0.133518	0.34117	0.734574	2.48493	-2391.1	-3317.51			9.34317	11.717	9.61495	20.8025
	5.47674	15.2887	7.14126	8.36047	7.85321	18.4646	4.77911	16.6037	8.00554	13.4999	13.2223	35.4096	389.39	0.134176	0.340833	0.746804	2.47582	-2391.69	-3317.43			9.30225	11.5594	9.79613	20.7106
	5.72457	14.6173	7.20634	8.27316	7.80912	19.6036	4.71761	16.6807	8.44828	13.498	14.3768	33.5588	374.797	0.134511	0.340165	0.759917	2.467	-2392.63	-3317.23			9.18272	11.8953	9.94885	20.4779
	5.75416	13.906	7.55491	8.37783	7.81706	20.8913	4.69857	16.2795	8.9703	13.7109	15.395	32.2749	368.539	0.134386	0.339655	0.773273	2.4529	-2393	-3316.85			9.07168	12.3621	9.9828	20.4603
	5.71234	13.8466	7.83122	8.60399	8.07952	21.5044	4.84714	16.5204	9.59884	14.6289	16.9295	31.5647	368.637	0.134482	0.339569	0.786185	2.43212	-2393.06	-3316.63			9.13006	12.7293	10.3221	21.041
	5.55392	13.7606	7.97619	8.70195	8.41513	25.4701	4.93815	16.3699	10.2786	15.9795	17.9523	30.1033	369.179	0.134854	0.339712	0.793974	2.40695	-2393.45	-3316.58			9.09691	14.1957	10.5289	21.345
	5.49563	13.9274	8.05817	9.20798	8.75065	29.5456	4.9978	16.4235	10.761	17.6166	18.9734	28.7046	363.6	0.135622	0.339309	0.796153	2.38789	-2394.35	-3316.41			9.16039	15.8347	10.7274	21.7649
	5.54767	13.5182	8.09988	9.24423	9.44709	35.1022	5.02625	16.9446	11.3048	19.2713	19.5458	27.4007	358.988	0.135911	0.338633	0.799111	2.37388	-2394.91	-3316.01			9.05524	17.9312	11.0919	22.0726
	5.6307	13.4716	8.28503	10.327	11.0791	43.2549	5.08471	16.436	11.9597	20.9738	19.9834	25.8193	367.323	0.135829	0.337507	0.800879	2.36775	-2395.22	-3315.75			9.1291	21.5537	11.1601	22.2588
	5.71722	14.1832	8.34185	11.6099	12.9158	51.4898	5.16788	15.613	12.1801	23.2249	20.3046	22.9574	379.602	0.135475	0.337143	0.805469	2.36005	-2395.87	-3315.67			9.41408	25.3385	10.987	22.1623
	5.72432	16.2893	8.64882	13.4147	14.9493	61.1102	5.23097	15.3521	12.4251	24.8302	20.3961	21.4589	388.062	0.135616	0.336098	0.798363	2.35951	-2396.73	-3315.39			10.2208	29.8247	11.0027	22.2284
	5.49741	18.173	8.90072	15.0004	17.0295	67.4552	5.28195	14.76	12.4828	28.0323	20.5105	20.7818	395.736	0.135947	0.335925	0.797582	2.355	-2397.03	-3314.94			10.857	33.1617	10.8416	23.1082
	5.25083	19.8289	9.17507	17.4387	20.4462	73.3986	5.38554	14.3756	12.4545	30.3757	19.6628	20.0993	404.326	0.13661	0.335525	0.796948	2.34991	-2396.95	-3314.71			11.4183	37.0945	10.7385	23.3793
	5.28827	21.0195	10.0427	18.6482	23.2114	79.8683	5.52333	14.33	12.2992	32.2594	18.7711	19.0105	409.89	0.137898	0.334993	0.793473	2.35394	-2397	-3314.57			12.1168	40.576	10.7175	23.347
	5.33079	21.5807	10.8604	21.3045	27.6548	86.7127	5.51104	14.31	11.8519	33.1544	17.3531	18.2618	408.461	0.13837	0.33387	0.790257	2.3646	-2396.87	-3313.96			12.5906	45.224	10.5576	22.9231
	5.40384	23.0668	11.3697	25.5334	33.9261	94.689	5.59023	14.5361	11.2235	35.0377	15.8784	17.1891	407.682	0.138565	0.333527	0.78939	2.37181	-2396.51	-3312.15			13.2801	51.3828	10.4499	22.7017
	5.51876	24.3694	11.8482	30.5079	38.3778	102.898	5.52327	14.4482	10.6589	35.9728	13.9562	16.123	419.334	0.13904	0.333515	0.791461	2.37276	-2395.98	-3308.17			13.9121	57.2611	10.2101	22.0173
	5.4526	26.0456	12.5669	37.4044	45.463	110.309	5.54426	14.1191	9.90232	37.6828	13.1986	14.9066	430.322	0.13973	0.333464	0.798822	2.37339	-2395.71	-3299.66			14.6884	64.392	9.85524	21.9293
	5.43313	27.6231	13.4805	43.9688	50.8206	113.168	5.74143	14.0213	9.19447	38.2015	12.143	14.6232	426.303	0.140294	0.333625	0.810922	2.37309	-2395.52	-3279.82			15.5123	69.319	9.65239	21.6559
	5.49349	28.3556	14.2095	50.9783	56.9586	115.678	6.05669	13.9755	8.45873	39.5762	11.6249	14.2008	414.79	0.141466	0.333134	0.827346	2.38221	-2395.08	-3237.92			16.0195	74.5382	9.49697	21.8006
	5.56924	28.0823	15.0346	57.8397	62.1032	117.148	6.19623	14.2486	7.84085	42.0582	11.0782	13.9865	410.422	0.142509	0.332457	0.843335	2.39497	-2394.82	-3162.71			16.2287	79.0304	9.42856	22.3743
	5.64512	27.4148	15.371	64.9505	68.4469	119.643	6.39878	14.5413	7.2623	43.0343	10.704	14.1433	407.734	0.142763	0.332305	0.849147	2.42299	-2395.02	-3051.13			16.1437	84.3469	9.4008	22.6272
	6.04699	26.2981	15.7283	71.4791	71.3925	121.308	6.6766	14.5346	6.75443	45.5327	10.8265	14.6346	417.491	0.141848	0.333232	0.85405	2.4507	-2395.76	-2906.02			16.0245	88.0598	9.32188	23.6646
	6.16044	25.7365	15.5924	78.6876	75.3134	120.526	6.73209	14.5151	6.32335	47.2441	10.9539	14.8181	426.8	0.140896	0.333452	0.855304	2.47601	-2396.79	-2736.18			15.8298	91.5091	9.19018	24.3387
	6.28241	25.429	15.5295	81.8593	76.8361	119.82	6.89033	14.7945	6.04646	47.993	11.1757	14.5925	434.125	0.140231	0.333717	0.862963	2.49829	-2398.14	-2572.13			15.747	92.8383	9.24375	24.5871
	6.49969	24.2392	15.34	83.1343	76.5107	115.517	7.12273	14.6716	6.13201	47.805	11.3973	14.0507	436.168	0.140124	0.333568	0.864283	2.52428	-2399.48	-2420.57			15.3596	91.7207	9.30879	24.4177
	6.55329	23.674	15.0496	82.9914	75.2553	109.923	7.29967	14.6721	6.36642	48.0282	11.6015	14.0316	432.843	0.14027	0.333139	0.866406	2.54219	-2401.15	-2294.82			15.0923	89.39	9.44608	24.5537
	6.71084	23.5385	14.4337	81.4131	72.7604	102.887	7.40431	15.2491	6.58224	47.5345	12.0441	14.4177	423.83	0.140415	0.332719	0.863195	2.56956	-2402.42	-2202.32			14.8943	85.6867	9.74523	24.6654
	6.72406	23.7753	13.7458	78.7707	70.3174	97.0463	7.38288	15.7143	7.14876	46.9223	12.3106	14.4918	418.451	0.14025	0.332063	0.860976	2.58836	-2403.52	-2150.9			14.7484	82.0448	10.082	24.5749
	6.77204	24.2566	12.6139	72.987	64.7915	90.0603	7.22568	16.0795	7.45853	45.4078	12.666	14.5838	418.105	0.139203	0.332032	0.851749	2.59951	-2404.45	-2147.8			14.5475	75.9463	10.2546	24.2192
	6.74365	24.1577	11.6289	67.0836	59.4613	81.2395	7.22654	15.9599	7.77956	42.752	13.1857	15.1421	419.665	0.138455	0.332071	0.848105	2.60781	-2405.25	-2193.71			14.1768	69.2614	10.322	23.6932
	6.65673	24.5113	11.0494	60.5169	52.1953	69.6096	7.23216	15.7292	8.38037	40.2747	13.6818	16.1419	424.567	0.138303	0.331634	0.845956	2.60949	-2405.61	-2291.68			14.0725	60.774	10.4473	23.3661
	6.52452	25.5315	10.1503	52.0995	46.252	62.5658	7.34231	16.9649	9.17662	36.5679	14.2721	16.4341	421.88	0.138463	0.331687	0.84489	2.60807	-2405.35	-2421.88			14.0687	53.6391	11.1613	22.4247
	6.51321	25.8351	9.34096	42.7176	39.1916	53.973	7.53719	18.4633	10.2272	34.5253	14.9548	18.4226	408.605	0.13812	0.332379	0.845876	2.60636	-2404.78	-2576.93			13.8964	45.2941	12.0759	22.6342
	6.3996	25.4476	8.30193	35.5992	31.8658	45.6818	7.36304	18.4932	11.5319	32.9384	15.5087	20.3353	403.781	0.137785	0.332528	0.835777	2.59922	-2403.85	-2731.74			13.383	37.7156	12.4627	22.9275
	6.24021	24.4706	7.73792	27.8501	26.7306	37.1611	7.29661	18.2977	12.5524	32.1427	16.107	23.6042	409.842	0.13793	0.33192	0.835103	2.59827	-2402.96	-2875.97			12.8162	30.5806	12.7156	23.9513
	6.12818	23.4626	7.21068	22.6539	22.2838	28.0904	7.18784	17.7421	13.4031	32.0084	16.5515	26.8703	411.373	0.136858	0.332737	0.827759	2.60109	-2401.39	-2996.36			12.2671	24.3427	12.7777	25.1434
	5.93737	21.9812	6.58	18.4978	17.1522	22.7099	7.16305	16.979	14.1571	32.1729	16.94	29.455	409.775	0.136581	0.333122	0.819992	2.60331	-2399.54	-3089.64			11.4995	19.4533	12.7664	26.1893
	5.73731	19.4815	6.07563	16.9389	14.408	19.388	7.08578	16.1457	14.8539	31.5206	17.3226	32.927	413.112	0.136054	0.334114	0.810997	2.6011	-2397.89	-3156.62			10.4315	16.9117	12.6951	27.2568
	5.58009	16.9598	5.67367	15.0577	12.3913	16.3045	7.01658	15.7022	15.299	31.1421	17.3998	35.836	412.292	0.135988	0.33468	0.800844	2.60485	-2395.95	-3203.93			9.40453	14.5845	12.6726	28.126
	5.4261	13.7348	5.27377	13.4097	10.5491	14.8404	6.90313	15.4129	15.7949	29.6982	17.4622	37.7657	404.895	0.135825	0.335645	0.791893	2.59895	-2393.89	-3236.49			8.14489	12.9331	12.7036	28.3087
	5.26921	11.4988	4.81193	12.9647	9.21946	13.8168	6.66767	15.9161	15.6717	28.7659	17.4434	38.3877	393.549	0.135399	0.335786	0.787769	2.61029	-2391.41	-3259.78			7.19331	12.0003	12.7518	28.199
	5.00952	9.80595	4.52655	12.584	8.65595	13.1669	6.35329	15.6482	15.4771	27.9538	17.24	38.5444	385.354	0.135585	0.335958	0.776425	2.62198	-2389.29	-3276.46			6.44734	11.4689	12.4929	27.9127
	4.79573	8.4845	4.54201	12.189	7.84856	12.336	6.03412	14.5455	14.8006	26.6823	16.7685	37.7141	385.91	0.136062	0.335986	0.764092	2.62808	-2387.07	-3287.93			5.94075	10.7912	11.7934	27.055
	4.61915	7.52814	4.80069	12.4521	7.46961	11.5316	5.85559	15.0262	13.9866	25.5095	16.6886	37.4978	393.478	0.136513	0.335409	0.751915	2.6436	-2384.48	-3296.13			5.64933	10.4845	11.6228	26.5653
	4.46454	7.19912	4.957	13.1053	7.51105	11.3461	5.70505	15.3147	13.326	24.0594	16.5218	36.4166	406.33	0.136754	0.335806	0.740226	2.64971	-2381.77	-3301.45			5.54022	10.6541	11.4486	25.6659
	4.35947	6.70329	5.27949	13.5161	8.05456	10.9613	5.54187	15.6303	12.5145	21.5321	16.2648	34.4719	418.728	0.136951	0.334998	0.738326	2.63698	-2379.7	-3304.91			5.44741	10.844	11.2289	24.0896
	4.36282	6.16449	5.633	13.4318	8.43161	10.6955	5.46138	16.4497	11.5715	18.77	16.3626	32.1898	424.599	0.137089	0.333963	0.734928	2.62791	-2378.22	-3307.41			5.38677	10.853	11.1608	22.4408
	4.39104	6.07731	6.04233	14.0186	8.85925	10.3965	5.33812	17.5777	10.7455	16.6569	16.1571	28.9883	420.531	0.1367	0.333943	0.731018	2.59861	-2376.5	-3309.38			5.50356	11.0914	11.2204	20.6008
	4.39948	6.20081	6.41824	14.4096	9.55959	11.2044	5.31555	18.8728	9.72932	14.9913	15.8609	26.4936	426.653	0.137196	0.333678	0.722393	2.57213	-2374.99	-3310.72			5.67284	11.7245	11.3059	19.1153
	4.36144	6.61247	6.99368	15.4733	10.2358	11.8159	5.19636	20.6504	8.95328	14.1063	15.4725	24.8364	444.777	0.137165	0.33389	0.714866	2.54963	-2374.43	-3311.66			5.9892	12.5083	11.6	18.1384
	4.31264	7.30579	7.82505	15.757	10.8839	13.3151	5.08738	21.1997	8.46681	13.0071	14.8781	23.6779	460.891	0.137041	0.333994	0.714103	2.51069	-2374.27	-3312.44			6.48116	13.3187	11.5846	17.1877
	4.37843	7.99895	8.68805	16.1675	11.7406	14.7258	4.89653	21.4834	8.29975	12.435	14.1362	22.6282	468.272	0.136563	0.3338	0.712473	2.47565	-2373.83	-3313.2			7.02181	14.2113	11.5599	16.3998
	4.43647	8.58785	9.20733	16.6869	12.4116	15.2417	5.00978	21.4546	8.14531	11.9059	13.9537	20.7706	469.607	0.135698	0.333442	0.711558	2.44384	-2373.58	-3313.82			7.41055	14.7801	11.5366	15.5434
	4.42011	9.36254	9.8368	17.0549	12.7261	16.319	4.96305	20.8014	7.83388	11.5245	13.4138	18.9561	466.552	0.134612	0.333733	0.709409	2.4064	-2374.28	-3314.33			7.87315	15.3667	11.1994	14.6315
	4.44445	9.93011	10.1737	16.6246	13.1281	17.8393	4.88433	20.625	7.42859	11.1307	12.7689	16.9809	457.189	0.133292	0.333989	0.6958	2.38415	-2375.12	-3314.81			8.18277	15.864	10.9793	13.6268
	4.50178	10.6433	10.3922	17.1907	13.5675	20.49	4.88022	20.5378	7.17989	10.3868	12.036	15.7332	444.961	0.132507	0.334159	0.695349	2.38509	-2375.26	-3315.28			8.51242	17.0827	10.866	12.7187
	4.59121	11.0227	10.2381	17.4497	14.0148	22.0511	4.8608	19.642	6.87893	10.1008	11.0146	14.9099	443.15	0.131615	0.334479	0.692329	2.38118	-2375.46	-3315.66			8.61734	17.8385	10.4606	12.0085
	4.51293	11.253	10.2926	17.3816	14.5056	25.7483	4.86265	18.5385	6.60359	10.0756	10.4893	14.3762	443.714	0.131463	0.334835	0.685345	2.39254	-2376.52	-3315.96			8.68616	19.2119	10.0016	11.647
	4.50174	11.5273	10.36	17.9646	14.8143	29.0351	4.7975	16.74	6.22441	10.2548	10.0972	13.5056	433.099	0.131022	0.334426	0.683983	2.40291	-2377.3	-3316.32			8.79632	20.6047	9.25398	11.2858
	4.51922	11.9529	10.48	18.5109	16.4102	31.5801	4.85075	14.359	5.98928	10.5348	9.47876	13.026	414.823	0.130692	0.333825	0.67868	2.40943	-2377.02	-3316.69			8.98404	22.1671	8.39967	11.0132
	4.58876	11.9816	10.6563	19.47	17.4845	33.7606	5.02354	13.3634	5.86579	10.7508	9.38208	12.6489	399.113	0.130362	0.333245	0.669382	2.41484	-2376.92	-3317.01			9.07553	23.5717	8.08425	10.9272
	4.60992	11.5077	10.3995	21.3916	18.4311	35.5341	4.97097	12.2166	5.61481	10.8234	9.33006	12.5982	383.732	0.130332	0.333023	0.670289	2.42257	-2377.82	-3317.32			8.83905	25.119	7.6008	10.9172
	4.64079	11.2022	10.2472	21.6287	18.8417	37.6818	4.93764	11.0905	5.3157	10.7825	9.25147	12.591	373.522	0.13061	0.333064	0.662718	2.42693	-2378.18	-3317.73			8.69676	26.0508	7.11462	10.875
	4.75479	10.7488	9.79009	21.8984	19.1017	38.6561	4.98841	10.7483	5.12085	11.1596	9.30343	12.5851	366.873	0.130707	0.333137	0.669936	2.42811	-2377.49	-3318.05			8.43124	26.5521	6.95254	11.016
	4.67023	10.1807	9.63187	21.9147	19.1654	38.1517	4.99028	10.6773	4.93013	11.5529	9.44473	12.66	360.285	0.130902	0.332515	0.682327	2.42988	-2377.33	-3318.29			8.16093	26.4106	6.86591	11.2192
	4.70071	9.57493	9.22132	21.5891	18.5099	37.3372	4.98179	11.4289	4.85893	11.9205	9.68755	12.7939	354.398	0.131476	0.332644	0.685646	2.4349	-2378.22	-3318.46			7.83232	25.8121	7.08988	11.4673
	4.65789	9.0566	9.08777	21.5947	18.0695	37.0173	4.95131	12.0967	4.89628	12.2001	9.93874	13.2028	350.544	0.132096	0.332493	0.685734	2.44202	-2378.29	-3318.67			7.60076	25.5605	7.31477	11.7806
	4.67656	8.6842	8.70076	21.6847	17.6454	34.4951	4.92378	12.4302	5.01917	12.3536	10.0445	13.4876	356.607	0.131513	0.332174	0.694834	2.45311	-2377.36	-3318.84			7.35384	24.6084	7.45773	11.9619
	4.67693	8.04463	8.43333	21.4462	16.9644	31.867	4.92429	12.6051	5.02244	12.2111	10.3732	13.5704	372.363	0.131207	0.331857	0.707694	2.46406	-2377.45	-3318.88			7.05163	23.4258	7.51729	12.0516
	4.68178	7.30571	8.01653	20.6651	15.3551	30.0457	4.81885	13.0766	5.07953	11.8449	10.5397	13.6041	383.836	0.130182	0.33182	0.7216	2.48504	-2378.53	-3318.94			6.66801	22.0219	7.65834	11.9962
	4.66506	7.03208	7.46694	19.5036	14.2389	26.3917	4.74153	13.2295	5.11153	11.6545	10.6013	14.066	386.488	0.129703	0.331754	0.736097	2.50949	-2378.49	-3319.05			6.38803	20.0447	7.69418	12.1073
	4.5284	7.013	7.04761	17.2821	12.66	23.0726	4.86398	13.7095	5.2091	11.4168	10.6956	14.5617	387.743	0.129381	0.332335	0.747953	2.5252	-2377.5	-3319.08			6.19634	17.6716	7.92754	12.2247
	4.48602	6.8508	6.62109	16.3842	12.1363	19.9395	4.76606	13.7914	5.22928	11.4806	10.4928	15.3469	390.989	0.129357	0.332077	0.7572	2.54503	-2377.79	-3319.04			5.98597	16.1533	7.92892	12.4401
	4.40624	6.60956	6.6545	15.6254	12.2589	16.9358	4.72462	13.5462	5.0647	10.9866	10.3306	15.5047	391.816	0.129606	0.332478	0.75674	2.56332	-2378.8	-3319.11			5.8901	14.94	7.77851	12.274
	4.43222	6.58956	6.39745	14.8344	11.9092	15.4992	4.73937	13.3337	5.01383	10.4895	10.1337	15.5046	391.39	0.129586	0.333468	0.757256	2.58291	-2378.31	-3319.24			5.80641	14.0809	7.69562	12.0426
	4.3795	6.7146	6.47714	14.6536	11.9021	14.2637	4.80303	12.3147	5.05275	10.0666	9.90431	15.6139	389.198	0.129782	0.333599	0.761114	2.5935	-2377.07	-3319.28			5.85708	13.6065	7.39015	11.8616
	4.30527	6.8751	6.57707	14.1837	11.8226	13.5361	4.90916	11.9657	5.02073	9.34659	9.72221	15.0679	386.498	0.129506	0.333784	0.774759	2.6072	-2377.57	-3319.27			5.91915	13.1808	7.29853	11.3789
	4.25912	6.89145	6.58684	13.5514	11.8027	13.8328	4.76217	11.868	4.89243	8.87817	9.46495	14.4757	393.916	0.130077	0.333309	0.771142	2.61765	-2378.57	-3319.38			5.91247	13.0623	7.1742	10.9396
	4.2573	7.21523	6.62669	13.5296	12.223	13.589	4.7631	12.1592	5.06933	8.35731	9.1759	14.3917	398.537	0.130666	0.333087	0.775277	2.62647	-2377.57	-3319.46			6.03307	13.1139	7.33054	10.6416
	4.22279	7.35758	6.65279	13.0746	12.4655	13.8396	4.86271	12.1916	5.01032	8.17016	9.00511	14.2548	401.912	0.131456	0.333391	0.778866	2.62373	-2376.16	-3319.4			6.07772	13.1266	7.35486	10.4767
	4.22083	7.35364	6.70578	12.6058	12.8319	14.0613	4.87147	12.0184	4.97255	7.78212	8.60837	13.6077	405.49	0.132171	0.333476	0.778676	2.62523	-2376.89	-3319.27			6.09342	13.1663	7.28746	9.9994
	4.30235	7.64865	6.815	12.3338	12.9363	14.4762	4.82996	11.5801	4.97679	7.46845	8.24378	13.1528	421.501	0.132543	0.333355	0.780145	2.62779	-2377.79	-3319.22			6.25533	13.2487	7.12895	9.62169
	4.35056	7.85553	6.84863	12.1673	13.4139	14.8555	4.85582	11.5766	5.06181	7.2216	8.0408	11.8422	436.013	0.132594	0.333695	0.786393	2.62706	-2376.53	-3319.13			6.35157	13.4789	7.16474	9.03488
	4.32631	8.58904	6.87641	12.2476	13.0822	15.8038	4.79987	11.7527	5.27121	7.03713	7.81587	11.6072	441.724	0.132887	0.334214	0.795515	2.62818	-2375.37	-3318.88			6.59725	13.7112	7.27459	8.82008
	4.20054	9.12525	6.91785	12.157	12.881	16.0305	4.8828	11.9732	5.43424	6.79111	7.61911	10.6849	444.658	0.133393	0.334214	0.798898	2.63047	-2376.65	-3318.63			6.74788	13.6895	7.43008	8.36503
	4.19374	9.72303	6.98517	11.8062	12.5954	16.9324	4.94246	12.0748	5.61241	6.68911	7.53036	9.89908	453.95	0.133897	0.334039	0.804195	2.63332	-2377.6	-3318.49			6.96731	13.778	7.54323	8.03952
	4.28752	10.8779	7.05713	11.7622	13.0682	18.1233	5.02996	11.977	5.84382	6.68461	7.3786	9.74144	463.531	0.134526	0.334224	0.805406	2.63204	-2376.04	-3318.33			7.40753	14.3179	7.61692	7.93488
	4.31357	12.4821	7.16852	12.1127	13.5747	19.3251	4.99496	12.0451	5.91088	6.56873	7.2247	9.54976	461.691	0.134962	0.335104	0.814699	2.63407	-2375.07	-3318.07			7.98805	15.0042	7.65033	7.78106
	4.2601	13.908	7.39309	12.2375	13.5942	21.7341	4.96113	11.971	5.94893	6.43929	6.91094	8.9975	444.787	0.135068	0.335339	0.813095	2.63185	-2376.58	-3317.89			8.52039	15.8552	7.627	7.44924
	4.30475	14.9596	7.53147	12.8229	14.3319	23.569	4.87637	12.1136	6.20189	6.39913	6.73477	8.63717	439.644	0.135357	0.335345	0.814692	2.63593	-2377.2	-3317.85			8.93195	16.9079	7.73063	7.25703
	4.31299	15.9374	7.5811	13.2306	15.18	26.6986	4.88642	12.4767	6.3646	6.3535	6.8388	8.28095	446.227	0.13544	0.335579	0.813341	2.63496	-2375.2	-3317.75			9.27715	18.3697	7.90922	7.15775
	4.24425	17.1954	7.71733	14.485	16.2052	32.1641	4.97237	12.9241	6.42827	6.39959	6.80501	7.77782	439.169	0.136121	0.33568	0.811254	2.63489	-2374.44	-3317.56			9.719	20.9514	8.10823	6.99414
	4.22207	18.2374	7.7484	16.0971	17.7584	37.0931	5.0586	12.9868	6.39308	6.51241	6.61909	7.57647	432.84	0.136816	0.334936	0.809527	2.63138	-2376.24	-3317.43			10.0693	23.6495	8.14615	6.90266
	4.34264	19.156	7.74912	17.9144	19.5851	41.2439	5.12596	13.136	6.30343	6.5923	6.48768	7.66685	441.469	0.136451	0.333822	0.805161	2.62015	-2376.47	-3317.4			10.4159	26.2478	8.18845	6.91561
	4.34161	20.0275	8.00736	20.5837	21.6187	46.3187	5.10703	13.1041	6.2046	6.94912	6.3827	7.69783	461.395	0.136033	0.333275	0.799746	2.60466	-2374.04	-3317.28			10.7922	29.507	8.13857	7.00989
	4.40609	20.3445	8.16119	23.3736	23.626	51.4549	5.14435	13.3237	5.89205	7.04464	6.24782	7.78749	476.843	0.135883	0.333297	0.789752	2.59769	-2373.51	-3317.12			10.9706	32.8182	8.12003	7.02665
	4.39863	20.028	8.48894	26.1278	25.918	56.9376	5.18445	13.7858	5.76499	7.18584	6.20878	8.10438	477.517	0.134719	0.33338	0.776991	2.58792	-2375.51	-3317.01			10.9719	36.3278	8.24508	7.16633
	4.44512	19.7248	8.8973	30.5394	28.2959	61.7233	5.39975	14.4059	5.73472	7.41585	6.11939	8.43069	478.728	0.134393	0.333308	0.764707	2.5732	-2375.24	-3316.93			11.0224	40.1862	8.51345	7.32198
	4.53302	19.2447	9.26887	34.8587	30.9281	65.4069	5.50621	14.9799	5.47608	7.69428	6.1291	8.77681	486.145	0.13388	0.333286	0.761731	2.55821	-2372.57	-3316.78			11.0155	43.7312	8.65406	7.5334
	4.59279	19.1895	9.55045	38.6129	32.4497	68.4878	5.56486	16.4291	5.36032	8.12032	5.98407	8.92771	494.818	0.133603	0.333181	0.751934	2.54737	-2372.55	-3316.61			11.1109	46.5168	9.11808	7.67737
	4.66606	19.4847	9.58353	41.7411	33.7143	69.0144	5.57154	16.766	5.19694	8.24401	5.88032	9.15675	496.5	0.132939	0.332604	0.742904	2.53409	-2374.75	-3316.51			11.2448	48.1566	9.17817	7.76036
	4.78005	19.1589	9.90342	43.5742	34.4294	68.5032	5.6166	17.2734	5.07848	8.50667	5.86212	9.48592	490.527	0.132158	0.332573	0.738775	2.51734	-2373.81	-3316.42			11.2808	48.8356	9.32281	7.95157
	4.81413	18.9559	10.3465	44.2573	34.5877	67.3607	5.5841	17.4587	4.96195	8.66442	5.82335	9.79578	485.357	0.132299	0.332977	0.735561	2.51056	-2370.9	-3316.27			11.3722	48.7353	9.33493	8.09452
	4.73042	18.2953	10.6885	45.6261	34.4869	65.4534	5.55287	18.2311	4.90849	8.74796	5.92144	9.91295	477.978	0.132267	0.333575	0.734798	2.50525	-2371.28	-3316.11			11.2381	48.5221	9.56415	8.19412
	4.6728	16.9517	10.8722	46.0236	34.0285	62.3943	5.5312	18.964	4.94028	8.55895	5.91083	10.1871	466.103	0.132296	0.334134	0.74016	2.499	-2373.66	-3316.04			10.8322	47.4821	9.81184	8.21895
	4.70732	16.6702	11.3202	46.1306	33.6724	59.2137	5.6618	20.7509	5.09012	8.50669	6.0766	10.5763	456.259	0.131712	0.334469	0.737444	2.48967	-2372.54	-3315.93			10.8992	46.3389	10.5009	8.38652
	4.67016	16.7475	11.2957	46.2186	32.374	53.9826	5.45262	21.2254	5.14358	8.30858	6.39302	11.3198	456.552	0.131701	0.334493	0.734347	2.47314	-2369.84	-3315.78			10.9044	44.1917	10.6072	8.67379
	4.70183	16.169	11.2572	44.278	30.9721	47.7068	5.3001	20.884	5.47339	8.25227	6.71182	12.7623	453.493	0.131228	0.334682	0.727442	2.45987	-2371	-3315.68			10.7093	40.9856	10.5525	9.24213
	4.57572	15.8118	11.2102	40.635	28.3817	40.1922	5.23069	20.5315	5.88064	8.18313	7.44472	15.0255	445.004	0.131159	0.335041	0.725423	2.45731	-2373.57	-3315.65			10.5326	36.403	10.5476	10.2178
	4.55738	15.4543	11.2658	37.6843	26.9073	34.113	5.15693	18.9959	6.34061	7.90835	7.97026	18.4512	443.163	0.130753	0.335577	0.725454	2.44811	-2372.12	-3315.58			10.4258	32.9015	10.1645	11.4433
	4.41898	14.828	11.35	35.734	24.9268	29.1307	5.18525	18.3835	7.25564	8.15096	8.56589	23.6994	440.578	0.130773	0.335526	0.722289	2.44872	-2369.76	-3315.51			10.199	29.9305	10.2748	13.4721
	4.36489	14.6478	11.0606	34.566	23.3965	25.2922	5.11324	17.6214	8.02209	8.26505	9.2872	29.1975	435.693	0.130369	0.335601	0.719691	2.4514	-2371.19	-3315.53			10.0244	27.7515	10.2522	15.5832
	4.33624	14.417	10.7476	33.3454	22.2184	21.8579	5.1205	17.5433	8.89689	8.30432	10.1538	35.93	433.632	0.130619	0.335518	0.714751	2.45275	-2373.22	-3315.62			9.83362	25.8072	10.5202	18.1294
	4.33955	14.1289	10.3523	32.5972	21.2231	18.9758	5.15551	17.4651	9.84012	9.07617	11.0179	43.0721	432.53	0.129711	0.335552	0.70651	2.45044	-2371.21	-3315.66			9.60691	24.2654	10.8202	21.0554
	4.33705	13.7896	10.0135	33.4944	19.959	16.8452	5.13994	17.452	10.9381	9.76363	12.3601	49.6068	431.923	0.129747	0.33463	0.693035	2.44594	-2368.55	-3315.73			9.38005	23.4328	11.1767	23.9102
	4.27608	13.5975	9.47612	34.6436	18.6521	14.4393	5.19865	16.1502	11.9489	11.6587	13.5279	55.2088	429.035	0.13062	0.334689	0.693877	2.44999	-2369.27	-3315.89			9.11657	22.5784	11.0992	26.7985
	4.27552	13.1299	9.04698	35.2599	18.0611	13.2544	5.45663	16.1532	12.7425	15.1985	14.4652	61.574	424.655	0.131329	0.334633	0.697308	2.45149	-2368.59	-3316.08			8.81746	22.1918	11.4508	30.4126
	4.3215	12.5722	8.66279	39.0829	17.6967	12.7675	5.74483	17.1628	13.4991	18.905	16.1492	69.0516	427.846	0.132219	0.334052	0.699008	2.45058	-2361.2	-3316.2			8.51881	23.1823	12.1356	34.7019
	4.48312	12.1284	8.25859	43.1249	17.4158	13.3651	5.89096	18.2531	14.1437	23.407	17.7652	74.5253	434.285	0.132992	0.333632	0.700379	2.44005	-2261.94	-3316.37			8.29004	24.6353	12.7626	38.5658
	4.62239	11.677	7.80934	48.0435	17.5572	14.1666	6.22611	18.8749	14.4869	27.5661	18.804	80.8012	427.557	0.13411	0.332875	0.700323	2.42859	-2040.67	-3316.57			8.03623	26.5891	13.196	42.3904
	4.803	11.5233	7.39716	55.7975	17.7856	15.0209	6.34212	19.8334	14.7463	34.6446	21.0125	83.9585	414.667	0.134346	0.332861	0.706125	2.40478	-1732.55	-3316.7			7.90782	29.5347	13.6406	46.5386
	5.05724	11.2229	7.29424	64.7558	18.4529	15.695	6.53942	20.8737	14.9117	40.7496	22.3939	88.0618	410.872	0.135101	0.33326	0.700875	2.37887	-1410.49	-3316.72			7.85814	32.9679	14.1083	50.4018
	5.23495	10.7917	7.32325	71.4358	19.4521	16.6857	6.75861	21.128	14.8312	45.8026	23.4825	89.6381	419.745	0.135362	0.333202	0.705545	2.36322	-1061.43	-3316.82			7.78329	35.8579	14.2393	52.9744

## Sheet: P208 U3
	Ra Li	Oi Li	Oe Li	MF Li	ICO Li	LO Li	Ra Re	Oi Re	Oe Re	MF Re	ICO Re	LO Re	EKG	Kippwinkel	Rotwinkel	Kraft x	Kraft y	Druck li	Druck re			Bauch links	Rücken links	Bauch rechts	Rücken rechts
	3.78749	10.6866	10.9841	28.9837	7.52389	7.09651	4.22692	37.5986	13.8233	80.3548	13.6903	64.4078	327.442	0.165069	0.118798	0.588459	2.72066	43	1362.11			8.48608	14.5347	18.5496	52.8176
	3.84079	10.645	10.0741	30.4654	6.94555	7.49541	4.37588	37.4558	13.6968	91.1451	15.0705	69.1129	345.146	0.164548	0.118396	0.587774	2.72696	39	1341.55			8.18664	14.9688	18.5095	58.4429
	4.00357	10.933	9.51556	32.5678	6.41315	8.22088	4.5012	36.566	13.7006	96.5387	16.2582	70.9126	357.209	0.164176	0.118212	0.58512	2.72845	1.02051	1321.58			8.15072	15.7339	18.256	61.2365
	4.27431	11.3602	9.22591	33.8915	6.39072	8.76289	4.57584	34.9176	13.5983	103.543	17.2919	72.1079	364.127	0.164278	0.118658	0.586268	2.73906	11	1301.97			8.28682	16.3484	17.6972	64.3143
	4.58002	12.103	9.28153	34.105	6.44976	9.52894	4.71818	32.9397	13.3241	108.582	18.1606	73.516	372.459	0.164125	0.118337	0.584211	2.7487	-616.362	L			8.65485	16.6946	16.994	66.7529
	4.86455	12.7938	9.61037	34.3461	6.53998	9.7607	4.73916	32.19	12.8489	111.107	18.782	72.9866	386.793	0.163694	0.118497	0.582639	2.76467	-504.278	1273.07			9.08958	16.8822	16.5927	67.6251
	5.15425	13.3396	9.82478	33.9915	6.72361	10.1882	4.7754	32.7363	12.4234	109.536	19.1491	71.1388	401.392	0.163391	0.118809	0.582005	2.78183	-511.449	1263.9			9.43954	16.9678	16.645	66.6081
	5.48624	13.935	9.95298	32.4885	7.54324	10.6453	4.97024	32.8585	12.2751	105.02	19.307	69.8147	418.955	0.162968	0.119148	0.582733	2.80373	-614.848	1254.74			9.7914	16.8924	16.7013	64.7138
	5.64243	14.6149	10.0705	31.3845	7.71731	11.1898	5.09789	32.5444	11.7823	99.0655	18.9972	66.6951	431.554	0.163014	0.119561	0.583297	2.82675	-795.4	1247.08			10.1092	16.7639	16.4749	61.5859
	5.82358	15.263	9.94773	29.6273	7.94384	12.0675	5.19282	31.1879	11.5807	92.2491	18.5539	63.37	428.47	0.16303	0.11936	0.580802	2.8507	-1036.15	1238.37			10.3448	16.5462	15.9871	58.0577
	5.93296	15.9222	10.0485	28.0571	8.39738	13.4598	5.13856	30.2512	11.3284	84.6603	17.7964	58.814	410.932	0.162903	0.119327	0.582444	2.86771	-1315.12	1228.27			10.6346	16.6381	15.5727	53.7569
	5.93075	16.2751	10.0078	25.3928	8.59554	14.9975	5.13359	29.4475	11.2035	73.4873	16.6988	53.5798	393.992	0.16266	0.11913	0.578918	2.88042	-1612.02	1214.63			10.7379	16.3286	15.2615	47.922
	5.83722	16.9648	10.0146	22.2842	8.89217	16.0733	5.20143	29.1888	11.4384	65.2802	15.639	50.2925	384.99	0.162662	0.119289	0.57978	2.89605	-1901.56	1198.16			10.9389	15.7499	15.2762	43.7372
	5.7448	17.1958	9.83036	19.8466	8.94914	18.0851	5.17384	28.5002	11.2987	53.3171	14.6021	45.4013	386.355	0.162167	0.118784	0.577087	2.90662	-2154.26	1180.21			10.9237	15.6269	14.9909	37.7735
	5.50286	17.069	9.72042	17.73	8.851	20.0618	5.13915	27.9854	11.7355	42.9791	13.8766	40.5059	392.5	0.16205	0.118586	0.575761	2.91881	-2322.32	1160.93			10.7641	15.5476	14.9534	32.4539
	5.36927	16.6973	9.45351	15.5841	9.16429	22.1887	5.14552	26.4966	11.7944	34.9836	13.2405	34.9568	403.113	0.161877	0.117699	0.572877	2.92349	-2405.9	1139.78			10.5067	15.6457	14.4788	27.727
	5.14108	16.6837	9.37322	13.4097	9.20655	24.2738	5.0672	23.9742	11.8988	30.3787	13.2796	31.2929	406.942	0.161613	0.117261	0.573428	2.92087	-2449.58	1119.93			10.3993	15.63	13.6467	24.9837
	4.94609	16.7324	9.33747	11.6556	9.24107	26.0527	4.90156	21.7671	12.4381	27.7817	13.0931	27.1796	398.728	0.161322	0.116602	0.571453	2.91713	-2481.35	1099.26			10.3387	15.6498	13.0356	22.6848
	4.82757	16.4983	9.27311	10.5101	9.53445	27.8492	4.8622	20.5753	12.9527	26.2537	13.2045	23.7164	386.759	0.161222	0.115848	0.57531	2.91211	-2506.48	1081.8			10.1997	15.9646	12.7967	21.0582
	4.65571	16.275	9.22697	9.33298	9.75569	28.947	4.84498	20.1673	13.2864	25.2167	13.3852	20.7799	389.255	0.160968	0.116018	0.575554	2.90624	-2528.7	1070.14			10.0525	16.0119	12.7662	19.794
	4.53572	15.7682	9.18728	8.28857	9.58361	29.4768	4.84779	20.5032	13.8131	24.0556	13.5604	18.1949	401.469	0.161477	0.116011	0.569193	2.89793	-2546.91	1053.96			9.83041	15.783	13.0547	18.6036
	4.43633	15.1424	9.1837	7.74746	9.55876	29.34	4.8375	20.7348	14.3418	23.0174	13.782	15.5866	412.829	0.161072	0.116505	0.568347	2.89673	-2562.04	1028.72			9.58747	15.5487	13.3047	17.462
	4.35407	14.3733	9.26186	7.44297	9.25487	29.305	4.74073	20.648	15.2687	23.0665	13.9968	13.7657	422.044	0.160746	0.116908	0.56351	2.89547	-2573.25	995.046			9.32973	15.3343	13.5525	16.943
	4.25946	14.0286	9.30384	7.06948	9.09646	28.9354	4.69681	22.0363	16.2609	22.9943	14.0911	12.2222	426.494	0.160608	0.117647	0.564705	2.89453	-2579.83	954.705			9.19731	15.0338	14.3313	16.4359
	4.22537	14.0184	9.30339	6.92106	8.97359	27.6966	4.5676	22.7626	17.3982	23.3873	14.0005	11.3789	422.807	0.161129	0.118166	0.559881	2.88021	-2583.08	905.844			9.1824	14.5304	14.9094	16.2556
	4.20819	14.121	9.31635	6.63482	8.50199	26.695	4.53127	23.3958	18.4464	23.3747	13.724	10.0735	409.18	0.161602	0.119397	0.556968	2.8766	-2585.14	850.354			9.21519	13.9439	15.4578	15.7241
	4.1995	13.5303	9.1078	6.4163	8.32372	24.8522	4.60682	23.4104	18.8661	22.5816	12.9461	9.02048	394.599	0.162267	0.119665	0.550348	2.87689	-2586.1	790.383			8.94588	13.1974	15.6278	14.8494
	4.11804	13.1082	9.01303	6.1135	7.88416	23.1386	4.7449	23.5606	19.0312	21.6732	12.3644	8.60334	390.432	0.162777	0.119764	0.543089	2.87546	-2586.43	732.349			8.74642	12.3788	15.7789	14.2137
	4.12116	12.7818	9.00949	5.7555	7.26084	21.3615	4.76785	23.2975	19.1224	21.2919	11.6484	8.19283	388.293	0.162687	0.120477	0.536822	2.86543	-2586.41	677.19			8.63749	11.4593	15.7293	13.711
	4.14815	12.7296	8.85866	5.57171	6.8378	20.4132	4.86081	22.6941	18.8025	20.6355	10.8247	7.65333	378.466	0.162767	0.120824	0.531365	2.84648	-2586.8	625.87			8.5788	10.9409	15.4524	13.0379
	4.26009	12.7603	8.70649	5.37379	6.55064	19.8168	4.94751	21.7701	18.405	20.0885	9.97712	7.49911	361.969	0.163003	0.120895	0.528379	2.83062	-2587.55	586.396			8.57563	10.5804	15.0409	12.5216
	4.27076	12.9312	8.74216	5.372	6.44859	20.4086	4.87574	20.8636	17.9136	19.3272	9.17799	7.29866	339.688	0.163233	0.120448	0.521824	2.80717	-2588.08	563.868			8.64805	10.7431	14.551	11.9346
	4.32305	12.5988	8.486	5.51834	6.80848	22.2059	4.78462	20.2724	16.9948	17.6024	8.37135	7.12678	316.808	0.163606	0.120106	0.521361	2.78749	-2588.09	555.005			8.46927	11.5109	14.0173	11.0335
	4.36439	12.3887	8.30841	6.20886	7.24796	23.6048	4.73968	17.9888	15.7871	16.3142	7.52222	7.37067	300.668	0.163838	0.119324	0.518683	2.77528	-2588.61	554.82			8.35384	12.3539	12.8385	10.4023
	4.32608	12.0036	8.05571	6.47297	7.814	27.13	4.65438	16.963	14.257	14.3032	6.4502	7.41369	288.958	0.163467	0.119319	0.525199	2.79127	-2590.12	565.202			8.12846	13.8056	11.9581	9.38904
	4.25645	11.7264	7.77486	6.69096	8.37675	28.9697	4.53505	15.7401	12.7324	12.5505	5.44182	7.54986	278.614	0.163084	0.118959	0.527068	2.7969	-2591.45	585.198			7.91923	14.6791	11.0025	8.51406
	4.17645	11.6211	7.66266	6.93872	8.99695	31.6795	4.33237	14.9337	11.6841	11.7812	4.83053	7.42671	269.876	0.162788	0.118974	0.53085	2.79062	-2592.89	610.911			7.82006	15.8717	10.3167	8.01281
	4.08147	11.5596	7.55219	7.08196	9.49052	33.7986	4.03658	14.2586	10.3776	10.9279	4.28426	7.51976	264.794	0.161952	0.118874	0.537601	2.7874	-2595.57	637.806			7.73107	16.7904	9.5576	7.57732
	3.97447	11.2554	7.29917	7.1773	10.4376	35.8978	3.73769	13.7109	9.40002	10.1052	3.94375	7.51467	267.767	0.161628	0.118478	0.543741	2.79491	-2600.24	661.26			7.50967	17.8376	8.94955	7.18788
	3.78817	10.7218	7.11695	7.57889	11.0914	37.7441	3.36887	13.4438	8.58161	9.33118	3.71754	7.96772	278.501	0.160918	0.118244	0.553903	2.80619	-2606.3	682.919			7.20899	18.8048	8.46476	7.00548
	3.50632	10.0367	7.08083	7.65046	11.5367	39.2841	3.10064	13.1632	7.86854	9.00982	3.52911	8.33864	298.597	0.160185	0.118219	0.562254	2.81667	-2613.95	702.938			6.87463	19.4904	8.04411	6.95919
	3.39582	9.5561	6.73664	7.54169	11.96	39.6332	3.00699	12.65	7.42228	8.95255	3.37582	8.6782	328.761	0.159572	0.118277	0.568273	2.82662	-2624.96	720.908			6.56285	19.7116	7.69309	7.00219
	3.34936	9.25925	6.55902	7.48091	11.8577	38.4759	2.94522	12.2319	6.74675	9.06631	3.22232	8.96643	356.393	0.159058	0.118046	0.570827	2.827	-2639.39	737.409			6.38921	19.2715	7.30795	7.08502
	3.2269	9.09578	6.38002	6.86749	11.8755	37.3531	2.87838	11.5688	6.62923	8.77108	3.34754	9.0245	374.295	0.158461	0.117933	0.568603	2.82514	-2656.75	753.222			6.23423	18.6987	7.02548	7.04771
	3.21848	9.07337	6.2438	6.41506	11.5517	35.205	2.86135	11.1996	6.6788	8.75208	3.4904	9.21041	395.307	0.15752	0.117838	0.563567	2.82126	-2677.1	767.55			6.17855	17.7239	6.91325	7.15096
	3.20854	9.03506	6.04892	6.25922	11.2305	33.717	2.83282	10.9354	6.79798	8.59434	3.61131	9.24289	420.23	0.157097	0.117744	0.56131	2.81474	-2701.07	780.746			6.0975	17.0689	6.85539	7.14951
	3.19351	9.30753	5.96229	6.07649	10.9162	31.5917	2.90696	10.7081	6.75864	8.63767	3.72003	9.5977	441.533	0.156876	0.11782	0.559701	2.81561	-2728.05	791.93			6.15444	16.1948	6.79124	7.31846
	3.20964	9.40184	5.79226	5.97109	10.5675	29.2287	3.02002	10.7714	7.24733	8.65339	3.78209	9.50832	452.784	0.156688	0.117757	0.560328	2.80709	-2756.65	803.001			6.13458	15.2558	7.01291	7.3146
	3.2784	9.52582	5.7816	5.77036	9.64236	27.3504	3.10263	10.7635	7.54442	8.57745	3.85743	9.80883	458.754	0.15644	0.117704	0.560554	2.8009	-2783.94	813.83			6.19527	14.2544	7.13684	7.41457
	3.38735	9.83308	6.01909	5.3939	9.08942	23.77	3.18559	10.4074	7.79568	8.37959	4.01407	9.64359	463.037	0.156714	0.117449	0.559341	2.79535	-2812.03	823.53			6.41317	12.7511	7.12956	7.34575
	3.6186	10.23	5.97861	5.17512	9.02989	20.6105	3.65753	10.3662	7.85401	8.23079	4.15655	9.47954	457.585	0.156638	0.117761	0.558912	2.79215	-2839.11	831.477			6.60905	11.6052	7.29257	7.28896
	3.75481	10.9109	6.45474	5.13428	9.27913	18.7555	3.90252	10.4297	8.04118	7.88316	4.23041	9.10943	443.119	0.156674	0.118205	0.563543	2.79416	-2862.73	838.562			7.04015	11.0563	7.45779	7.07433
	3.91112	11.6606	7.03579	5.0537	9.1953	18.4953	4.15355	10.3995	8.23422	7.51609	4.32916	8.75968	432.142	0.156758	0.11881	0.570061	2.79163	-2884.29	846.328			7.53584	10.9148	7.59576	6.86831
	4.14075	12.3518	7.43187	4.99243	8.81951	17.7271	4.46087	10.5154	8.5589	7.3617	4.28059	8.62405	429.923	0.157325	0.119341	0.578991	2.78502	-2903.11	854.391			7.97479	10.513	7.84505	6.75545
	4.31646	12.7679	7.8819	4.91784	8.49052	16.2517	4.70848	10.524	8.95154	7.12118	4.22329	8.71531	424.134	0.158142	0.119483	0.58647	2.77867	-2918.92	862.245			8.32209	9.88667	8.06135	6.68659
	4.43768	13.6831	8.11006	4.75416	8.59695	15.054	4.98993	10.4662	9.33851	6.99737	4.17101	8.88479	410.343	0.158405	0.119237	0.592751	2.77599	-2931.3	869.984			8.74362	9.46837	8.26487	6.68439
	4.67808	14.4874	8.54405	4.65959	8.6091	14.745	5.14954	10.3435	10.0551	6.55383	4.24988	8.93514	389.967	0.158366	0.119453	0.593492	2.7758	-2940.24	879.571			9.23649	9.33789	8.51605	6.57961
	4.85034	15.3421	8.88687	4.80822	8.56495	14.6386	5.28891	9.88965	10.1892	6.23674	4.37848	9.13332	374.307	0.158788	0.120245	0.5923	2.78085	-2947.98	889.555			9.69311	9.33724	8.45591	6.58284
	5.01359	15.8742	9.39329	4.8584	8.56062	14.5594	5.32733	9.72784	10.3359	6.04443	4.39042	9.28272	363.583	0.158999	0.12089	0.589453	2.78528	-2955.87	899.229			10.0937	9.32613	8.46369	6.57252
	5.06261	16.4465	9.49393	4.67316	8.26106	14.4297	5.27014	9.60588	10.7427	5.93282	4.33475	9.74739	356.95	0.15933	0.121334	0.59298	2.79002	-2961.89	908.723			10.3344	9.12132	8.53959	6.67166
	5.09791	16.9417	9.66741	4.70041	7.8957	14.1032	5.11717	9.55655	10.9205	5.83807	4.36173	11.0882	355.905	0.159878	0.121135	0.591885	2.79046	-2965.94	920.186			10.569	8.89976	8.5314	7.09601
	5.11011	17.3765	9.4922	4.76337	7.31894	13.7483	5.02716	9.50045	11.0487	5.78177	4.35694	13.2177	353.794	0.15992	0.12095	0.596815	2.78494	-2970	931.944			10.6596	8.6102	8.52543	7.78548
	4.95344	17.5699	9.18997	4.72883	6.97677	12.8052	4.837	9.43726	11.2165	6.11308	4.34583	15.3139	345.857	0.160091	0.120804	0.597977	2.7784	-2973.65	943.266			10.5711	8.17027	8.49693	8.59093
	4.86819	18.4511	8.92917	4.74849	6.62017	12.8042	4.79828	9.50488	11.3962	6.62093	4.64606	17.3455	334.398	0.159532	0.120384	0.596887	2.77839	-2975.77	952.546			10.7495	8.05762	8.56645	9.5375
	4.78048	18.9355	8.63112	4.79518	6.41612	12.9668	4.56395	9.74114	11.5914	7.11186	4.8556	18.671	324.215	0.158719	0.120392	0.59853	2.77571	-2978.11	962.567			10.7824	8.05936	8.63215	10.2128
	4.70916	19.0778	8.44686	4.95063	6.34639	12.7719	4.34197	9.83256	11.6381	7.52768	5.10767	19.78	314.478	0.157981	0.120171	0.601018	2.76714	-2982.21	972.014			10.7446	8.02298	8.60422	10.8051
	4.58854	19.2039	8.15976	5.11824	6.14207	13.107	4.22951	9.7867	11.4728	7.78997	5.37551	22.1043	312.502	0.157071	0.11979	0.604748	2.76276	-2986.18	978.418			10.6507	8.12243	8.49633	11.7566
	4.42754	19.4317	7.96961	5.16721	6.30591	13.4673	4.20617	9.98913	11.6157	8.31517	5.60143	24.2493	317.388	0.156804	0.119299	0.610509	2.75857	-2988.29	983.489			10.6096	8.31349	8.60365	12.722
	4.18809	19.9388	7.47342	5.10169	6.65515	13.1784	4.14856	10.2476	11.8779	8.67126	5.88688	25.7856	317.182	0.156369	0.119052	0.616365	2.75209	-2989.71	988.527			10.5334	8.31174	8.75803	13.4479
	4.09324	20.2857	7.30977	5.15616	7.09659	13.0363	4.11905	10.6114	11.8565	9.24089	6.07555	26.7204	311.525	0.155741	0.118824	0.612717	2.73747	-2991.55	992.514			10.5629	8.4297	8.86232	14.0123
	3.99164	21.0056	7.14683	5.21018	7.22766	13.0149	4.18934	11.1419	12.1866	9.86781	6.25868	27.4988	303.714	0.154888	0.119238	0.610363	2.72082	-2993.7	992.83			10.7147	8.48425	9.17263	14.5418
	3.90864	21.1784	7.18945	5.3439	7.65523	12.9804	4.18048	11.4909	12.4218	10.7014	6.45982	28.4388	297.859	0.15481	0.119371	0.605448	2.70796	-2995.09	991.218			10.7588	8.65985	9.3644	15.2
	3.83915	21.6971	7.02902	5.40638	7.99774	13.1784	4.10324	12.1904	12.52	12.2226	6.68785	30.4199	292.979	0.15453	0.119332	0.603658	2.71614	-2996.23	989.467			10.8551	8.86084	9.60455	16.4434
	3.79329	21.9952	6.93448	5.5663	8.10511	13.098	3.99639	12.3507	12.6035	13.435	6.90573	31.5504	290.881	0.154099	0.119531	0.596868	2.72386	-2997.85	988.589			10.9077	8.92315	9.6502	17.297
	3.69787	22.3554	6.81623	5.63685	8.32566	12.9762	3.95614	12.7729	12.635	14.9043	7.17259	33.2262	288.957	0.154201	0.119258	0.59221	2.72517	-2997.8	985.095			10.9565	8.97958	9.788	18.4344
	3.63535	23.0741	6.70192	5.72303	8.54715	13.4728	3.92639	13.1518	12.7576	16.082	7.3333	34.9118	289.532	0.154713	0.119083	0.587913	2.72963	-2995.24	981.865			11.1371	9.24767	9.94527	19.4424
	3.55051	23.7682	6.69014	5.7873	8.69314	13.574	3.9084	13.7797	12.7166	18.223	7.56123	35.8902	298.065	0.155195	0.119049	0.586521	2.72676	-2992.35	982.1			11.3363	9.35149	10.1349	20.5581
	3.50681	23.9898	6.45586	5.87869	8.82605	13.8836	3.76749	13.9846	12.6911	21.0773	7.79671	36.3973	312.741	0.155187	0.11887	0.578949	2.72434	-2989.69	983.268			11.3175	9.52944	10.1477	21.7571
	3.5024	24.9236	6.4077	5.8572	8.91516	14.2886	3.76002	14.0714	12.5223	22.6323	8.10985	36.8007	333.12	0.15543	0.118532	0.579695	2.7251	-2985.71	983.377			11.6112	9.68699	10.1179	22.5143
	3.48401	25.8164	6.27144	5.9622	8.59354	14.4043	3.73935	13.9402	12.5087	23.7534	8.50428	36.6736	349.003	0.155435	0.118113	0.581077	2.73332	-2980.07	985.797			11.8573	9.65335	10.0628	22.9771
	3.41724	26.5992	6.3662	5.98682	8.48677	14.7367	3.67605	14.107	13.1266	24.7228	9.12223	37.3431	355.3	0.155369	0.11757	0.580247	2.73932	-2973.36	991.572			12.1275	9.73676	10.3032	23.7294
	3.38574	27.0605	6.25219	6.09706	8.03963	14.8591	3.64112	14.3998	13.5468	25.7047	10.4105	36.5775	358.193	0.155423	0.117094	0.5822	2.75724	-2965.82	999.83			12.2328	9.66525	10.5292	24.2309
	3.4162	28.3025	6.35507	6.20719	7.81867	14.9969	3.82787	14.216	14.0719	25.7018	11.1983	34.4493	370.605	0.155817	0.116822	0.587979	2.7673	-2957.22	1006.65			12.6913	9.67424	10.7053	23.7832
	3.38598	29.2292	6.59979	6.41378	8.06236	15.3001	3.84479	14.3576	14.6077	26.4763	11.9163	32.5838	386.189	0.156066	0.117118	0.599923	2.77321	-2946.77	1013.03			13.0717	9.92542	10.9367	23.6588
	3.47451	30.0044	6.82084	6.61449	8.2638	16.9491	3.97149	14.249	15.2737	26.59	12.9244	30.702	396.964	0.156382	0.117361	0.610556	2.77796	-2936.03	1020.54			13.4332	10.6091	11.1647	23.4055
	3.51969	32.5916	7.21281	6.89226	9.03191	17.9051	4.17895	14.5124	15.9253	26.74	13.6417	28.7658	404.14	0.1566	0.117574	0.618945	2.77968	-2924.54	1026.01			14.4414	11.2764	11.5389	23.0492
	3.61047	34.8932	7.68437	7.13091	9.68395	19.0065	4.50689	14.363	16.6974	26.3112	14.5113	27.1186	406.696	0.156937	0.117512	0.622309	2.78351	-2910.85	1026.38			15.396	11.9405	11.8558	22.647
	3.72541	37.4622	8.22501	7.50783	10.3115	20.4776	4.77672	14.4751	17.3785	25.9514	15.4879	25.3762	404.542	0.157012	0.117496	0.626103	2.78843	-2895.41	1026.95			16.4709	12.7657	12.2101	22.2719
	3.79342	39.1871	8.55455	7.94551	11.1653	23.2278	5.06426	14.6569	18.4959	26.3513	16.7302	24.1001	395.006	0.157032	0.117749	0.63001	2.79198	-2878.58	1028.76			17.1783	14.1129	12.739	22.3939
	3.78202	40.5866	8.80064	8.2982	12.1873	26.3474	5.1738	14.5969	19.1151	26.3758	17.6502	23.1183	383.129	0.15718	0.118287	0.633103	2.79712	-2861.4	1030.21			17.7231	15.611	12.9619	22.3814
	3.78288	41.136	8.9197	8.63971	12.903	29.1843	5.31096	14.3089	19.5629	26.5822	18.2996	20.9932	378.778	0.157264	0.119174	0.644349	2.80059	-2843.69	1032.14			17.9462	16.909	13.0609	21.9583
	3.78111	41.5066	9.10224	8.9572	13.9239	32.1474	5.43381	13.7574	19.5586	26.4783	18.4469	20.0554	377.847	0.157441	0.119741	0.651785	2.80279	-2825.08	1036.24			18.13	18.3428	12.9166	21.6602
	3.79619	41.2623	9.35202	9.19782	15.03	34.9387	5.43047	13.2413	19.5292	25.8526	19.1192	19.3414	367.331	0.157195	0.12003	0.655176	2.80345	-2806.65	1043.93			18.1368	19.7222	12.7337	21.4377
	3.79615	41.55	9.54067	9.65139	15.6653	37.3633	5.42705	12.8523	19.1626	24.3971	19.1452	18.548	348.814	0.15725	0.119653	0.654123	2.81486	-2786.69	1051.02			18.2956	20.8933	12.4807	20.6968
	3.86155	41.5001	10.0707	10.2777	16.1527	39.1165	5.29176	12.3184	18.7014	23.848	19.0917	17.9006	329.771	0.157602	0.119339	0.653506	2.82645	-2765.83	1057.26			18.4774	21.849	12.1039	20.2801
	3.89179	40.4685	10.1897	11.5759	16.621	41.6473	5.10689	11.74	17.9819	23.8226	18.6946	16.7339	314.614	0.157869	0.118443	0.654161	2.84775	-2744.7	1088.93			18.1833	23.2814	11.6096	19.7504
	3.96259	39.3501	10.3289	14.4851	17.43	44.4588	4.86498	11.1005	17.2725	24.4276	17.7946	15.7218	308.867	0.157918	0.118447	0.658311	2.86639	-2725.21	1172.2			17.8805	25.4579	11.0793	19.3146
	4.0407	36.9505	10.7399	18.6069	17.9118	46.7411	4.62113	10.6216	16.1794	24.7343	16.7392	14.5912	306.502	0.158231	0.11831	0.664312	2.8834	-2706.39	1368.14			17.2437	27.7532	10.4741	18.6882
	4.16049	36.0095	11.2796	23.9608	18.704	50.476	4.29927	9.8276	15.0141	25.4785	15.4236	13.0798	306.297	0.158362	0.118338	0.665376	2.89706	-2689.11	1674.41			17.1499	31.0469	9.71365	17.994
	4.43815	35.9889	12.1445	30.8061	19.5531	52.8128	4.21512	9.73725	14.097	27.2172	13.9841	12.7059	310.359	0.158687	0.117933	0.663552	2.91094	-2672.03	2031.28			17.5238	34.3907	9.34981	17.969
	4.63091	37.8589	12.8434	44.5511	20.8467	56.4224	4.18393	9.61212	12.692	28.8018	12.2825	13.0613	315.311	0.158899	0.117447	0.6615	2.92671	-2655.52	2416.1			18.4444	40.6067	8.82933	18.0485
	4.78056	38.188	13.8618	56.7016	21.574	59.2896	3.9462	9.59067	12.0278	31.3373	11.0347	13.2964	318.587	0.159022	0.117356	0.660855	2.93541	-2640.53	2802.03			18.9435	45.8551	8.52154	18.5561
	5.16285	38.6113	14.359	70.0465	22.6878	60.8319	3.9749	9.8483	11.405	33.8872	9.6194	13.8168	324.261	0.159205	0.117166	0.667494	2.9428	-2626.01	3188.59			19.3777	51.1887	8.40939	19.1078
	5.42636	38.4433	14.9123	79.0739	24.0842	63.9085	4.07527	10.3085	10.8552	35.6949	8.77933	15.0892	332.559	0.159346	0.117358	0.674915	2.94617	-2613.73	3579.54			19.594	55.6888	8.41302	19.8545
	5.61519	38.1014	15.0749	87.4342	25.8701	66.228	4.24672	10.5736	10.4689	38.1226	7.90521	15.718	344.186	0.159841	0.117467	0.678733	2.95046	-2603.38	3970.31			19.5972	59.8441	8.42972	20.5819
	5.74484	37.6667	15.7853	90.563	26.4971	67.5639	4.39774	10.6879	10.1005	39.7513	7.71736	16.3852	354.055	0.159687	0.118183	0.6869	2.95168	-2594.17	4331.48			19.7323	61.5413	8.3954	21.2846
	5.88001	37.1605	16.5711	92.837	27.1225	67.3865	4.56235	10.9388	9.88619	39.4607	7.80219	16.9179	357.998	0.159837	0.118291	0.696473	2.94552	-2585.91	4638.82			19.8705	62.4487	8.46245	21.3936
	5.95512	37.1867	16.9248	94.5808	27.4189	66.368	4.72211	11.3973	9.77671	38.975	7.83064	17.8282	355.161	0.16003	0.118329	0.706631	2.93689	-2578.67	4821.8			20.0222	62.7892	8.63203	21.5446
	6.0952	36.438	17.4478	94.8504	26.8634	64.1349	4.82749	11.4351	9.59798	37.8517	7.87532	18.4226	346.602	0.160527	0.117819	0.71279	2.92749	-2572.57	4902.58			19.9936	61.9496	8.6202	21.3832
	6.09234	34.6571	18.5926	93.4495	26.716	61.8304	4.8692	11.4969	9.80046	36.2701	8.05612	18.7958	337.652	0.161389	0.117384	0.720289	2.92488	-2567.75	4938.99			19.7807	60.6653	8.72218	21.0407
	6.20513	32.1224	19.3524	85.0668	25.634	56.9788	4.92613	11.4414	10.3269	34.2211	8.16236	18.8892	329.234	0.162237	0.117479	0.723294	2.92533	-2564.61	4948.17			19.2266	55.8932	8.89814	20.4242
	6.29702	30.6952	20.5331	76.821	24.6412	52.9411	4.95982	11.308	10.7764	31.4284	8.29906	19.5672	319.1	0.16304	0.117555	0.716878	2.92982	-2562.79	4943.26			19.1751	51.4678	9.01473	19.7649
	6.44443	28.4375	21.9511	67.1738	23.2175	49.4621	4.94183	10.9978	11.258	28.5914	8.48882	20.3068	305.648	0.163536	0.117323	0.708297	2.9341	-2562.25	4928.96			18.9443	46.6178	9.06587	19.129
	6.67943	26.776	23.5565	55.9765	21.3159	42.9166	4.93083	10.635	12.0555	26.3587	8.88702	20.3599	290.75	0.163614	0.1176	0.698824	2.9405	-2562.92	4902.78			19.004	40.0697	9.20712	18.5352
	6.93115	25.8154	25.0296	45.2762	19.346	36.7927	4.95483	10.496	12.9191	22.5293	9.01521	21.833	277.046	0.163265	0.117549	0.690948	2.9415	-2564.98	4858.18			19.2587	33.805	9.45664	17.7925
	7.04272	24.208	26.4334	39.6075	17.7461	30.3948	5.01205	10.4873	13.4428	19.8178	9.12625	22.9034	263.422	0.162948	0.11717	0.676047	2.94135	-2568.61	4788.28			19.228	29.2495	9.64739	17.2825
	7.2034	21.9682	27.4938	33.0784	15.9062	26.0598	5.20985	11.0006	14.3298	17.9768	8.99252	24.001	257.991	0.162742	0.117063	0.654555	2.96172	-2574.11	4693.55			18.8885	25.0148	10.1801	16.9901
	7.34539	19.4794	28.345	23.9432	14.1539	21.1064	5.38464	11.1436	15.2321	16.4703	8.946	25.2348	261.203	0.162551	0.11723	0.628385	2.96868	-2582.56	4562.01			18.3899	19.7345	10.5868	16.8837
	7.55771	17.5125	29.0295	17.7165	13.3215	16.7644	5.69788	11.6255	15.6428	15.621	9.01685	26.5989	274.333	0.161989	0.117844	0.607889	2.97401	-2596.09	4395.05			18.0332	15.9341	10.9887	17.0789
	7.66607	15.6112	29.3618	13.051	11.9412	13.9475	6.0548	11.9631	16.0628	14.7934	8.89245	28.0194	291.713	0.16125	0.118604	0.58622	2.97936	-2615.97	4198.53			17.5463	12.9799	11.3602	17.2351
	7.71572	14.6486	29.3553	11.1162	11.3338	11.9899	6.27584	12.4214	16.2223	14.2441	9.00168	29.1497	306.468	0.160745	0.118891	0.566339	2.97064	-2639.8	3984.3			17.2399	11.4799	11.6398	17.4651
	7.86028	14.1938	29.4101	9.89257	10.5605	10.4707	6.59166	13.0441	16.3683	13.6565	8.92153	30.531	318.396	0.159723	0.119042	0.56174	2.96978	-2669.14	3742.64			17.1548	10.3079	12.0013	17.703
	7.87722	14.6039	29.1282	8.95913	9.88039	9.04698	7.01311	13.6641	16.4838	12.9436	8.85599	31.231	329.2	0.158822	0.119514	0.550581	2.96018	-2702.33	3490.77			17.2031	9.2955	12.387	17.6769
	7.98765	15.106	28.5112	8.4833	9.50555	8.60513	7.68118	14.5523	16.3611	12.246	8.58264	32.5314	341.972	0.158444	0.119391	0.541019	2.94425	-2738.69	3225.14			17.2016	8.86466	12.8648	17.7867
	7.74305	15.3418	27.9533	8.1167	8.6918	8.15497	8.25168	15.1261	16.3508	11.8354	8.44114	32.7159	359.276	0.158685	0.119343	0.537941	2.92949	-2774.99	2947.08			17.0127	8.32115	13.2429	17.6641
	7.64385	16.0069	26.8545	7.88176	8.17705	7.9348	8.63398	15.5758	16.451	11.4731	8.5432	32.9292	377.564	0.159489	0.11911	0.537188	2.90923	-2812.16	2667.55			16.8351	7.99787	13.5536	17.6485
	7.37945	16.7713	25.968	7.77938	7.5968	7.5213	8.96602	16.1016	16.1304	11.1338	8.78948	32.9549	390.209	0.160266	0.118701	0.540651	2.89653	-2847.21	2396.86			16.7063	7.63249	13.7327	17.626
	7.22731	17.7243	24.7162	7.61867	7.32517	7.18501	9.37833	16.4905	15.9069	11.1845	9.05516	32.7047	396.516	0.161065	0.118401	0.540549	2.8913	-2879.32	2131.57			16.5559	7.37628	13.9252	17.6481
	7.06046	18.2746	23.2867	7.54144	7.01156	6.89291	9.81659	16.8471	15.9425	10.9913	9.26811	32.2146	400.274	0.161606	0.118342	0.538289	2.88249	-2904.51	1879.39			16.2072	7.14864	14.202	17.4914
	7.00102	18.7478	21.6833	7.42928	6.98451	6.23318	10.1543	17.4864	15.669	11.293	9.39944	32.2376	405.032	0.161787	0.117913	0.541973	2.87187	-2923.48	1630.91			15.8107	6.88232	14.4366	17.6434
	7.14458	19.203	20.7384	7.35759	6.93597	6.09508	10.7012	18.1445	15.5412	11.2408	9.84964	31.6055	410.767	0.162416	0.117555	0.540842	2.86598	-2936.58	1393.11			15.6953	6.79621	14.7957	17.5653
	7.20416	19.7145	19.099	7.16031	6.76621	6.17349	11.6864	18.4526	15.3992	11.1114	10.4408	31.172	412.311	0.162832	0.117266	0.534988	2.86229	-2943.97	1171.61			15.3392	6.7	15.1794	17.5747
	7.71989	20.0424	18.078	7.08576	6.64455	6.44814	12.3332	19.002	15.0538	11.0994	10.9204	30.9156	408.332	0.163699	0.116945	0.531968	2.86603	-2946.06	957.925			15.2801	6.72615	15.463	17.6451
	8.04406	20.7594	16.7802	6.85147	6.72804	6.70812	13.1131	18.8702	14.7831	10.7779	11.2851	29.9035	402.694	0.164071	0.116836	0.528144	2.86931	-2944.86	746.135			15.1946	6.76254	15.5888	17.3222
	8.30602	21.8446	16.0633	6.81363	6.51141	7.04214	13.4354	18.7768	14.1322	10.6516	11.4442	28.9365	393.594	0.164367	0.116902	0.523099	2.87821	-2941.9	562.055			15.4047	6.78906	15.4482	17.0108
	8.78051	22.2764	15.8439	6.66013	6.59911	7.12683	13.5955	18.6505	13.6288	10.4729	11.3142	29.6046	389.265	0.164563	0.116964	0.517785	2.88622	-2937.35	386.452			15.6336	6.79536	15.2916	17.1305
	9.10623	22.5717	15.3084	6.62914	6.82268	7.4044	13.3987	18.3547	13.0937	10.1626	11.0851	30.8184	396.919	0.164034	0.117262	0.514801	2.88679	-2931.06	224.975			15.6621	6.95207	14.949	17.3554
	9.0952	22.0096	15.1542	6.42967	7.47291	7.58465	13.0149	17.9436	12.2897	9.59253	10.7002	32.9078	416.855	0.163703	0.117377	0.510774	2.88818	-2924.78	88.9761			15.4197	7.16241	14.4161	17.7335
	9.01795	21.2789	15.4441	6.36637	8.13257	7.97479	12.639	17.5577	11.7641	9.33982	10.4116	33.8693	434.066	0.163432	0.117353	0.510805	2.89581	-2918.95	-30.1984			15.247	7.49124	13.9869	17.8736
	8.88038	20.7606	15.6188	6.25315	8.53808	8.54292	12.2556	16.9065	11.1435	9.08764	9.9834	34.9903	435.989	0.163399	0.11661	0.510219	2.89902	-2913.71	-130.285			15.0866	7.77805	13.4352	18.0204
	8.60843	20.1996	15.7217	6.23091	8.7395	8.95541	11.4375	16.2398	10.7188	9.36809	9.36409	37.0794	424.47	0.162914	0.116195	0.509074	2.89591	-2908.32	-209.298			14.8433	7.97528	12.7987	18.6039
	8.31996	19.9686	15.5983	6.28266	9.04586	9.3032	10.3877	16.4628	10.3725	9.14832	8.71413	37.8765	416.239	0.162456	0.116225	0.507171	2.89951	-2903.06	-283.74			14.629	8.21057	12.4077	18.5797
	7.62751	19.3429	15.5276	6.33643	9.37738	9.49224	9.34687	15.879	10.091	8.98199	7.99876	38.1359	414.81	0.162187	0.116148	0.515825	2.89857	-2897.76	-339.309			14.166	8.40202	11.7723	18.3722
	6.97666	18.3212	16.0351	6.4528	9.57113	9.41814	7.82528	15.8911	9.86323	9.02677	7.32489	37.7482	410.684	0.161701	0.116106	0.526497	2.89865	-2892.38	-374.373			13.7776	8.48069	11.1932	18.0333
	6.61217	17.4092	16.7512	6.41996	9.95732	9.55792	6.50444	15.8896	9.86592	9.02822	6.85693	37.6355	403.196	0.161346	0.116667	0.534496	2.89941	-2886.94	-392.368			13.5909	8.64507	10.7533	17.8402
	5.95324	16.2772	17.4017	6.32801	10.0458	9.23925	5.36373	15.7182	9.89985	8.87692	6.44436	36.1032	392.129	0.160866	0.116922	0.540591	2.89461	-2881.51	-396.278			13.2107	8.5377	10.3273	17.1415
	5.39522	15.0863	19.1259	6.21962	10.0722	8.99733	4.9105	15.989	9.83644	8.6394	6.32921	34.1008	374.622	0.160411	0.117188	0.541871	2.8958	-2876.87	-391.003			13.2025	8.42971	10.2453	16.3565
	5.03551	14.0904	20.5833	6.19236	9.86996	8.80866	4.52756	16.3224	9.99661	8.62925	6.08391	31.7244	350.197	0.159709	0.116941	0.548997	2.89975	-2872.71	-378.085			13.2364	8.29033	10.2822	15.4792
	4.89519	13.5228	21.8192	6.14824	9.53954	8.47887	4.14635	16.3604	9.79975	8.33472	5.61347	29.3849	327.115	0.158694	0.116779	0.555056	2.9044	-2868.54	-364.512			13.4124	8.05555	10.1022	14.4444
	4.84578	13.0318	22.4292	6.06918	9.37317	7.91112	3.84262	16.9619	9.97082	8.01431	5.32099	26.5348	315.693	0.158102	0.11708	0.559853	2.91572	-2864.26	-355.714			13.4356	7.78449	10.2585	13.29
	4.77025	12.6008	23.4063	6.11959	9.22224	7.64017	3.78487	17.7687	10.1173	7.46061	5.09204	23.6255	313.371	0.157909	0.116946	0.565706	2.93096	-2860.52	-350.236			13.5925	7.66067	10.5569	12.0594
	4.80045	11.7753	23.7584	6.01119	9.19748	7.30269	3.75692	17.2965	9.9662	6.90725	4.82015	20.5312	301.528	0.157832	0.116524	0.570675	2.93912	-2857.34	-341.632			13.4447	7.50379	10.3399	10.7529
	4.93622	11.3329	23.9485	5.96112	8.85225	6.91402	3.68716	17.293	9.95413	6.65771	4.68463	18.414	282.724	0.157907	0.116489	0.571235	2.95044	-2854.19	-333.851			13.4058	7.24246	10.3114	9.91876
	4.92839	10.6189	24.2078	5.81238	8.5874	6.74547	3.73543	17.0602	9.62604	6.54893	4.57888	17.5333	266.716	0.15776	0.116183	0.571397	2.96398	-2851.31	-326.342			13.2517	7.04842	10.1406	9.55369
	4.83321	9.69954	23.906	5.81853	8.10351	6.26933	3.68428	17.7188	9.71705	6.1873	4.52702	15.7837	259.346	0.157408	0.1156	0.57043	2.97549	-2848.83	-326.938			12.8129	6.73046	10.3734	8.83266
	4.71421	8.97577	23.8195	5.78928	7.83948	6.27727	3.71302	18.0068	9.7856	5.99217	4.44657	14.7764	257.139	0.15695	0.11564	0.572109	2.99132	-2846.48	-329.622			12.5032	6.63534	10.5018	8.40506
	4.6491	8.71806	23.1391	5.79786	7.7044	6.21981	3.6329	18.0855	9.70457	6.07417	4.47929	14.6948	265.41	0.157485	0.115294	0.571481	3.00215	-2843.95	-320.963			12.1688	6.57402	10.4743	8.4161
	4.61805	8.37226	22.0618	5.78675	7.702	6.20452	3.51014	18.8155	9.81708	6.12479	4.49806	15.0448	280.915	0.158305	0.115208	0.579052	3.01447	-2841.76	-306.319			11.684	6.56442	10.7142	8.55589
	4.6028	8.04148	20.6714	5.77637	7.37738	6.56622	3.56022	19.1424	9.86819	6.20831	4.56707	15.7293	300.621	0.159262	0.11533	0.580014	3.02585	-2840.22	-278.486			11.1052	6.57332	10.8569	8.8349
	4.53228	7.89316	19.7414	5.7905	7.22209	7.13179	3.59142	19.4141	9.75524	6.25801	4.59825	16.5566	321.945	0.159867	0.115445	0.590302	3.03764	-2838.79	-238.962			10.7223	6.71479	10.9203	9.13763
	4.51162	7.78456	18.58	5.8297	7.12713	7.69873	3.5296	19.1845	9.48996	6.38127	4.65504	17.2199	335.286	0.160607	0.115358	0.594328	3.05004	-2837.06	-197.338			10.2921	6.88519	10.7347	9.41872
	4.41481	7.78609	17.825	6.01255	6.88482	8.36811	3.47785	19.8333	9.23967	6.583	4.71888	17.8999	342.37	0.161387	0.115502	0.601374	3.05697	-2835.45	-152.245			10.0086	7.08849	10.8503	9.73393
	4.33285	7.74184	16.6482	6.22147	6.90645	8.92134	3.44275	20.3543	8.99704	6.76894	4.83324	18.6943	353.559	0.162134	0.115736	0.60462	3.06694	-2834.52	-107.635			9.57431	7.34975	10.9314	10.0988
	4.23088	7.74817	15.216	6.44363	6.94342	9.74594	3.4296	20.9841	8.81561	6.98758	4.87826	19.9652	373.865	0.16288	0.116142	0.609179	3.0796	-2833.81	-59.4373			9.06503	7.711	11.0764	10.6103
	4.17249	7.94915	14.1445	7.01278	6.83082	10.8079	3.43045	21.2832	8.45456	7.16213	4.91795	20.9118	395.644	0.163165	0.11612	0.615463	3.09163	-2833.09	-3.77353			8.75537	8.21717	11.0561	10.9973
	4.13233	7.99666	13.1233	7.53893	7.02813	12.4232	3.389	22.3505	8.21973	7.83323	4.98991	22.0531	418.574	0.163818	0.115756	0.615153	3.09826	-2832.83	57.305			8.41744	8.99676	11.3197	11.6254
	4.07637	8.10309	11.8758	8.56774	6.95582	14.256	3.40615	22.7627	8.24186	8.30944	4.9561	22.942	436.264	0.164223	0.116244	0.614394	3.10735	-2833.41	110.427			8.01842	9.92651	11.4702	12.0692
	4.03578	8.13812	10.7855	10.4225	7.12037	17.4326	3.43288	22.9081	7.92539	8.97678	5.02483	24.072	445.237	0.164355	0.116141	0.605946	3.10668	-2834.38	156.446			7.65314	11.6585	11.4221	12.6912
	3.95667	8.33851	10.4078	13.8512	7.52395	20.5581	3.37911	23.2883	7.80184	9.74218	5.0499	24.943	445.172	0.164954	0.116042	0.602313	3.10058	-2835.06	197.014			7.56765	13.9778	11.4898	13.245
	4.05123	8.88994	9.76778	17.4038	7.79399	23.8016	3.36741	23.6754	7.83215	10.4712	5.06197	26.0649	442.258	0.165053	0.115909	0.594065	3.09873	-2836.18	234.899			7.56965	16.3331	11.625	13.866
	4.04158	9.31339	9.52731	20.573	8.45871	26.9398	3.43193	24.4186	7.83759	11.1435	5.13968	26.5145	438.653	0.165413	0.116332	0.586186	3.09153	-2837.96	273.366			7.62743	18.6572	11.896	14.2659
	4.05638	9.71349	9.31676	24.5032	8.91577	29.499	3.43029	25.5729	7.93009	11.6902	5.14098	26.8542	435.686	0.16512	0.116207	0.58013	3.08494	-2839.67	316.427			7.69554	20.9727	12.3111	14.5618
	4.11843	10.0934	9.3415	27.7832	9.42809	31.7309	3.51032	26.3928	8.25606	12.0842	5.10948	26.7423	428.654	0.164751	0.116277	0.576282	3.08446	-2841.26	356.288			7.8511	22.9807	12.7197	14.6453
	4.13925	10.3916	9.33466	31.9358	9.82732	35.3271	3.49888	27.4572	8.42527	12.6049	5.19155	26.6209	416.317	0.164227	0.116946	0.571043	3.07789	-2843.48	394.15			7.95516	25.6968	13.1271	14.8058
	4.11975	10.5868	9.25423	36.141	10.4534	38.3326	3.54968	27.6777	8.67819	12.9601	5.19786	26.0244	404.527	0.164165	0.117549	0.572791	3.06286	-2845.86	429.973			7.98693	28.309	13.3018	14.7274
	4.18773	10.8992	9.40487	40.1647	10.9436	40.5136	3.63073	28.0501	8.94509	13.0101	5.20514	24.769	391.311	0.163785	0.118029	0.580205	3.04903	-2848.07	467.929			8.16394	30.5406	13.542	14.3281
	4.28219	11.3094	9.77243	42.6624	11.4309	41.2756	3.61914	28.8235	9.21355	13.1415	5.19283	23.6684	378.924	0.163547	0.118335	0.584002	3.03485	-2849.92	504.646			8.45466	31.7896	13.8854	14.0009
	4.34377	11.7595	10.0668	44.0867	12.0931	41.0926	3.69644	29.2709	9.58925	12.8097	5.08781	22.4987	369.169	0.162681	0.118447	0.584355	3.02057	-2851.94	542.858			8.72336	32.4241	14.1855	13.4654
	4.43643	12.1784	10.6306	45.2415	12.5998	40.236	3.73303	29.7808	9.72765	12.767	4.92323	20.7906	361.909	0.162305	0.118865	0.584384	3.00949	-2854.32	583.882			9.08182	32.6924	14.4138	12.8269
	4.55536	12.332	10.9736	46.294	13.0514	38.8214	3.72789	29.7193	10.1171	12.3985	4.80179	19.1301	351.451	0.161733	0.119136	0.585891	2.98718	-2856.02	626.571			9.28699	32.7223	14.5214	12.1101
	4.78315	13.1857	11.6725	46.0417	13.4652	37.4341	3.72998	29.7744	10.361	12.0977	4.61644	18.0711	343.406	0.161145	0.119335	0.587022	2.96574	-2856.4	670.147			9.88045	32.3137	14.6218	11.5951
	4.93785	13.774	12.3844	45.5849	13.7398	35.7077	3.78716	28.9799	10.6669	11.8759	4.41822	17.1417	346.123	0.16074	0.119877	0.583973	2.93998	-2856.4	714.66			10.3654	31.6774	14.478	11.1452
	5.05287	14.2219	12.7905	45.2516	13.9993	34.0158	3.70274	29.3417	10.8966	11.8093	4.28955	16.4871	357.424	0.160498	0.120082	0.578858	2.90861	-2855.26	766.923			10.6884	31.0889	14.647	10.862
	5.10547	14.7662	13.6419	44.1067	14.6295	31.3093	3.67228	29.2328	11.285	11.6214	4.07546	15.9737	365.737	0.16112	0.119763	0.573307	2.87835	-2852.73	818.961			11.1712	30.0152	14.73	10.5568
	5.18323	15.2919	14.2221	43.3733	14.8773	27.7767	3.6569	29.9832	11.7345	11.6525	4.00898	15.8062	369.892	0.161808	0.119631	0.569687	2.85985	-2849.56	868.547			11.5658	28.6758	15.1249	10.4892
	5.20352	15.9253	15.0862	42.9774	15.3748	24.5142	3.62802	30.3518	11.9436	11.7426	3.91351	16.2244	371.263	0.162406	0.11986	0.564515	2.83858	-2845.86	923.509			12.0717	27.6221	15.3078	10.6268
	5.13451	16.1987	15.5264	43.8987	15.6654	22.7208	3.59742	31.1755	11.8999	11.6973	3.96427	16.6795	365.076	0.162846	0.119986	0.565792	2.81927	-2841.75	980.648			12.2866	27.4283	15.5576	10.7804
	5.1779	16.1862	16.2145	43.9784	15.4807	20.7014	3.56571	32.3459	12.0555	11.8256	4.01678	17.3481	354.32	0.163488	0.120284	0.566273	2.79712	-2836.43	1039.65			12.5262	26.7202	15.989	11.0635
	5.14189	16.3487	16.5987	42.8936	15.876	18.8934	3.66071	32.9686	12.4976	11.8796	4.08436	17.9459	348.536	0.163822	0.120783	0.565361	2.76906	-2830.29	1095.89			12.6964	25.8877	16.3757	11.3033
	5.00709	16.3869	17.0461	41.1968	15.7336	17.048	3.69875	34.2636	12.6196	12.6741	4.29304	18.8802	345.67	0.164178	0.121297	0.564589	2.76007	-2824.27	1152.7			12.8134	24.6594	16.8607	11.9491
	4.80425	15.8253	16.8823	39.6696	15.6552	15.2392	3.65312	34.8664	12.7364	13.3687	4.66877	21.0463	337.152	0.164776	0.121898	0.568213	2.75883	-2818.64	1207.4			12.504	23.5214	17.0853	13.0279
	4.61639	15.4177	17.1273	38.5228	15.3622	13.5858	3.5937	35.5029	13.0326	14.4626	5.06043	23.7583	323.987	0.16581	0.121752	0.569927	2.76047	-2813.54	1260.07			12.3871	22.4903	17.3764	14.4271
	4.46401	14.7987	16.9531	36.8286	15.0514	11.9976	3.61129	35.928	13.1149	15.9266	5.68067	26.5744	308.656	0.165843	0.121744	0.573039	2.76438	-2808.91	1304.51			12.0719	21.2925	17.5514	16.0606
	4.33423	14.3777	16.3263	34.9613	14.3088	10.638	3.66051	36.9975	13.0186	19.1649	6.17721	31.5045	294.672	0.165705	0.121997	0.580836	2.77383	-2802.81	1345.22			11.6794	19.9694	17.8922	18.9488
	4.21274	13.6828	15.7258	32.8653	13.63	9.81942	3.67853	37.6603	12.8194	23.2386	6.74488	34.7952	288.145	0.16541	0.122675	0.584858	2.77464	-2793.69	1379.2			11.2071	18.7716	18.0527	21.5929
	4.05648	12.8705	14.6087	30.298	12.6656	8.97105	3.87043	37.7227	13.2749	29.0326	7.76888	40.5432	284.182	0.165368	0.12281	0.591338	2.77542	-2788.74	1403.12			10.5119	17.3116	18.2894	25.7816
	3.93802	12.413	13.8117	27.8989	11.8499	7.85806	3.97983	38.4822	13.6157	35.8173	8.63805	46.2576	285.101	0.164871	0.122857	0.591541	2.77939	-2729.74	1416.52			10.0542	15.8689	18.6926	30.2377
	3.78429	12.0948	13.0298	28.0099	10.7641	6.995	4.02861	38.5319	13.584	49.1288	9.57627	51.0748	293.906	0.164578	0.122673	0.59728	2.78155	-2585.99	1422.26			9.63632	15.2563	18.7148	36.5933
	3.73931	11.3437	12.1975	27.2276	9.58961	6.88294	3.98188	38.3157	13.6174	60.0417	10.9651	56.3762	304.081	0.164567	0.122323	0.599754	2.7849	-2375.34	1420.8			9.09351	14.5667	18.6383	42.461
	3.69799	10.9513	11.4695	28.1369	8.75442	6.90395	4.00165	37.8206	13.7839	71.2885	11.9839	59.8802	319.264	0.164276	0.121957	0.59913	2.78495	-2101.33	1412.11			8.70626	14.5984	18.5354	47.7175
	3.72896	10.9501	10.801	28.6087	7.77677	7.27985	4.04302	37.5529	13.8689	79.8254	13.5067	64.603	336.948	0.163842	0.121425	0.594689	2.78442	-1801.87	1397.99			8.49335	14.5551	18.4883	52.645

## Sheet: P209 U3
	Ra Li	Oi Li	Oe Li	MF Li	ICO Li	LO Li	Ra Re	Oi Re	Oe Re	MF Re	ICO Re	LO Re	EKG	Kippwinkel	Rotwinkel	Kraft x	Kraft y	Druck li	Druck re			Bauch links	Rücken links	Bauch rechts	Rücken rechts
	1.92538	4.6549	6.37711	29.265	7.30365	5.75374	2.59073	22.9938	2.64377	42.539	9.8106	38.5263	314.237	0.179665	0.289661	1.57636	2.83651	40	-3344.57			4.31913	14.1075	9.40942	30.292
	2.08379	4.37389	6.23824	29.2863	6.50625	5.62911	2.84517	22.1419	2.76753	47.9978	11.5718	41.0886	302.335	0.179894	0.289375	1.58211	2.84569	38	-3344.25			4.23197	13.8072	9.25154	33.5527
	2.29342	4.30119	6.12521	29.3003	5.97125	5.61102	3.03488	21.0199	2.82546	52.6592	13.2106	43.2918	298.312	0.180108	0.289482	1.58275	2.85468	1.12329	-3341.68			4.23994	13.6275	8.96007	36.3872
	2.53301	4.21496	6.08665	28.9011	5.32026	5.31817	3.29976	19.3116	2.85209	55.9995	14.2894	44.9544	293.192	0.18067	0.289788	1.58094	2.85893	11	-3337.14			4.27821	13.1798	8.4878	38.4144
	2.74924	4.20196	5.92631	27.3308	4.69958	5.2874	3.47575	17.4353	2.82779	58.2896	15.0643	45.6519	291.95	0.181515	0.289114	1.58401	2.85069	423.506	L			4.2925	12.4392	7.91294	39.6686
	2.92128	4.40045	5.97669	25.7161	4.53524	5.13057	3.60515	16.1371	2.83089	58.7022	15.8558	44.2801	293.044	0.182039	0.288234	1.58899	2.83641	713.54	-3319.45			4.43281	11.794	7.52439	39.6127
	3.23075	4.65209	6.00134	23.5336	4.46167	4.99864	3.86357	14.245	2.78717	56.6402	16.4913	43.3816	295.866	0.1818	0.28802	1.59434	2.81827	804.409	-3304.18			4.62806	10.998	6.96524	38.8377
	3.43979	4.64051	6.12411	21.5394	4.46055	4.89648	4.03969	13.0091	2.772	54.3174	16.6949	41.7897	297.637	0.181838	0.287927	1.60115	2.79641	803.595	-3279.9			4.73481	10.2988	6.60693	37.6007
	3.70111	4.66675	6.28009	19.5807	4.52513	4.77932	4.22471	11.5005	2.74845	51.2441	16.8133	40.2119	303.432	0.182167	0.287685	1.6013	2.78307	741.027	-3242.29			4.88265	9.62838	6.1579	36.0897
	3.91526	4.78516	6.39348	17.4752	4.59885	4.56029	4.34023	10.3606	2.71969	46.6187	16.0634	38.1065	310.913	0.182663	0.2876	1.59726	2.76562	636.519	-3194.75			5.0313	8.87811	5.80685	33.5962
	4.09512	5.14648	6.26492	14.9425	4.62921	4.22465	4.43474	9.50273	2.69612	42.2379	15.0859	35.3713	328.389	0.182166	0.286977	1.59089	2.73273	493.123	-3138.8			5.16884	7.93212	5.54453	30.8984
	4.20015	5.48382	6.26881	12.0777	4.52179	3.88282	4.54564	8.62307	2.7118	36.8256	13.9058	31.5877	344.209	0.181635	0.286075	1.58426	2.69878	301.406	-3083.23			5.31759	6.82743	5.2935	27.4397
	4.22385	5.65545	6.2488	9.44309	4.3744	3.68216	4.58864	7.9708	2.78191	31.7943	12.9762	27.7171	354.396	0.181008	0.285231	1.57361	2.67492	73.194	-3027.65			5.37603	5.83322	5.11378	24.1626
	4.23182	5.70381	6.24656	8.2287	4.3146	3.36133	4.56203	7.1862	2.91479	26.6481	11.9646	24.1672	361.904	0.180438	0.28508	1.55998	2.66076	-177.439	-2974.54			5.39406	5.30154	4.88767	20.9266
	4.18202	5.67942	6.08386	7.44217	4.23345	3.28575	4.50033	6.16749	2.97553	22.067	10.6987	21.66	365.256	0.180136	0.285346	1.54739	2.65443	-437.582	-2927.73			5.3151	4.98712	4.54778	18.1419
	4.07094	5.74839	5.86325	6.49535	4.19397	3.32853	4.38338	5.14914	2.97932	18.895	9.35317	19.2354	362.607	0.180313	0.284973	1.54716	2.65788	-715.599	-2898.91			5.22753	4.67261	4.17061	15.8279
	3.93086	6.05383	5.63361	6.07705	4.10728	3.49473	4.2108	4.678	2.98629	16.1768	8.19325	17.178	358.05	0.180005	0.284536	1.5449	2.65731	-971.957	-2892.08			5.2061	4.55969	3.95836	13.8494
	3.69309	6.39335	5.34091	5.73958	3.98186	3.97892	3.99198	4.30227	3.00873	14.0121	6.68618	14.2135	355.532	0.180285	0.283858	1.53457	2.65541	-1210.81	-2910.09			5.14245	4.56679	3.76766	11.6372
	3.4935	6.57861	5.08748	5.5755	3.94661	4.4295	3.79104	4.1158	3.0455	12.5017	5.91577	11.2357	351.496	0.180695	0.283301	1.52685	2.65762	-1427.21	-2944.94			5.0532	4.65054	3.65078	9.88441
	3.23549	6.72692	4.87018	5.5468	3.81925	4.82473	3.52641	4.00177	3.01617	11.0284	4.88294	9.11504	349.032	0.181506	0.283767	1.52559	2.66422	-1608.7	-2996.9			4.9442	4.73026	3.51479	8.34213
	3.0155	7.10597	4.65168	5.45725	3.77519	5.50342	3.30484	4.00522	3.10569	10.4448	4.08091	7.74449	348.163	0.181993	0.284844	1.52207	2.6581	-1748.72	-3054.07			4.92438	4.91195	3.47192	7.4234
	2.8122	7.60524	4.44855	5.36087	3.75994	6.274	3.04497	4.30286	3.08176	10.3134	3.09407	6.4494	352.368	0.182713	0.285988	1.52662	2.64509	-1850.19	-3114.51			4.95533	5.1316	3.47653	6.61895
	2.65738	8.09284	4.1433	5.36333	3.76214	7.03768	2.88794	4.37884	2.94449	10.3855	2.73668	5.46748	362.674	0.183247	0.286911	1.53756	2.63451	-1926.47	-3175.52			4.9645	5.38772	3.40375	6.19654
	2.5643	8.3669	3.99275	5.52375	3.77678	7.64015	2.7642	4.34326	2.83195	10.9963	2.57021	5.00489	368.103	0.183477	0.287891	1.54448	2.61641	-1979.39	-3232.65			4.97465	5.64689	3.31314	6.19047
	2.45615	8.42715	3.89055	5.63606	3.89806	8.24036	2.63713	4.34278	2.91926	11.4012	2.45335	4.63524	369.671	0.183441	0.288338	1.55005	2.59387	-2011.88	-3276.22			4.92461	5.92483	3.29972	6.16326
	2.35565	8.56463	3.75753	5.76756	4.00328	8.9963	2.54638	4.34658	2.9989	11.4046	2.35743	4.39539	365.899	0.183199	0.288996	1.55926	2.56424	-2038.92	-3308.16			4.8926	6.25571	3.29729	6.05247
	2.29653	8.59816	3.54448	5.8539	4.05688	9.69342	2.46625	4.28018	3.04811	11.6701	2.42768	4.18831	359.687	0.182513	0.289398	1.56566	2.53914	-2064.52	-3329.55			4.81306	6.53474	3.26485	6.09535
	2.25516	8.73585	3.42382	5.83851	4.06299	10.2472	2.43983	4.23422	3.05593	12.038	2.48047	4.04725	352.653	0.181902	0.289905	1.58152	2.52051	-2086.13	-3340.31			4.80494	6.71625	3.24333	6.18859
	2.1823	8.62305	3.2476	5.81709	4.04691	10.6876	2.36979	4.21686	3.07066	12.0274	2.51996	3.95495	347.2	0.181318	0.290012	1.60058	2.51179	-2107.59	-3344.98			4.68432	6.85053	3.2191	6.16742
	2.10744	8.31309	3.06655	5.61787	3.99082	10.766	2.25072	4.25056	2.94793	11.3521	2.52589	3.80532	338.709	0.180692	0.289624	1.61645	2.52298	-2134.81	-3346.18			4.49569	6.79155	3.14974	5.89443
	2.082	7.80653	2.89067	5.63641	3.97558	10.8191	2.20027	4.11223	2.90889	10.5444	2.5552	3.70625	321.798	0.179863	0.289727	1.63205	2.52826	-2163.5	-3345.92			4.25973	6.81036	3.0738	5.60194
	2.04043	7.38632	2.7959	5.56677	4.03535	10.7381	2.16698	3.9793	2.9241	9.89099	2.56202	3.6251	303.562	0.179327	0.289471	1.64246	2.54444	-2186.39	-3345.13			4.07421	6.78007	3.02346	5.35937
	2.01019	6.95491	2.69148	5.47908	4.03215	10.9034	2.19464	3.85579	2.92772	9.08669	2.61051	3.5594	286.618	0.178898	0.288735	1.65226	2.56141	-2209.8	-3345.78			3.88552	6.80488	2.99272	5.08553
	1.98643	6.75572	2.58805	5.42883	3.98873	10.7204	2.20136	3.82422	2.83579	8.34861	2.67055	3.50769	280.19	0.178122	0.288299	1.65587	2.57436	-2235.09	-3346.56			3.77673	6.71264	2.95379	4.84228
	1.97868	6.33996	2.5013	5.39433	3.91752	10.2799	2.18808	3.69259	2.74834	8.43773	2.73673	3.48034	278.872	0.177967	0.288336	1.65595	2.59535	-2254.73	-3345.65			3.60665	6.53058	2.87634	4.88493
	2.00178	5.80994	2.46954	5.36958	3.8082	9.58272	2.22682	3.8313	2.74435	8.12434	2.89264	3.55114	276.206	0.178094	0.288786	1.66214	2.61378	-2268.89	-3345.13			3.42709	6.2535	2.93416	4.85604
	1.95705	5.43719	2.394	5.21533	3.76624	8.83141	2.20536	3.79467	2.74324	7.5991	3.01157	3.5695	271.301	0.177857	0.289218	1.66347	2.61793	-2283.37	-3346.37			3.26275	5.93766	2.91442	4.72672
	1.97603	5.21135	2.39363	5.07426	3.72079	8.29144	2.21714	3.84376	2.67903	7.12753	3.18636	3.6097	264.289	0.177913	0.289643	1.65599	2.62278	-2296.11	-3346.67			3.19367	5.6955	2.91331	4.6412
	1.96451	4.99451	2.42939	4.95828	3.69287	8.03908	2.21311	3.82798	2.68186	6.75684	3.42829	3.78109	260.982	0.178435	0.290522	1.65549	2.63283	-2304.24	-3345.35			3.12947	5.56341	2.90765	4.65541
	1.90953	4.83455	2.43753	4.64591	3.64204	7.56189	2.17741	3.77901	2.72176	6.57643	3.71488	3.94537	259.933	0.178738	0.290856	1.64809	2.65536	-2310.85	-3345.51			3.06054	5.28328	2.89273	4.74556
	1.91961	4.75045	2.40654	4.55576	3.55459	7.37688	2.17517	3.76248	2.74102	6.63905	4.02568	4.01388	262.103	0.178886	0.291441	1.64343	2.6729	-2319.16	-3346.94			3.02553	5.16241	2.89289	4.89287
	1.94086	4.86214	2.44265	4.34722	3.46505	6.79371	2.14928	3.6857	2.80847	6.78132	4.32899	4.10063	260.398	0.179067	0.292338	1.63184	2.69267	-2325.88	-3346.42			3.08188	4.86866	2.88115	5.07031
	1.96819	4.82379	2.46025	4.14554	3.39262	6.42122	2.15868	3.51751	2.84549	7.03212	4.40502	4.18752	255.882	0.179564	0.293348	1.62208	2.7134	-2329.15	-3345.12			3.08408	4.65313	2.84056	5.20822
	1.96615	4.89903	2.45717	3.82371	3.31718	6.22343	2.16411	3.41868	2.93403	7.4588	4.55047	4.27189	261.26	0.179759	0.293725	1.61203	2.72935	-2334.8	-3346.34			3.10745	4.45477	2.83894	5.42705
	1.92255	4.89499	2.48866	3.52804	3.34355	6.17649	2.11818	3.33112	2.92101	7.78196	4.70199	4.33481	285.773	0.180022	0.293178	1.5924	2.7545	-2340.35	-3347.48			3.10206	4.34936	2.7901	5.60626
	1.90959	4.89151	2.4832	3.47365	3.22628	6.02315	2.07272	3.30228	2.94358	7.93031	4.83801	4.47447	331.961	0.180493	0.292405	1.57352	2.7941	-2343.25	-3345.88			3.09477	4.24103	2.77286	5.7476
	1.88031	5.04256	2.39143	3.3342	3.17424	5.91607	2.04262	3.20312	3.02954	8.0925	4.91821	4.56833	375.297	0.180885	0.291876	1.55943	2.83155	-2346.14	-3345.23			3.10477	4.1415	2.75843	5.85968
	1.84629	5.13626	2.36759	3.22734	3.12284	5.79872	2.01722	3.09833	3.04268	8.3336	4.95179	4.63146	401.481	0.181161	0.291378	1.54333	2.85791	-2350.68	-3347.16			3.11671	4.04964	2.71941	5.97228
	1.83407	5.1722	2.39306	3.29611	3.00246	5.56846	1.98214	3.09934	3.04068	8.49391	4.91755	4.79231	407.663	0.181814	0.290714	1.53388	2.88268	-2353.69	-3347.24			3.13311	3.95567	2.70739	6.06792
	1.78966	5.32017	2.31588	3.20566	2.91632	5.12608	1.95776	3.08103	3.10162	8.60796	5.05282	5.11385	410.955	0.182316	0.289759	1.52049	2.90596	-2354.57	-3345.21			3.1419	3.74935	2.71347	6.25821
	1.76618	5.40594	2.26894	3.14275	2.87662	4.76155	1.94538	3.09112	3.04633	9.24508	4.99259	5.33647	425.586	0.182626	0.289441	1.51158	2.93549	-2356.94	-3345.93			3.14702	3.59364	2.69428	6.52471
	1.77483	5.52663	2.30302	3.08366	2.83339	4.50241	1.97358	3.07005	3.12085	9.50882	5.1617	5.67851	449.74	0.182644	0.289169	1.51094	2.96375	-2359.92	-3347.83			3.20149	3.47315	2.72149	6.78301
	1.74574	5.64438	2.26644	3.00064	2.76982	4.2796	1.99241	3.04721	3.08511	9.57043	5.26546	6.06488	478.067	0.182773	0.28926	1.50515	2.98359	-2360.21	-3346.23			3.21885	3.35002	2.70824	6.96693
	1.75669	5.71111	2.26458	2.97957	2.61722	3.98813	2.01359	3.28848	3.11094	9.81366	5.37281	6.86745	500.147	0.182534	0.289788	1.50136	2.99346	-2359.78	-3344.51			3.24412	3.19497	2.80433	7.35131
	1.7885	5.82634	2.29016	2.98036	2.55242	3.68192	2.05317	3.56494	3.22917	9.97371	5.54266	7.79708	507.222	0.182087	0.290337	1.50003	2.99109	-2360.82	-3346.68			3.30167	3.07157	2.94909	7.77115
	1.77252	5.83208	2.39985	2.97809	2.55199	3.50269	2.03091	3.72499	3.21446	10.1313	5.75105	8.67686	497.131	0.181567	0.2905	1.49736	2.98793	-2361.01	-3347.65			3.33482	3.01092	2.99012	8.18641
	1.81931	5.80818	2.45698	2.98081	2.49657	3.22138	2.06592	4.01627	3.26653	10.6046	5.97983	10.3138	480.87	0.180747	0.290422	1.49292	2.99078	-2359.01	-3344.99			3.36149	2.89959	3.11624	8.96605
	1.85555	5.98269	2.46289	2.96111	2.53532	3.25226	2.11273	4.38327	3.27194	11.1441	6.46732	12.2027	463.808	0.179671	0.290563	1.48272	3.00186	-2357.76	-3345.1			3.43371	2.91623	3.25598	9.93804
	1.8799	6.10401	2.6332	2.97686	2.53637	3.21213	2.12894	4.75259	3.25051	12.0277	6.71169	13.3922	451.832	0.1786	0.290863	1.47359	3.00973	-2357.29	-3347.73			3.53904	2.90845	3.37735	10.7105
	1.88689	6.22232	2.76534	2.9792	2.53604	3.29065	2.13824	5.0679	3.27534	12.483	6.99527	14.4011	444.565	0.177816	0.290749	1.46242	3.01348	-2355.69	-3346.74			3.62485	2.9353	3.49383	11.2931
	1.89114	6.2799	2.89785	3.02116	2.49847	3.45273	2.12049	5.60889	3.24298	12.7418	7.24482	15.8774	427.102	0.177597	0.290587	1.45277	3.01716	-2353.58	-3344.17			3.68963	2.99079	3.65745	11.9547
	1.93092	6.33832	3.02564	3.10982	2.49845	3.61138	2.14515	5.95488	3.24853	13.2839	7.36684	17.0781	395.952	0.176997	0.290579	1.4479	3.02901	-2352.94	-3346.12			3.76496	3.07322	3.78285	12.5763
	1.92303	6.46448	3.13763	3.21132	2.53357	3.82278	2.15581	6.2029	3.21263	13.7478	7.53846	18.1933	358.816	0.176533	0.290532	1.45972	3.0298	-2352.46	-3348.07			3.84171	3.18922	3.85711	13.1598
	1.9245	6.45361	3.31416	3.30643	2.58921	4.08828	2.14591	6.32164	3.04931	14.6644	7.53605	19.1225	329.431	0.176466	0.290571	1.46575	3.03523	-2350.65	-3345.32			3.89742	3.32797	3.83895	13.7743
	1.95292	6.44936	3.39438	3.35029	2.57879	4.2501	2.1903	6.39737	3.00408	15.1903	7.54364	20.1457	306.146	0.17696	0.290323	1.47189	3.04604	-2349.16	-3344.43			3.93222	3.39306	3.86392	14.2932
	1.93041	6.42648	3.53205	3.32441	2.62113	4.36895	2.14696	6.53384	2.91026	15.3093	7.60102	20.4318	282.465	0.177338	0.291023	1.48899	3.05015	-2348.64	-3347.57			3.96298	3.43816	3.86369	14.4474
	1.90856	6.29524	3.70777	3.41346	2.63446	4.44613	2.14407	6.73896	2.916	15.9375	7.57599	20.4744	268.459	0.17737	0.291934	1.51055	3.05156	-2347.94	-3347.33			3.97052	3.49802	3.93301	14.6626
	1.89942	6.22258	3.80946	3.51878	2.63422	4.68372	2.15096	6.96097	2.98749	15.9395	7.62417	21.0869	260.654	0.177963	0.292578	1.53129	3.0414	-2346.78	-3344.08			3.97715	3.61224	4.03314	14.8835
	1.91723	6.1243	3.9979	3.66322	2.65175	4.74015	2.14475	7.11185	2.97314	16.6688	7.7521	21.5284	250.793	0.178189	0.292911	1.54395	3.03815	-2346.19	-3345.54			4.01314	3.68504	4.07658	15.3164
	1.89061	6.14375	4.19257	3.86079	2.66431	4.76544	2.1521	7.09408	2.9605	17.6087	7.96757	21.7928	241.303	0.178742	0.292549	1.55075	3.0257	-2346	-3348.18			4.07564	3.76351	4.06889	15.7897
	1.86509	6.09535	4.34018	3.97283	2.68928	4.82221	2.17052	7.17665	2.95566	18.1961	8.33116	22.0963	231.813	0.178862	0.292384	1.55723	3.01061	-2344.96	-3345.57			4.10021	3.82811	4.10094	16.2079
	1.82199	6.0428	4.59532	3.97266	2.65093	4.89659	2.11816	7.42571	3.03548	18.0113	8.48949	22.1085	222.216	0.179145	0.293028	1.55736	3.00718	-2343.79	-3343.8			4.15337	3.84006	4.19312	16.2031
	1.80095	6.11391	4.75865	3.92271	2.59611	4.91726	2.14963	7.75355	3.1701	17.7961	8.79766	22.0446	214.733	0.179064	0.293385	1.56189	3.01451	-2343.11	-3346.89			4.2245	3.81203	4.35776	16.2128
	1.73963	6.18107	5.03237	3.98242	2.57838	5.13195	2.11886	8.27392	3.28281	17.7428	8.98288	21.663	219.778	0.17877	0.293775	1.5667	3.01835	-2342.12	-3347.39			4.31769	3.89758	4.55853	16.1296
	1.73608	6.37023	5.27692	4.09558	2.50889	5.44694	2.13678	8.62285	3.32718	17.6882	9.25061	21.8363	238.77	0.178345	0.293258	1.56863	3.02504	-2340.84	-3343.66			4.46108	4.01714	4.6956	16.2584
	1.6971	6.60133	5.56931	4.17773	2.44741	5.82648	2.11881	9.26654	3.35544	17.3134	9.28277	21.6365	270.166	0.178384	0.292683	1.57114	3.03572	-2339.92	-3344.2			4.62258	4.15054	4.9136	16.0776
	1.66146	6.75296	6.03878	4.19141	2.39264	6.12414	2.09189	9.69855	3.40452	16.9263	9.13832	20.8984	306.966	0.178279	0.292987	1.57562	3.05033	-2339.28	-3347.22			4.81773	4.23606	5.06499	15.6543
	1.56463	6.89447	6.58491	4.2074	2.36045	6.40901	2.04998	10.7923	3.47358	16.1944	9.12699	20.2738	341.736	0.178318	0.292956	1.58136	3.05974	-2338.26	-3344.91			5.01467	4.32562	5.43863	15.1984
	1.53232	7.07722	7.13179	4.14898	2.35719	6.64478	2.00804	11.7827	3.57503	15.4693	8.98952	19.567	363.737	0.178166	0.293075	1.58145	3.07654	-2337.02	-3341.98			5.24711	4.38365	5.7886	14.6753
	1.50634	7.0842	7.53961	4.17897	2.33998	6.937	1.93008	12.9314	3.6628	14.7629	8.75103	18.5133	376.046	0.177877	0.292693	1.58087	3.09087	-2336.38	-3344.65			5.37672	4.48531	6.17477	14.0091
	1.49203	7.30371	7.93644	4.27859	2.35371	7.11367	1.90549	13.1668	3.79953	14.5664	8.70057	17.4512	382.197	0.177846	0.291861	1.57997	3.09412	-2335.8	-3345.8			5.5774	4.58199	6.29062	13.5727
	1.49219	7.50008	8.47932	4.36926	2.46686	7.40338	1.90527	13.6305	3.89703	14.3905	8.59194	16.4004	386.377	0.177851	0.292013	1.57646	3.08103	-2335.29	-3341.77			5.82386	4.7465	6.47759	13.1276
	1.48377	7.90831	8.99471	4.40708	2.55629	7.45791	1.85666	14.2202	3.99467	13.9319	8.50602	15.1195	389.3	0.177575	0.291824	1.56956	3.06033	-2335.04	-3341.4			6.12893	4.80709	6.6905	12.5191
	1.47411	8.15213	9.27334	4.42511	2.71328	7.68904	1.79437	14.2745	4.14794	13.697	8.40337	13.711	389.519	0.178099	0.292079	1.56042	3.02549	-2335.04	-3344.91			6.29986	4.94248	6.73895	11.9371
	1.45135	8.69877	9.41274	4.42328	2.82881	8.16629	1.77636	14.2615	4.35963	13.3615	8.28801	12.6084	377.103	0.177873	0.291824	1.54996	2.99327	-2334.69	-3343.62			6.52095	5.13946	6.79916	11.4193
	1.4169	9.25406	9.67773	4.52666	2.93552	8.51063	1.745	14.7154	4.55494	13.3639	8.34668	11.6555	356.831	0.177487	0.291042	1.54233	2.97525	-2334.59	-3340.8			6.7829	5.32427	7.00511	11.122
	1.42566	9.83817	9.68109	4.60834	3.09987	9.30397	1.71487	14.5413	4.73478	13.4119	8.14123	10.864	336.015	0.176758	0.290677	1.53375	2.95353	-2334.72	-3343.06			6.98164	5.67073	6.997	10.8057
	1.41958	10.6463	9.35905	4.82911	3.26584	9.92086	1.71724	13.8241	4.83891	13.3923	8.10951	9.91701	328.15	0.176276	0.290576	1.52539	2.92512	-2334.73	-3345.55			7.14164	6.00527	6.79342	10.4729
	1.40401	11.7919	9.02968	5.21105	3.5697	10.925	1.6806	12.9225	4.97658	14.0869	7.98302	9.60965	333.973	0.176164	0.290721	1.51164	2.89995	-2334.68	-3342.41			7.40852	6.56859	6.52657	10.5598
	1.39487	12.6387	8.6117	5.63418	4.15458	12.4205	1.64226	12.4406	5.01729	14.9189	7.78106	9.65405	358.847	0.176028	0.290845	1.50161	2.8617	-2334.65	-3341.52			7.54843	7.40309	6.3667	10.7847
	1.37603	12.828	7.95285	6.46851	4.95235	13.8033	1.57355	11.5998	5.07658	16.9354	7.56194	9.55731	385.342	0.175944	0.290477	1.49395	2.83264	-2334.38	-3345.3			7.38563	8.40806	6.0833	11.3516
	1.38139	12.922	7.01787	7.70407	6.01086	15.3311	1.55515	10.3037	5.12553	18.7011	7.24267	9.21786	407.071	0.17591	0.290801	1.48652	2.80932	-2334.12	-3344.9			7.1071	9.68201	5.66148	11.7205
	1.37815	13.1999	6.33583	9.4215	7.79171	17.4973	1.55104	9.7638	5.18013	20.264	6.83692	8.94505	419.857	0.17552	0.290548	1.47986	2.80401	-2333.76	-3341.91			6.9713	11.5702	5.49832	12.0153
	1.44831	13.6017	5.69009	12.354	10.2309	20.0861	1.51318	9.06429	5.1214	22.8468	6.4483	8.88331	422.089	0.175865	0.290556	1.46676	2.79626	-2333.42	-3341.31			6.91338	14.2237	5.23296	12.7261
	1.54155	14.1047	4.99335	15.5521	13.5819	22.7503	1.58181	7.50315	5.09252	24.5124	5.98978	8.82512	413.395	0.175836	0.290413	1.4536	2.78123	-2332.59	-3305.36			6.87987	17.2948	4.72582	13.1091
	1.68618	14.5609	4.51347	19.5599	16.6276	25.7298	1.71331	6.27607	5.12057	25.9633	5.46856	8.5763	398.098	0.175917	0.290597	1.44736	2.76814	-2331.27	-3156.14			6.92019	20.6391	4.36998	13.3361
	1.86614	14.3624	4.18312	23.6809	19.1611	28.5657	1.82753	5.32063	5.27076	27.7148	4.77513	8.39015	383.291	0.175843	0.291083	1.44589	2.76161	-2329.91	-2795.7			6.80388	23.8026	4.13964	13.6267
	2.06821	14.0675	4.15957	27.1249	21.3786	31.2749	2.02732	4.65217	5.33254	29.2386	4.42618	8.06584	370.061	0.176319	0.29157	1.45309	2.75269	-2327.72	-2109.68			6.76508	26.5928	4.00401	13.9102
	2.24521	13.9441	3.99801	30.9314	24.0278	33.8939	2.23782	4.1193	5.42739	30.6758	4.06697	7.83865	349.563	0.176721	0.291733	1.45412	2.76179	-2324.57	-1244.71			6.72909	29.6177	3.92817	14.1938
	2.43499	13.9204	4.1085	33.4462	26.3242	35.6074	2.43309	3.87576	5.47004	31.2812	3.92833	7.47618	319.22	0.177271	0.291302	1.45537	2.76977	-2321.48	-315.497			6.82131	31.7926	3.9263	14.2286
	2.60318	13.795	4.21416	36.2483	27.9991	37.2851	2.68313	3.73848	5.55309	31.9556	3.83395	7.43626	287.326	0.177621	0.291059	1.46803	2.77422	-2318.84	628.897			6.87079	33.8442	3.99157	14.4086
	2.73252	13.3907	4.23986	37.6695	29.6063	38.6108	2.89304	3.68245	5.64543	32.2328	3.82536	7.35252	265.492	0.177758	0.290979	1.48054	2.77507	-2317.25	1532.82			6.78771	35.2955	4.07364	14.4702
	2.92027	12.8503	4.3576	39.0272	30.1707	39.1695	3.2336	3.80417	5.64628	31.6062	4.04429	7.22081	251.654	0.177853	0.291024	1.49655	2.76834	-2317.33	2458.05			6.7094	36.1224	4.22801	14.2904
	3.0979	12.0729	4.3768	39.2138	30.0333	39.0293	3.47378	3.99576	5.71538	31.0906	4.27516	6.98686	256.006	0.178466	0.291133	1.5006	2.75955	-2319.33	3341.25			6.51586	36.0921	4.39497	14.1175
	3.2839	11.313	4.30017	38.0733	29.7107	37.9045	3.82485	4.3357	5.7139	30.5435	4.57685	6.76349	266.547	0.178366	0.290792	1.50143	2.75494	-2323.36	4109.75			6.29901	35.2295	4.62482	13.9613
	3.4358	10.617	4.09844	36.1301	28.9467	37.1492	4.10661	4.77878	5.65546	29.2902	4.82427	6.40338	267.514	0.178774	0.289992	1.50736	2.7522	-2329.06	4659.71			6.05043	34.0753	4.84695	13.5059
	3.64164	9.97245	3.81866	34.2661	27.9145	35.5486	4.4431	5.0426	5.76444	27.4715	5.09583	6.04768	265.53	0.178438	0.290332	1.51863	2.7497	-2336.81	4898.21			5.81092	32.5764	5.08338	12.8717
	3.83392	9.10576	3.68723	31.0633	25.9663	32.9984	4.70748	5.4552	5.86233	25.4768	5.28267	5.56502	268.042	0.17762	0.290556	1.52521	2.73889	-2345.98	4946.6			5.5423	30.0093	5.34167	12.1082
	4.05368	8.36152	3.53895	28.2957	23.614	30.9556	4.98209	5.70282	5.844	23.0693	5.48836	5.1285	279.448	0.176982	0.291241	1.53525	2.72616	-2355.66	4945.31			5.31805	27.6218	5.50964	11.2287
	4.27774	7.89926	3.37201	24.8523	21.4636	28.2848	5.22022	6.14886	5.72586	20.4774	5.58034	4.65763	294.774	0.176296	0.291642	1.54181	2.72245	-2364.1	4945.84			5.18301	24.8669	5.69831	10.2385
	4.47643	7.52114	3.30239	22.6192	19.1453	25.0563	5.50136	6.96518	5.66539	18.0803	5.741	4.34791	309.997	0.176083	0.291731	1.54744	2.7182	-2370.5	4948.33			5.09999	22.2736	6.04398	9.38974
	4.64417	6.80965	3.24051	19.5088	17.1835	22.4492	5.7246	7.73495	5.62282	15.6714	5.91481	3.99739	323.255	0.176079	0.292094	1.55365	2.7219	-2374.67	4942.97			4.89811	19.7139	6.36079	8.52787
	4.74877	6.3316	3.27861	17.7577	14.9834	19.8353	5.88792	8.44349	5.38555	13.5542	6.04145	3.80292	330.197	0.175952	0.292049	1.57086	2.73088	-2377.03	4889.02			4.78632	17.5255	6.57232	7.79954
	4.72121	5.72846	3.43527	16.2388	12.6542	18.465	5.82858	9.19649	5.26952	11.8222	6.13557	3.73114	331.165	0.176013	0.292473	1.58401	2.73765	-2377.66	4780.03			4.62831	15.786	6.76486	7.22962
	4.6768	5.1534	3.71419	15.1812	10.863	15.6352	5.75975	9.83295	5.03702	10.7663	6.19088	3.76392	331.626	0.176132	0.292654	1.59436	2.74636	-2377.21	4589.06			4.5148	13.8932	6.87657	6.90705
	4.55428	4.61795	4.10796	14.4526	9.42619	13.795	5.57433	10.2882	4.66674	10.2017	6.15408	3.82764	335.047	0.176545	0.291997	1.59852	2.75616	-2374.51	4278.69			4.42673	12.5579	6.84308	6.72782
	4.46467	4.1042	4.4087	13.9693	8.11139	12.4503	5.42697	10.4703	4.22347	10.3725	6.23781	4.13092	334.478	0.17644	0.292197	1.60282	2.77719	-2370.8	3884.88			4.32586	11.5103	6.70691	6.91375
	4.32445	3.70566	4.61068	13.5718	7.14697	10.9643	5.25487	10.7773	3.86853	10.7739	6.37036	4.40419	324.769	0.176529	0.292225	1.60634	2.78524	-2365.72	3444.86			4.2136	10.561	6.63358	7.18283
	4.07164	3.55941	4.67708	12.9538	6.23335	9.79197	5.03116	11.2818	3.6767	11.6501	6.53713	4.87527	307.258	0.17693	0.292132	1.60828	2.81186	-2359.55	2968.38			4.10271	9.65971	6.66323	7.68749
	3.83994	3.39817	4.74631	12.132	5.18339	8.97712	4.74929	11.5056	3.47084	12.2643	6.58916	5.68837	287.482	0.177248	0.292442	1.60677	2.83576	-2353.64	2432.8			3.99481	8.76418	6.57524	8.18062
	3.54651	3.21804	4.78489	11.2563	4.03241	7.93827	4.38957	11.8157	3.22763	12.6311	6.44856	6.77754	270.13	0.176846	0.291825	1.60383	2.86902	-2346.96	1870.32			3.84981	7.74234	6.47764	8.61908
	3.32099	3.03383	4.70742	9.86632	3.2737	7.29414	4.10727	12.6289	3.03018	12.9912	6.36446	7.50771	255.083	0.176959	0.291783	1.60096	2.89918	-2340.19	1283.58			3.68741	6.81139	6.58879	8.95447
	3.09112	2.91493	4.70375	9.0038	3.11734	6.45617	3.82426	12.7487	2.7113	13.3829	6.12851	8.35445	238.92	0.177196	0.292085	1.61307	2.92709	-2333.79	740.152			3.56993	6.19244	6.42809	9.28863
	2.94102	2.86561	4.66004	8.35822	3.01827	6.04243	3.63176	13.1963	2.65114	13.6315	5.92729	9.26737	221.954	0.176998	0.29275	1.62811	2.96249	-2327.1	246.757			3.48889	5.8063	6.49305	9.60873
	2.76557	2.80406	4.56265	8.23991	2.89422	5.46166	3.44524	13.3038	2.52364	13.4522	5.82356	10.4882	214.192	0.17637	0.293327	1.63774	2.99837	-2321.62	-156.834			3.37743	5.53193	6.42423	9.92131
	2.5489	2.61297	4.36022	8.53557	2.78814	5.02788	3.21797	13.6534	2.45774	13.2872	5.61816	11.8483	220.919	0.176804	0.292786	1.64261	3.0236	-2316.8	-505.479			3.17403	5.45053	6.44304	10.2512
	2.41931	2.44554	4.23329	9.58652	2.80074	4.77746	3.1014	14.3403	2.33996	13.267	5.33042	13.5983	240.303	0.177015	0.292642	1.63768	3.05089	-2313.49	-842.404			3.03271	5.72157	6.59389	10.7319
	2.21652	2.30383	4.21307	10.7152	2.94082	4.68031	2.8752	14.5773	2.28538	12.8475	4.97931	15.0757	255.94	0.17766	0.292278	1.6338	3.07057	-2311.34	-1164.7			2.91114	6.1121	6.57931	10.9675
	2.04737	2.28089	4.19145	11.2627	3.09744	4.69331	2.69258	14.1753	2.19622	12.7107	4.65781	16.1889	270.695	0.177781	0.291973	1.63593	3.08818	-2309.6	-1459.47			2.8399	6.35116	6.35471	11.1858
	1.97583	2.25007	4.13958	11.7896	3.3772	4.7146	2.56975	13.4842	2.16399	12.7774	4.45633	17.0638	292.378	0.178215	0.292474	1.6322	3.09474	-2308.86	-1725.84			2.78849	6.62712	6.07266	11.4325
	1.89769	2.19753	4.08917	12.4245	3.52456	4.7461	2.43958	12.2082	2.0698	12.1403	4.30525	17.8424	326.514	0.177845	0.29305	1.62547	3.10307	-2308.57	-1960.52			2.72813	6.89838	5.57253	11.4293
	1.91854	2.18798	4.04341	12.9386	3.77213	4.72397	2.43298	11.2952	2.04246	11.4953	4.28533	18.7563	375.424	0.178033	0.292611	1.60979	3.10618	-2308.02	-2180.46			2.71665	7.14491	5.25687	11.5123
	1.88551	2.19584	3.88493	13.2867	4.39745	4.87198	2.41573	10.3539	1.96148	11.0531	4.2775	19.1747	423.565	0.178007	0.292246	1.58634	3.10387	-2307.52	-2380.04			2.65543	7.51871	4.91036	11.5018
	1.8897	2.14955	3.78513	13.2327	4.72147	4.8896	2.4089	9.41529	1.95036	10.7748	4.20063	19.4179	456.962	0.178347	0.291986	1.5742	3.09737	-2307.47	-2567.01			2.60813	7.61458	4.59152	11.4645
	1.87483	2.13331	3.77413	12.8675	4.9099	5.01808	2.37344	8.66073	1.93887	10.3029	4.11305	19.15	480.485	0.178289	0.292257	1.56732	3.09573	-2306.92	-2734.65			2.59409	7.59849	4.32435	11.1887
	1.86712	2.17154	3.72091	12.1878	5.21077	5.12857	2.36215	7.31326	1.97178	9.51394	4.06357	18.5528	489.933	0.178408	0.292447	1.5569	3.10249	-2305.54	-2878.46			2.58652	7.50903	3.8824	10.7101
	1.85221	2.16275	3.73669	11.1619	5.50396	5.04713	2.34931	6.23489	1.93099	8.43982	3.97592	17.4766	482.353	0.178048	0.292982	1.54604	3.10431	-2305.22	-2993.7			2.58388	7.23766	3.50507	9.96411
	1.8145	2.11253	3.68554	10.879	5.90964	5.05373	2.30485	5.6454	1.97576	7.40344	3.84417	16.391	471.517	0.178032	0.293365	1.5213	3.10216	-2305.91	-3091.03			2.53752	7.28077	3.30867	9.21287
	1.79562	2.09635	3.68823	10.0376	6.14722	5.00909	2.29737	5.34926	1.99589	6.29438	3.74943	15.2945	468.385	0.178598	0.293386	1.52039	3.10307	-2305.91	-3169.89			2.52673	7.06464	3.21418	8.44609
	1.7625	2.06288	3.71493	9.24058	6.34241	5.0891	2.28345	5.24725	2.04984	5.82199	3.65793	14.4633	467.163	0.17866	0.293724	1.51853	3.1018	-2305.67	-3229.95			2.51344	6.8907	3.19351	7.98109
	1.73703	2.05263	3.62162	8.55692	6.74619	5.18787	2.22747	5.12183	2.08287	5.18031	3.50887	13.1625	447.565	0.178676	0.294044	1.52355	3.10691	-2306.72	-3272.25			2.47042	6.83033	3.14406	7.28389
	1.72951	2.02991	3.63267	8.03868	6.88909	5.34611	2.24011	4.8607	2.13657	4.62451	3.48717	12.1483	408.26	0.178626	0.294003	1.52995	3.10382	-2307.41	-3304.92			2.46403	6.75796	3.07913	6.75334
	1.69706	2.04099	3.62296	7.43172	6.90892	5.65183	2.20014	4.82683	2.18569	4.17884	3.41778	11.1354	374.314	0.178138	0.293872	1.53175	3.09735	-2306.68	-3323.57			2.45367	6.66416	3.07089	6.244
	1.69673	2.07063	3.50662	7.06869	6.9957	5.74391	2.16272	4.88758	2.20602	3.87301	3.32567	10.4454	355.559	0.177929	0.293808	1.52412	3.09225	-2306.66	-3334.85			2.42466	6.60277	3.08544	5.88137
	1.65195	2.02466	3.4861	6.74227	7.28192	5.73195	2.1026	4.86107	2.20298	3.54309	3.21686	9.66167	337.025	0.177545	0.294051	1.52336	3.08897	-2307.87	-3339.81			2.38757	6.58538	3.05555	5.47387
	1.634	2.02398	3.40641	6.76071	7.28035	5.92228	2.0793	4.7526	2.24859	3.28553	3.15678	9.48419	323.871	0.177837	0.29429	1.5136	3.08044	-2307.8	-3343.29			2.3548	6.65445	3.02683	5.30883
	1.61566	2.00483	3.393	6.42389	7.10853	5.9321	2.05005	4.71567	2.24353	3.1557	3.11651	9.12939	319.53	0.177945	0.294669	1.50817	3.07662	-2306.75	-3345.32			2.33783	6.48818	3.00309	5.13386
	1.60505	1.99455	3.38042	6.13752	7.02431	5.89245	2.00248	4.63689	2.25131	3.12135	3.09171	8.69097	313.292	0.177433	0.295099	1.50258	3.07947	-2307.5	-3344.84			2.32667	6.35143	2.96356	4.96801
	1.57279	1.99934	3.3485	5.8573	7.03064	5.66558	1.95691	4.48392	2.29096	3.03679	3.05392	8.18555	297.795	0.177379	0.295181	1.49679	3.08342	-2308.35	-3345.79			2.30687	6.18451	2.9106	4.75876
	1.51492	1.97715	3.34787	5.72231	6.90955	5.56014	1.88848	4.3993	2.32519	2.98172	2.93423	7.8012	277.097	0.177322	0.295174	1.48487	3.08856	-2307.18	-3346.34			2.27998	6.064	2.87099	4.57238
	1.49521	2.00454	3.30693	5.46797	6.81163	5.53649	1.79709	4.40255	2.37593	2.90945	2.73923	7.27734	260.395	0.177145	0.295356	1.47933	3.08653	-2306.7	-3345.12			2.26889	5.93869	2.85852	4.30867
	1.47404	2.00685	3.30253	5.21022	6.57951	5.37205	1.73878	4.2682	2.38304	2.85867	2.66247	6.70791	248.389	0.17709	0.295616	1.4657	3.08979	-2308.19	-3345.01			2.26114	5.72059	2.79667	4.07635
	1.44027	2.0315	3.33174	4.89584	6.25204	5.28019	1.71602	4.1161	2.39389	2.78687	2.60405	5.88807	237.417	0.176397	0.295397	1.46576	3.08364	-2307.83	-3346.29			2.26783	5.47602	2.742	3.75966
	1.44414	2.06449	3.37638	4.49789	5.747	5.34238	1.70171	4.03418	2.41915	2.7331	2.53877	5.22112	230.793	0.175919	0.295505	1.46436	3.07641	-2305.81	-3345.95			2.295	5.19576	2.71835	3.49766
	1.42374	2.20627	3.36327	4.11332	5.32805	5.51443	1.68202	4.22742	2.44894	2.70205	2.46024	4.80872	234.504	0.174788	0.294844	1.46295	3.07264	-2306.02	-3344.98			2.33109	4.98527	2.78613	3.32367
	1.43187	2.32669	3.35524	3.88947	5.30273	5.65063	1.71188	4.33576	2.46906	2.68168	2.37283	4.63058	238.667	0.17402	0.294383	1.45544	3.06908	-2306.93	-3345.8			2.37127	4.94761	2.8389	3.22837
	1.41425	2.5005	3.39331	3.95304	5.14864	6.07147	1.72041	4.52917	2.52876	2.64356	2.30852	4.52943	235.21	0.17402	0.294266	1.4434	3.06385	-2305.08	-3346.62			2.43602	5.05771	2.92611	3.1605
	1.40494	2.68975	3.42812	4.16265	4.87873	6.3758	1.68483	4.68901	2.55157	2.66268	2.22935	4.23247	225.033	0.174165	0.294039	1.43741	3.05338	-2303.45	-3345.72			2.5076	5.13906	2.97514	3.0415
	1.42041	2.91444	3.44556	4.25225	4.80987	6.87096	1.69604	4.96561	2.56238	2.67005	2.24705	4.25213	225.282	0.174226	0.294392	1.43509	3.0379	-2304.49	-3345.29			2.59347	5.31103	3.07468	3.05641
	1.38801	3.12641	3.43958	4.31967	4.98331	7.60782	1.66625	4.94857	2.55094	2.71965	2.25037	4.23728	240.199	0.174793	0.294604	1.42856	3.03345	-2304.05	-3346.4			2.65133	5.63693	3.05525	3.0691
	1.37526	3.46	3.39688	4.6502	5.3573	8.50718	1.69248	5.05944	2.59001	2.76138	2.20344	4.33467	269.728	0.175428	0.294734	1.42529	3.0388	-2301.23	-3346.26			2.74405	6.17156	3.11398	3.09983
	1.37892	3.71406	3.39031	5.06299	5.60019	9.66804	1.70081	5.11516	2.6879	2.81644	2.20351	4.43522	306.966	0.176192	0.294577	1.41609	3.04303	-2301.16	-3345.2			2.82777	6.77707	3.16796	3.15172
	1.38582	4.16546	3.36973	5.45124	6.17827	10.8002	1.71427	5.32622	2.783	2.94116	2.20679	4.5551	341.039	0.176834	0.294559	1.40628	3.04166	-2302.54	-3345.62			2.97367	7.47656	3.2745	3.23435
	1.39926	4.53853	3.34851	5.75608	6.63441	11.7348	1.7122	5.44309	2.91311	2.99199	2.2714	4.67806	362.371	0.177743	0.295155	1.3983	3.04199	-2300.42	-3346.37			3.09543	8.04176	3.35614	3.31382
	1.40026	4.78521	3.30942	6.18173	7.1328	12.6308	1.71454	5.64391	2.98427	3.02146	2.30632	4.83531	377.809	0.17831	0.29526	1.39221	3.04427	-2298.05	-3345.59			3.16496	8.64845	3.44758	3.3877
	1.40996	4.87276	3.30376	6.63604	7.80534	13.4692	1.71377	5.7107	3.05234	3.04822	2.31995	5.08338	393.3	0.178879	0.294805	1.38754	3.04066	-2299.34	-3345.08			3.1955	9.30352	3.49227	3.48385
	1.42783	4.9616	3.28226	6.87331	8.50112	14.5261	1.73201	5.71793	3.12484	3.10895	2.3112	5.15293	416.686	0.178918	0.294434	1.38347	3.03304	-2299.68	-3345.84			3.2239	9.96685	3.52493	3.52436
	1.44618	5.21643	3.29785	7.25049	9.30219	15.9606	1.78083	5.67065	3.2231	3.14828	2.30827	5.18377	444.315	0.179068	0.293563	1.38321	3.03215	-2296.66	-3345.91			3.32016	10.8378	3.55819	3.54677
	1.46709	5.32997	3.34244	7.62605	9.80591	16.928	1.81986	5.80802	3.34417	3.18523	2.3428	5.32078	462.48	0.179049	0.292535	1.38453	3.02618	-2296.17	-3345.11			3.37983	11.4533	3.65735	3.61627
	1.49343	5.42296	3.42354	7.8299	10.3059	17.8032	1.83911	5.95527	3.40374	3.24077	2.36939	5.54095	469.002	0.179098	0.291641	1.38593	3.01603	-2298.43	-3345.33			3.44665	11.9796	3.73271	3.71704
	1.55323	5.89857	3.50495	8.19796	10.8368	18.7357	1.91078	6.18758	3.51317	3.34333	2.41206	5.83707	456.566	0.178838	0.291325	1.39651	3.00874	-2296.98	-3346.03			3.65225	12.5902	3.87051	3.86415
	1.54895	6.0567	3.63191	8.61057	11.0677	19.7269	1.94101	6.59503	3.58234	3.60394	2.43391	5.98854	436.027	0.178869	0.291003	1.40546	3.00352	-2294.06	-3345.6			3.74586	13.1351	4.03946	4.0088
	1.56381	6.48383	3.76638	8.89673	11.5191	20.2848	1.94153	6.93583	3.67665	3.89699	2.43117	6.25839	424.342	0.178621	0.290393	1.40883	3.00014	-2295.58	-3345.12			3.93801	13.5669	4.18467	4.19552
	1.56294	6.83414	3.91109	9.29951	11.7073	20.7355	1.9686	7.34655	3.8226	4.0096	2.4523	6.29566	417.088	0.178267	0.289706	1.41909	2.98754	-2296.83	-3345.65			4.10272	13.9141	4.37925	4.25252
	1.58314	7.07606	4.03125	9.46737	11.6977	21.2891	2.00931	7.72254	3.94373	4.09498	2.45552	6.34874	402.912	0.177348	0.289572	1.42432	2.97767	-2293.21	-3345.81			4.23015	14.1514	4.55853	4.29975
	1.57982	7.39749	4.09731	9.83906	12.0124	22.0979	2.01152	8.31534	4.12913	4.19778	2.5781	6.53055	383.365	0.176428	0.289698	1.43242	2.96839	-2291.43	-3345.27			4.35821	14.6498	4.81866	4.43548
	1.59677	7.66979	4.16534	10.1888	12.0737	22.2225	1.96984	8.99205	4.19082	4.34732	2.80695	6.73167	364.695	0.175904	0.29019	1.43568	2.9502	-2293.27	-3345.32			4.4773	14.8283	5.0509	4.62865
	1.60372	8.15154	4.19143	10.6247	12.3021	22.3008	1.96373	9.46463	4.23316	4.47785	2.91661	7.0169	350.551	0.175921	0.291538	1.43863	2.92308	-2291.14	-3345.75			4.6489	15.0759	5.22051	4.80379
	1.57678	8.55716	4.23712	11.2365	12.2242	22.0216	1.93607	9.95407	4.27344	4.55239	2.95231	7.22603	338.761	0.175931	0.292598	1.44474	2.88479	-2286.13	-3345.56			4.79036	15.1608	5.38786	4.91024
	1.53972	9.11889	4.33669	11.2075	12.0142	21.2287	1.85519	10.556	4.30537	4.56056	2.91791	7.26735	323.105	0.176324	0.293142	1.45023	2.85018	-2285.97	-3345.32			4.99844	14.8168	5.57219	4.91527
	1.55507	9.68535	4.32083	11.4242	11.8898	20.2886	1.80431	10.9735	4.37379	4.48177	2.94354	7.21136	307.032	0.176054	0.293291	1.45143	2.81723	-2286.89	-3345.54			5.18708	14.5342	5.7172	4.87889
	1.52886	9.88131	4.44172	11.469	11.9494	19.7886	1.75448	11.4366	4.42833	4.37236	2.90009	7.06243	296.803	0.176632	0.292609	1.45487	2.78044	-2282.5	-3345.65			5.28397	14.4023	5.87313	4.77829
	1.51813	10.0774	4.65022	11.3326	11.8359	19.1493	1.70162	11.8995	4.41589	4.26182	2.87078	7.04142	291.633	0.177116	0.292357	1.45848	2.76256	-2279.84	-3345.38			5.41526	14.106	6.00565	4.72468
	1.51663	10.1948	4.96401	11.2167	11.9695	18.0335	1.68593	12.6843	4.44923	4.32621	2.90473	7.03397	295.79	0.177537	0.292393	1.46237	2.74756	-2282.9	-3345.3			5.55848	13.7399	6.27314	4.75497
	1.50438	10.2907	5.15434	11.2589	12.1353	17.0597	1.6587	13.1129	4.30888	4.35227	2.87267	7.00246	306.122	0.177805	0.292278	1.47045	2.74672	-2283.47	-3345.49			5.6498	13.4846	6.36017	4.74247
	1.49426	10.2897	5.46626	11.2993	12.2854	16.005	1.65862	13.9331	4.29994	4.37561	2.75711	6.82989	312.192	0.178585	0.291956	1.47428	2.7397	-2280.79	-3345.4			5.75006	13.1966	6.63055	4.6542
	1.49601	9.98835	5.84825	11.6029	12.5172	14.6027	1.6502	14.7949	4.26107	4.44622	2.70957	6.73452	310.447	0.17859	0.291281	1.47678	2.75076	-2283.88	-3345.3			5.77754	12.9076	6.90205	4.6301
	1.49855	9.84446	6.1734	12.0917	13.0463	13.7789	1.66316	15.6773	4.17048	4.54114	2.68335	6.63689	306.048	0.178848	0.290379	1.47725	2.77279	-2289.6	-3345.36			5.83881	12.9723	7.1703	4.62046
	1.48349	9.2386	6.37897	13.0643	13.2544	13.2181	1.65643	16.7913	4.08168	4.72527	2.77336	6.78835	300.843	0.179205	0.289349	1.4901	2.79059	-2289.73	-3345.32			5.70036	13.1789	7.50982	4.76233
	1.49482	8.51894	6.69744	13.8772	13.5854	12.6951	1.70295	17.706	3.91054	4.86681	2.84788	7.10949	306.443	0.179279	0.289162	1.49976	2.80768	-2289.75	-3345.3			5.5704	13.3859	7.77318	4.94139
	1.5305	7.80704	6.92337	14.8844	13.4516	11.8712	1.74324	18.9643	3.65824	5.08151	3.01968	7.92965	326.803	0.179796	0.289716	1.50885	2.82043	-2295.3	-3345.28			5.4203	13.4024	8.12192	5.34362
	1.52924	7.45361	7.03205	17.0035	13.321	11.0778	1.72942	20.3336	3.38051	5.48174	3.13006	9.19861	347.775	0.180175	0.290224	1.51373	2.82756	-2298.43	-3345.19			5.3383	13.8007	8.48116	5.9368
	1.5402	7.23653	7.18583	19.1585	13.2476	10.729	1.69173	21.0044	3.10866	6.00706	3.24822	10.9994	358.5	0.18053	0.290192	1.52225	2.83831	-2296.07	-3345.09			5.32086	14.3784	8.60159	6.75157
	1.53338	6.68047	7.31601	21.0764	12.8368	9.73159	1.76094	21.988	2.95809	6.72986	3.49421	13.45	352.783	0.181043	0.290276	1.53491	2.84348	-2297.29	-3345.26			5.17662	14.5483	8.90234	7.89134
	1.5569	6.27716	7.21535	22.9151	12.4399	8.80267	1.80334	23.1256	2.78	8.11597	3.86629	16.3865	342.828	0.180803	0.289989	1.54545	2.85129	-2301.21	-3345.19			5.01647	14.7192	9.23633	9.45627
	1.58293	6.10919	7.13733	25.0968	11.6695	8.1142	1.88985	24.1404	2.6214	11.0473	4.38117	20.1563	337.046	0.180711	0.289919	1.55593	2.85827	-2297.17	-3344.94			4.94315	14.9602	9.55056	11.8616
	1.64964	5.6059	6.94543	26.5835	10.5748	7.37551	2.00917	24.628	2.57193	16.7521	5.04826	25.2676	333.268	0.180603	0.290299	1.56887	2.86096	-2243.57	-3344.96			4.73366	14.8446	9.73637	15.6893
	1.68806	5.10602	6.88305	27.9778	9.80829	6.86169	2.09654	24.8983	2.54731	24.5358	5.85715	28.2852	335.729	0.180766	0.290888	1.57251	2.86519	-2013.77	-3345.17			4.55905	14.8826	9.84737	19.5594
	1.74014	4.79173	6.69106	29.1067	8.8639	6.47229	2.20928	24.8694	2.55322	30.549	6.69554	32.1895	340.387	0.181401	0.29078	1.57267	2.87103	-1710.59	-3344.8			4.40764	14.8143	9.87731	23.1447
	1.79916	4.7538	6.50937	30.0056	8.18961	6.07148	2.36153	24.4106	2.54991	36.2743	7.809	35.455	338.303	0.181086	0.29108	1.57684	2.87286	-1370.6	-3344.49			4.35411	14.7556	9.774	26.5128
	1.96397	4.51411	6.26842	30.0718	7.42621	5.81949	2.65191	23.2125	2.64614	41.9443	9.59361	38.7704	327.371	0.180577	0.291021	1.58689	2.87567	-1015.16	-3344.67			4.24883	14.4392	9.50352	30.1028

## Sheet: P210 U3
	Ra Li	Oi Li	Oe Li	MF Li	ICO Li	LO Li	Ra Re	Oi Re	Oe Re	MF Re	ICO Re	LO Re	EKG	Kippwinkel	Rotwinkel	Kraft x	Kraft y	Druck li	Druck re			Bauch links	Rücken links	Bauch rechts	Rücken rechts
	2.54603	11.4957	7.74415	71.0006	7.23736	9.72245	2.77995	15.1345	5.64609	77.6082	10.6208	48.0754	485.349	0.124386	0.372732	0.772565	3.5676	42	3414.34			7.26196	29.3201	7.8535	45.4348
	2.60731	11.6306	7.60577	73.4071	7.59685	10.5157	2.85804	14.5983	5.47238	81.973	10.6757	49.0962	523.96	0.123864	0.372701	0.775573	3.56479	40	3422.27			7.28123	30.5065	7.64291	47.2483
	2.63196	11.9339	7.37821	76.186	7.78584	11.6087	2.83989	14.1661	5.54073	83.3448	10.6223	48.9172	571.888	0.123899	0.37278	0.775324	3.55692	1.02246	3430.87			7.3147	31.8602	7.51558	47.6281
	2.65081	12.1124	7.08747	77.0469	8.1768	12.8545	2.85823	13.831	5.42707	83.7896	10.7306	48.6895	621.545	0.123621	0.372627	0.770129	3.55701	11	3439.92			7.28356	32.6927	7.37211	47.7366
	2.67773	12.4352	7.04333	79.0825	8.66445	13.9878	2.8512	13.4632	5.41031	84.2738	10.6537	47.4104	672.397	0.123947	0.372673	0.772921	3.55777	14.9869	L			7.38542	33.9116	7.24156	47.446
	2.69747	12.6259	7.22208	81.3031	9.03296	15.1969	2.83985	13.164	5.34392	82.5712	10.4785	45.3908	727.69	0.123701	0.372723	0.774888	3.5558	265.59	3457.61			7.51514	35.1777	7.11591	46.1468
	2.6652	12.576	7.33861	81.7758	9.44842	17.314	2.79981	13.0041	5.32791	80.3013	10.4514	43.4694	789.995	0.1236	0.372832	0.781348	3.54581	379.252	3467.12			7.52659	36.1794	7.04396	44.7407
	2.68608	12.5699	7.5868	81.1546	9.77181	19.2617	2.82509	12.9799	5.34464	78.7264	10.3767	42.4744	861.776	0.123407	0.372757	0.790156	3.53159	363.814	3477.42			7.61425	36.7294	7.04987	43.8592
	2.68338	12.0424	7.72651	80.3606	10.1841	20.4715	2.82475	12.4337	5.40606	78.4811	10.1167	40.518	945.057	0.123126	0.373047	0.799492	3.51794	234.799	3487.7			7.48409	37.0054	6.88819	43.0386
	2.65334	11.7105	7.70208	76.3287	10.4139	21.9947	2.80597	12.1556	5.39327	75.1352	9.86099	38.9913	1034.15	0.12339	0.37343	0.807726	3.50836	34.2628	3497.86			7.3553	36.2458	6.78496	41.3292
	2.64542	11.3011	7.82001	73.6991	10.6752	23.4576	2.76057	11.9653	5.47695	71.3304	9.51398	37.0176	1125.84	0.123881	0.374004	0.817469	3.50794	-208.467	3507.41			7.25553	35.944	6.73428	39.2873
	2.65219	10.8728	7.86278	68.5915	10.895	24.0405	2.70756	11.7522	5.47091	66.9327	9.21748	34.5678	1212.66	0.12402	0.374455	0.828788	3.50345	-468.385	3515.1			7.12926	34.509	6.64356	36.906
	2.66274	10.1532	8.06592	64.4437	11.1289	24.4883	2.69327	11.4683	5.42867	63.5159	8.72623	31.7495	1294.65	0.123954	0.374612	0.84118	3.49424	-744.679	3521.43			6.96063	33.3536	6.53009	34.6639
	2.58024	9.40973	8.33017	60.1347	11.2194	25.1121	2.60266	10.9942	5.29657	59.3025	8.05353	28.942	1368.21	0.123942	0.374642	0.853042	3.4904	-1015.42	3524.78			6.77338	32.1554	6.29781	32.0994
	2.53103	8.84657	8.2472	54.2226	11.0454	25.0538	2.55387	10.7141	5.12869	55.5408	7.59542	27.0756	1431.88	0.123723	0.374858	0.8647	3.48294	-1273.37	3524.27			6.5416	30.1073	6.13223	30.0706
	2.46794	8.23798	7.8918	48.5755	10.8492	24.6357	2.47284	10.4024	4.9737	51.1317	7.1108	25.4704	1475.71	0.123613	0.375413	0.872712	3.47165	-1492.56	3520.47			6.19924	28.0201	5.94965	27.9043
	2.42238	7.64793	7.73026	44.0401	10.6233	23.2418	2.42603	9.84313	4.95349	45.5584	6.45643	22.8959	1501.36	0.123345	0.375545	0.875889	3.47003	-1675.4	3512.65			5.93352	25.9684	5.74088	24.9702
	2.35708	7.37641	7.41715	38.4525	10.2448	22.5636	2.37657	9.33285	4.86615	38.3071	5.72402	20.2967	1506.98	0.122831	0.376235	0.884827	3.46929	-1810.41	3501.43			5.71688	23.7536	5.52519	21.4426
	2.28102	7.58437	7.09185	33.8361	10.0192	21.7963	2.30939	8.81374	4.66004	30.4498	5.43162	18.307	1492.44	0.122085	0.376431	0.89796	3.4727	-1909.03	3487.78			5.65241	21.8839	5.26106	18.0628
	2.20188	7.55417	6.88373	31.0139	9.68203	20.1782	2.28187	8.3614	4.62072	24.1067	5.14546	15.513	1458.63	0.121347	0.375842	0.909214	3.47011	-1986.06	3473.64			5.54659	20.2914	5.088	14.9217
	2.11139	7.5373	6.55806	27.2434	9.37585	19.3926	2.22351	8.02536	4.56362	19.5372	5.13978	14.0222	1405.32	0.120483	0.375881	0.918571	3.47607	-2049.63	3458.98			5.40225	18.6706	4.9375	12.8997
	1.99747	7.56608	6.22582	24.8728	8.7576	19.0392	2.21045	7.78115	4.52504	18.1011	5.20908	12.7696	1333.97	0.120315	0.376055	0.924711	3.48227	-2103.33	3443.74			5.26312	17.5565	4.83888	12.0266
	1.90335	7.79801	5.68932	22.3911	8.41225	18.0624	2.22519	7.69094	4.76432	18.3098	5.51093	12.1499	1245.13	0.119959	0.375922	0.930821	3.48906	-2144.2	3426.85			5.13023	16.2886	4.89348	11.9902
	1.88257	8.00692	5.2284	20.0221	7.76906	16.7598	2.21706	7.54822	5.17173	18.8809	6.03739	11.5331	1143.04	0.11951	0.376243	0.937031	3.49791	-2176.97	3412.17			5.03929	14.8503	4.979	12.1505
	1.87747	8.32122	4.96722	17.4256	7.38693	16.381	2.2056	7.3852	5.75428	19.345	6.56724	10.5779	1035.89	0.119476	0.376298	0.944568	3.51038	-2204.42	3400.84			5.0553	13.7312	5.11503	12.1634
	1.87896	8.46912	4.72695	15.9039	6.95227	16.0556	2.2462	7.30361	6.35892	20.3186	6.94226	9.89679	934.702	0.119102	0.375525	0.95397	3.51823	-2227.64	3392.08			5.02501	12.9706	5.30291	12.3859
	1.91122	8.59903	4.61805	15.4629	6.70248	15.5586	2.30005	7.2204	6.76929	21.5523	7.38048	9.54607	846.37	0.119092	0.375382	0.961232	3.5302	-2245.6	3387.43			5.04277	12.5747	5.42991	12.8263
	1.91421	8.79024	4.54021	15.2802	6.6163	15.061	2.34347	7.32414	7.00375	22.964	7.49767	9.18303	764.088	0.119133	0.374358	0.963692	3.53793	-2262.82	3385.93			5.08155	12.3192	5.55712	13.2149
	1.96816	8.56969	4.4125	15.294	6.39574	14.4693	2.35869	7.43336	7.15805	24.3904	7.60485	8.64643	691.061	0.119537	0.373967	0.96564	3.53979	-2280.16	3385.81			4.98345	12.053	5.65003	13.5472
	1.97359	8.47907	4.40423	14.9801	6.10914	13.9561	2.35341	7.52959	7.26734	24.8003	7.71618	8.08606	622.975	0.119781	0.374052	0.971004	3.54185	-2296.44	3385.38			4.9523	11.6818	5.71678	13.5342
	1.98489	8.5599	4.40456	14.6559	5.68553	12.7456	2.40527	7.45184	7.38599	25.4757	7.87212	7.74259	560.482	0.120378	0.373648	0.969737	3.53456	-2309.18	3385.27			4.98312	11.029	5.7477	13.6968
	2.01171	8.83515	4.50746	14.1577	5.44333	11.5347	2.42563	7.31257	7.51641	25.8473	7.84666	7.70402	502.479	0.120982	0.373625	0.968157	3.53044	-2321.85	3386.68			5.11811	10.3786	5.75154	13.7993
	2.04225	8.91426	4.56571	13.9253	5.1022	10.75	2.43646	7.30964	7.77857	25.7027	7.87647	7.4938	449.806	0.121671	0.373524	0.97025	3.51823	-2336.51	3389.13			5.17407	9.92584	5.84156	13.691
	2.02796	8.95232	4.62096	13.3861	5.0053	9.96923	2.46402	7.30873	7.90911	26.0547	7.76928	7.34029	408.36	0.122065	0.373425	0.970733	3.50911	-2351.32	3391.53			5.20042	9.45354	5.89395	13.7214
	2.04037	8.70071	4.61741	12.9306	4.84947	9.13188	2.52545	7.24568	8.28808	26.3529	7.68862	7.45918	379.564	0.122188	0.373331	0.967811	3.49333	-2364.48	3393.32			5.1195	8.97066	6.01974	13.8336
	2.04666	8.92599	4.53996	12.5408	4.69297	8.46963	2.56446	7.0675	8.35297	26.462	7.66553	7.66372	355.573	0.122151	0.373682	0.9664	3.48782	-2378.5	3395.35			5.17087	8.56781	5.99497	13.9304
	2.00966	8.96975	4.53311	12.306	4.48351	7.58653	2.57737	6.97013	8.31573	26.0139	7.65926	7.65428	334.666	0.122613	0.373922	0.969826	3.48514	-2394.41	3395.91			5.17084	8.12534	5.95441	13.7758
	1.98494	8.83398	4.48174	12.1494	4.4445	6.89521	2.56761	6.88696	8.80241	25.7777	7.70304	7.83817	314.575	0.122748	0.37474	0.9619	3.48701	-2410.51	3395.65			5.10022	7.82971	6.08566	13.773
	1.90479	8.75696	4.38814	11.6306	4.47356	6.37871	2.561	6.7563	8.99377	24.6744	7.80907	7.97259	294.982	0.123275	0.375174	0.958741	3.49167	-2424.93	3395.45			5.01663	7.49428	6.10369	13.4854
	1.89143	8.56082	4.26459	11.1804	4.61219	6.02236	2.55423	6.65115	9.13263	24.2401	7.69811	8.18199	277.702	0.124041	0.375263	0.966191	3.49376	-2439.87	3396.16			4.90561	7.27165	6.11267	13.3734
	1.88684	8.37373	4.17713	11.0885	4.83113	5.8029	2.53535	6.49861	9.40707	23.7372	7.40645	8.30102	264.403	0.124107	0.375791	0.96745	3.49551	-2456.18	3397.16			4.81256	7.24085	6.14701	13.1482
	1.84747	8.08954	4.02718	11.3763	5.05024	5.74544	2.46982	6.36596	9.45902	22.9455	7.43491	8.51486	258.179	0.123631	0.376305	0.969489	3.49866	-2471.36	3397.8			4.65473	7.39065	6.09827	12.9651
	1.82303	7.71437	3.88765	11.622	5.55866	5.88591	2.48068	6.14405	9.34399	21.8032	7.17073	8.63904	256.913	0.123494	0.376553	0.966502	3.50556	-2485.12	3398.86			4.47502	7.68887	5.98957	12.5377
	1.83323	7.34531	3.80236	11.7881	6.05195	5.97813	2.47442	5.98648	9.06552	21.0149	7.03474	8.71793	261.709	0.1239	0.376795	0.960075	3.50254	-2498.96	3400.57			4.32697	7.93939	5.84214	12.2558
	1.81908	7.14189	3.76589	11.9591	6.56023	6.11037	2.39179	5.84273	8.72922	20.0195	6.80085	8.69988	273.288	0.124438	0.376744	0.958826	3.50543	-2513.78	3402.39			4.24229	8.20989	5.65458	11.8401
	1.79152	6.65256	3.635	11.8613	7.34454	6.19931	2.30817	5.76489	8.70372	19.1692	6.63113	8.82627	288.422	0.124773	0.376939	0.951521	3.50773	-2526.56	3402.98			4.02636	8.46837	5.59226	11.5422
	1.81034	6.43503	3.56504	12.0711	8.04842	6.45439	2.24399	5.62316	8.60407	18.537	6.37904	8.88954	301.639	0.124645	0.376541	0.943835	3.50808	-2537.69	3403.21			3.9368	8.85796	5.49041	11.2685
	1.87111	6.38284	3.6086	12.1067	8.59237	6.70701	2.23862	5.44597	8.36259	17.4673	6.17894	8.91147	321.034	0.124499	0.376434	0.938048	3.50906	-2548.36	3403.9			3.95418	9.13536	5.34906	10.8526
	1.88665	6.49882	3.6328	12.0082	8.83356	6.89867	2.18251	5.38397	8.56176	16.5973	5.92231	9.02436	344.674	0.124116	0.376788	0.930418	3.50394	-2559.84	3404.72			4.00609	9.2468	5.37608	10.5147
	1.88223	6.61607	3.67908	12.3578	9.05094	7.19321	2.16981	5.29684	8.61922	15.9238	5.8887	9.24791	365.031	0.123377	0.376312	0.917696	3.50407	-2570.34	3404.72			4.05913	9.53399	5.36196	10.3535
	1.89615	6.77446	3.69214	12.3734	9.14945	7.53292	2.11326	5.37884	8.56312	15.0441	5.86466	9.49012	381.818	0.122956	0.375578	0.908776	3.50774	-2580.29	3404.96			4.12091	9.68525	5.35174	10.133
	1.91112	6.79568	3.70003	12.305	9.13156	8.03067	2.15371	5.34666	8.70702	14.5991	5.75706	9.89702	395.043	0.122998	0.375222	0.892701	3.50945	-2590.01	3406.06			4.13561	9.8224	5.40246	10.0844
	1.89506	6.81293	3.67754	12.1299	8.96817	8.43054	2.11426	5.30928	8.77001	14.628	5.6744	10.0355	404.492	0.122916	0.374955	0.880863	3.51174	-2599.49	3407.55			4.12851	9.84287	5.39785	10.1126
	1.88188	6.9299	3.65539	12.0887	8.70267	8.81161	2.07654	5.44538	8.85963	14.3561	5.59179	10.1182	411.419	0.122558	0.374616	0.873764	3.51957	-2607.01	3408.23			4.15572	9.86764	5.46052	10.022
	1.86005	7.11016	3.66278	12.0698	8.28093	9.30396	2.0781	5.60031	8.8049	14.2317	5.56258	10.2043	417.604	0.122303	0.37449	0.867809	3.52483	-2613.06	3408.62			4.211	9.8849	5.49444	9.99952
	1.86236	7.25808	3.69013	12.0895	7.64797	9.65967	2.13943	5.73768	8.81751	13.8139	5.57466	10.4379	423.841	0.12234	0.374165	0.864432	3.52244	-2619.07	3410.19			4.27019	9.79904	5.56488	9.94216
	1.82821	7.27202	3.6881	11.7636	6.94409	9.99829	2.13919	5.89176	8.80014	13.6029	5.5846	10.6431	428.393	0.122367	0.374173	0.860056	3.52168	-2625.02	3412.59			4.26277	9.56866	5.61036	9.94353
	1.77663	7.30441	3.63977	11.2911	6.34307	10.5897	2.13616	6.22828	8.69783	13.3049	5.69327	11.0797	429.908	0.122634	0.374125	0.862159	3.52836	-2629.65	3414.21			4.24027	9.40796	5.68742	10.026
	1.764	7.31219	3.66435	11.1606	5.80905	10.933	2.12864	6.49612	8.5521	13.1325	5.6953	11.1649	430.833	0.122041	0.373902	0.864812	3.53066	-2632.95	3415.4			4.24685	9.30088	5.72562	9.99756
	1.78495	7.30835	3.67775	10.6964	5.28243	11.3086	2.11194	6.56869	8.38885	12.6888	5.57383	11.4084	432.313	0.121911	0.37466	0.867718	3.53145	-2635.98	3417.29			4.25702	9.0958	5.68983	9.89034
	1.7788	7.20464	3.61954	10.2396	4.94162	11.525	2.10229	6.68816	8.34481	12.0826	5.50338	11.285	435.657	0.122355	0.374979	0.873062	3.53733	-2638.53	3419.42			4.20099	8.90208	5.71175	9.62367
	1.75308	7.28362	3.579	9.89164	4.64744	11.5987	2.05508	7.10426	8.02041	11.5512	5.37896	11.1996	438.555	0.12246	0.374598	0.881711	3.54045	-2639.36	3420.84			4.20523	8.71259	5.72658	9.3766
	1.76652	7.39185	3.63018	9.66246	4.30226	11.5311	2.07933	7.51505	7.96146	10.9227	5.36695	11.7065	438.939	0.122759	0.374544	0.885002	3.54909	-2639.7	3421.83			4.26285	8.4986	5.85195	9.33204
	1.75186	7.31165	3.57448	9.33762	4.04507	11.4408	2.098	7.66792	7.84845	10.9094	5.29086	12.4577	438.403	0.122795	0.374285	0.883913	3.56022	-2639.9	3423.8			4.21266	8.2745	5.87146	9.55265
	1.73633	7.3953	3.53823	8.80252	3.93789	11.3064	2.0566	7.95736	7.9716	10.9702	5.34594	13.2828	440.2	0.122729	0.374279	0.883161	3.57299	-2640.36	3426.22			4.22329	8.01559	5.99519	9.86633
	1.76162	7.46114	3.55338	8.60891	3.84272	11.2021	2.0606	8.28349	8.13247	11.1382	5.36883	14.0625	442.487	0.123066	0.374607	0.881457	3.58279	-2640.31	3427.32			4.25871	7.88459	6.15885	10.1898
	1.7651	7.60077	3.59935	8.37972	3.81785	11.169	2.03769	8.68682	8.4178	12.0175	5.47004	14.9941	442.639	0.122886	0.37483	0.879383	3.57923	-2639.77	3427.56			4.32174	7.78887	6.38077	10.8272
	1.77582	7.70384	3.65356	8.21391	3.74884	10.7425	2.03761	8.91205	8.73643	12.617	5.38702	15.805	437.417	0.123108	0.374709	0.878834	3.57741	-2639.11	3429.04			4.37774	7.56841	6.56203	11.2697
	1.78126	7.97713	3.65036	7.84664	3.68708	10.5252	2.03263	8.9894	8.98075	13.4357	5.48402	16.6978	428.662	0.123639	0.374452	0.880417	3.58098	-2638.45	3430.95			4.46958	7.35296	6.66759	11.8725
	1.76316	8.15393	3.65242	7.56135	3.6254	10.1897	2.03312	9.35599	9.77934	13.9381	5.79725	17.1981	419.434	0.123616	0.374935	0.875857	3.57802	-2636.78	3432.3			4.52317	7.12548	7.05615	12.3112
	1.77582	8.46134	3.67765	7.44152	3.60818	10.0559	2.01923	9.70647	10.0755	14.5918	6.2045	17.9819	409.116	0.123264	0.375427	0.870201	3.57426	-2634.84	3433.46			4.63827	7.0352	7.26708	12.9261
	1.80264	8.72993	3.78631	7.14933	3.56801	10.1139	2.05745	9.86219	10.2414	15.6653	6.50754	19.1215	396.44	0.123399	0.375993	0.854153	3.57105	-2633.6	3435.42			4.77296	6.94374	7.38703	13.7648
	1.80012	8.99444	3.81906	6.85117	3.56304	10.2665	2.05609	9.82222	10.4598	16.9979	7.27594	19.8286	383.637	0.122887	0.376568	0.845735	3.56324	-2632.07	3437.76			4.87121	6.89357	7.44603	14.7008
	1.84071	9.25729	3.82849	6.6925	3.45096	10.328	2.07615	10.0158	10.471	18.0638	7.91004	20.2102	371.628	0.123487	0.377037	0.839313	3.55169	-2629.71	3439.61			4.9755	6.82381	7.521	15.3947
	1.87936	9.67084	3.87042	6.59049	3.4266	10.3817	2.1121	10.3023	10.4415	18.6727	8.45672	20.5719	359.351	0.123466	0.377379	0.825779	3.54266	-2626.76	3441.77			5.14021	6.7996	7.61864	15.9004
	1.89967	10.1989	3.94015	6.24433	3.41323	10.4557	2.09682	10.9652	10.3107	19.4902	9.18266	20.8292	345.045	0.122974	0.377234	0.816189	3.53494	-2623.22	3445.91			5.34625	6.7044	7.7909	16.5007
	1.93342	10.914	4.01203	6.17866	3.43338	10.3079	2.09144	11.1615	10.2649	20.0849	9.85981	21.1367	330.183	0.123283	0.37655	0.812369	3.52959	-2618.7	3450.11			5.61982	6.63999	7.83928	17.0271
	1.90429	11.5733	4.08708	6.0691	3.44969	10.5077	2.09738	11.2575	10.0023	21.2773	10.511	21.261	318.463	0.123437	0.376727	0.809442	3.52193	-2614.11	3452.89			5.85489	6.6755	7.78574	17.6831
	1.94335	12.2403	4.20056	6.13556	3.46558	11.0534	2.12063	11.5612	9.78119	22.5047	11.0298	21.3235	307.091	0.123265	0.377055	0.805403	3.51514	-2609.11	3455.7			6.12807	6.88484	7.821	18.286
	1.96211	12.6309	4.32557	6.14781	3.50087	11.3989	2.14944	11.7766	9.18288	23.6578	11.7176	21.0301	295.441	0.123438	0.376555	0.805376	3.50419	-2603.9	3459.44			6.30618	7.01586	7.70297	18.8018
	1.95587	13.0207	4.44812	6.33127	3.49866	11.8372	2.17009	11.8574	8.86119	25.1381	12.018	20.3638	285.516	0.123796	0.376133	0.812862	3.49077	-2598.15	3463.48			6.4749	7.22239	7.62955	19.1733
	1.97773	13.6007	4.51491	6.64748	3.55791	12.3476	2.15106	11.8399	8.70674	26.0702	12.11	19.1603	278.861	0.123879	0.376306	0.821433	3.47411	-2591.39	3466.11			6.69776	7.51766	7.56589	19.1135
	1.96973	14.2525	4.62026	7.05846	3.51316	13.0049	2.13985	12.0065	8.63265	28.7834	12.232	18.0458	274.496	0.124298	0.37616	0.824673	3.45925	-2584.95	3468.57			6.94751	7.85884	7.59301	19.6871
	1.97651	14.9323	4.759	7.45028	3.58627	13.8571	2.13555	12.3934	8.97412	30.7806	12.5724	17.3836	268.85	0.124063	0.375974	0.827944	3.44744	-2579.12	3471.73			7.22261	8.29789	7.83435	20.2455
	1.98084	15.3031	4.8275	8.07108	3.7405	14.7272	2.13682	12.4261	9.491	34.1042	12.6392	16.6497	260.774	0.124346	0.375989	0.832102	3.42841	-2573.18	3473.91			7.37047	8.84627	8.01799	21.131
	1.95837	15.8975	5.0015	8.79452	3.91768	15.8818	2.1543	12.1901	10.2339	37.7601	12.6881	16.6286	253.737	0.124727	0.376372	0.842946	3.41672	-2566.47	3474.38			7.61912	9.53135	8.19275	22.3589
	1.94503	16.1314	5.13605	10.1127	4.09451	17.1198	2.22047	12.0205	11.1518	42.401	12.9929	16.3474	251.632	0.12444	0.377097	0.849941	3.40974	-2559.99	3475.08			7.73748	10.4424	8.46427	23.9138
	1.99177	16.8841	5.32131	11.5163	4.43431	18.5356	2.29206	12.0116	12.6392	46.8858	13.3468	15.8126	252.629	0.124078	0.377129	0.85077	3.4002	-2553.21	3477.35			8.06573	11.4954	8.98094	25.3484
	1.99916	17.5297	5.40608	13.138	4.78133	20.1605	2.32344	11.9999	13.8392	50.9033	13.4077	15.6814	250.533	0.124178	0.377313	0.850601	3.39491	-2546.57	3479.17			8.31166	12.6933	9.38753	26.6641
	2.03728	18.4565	5.61687	15.0776	5.40496	22.1584	2.37824	11.6859	15.0747	54.9061	13.2143	15.9417	243.258	0.124237	0.376944	0.845283	3.39142	-2539.99	3478.76			8.70354	14.2137	9.71294	28.0207
	2.05758	18.7241	5.83233	18.6246	6.00205	24.3459	2.44939	11.7089	15.9494	59.2547	13.3193	16.4839	239.272	0.123857	0.376469	0.835091	3.39176	-2533.49	3478.36			8.87133	16.3242	10.0359	29.686
	2.07831	18.8945	6.10308	22.0588	6.68654	26.8745	2.53095	11.8263	16.8516	63.259	13.1977	17.251	236.817	0.123598	0.375995	0.830732	3.39289	-2526.57	3479.57			9.02529	18.5399	10.4029	31.2359
	2.14611	19.596	6.36368	26.6034	7.50374	28.9912	2.6273	11.6151	18.5544	66.8129	12.934	18.0881	233.292	0.122916	0.375716	0.826282	3.39971	-2518.98	3480.75			9.3686	21.0328	10.9323	32.6117
	2.19285	20.2085	6.79404	31.7423	8.38408	30.9591	2.70788	11.2759	19.896	71.9876	12.6459	18.2887	229.013	0.122978	0.375251	0.831938	3.39837	-2509.08	3483.34			9.73179	23.6951	11.2933	34.3074
	2.22135	20.9255	7.07427	37.4816	9.59416	32.3961	2.768	10.6801	21.1599	75.6726	12.5172	18.4865	226.996	0.122802	0.374858	0.838752	3.40029	-2498.55	3490.03			10.0737	26.4906	11.536	35.5588
	2.3427	21.4535	7.24637	42.6435	10.9024	35.7187	2.89691	10.2164	22.2566	78.3654	12.1564	18.9261	225.789	0.122762	0.374829	0.842098	3.39807	-2487.46	3517.56			10.3475	29.7548	11.79	36.4826
	2.44615	21.6089	7.49202	50.3754	12.2854	39.3185	2.97445	10.1939	23.0199	81.0244	11.5403	19.4088	220.977	0.122636	0.374555	0.842415	3.39581	-2475.17	3588.14			10.5157	33.9931	12.0627	37.3245
	2.52464	21.4895	7.59421	55.6105	13.6647	43.1661	3.04429	10.0305	23.824	83.5876	11.0779	20.1017	214.134	0.122773	0.374257	0.84844	3.39837	-2460.73	3697.28			10.5361	37.4804	12.2996	38.2557
	2.58781	21.1235	7.6866	60.5412	15.0009	46.1557	3.17637	9.58757	24.6233	85.5481	10.6568	19.8483	211.988	0.122766	0.374002	0.852166	3.40131	-2443.26	3832.68			10.466	40.5659	12.4624	38.6844
	2.61699	20.7448	7.70126	63.7218	15.9726	47.7247	3.22609	9.48193	25.4838	86.4318	10.4003	19.4482	215.361	0.122792	0.374419	0.863501	3.40538	-2422.59	3977.09			10.3543	42.473	12.7306	38.7601
	2.65901	20.4052	7.62783	66.9885	17.4031	48.6464	3.29242	9.25413	26.3918	87.2463	9.99832	19.0959	215.656	0.122939	0.37477	0.872372	3.40446	-2398.17	4129.22			10.2307	44.346	12.9795	38.7802
	2.67277	20.052	7.4992	69.91	18.1481	49.7794	3.35445	9.2052	26.8892	87.5653	9.93882	18.7701	213.917	0.123205	0.374293	0.876572	3.41048	-2372.34	4273.77			10.0746	45.9458	13.1496	38.7581
	2.68001	19.2722	7.26603	71.6345	18.9388	50.3594	3.36143	9.40486	26.563	86.1432	10.0313	18.2319	209.78	0.123692	0.373808	0.882856	3.40491	-2344.3	4421.55			9.73943	46.9776	13.1098	38.1355
	2.66728	18.5778	7.01239	73.3139	19.3914	50.2081	3.42027	9.58896	26.3544	84.0333	10.0359	18.1417	206.383	0.123996	0.373357	0.887259	3.412	-2316.47	4564.95			9.41916	47.6378	13.1212	37.4036
	2.72657	17.7558	6.84512	73.4553	19.6337	50.3706	3.52037	10.2407	25.9314	82.5562	10.0625	17.702	207.862	0.124118	0.372334	0.887918	3.42516	-2288.82	4698.49			9.10918	47.8199	13.2308	36.7736
	2.71119	16.752	6.58511	72.8631	19.7362	50.0416	3.541	10.7117	25.4981	80.2028	10.1071	16.9355	212.128	0.123874	0.37189	0.889146	3.43853	-2261.23	4795.57			8.68278	47.547	13.2503	35.7485
	2.68683	16.2002	6.3376	70.9231	19.8634	48.2943	3.58198	10.9248	24.9678	77.8103	10.1314	15.9784	214.341	0.12382	0.371768	0.892382	3.45208	-2233.46	4816.9			8.4082	46.3603	13.1582	34.6401
	2.71504	15.4062	6.04657	69.3484	19.7407	45.9467	3.65254	11.0001	23.9615	73.6415	10.3249	15.0125	213.724	0.124066	0.371929	0.895893	3.45491	-2206.68	4761.79			8.05595	45.012	12.8714	32.993
	2.70727	14.4306	5.87484	68.5388	19.5386	43.3402	3.65775	11.2449	22.7554	70.2589	10.4589	14.5447	209.776	0.124384	0.371849	0.904481	3.45994	-2180.36	4638.29			7.67089	43.8059	12.5527	31.7542
	2.73794	13.6098	5.67844	66.8817	18.9949	41.3789	3.7231	11.5691	20.6746	68.6488	10.6549	14.5573	203.433	0.124312	0.371541	0.909242	3.46538	-2156.32	4500.36			7.34207	42.4185	11.9889	31.287
	2.74278	13.3322	5.5759	63.9376	17.8195	39.4029	3.69698	11.6187	18.9769	65.0829	10.9067	14.6433	193.909	0.124583	0.371742	0.917483	3.46782	-2134.84	4352.56			7.21695	40.3867	11.4309	30.211
	2.77059	12.7166	5.39988	59.844	17.0046	36.5459	3.67868	11.623	17.5355	61.6407	11.0105	14.1638	181.243	0.124506	0.372101	0.930514	3.46574	-2116.75	4204.16			6.96235	37.7981	10.9457	28.9383
	2.7528	12.0096	5.16136	54.8078	15.7261	34.3829	3.68542	11.6531	16.3434	58.9277	10.9944	13.9097	173.228	0.124388	0.372754	0.938586	3.46557	-2102.22	4050.63			6.64125	34.9723	10.5607	27.9439
	2.72283	10.8672	4.8826	50.5074	14.7918	32.0619	3.63167	11.7702	14.8411	55.3185	10.8119	13.6055	171.168	0.124675	0.374135	0.948789	3.46371	-2090.81	3898.58			6.15754	32.4537	10.081	26.5786
	2.63318	9.81732	4.58211	45.941	13.6539	29.7113	3.50487	11.5137	13.3644	50.9946	10.629	13.4169	169.54	0.124713	0.375271	0.959561	3.46286	-2082.75	3748			5.67754	29.7687	9.46098	25.0135
	2.58465	8.89827	4.40353	41.259	12.2314	25.3356	3.38847	11.077	11.941	47.3248	10.5051	13.2163	169.53	0.124308	0.375288	0.974842	3.4688	-2078.48	3610.57			5.29548	26.2753	8.80217	23.682
	2.53487	7.98466	4.06777	36.1038	10.7296	22.2436	3.23777	10.7094	10.8632	42.5047	10.2276	13.1502	169.018	0.123906	0.375279	0.987873	3.46693	-2079.02	3511.75			4.86243	23.0257	8.27011	21.9608
	2.44864	7.29725	3.79837	31.6511	9.31722	19.4703	3.11555	10.4966	9.70084	38.9622	9.79737	13.3037	171.139	0.123581	0.37516	0.993554	3.46791	-2084.52	3453.13			4.51475	20.1462	7.77101	20.6878
	2.36933	7.06434	3.56883	24.4453	8.08278	17.279	3.01742	10.4008	8.97795	34.7931	9.3455	13.0973	175.982	0.122943	0.375268	0.998397	3.468	-2094.49	3435.82			4.33417	16.6024	7.46538	19.0786
	2.27812	6.79224	3.38709	19.6934	6.94369	14.9349	2.8746	10.4136	8.51902	28.7506	8.91555	12.9233	180.931	0.122553	0.375185	1.00295	3.46554	-2108.44	3425.41			4.15248	13.8574	7.26906	16.8632
	2.19466	6.441	3.18648	17.0385	6.0728	13.1947	2.79111	10.483	8.21923	24.7904	8.29665	12.6277	187.892	0.122087	0.375415	1.00672	3.46584	-2125.19	3418.15			3.94072	12.102	7.16443	15.2383
	2.11422	6.21053	3.0966	16.7209	5.53982	11.9325	2.65507	10.5393	7.63508	22.2747	7.86684	12.5192	195.989	0.121992	0.375335	1.00577	3.46755	-2143.1	3414.6			3.80711	11.3977	6.94317	14.2203
	2.08322	6.11923	3.09131	16.2301	5.09494	10.9021	2.57555	10.485	7.42184	19.7037	7.30449	12.339	207.411	0.121356	0.375284	1.00179	3.46568	-2161.25	3415.59			3.76459	10.7424	6.82748	13.1157
	2.09882	6.04162	3.07906	16.4276	4.66533	10.0243	2.52483	10.2252	7.11891	17.9603	6.90698	11.977	220.29	0.12072	0.374755	0.992726	3.46368	-2178.64	3420.38			3.73983	10.3724	6.62297	12.2814
	2.13734	6.01404	3.14703	16.3891	4.51303	9.29007	2.53235	10.1359	7.01383	16.5138	6.5723	11.768	229.208	0.120313	0.374452	0.98691	3.45322	-2193.89	3426.24			3.76614	10.0641	6.56068	11.618
	2.15235	6.13359	3.21777	16.4427	4.4307	8.77382	2.5899	10.0776	6.72878	15.5011	6.29845	11.5045	233.461	0.120964	0.374431	0.981005	3.43904	-2207.44	3432.14			3.83457	9.8824	6.46542	11.1013
	2.16672	6.33089	3.35721	16.5922	4.36881	8.36282	2.61117	10.3585	6.53369	14.6422	6.14166	11.4203	238.184	0.121598	0.374095	0.976554	3.43097	-2218.14	3436.57			3.95161	9.7746	6.50113	10.7347
	2.21136	6.54775	3.56611	16.7474	4.33419	7.88159	2.61317	10.5861	6.32775	13.1459	5.90174	11.0354	249.808	0.121972	0.373865	0.967697	3.42567	-2227.02	3440.76			4.10841	9.65439	6.50901	10.0277
	2.22203	6.65701	3.6028	16.6098	4.29081	7.35727	2.59514	10.5847	6.10474	12.1818	5.68675	10.895	264.341	0.122818	0.373732	0.956465	3.41779	-2233.72	3442.92			4.16061	9.4193	6.42819	9.58784
	2.27246	6.7308	3.67843	16.0929	4.20784	6.98691	2.60097	10.7595	5.93244	11.4487	5.55583	10.6631	277.538	0.123313	0.373524	0.945635	3.41413	-2238.69	3443.67			4.22723	9.0959	6.43098	9.22254
	2.33032	6.7983	3.66582	15.4556	4.0999	6.76136	2.63088	10.9868	5.60746	11.329	5.56562	10.6989	283.385	0.123773	0.372959	0.93356	3.41266	-2242.74	3445.25			4.26481	8.77228	6.40837	9.19782
	2.36849	6.66502	3.69427	14.7198	3.97585	6.44934	2.70184	11.189	5.44728	11.5738	5.6028	11.0627	286.942	0.123891	0.373113	0.932237	3.40286	-2246.06	3446.28			4.2426	8.38167	6.44605	9.41309
	2.43058	6.75046	3.7521	14.1514	3.84903	6.15353	2.77543	10.9966	5.29449	12.2924	5.64142	11.5191	289.193	0.12441	0.373311	0.92744	3.40434	-2248.63	3446.07			4.31105	8.05133	6.35551	9.81764
	2.42057	6.86745	3.84196	13.4243	3.84177	5.84815	2.78785	10.9068	5.25141	13.0709	5.62982	12.2107	289.64	0.124614	0.373155	0.92442	3.40654	-2251.46	3444.65			4.37666	7.70473	6.31535	10.3038
	2.41503	6.79988	3.88658	12.7996	3.76835	5.59113	2.80698	11.0116	5.13228	14.6098	5.70482	12.8507	290.002	0.124442	0.372909	0.916387	3.41047	-2254.9	3443.45			4.36716	7.38637	6.31695	11.0551
	2.40615	6.73455	3.92832	12.6505	3.71351	5.46361	2.76264	10.9463	5.02413	15.443	5.7103	13.677	293.735	0.123584	0.372687	0.907574	3.41526	-2258.79	3442.89			4.35634	7.27589	6.24435	11.6101
	2.37063	6.54282	3.90206	12.3718	3.59558	5.44793	2.7717	10.929	4.85199	16.2909	5.64651	14.0709	299.883	0.122696	0.372898	0.90573	3.42272	-2262.6	3441.22			4.27183	7.13843	6.18425	12.0027
	2.36404	6.39703	3.85646	12.4115	3.58685	5.33039	2.77031	10.8114	4.78756	16.5283	5.68092	14.2888	303.39	0.121731	0.372549	0.911679	3.428	-2266.65	3437.33			4.20584	7.10958	6.12308	12.166
	2.36236	6.31339	3.81569	12.7755	3.54951	5.36262	2.80728	10.4305	4.59761	16.9813	5.80174	14.5277	304.22	0.12132	0.372449	0.914447	3.43229	-2271.49	3434.13			4.16381	7.22921	5.94514	12.4369
	2.39276	6.10673	3.77133	13.3637	3.67836	5.38581	2.80788	9.8624	4.5353	17.0838	5.95465	14.911	304.791	0.120814	0.372579	0.908805	3.43776	-2276.25	3431.37			4.09028	7.47595	5.73519	12.6498
	2.37149	5.99919	3.71395	14.2827	3.70918	5.39745	2.81526	9.19441	4.45601	17.0085	5.99417	15.119	309.526	0.12065	0.372752	0.910958	3.44113	-2280.07	3428.02			4.02821	7.79645	5.48856	12.7072
	2.39401	5.94467	3.65688	14.7393	3.8169	5.57406	2.82527	8.56768	4.32196	16.8178	6.12778	15.2231	318.732	0.120365	0.372544	0.906266	3.4495	-2284.19	3423.32			3.99852	8.04341	5.23831	12.7229
	2.43807	5.72148	3.55821	14.992	3.80373	5.61685	2.79501	8.45849	4.26984	16.3873	6.17455	15.0396	327.936	0.120472	0.372693	0.906177	3.46416	-2288.98	3419.48			3.90592	8.13753	5.17445	12.5338
	2.4336	5.56093	3.44254	14.9848	3.81712	5.72551	2.80094	8.05584	4.19682	15.8863	6.2002	14.8267	336.326	0.120464	0.373305	0.904375	3.48044	-2293.34	3415.77			3.81236	8.17582	5.01787	12.3044
	2.46249	5.35924	3.43647	14.4926	3.86989	5.74637	2.82206	7.66644	4.20268	14.713	6.20574	14.4977	342.913	0.121007	0.374181	0.908992	3.49552	-2296.63	3411.62			3.75273	8.03627	4.89706	11.8055
	2.50682	5.18468	3.33261	14.1996	3.9454	5.81712	2.85148	7.45235	4.32584	13.7822	6.20701	13.8865	346.721	0.121324	0.374849	0.910344	3.50804	-2299.85	3407.39			3.67471	7.98737	4.87655	11.2919
	2.54619	5.10426	3.27427	14.0024	4.04798	5.91865	2.86728	7.39288	4.43627	12.4807	6.28769	13.3817	349.597	0.121624	0.375521	0.903201	3.51846	-2303.63	3404			3.64157	7.98966	4.89881	10.7167
	2.54715	4.91714	3.20288	13.4299	4.14886	6.04388	2.85565	7.18779	4.54391	12.0566	6.24103	13.0706	353.355	0.121827	0.376286	0.896861	3.52479	-2306.93	3402.65			3.55572	7.87422	4.86245	10.4561
	2.57869	4.703	3.18932	12.6953	4.23238	6.05083	2.87147	7.359	4.70075	11.4737	6.13216	12.5364	356.171	0.121647	0.376817	0.891909	3.53807	-2309.4	3400.95			3.49034	7.65951	4.97707	10.0474
	2.53983	4.61629	3.13698	11.7216	4.19535	6.15982	2.83655	7.32339	4.82033	11.1888	5.9595	11.6901	356.345	0.121514	0.377238	0.891772	3.54952	-2312.31	3398.26			3.43103	7.35892	4.99342	9.61281
	2.5317	4.63618	3.17591	10.4859	4.20901	6.23796	2.8195	7.28026	4.9398	11.1178	5.91085	11.2119	355.053	0.121596	0.377467	0.886623	3.55704	-2316.35	3396.24			3.44793	6.97763	5.01319	9.41351
	2.51167	4.56471	3.29546	9.5564	4.23466	6.38193	2.80111	7.19713	5.00835	11.1057	5.74724	10.5851	349.963	0.121365	0.377676	0.885734	3.55907	-2319.61	3394.52			3.45728	6.72433	5.0022	9.14603
	2.46585	4.52858	3.35388	8.28541	4.40755	6.4857	2.7896	7.16845	5.05833	10.9427	5.58831	10.2023	338.394	0.121518	0.376824	0.88367	3.55413	-2322	3389.18			3.44944	6.39289	5.00546	8.9111
	2.4528	4.56461	3.38749	7.55021	4.50072	6.62927	2.74522	7.20953	5.10165	10.6565	5.55582	9.45818	323.902	0.121637	0.376543	0.881476	3.54809	-2324.97	3383.53			3.4683	6.22673	5.0188	8.55685
	2.41335	4.64	3.40198	7.35822	4.5647	7.03678	2.70351	7.31742	5.24037	10.6846	5.50328	9.06844	309.883	0.121679	0.375811	0.877698	3.54487	-2328.69	3378.96			3.48511	6.3199	5.0871	8.41878
	2.40094	4.73127	3.41835	6.95308	4.62772	7.39052	2.68887	7.42641	5.49326	10.6083	5.48362	8.2824	295.07	0.121965	0.375457	0.874145	3.53926	-2331.44	3373.46			3.51685	6.32377	5.20285	8.12478
	2.36777	4.8877	3.38429	6.64751	4.82238	7.9721	2.65845	7.20447	5.5866	10.4754	5.37647	7.76962	280.239	0.12233	0.374889	0.871991	3.53176	-2332.7	3367.66			3.54659	6.48067	5.14984	7.87382
	2.32482	5.0439	3.40459	6.69073	5.04813	8.41217	2.60871	7.38916	5.71039	10.3705	5.26435	7.42344	266.527	0.122544	0.373897	0.871196	3.52491	-2334.3	3361.95			3.5911	6.71701	5.23608	7.68608
	2.27643	5.17014	3.49658	6.79469	5.23687	8.74883	2.53826	7.3891	5.74363	10.1775	5.2451	7.34442	255.573	0.123175	0.373417	0.868908	3.51775	-2336.29	3358.01			3.64772	6.92679	5.22366	7.589
	2.23332	5.23812	3.60644	6.93531	5.45168	9.42567	2.48804	7.45261	5.95321	9.96736	5.13632	7.23502	247.351	0.123553	0.372826	0.866803	3.50651	-2336.76	3354.84			3.69263	7.27089	5.29795	7.44623
	2.22936	5.33178	3.66802	6.95473	5.90652	10.231	2.43939	7.64594	5.97506	9.67323	5.03419	7.29668	239.901	0.123398	0.372229	0.867765	3.51394	-2335.85	3352.82			3.74305	7.69742	5.35346	7.3347
	2.20452	5.44186	3.7188	6.88132	6.39021	11.3676	2.41009	7.8735	6.30096	9.27794	5.01915	7.32368	228.299	0.123254	0.372271	0.869075	3.51778	-2335.59	3352.29			3.78839	8.21304	5.52818	7.20693
	2.16557	5.57916	3.84631	6.89459	6.58233	12.0886	2.40562	8.01359	6.71731	9.1054	4.92622	7.43263	219.662	0.122938	0.372139	0.87787	3.51702	-2335.94	3355.3			3.86368	8.52183	5.71217	7.15475
	2.14594	5.70722	3.97389	7.02621	6.74735	13.0999	2.41119	8.40915	6.84885	8.63818	4.83576	7.83625	214.104	0.122677	0.371543	0.880673	3.51201	-2334.66	3358.72			3.94235	8.95782	5.88973	7.1034
	2.11206	5.84521	4.03639	6.94184	6.97583	13.7781	2.39999	8.78152	7.04414	8.3772	4.72591	8.138	208.938	0.122097	0.371599	0.88134	3.50922	-2331.99	3361.73			3.99789	9.23192	6.07522	7.08037
	2.04435	6.06348	4.32471	6.98863	7.16932	14.4393	2.3206	8.96716	7.00479	8.09628	4.50816	8.64995	207.379	0.121518	0.371571	0.884261	3.50065	-2330.65	3364.84			4.14418	9.53241	6.09752	7.0848
	2.00434	6.22661	4.58648	7.03758	7.0899	15.0259	2.27221	9.04431	7.14471	8.0439	4.42812	8.92776	213.233	0.121197	0.371955	0.88114	3.49553	-2329.99	3369.56			4.27248	9.71779	6.15375	7.13326
	1.97679	6.49283	4.8429	7.11133	7.06981	16.1792	2.27591	9.29029	7.08063	7.81066	4.31771	9.3799	223.72	0.121083	0.372478	0.876085	3.48924	-2327.91	3374.71			4.43751	10.1201	6.21561	7.16942
	1.94308	6.78302	4.97802	7.28134	7.16774	17.0958	2.25544	9.6565	7.06607	7.57238	4.15557	9.77835	234.104	0.120996	0.372603	0.876892	3.48293	-2324.82	3378.74			4.56804	10.515	6.326	7.16876
	1.93084	6.92771	5.1259	7.36452	7.07643	18.1342	2.26981	9.98605	7.01956	7.3731	4.03622	10.1921	241.457	0.121099	0.372986	0.875386	3.47428	-2323.33	3382.07			4.66148	10.8584	6.42514	7.20047
	1.84452	7.09411	5.35449	7.45614	6.77867	18.8418	2.21542	10.3109	7.1096	7.24254	3.9578	10.4746	246.307	0.121679	0.372932	0.873852	3.4586	-2322.35	3383.62			4.76437	11.0255	6.54532	7.22499
	1.82181	7.36661	5.50304	7.73022	6.71556	19.0633	2.16852	10.7938	6.94198	7.16514	3.85186	10.7688	257.347	0.121567	0.372884	0.868813	3.4482	-2319.88	3384.02			4.89715	11.1697	6.63477	7.26192
	1.77765	7.48654	5.59782	8.48819	6.66409	19.6048	2.09734	11.3281	6.68605	7.14099	3.68383	10.9944	270.228	0.121974	0.373156	0.856794	3.43914	-2316.89	3383.79			4.954	11.5857	6.70382	7.27306
	1.74786	7.626	5.82581	8.92866	6.64502	19.7086	2.06426	11.4655	6.80338	7.16223	3.5949	11.3928	283.122	0.121886	0.373683	0.844709	3.43733	-2315.99	3381.45			5.06655	11.7608	6.77772	7.3833
	1.76682	7.90039	5.97434	9.41194	6.54374	20.0482	2.07376	11.9668	6.89672	6.96997	3.44789	11.3923	292.524	0.121904	0.373434	0.836623	3.44134	-2315.78	3377.74			5.21385	12.0013	6.9791	7.27005
	1.76969	8.09458	6.28072	9.8499	6.84995	20.2194	2.06513	12.5855	7.03319	6.88044	3.42983	11.3475	300.098	0.122496	0.372815	0.831799	3.45115	-2313.79	3374.5			5.38167	12.3064	7.22794	7.21925
	1.78103	8.22558	6.65644	10.4117	7.15448	20.2548	2.04567	13.0099	7.24742	6.93994	3.32094	11.5212	306.974	0.122505	0.371846	0.827245	3.45615	-2311.65	3369.55			5.55435	12.607	7.43434	7.26071
	1.78418	8.46345	6.72648	10.8103	7.38425	19.4965	2.05597	13.1358	7.64967	7.01825	3.27512	11.7268	313.791	0.122687	0.371214	0.823429	3.4599	-2311.83	3363.64			5.65804	12.5637	7.61383	7.34005
	1.76902	8.44297	6.94067	11.099	7.51099	18.8775	2.04091	13.3237	7.98088	7.19016	3.23999	12.0281	317.615	0.122521	0.371094	0.81603	3.46049	-2312.5	3358.33			5.71755	12.4958	7.78182	7.4861
	1.78746	8.79819	7.1767	11.4028	7.8895	18.0543	2.01376	13.6659	8.27182	7.46901	3.23865	12.0124	320.842	0.122232	0.370861	0.806748	3.46584	-2311.29	3352.69			5.92078	12.4488	7.98381	7.57337
	1.80211	8.95014	7.15485	12.2563	7.86821	17.1512	2.04296	14.0176	8.48476	7.70644	3.19243	12.1704	329.823	0.121957	0.37115	0.793864	3.47085	-2310.07	3347.46			5.96903	12.4252	8.18176	7.68974
	1.79484	9.26969	7.42135	13.0471	7.81801	16.7214	2.06369	14.1099	8.767	8.0864	3.22742	12.3312	339.739	0.121562	0.371287	0.783527	3.48004	-2310.97	3343.54			6.16196	12.5288	8.31352	7.88167
	1.8048	9.45821	7.64147	14.4026	7.91722	16.0397	2.08336	14.1495	9.09378	8.57012	3.29548	12.615	342.639	0.121235	0.37112	0.772121	3.49711	-2312.08	3339.69			6.3015	12.7865	8.44221	8.16021
	1.81147	9.62448	7.69801	16.1697	8.06792	15.0988	2.11575	14.43	9.39676	9.1741	3.36342	12.6139	344.278	0.121251	0.371237	0.768311	3.5037	-2311.02	3339.11			6.37799	13.1122	8.64751	8.38381
	1.83332	9.85979	7.69154	19.0616	8.28662	13.9252	2.14564	14.1098	9.50891	10.1544	3.57356	13.313	353.115	0.121442	0.372039	0.76069	3.50741	-2310.1	3339.63			6.46155	13.7578	8.58812	9.01365
	1.87559	10.0623	7.87527	22.0196	8.30184	13.0052	2.18551	14.2835	9.72476	11.2769	3.68931	14.3225	363.983	0.121206	0.372341	0.748818	3.51637	-2311.48	3339.83			6.60439	14.4422	8.73127	9.76289
	1.91362	10.4263	7.86037	24.9939	8.3363	12.1209	2.20613	14.5645	9.59163	12.3615	3.84433	15.2039	373.55	0.121067	0.372795	0.740365	3.52344	-2312.63	3341.28			6.73342	15.1504	8.78743	10.4699
	1.95773	10.5586	8.12912	27.6692	8.27737	11.4414	2.22026	15.0402	9.30906	13.9894	4.07323	16.8222	382.502	0.120598	0.373241	0.731707	3.53858	-2311.46	3342.79			6.88183	15.796	8.85652	11.6283
	2.01117	10.5986	8.3965	30.513	8.15256	10.7547	2.27111	15.3489	9.1383	14.6125	4.2954	18.3275	389.906	0.120635	0.373599	0.722232	3.55501	-2310.51	3344.29			7.0021	16.4734	8.91945	12.4118
	2.04797	10.401	8.42884	34.43	7.9167	10.2763	2.32812	15.3223	8.77947	16.3668	4.63503	19.7031	398.265	0.120653	0.373451	0.712638	3.56691	-2311.61	3347.62			6.95926	17.541	8.80995	13.5683
	2.24402	10.724	9.00699	37.3395	7.9668	9.92738	2.37937	15.4997	8.57354	18.2146	5.04205	22.2623	406.967	0.121112	0.373434	0.703987	3.5775	-2312.29	3351.42			7.32499	18.4112	8.81755	15.173
	2.3064	10.5016	8.94229	42.6291	7.96816	9.37223	2.41858	15.9441	8.32722	21.3001	5.67024	24.7504	416.754	0.121922	0.372952	0.697129	3.57709	-2311.2	3354.78			7.25011	19.9898	8.89661	17.2402
	2.37123	10.5601	9.13566	46.789	7.96563	8.83134	2.48321	16.1648	7.82772	25.5007	6.40447	28.1784	422.543	0.121917	0.372841	0.693663	3.58051	-2310.77	3358.55			7.35566	21.1953	8.82523	20.0279
	2.54626	10.7227	9.3892	50.4854	7.84229	8.7533	2.63768	16.2301	7.49007	31.0007	7.07207	31.7682	419.649	0.121894	0.372605	0.694962	3.5803	-2312.64	3362.25			7.55274	22.3603	8.78594	23.2803
	2.66072	10.4754	9.37061	53.4151	7.72183	8.73989	2.74485	16.4667	7.20341	37.1835	7.58899	34.7971	420.17	0.121479	0.372361	0.700795	3.57927	-2313.43	3366.8			7.50224	23.2923	8.805	26.5232
	2.70164	10.3626	9.34829	55.5212	7.53741	8.61828	2.82574	16.3547	6.7917	44.4181	8.18033	38.1935	422.67	0.121693	0.372644	0.71075	3.57892	-2309.48	3372.62			7.47083	23.8923	8.65739	30.264
	2.78889	10.4285	9.27188	58.2868	7.40405	8.73949	2.93776	16.1663	6.43354	52.4919	8.81819	41.9286	423.646	0.122185	0.372678	0.718748	3.5806	-2234.92	3378.37			7.49641	24.8101	8.51254	34.4129
	2.81844	10.2872	8.83587	61.3215	7.41111	8.97654	2.96019	15.8741	6.21776	58.4091	9.55024	43.5686	425.935	0.122443	0.372637	0.731918	3.57398	-2071.68	3384.67			7.31384	25.9031	8.3507	37.176
	2.89309	10.8066	8.41863	64.1239	7.31628	9.19473	3.01071	15.6974	5.89727	65.9562	10.0931	45.8125	437.574	0.122513	0.372687	0.740755	3.56805	-1839.38	3391.71			7.37276	26.8783	8.2018	40.6206
	3.00247	11.1982	8.38105	67.4451	7.31225	9.59329	3.05381	15.3311	5.71654	72.1765	10.4907	47.8659	458.108	0.122324	0.372965	0.747017	3.56119	-1548.83	3398.02			7.52725	28.1169	8.03383	43.5111
	2.96667	11.2622	7.74572	70.1429	7.4581	10.2592	3.11547	14.9159	5.55484	77.7119	10.7467	49.0017	486.418	0.121964	0.37269	0.750794	3.54714	-1237.98	3404.68			7.32487	29.2867	7.86208	45.8201

[truncated: 25 more sheets: P211 U3, P212 U3, P213 U3, P214 U3, P215 U3, P216 U3, P217 U3, P218 U3, P219 U3, P220 U3, P221 U3, P222 U3, P223 U3, P224 U3, P225 U3, P226 U3, P227 U3, P228 U3, P230 U3, P231 U3 …]
