# Supplementary material for: Influence of elastic lumbar support belts on trunk muscle function in patients with non-specific acute lumbar back pain
Source: PLoS One. 2019 Jan 24;14(1):e0211042. doi: 10.1371/journal.pone.0211042 (PMC6345453; doi:10.1371/journal.pone.0211042)
Supplement: S1 Dataset — (ZIP) [file pone.0211042.s001.zip › U3_Dynamik_6km_h.xlsm]

## Sheet: P201 U3
	Ra Li	Oi Li	Oe Li	MF Li	ICO Li	LO Li	Ra Re	Oi Re	Oe Re	MF Re	ICO Re	LO Re	EKG	Kippwinkel	Rotwinkel	Kraft x	Kraft y	Druck li	Druck re			Bauch links	Rücken links	Bauch rechts	Rücken rechts
	3.87922	102.608	13.7236	45.0602	6.72529	9.83205	3.60841	131.062	12.3559	55.8515	22.1195	39.8821	286.292	0.0565904	0.638644	0.936462	1.31325	41	1792.3			40.0703	20.5392	49.0087	39.2843
	3.98409	100.633	13.7549	47.5423	7.09742	9.98248	3.6014	131.003	12.257	60.9728	24.1586	41.039	296.454	0.0567807	0.638199	0.924386	1.32969	36	1694.37			39.4575	21.5407	48.9539	42.0568
	4.22416	100.423	13.6125	49.3272	7.27402	9.97535	3.67356	130.026	12.1353	63.4566	25.8748	42.1064	311.462	0.057247	0.638331	0.908493	1.34472	1.01221	1601.27			39.4198	22.1922	48.6117	43.8126
	4.33245	100.579	13.7233	49.8298	7.55949	10.0015	3.75918	128.712	11.681	66.2015	27.2829	42.6013	335.51	0.0574459	0.638194	0.88584	1.34795	11	1525.38			39.5451	22.4636	48.0506	45.3619
	4.42685	101.241	13.9887	49.882	7.82606	9.95696	3.75152	122.591	11.0906	67.2337	28.3043	42.5258	363.82	0.0575622	0.637764	0.864824	1.34296	3326.12	L			39.8855	22.555	45.8111	46.0213
	4.63092	100.8	14.3249	48.3576	7.91194	10.0291	3.79833	118.954	10.7377	64.9503	28.3425	41.4133	397.66	0.0576798	0.637517	0.850326	1.3407	3659.99	1420.74			39.9187	22.0995	44.4965	44.902
	4.89833	96.7445	14.1543	46.5928	7.97972	9.81575	3.77367	115.31	10.0903	63.0999	27.8321	39.4743	427.323	0.0574296	0.636708	0.845885	1.34317	3837.08	1399.97			38.599	21.4628	43.0581	43.4688
	5.3417	93.6336	14.282	43.9403	8.0074	9.81442	3.7612	112.828	9.82349	60.4262	26.774	36.8483	443.193	0.0580762	0.637138	0.834615	1.34521	3889.76	1396.01			37.7524	20.5874	42.1375	41.3495
	5.62049	87.6191	14.2119	40.7669	7.86744	9.56365	3.65721	109.566	9.38508	55.9356	25.2854	33.5302	446.634	0.0587153	0.637496	0.824962	1.35036	3889.23	1408.57			35.8172	19.3993	40.8695	38.2504
	5.59336	82.2733	14.2153	36.518	7.65909	9.22348	3.53011	103.106	8.72307	49.4361	24.058	30.8185	444.834	0.0591564	0.637885	0.819571	1.36221	3862.97	1438.54			34.0274	17.8002	38.4532	34.7709
	5.52916	77.8204	14.495	30.8057	7.49174	9.05555	3.45067	95.0881	8.12974	44.5517	23.0029	27.3281	454.372	0.0598651	0.638182	0.814189	1.37055	3829.8	1484.98			32.6149	15.7843	35.5562	31.6276
	5.4801	73.5379	15.0704	26.1831	7.42877	9.05844	3.39781	85.3558	7.56695	36.1499	20.9747	24.8298	472.84	0.059819	0.638276	0.809083	1.37155	3791.98	1546.68			31.3628	14.2234	32.1069	27.3181
	5.31476	68.6088	15.6679	21.5714	7.50071	8.91167	3.30584	74.6723	7.36365	29.9829	19.2898	21.9622	505.714	0.059515	0.637976	0.801594	1.36573	3739.9	1619.49			29.8638	12.6613	28.4473	23.7449
	5.3485	61.5281	15.7751	18.3666	7.77354	8.91787	3.35502	65.5512	7.57757	21.1576	16.9116	18.5314	537.669	0.0593092	0.638044	0.802737	1.36787	3676.15	1704.1			27.5506	11.686	25.4946	18.8669
	5.54762	54.9207	15.746	14.6785	7.79539	9.07685	3.46299	57.0385	7.64468	15.7075	14.8834	15.9488	564.651	0.0592617	0.637082	0.808743	1.37695	3614.95	1801.13			25.4048	10.5169	22.7154	15.5132
	5.61454	47.7215	16.0129	11.9698	8.25721	9.08932	3.66728	46.7162	7.40283	12.651	13.5577	13.8047	568.112	0.0592887	0.636312	0.8177	1.38902	3556.45	1903.46			23.1163	9.77212	19.2621	13.3378
	5.63062	39.9791	16.7144	9.81314	8.64422	9.47594	3.85285	35.9996	7.57204	10.5598	12.7199	12.3521	554.745	0.0590714	0.635523	0.82694	1.39683	3493.78	2004.64			20.7747	9.3111	15.8082	11.8773
	5.36652	38.4868	17.0725	8.05557	9.1971	9.94559	3.94849	29.4582	7.63723	9.39817	12.2893	11.6277	542.002	0.0587809	0.634153	0.836537	1.40704	3429.66	2102.22			20.3086	9.06609	13.6813	11.1051
	5.09106	39.7038	17.3086	7.43498	10.4643	11.2424	3.95551	28.9802	7.8735	8.85322	11.5722	10.7082	531.673	0.058299	0.632672	0.843551	1.40527	3377.28	2199.19			20.7012	9.7139	13.6031	10.3779
	4.93397	42.2484	17.6118	6.85281	12.1377	12.7869	3.98544	29.862	8.12474	8.71165	10.2347	9.92149	521.76	0.0578434	0.630984	0.844721	1.41177	3340.08	2293.59			21.5981	10.5925	13.9907	9.62261
	4.85768	44.0092	17.4142	6.252	13.5405	14.6951	3.95665	30.9857	8.23756	8.86332	9.12108	8.7229	512.357	0.0573028	0.630246	0.84335	1.41231	3308.25	2381.74			22.0937	11.4958	14.3933	8.90244
	4.75824	45.5781	16.8783	5.49625	15.0708	16.8885	3.9364	33.0284	8.35184	8.65875	8.13451	7.55776	495.559	0.0576332	0.629747	0.839894	1.4105	3283.33	2463.32			22.4049	12.4852	15.1055	8.11701
	4.74045	49.0389	16.1192	5.26357	16.423	19.0001	3.87378	35.9577	8.56744	8.42867	7.00512	6.51963	463.048	0.0580779	0.629087	0.846947	1.40525	3275.18	2538.36			23.2995	13.5622	16.133	7.31781
	4.56168	51.3401	15.8222	5.3226	17.8265	21.4657	3.70322	39.2434	8.47795	8.0973	6.41747	5.90473	418.462	0.058688	0.628929	0.84321	1.40195	3280.81	2606.58			23.908	14.8716	17.1415	6.8065
	4.3678	55.4738	15.4588	5.54008	19.0578	24.4799	3.49801	41.3246	8.51499	8.00241	5.78711	5.5113	380.203	0.0588782	0.628965	0.836429	1.39975	3289.8	2671.52			25.1001	16.3593	17.7792	6.43361
	4.11325	57.1058	15.0069	5.6434	20.4344	26.4433	3.19427	44.0591	8.53229	7.93064	5.38221	5.19455	360.022	0.0587993	0.629627	0.821848	1.39193	3300.96	2735.37			25.4087	17.507	18.5952	6.16914
	3.77243	57.1698	14.0607	5.83407	21.7795	28.1277	2.79987	46.3	8.59907	7.88624	5.01103	4.98862	356.888	0.0594704	0.630354	0.805135	1.38093	3321.7	2797.09			25.001	18.5804	19.233	5.96196
	3.72102	56.1227	13.4232	5.8148	22.9014	29.5442	2.50578	48.2468	8.52791	7.82336	4.68994	4.72966	365.436	0.0603507	0.631182	0.783572	1.37047	3346.92	2854.16			24.4223	19.4201	19.7602	5.74765
	3.59201	54.4136	12.7815	5.97828	23.5932	30.3719	2.28859	47.6343	8.45372	7.59003	4.49711	4.62225	375.012	0.0609543	0.631957	0.755694	1.36482	3365.53	2904.05			23.5957	19.9811	19.4589	5.5698
	3.56668	52.2496	12.3062	6.25486	24.0502	30.6258	2.10686	46.4536	8.45405	7.30419	4.35238	4.52107	379.662	0.0615043	0.63264	0.732231	1.35541	3376.68	2941.78			22.7075	20.3103	19.0048	5.39255
	3.38959	49.6295	11.9828	6.31138	24.6689	30.3002	2.01439	45.0044	8.32637	6.74135	4.15694	4.48413	377.09	0.0616594	0.632448	0.720406	1.35232	3388.95	2967.67			21.6673	20.4268	18.4484	5.12748
	3.63084	47.0462	11.7714	6.2947	25.3126	30.0356	2.0356	43.8177	8.41349	6.20842	4.18981	4.41622	371.301	0.0622197	0.63247	0.722338	1.35105	3400.7	2983.08			20.8162	20.5476	18.0889	4.93815
	3.76775	42.5131	11.3937	6.31305	25.6326	29.6712	1.98531	41.7458	8.12515	6.05118	4.17085	4.40576	365.547	0.062062	0.632744	0.716168	1.34889	3403.64	2987.36			19.2248	20.539	17.2854	4.87593
	3.97722	38.4056	10.9203	6.15053	25.6435	28.6292	2.04734	38.5049	7.81514	5.78896	4.1774	4.31755	355.087	0.0617233	0.633017	0.71289	1.35551	3400.7	2978.37			17.7677	20.1411	16.1225	4.7613
	4.08311	32.8493	10.6408	5.91877	25.7522	26.288	2.12386	35.5957	7.47978	5.64142	4.16078	4.20217	339.74	0.0615794	0.633571	0.715455	1.35856	3398.73	2957.13			15.8577	19.3197	15.0665	4.66812
	4.13725	28.0976	10.307	5.69283	25.126	24.9427	2.15556	32.0676	7.29197	5.50702	4.17008	4.14785	321.461	0.0618394	0.633843	0.71995	1.36104	3394.82	2928.21			14.1806	18.5872	13.8384	4.60832
	4.22508	25.6726	10.1318	5.47263	24.3907	23.4506	2.20241	28.2535	6.86836	5.43903	4.1283	4.13198	306.302	0.0617648	0.633476	0.728193	1.36817	3382.25	2896.1			13.3431	17.7713	12.4414	4.56644
	4.18615	23.7274	9.82272	5.33977	23.5503	21.5503	2.31036	24.3411	6.96002	5.31162	4.17429	4.07669	292.735	0.0615862	0.63335	0.744671	1.37159	3364.17	2862.7			12.5787	16.8135	11.2038	4.52087
	4.20439	19.7179	9.9971	5.08849	23.2281	19.8768	2.42582	22.4389	7.0537	5.15982	4.20796	4.01141	280.733	0.0617372	0.633675	0.754352	1.37545	3345.77	2832.55			11.3065	16.0645	10.6395	4.45973
	4.18399	16.7152	10.1805	4.6766	22.506	18.8953	2.49893	21.6057	7.18404	4.90489	4.35735	3.96326	283.869	0.0616017	0.6338	0.765275	1.38673	3324.81	2806			10.3599	15.3593	10.4296	4.4085
	4.18217	15.8432	9.98439	4.5332	21.6483	18.414	2.64855	19.4764	7.69566	5.06642	4.61611	3.90914	300.953	0.0613892	0.63481	0.76657	1.40132	3295.38	2782.98			10.0033	14.8652	9.94021	4.53056
	4.14158	16.2836	10.1437	4.4083	20.8707	17.5263	2.92944	17.0977	7.88828	5.08513	4.63131	3.91527	314.742	0.0606615	0.634947	0.760732	1.40289	3261.01	2762.25			10.1896	14.2684	9.30514	4.5439
	4.0876	16.8657	10.3143	4.28812	19.5069	16.7551	3.19325	15.6727	8.31677	4.87802	4.90635	3.94735	323.899	0.0604306	0.634908	0.757827	1.41121	3226.35	2745.94			10.4226	13.5167	9.06091	4.57724
	3.82663	17.3111	10.2762	4.22568	18.277	16.1361	3.33867	15.3234	8.89121	4.97367	5.14559	3.98993	335.201	0.0599405	0.634489	0.753788	1.41811	3189.94	2736.98			10.4713	12.8796	9.18442	4.70306
	3.89654	18.5555	10.4253	4.23831	16.7783	15.754	3.56739	16.2734	9.56414	4.99205	5.31728	4.05414	357.325	0.0597384	0.634473	0.748662	1.4235	3144.7	2730.13			10.9591	12.2569	9.80165	4.78782
	3.8858	20.1257	10.446	4.221	15.8915	15.8881	3.7667	16.3684	10.3851	4.92263	5.50121	4.11081	381.444	0.0593328	0.634516	0.742237	1.42175	3095.89	2723.49			11.4858	12.0002	10.1734	4.84488
	3.79124	21.267	10.4156	4.26862	14.8456	15.5442	3.93147	17.2514	10.9716	4.84446	5.87147	4.07727	410.183	0.0588225	0.63527	0.728627	1.41539	3043.27	2719.25			11.8246	11.5528	10.7181	4.93107
	3.75034	22.824	10.1014	4.18752	13.7177	14.8348	3.95834	17.7843	11.4917	4.73809	6.20032	4.21812	437.02	0.0577548	0.635595	0.731612	1.41506	2984.94	2717.92			12.2252	10.9133	11.0781	5.05218
	3.73436	24.7762	9.83577	4.08163	12.1177	14.0956	4.04905	17.9871	12.0388	4.67111	6.58097	4.20437	449.549	0.0569432	0.635469	0.739567	1.41224	2916.39	2716.83			12.7821	10.0983	11.3583	5.15215
	3.72375	27.7441	9.5399	4.04641	10.8242	13.5599	4.16524	18.4873	12.8787	4.59827	6.96352	4.35331	455.506	0.056017	0.634708	0.736161	1.41026	2839.82	2717.17			13.6693	9.47684	11.8437	5.30503
	3.64155	31.5284	9.51097	3.90487	9.59222	12.6894	4.18602	20.0035	13.3543	4.41958	7.25811	4.39679	466.537	0.0556871	0.634011	0.751283	1.40941	2754.17	2721.37			14.8936	8.72882	12.5146	5.35816
	3.36535	34.9022	9.46738	3.90357	8.05766	12.0016	4.11555	21.6248	14.1835	4.29034	7.50252	4.45797	487.301	0.0558188	0.633814	0.759613	1.41792	2658.7	2730.1			15.9116	7.9876	13.308	5.41694
	3.09585	37.6558	9.46752	3.78468	7.47948	11.8638	4.03995	22.1905	14.76	4.22458	7.68428	4.52583	514.842	0.0556908	0.633556	0.769623	1.42276	2547.52	2741.16			16.7397	7.70931	13.6635	5.47823
	2.93339	43.1588	9.68564	3.75516	7.0199	11.3614	3.94143	22.3646	15.2433	4.11027	7.81645	4.61159	543.265	0.056381	0.633768	0.771695	1.42068	2421.79	2752.66			18.5926	7.3788	13.8498	5.51277
	2.71073	45.2577	9.97834	3.73537	6.16204	11.1537	3.80276	22.2524	15.8022	3.98775	7.87955	4.59169	559.452	0.0564327	0.63284	0.776844	1.41996	2289.71	2766.2			19.3156	7.01705	13.9525	5.48633
	2.61688	47.8496	10.5794	3.73482	5.82841	10.3252	3.67162	21.6818	16.1545	3.92731	7.91229	4.69503	568.632	0.0568189	0.632586	0.782787	1.43484	2146.96	2782.71			20.3486	6.62947	13.836	5.51154
	2.5527	49.6363	10.9027	3.71142	5.45864	9.77483	3.65228	21.3255	16.545	3.82631	7.87806	4.72285	569.022	0.0569764	0.631984	0.783729	1.45242	1996.87	2797.29			21.0306	6.31496	13.8409	5.47574
	2.62907	53.4323	11.2262	3.77771	5.24187	9.47418	3.64586	21.4148	16.9546	3.75203	7.79629	4.88829	561.225	0.0573232	0.632072	0.785495	1.46967	1840.24	2810.96			22.4292	6.16459	14.0051	5.47887
	2.71385	56.5111	11.6345	3.77702	5.15679	9.65346	3.73294	21.7606	17.2255	3.62301	7.61836	5.16549	559.233	0.0575239	0.632279	0.787693	1.48814	1686.29	2825.62			23.6198	6.19576	14.2397	5.46895
	2.75738	57.9595	11.8989	3.84204	5.14403	9.65603	3.78303	21.6065	17.5497	3.52008	7.47221	5.36961	563.278	0.0578239	0.632932	0.793608	1.50534	1535.95	2841.95			24.2053	6.21403	14.3131	5.45397
	2.81561	58.3767	12.4312	3.92807	5.13705	9.69648	3.81278	21.8403	18.1504	3.45061	7.41445	5.69257	558.755	0.0574149	0.633488	0.78891	1.52727	1388.83	2856.7			24.5412	6.25386	14.6012	5.51921
	2.87309	60.7167	12.8536	3.97647	5.09477	9.83564	3.8977	21.6535	18.3301	3.35214	7.48781	6.0193	548.973	0.0566982	0.634251	0.790043	1.53657	1252.8	2869.68			25.4811	6.30229	14.6271	5.61975
	2.99459	62.9341	13.257	4.08735	4.98724	9.77378	3.84661	22.061	18.5242	3.35674	7.55285	6.51881	537.794	0.0558816	0.634546	0.7959	1.54852	1131.11	2884.18			26.3952	6.28279	14.8106	5.80947
	3.06207	61.7596	13.4818	4.13478	4.76741	9.73261	3.87841	21.8272	18.6363	3.3518	7.60062	6.91791	519.849	0.054981	0.634343	0.803213	1.55523	1028.19	2900.97			26.1012	6.2116	14.7806	5.95678
	3.07843	63.1062	13.5391	4.25534	4.70617	10.0383	3.96321	21.7338	18.8059	3.42943	7.97597	7.4624	504.161	0.0540461	0.634799	0.801031	1.56504	942.379	2917.29			26.5746	6.33326	14.8343	6.28927
	3.13391	66.6761	13.8761	4.29641	4.59507	10.2349	4.04569	22.149	19.0722	3.47084	8.13797	8.06183	495.229	0.0529541	0.634735	0.803113	1.56953	872.133	2931.86			27.8954	6.37546	15.089	6.55688
	3.09121	68.369	13.8829	4.34306	4.56736	10.5679	4.00827	22.699	19.0069	3.51632	8.27248	8.64208	489.233	0.0519963	0.634689	0.811516	1.58337	817.06	2947.46			28.4477	6.49277	15.2381	6.81029
	3.06942	69.4324	13.9708	4.4043	4.64771	10.5089	4.02245	23.7273	19.2551	3.59133	8.49758	8.97252	474.128	0.0514435	0.633983	0.814607	1.59738	776.218	2963.63			28.8242	6.52031	15.6683	7.02047
	3.07292	71.5764	13.7078	4.44675	4.6686	10.6191	3.93612	24.4518	19.2996	3.74542	8.65248	9.26686	448.908	0.0509691	0.633269	0.812932	1.60974	747.651	2977.55			29.4524	6.57814	15.8958	7.22159
	3.04528	74.3961	13.5456	4.48185	4.63608	10.9018	3.95666	25.0913	18.9138	3.85039	8.66351	9.88621	422.089	0.0504517	0.63283	0.813354	1.61627	733.225	2987.4			30.329	6.67323	15.9872	7.4667
	3.08932	77.5046	12.9758	4.51346	4.56398	11.2283	3.95483	25.9666	18.7941	3.94474	8.71417	10.3612	399.136	0.0500484	0.632543	0.815424	1.62283	728.411	2997.86			31.1899	6.76858	16.2385	7.67338
	3.10092	79.4866	12.4145	4.5413	4.58097	11.3137	3.84805	25.2042	18.2072	4.1191	9.09402	11.1106	376.171	0.0502196	0.632022	0.814642	1.63821	731.841	3007			31.6673	6.812	15.7532	8.10789
	3.00174	82.6922	11.7931	4.587	4.61033	11.7672	3.83038	24.3278	18.0543	4.26251	9.3137	12.0121	345.867	0.0508849	0.631917	0.826448	1.65786	740.508	3010.31			32.4956	6.98819	15.4042	8.52945
	2.94073	86.7568	11.3488	4.63312	4.61933	12.1384	3.72222	24.3196	17.6706	4.39632	9.6942	13.191	315.596	0.0514613	0.63177	0.836258	1.68182	752.861	3007.48			33.6821	7.13028	15.2375	9.09386
	2.9626	89.5332	10.7755	4.71282	4.56115	12.3996	3.66806	24.2501	17.4678	4.66432	10.2565	14.2742	291.342	0.0519755	0.63177	0.842588	1.70203	765.226	3001.32			34.4238	7.22452	15.1287	9.73166
	2.94178	90.6356	10.0389	4.88939	4.60145	12.8873	3.54414	24.4159	17.3348	4.99037	10.5896	15.39	265.357	0.051866	0.632435	0.848777	1.7136	779.988	2991.75			34.5388	7.45937	15.0983	10.3233
	2.87712	93.1972	9.67293	4.95706	4.55662	13.1691	3.54742	25.033	16.6559	5.27834	11.0004	16.8487	244.007	0.0519824	0.632722	0.851444	1.71714	797.061	2978.51			35.2491	7.56094	15.0788	11.0425
	2.83157	95.4645	9.33782	5.03135	4.45248	13.9232	3.53517	25.311	16.3544	5.68029	11.2173	17.5595	234.314	0.0521464	0.633333	0.848221	1.71879	815.496	2959.07			35.878	7.80235	15.0669	11.4857
	2.76405	95.2735	8.98488	5.20697	4.34392	15.1092	3.535	25.4218	15.8977	6.09146	11.2537	18.1932	238.085	0.0524077	0.634353	0.853569	1.71877	831.413	2937.33			35.6741	8.22004	14.9515	11.8461
	2.72558	94.9848	8.82117	5.39313	4.30617	16.5866	3.41042	25.4935	15.4819	6.93331	11.5569	18.7658	251.208	0.0523554	0.634745	0.848037	1.71428	846.184	2911.86			35.5105	8.76197	14.7953	12.4187
	2.61835	94.5665	8.50696	5.66873	4.2941	18.4343	3.24175	25.0831	14.795	7.86684	11.7577	19.0527	272.96	0.0525625	0.635163	0.846387	1.70969	861.867	2882.17			35.2306	9.46573	14.3733	12.8924
	2.548	94.658	8.15608	5.92833	4.28651	20.1123	3.12883	24.8676	14.5233	8.567	11.699	19.1085	309.156	0.052653	0.635873	0.842346	1.70045	876.642	2847.75			35.1207	10.1091	14.1732	13.1248
	2.51655	92.3933	8.04908	6.27343	4.38463	23.5305	3.08266	25.0634	14.1885	9.47328	11.8377	18.5058	355.538	0.0528468	0.636133	0.836164	1.68796	888.86	2811.47			34.3197	11.3962	14.1115	13.2723
	2.51043	89.2927	7.8458	6.57048	4.45897	25.6316	3.10185	25.7806	13.9499	10.4648	11.7624	17.5383	396.595	0.0527696	0.636944	0.8375	1.67194	899.713	2776.42			33.2163	12.2204	14.2775	13.2552
	2.45749	87.9337	7.77502	6.88866	4.92186	28.5264	3.02263	25.5402	13.6873	10.9592	11.3104	16.5882	428.793	0.0532843	0.637122	0.838145	1.65053	910.074	2740.11			32.7221	13.4456	14.0834	12.9526
	2.45115	88.3294	7.94576	7.32427	5.16008	30.4768	3.00149	24.7496	13.6487	12.122	10.9862	15.1651	455.294	0.0538103	0.636596	0.838271	1.63831	919.861	2704.9			32.9088	14.3204	13.7999	12.7578
	2.45328	87.7606	7.89004	7.73187	5.56382	32.1409	2.95244	24.2653	13.7876	13.2226	10.5931	13.6309	475.103	0.0541753	0.636885	0.836803	1.63262	929.246	2671.63			32.7013	15.1455	13.6685	12.4822
	2.50492	88.2879	7.95338	8.11442	5.84954	33.6951	2.92142	23.4601	13.6953	14.512	10.1991	12.7988	494.575	0.054058	0.636884	0.831656	1.62466	938.694	2642.88			32.9154	15.8864	13.3589	12.5033
	2.51338	87.4889	8.36804	8.48961	6.41375	34.7556	2.85991	23.2622	13.4412	15.8942	9.92815	12.4599	525.367	0.0541222	0.636658	0.825698	1.6134	947.801	2617.56			32.7901	16.553	13.1878	12.7608
	2.55174	86.1651	8.4731	9.30639	7.13312	35.4351	2.83227	22.9321	13.1095	17.228	9.64438	11.9288	570.007	0.054432	0.636383	0.833296	1.60201	955.908	2598			32.3967	17.2916	12.958	12.9337
	2.65575	84.3378	8.65427	10.7579	8.72023	37.5861	2.85265	23.0826	12.8979	18.3217	9.17275	11.9356	618.669	0.0546697	0.636394	0.836919	1.58869	963.616	2586.84			31.8826	19.0214	12.9444	13.1433
	2.6816	81.7025	8.752	13.2695	10.3002	40.3161	2.85855	23.435	12.7467	19.8235	8.88168	11.8886	654.862	0.0546533	0.636318	0.837396	1.58017	970.202	2573.75			31.0454	21.2953	13.0134	13.5313
	2.7978	81.3503	9.01368	16.5509	13.2932	41.3006	2.92666	23.3008	12.4784	21.5975	8.39163	12.0649	675.301	0.054592	0.63655	0.836562	1.56833	975.775	2581.61			31.0539	23.7149	12.902	14.018
	2.9019	82.4129	9.1629	21.7433	16.4361	44.338	2.96584	23.0499	12.2603	23.4786	7.96654	12.5638	681.985	0.0546277	0.636558	0.83325	1.56727	978.793	2600.08			31.4926	27.5058	12.7587	14.6697
	3.01375	81.2402	9.24652	27.5973	19.3209	44.9	3.05177	23.2047	12.2262	25.0095	7.6445	12.8668	686.157	0.054379	0.636634	0.832009	1.56701	979.433	2628.29			31.1668	30.6061	12.8275	15.1736
	3.23341	79.0558	9.35023	35.8049	22.2809	46.4991	3.08711	23.2148	11.5702	26.8277	7.55107	12.9709	686.961	0.054477	0.637451	0.831789	1.57166	977.204	2667.19			30.5465	34.8616	12.624	15.7832
	3.40229	76.6347	9.60121	43.9742	25.9589	48.7226	3.21521	23.1556	11.5449	29.4984	7.29977	13.57	696.445	0.0543898	0.637653	0.839906	1.5687	972.225	2781.28			29.8794	39.5519	12.6386	16.7894
	3.69237	72.7883	9.90971	51.8657	29.3106	51.5574	3.36568	22.633	11.2009	32.4804	7.54539	13.7773	719.73	0.0547135	0.637916	0.85438	1.55619	964.739	2944.45			28.7968	44.2446	12.3999	17.9344
	3.86147	71.001	9.92178	59.5464	32.7098	55.3711	3.55324	22.3037	10.8605	34.4183	7.50185	14.146	743.418	0.0547861	0.637618	0.858271	1.54776	953.914	3159.48			28.2614	49.2091	12.2391	18.6887
	4.05861	69.2352	9.94661	65.3398	35.9519	57.4171	3.6921	22.138	10.6208	36.45	7.63445	14.8967	754.516	0.0548392	0.637714	0.856468	1.53366	938.435	3400.45			27.7468	52.9029	12.1503	19.6604
	4.16172	67.3189	9.96238	69.6274	38.6504	57.969	3.86935	21.7018	10.5975	37.9488	7.76838	15.0716	742.604	0.0549697	0.6375	0.851773	1.5177	917.796	3640.4			27.1477	55.4156	12.0562	20.2629
	4.30264	65.4768	9.91488	72.5865	40.2867	58.1016	3.97892	20.8122	10.457	39.961	7.99906	15.6748	713.219	0.0555364	0.637195	0.850574	1.50613	892.611	3874.95			26.5648	56.9916	11.7494	21.2116
	4.51373	62.6065	9.72933	74.8718	42.2286	57.8019	4.0561	20.3128	10.3514	41.6774	8.3005	16.1775	675.449	0.056218	0.637205	0.844218	1.49892	861.845	4103.18			25.6165	58.3007	11.5734	22.0518
	4.69187	59.4234	9.62072	75.5811	42.832	56.5736	4.27298	19.6198	10.4429	43.2807	8.4811	16.1612	635.11	0.0570974	0.636901	0.832876	1.48688	828.148	4321.25			24.5787	58.3289	11.4452	22.641
	4.93397	57.7141	9.45805	74.9904	43.1081	54.8247	4.41537	19.5432	10.2969	44.9352	8.79085	16.0938	595.329	0.0577047	0.637227	0.825608	1.48203	791.455	4529.82			24.0354	57.641	11.4185	23.2733
	5.00221	55.5291	9.2532	72.484	43.2022	52.7583	4.574	19.9522	10.3715	45.0258	8.93932	15.8664	556.699	0.0578033	0.637401	0.824151	1.46592	753.026	4724.07			23.2615	56.1482	11.6326	23.2772
	5.08015	52.0656	8.86594	68.3847	42.0227	50.3481	4.66964	19.8538	10.1381	43.4626	8.97015	15.2714	523.739	0.0579723	0.637632	0.820097	1.45582	712.738	4847.67			22.0039	53.5852	11.5539	22.568
	4.96802	48.8507	8.32912	62.4244	40.5591	46.9161	4.78144	19.7593	10.1761	41.5668	8.91884	14.8125	491.365	0.0577799	0.637515	0.818788	1.455	670.721	4922.1			20.7159	49.9665	11.5723	21.7661
	4.95643	45.5428	7.86093	55.9628	37.9907	41.5306	4.90109	19.5898	10.4616	39.6953	8.96242	13.8082	454.371	0.0578318	0.637925	0.821286	1.45563	627.694	4946.34			19.4534	45.1614	11.6508	20.822
	4.93842	42.7301	7.8039	48.4732	35.0313	38.1657	5.01352	19.4669	10.8749	37.4402	8.85531	12.6047	415.507	0.0582434	0.63909	0.822341	1.45772	586.535	4944.57			18.4908	40.5567	11.7851	19.6334
	4.94192	41.1052	8.02806	41.9069	32.0065	34.5334	5.44643	19.2193	11.4179	35.405	8.78399	11.2952	377.989	0.0583794	0.639996	0.820959	1.45392	550.862	4944.58			18.0251	36.1489	12.0279	18.4947
	5.17611	38.2408	9.05903	35.3967	29.7323	30.4107	6.0172	19.9351	12.234	31.7954	8.73564	9.82371	343.922	0.0583098	0.640697	0.819779	1.44169	523.259	4946.44			17.492	31.8466	12.7288	16.7849
	5.27664	34.3386	10.209	30.1559	26.287	27.0826	6.37843	21.2594	12.6536	28.0502	8.53111	8.22549	315.677	0.0579304	0.64139	0.825412	1.43564	506.85	4946.98			16.6081	27.8418	13.4305	14.9356
	5.42749	29.9468	11.4022	24.5043	22.9685	23.2517	6.7471	22.0108	12.7457	23.5534	8.41461	7.21328	304.79	0.0572653	0.641267	0.835673	1.42972	503.315	4945.64			15.5922	23.5748	13.8345	13.0604
	5.55749	27.9656	13.1295	19.3286	20.084	21.2393	7.18419	22.5825	13.3569	19.2893	8.23726	6.39649	309.23	0.0566735	0.641291	0.839414	1.42244	512.561	4945.6			15.5509	20.2173	14.3745	11.3077
	5.81117	26.6557	14.3981	15.1373	17.2286	19.7834	7.80015	22.1935	13.9161	16.0076	8.18312	5.96582	321.577	0.0564433	0.640789	0.8407	1.42831	533.587	4947.43			15.6217	17.3831	14.6366	10.0522
	5.7988	24.5238	15.6564	11.9167	15.1857	18.3776	8.13381	22.0975	14.3868	13.8904	8.07546	5.73424	332.245	0.0561264	0.640503	0.836975	1.42265	566.039	4948.23			15.3263	15.16	14.8727	9.23336
	5.75066	23.1945	16.4669	9.96489	13.1993	17.2312	8.23576	22.6205	14.8144	11.7496	7.84467	5.62158	339.991	0.0563879	0.640289	0.848575	1.41459	607.92	4947.15			15.1374	13.4651	15.2236	8.40529
	5.75017	22.2935	17.9232	8.23785	12.2413	16.1487	8.23229	23.7086	15.0351	9.94092	7.60109	5.73214	346.364	0.0567455	0.639799	0.865995	1.39863	656.606	4946.78			15.3223	12.2093	15.6587	7.75805
	5.75896	22.9209	18.5719	7.3378	10.6117	14.7856	8.1502	24.9313	14.8795	8.16434	7.46133	5.97257	348.362	0.0567165	0.638826	0.87481	1.38317	707.969	4948.28			15.7506	10.9117	15.987	7.19941
	5.64284	25.238	19.1726	6.69198	9.18664	13.4353	7.8444	26.2739	14.5714	6.89771	7.2487	6.3218	347.004	0.0568025	0.638342	0.888186	1.37509	761.462	4949.16			16.6845	9.77131	16.2299	6.82274
	5.36598	26.3368	19.0629	6.22478	7.88711	12.4319	7.4013	26.5586	14.0215	5.81664	7.0027	6.76167	346.341	0.0570084	0.637688	0.894819	1.37661	811.995	4947.98			16.9219	8.84791	15.9938	6.527
	5.11083	26.8614	18.8654	5.67131	7.01378	11.3234	7.01389	27.6683	13.669	5.16898	6.87215	7.22632	352.916	0.0572731	0.636465	0.896568	1.37708	857.092	4947.45			16.9459	8.00282	16.1171	6.42248
	4.8682	28.8954	18.8483	5.31296	6.35584	10.134	6.58244	31.1963	13.222	4.63201	6.78934	7.83154	363.515	0.0574725	0.635796	0.900123	1.37201	894.644	4948.81			17.5373	7.2676	17.0002	6.41763
	4.36349	29.9122	18.055	4.99083	5.81946	9.61876	5.97603	33.9655	12.3111	4.39117	6.78601	8.43847	367.749	0.0578577	0.635185	0.904209	1.36053	924.566	4949.42			17.4436	6.80968	17.4176	6.53855
	3.83602	30.2204	17.7037	4.67866	5.57365	8.83056	5.1727	35.1386	11.4526	4.14312	6.95738	9.50933	369.359	0.0583957	0.635061	0.904266	1.35289	946.365	4948.17			17.2534	6.36096	17.2546	6.86994
	3.61664	30.0763	17.1811	4.59385	5.33451	8.29945	4.34814	36.7353	10.4507	4.10263	7.31015	10.8219	372.374	0.058234	0.635013	0.90667	1.34408	960.754	4947.47			16.958	6.07594	17.1781	7.41157
	3.47113	30.7857	16.747	4.5453	5.27037	7.96752	3.94605	37.2375	9.60803	4.01347	8.05311	11.8125	378.115	0.058359	0.635069	0.901483	1.33566	970.645	4948.7			17.0013	5.92773	16.9305	7.9597
	3.18875	31.2331	15.6775	4.44067	5.15623	7.52427	3.68465	37.1463	8.87407	3.96233	8.95078	13.1948	390.322	0.0582455	0.635608	0.892001	1.33421	978.085	4949.26			16.6998	5.70706	16.5683	8.70263
	3.01432	30.5695	15.217	4.3819	5.24555	7.22183	3.47275	36.8084	8.24588	4.00855	9.96149	13.8553	413.512	0.0584023	0.636049	0.887429	1.32489	983.363	4947.87			16.2669	5.61642	16.1757	9.27512
	2.9059	30.5855	14.225	4.34762	5.38822	6.91569	3.16693	36.4538	7.52709	3.9833	11.1096	14.459	448.442	0.0584362	0.636098	0.87855	1.31948	987.159	4947.23			15.9055	5.55051	15.716	9.85061
	2.88147	30.3891	13.5418	4.34337	5.58647	6.59935	2.96282	36.1767	7.04259	4.01811	12.2665	15.2097	479.697	0.0580387	0.636379	0.88379	1.33274	990.734	4948.44			15.6041	5.50973	15.394	10.4981
	2.98133	29.8401	12.6365	4.34423	5.79566	6.31862	2.80128	34.589	6.45529	3.90448	13.2946	15.3595	490.227	0.0576681	0.637429	0.889944	1.34085	994.017	4948.55			15.1526	5.48617	14.6152	10.8529
	3.21596	28.336	11.6979	4.29085	5.84617	5.99857	2.76829	31.013	5.86515	3.87188	13.9239	15.3007	483.032	0.0574996	0.638389	0.892579	1.34634	996.38	4944.42			14.4166	5.37853	13.2155	11.0321
	3.59901	26.3098	11.035	4.28183	6.05854	5.70256	2.69739	26.2829	5.64228	3.82386	14.3543	15.2262	469.832	0.0574088	0.638887	0.895736	1.35218	997.834	4933.42			13.648	5.34765	11.5409	11.1348
	3.95535	24.9916	10.4143	4.28629	6.10517	5.68511	2.77493	24.4857	5.31493	3.79266	14.6531	14.7233	460.943	0.0567777	0.638866	0.899539	1.35755	999.567	4917.82			13.1204	5.35885	10.8585	11.0564
	4.27905	24.4862	10.1437	4.25862	6.53256	5.65244	2.78301	22.2302	5.15576	3.71974	14.8605	14.0622	459.918	0.0566434	0.639023	0.906105	1.35857	1001.68	4903.41			12.9697	5.48121	10.0563	10.8808
	4.55259	23.2661	10.3675	4.20162	6.65308	5.61666	2.7919	20.8018	4.93551	3.66516	14.8855	13.3667	466.986	0.0562006	0.638792	0.907907	1.36559	1002.83	4892.29			12.7287	5.49045	9.50974	10.6391
	4.88709	22.5465	10.6826	4.14813	6.9622	5.70845	2.84405	19.6927	4.83718	3.61509	14.6775	11.7656	479.405	0.0555325	0.638278	0.918552	1.36206	1003.42	4882.34			12.7054	5.60626	9.12465	10.0194
	5.02208	21.8108	10.9742	4.1317	7.07894	5.82932	2.8604	19.5215	4.72346	3.45972	14.3048	10.712	481.188	0.054843	0.638117	0.929203	1.36621	1004.94	4876.08			12.6024	5.67999	9.03512	9.49219
	5.24604	20.0068	11.6034	4.12282	7.28358	5.78235	2.86609	19.3878	4.64755	3.42549	13.5779	9.94373	463.339	0.0545459	0.637751	0.939565	1.37202	1006.95	4868.67			12.2854	5.72959	8.96714	8.98237
	5.44812	18.0373	12.7298	4.10861	7.36271	6.0559	2.82074	19.4507	4.65459	3.34094	12.3526	9.18164	431.001	0.0546724	0.637487	0.949615	1.37997	1007.55	4861.19			12.0718	5.84241	8.97533	8.29174
	5.73189	18.023	14.0558	4.14038	7.40339	6.16045	2.75753	19.9526	4.68909	3.32259	11.5569	8.96376	405.996	0.0549705	0.63709	0.961843	1.37393	1007.64	4855.1			12.6036	5.90141	9.13307	7.94774
	6.26769	17.9431	15.1883	4.12439	7.63431	6.2435	2.70437	23.224	4.76212	3.27416	10.9753	8.62216	394.222	0.0546602	0.636886	0.965786	1.36666	1009.1	4847.28			13.133	6.00074	10.2302	7.62388
	6.77067	17.7768	15.8935	4.13415	7.60936	6.48168	2.70052	25.3712	4.92788	3.23959	10.3252	8.39435	384.966	0.054426	0.636472	0.964436	1.36241	1011.62	4837.09			13.4803	6.07506	10.9999	7.3197
	6.95237	17.4802	17.4776	4.13262	7.5772	6.45018	2.77066	27.2933	5.25032	3.22587	9.92352	8.53649	373.492	0.054187	0.636751	0.971064	1.3618	1012.53	4821.83			13.9701	6.05333	11.7714	7.22863
	7.00488	17.4339	18.9294	4.08493	7.4121	6.66125	2.82886	29.362	5.65553	3.19998	9.08692	8.44353	357.244	0.054221	0.637613	0.977078	1.37154	1012.47	4801.48			14.4561	6.05276	12.6155	6.91015
	6.91889	17.2858	19.784	4.05947	7.37982	6.74152	2.77726	34.5642	6.05118	3.21367	8.28334	8.56517	335.691	0.0547593	0.637675	0.984629	1.38223	1014.14	4764.28			14.6629	6.06027	14.4642	6.6874
	6.90187	17.3094	20.2711	4.08636	7.2794	6.7461	2.6939	39.0275	6.29844	3.24382	7.58552	8.41803	310.756	0.05482	0.637762	0.994865	1.39591	1016.59	4710.67			14.8275	6.03729	16.0066	6.41579
	7.10737	17.9539	20.9662	4.12092	7.20246	6.66929	2.68635	42.5445	6.71143	3.25032	6.65192	8.40505	284.491	0.0549816	0.637918	1.00205	1.40262	1017.02	4632.36			15.3425	5.99756	17.3141	6.10243
	7.19558	18.0927	21.919	4.19934	7.3088	6.88807	2.69575	44.5628	6.94673	3.30848	6.09581	8.51139	263.102	0.0554698	0.638437	1.00713	1.41261	1016.72	4528.75			15.7357	6.13207	18.0684	5.97189
	7.23746	18.6188	22.0883	4.20579	7.21437	6.72127	2.72274	47.9887	7.2347	3.36482	5.78574	8.62287	247.6	0.0556623	0.638918	1.00301	1.4175	1018.73	4405.3			15.9815	6.04715	19.3154	5.92448
	7.0439	19.116	22.1802	4.20834	7.10891	6.96725	2.74861	50.8992	7.50379	3.40342	5.38122	8.42378	238.999	0.0555792	0.638874	0.993164	1.43293	1021.42	4247.98			16.1134	6.09483	20.3839	5.73614
	6.83264	20.0586	22.314	4.17675	6.79926	6.97125	2.80482	54.9776	7.95324	3.49197	4.99563	8.35072	239.408	0.056239	0.639023	0.987376	1.44572	1021.46	4077.53			16.4017	5.98242	21.9119	5.61277
	6.34495	21.7749	22.5464	4.15632	6.71588	7.11717	2.81129	56.7194	8.27033	3.53125	4.58793	8.22933	251.413	0.0564178	0.639743	0.98112	1.4575	1020.75	3900.64			16.8887	5.99646	22.6004	5.4495
	5.85839	23.0087	21.9733	4.20504	6.75906	7.28127	2.76357	60.0375	8.55765	3.55554	4.14943	8.03464	279.489	0.0570887	0.639867	0.969275	1.46407	1022.95	3717.47			16.9468	6.08179	23.7862	5.24653
	5.63213	23.1301	22.0201	4.22682	6.70185	7.29793	2.75362	64.1921	8.9607	3.58961	4.02375	8.00531	306.149	0.0571077	0.639829	0.971888	1.47603	1026.3	3533.64			16.9274	6.07553	25.3022	5.20622
	5.52944	23.8198	21.8534	4.25575	6.59722	7.95766	2.83919	67.0545	9.04903	3.60837	3.78816	7.9498	325.609	0.0565998	0.640149	0.969323	1.4775	1026.17	3354.8			17.0675	6.27021	26.3142	5.11544
	5.48165	24.4859	22.2452	4.38877	6.70646	8.34081	2.86719	71.2385	9.18087	3.64885	3.61537	8.14394	338.103	0.0568226	0.641066	0.959393	1.47582	1025.15	3183.21			17.4043	6.47868	27.7622	5.13605
	5.44824	26.3366	22.7326	4.40347	6.68383	8.81997	2.90165	76.946	9.36156	3.65063	3.52056	8.3808	349.083	0.0573645	0.641454	0.951066	1.47272	1027.62	3026.49			18.1725	6.63576	29.7364	5.184
	5.41348	28.319	22.1197	4.46836	6.57789	9.0655	3.02147	80.8558	9.47268	3.76266	3.44948	8.40492	365.469	0.0576687	0.641924	0.946823	1.46844	1030.82	2884.71			18.6174	6.70392	31.1166	5.20569
	5.543	29.4655	22.6029	4.56598	6.86915	9.68942	3.10199	82.4912	9.51833	3.81901	3.42433	8.26357	384.856	0.057553	0.641916	0.940394	1.47025	1030.48	2759.14			19.2038	7.04152	31.7038	5.16897
	5.6045	31.0395	23.0131	4.63478	7.05285	10.4185	3.171	84.2902	9.76951	3.88779	3.41638	8.30356	409.907	0.0575308	0.642106	0.932941	1.46813	1029.29	2649.35			19.8857	7.36869	32.4102	5.20257
	5.53941	32.0255	22.9979	4.76558	7.3259	11.5882	3.21646	85.713	9.80645	3.89617	3.35299	8.37576	426.585	0.0575657	0.642161	0.910125	1.46791	1032.48	2551.63			20.1876	7.89324	32.912	5.20831
	5.8028	32.4168	23.951	4.87508	7.59414	12.5754	3.22329	84.8831	10.0681	3.97521	3.44356	8.49175	435.142	0.0573076	0.642426	0.896248	1.46539	1036.05	2452.02			20.7236	8.34819	32.7248	5.30351
	5.86021	33.9291	24.0616	5.0376	7.79825	13.6143	3.22925	86.2614	10.1744	4.10916	3.47603	8.6508	433.043	0.0571262	0.642474	0.877146	1.46294	1035	2375.79			21.2837	8.81672	33.2217	5.412
	6.05547	35.7894	24.6042	5.2676	7.99749	14.897	3.23354	86.1541	10.1061	4.42481	3.54828	8.63765	424.57	0.0574116	0.642584	0.8532	1.45804	1032.97	2305.34			22.1497	9.38735	33.1646	5.53691
	6.06659	37.2564	25.0714	5.37449	8.29045	17.4887	3.30954	91.5394	10.1291	4.76226	3.56436	8.9665	422.715	0.0574808	0.642513	0.848575	1.4611	1036.04	2249.22			22.7981	10.3846	34.9927	5.76438
	6.02375	40.4231	24.7	5.50584	8.44866	19.1839	3.35348	91.6136	10.2483	4.99076	3.58664	8.96245	435.344	0.0572181	0.641448	0.841448	1.46016	1039.61	2207.56			23.7156	11.0461	35.0718	5.84662
	5.93308	41.8109	24.4696	5.72535	8.96854	21.1359	3.43858	94.8854	10.5606	5.09841	3.57575	9.01259	455.332	0.0565965	0.640713	0.82078	1.46039	1037.71	2182.77			24.0712	11.9433	36.2949	5.89558
	5.83939	43.1835	24.4272	5.84648	9.32262	22.8252	3.36175	97.5557	10.6193	5.12012	3.51376	9.09938	477.595	0.0555617	0.639654	0.794715	1.46187	1035.31	2168.94			24.4834	12.6648	37.1789	5.91109
	5.54605	45.6992	23.663	5.97441	9.5233	24.1691	3.34789	101.681	10.6875	5.18717	3.53314	9.25009	496.926	0.0550456	0.639119	0.76637	1.45662	1038.56	2168.91			24.9694	13.2223	38.5722	5.99013
	5.42515	47.8149	22.8991	6.2935	9.85315	25.404	3.36757	105.718	10.5455	5.20925	3.54858	9.15269	509.939	0.0548608	0.638878	0.743859	1.43871	1041.75	2187.92			25.3797	13.8502	39.877	5.97017
	5.31756	48.9166	22.177	6.45002	9.85213	26.3376	3.34476	109.343	10.3024	5.31328	3.61304	9.17926	515.587	0.0545975	0.638365	0.740974	1.43802	1039.13	2227.56			25.4704	14.2132	40.9967	6.03519
	4.95065	49.6917	20.7257	6.67723	9.83448	27.6935	3.2919	110.976	10.1119	5.45744	3.53451	9.24026	528.796	0.0544066	0.637516	0.743543	1.43966	1036.56	2282.22			25.1227	14.7351	41.4598	6.07741
	4.62819	49.4923	19.6277	7.00203	9.61515	29.2732	3.26665	115.517	10.09	5.65941	3.46658	9.46385	543.902	0.0541972	0.637629	0.751656	1.43958	1040.52	2331.64			24.5827	15.2968	42.9579	6.19661
	4.26076	50.69	18.1144	7.19482	9.60933	30.8648	3.27503	119.322	10.2449	5.69792	3.42623	9.89165	553.12	0.0538847	0.637347	0.754088	1.43274	1044.39	2377.51			24.355	15.8896	44.2805	6.3386
	4.03076	50.8243	16.8291	7.8407	9.71389	32.4487	3.20734	122.669	10.3969	5.68525	3.53676	11.0257	554.016	0.0543098	0.637459	0.748612	1.41663	1041.89	2424.9			23.8947	16.6677	45.4246	6.74924
	3.8085	49.6316	16.0555	8.28275	9.59285	33.9419	3.23496	126.435	10.338	6.01128	3.56933	12.357	542.878	0.0542019	0.63766	0.746518	1.4045	1040.41	2474.81			23.1652	17.2725	46.6692	7.31255
	3.58582	49.7846	15.3733	8.70143	9.36114	34.9956	3.21568	129.159	10.0759	6.4688	3.71496	13.612	531.327	0.0544424	0.63778	0.744654	1.39961	1045.79	2520.92			22.9146	17.6861	47.4836	7.93194
	3.45882	50.1637	14.8236	9.57651	9.20701	35.6463	3.30365	132.75	10.0553	7.07007	3.94215	15.2395	517.848	0.0549581	0.637575	0.748105	1.39742	1050.52	2565.85			22.8153	18.1433	48.703	8.75056
	3.33345	49.6453	14.3305	10.362	9.07792	36.4077	3.28983	134.364	10.0654	7.719	4.15013	17.0419	504.598	0.0549165	0.637408	0.761378	1.39094	1048.23	2602.44			22.4364	18.6158	49.2398	9.63702
	3.25097	52.1542	14.2881	10.92	8.79659	36.2913	3.26674	137.993	10.1374	8.11035	4.33304	18.7934	492.408	0.054635	0.637524	0.773758	1.38835	1046.2	2631			23.2311	18.6693	50.4659	10.4123
	3.2251	55.8963	14.0814	11.3422	8.50789	36.3773	3.2899	138.746	10.3843	8.82701	4.49885	20.4312	482.723	0.0542943	0.637619	0.783559	1.37849	1049.54	2650.24			24.4009	18.7425	50.8068	11.2523
	3.19069	59.314	14.1857	11.9569	8.29406	35.6331	3.37321	143.718	10.4346	9.37571	4.73321	22.0403	477.784	0.0540964	0.637281	0.786054	1.36795	1050.2	2666.84			25.5634	18.628	52.5085	12.0497
	3.09756	63.3652	14.2063	12.4488	8.38464	34.4325	3.36699	144.248	10.2985	9.9208	5.01544	23.3015	476.443	0.0537973	0.636956	0.790874	1.35925	1043.68	2682.06			26.8897	18.422	52.6377	12.7459
	3.1006	65.5177	14.4939	12.9966	8.30622	32.7368	3.33701	144.715	10.1633	10.6031	5.2083	24.3144	481.717	0.0537815	0.63634	0.789251	1.34572	1037.85	2689.04			27.7041	18.0132	52.7385	13.3753
	3.06073	67.2388	14.5488	13.2205	8.13865	30.1674	3.35741	143.04	10.0156	11.3034	5.53202	25.3798	491.502	0.0535164	0.636365	0.793998	1.34787	1038.03	2684.87			28.2828	17.1755	52.1377	14.0717
	3.10429	69.0099	14.7069	14.7487	8.10273	27.4854	3.30041	146.217	10.2902	12.0629	5.92545	25.3441	500.923	0.053528	0.636169	0.799278	1.34819	1036.05	2667.02			28.9404	16.7789	53.2693	14.4441
	3.09613	71.4274	14.8585	16.2627	7.73629	24.2765	3.33211	149.632	10.6901	13.1584	6.37144	25.413	500.937	0.0533949	0.636152	0.806724	1.34854	1027.91	2634.39			29.794	16.0918	54.5515	14.9809
	3.08104	78.9202	14.7657	17.4478	7.53907	21.963	3.30243	148.891	11.1026	14.6601	7.15562	25.6947	494.259	0.0534916	0.637005	0.813661	1.33926	1022.44	2591.88			32.2556	15.65	54.4319	15.8368
	3.12417	85.3387	14.5825	18.785	7.24928	19.3916	3.34396	149.639	11.3599	16.1681	7.96721	25.5713	481.893	0.0535455	0.637282	0.8341	1.33746	1023.96	2538.95			34.3485	15.142	54.7808	16.5689
	3.08914	85.4665	14.2752	20.4645	6.91627	17.4605	3.33937	150.159	11.7118	19.5223	8.53855	25.9129	464.703	0.0538145	0.637186	0.847923	1.33489	1024.12	2477.55			34.2769	14.9471	55.0702	17.9913
	3.0503	87.8589	14.1654	22.3556	6.5629	15.2383	3.37716	152.997	11.9987	22.5005	9.80092	27.0036	442.424	0.0544375	0.637379	0.859157	1.33388	1019.63	2404.5			35.0249	14.719	56.1243	19.7684
	3.05414	88.345	13.5669	24.2421	6.49462	13.4604	3.34628	155.482	12.3692	26.1117	10.808	27.0191	415.065	0.0549946	0.638095	0.870817	1.33421	1017.93	2319.49			34.9887	14.7324	57.0659	21.3129
	3.15196	90.4356	13.4076	27.8127	6.3152	12.3342	3.37379	156.761	12.6898	32.11	12.3605	28.717	386.579	0.0556295	0.638006	0.876326	1.33091	978.326	2222.71			35.665	15.4874	57.6082	24.3958
	3.22588	95.6471	13.3264	30.5729	6.26308	11.3528	3.44125	155.694	12.9759	36.0474	14.176	31.1788	359.365	0.0560739	0.638468	0.878647	1.32401	1069.14	2112.75			37.3998	16.0629	57.3704	27.1341
	3.35182	100.247	13.5139	35.023	6.17072	10.3942	3.46231	153.897	12.9518	41.1385	16.1442	33.3568	338.589	0.0560442	0.638437	0.885432	1.30852	1293.41	1998.58			39.0375	17.196	56.7702	30.2132
	3.36071	105.272	13.74	38.9969	6.22513	9.84791	3.57441	148.387	12.8849	46.7022	18.8421	36.2323	322.291	0.0561735	0.63842	0.88194	1.29943	1567.06	1884.44			40.7909	18.3567	54.9488	33.9255
	3.68449	106.668	13.7366	42.4128	6.52543	9.52454	3.65482	142.816	12.6822	52.5045	21.1448	38.6918	315.558	0.0565357	0.638932	0.888559	1.29377	1865.1	1773.28			41.3631	19.4876	53.0509	37.447
	3.96357	104.598	13.6116	46.4931	6.67081	9.48311	3.66828	139.473	12.6808	56.1285	22.9214	40.6968	313.399	0.0563186	0.639193	0.890641	1.29927	2154.48	1668.24			40.7245	20.8823	51.9406	39.9156

## Sheet: P202 U3
	Ra Li	Oi Li	Oe Li	MF Li	ICO Li	LO Li	Ra Re	Oi Re	Oe Re	MF Re	ICO Re	LO Re	EKG	Kippwinkel	Rotwinkel	Kraft x	Kraft y	Druck li	Druck re			Bauch links	Rücken links	Bauch rechts	Rücken rechts
	3.37649	15.8201	7.38262	44.8943	10.6005	14.5533	6.62653	14.0827	8.69248	38.5479	48.8466	49.2892	237.992	0.0358944	0.195089	0.742351	2.38592	45	2159.09			8.85975	23.3494	9.80057	45.5612
	3.4457	15.3701	7.11949	50.8593	11.5749	17.8501	6.44761	13.9034	8.59264	49.1633	50.1008	51.6454	260.981	0.03569	0.194973	0.731062	2.36653	35	2117.12			8.64511	26.7614	9.6479	50.3032
	3.50092	14.6969	7.04178	59.7979	12.9241	20.6105	6.06467	13.9781	8.42633	59.3439	50.7473	53.8413	280.104	0.035886	0.195265	0.721408	2.3486	0.990723	2082.15			8.4132	31.1109	9.48969	54.6442
	3.54476	14.6812	6.92382	68.0793	14.4153	24.1667	6.00573	13.636	8.30011	69.4959	50.6152	55.0844	296.501	0.0364495	0.195715	0.721223	2.33262	11	2057.69			8.38326	35.5538	9.31395	58.3985
	3.58776	14.3732	6.85913	75.9529	16.3396	27.8546	5.82236	14.865	8.35843	76.1325	51.1659	56.4824	319.775	0.0364554	0.195999	0.721496	2.32569	3195.27	L			8.27336	40.049	9.68195	61.2603
	3.59027	14.2032	6.73722	81.3349	18.2959	31.2953	5.67413	17.6127	8.67586	80.2341	50.9146	55.4107	345.498	0.0369101	0.196328	0.718627	2.32214	3543.09	2036.86			8.17691	43.642	10.6542	62.1865
	3.64953	13.3971	6.68368	87.591	20.958	33.8979	5.55152	19.3483	8.71005	84.4945	49.4618	54.4869	370.097	0.0367589	0.197023	0.713365	2.32045	3726.77	2036.08			7.91012	47.4823	11.2033	62.8144
	3.70947	12.8269	6.59017	91.2181	23.9484	36.3649	5.61185	19.7392	8.68732	89.3724	46.5693	53.2069	384.921	0.0371045	0.196873	0.717658	2.32921	3779.62	2041.47			7.70886	50.5105	11.3461	63.0495
	3.70931	12.3715	6.44064	93.0426	25.7158	38.9084	5.45809	19.6754	8.59849	93.0893	44.1424	51.0602	392.337	0.037215	0.197142	0.721209	2.34287	3801.37	2054.72			7.50715	52.5556	11.244	62.7639
	3.71653	12.0809	6.41048	91.966	27.546	40.3255	5.37409	19.4668	8.25438	96.5495	41.5288	48.8349	404.171	0.0374949	0.197579	0.734272	2.35704	3798.67	2075.35			7.40265	53.2792	11.0317	62.3044
	3.6937	11.6909	6.33605	88.6901	28.9108	41.2212	5.33775	19.1814	8.04811	95.0305	38.2927	45.9474	418.749	0.0374617	0.197845	0.739581	2.37075	3773.33	2102.97			7.24021	52.9407	10.8558	59.7568
	3.69731	11.1252	6.52498	86.3639	29.857	41.277	5.24285	18.8185	7.7978	91.0487	35.5489	41.7507	431.88	0.0375865	0.197823	0.745352	2.38216	3721.68	2142.73			7.11583	52.4993	10.6197	56.1161
	3.71321	10.6877	6.78437	80.5652	29.7883	41.2016	5.15725	18.4619	7.62465	86.1215	32.6739	37.7132	441.867	0.0375676	0.197303	0.750904	2.38532	3640.36	2197.65			7.06177	50.5184	10.4146	52.1695
	3.78354	10.211	7.9076	73.6558	30.0107	39.6555	5.26887	17.8132	7.63993	78.0473	30.9739	33.3572	451.473	0.03735	0.196152	0.754279	2.38966	3536.68	2270.97			7.30071	47.774	10.2407	47.4595
	4.38923	10.189	9.32706	65.1055	29.9049	37.5563	5.17254	16.6023	7.52538	71.49	29.4144	28.8408	465.102	0.0374119	0.195969	0.757023	2.392	3418.19	2369.47			7.96844	44.1889	9.76674	43.2484
	4.69812	10.3106	10.8775	57.7108	29.962	34.4567	5.41485	13.6999	7.5166	66.3739	28.6659	26.3579	485.638	0.0371141	0.195596	0.762564	2.39082	3288.4	2488.42			8.62876	40.7098	8.87713	40.4659
	5.04207	10.8044	11.8984	48.1771	29.3692	32.2172	5.52913	10.3298	7.59524	61.6117	27.9221	24.8193	503.993	0.0373646	0.195028	0.76982	2.39353	3138.88	2619.54			9.2483	36.5878	7.81806	38.1177
	5.21371	11.5432	13.4191	38.9813	28.3983	30.4138	5.6967	9.17119	7.48151	53.5886	27.3199	21.4614	505.255	0.0374788	0.19439	0.774674	2.38581	2971.82	2759.29			10.0587	32.5978	7.4498	34.1233
	5.42933	12.3453	14.2871	30.5689	27.2948	27.8387	6.08168	8.7984	7.81722	47.334	28.0486	19.5513	516.622	0.0379116	0.193931	0.782067	2.37795	2806.25	2905.26			10.6872	28.5675	7.56577	31.6446
	5.51135	12.7527	14.8671	25.1479	26.2069	25.5302	6.3231	8.53095	8.88071	37.5424	29.1604	17.0902	534.296	0.037987	0.193542	0.785301	2.37144	2650.39	3052.77			11.0437	25.6283	7.91159	27.931
	5.78102	13.2583	15.1479	20.6884	24.9066	23.5359	6.63302	8.1731	9.66304	32.2821	29.774	15.9097	553.979	0.0380616	0.193524	0.787563	2.36031	2498.26	3197.76			11.3957	23.0436	8.15639	25.9886
	6.17064	14.1563	15.2796	17.1368	23.5327	21.608	6.82821	8.07949	10.8521	27.941	29.8265	14.9702	570.078	0.0379852	0.193773	0.78499	2.35168	2350.29	3333.73			11.8688	20.7592	8.5866	24.2459
	6.62194	15.2441	15.2521	15.149	23.2906	20.2084	7.29363	8.0766	11.895	24.1721	29.8951	14.6019	569.689	0.0378941	0.194144	0.78207	2.33472	2213.87	3454.97			12.3727	19.5493	9.08841	22.8897
	6.86656	16.5775	14.8625	14.2792	22.1867	19.7492	7.48185	8.23004	12.584	22.6347	30.5626	14.9386	563.583	0.0378994	0.19508	0.780422	2.31921	2090.2	3553.49			12.7689	18.7383	9.43195	22.712
	6.77837	17.3766	14.2236	13.6168	21.1811	19.9567	7.88386	8.08697	13.2607	21.5446	31.6646	15.1016	559.439	0.0377016	0.194957	0.780056	2.29897	1970.39	3621.2			12.7929	18.2515	9.74385	22.7703
	6.76566	17.7026	12.9801	12.8843	20.2195	20.701	7.99266	7.93449	14.3774	21.1153	32.1351	15.0408	550.219	0.0375913	0.194961	0.775825	2.29126	1855.88	3658.28			12.4828	17.9349	10.1015	22.7637
	6.49448	17.9955	11.9162	12.5227	19.6715	20.7639	8.30247	8.02793	15.3169	20.6343	33.7682	15.1026	531.133	0.0374457	0.194872	0.768787	2.28194	1756.7	3669.01			12.1354	17.6527	10.5491	23.1684
	6.30343	18.1426	10.3431	12.3503	18.9406	21.0434	8.57314	8.09431	16.0728	20.2967	35.2722	15.1449	511.157	0.0373754	0.194445	0.769244	2.27505	1668.93	3665.67			11.5964	17.4447	10.9134	23.5713
	6.0909	17.9282	9.28383	12.4236	18.7606	21.0604	8.54553	8.05972	16.6659	17.3104	36.019	15.0035	493.58	0.0373461	0.194089	0.76963	2.27058	1581.96	3650.52			11.101	17.4149	11.0904	22.7776
	5.94323	17.7354	8.23987	12.3888	18.9368	21.6942	8.73423	8.22194	16.5969	15.333	35.9501	14.6865	474.941	0.0374741	0.193373	0.766594	2.25809	1489.2	3628.34			10.6395	17.6733	11.1844	21.9899
	5.86573	17.544	7.67335	12.3469	20.1638	22.1921	8.59915	8.12617	16.2317	14.063	37.0249	14.0385	451.587	0.037149	0.192477	0.759655	2.24949	1398.04	3599.47			10.361	18.2343	10.9857	21.7088
	5.44633	16.935	7.23053	12.8428	21.5947	22.9543	8.49788	8.01351	15.5215	13.8206	37.3587	13.8177	418.099	0.0372259	0.191653	0.759928	2.23295	1314.78	3567.19			9.87061	19.1306	10.6776	21.6657
	5.09111	15.8687	7.26632	13.1771	22.2725	23.6069	8.13424	7.93245	14.5264	13.5489	37.4366	12.9986	388.295	0.0371647	0.191341	0.762559	2.22933	1228.77	3533.95			9.40873	19.6855	10.1977	21.328
	4.76728	14.6236	7.02532	13.4599	23.6161	24.4097	7.86339	7.62987	13.8025	12.6865	37.8149	12.5284	372.045	0.0373553	0.191235	0.760769	2.22706	1138.68	3503.59			8.80539	20.4952	9.76525	21.0099
	4.4789	13.2094	6.68745	14.0345	25.0324	24.7133	7.57179	7.41488	13.0178	13.3872	37.8951	12.4251	359.436	0.037587	0.191357	0.759097	2.22767	1050.24	3477.01			8.12524	21.2601	9.33483	21.2358
	4.23724	11.693	6.57249	14.5474	26.0788	24.5858	7.20399	7.32	11.8169	14.2974	38.8618	12.4404	344.373	0.037884	0.191711	0.766147	2.22408	965.65	3456.53			7.50091	21.7374	8.78029	21.8665
	4.11073	10.7024	6.32618	14.7934	26.3682	24.7608	6.63176	7.06972	10.5256	15.7997	38.8778	11.8313	325.313	0.0382157	0.192194	0.772002	2.21877	877.183	3446.26			7.04644	21.9741	8.0757	22.1696
	4.14527	9.43548	6.16516	14.8435	26.4928	24.5054	6.11081	6.87036	9.26016	16.1625	38.1746	11.3038	309.151	0.0388177	0.193123	0.777731	2.21058	788.556	3441.07			6.58197	21.9472	7.41377	21.8803
	4.3213	8.69451	5.93413	14.4639	26.894	24.6808	5.75446	6.99897	7.76099	16.6989	38.4089	10.9967	295.917	0.0386305	0.194184	0.776351	2.19967	709.65	3438.64			6.31665	22.0129	6.83814	22.0348
	4.42826	8.29603	5.80602	14.0632	26.7437	24.7333	5.29574	7.00236	6.91936	17.3389	37.8056	10.6192	285.843	0.0385627	0.195223	0.776348	2.20047	642.954	3436.07			6.17677	21.8467	6.40582	21.9212
	4.22064	7.9257	5.52617	13.7345	25.9128	24.5587	5.10263	6.89379	6.335	17.8449	36.5857	10.2658	273.708	0.0389216	0.195623	0.779113	2.20323	577.533	3435.3			5.89084	21.402	6.11047	21.5655
	4.19174	7.44577	5.32932	13.2778	24.7868	24.0399	4.95275	7.06173	5.88057	18.4171	35.5374	9.62353	261.674	0.039136	0.196686	0.780285	2.20906	512.995	3436.96			5.65561	20.7015	5.96502	21.1927
	4.12253	7.25989	5.0287	12.7171	23.9303	23.489	4.88635	7.08916	5.8807	18.7604	35.4895	9.46965	251.987	0.039218	0.196962	0.787823	2.22043	458.042	3440.97			5.47037	20.0455	5.95207	21.2399
	4.02215	7.07496	4.85677	12.4256	22.7601	22.5937	5.06642	7.24703	6.10854	19.5011	35.0707	9.54186	242.473	0.03895	0.197297	0.799727	2.22723	417.886	3445.93			5.31796	19.2598	6.14066	21.3712
	4.06825	6.68031	4.69937	11.9691	20.8438	21.2504	5.07593	7.53452	6.54508	19.7376	35.9524	9.43001	235.91	0.0388464	0.197249	0.811505	2.23906	385.544	3451.67			5.14931	18.0211	6.38518	21.7067
	4.10769	6.39689	4.5034	11.5523	19.1017	19.9671	5.2291	7.60168	6.8156	20.1737	36.2471	9.26016	229.753	0.0386724	0.196993	0.820475	2.25372	361.464	3457.18			5.00266	16.8737	6.54879	21.8936
	4.0509	6.10695	4.43611	11.1029	17.8714	18.6122	5.30983	7.56821	7.27696	19.1793	36.3706	9.23815	226.776	0.0385464	0.196876	0.836593	2.27533	349.463	3463.17			4.86465	15.8622	6.71833	21.596
	3.86536	5.91957	4.27073	10.8075	16.532	17.8729	5.44674	7.76476	7.46363	18.7632	37.0576	9.39755	229.879	0.0380766	0.197046	0.850772	2.30788	347.008	3467.22			4.68522	15.0708	6.89171	21.7395
	3.52744	5.68217	4.21736	10.643	15.0464	16.8406	5.64429	8.07516	7.66177	18.9219	36.767	9.73032	235.919	0.0379746	0.19773	0.875313	2.33673	345.84	3470.17			4.47566	14.1767	7.12707	21.8064
	3.2797	5.55285	4.10879	10.7215	13.6373	15.779	5.60214	7.88702	7.67235	18.5876	37.8082	10.0566	240.436	0.0378386	0.197792	0.888787	2.36194	344.281	3472.61			4.31378	13.3793	7.05384	22.1508
	3.13107	5.63258	4.12924	10.396	12.6081	14.7407	5.54956	8.0303	7.73348	18.0788	37.2328	10.3758	244.833	0.0373717	0.198097	0.894335	2.38481	347.541	3474.88			4.29763	12.5816	7.10445	21.8958
	3.09949	5.76384	4.20211	10.3508	11.4938	14.2842	5.31116	8.27861	7.79191	17.0974	37.0197	10.8753	253.491	0.0371111	0.197691	0.903314	2.40491	357.446	3476.42			4.35515	12.0429	7.12723	21.6641
	3.05747	5.92425	4.33723	10.4146	10.6134	13.2354	5.22476	8.59428	7.76894	16.3623	35.9685	11.36	263.139	0.0369093	0.197415	0.911166	2.41773	368.724	3476.72			4.43965	11.4212	7.19599	21.2303
	3.00641	6.13639	4.36523	10.426	9.64303	12.6415	4.96806	9.09311	7.63448	15.4865	35.4891	11.4834	271.595	0.0372147	0.197243	0.916118	2.42931	377.609	3477.05			4.50268	10.9035	7.23188	20.8197
	2.93264	6.47734	4.51376	10.5473	9.39634	12.3962	4.7581	9.54623	7.42866	14.7062	33.5518	11.6559	282.069	0.0373971	0.197565	0.921336	2.44113	389.116	3476.84			4.64124	10.78	7.24433	19.9713
	2.79813	6.67531	4.6716	10.5526	9.12817	12.5707	4.4136	10.048	7.37266	13.5012	31.7225	12.0427	295.549	0.0377413	0.197702	0.928751	2.454	405.037	3475.1			4.71502	10.7505	7.2781	19.0888
	2.74563	7.35581	5.11118	10.6821	8.95418	12.9792	4.34643	10.8533	7.17966	12.856	29.6667	12.231	305.35	0.0376197	0.198044	0.929975	2.46159	420.007	3471.4			5.07088	10.8718	7.45979	18.2513
	2.79161	8.08309	5.56885	11.2042	9.28253	13.2503	4.08745	11.2967	7.09558	12.0663	27.1603	12.4808	305.962	0.0375376	0.197776	0.92883	2.46382	431.856	3467.92			5.48118	11.2457	7.49324	17.2358
	2.80456	8.60948	6.36409	11.3114	9.83629	13.6688	3.80055	12.4247	6.96736	10.7242	25.0561	12.355	305.922	0.0375405	0.197057	0.931617	2.46739	444.253	3464.71			5.92604	11.6055	7.73087	16.0451
	2.81056	9.04609	7.28105	11.1154	10.2019	14.1419	3.57703	13.2296	7.11914	10.0818	23.1456	12.4849	312.224	0.0374888	0.196376	0.933283	2.47595	458.382	3460.55			6.37923	11.8197	7.97527	15.2374
	2.81873	9.37302	8.00154	11.4107	10.8201	14.4754	3.4691	14.4771	7.27818	8.90735	22.3744	12.5979	319.942	0.0377729	0.196427	0.934996	2.48009	471.554	3455.57			6.7311	12.2354	8.40812	14.6265
	2.85054	9.58749	9.55603	11.2834	11.4867	14.4748	3.47014	16.4203	7.47477	8.356	21.6273	12.6847	320.981	0.0381828	0.196593	0.941367	2.48381	481.73	3450.15			7.33135	12.415	9.12173	14.2227
	2.93172	10.0443	10.467	11.1986	12.5831	14.5613	3.39831	18.0939	7.50485	8.12183	21.0265	12.6997	310.777	0.0383897	0.196981	0.952781	2.48879	491.765	3444.53			7.81436	12.781	9.66569	13.9493
	3.00261	10.529	11.4102	11.148	13.1218	14.8989	3.3421	19.1903	7.64938	7.75707	20.5799	12.9087	304.856	0.0382123	0.196866	0.957057	2.49398	503.014	3437.56			8.31395	13.0562	10.0606	13.7485
	3.10684	10.5818	12.3128	10.7137	13.412	14.6101	3.31697	20.1463	7.79035	7.58632	20.0714	13.3827	304.839	0.0381553	0.196805	0.959559	2.49547	511.974	3428.17			8.66717	12.9119	10.4179	13.6802
	3.0965	10.8115	13.0503	10.3272	13.7525	14.4924	3.29363	21.6557	7.85605	7.5887	20.244	13.3729	299.209	0.0379583	0.196865	0.96409	2.48986	517.913	3418.58			8.98607	12.8574	10.9351	13.7352
	3.10451	10.8736	13.7105	9.83383	13.8459	13.9733	3.21463	22.4184	7.98583	7.39086	21.2984	13.7566	283.821	0.0380448	0.196779	0.965904	2.48757	523.995	3409.48			9.22951	12.551	11.2063	14.1486
	3.08941	10.7471	14.4046	9.3083	14.043	13.1746	3.21691	23.1882	8.17692	7.20845	22.0806	13.8624	268.776	0.0382538	0.197357	0.968998	2.48007	531.782	3398.45			9.41368	12.1753	11.5273	14.3838
	3.09075	10.8358	14.4713	8.81742	13.7602	12.383	3.21926	23.7788	8.48636	7.14383	23.2927	14.4259	263.399	0.0384373	0.198112	0.956079	2.47565	538.088	3384.98			9.46596	11.6535	11.8281	14.9542
	3.05122	10.9572	14.6158	8.59373	13.5319	11.6403	3.16296	24.7109	8.90719	7.0155	24.3015	14.7925	257.894	0.038919	0.198818	0.955607	2.47165	541.449	3371.92			9.54138	11.2553	12.2603	15.3698
	3.04953	11.3528	14.7115	8.03697	12.9879	11.0195	3.3046	25.3957	9.30843	6.98317	26.2224	15.0145	249.428	0.0391584	0.198975	0.951212	2.46728	544.72	3360.18			9.70462	10.6815	12.6696	16.0733
	3.05222	11.4185	14.0753	7.72391	12.1777	10.4213	3.35441	24.9964	9.84864	7.04675	27.5233	15.3366	236.882	0.0389362	0.198876	0.941149	2.46452	548.498	3347.58			9.51534	10.1076	12.7332	16.6356
	2.9929	11.4492	13.8139	7.43384	11.0526	10.0075	3.45666	24.3835	10.0991	6.89453	28.9826	15.6458	225.853	0.0388188	0.198793	0.931213	2.45941	551.153	3334.75			9.41868	9.49796	12.6464	17.1743
	2.93885	11.4778	13.4792	7.06947	10.2217	9.35455	3.55932	23.924	10.4746	6.95529	31.0122	15.6203	220.774	0.0387612	0.198195	0.924906	2.45011	552.218	3323.29			9.29862	8.88191	12.6526	17.8626
	2.86604	11.7483	13.2276	7.08011	9.84233	8.83301	3.63976	23.6663	11.4669	7.05796	33.0393	15.3761	218.991	0.0387355	0.197763	0.923977	2.43895	552.875	3313.55			9.28063	8.58515	12.9243	18.4911
	2.83997	11.9633	13.2369	7.06368	9.27707	8.5301	3.8355	22.7641	12.3741	7.02043	33.8218	15.6166	213.639	0.0388079	0.197516	0.913096	2.43727	554.686	3303.47			9.3467	8.29028	12.9912	18.8196
	3.09092	12.3171	13.4665	7.1293	8.83688	8.48025	4.29053	22.7817	13.2926	7.03046	33.8368	15.271	209.521	0.0386735	0.197251	0.906351	2.43548	555.194	3292.38			9.62484	8.14881	13.4549	18.7127
	3.14261	12.6445	13.8052	7.15676	8.60673	8.45305	4.51866	23.2838	13.9674	7.02512	33.6691	15.0155	206.667	0.038665	0.196756	0.902797	2.4261	553.988	3281.45			9.86409	8.07218	13.9233	18.5699
	3.22978	12.9148	14.0347	7.25243	8.67489	8.25814	4.7006	23.311	14.2536	7.08579	32.8058	14.2599	199.934	0.0383963	0.195611	0.900613	2.41498	552.603	3271.01			10.0597	8.06182	14.0884	18.0505
	3.25189	13.1429	14.2887	7.39664	8.48478	8.42816	5.00767	22.5546	14.4061	7.03742	32.1532	13.5497	191.209	0.037944	0.194731	0.897605	2.40483	552.912	3259.11			10.2278	8.10319	13.9894	17.5801
	3.34314	12.9637	14.0863	7.47101	9.08992	8.63733	5.20465	21.8565	14.2966	7.0966	30.6187	12.9722	182.742	0.0379349	0.194598	0.891527	2.389	553.159	3242.97			10.131	8.39942	13.7859	16.8959
	3.40617	13.0168	14.1173	7.57078	9.77581	8.91021	5.42062	22.1297	14.0695	7.1384	29.1711	11.9145	175.384	0.0375704	0.19478	0.895987	2.37461	551.961	3228.07			10.1801	8.75227	13.8733	16.0747
	3.43931	13.1555	13.949	7.53747	10.569	9.17853	5.61666	22.4488	13.7821	7.12464	27.8011	10.8748	172.285	0.0374289	0.194975	0.899226	2.3638	550.586	3213.99			10.1812	9.09502	13.9492	15.2668
	3.55945	13.9869	14.2141	7.68467	11.9887	9.44518	5.60493	22.9994	13.5434	7.39506	25.5529	10.2006	173.902	0.0373446	0.195402	0.895656	2.35389	549.268	3196.94			10.5868	9.70617	14.0492	14.3829
	3.72596	14.3323	14.4617	7.88919	12.8895	10.5557	5.73751	23.9961	12.9199	7.59318	22.687	9.47987	174.386	0.0373405	0.195112	0.890663	2.34586	547.402	3177.21			10.84	10.4448	14.2178	13.2534
	3.81679	14.3397	14.7542	7.95236	14.4487	11.3069	5.88013	24.943	12.174	7.94883	20.4987	8.29826	173.519	0.0369802	0.19477	0.883089	2.33254	543.999	3155.71			10.9702	11.236	14.3324	12.2486
	3.72354	14.3434	14.7685	8.06135	16.3226	12.2039	5.8265	25.5792	10.8179	8.48613	18.8262	7.65909	170.026	0.0370905	0.194754	0.873533	2.31475	539.024	3132.65			10.9451	12.196	14.0745	11.6571
	3.91713	14.423	14.4699	8.16192	18.1303	13.315	5.65381	25.2758	9.66324	9.23171	17.3867	6.80361	167.977	0.0371017	0.194807	0.866415	2.30407	533.373	3108.95			10.9367	13.2024	13.531	11.1407
	3.81715	14.4904	14.1547	8.31647	20.0029	14.6313	5.40238	24.7945	8.85208	10.0324	16.6651	6.33693	172.483	0.037149	0.194285	0.864468	2.29404	526.805	3085.54			10.8208	14.3169	13.0163	11.0115
	3.9461	14.2795	13.7822	8.42524	21.8402	16.1864	5.32574	25.2659	8.35504	10.6904	16.2575	5.87344	177.526	0.0371317	0.194224	0.864641	2.28093	518.111	3063.7			10.6693	15.4839	12.9822	10.9404
	3.9392	14.3567	14.1092	8.57353	23.6015	17.8495	5.35889	24.9631	7.73058	11.2365	15.8078	5.64174	184.005	0.0370808	0.19338	0.863049	2.28078	507.768	3046.89			10.8017	16.6748	12.6842	10.8953
	3.9595	14.4272	14.2767	9.02438	25.8693	19.4164	5.45942	24.3866	7.21969	12.1313	15.2136	5.49828	191.682	0.0369165	0.192591	0.87281	2.27619	495.917	3029.63			10.8878	18.1034	12.3552	10.9477
	4.08538	14.9112	14.8067	9.58358	27.3919	20.6568	5.51142	23.5575	7.1068	13.373	15.0546	5.4311	199.204	0.0365234	0.191738	0.876355	2.27028	483.234	3011.79			11.2678	19.2108	12.0586	11.2862
	4.07501	14.8379	14.4967	10.1296	29.2722	22.4952	5.58913	22.8988	6.78875	14.2428	14.5338	5.41265	200.531	0.0364404	0.191523	0.875845	2.26282	469.082	2998.42			11.1365	20.6323	11.7589	11.3964
	4.04942	14.1426	14.1392	11.0616	31.041	24.0262	5.65882	21.7994	6.6324	16.0312	14.0903	5.43177	197.902	0.0364273	0.191568	0.878245	2.25344	453.963	3006.81			10.7771	22.0429	11.3636	11.8511
	4.1684	14.0495	13.4328	13.4649	33.0572	26.5767	5.60197	20.5862	6.46076	17.5858	13.7803	5.40347	200.222	0.0366765	0.191631	0.891199	2.24862	438.37	3081.35			10.5502	24.3663	10.883	12.2565
	4.29171	13.9255	12.7253	16.6455	35.284	29.1822	5.487	18.7954	6.30741	18.6123	13.4772	5.73351	208.025	0.0369207	0.19141	0.910481	2.2461	422.66	3222.71			10.3142	27.0372	10.1966	12.6077
	4.30944	13.846	12.3513	24.4882	37.6362	31.5236	5.46058	17.5574	6.24118	20.2289	13.8798	6.22751	215.61	0.0369706	0.19127	0.928216	2.2454	406.801	3404.14			10.1689	31.216	9.75304	13.4454
	4.39452	13.9986	11.8413	33.9181	39.829	34.6634	5.40195	16.5864	6.14631	23.3644	14.3737	6.84338	216.444	0.0371717	0.191653	0.936489	2.24995	390.752	3599.82			10.0781	36.1369	9.37821	14.8605
	4.28553	14.5487	11.4097	46.5206	42.3538	37.839	5.24872	15.333	6.04415	25.5142	14.7641	7.34042	216.288	0.0373429	0.191959	0.940695	2.25409	375.849	3794.48			10.0813	42.2378	8.87528	15.8729
	4.40004	15.2379	11.0001	56.9525	45.5211	40.852	5.03159	14.4858	5.88433	29.2482	15.2859	8.50039	227.886	0.0374825	0.192047	0.938862	2.25928	361.441	3992			10.2127	47.7752	8.46725	17.6782
	4.40456	16.3073	10.2997	65.945	47.7797	42.9065	4.78527	13.893	5.95223	33.0002	16.6481	9.06415	244.176	0.0375999	0.192594	0.936239	2.26552	349.059	4183.98			10.3372	52.2104	8.21016	19.5708
	4.3141	16.9492	9.72614	76.13	51.3795	45.0463	4.29054	13.4091	6.00607	36.4119	18.4668	9.74013	263.84	0.0381938	0.19262	0.93617	2.2697	337.197	4379.61			10.3298	57.5186	7.9019	21.5396
	4.40317	16.8382	9.41542	84.5781	53.9072	45.7947	4.06192	13.6113	6.04805	40.7479	20.3673	11.1146	288.819	0.0383851	0.19199	0.941572	2.27384	325.92	4574.36			10.2189	61.4267	7.90709	24.0766
	4.37694	19.3795	9.07274	90.7077	55.1021	46.7116	3.86587	13.2647	6.07871	43.3727	22.4361	11.9943	319.271	0.0386766	0.192009	0.942715	2.28684	315.484	4758.19			10.9431	64.1738	7.73643	25.9343
	4.33363	23.2441	8.98528	96.1604	56.3168	46.826	3.77815	13.647	6.19814	46.3398	25.3558	12.7609	347.472	0.0390809	0.192018	0.939609	2.29837	306.139	4873.15			12.1877	66.4344	7.87444	28.1521
	4.26799	26.3204	8.97324	99.9546	56.189	45.9907	3.78699	13.6444	6.22882	48.0714	27.6711	13.7391	362.131	0.0392289	0.19185	0.937271	2.31753	298.257	4930.27			13.1872	67.3781	7.88672	29.8272
	4.26742	27.5789	8.99273	101.069	55.4176	45.4735	3.72457	13.4921	6.2776	49.1119	29.9069	14.699	368.134	0.039503	0.191746	0.932177	2.33492	290.776	4945.29			13.613	67.32	7.83141	31.2393
	4.25911	28.0388	8.93301	100.395	54.1896	44.0441	3.7422	13.1951	6.26791	49.0883	31.9766	16.0931	374.015	0.0393049	0.191337	0.927115	2.34492	284.289	4946.68			13.7436	66.2095	7.73508	32.386
	4.31545	27.8028	9.00228	96.6854	52.3346	42.1203	3.88806	13.0207	6.28005	48.7164	35.0401	17.2552	385.714	0.0392836	0.190873	0.925255	2.3562	279.351	4946.74			13.7068	63.7134	7.7296	33.6706
	4.31458	27.3714	8.97472	92.8613	49.6285	39.126	3.95864	12.8431	6.31684	46.9388	37.747	17.9863	398.589	0.039167	0.191006	0.928478	2.36557	276.299	4947.63			13.5536	60.5386	7.70618	34.224
	4.29468	26.6373	8.97437	87.9952	47.2426	36.1747	4.01945	12.5191	6.25744	44.9301	39.9161	18.9469	405.724	0.0388983	0.190954	0.928147	2.37867	275.434	4947.78			13.3021	57.1375	7.59866	34.5977
	4.32333	25.9245	9.03116	80.7339	43.0255	32.5345	4.23748	12.196	6.51365	42.5584	41.1142	19.4686	411.779	0.0385837	0.191722	0.922548	2.38877	277.014	4947.63			13.093	52.098	7.64903	34.3804
	4.24765	25.4315	9.25006	72.6622	38.1637	30.59	4.74275	11.3269	6.9667	38.9998	42.4965	19.4285	425.664	0.0385181	0.192942	0.913117	2.39673	281.312	4948.32			12.9764	47.1386	7.67879	33.6416
	4.23991	23.4029	10.2267	64.5246	34.7765	27.7548	5.37115	10.3226	7.56579	35.0343	45.1279	19.9766	442.116	0.038235	0.193626	0.91194	2.39626	287.947	4949.56			12.6232	42.352	7.75318	33.3796
	4.44284	20.1247	11.6045	56.0792	30.8687	25.1301	5.8949	8.70051	8.4544	29.7164	46.9973	20.4431	459.085	0.0379529	0.19362	0.908742	2.39231	295.965	4950.45			12.0574	37.3593	7.68327	32.3856
	4.89618	16.6394	12.9145	48.8089	27.938	23.0359	6.81885	8.03102	8.95577	25.7326	48.5213	20.2935	473.413	0.0374346	0.194305	0.905956	2.39449	305.415	4949.77			11.4834	33.2609	7.93521	31.5158
	5.35296	14.2754	14.7165	41.466	25.2044	19.7209	7.60399	7.79368	9.83152	22.5328	48.9338	19.7706	482.218	0.0368988	0.194249	0.907944	2.39424	317.406	4941.85			11.4483	28.7971	8.40973	30.4124
	5.94034	13.1228	16.1194	34.567	22.7009	17.2834	8.14184	7.67683	10.6232	19.5317	49.3614	19.1218	491.8	0.036872	0.194482	0.907211	2.39298	331.613	4919.42			11.7275	24.8505	8.81395	29.3383
	6.216	13.4384	17.5643	29.4733	20.3564	14.9653	8.49224	7.80397	11.2851	17.019	48.3836	18.6	506.752	0.0369699	0.194716	0.909998	2.39556	346.465	4880.31			12.4062	21.5983	9.19377	28.0009
	6.27556	13.5295	18.8132	23.6009	18.5534	13.1808	8.59911	7.88045	11.6855	14.7597	46.6568	18.0461	527.105	0.0370087	0.194869	0.905851	2.39782	361.512	4830.23			12.8728	18.445	9.38835	26.4875
	6.35537	13.9946	20.0047	18.4606	17.7396	12.5199	8.79513	8.33587	11.8522	12.7661	44.9292	17.1038	547.3	0.0370279	0.194576	0.90714	2.39844	377.152	4763.93			13.4516	16.2401	9.66105	24.9331
	6.32592	14.6419	21.1626	15.8214	16.7802	11.8973	8.78654	8.83525	11.8684	11.63	43.747	16.7471	557.734	0.0373002	0.194129	0.909277	2.40279	392.477	4681.66			14.0435	14.833	9.83008	24.0414
	6.36272	15.0848	22.1475	13.4494	17.1703	11.6539	8.4658	9.52572	11.7931	10.7673	42.9789	16.9223	554.963	0.0374883	0.193008	0.906339	2.40951	405.642	4580.55			14.5317	14.0912	9.92822	23.5562
	6.40042	15.497	22.8483	12.1485	17.6476	11.4343	7.98386	10.2193	11.6334	10.3782	40.9316	16.5528	546.416	0.0380492	0.192648	0.91196	2.41332	415.247	4465.16			14.9152	13.7435	9.9455	22.6209
	6.31175	15.6338	23.1142	12.4858	17.5976	11.2677	7.69123	10.9879	10.7887	10.1736	38.7294	16.7634	537.397	0.038061	0.192885	0.913574	2.42028	423.141	4345.2			15.0199	13.7837	9.8226	21.8888
	6.03434	15.5675	22.6801	13.7816	17.825	11.3272	7.12961	11.3795	10.4306	9.86773	35.9694	16.7393	528.765	0.0379118	0.192605	0.912494	2.42496	430.125	4221.62			14.7606	14.3113	9.64658	20.8588
	5.61194	15.4417	21.8725	15.923	17.9515	11.6209	6.47261	12.104	9.42707	9.79802	35.0849	17.5588	519.606	0.0382399	0.192529	0.914996	2.42943	434.331	4085.05			14.3087	15.1652	9.33456	20.8139
	4.89083	15.4046	20.9928	18.7468	18.4608	12.1699	5.82649	12.2564	8.78872	10.0662	33.6369	18.3942	505.344	0.0383215	0.192472	0.915869	2.4281	435.949	3937.57			13.7627	16.4592	8.9572	20.6991
	4.50959	14.6786	19.9548	20.3315	18.6516	12.5612	5.44137	12.2753	8.07988	10.229	32.9672	19.4847	482.369	0.0386291	0.192884	0.912239	2.43051	437.492	3797.27			13.0477	17.1814	8.59887	20.8937
	4.32102	14.2064	18.6136	21.2759	18.5502	12.8798	5.22088	12.2826	7.55999	10.3856	33.3301	20.069	452.163	0.0387866	0.193259	0.913031	2.42604	440.384	3667.34			12.3804	17.5686	8.3545	21.2616
	4.09216	13.6388	17.3449	23.2672	18.4464	12.9308	4.84115	12.1543	7.3187	10.5455	33.8992	20.4754	420.196	0.0390002	0.193753	0.908297	2.41858	441.926	3544.54			11.6919	18.2148	8.1047	21.64
	4.00169	12.7385	15.7893	23.9042	18.8362	12.6275	4.74848	12.0113	7.30139	10.5011	35.1885	20.9759	390.56	0.0391632	0.194169	0.916315	2.41096	440.311	3437.35			10.8432	18.456	8.0204	22.2219
	3.84741	11.8334	14.0697	24.056	18.9494	12.5861	4.57361	11.3588	7.3105	10.7833	36.0555	20.8981	372.263	0.0396058	0.194383	0.92822	2.40671	438.463	3338.35			9.91684	18.5305	7.74765	22.579
	3.75258	10.7055	12.1688	25.1989	18.6262	12.5623	4.56331	10.4358	7.09079	10.648	36.7852	20.6772	363.334	0.0395965	0.194574	0.946077	2.40679	439.206	3224.47			8.87563	18.7958	7.3633	22.7035
	3.56771	9.81621	10.0465	26.2975	18.6841	12.8867	4.36295	9.63897	7.10752	10.7068	37.7316	20.6624	348.408	0.0397067	0.194847	0.955725	2.39662	440.287	3081.99			7.81013	19.2894	7.03648	23.0336
	3.45262	9.34937	8.69129	26.7672	19.3875	13.3293	4.27202	9.01769	7.1957	10.6716	39.3759	20.7653	324.763	0.0399148	0.194594	0.962484	2.39705	439.558	2909.34			7.16443	19.828	6.82847	23.6043
	3.37031	8.92034	7.52121	26.3101	20.4023	13.7198	4.25287	8.24393	7.1315	10.5748	40.8372	20.4866	303.899	0.0400405	0.195116	0.962806	2.39248	439.289	2724.51			6.60395	20.1441	6.54277	23.9662
	3.19705	8.4855	6.79021	24.1928	20.9219	13.88	4.08358	7.6427	6.98474	10.3037	41.9466	19.774	290.44	0.0397884	0.19549	0.953928	2.40398	441.524	2544.86			6.15759	19.6649	6.23701	24.0081
	3.10262	8.61356	6.38539	24.5699	21.9875	13.5924	4.05012	7.25995	6.99762	10.014	43.2335	18.2108	282.346	0.0392243	0.195665	0.953752	2.41233	443.209	2364.9			6.03386	20.0499	6.10256	23.8194
	2.95889	8.61164	6.11069	24.1815	23.2837	13.9318	4.17028	6.93735	6.94184	9.6926	44.1231	16.8734	276.137	0.0389521	0.195391	0.946823	2.43218	440.958	2185.93			5.89374	20.4656	6.01649	23.563
	2.99558	8.59862	5.9584	22.7744	24.7574	14.66	4.52502	6.51575	7.00686	9.53701	44.7282	16.1381	268.732	0.0391881	0.194565	0.946583	2.44414	438.236	2022.23			5.85087	20.7306	6.01588	23.4678
	2.98939	8.54104	5.89106	23.307	25.9097	15.9516	4.78451	5.97751	6.89348	9.55748	43.8536	15.7826	259.127	0.0391067	0.194124	0.937649	2.4561	439.19	1869.34			5.80716	21.7228	5.88517	23.0646
	3.0579	8.74436	5.9297	25.5127	26.7512	16.5187	4.77337	5.58681	6.81561	9.03696	42.3725	15.2056	251.307	0.0387381	0.19435	0.937357	2.45694	440.914	1745.62			5.91065	22.9275	5.72526	22.205
	3.03634	8.78892	5.93753	26.1139	27.8003	16.7134	4.75047	5.52527	6.76207	9.09906	40.6181	14.6982	243.83	0.038347	0.194252	0.932407	2.45639	440.004	1651.96			5.92093	23.5425	5.67927	21.4718
	3.02851	9.23899	6.03628	26.321	28.626	16.8521	4.74678	5.41324	6.63173	9.0751	38.5793	13.9345	240.14	0.0380987	0.193912	0.920952	2.46717	439.303	1600.32			6.10126	23.9331	5.59725	20.5297
	3.02513	9.46192	6.39956	26.4909	28.6547	17.084	4.6193	5.23332	6.50528	8.84757	36.2137	13.1033	246.561	0.0378727	0.193658	0.922302	2.47615	442.552	1595.46			6.29554	24.0765	5.45264	19.3882
	3.05831	9.71061	6.57083	26.7755	28.8293	17.2302	4.49474	4.99945	6.45111	8.71332	33.805	12.1374	257.464	0.0376289	0.193974	0.922859	2.48128	446.529	1631.93			6.44659	24.2783	5.3151	18.2186
	3.07954	10.0641	6.67074	26.8504	29.0224	17.5928	4.49104	4.9718	6.43464	8.56056	31.0846	11.3006	266.919	0.0373543	0.193952	0.932061	2.48474	446.745	1705.49			6.6048	24.4885	5.29916	16.9819
	3.08337	10.055	6.87358	26.6263	28.924	18.0378	4.38194	5.02554	6.44102	8.62923	28.2018	10.5294	274.85	0.0374233	0.194375	0.934627	2.48759	446.223	1791.76			6.67064	24.5294	5.28283	15.7868
	3.16697	10.0625	7.04336	25.5752	28.7411	18.3844	4.31002	5.22892	6.32095	8.69607	24.9956	9.52845	280.534	0.037618	0.194383	0.942078	2.48155	449.359	1901.46			6.75762	24.2336	5.28663	14.4067
	3.1893	10.3361	7.56416	24.7713	27.6206	18.4823	4.05318	5.42072	6.17623	8.7216	22.0169	8.85713	286.671	0.0372986	0.194469	0.940169	2.48707	453.109	2008.66			7.02986	23.6247	5.21671	13.1986
	3.18963	10.7478	7.73186	23.9801	26.8144	17.8949	3.67704	5.63594	5.98024	8.61922	20.133	8.18181	298.511	0.0371818	0.194232	0.941449	2.48838	452.679	2110.86			7.22311	22.8965	5.09774	12.3114
	3.16079	10.9725	8.15945	21.107	25.4044	17.5325	3.55786	6.17759	5.92528	8.7556	18.0614	7.79695	312.993	0.0371042	0.193871	0.937118	2.49074	451.174	2205.95			7.43092	21.348	5.22025	11.538
	3.13572	11.4036	8.21207	19.518	24.0722	17.2969	3.57516	6.73259	6.0196	8.63332	15.8811	7.31689	324.63	0.0371311	0.194063	0.927907	2.49583	454.075	2293.57			7.58378	20.2957	5.44245	10.6105
	3.09913	11.5083	8.47537	17.8676	22.7539	17.273	3.59757	7.18129	6.0859	8.74758	14.2715	6.92815	334.294	0.0370778	0.194351	0.918254	2.48849	458.247	2378.47			7.69427	19.2982	5.62159	9.98243
	3.06588	11.469	8.47344	16.857	21.9651	17.1334	3.63304	7.62494	6.16301	8.69482	13.3752	6.54816	342.561	0.0370373	0.194698	0.910332	2.48943	457.75	2460.96			7.66943	18.6518	5.807	9.5394
	3.02924	11.4889	8.414	16.7042	20.6388	16.9759	3.71269	8.20244	6.50575	8.82686	12.8036	6.42764	348.037	0.0371368	0.194513	0.905551	2.4933	456.043	2534.02			7.64404	18.1063	6.14029	9.35271
	2.99918	11.4306	8.32979	15.8339	19.134	16.3123	3.74539	8.85168	6.73467	8.82102	12.4727	6.32574	348.938	0.0374896	0.194808	0.908458	2.49668	459.41	2598.85			7.58653	17.0934	6.44391	9.20649
	2.94492	11.8075	8.24954	14.4232	18.0042	15.7534	3.88049	9.17715	6.89028	8.7406	13.019	6.32744	344.28	0.0380366	0.194436	0.909458	2.4942	464.381	2660.43			7.66731	16.0603	6.64931	9.36236
	2.89076	12.1668	8.33691	13.1483	16.8896	15.3053	4.02524	9.60736	7.08664	8.678	13.4335	6.54379	337.56	0.0381761	0.194837	0.908063	2.49708	464.432	2714.04			7.79814	15.1144	6.90641	9.55177
	2.84981	12.5956	8.28349	12.5363	15.9544	14.6388	4.09179	9.85467	7.43324	8.50292	13.6227	6.68311	336.729	0.0385792	0.195434	0.909342	2.49363	462.279	2756.4			7.90963	14.3765	7.12657	9.60292
	2.81215	13.11	8.593	11.6444	15.2403	14.5146	4.18811	10.2253	7.79332	8.44604	13.619	6.87125	337.15	0.0384806	0.196203	0.907189	2.48664	465.244	2794.91			8.1717	13.7998	7.40224	9.64545
	2.8288	13.3372	8.42552	10.9893	14.4255	14.3038	4.17167	10.6031	8.02134	8.53645	13.6332	7.04589	330.966	0.0386257	0.197149	0.901983	2.47518	469.772	2826.5			8.19717	13.2396	7.59869	9.73852
	2.8388	13.2912	8.50139	10.837	14.5861	14.2745	4.11481	10.9654	8.1201	8.62782	13.7161	7.19294	321.783	0.0386989	0.198035	0.897511	2.46289	468.206	2852.32			8.21047	13.2325	7.73344	9.84563
	2.8498	13.8177	8.44554	10.3487	14.776	14.1783	4.08149	10.9927	8.27572	8.52619	13.8441	7.36807	315.316	0.0386275	0.198712	0.900469	2.45043	463.725	2880.01			8.37101	13.101	7.78331	9.9128
	2.92958	14.032	8.58075	9.92826	15.2323	14.1325	4.09473	11.3264	8.46268	8.51599	13.6096	7.59549	308.368	0.0388713	0.199224	0.900058	2.44356	464.792	2905.49			8.51413	13.0977	7.96127	9.90704
	2.97028	14.8999	8.90172	9.02087	15.786	14.3974	4.06061	11.5374	8.63309	8.30619	13.6234	7.79707	300.083	0.0390927	0.199399	0.901116	2.43436	467.61	2930.97			8.92396	13.0681	8.07702	9.90889
	3.01114	16.5444	9.50563	8.51367	16.5635	14.8979	4.09054	11.682	8.57496	8.29875	13.4874	7.98114	283.285	0.0392548	0.199184	0.894882	2.42276	463.838	2959.94			9.68707	13.325	8.11584	9.92243
	3.13167	17.671	10.1407	8.29159	17.083	15.0082	4.08318	12.2147	8.70152	8.16384	13.6538	8.04208	264.823	0.0389613	0.199454	0.889008	2.41817	456.706	2987.6			10.3144	13.4609	8.33315	9.95325
	3.20839	18.0891	10.545	8.34657	17.5322	15.362	3.98077	12.6095	8.70702	8.13417	13.2852	7.99387	251.063	0.0387336	0.198546	0.886453	2.40985	455.923	3018.88			10.6142	13.7469	8.43243	9.80443
	3.40981	18.7539	10.8713	8.34401	18.4995	15.7661	3.9774	12.914	8.68886	8.1432	12.9356	7.93165	239.841	0.0385592	0.198046	0.878988	2.41266	458.003	3053.05			11.0117	14.2032	8.52675	9.67015
	3.46511	19.5614	11.4096	8.20452	18.9813	15.9434	3.88638	13.4883	8.46716	8.11254	12.6784	7.7709	230.379	0.0384008	0.19787	0.872843	2.41639	453.618	3087.32			11.4787	14.3764	8.61396	9.5206
	3.57298	19.8539	11.951	8.2195	19.7603	16.0526	3.8024	13.8707	8.04965	7.89936	12.3131	7.66202	220.596	0.0380541	0.196851	0.870722	2.42176	446.568	3124.68			11.7926	14.6775	8.57424	9.29148
	3.63256	20.9439	12.9026	8.16556	20.3099	16.2059	3.77608	14.2441	7.83099	7.63878	11.7195	7.56332	209.451	0.0379147	0.195944	0.869493	2.43985	446.713	3168.03			12.493	14.8938	8.61705	8.97387
	3.83756	21.7658	13.7541	8.27224	20.8521	16.2214	3.80309	14.6708	7.61686	7.52325	11.1323	7.42986	195.903	0.0377689	0.195061	0.866261	2.45889	450.968	3208.42			13.1191	15.1153	8.69691	8.69513
	3.89306	22.9449	14.3815	8.30278	20.8926	16.9359	3.74349	14.7243	7.46639	7.36653	11.0564	7.47837	187.257	0.0372711	0.194397	0.86501	2.46615	448.421	3244.04			13.7398	15.3771	8.64473	8.63378
	4.0798	24.1442	14.5073	8.3334	20.999	16.6256	3.70555	14.7408	7.02877	7.2791	10.876	7.39708	179.704	0.0367225	0.194385	0.863154	2.472	442.408	3277.04			14.2438	15.3193	8.4917	8.51738
	4.21643	24.1186	14.6761	8.45257	20.4601	16.414	3.67067	14.7266	7.05452	7.11632	10.7725	7.2571	169.997	0.0360874	0.194551	0.862456	2.4834	443.812	3305.64			14.337	15.1089	8.48392	8.38197
	4.37936	24.7133	14.6684	8.45984	20.1667	16.5236	3.64817	14.7927	6.91957	7.03406	10.3603	7.34402	166.645	0.0354811	0.194478	0.866148	2.4951	448.996	3328.76			14.587	15.05	8.45348	8.24612
	4.46767	25.7706	14.8217	8.39432	19.8509	16.3629	3.63219	14.561	6.88522	7.15273	10.338	7.40227	171.016	0.0353037	0.194535	0.865398	2.50951	446.249	3345.62			15.02	14.8694	8.35946	8.29768
	4.4202	26.2578	14.7324	8.91709	19.0896	15.6665	3.61324	14.5795	6.9746	7.62755	10.597	7.68798	174.581	0.0352863	0.194111	0.863521	2.52258	439.146	3354.58			15.1368	14.5578	8.38911	8.63751
	4.50845	25.9923	14.5464	9.10051	18.5594	14.9126	3.74288	14.2492	7.38472	8.0012	11.1602	8.18945	177.37	0.0351477	0.193885	0.860571	2.52611	438.648	3356.9			15.0157	14.1908	8.45892	9.11696
	4.44501	25.7471	14.2327	9.08286	17.876	14.2815	4.00647	13.9438	7.86996	8.32136	11.6965	8.87269	176.516	0.0352239	0.193985	0.856943	2.53166	440.12	3353.23			14.8083	13.7468	8.60675	9.6302
	4.38262	25.5405	13.7123	9.17641	16.7069	13.3989	4.18208	13.5077	8.3146	8.38331	12.3632	9.98783	170.301	0.0354264	0.194172	0.856293	2.53402	432.428	3337.6			14.5451	13.0941	8.66811	10.2448
	4.19782	25.7997	13.1482	9.20149	15.2756	12.4857	4.46098	12.7289	9.3955	8.67138	15.1216	11.1038	168.254	0.035515	0.194165	0.848465	2.5343	420.376	3306.23			14.3819	12.3209	8.8618	11.6323
	4.13087	25.1501	12.3217	9.54729	14.545	11.3445	5.09034	12.7247	10.0049	8.88254	16.6953	12.0587	174.341	0.0354942	0.194059	0.847328	2.53959	416.403	3259.41			13.8676	11.8122	9.27332	12.5455
	3.95305	23.64	11.7857	9.84041	13.8624	10.5685	5.51781	12.5108	10.5987	9.18653	18.5592	13.8602	182.722	0.0357335	0.193503	0.846962	2.54572	416.666	3198.78			13.1263	11.4238	9.54243	13.8686
	3.83472	23.1646	11.0171	10.1601	13.2729	9.81564	5.95961	12.5446	10.7603	9.34536	20.239	15.3976	190.533	0.0357336	0.19321	0.848398	2.54978	408.77	3126.51			12.6721	11.0829	9.75483	14.994
	3.64973	22.4484	10.3046	10.3557	13.1265	8.79009	6.26362	12.6207	10.9429	9.70649	21.7605	17.1327	197.051	0.0361704	0.192981	0.857265	2.54502	397.241	3044.59			12.1342	10.7574	9.9424	16.1999
	3.52599	21.1899	9.7829	10.8405	12.7058	7.9034	6.6211	12.6234	11.0088	9.90201	24.0227	19.3635	199.87	0.0363598	0.193395	0.859544	2.54306	395.008	2951.45			11.4996	10.4832	10.0844	17.7628
	3.47512	20.4592	9.1909	11.0682	12.4102	7.33692	6.90512	12.506	11.0796	9.79092	26.5741	22.4467	202.238	0.0361598	0.193855	0.870053	2.53489	397.972	2854.28			11.0418	10.2718	10.1636	19.6039
	3.38609	20.1768	8.57599	11.9128	12.1003	7.09943	7.17388	12.6	11.0787	10.0843	28.1848	24.7859	206.325	0.0358605	0.193707	0.872744	2.53628	393.582	2752.84			10.713	10.3708	10.2842	21.0183
	3.34732	19.9134	8.16639	13.1869	11.4492	7.09118	7.12288	13.3472	10.7871	10.2876	29.9707	27.3035	211.422	0.0355647	0.193762	0.875263	2.53956	386.932	2646.83			10.4757	10.5757	10.4191	22.5206
	3.35021	19.7816	7.82501	14.828	11.3685	7.4013	7.14602	13.3423	10.6193	11.1475	31.7578	29.684	219.472	0.0353736	0.193491	0.872205	2.53714	391.386	2544.47			10.3189	11.1993	10.3692	24.1964
	3.42259	18.4315	7.40436	16.7069	11.2957	7.80859	7.07273	13.473	10.0971	12.3714	33.4647	33.0543	220.291	0.035072	0.193393	0.877787	2.5309	385.269	2449.29			9.75283	11.9371	10.2143	26.2968
	3.41237	18.1139	7.07979	20.2507	11.1287	8.603	6.89142	13.6983	9.73227	14.3416	36.1096	36.7145	215.658	0.0349952	0.193266	0.885605	2.51685	580.208	2364.19			9.53536	13.3275	10.1073	29.0552
	3.41413	17.8324	6.95383	23.536	10.9269	9.45126	6.62136	13.7987	9.36125	17.9437	38.8371	40.3926	210.805	0.034724	0.193703	0.883867	2.49818	867.766	2289.88			9.40013	14.638	9.9271	32.3911
	3.43904	17.1597	6.83632	29.5088	10.7459	10.7417	6.40498	14.0986	9.10919	24.5066	41.4073	43.1256	206.258	0.0345509	0.19359	0.88402	2.47536	1180.19	2224.21			9.14501	16.9988	9.87093	36.3465
	3.49436	16.364	6.65301	38.5102	10.4399	12.3013	6.26703	13.9932	9.06558	31.9368	44.6502	46.3036	205.412	0.0341428	0.193759	0.879389	2.45765	1501.77	2168.89			8.83711	20.4171	9.77526	40.9636
	3.53288	16.0846	6.46537	47.4459	10.7174	14.8669	6.01068	14.2123	9.0863	40.4274	46.2673	49.6524	214.443	0.0340705	0.193811	0.872667	2.43393	1822.06	2124.35			8.69428	24.3434	9.76977	45.449

## Sheet: P203 U3
	Ra Li	Oi Li	Oe Li	MF Li	ICO Li	LO Li	Ra Re	Oi Re	Oe Re	MF Re	ICO Re	LO Re	EKG	Kippwinkel	Rotwinkel	Kraft x	Kraft y	Druck li	Druck re			Bauch links	Rücken links	Bauch rechts	Rücken rechts
	3.13494	21.1838	8.06279	23.3281	4.18445	6.49	5.29563	10.5957	7.61729	24.4046	14.3623	21.1827	276.736	0.0942544	0.0835188	0.816171	2.08898	48	-1704.94			10.7938	11.3342	7.8362	19.9832
	3.03609	21.1065	7.60677	23.1596	4.00321	6.64723	5.16456	10.5663	7.43223	27.5344	15.108	22.021	294.115	0.0949829	0.0830485	0.808927	2.08839	34	-1872.14			10.5831	11.27	7.72105	21.5545
	2.93487	21.0372	7.08371	22.7727	3.75788	6.719	4.97883	10.334	7.44149	29.9521	16.2555	22.6106	303.562	0.0960025	0.0827293	0.797892	2.08765	0.953857	-2020.13			10.3519	11.0832	7.58476	22.9394
	2.79754	21.0568	6.86013	22.32	3.60113	6.70678	4.83595	10.6982	7.37804	31.8444	17.0627	23.1397	308.145	0.0967022	0.0826676	0.791675	2.07737	11	-2155.87			10.2382	10.876	7.63739	24.0156
	2.75472	20.5536	6.86847	21.3974	3.50264	6.67435	4.59094	10.9181	7.29776	33.0397	17.9995	23.3096	310.295	0.0974269	0.0828219	0.798451	2.06368	2993.07	L			10.0589	10.5248	7.60227	24.783
	2.70761	19.7656	6.81366	20.7416	3.47794	6.72283	4.31962	10.9646	7.17348	32.9955	18.5775	23.5656	309.881	0.0981505	0.0832871	0.796719	2.05046	3444	-2379.47			9.7623	10.3141	7.48589	25.0462
	2.72253	19.5084	7.13271	19.708	3.41806	6.67615	4.23975	11.2807	7.36318	32.6209	18.9947	22.8558	303.593	0.0982142	0.083814	0.805045	2.03089	3738.58	-2470.79			9.78788	9.93406	7.62789	24.8238
	2.75897	18.9713	7.42544	18.103	3.42634	6.53503	4.29313	11.8243	7.6487	31.3084	19.2164	21.53	294.305	0.0983009	0.0839456	0.806908	2.01736	3811.89	-2547.94			9.71857	9.35479	7.92204	24.0183
	2.89133	18.9862	7.89809	16.756	3.46426	6.55352	4.62386	12.2617	7.78866	30.1767	19.0928	20.1518	283.349	0.0989484	0.0842885	0.797208	2.00616	3826.54	-2607.23			9.92519	8.92461	8.22474	23.1405
	3.04858	18.7564	8.42467	15.4201	3.6035	6.45186	4.84852	12.3322	7.99226	28.2448	18.8541	19.0363	272.693	0.0990335	0.0845188	0.791954	1.99173	3788.05	-2649.16			10.0766	8.49182	8.39101	22.0451
	3.26477	18.8889	9.20024	15.1235	3.74275	6.46849	4.9921	12.3459	8.01689	26.3279	18.0873	18.4672	260.552	0.0988124	0.0847794	0.787132	1.97383	3711.27	-2674.72			10.4513	8.44492	8.45161	20.9608
	3.77834	19.7567	9.76264	14.8322	3.93872	6.71176	5.35499	12.2808	8.05101	24.6721	17.4366	18.3629	247.978	0.0991371	0.0857162	0.786117	1.97422	3596.61	-2685.63			11.0992	8.49422	8.56225	20.1572
	4.35969	21.7931	10.3152	15.3959	4.14127	7.05247	5.6918	12.2213	8.01367	21.7933	16.5723	18.515	236.493	0.0986674	0.0864021	0.783711	1.96357	3421.42	-2686.23			12.156	8.8632	8.64226	18.9602
	4.89497	23.9087	11.0631	17.0969	4.69326	7.56959	5.8126	11.89	7.90825	18.2459	15.4952	18.5246	227.338	0.0986077	0.0869894	0.780333	1.9584	3169.54	-2671.69			13.2889	9.78658	8.53694	17.4219
	5.55606	24.5424	11.5385	18.4817	5.39166	7.99866	5.94013	11.3188	8.01994	15.3442	14.207	19.9509	215.116	0.0986859	0.0870434	0.773179	1.95304	2859.56	-2636.96			13.879	10.624	8.4263	16.5007
	6.01687	25.0542	11.8314	20.0029	6.06133	8.28518	6.02597	11.0018	8.10199	13.891	12.9319	21.2592	204.279	0.0989445	0.087052	0.765284	1.94086	2545.43	-2584.39			14.3008	11.4498	8.3766	16.0274
	6.56052	25.4347	11.9643	20.9983	6.63839	8.74904	6.10127	10.6587	8.24415	12.9978	11.9747	21.9119	193.977	0.0986777	0.0869702	0.760485	1.93289	2228.7	-2514.46			14.6532	12.1286	8.33469	15.6281
	7.06141	25.5605	12.0944	21.6206	7.33499	8.99924	6.12538	10.1218	8.00524	12.3861	10.6134	22.8494	187.218	0.0988681	0.0866567	0.754851	1.92582	1899.96	-2425.68			14.9055	12.6516	8.08413	15.283
	7.53951	25.4629	12.1944	21.6694	7.76941	9.18054	6.00025	8.96951	8.39399	12.0234	9.45827	24.329	183.578	0.0994999	0.0860402	0.755669	1.93049	1583.48	-2307.42			15.0656	12.8731	7.78792	15.2702
	7.78207	24.9291	12.1123	21.6932	8.06914	9.64131	5.84695	8.56395	8.95628	11.7275	8.5996	25.6071	185.183	0.099709	0.0853333	0.753449	1.93328	1294.22	-2156.7			14.9412	13.1345	7.78906	15.3114
	7.93673	24.6245	12.08	21.7093	8.49444	10.0804	5.60886	7.99123	9.44397	11.5868	7.75442	25.9098	190.486	0.100492	0.0858555	0.75668	1.93694	1019.78	-1970.56			14.8804	13.428	7.68135	15.0837
	8.00939	23.2279	12.1373	20.9372	8.69712	10.4377	5.40304	7.60629	9.87323	11.4671	6.9819	25.7482	198.286	0.100992	0.0856814	0.761451	1.93962	768.688	-1756.91			14.4582	13.3573	7.62752	14.7324
	7.84356	21.8848	12.7805	20.2027	8.79884	10.4156	5.08225	7.42435	10.7489	11.3385	6.08743	26.0019	208.705	0.100894	0.0853237	0.77371	1.93681	555.513	-1518.99			14.1696	13.139	7.75182	14.4759
	7.54532	18.9189	12.7479	18.6619	8.84602	10.48	4.82802	7.21586	11.8039	11.0223	5.47266	26.1689	217.692	0.1012	0.085183	0.7884	1.93415	406.175	-1256.9			13.0707	12.6626	7.94925	14.2213
	7.10033	17.1423	12.5758	16.4221	8.8509	10.5577	4.66144	7.15967	12.6451	10.8711	5.10049	25.6502	226.902	0.101281	0.0849968	0.796634	1.93984	321.918	-984.775			12.2728	11.9436	8.1554	13.8739
	6.70794	16.2256	12.6406	14.3012	8.71605	10.3915	4.29786	6.97465	13.5526	10.7829	4.84214	24.5076	239.067	0.10105	0.0856914	0.803822	1.95352	267.153	-707.213			11.858	11.1362	8.27503	13.3775
	6.34304	15.3725	12.5442	12.3039	8.5067	10.8257	4.08363	6.68403	14.0897	10.4692	4.46539	23.7058	251.66	0.100826	0.085969	0.80717	1.96179	215.593	-435.371			11.4199	10.5454	8.28578	12.8801
	5.80393	14.999	12.3633	10.6498	8.33377	10.8195	3.88819	6.40361	14.4469	10.1199	4.15911	23.3277	262.798	0.100643	0.0865446	0.806783	1.97175	169.994	-177.939			11.0554	9.93437	8.24624	12.5356
	5.37506	15.3631	12.0101	9.56972	7.98014	11.1848	3.74052	6.24646	14.5728	9.76804	4.06665	22.0748	271.32	0.10016	0.0869302	0.806627	1.9832	127.463	60.8892			10.9161	9.57823	8.18659	11.9698
	4.83913	15.8037	11.7876	8.75033	7.79534	11.4568	3.45479	6.21984	14.3163	9.02802	3.9837	20.0445	277.278	0.0994316	0.0876016	0.813806	1.98821	76.7276	252.685			10.8101	9.33416	7.99699	11.0187
	4.6636	16.1303	11.6561	7.64357	7.66379	11.8283	3.29526	6.31394	14.0107	8.41357	3.81377	18.9613	279.74	0.0989347	0.0878099	0.821668	1.98961	18.9556	398.817			10.8167	9.04522	7.87329	10.3962
	4.46549	16.2805	11.3084	6.85697	7.7954	11.897	3.22702	6.50467	13.4285	8.10513	3.82606	18.6324	277.978	0.0981807	0.0880075	0.819992	1.98569	-34.9519	509.963			10.6848	8.84978	7.72005	10.1879
	4.32162	16.4304	10.6604	6.437	8.05331	12.1731	3.0159	6.4142	12.8523	7.61501	3.82867	17.5632	272.53	0.0982161	0.088002	0.819659	1.9889	-80.5934	583.016			10.4708	8.8878	7.42746	9.66897
	4.27436	16.7982	9.71291	6.39767	8.12072	12.348	2.88684	6.47914	11.9214	7.20688	3.82643	15.8468	264.804	0.0986298	0.0880403	0.813274	1.99927	-126.212	628.11			10.2618	8.95547	7.09581	8.96004
	4.22462	16.9109	9.3983	6.19574	8.25887	12.4434	2.74274	6.54456	10.9856	7.03194	3.861	14.6297	255.739	0.098302	0.08812	0.809986	2.00835	-179.833	648.41			10.1779	8.96601	6.75764	8.50753
	4.1705	17.3063	9.10342	6.07663	8.38817	12.4283	2.65499	6.63782	9.89167	6.74868	3.92892	13.7301	245.843	0.0981489	0.0879975	0.810447	2.00938	-232.493	648.107			10.1934	8.96436	6.39483	8.13589
	4.12046	18.055	8.53907	5.84329	8.51283	12.6881	2.83412	6.91201	8.93915	6.77736	4.11885	12.5084	235.297	0.0983225	0.0877043	0.806431	2.00946	-276.718	632.614			10.2382	9.01473	6.22843	7.80154
	4.08494	18.8214	8.4445	5.56777	8.65724	12.508	2.83549	7.08857	8.1531	6.78685	4.31114	11.4963	221.673	0.0983074	0.0882427	0.811118	2.01138	-318.353	612.542			10.4503	8.911	6.02572	7.53144
	4.02197	19.4611	8.31311	5.49849	8.72993	12.7134	2.903	7.44922	7.41117	6.79687	4.48235	10.6422	212.5	0.0985238	0.0881133	0.816418	2.01245	-365.693	594.844			10.5987	8.9806	5.92113	7.30715
	3.94183	22.0281	8.23588	5.54092	8.97867	12.8612	2.96874	7.93811	7.32673	6.94767	4.75245	10.5255	207	0.0990273	0.0881022	0.818464	2.00441	-415.287	584.205			11.4019	9.12694	6.07786	7.40854
	3.85664	23.5367	8.16457	5.50161	9.20315	12.7875	2.95255	8.62817	6.9672	7.13258	5.01881	10.4933	205.917	0.0996564	0.0880622	0.819321	2.00646	-459.525	586.771			11.8526	9.16407	6.18264	7.54823
	3.82516	25.3436	8.0258	5.56522	9.17372	12.6653	2.93943	9.39695	6.94525	7.22433	5.22866	10.4238	202.847	0.100337	0.0879344	0.826249	2.00966	-501.344	598.412			12.3982	9.13475	6.42721	7.62559
	3.6747	27.1567	7.92357	5.57918	8.99725	12.5582	2.9594	9.97096	6.98898	7.42528	5.44179	10.5446	199.425	0.100652	0.0876136	0.832655	2.0178	-549.066	612.457			12.9183	9.04488	6.63978	7.8039
	3.47633	28.7545	7.83506	5.73038	8.71531	12.5591	2.96885	10.7054	6.9234	7.53956	5.76538	11.0258	197.568	0.101099	0.0872337	0.844753	2.01499	-598.409	627.319			13.3553	9.00161	6.86588	8.11025
	3.43608	30.818	7.60062	5.71646	8.67009	12.6102	2.95229	10.9542	7.02129	7.67387	6.0382	11.5519	197.743	0.101442	0.0869733	0.852259	2.01039	-640.979	641.828			13.9516	8.99892	6.97591	8.42133
	3.48712	32.1802	7.23029	5.87198	8.62432	13.0004	2.89605	11.1383	6.96068	7.95103	6.29817	11.955	197.592	0.102339	0.0865249	0.851645	2.002	-678.39	654.187			14.2992	9.16557	6.99835	8.73472
	3.41455	32.6332	6.94968	6.07449	8.26306	13.0029	2.79921	11.1506	6.8826	8.22455	6.4157	12.5789	195.925	0.103245	0.0860078	0.853231	2.00394	-718.31	663.437			14.3325	9.11348	6.94415	9.07304
	3.56563	32.9651	6.80341	6.42101	8.16782	13.1438	2.66536	11.3495	6.92201	8.66428	6.39574	13.1772	194.85	0.104412	0.0854847	0.854206	2.00243	-760.513	668.948			14.4447	9.24421	6.97895	9.41243
	3.61411	33.4636	6.75484	6.74458	7.91895	13.1449	2.53658	11.4744	6.83835	9.14677	6.37451	13.3313	194.347	0.105087	0.0849718	0.852967	2.00262	-798.527	670.939			14.6108	9.26947	6.94979	9.61753
	3.90319	33.0211	6.59788	7.21343	7.63863	13.2469	2.43381	11.2838	6.71672	9.56699	6.42178	13.7172	190.548	0.105286	0.0849876	0.852583	1.99614	-827.322	671.125			14.5074	9.36632	6.81146	9.902
	3.99158	30.6716	6.65411	7.85988	7.24298	13.2856	2.36536	10.9543	6.84128	10.141	6.28286	13.697	184.725	0.104987	0.0852071	0.847495	1.99328	-855.149	667.724			13.7724	9.46283	6.72032	10.0403
	3.95661	29.1114	6.59612	8.52933	6.91278	13.2343	2.31881	10.5072	6.78765	10.5159	6.11112	13.6954	179.015	0.104574	0.0852504	0.840581	1.97796	-882.421	660.775			13.2214	9.55881	6.5379	10.1075
	4.043	27.7588	6.62886	8.98113	6.55931	13.3655	2.33177	10.1867	6.92705	10.9114	6.11254	13.7161	171.574	0.104225	0.0854351	0.831569	1.96266	-905.319	652.062			12.8102	9.63532	6.48183	10.2467
	4.45195	27.0688	6.65238	9.36073	6.35016	13.3831	2.28295	9.60849	7.06409	11.561	5.90502	13.8573	164.352	0.103867	0.0851488	0.815631	1.94966	-919.774	642.727			12.7244	9.698	6.31851	10.4411
	4.88498	25.7128	6.67779	10.0576	5.92093	13.2705	2.24746	9.23196	7.07989	12.0718	5.81688	13.509	160.654	0.103467	0.0847845	0.79758	1.93731	-932.162	632.215			12.4252	9.7497	6.18644	10.4659
	5.18778	24.3008	6.77584	10.5542	5.62015	12.8832	2.19656	9.13014	6.97324	12.4414	5.76364	13.2985	159.373	0.103318	0.0844754	0.799761	1.93453	-944.692	621.325			12.0881	9.68585	6.09998	10.5012
	5.18406	24.0162	6.96377	11.0982	5.31208	12.7257	2.23215	9.2323	7.02074	12.5878	5.72484	13.113	155.795	0.102427	0.0846995	0.799495	1.92704	-954.161	610.247			12.0547	9.71199	6.16173	10.4752
	5.77545	25.23	7.15237	11.7421	4.92671	12.3975	2.18617	9.4757	6.89762	12.9033	5.77257	12.5768	153.207	0.101023	0.0844694	0.797134	1.9211	-957.828	600.21			12.7193	9.68878	6.1865	10.4176
	5.65752	26.5713	7.37039	12.4227	4.74323	12.0344	2.1899	9.78366	7.00592	13.2128	5.90365	12.5208	151.315	0.0999427	0.0848165	0.797701	1.92115	-959.129	590.262			13.1997	9.73344	6.3265	10.5457
	5.55403	27.0617	7.70714	12.6502	4.4798	11.658	2.22429	10.5969	7.03142	13.45	6.05405	12.6511	150.903	0.0997142	0.0846133	0.798437	1.91582	-962.869	578.631			13.4409	9.59601	6.61754	10.7184
	5.89216	27.9586	7.88277	12.8566	4.27915	11.1234	2.16331	11.3671	7.09537	13.9102	6.2048	12.9938	152.753	0.100003	0.0840101	0.797504	1.91884	-966.808	566.254			13.9112	9.41969	6.87526	11.0363
	6.30904	28.6658	8.21103	12.8566	4.06974	11.0743	2.16004	12.1602	6.95651	14.2659	6.55139	13.7314	152.615	0.100148	0.0831112	0.796968	1.92316	-967.911	554.613			14.3953	9.33354	7.09225	11.5162
	6.40796	28.8018	8.77391	12.8489	3.90364	10.9572	2.17032	12.6549	6.88669	15.1615	6.76769	14.5935	151.368	0.100532	0.0822223	0.797897	1.928	-967.835	543.461			14.6612	9.23657	7.2373	12.1742
	6.23522	28.3991	9.32119	13.0547	3.8496	10.6071	2.1729	13.2879	6.80827	15.9609	6.95736	15.635	152.321	0.100564	0.0813868	0.795756	1.92887	-970.074	531.82			14.6518	9.17048	7.42301	12.8511
	5.79434	28.03	9.7298	13.3588	3.79372	10.5658	2.20696	13.41	6.78092	17.0172	7.3775	16.8059	154.105	0.101089	0.0818254	0.799078	1.93373	-973.315	519.001			14.5181	9.23944	7.46595	13.7336
	5.31021	27.567	10.3803	13.186	3.73495	10.4039	2.26077	14.1918	6.77193	17.4583	7.66409	17.9235	156.452	0.100949	0.0826196	0.802968	1.94238	-974.238	505.42			14.4192	9.10829	7.74149	14.3486
	4.95395	27.3872	10.6415	13.2958	3.60127	10.295	2.27034	15.0045	6.75144	18.5517	7.88463	18.7371	162.24	0.100742	0.0827433	0.801355	1.94423	-973.385	491.559			14.3275	9.06402	8.00877	15.0578
	4.63483	26.4396	11.1588	13.4539	3.53233	10.2381	2.30174	15.7628	6.66787	19.6384	8.14893	20.121	175.13	0.101379	0.0822971	0.805354	1.94967	-974.009	474.57			14.0777	9.07479	8.24415	15.9694
	4.19316	23.6397	11.8253	13.6037	3.51995	10.3774	2.33146	16.4473	6.56766	20.6779	8.27161	20.6337	192.156	0.101842	0.0826009	0.812118	1.95771	-975.548	455.437			13.2194	9.16702	8.4488	16.5277
	4.03958	22.1765	11.9637	13.7738	3.51257	10.5925	2.30684	16.6832	6.48461	21.2946	8.46962	21.2571	213.7	0.101865	0.0827304	0.820106	1.96026	-975.627	435.069			12.7266	9.29296	8.49156	17.0071
	3.79352	20.3235	12.1672	13.9923	3.4938	10.7758	2.3343	17.0522	6.36354	21.7819	8.74628	21.7832	234.973	0.10206	0.0819643	0.831495	1.96926	-974.043	414.412			12.0947	9.42063	8.58336	17.4372
	3.29074	18.5387	12.2008	14.3085	3.55837	10.8542	2.37915	17.0935	6.41358	22.7527	8.80877	21.8909	256.57	0.101907	0.0824123	0.849015	1.972	-973.527	392.24			11.3434	9.57369	8.62873	17.8175
	2.74669	17.0329	11.964	14.6165	3.64764	10.7536	2.44351	17.0873	6.55361	22.9805	9.0226	21.8014	277.205	0.102423	0.0826963	0.854701	1.98008	-974.328	368.959			10.5812	9.67257	8.69481	17.9348
	2.47394	16.1356	11.6714	14.949	3.67465	10.7254	2.46843	17.2742	6.51829	23.3341	9.19157	21.5683	297.72	0.102955	0.0835634	0.863772	1.98651	-974.803	344.712			10.0937	9.78302	8.75363	18.0313
	2.37193	15.4397	11.381	15.1726	3.63442	10.7207	2.45464	17.6965	6.4722	23.3035	9.23773	21.2203	314.256	0.103014	0.0840864	0.874732	2.00085	-973.752	319.91			9.73089	9.84256	8.87444	17.9205
	2.3811	15.049	11.2176	14.8084	3.70703	10.7076	2.43716	18.5497	6.33595	23.0803	9.11224	20.6483	325.577	0.103372	0.0835801	0.886907	2.01173	-973.225	294.772			9.54922	9.74102	9.10761	17.6136
	2.33024	14.6225	11.0091	14.8426	3.73372	10.5071	2.44344	18.6665	6.43464	23.2525	9.07031	20.021	331.509	0.103793	0.0834292	0.904518	2.01682	-973.993	268.759			9.32061	9.69448	9.18154	17.4479
	2.35801	14.4874	10.9638	14.4077	3.8267	10.4256	2.47799	18.8444	6.52265	23.1679	8.89186	19.167	332.907	0.103639	0.0834456	0.924052	2.02658	-974.838	240.887			9.26973	9.55332	9.28168	17.0756
	2.33458	14.9192	10.4606	14.0266	3.87415	10.1204	2.45068	18.356	6.62958	22.9017	8.75882	18.2236	328.721	0.103479	0.0832813	0.937345	2.03678	-974.378	212.365			9.23813	9.34037	9.14544	16.628
	2.38391	15.8203	10.3412	13.4893	3.93547	9.98046	2.50029	17.7345	6.77042	22.984	8.66703	17.4432	318.386	0.103471	0.082728	0.94266	2.04679	-973.821	180.055			9.51516	9.13507	9.00174	16.3647
	2.41726	16.156	10.0385	12.7585	3.96505	9.69321	2.5332	17.2969	6.95593	23.0407	8.42628	16.8679	303.874	0.103187	0.0826706	0.944408	2.05649	-974.506	141.86			9.53725	8.80558	8.92867	16.1116
	2.54244	16.8806	9.76569	12.2381	4.08486	9.50591	2.50206	16.7434	7.11705	22.9491	8.03052	16.0041	286.449	0.102852	0.0824942	0.957572	2.06078	-975.21	100.632			9.72958	8.60961	8.78752	15.6612
	2.59773	17.1814	9.86599	11.9554	4.1336	9.42573	2.47327	16.2977	7.09587	22.8148	7.86818	15.2012	269.711	0.102558	0.0822779	0.967408	2.0663	-975.101	56.085			9.8817	8.50492	8.6223	15.2948
	2.59228	17.6958	9.82819	11.384	4.09205	9.23478	2.48639	15.519	7.14734	22.7997	7.55696	14.1487	253.367	0.101867	0.0817694	0.982384	2.06698	-974.83	7.57527			10.0388	8.23696	8.38425	14.8351
	2.60118	18.2853	10.0033	10.9425	4.17235	9.0972	2.48775	14.477	7.18399	22.3274	7.23507	13.3499	233.538	0.101056	0.0811783	0.988986	2.06905	-975.054	-43.4064			10.2966	8.07069	8.04957	14.3041
	2.56523	18.9153	10.1908	10.4831	4.19296	8.86833	2.61906	13.4185	7.25838	21.8889	6.92436	12.2711	215.327	0.1003	0.0805918	0.991586	2.07606	-975.452	-88.0022			10.5571	7.84812	7.76531	13.6948
	2.48975	18.9529	10.3062	9.99009	4.26507	8.68839	2.71314	12.0259	7.43969	22.2391	6.7928	11.445	199.2	0.099722	0.0799114	0.991138	2.08173	-975.359	-133.576			10.5829	7.64785	7.39291	13.4923
	2.47506	19.0073	10.9035	9.70119	4.30859	8.71134	2.87006	10.2408	7.37253	22.1333	6.63555	10.7756	185.744	0.0996705	0.0797701	0.98688	2.1001	-974.915	-186.836			10.7953	7.57371	6.82778	13.1815
	2.59561	19.3097	11.2169	9.51109	4.49918	8.63764	3.09593	9.46262	7.49048	22.1316	6.41811	9.92081	175.598	0.0997528	0.0798883	0.983739	2.10717	-974.918	-240.895			11.0407	7.5493	6.68301	12.8235
	2.81773	20.4821	11.324	9.41896	4.72731	8.99711	3.13123	9.12411	7.55754	21.3606	6.17954	9.43686	164.925	0.0995789	0.0796543	0.98367	2.10607	-975.145	-289.712			11.5413	7.71446	6.60429	12.3257
	2.89345	21.3572	11.57	9.91908	5.18044	9.65111	3.16561	8.94491	7.78849	21.4965	6.02148	8.77155	157.852	0.0997031	0.0795425	0.981718	2.10788	-974.785	-336.31			11.9402	8.25021	6.633	12.0965
	3.00513	22.3202	11.917	10.5448	5.51162	10.4231	3.23025	8.5483	7.9446	21.4404	5.83038	8.24927	155.504	0.0995365	0.079726	0.977311	2.10841	-974.44	-381.876			12.4141	8.82651	6.57438	11.84
	3.19377	23.4461	12.1713	11.1749	6.34811	11.2515	3.31429	8.16273	8.30727	21.2675	5.61686	8.05797	155.063	0.0994833	0.0799152	0.966167	2.10174	-974.349	-409.183			12.9371	9.59152	6.59476	11.6474
	3.39894	25.1818	12.0643	12.7468	7.20791	12.3763	3.44078	7.93973	8.76495	21.501	5.28722	8.08046	152.501	0.0998361	0.080293	0.953022	2.0947	-974.317	-349.253			13.5484	10.777	6.71515	11.6229
	3.80465	25.8665	12.3838	16.1872	7.99177	13.5275	3.54731	7.72539	8.86055	21.4571	5.12526	8.31136	148.686	0.099773	0.0813097	0.94122	2.07987	-973.752	-184.035			14.0183	12.5688	6.71108	11.6312
	4.13752	26.9696	12.5379	18.5141	8.9145	14.417	3.67639	7.66903	9.30874	21.351	4.91833	8.74662	143.587	0.0996832	0.0816892	0.933618	2.06934	-973.085	97.9631			14.5484	13.9485	6.88472	11.672
	4.62801	28.0283	12.7486	20.4637	9.6936	15.4135	3.76507	7.66508	9.42904	21.2308	4.74689	9.18126	139.18	0.0990472	0.0821096	0.927457	2.06701	-972.446	480.836			15.135	15.1903	6.95306	11.7197
	4.9196	29.2738	12.8513	23.0284	10.4914	16.6907	3.89985	7.60554	9.36166	21.3966	4.49086	9.87923	134.935	0.0988312	0.0821147	0.918284	2.05127	-971.433	933.854			15.6816	16.7369	6.95568	11.9222
	5.25239	30.2043	12.8401	25.5753	11.2567	18.1346	3.83801	7.61987	9.32827	20.9364	4.34952	10.5045	130.477	0.0984397	0.0818551	0.90409	2.03599	-969.994	1409.02			16.0989	18.3222	6.92872	11.9302
	5.4807	30.8943	13.4035	26.8343	11.9315	19.3191	3.8201	7.57169	9.25297	21.1308	4.18181	11.6691	126.358	0.0984576	0.08179	0.887774	2.0244	-968.687	1913.71			16.5929	19.3616	6.88159	12.3272
	5.54155	30.2854	13.8155	29.2881	12.7935	19.7366	3.98844	7.52474	9.17696	21.431	4.1974	12.3671	122.939	0.0985188	0.0821641	0.875113	2.00992	-967.675	2445.98			16.5475	20.6061	6.89671	12.6652
	5.61922	30.292	14.1869	30.4946	13.626	20.479	4.24312	6.99194	9.06178	21.3698	4.14542	12.8703	117.283	0.0988751	0.0824142	0.862431	2.00209	-966.404	2946.86			16.6994	21.5332	6.76562	12.7952
	5.5794	30.3281	14.4844	31.3027	14.3071	20.6681	4.43231	6.89591	8.97205	20.8333	4.254	13.5046	114.237	0.0991676	0.082013	0.841989	1.98349	-964.603	3471.93			16.7973	22.0927	6.76676	12.864
	5.46315	29.203	14.5385	31.4612	14.4164	21.0317	4.68	6.76449	8.59835	20.0118	4.35898	13.6675	116.29	0.0994011	0.0813328	0.825433	1.97103	-963.151	3957.23			16.4015	22.3031	6.68095	12.6794
	5.37413	28.3823	14.6771	30.9379	14.567	20.6082	5.06481	6.78851	8.59545	19.4259	4.68436	13.5382	120.51	0.100048	0.0799864	0.814461	1.9729	-962.474	4336.73			16.1445	22.0377	6.81626	12.5495
	5.17462	28.1022	14.5197	29.3163	14.5647	20.4709	5.4199	6.88186	8.75627	19.2374	4.7734	13.2934	121.741	0.0999399	0.079525	0.804244	1.97923	-961.699	4637.18			15.9322	21.4506	7.01934	12.4347
	4.978	27.7331	14.5556	27.8954	14.3415	19.9383	5.58393	6.934	8.92377	18.9869	4.94762	13.1841	122.249	0.100682	0.0795603	0.791139	1.97694	-960.478	4794.51			15.7556	20.7251	7.14723	12.3729
	4.55979	26.9714	14.1868	26.2493	14.3703	19.2191	5.56326	7.10272	9.44078	18.9313	5.13783	12.6383	121.751	0.101184	0.0799627	0.778816	1.96813	-959.873	4874.58			15.2393	19.9462	7.36892	12.2358
	4.43956	26.3238	14.3481	24.3901	13.9775	18.1173	5.53211	7.14417	10.5439	18.8207	5.37493	12.3151	121.88	0.101643	0.0809916	0.775173	1.96369	-960.425	4920.99			15.0371	18.8283	7.74006	12.1702
	4.16311	25.4676	13.9314	22.3806	13.5043	16.3701	5.55368	7.1954	11.1825	18.6591	5.65289	12.3136	127.15	0.102271	0.0815644	0.772225	1.96188	-960.924	4943.3			14.5207	17.4183	7.97719	12.2085
	3.87161	24.5565	13.3816	20.6628	12.9792	15.098	5.78075	6.94083	11.7961	18.5638	6.00745	11.558	138.463	0.102618	0.0818744	0.762465	1.96089	-960.554	4949.25			13.9366	16.2466	8.17256	12.0431
	3.87189	23.8705	12.5431	18.1985	11.9829	13.873	5.97126	6.70205	12.4258	17.8415	6.20568	11.7335	150.035	0.102383	0.0815418	0.762164	1.9561	-960.448	4949.6			13.4285	14.6848	8.36635	11.9269
	3.90679	23.089	11.8943	15.8066	11.0669	12.481	6.03941	6.82477	12.9802	17.2416	6.50366	11.5204	160.854	0.102232	0.0816613	0.765413	1.94763	-961.648	4949.19			12.9634	13.1182	8.61479	11.7552
	4.04394	22.1589	11.4972	14.3215	10.2425	11.1089	6.32053	6.94119	13.1583	16.9498	6.81859	11.7077	167.974	0.102268	0.0823562	0.773554	1.93807	-963.041	4950.45			12.5667	11.8909	8.80667	11.8254
	4.14171	21.764	11.0959	12.7927	9.59507	9.89489	6.43345	7.07423	13.5166	16.9111	7.03277	12.1743	169.585	0.101319	0.083298	0.78076	1.94226	-963.26	4947.39			12.3339	10.7609	9.0081	12.0394
	4.18394	21.3581	10.8877	11.6212	8.81833	8.97423	6.38614	7.1004	13.4317	16.5726	7.18471	12.698	166.339	0.100798	0.0837214	0.789065	1.94134	-963.323	4938.8			12.1432	9.80459	8.97275	12.1518
	4.26357	20.7341	10.6591	10.6011	7.94913	7.90952	6.30624	7.16421	13.3464	15.7669	7.42579	13.4041	163.111	0.100843	0.0839824	0.788725	1.93799	-964.868	4928			11.8856	8.8199	8.93894	12.1989
	4.27353	20.0632	10.7521	9.85066	7.23159	7.19297	6.62375	7.05011	13.082	15.2158	7.72388	14.3298	159.225	0.100433	0.0837701	0.789025	1.93625	-966.975	4913.18			11.6963	8.09174	8.91864	12.4232
	4.31796	19.4249	10.6993	8.94996	6.48633	6.61368	6.91149	6.90938	12.5297	14.2619	7.9472	14.8623	157.336	0.100349	0.0832881	0.792598	1.94275	-967.644	4891.43			11.4807	7.34999	8.78354	12.3571
	4.30011	18.8966	10.8587	8.38812	5.9229	6.22938	6.99026	6.76085	11.5651	13.5104	8.12274	15.5372	156.441	0.100112	0.0825996	0.794399	1.95186	-967.518	4862.19			11.3518	6.8468	8.43873	12.3901
	4.17544	19.3582	11.1019	8.18238	5.45045	5.92458	6.98429	6.69442	10.9723	12.9723	8.32861	16.3337	154.744	0.0998669	0.0824455	0.796969	1.96119	-968.85	4833.32			11.5452	6.51914	8.21699	12.5449
	4.1624	20.0491	12.4039	7.7933	4.86799	5.58924	6.86208	6.66504	10.4075	12.4433	8.63275	16.9303	151.882	0.0994691	0.0825347	0.799116	1.96717	-971.303	4794.2			12.2051	6.08351	7.97821	12.6688
	4.01261	20.8243	13.0626	7.84678	4.52184	5.33996	6.62266	6.64761	9.42291	12.0059	9.08098	17.1938	151.29	0.0990838	0.0820285	0.802297	1.98605	-972.209	4749.62			12.6332	5.90286	7.56439	12.7602
	3.85804	21.6022	14.452	7.98712	4.13855	5.20087	6.46463	6.64089	8.89766	11.6389	9.52912	17.838	149.632	0.0983687	0.0818394	0.802208	2.00634	-971.615	4700.9			13.3041	5.77551	7.33439	13.002
	3.7264	22.7287	15.2396	8.02545	3.76023	5.04418	6.11937	6.44635	8.68637	11.3755	10.0445	18.4324	147.745	0.0984732	0.0812659	0.808641	2.03383	-972.249	4644.66			13.8983	5.60995	7.08403	13.2841
	3.73713	23.2502	16.1209	8.10507	3.55879	4.91208	5.98674	6.20283	8.09664	10.8215	10.5804	18.7266	146.02	0.0988975	0.0809825	0.815305	2.05449	-974.485	4577.05			14.3694	5.52531	6.76207	13.3762
	3.60926	23.7124	16.6218	8.99174	3.30973	5.02041	5.7285	6.2296	8.18615	10.5033	11.1825	18.8522	143.771	0.098451	0.0812768	0.827592	2.06709	-975.393	4498.1			14.6478	5.77396	6.71475	13.5127
	3.81381	23.7005	17.1508	9.15209	3.16765	4.98337	5.49003	6.17079	8.09829	10.1708	11.6944	19.188	140.946	0.0990768	0.0810695	0.83142	2.09179	-974.154	4410.41			14.8883	5.7677	6.58637	13.6844
	3.98506	24.004	17.3771	9.16739	3.14504	5.02455	5.10536	6.10794	8.06421	9.97639	12.5489	19.3339	141.539	0.0994782	0.0815316	0.834613	2.11268	-973.778	4308.57			15.122	5.77899	6.42584	13.9531
	4.32391	24.3567	17.2707	9.26254	3.11039	5.08257	4.8213	6.16043	8.08697	9.81859	13.2313	19.7099	147.669	0.0996149	0.0816134	0.844203	2.12331	-975.667	4197.05			15.3171	5.8185	6.35624	14.2533
	4.65448	23.7631	17.2165	9.12253	3.16238	4.96982	4.6747	6.23146	8.05848	9.48261	14.0326	20.146	153.452	0.0996639	0.0814082	0.846638	2.12862	-976.9	4075.49			15.2114	5.75158	6.32155	14.5538
	5.25361	22.8886	17.1051	8.98442	3.24596	4.80879	4.39988	6.25702	7.99121	9.26884	14.4595	20.4324	155.866	0.0991339	0.0807419	0.854411	2.13339	-975.485	3936.45			15.0824	5.67972	6.21604	14.7203
	5.543	22.6518	16.3656	8.78125	3.26245	4.7655	4.23844	6.18247	8.03512	8.83095	15.099	20.7863	160.453	0.0992997	0.0811114	0.864746	2.13175	-974.243	3785.27			14.8535	5.60307	6.15201	14.9054
	5.91378	20.8999	16.0653	8.24524	3.37838	4.62614	4.1325	6.14829	7.91086	8.55614	15.7487	20.5676	168.314	0.0996901	0.0808766	0.871799	2.12704	-975.799	3609.54			14.293	5.41659	6.06388	14.9575
	6.43085	19.3539	15.0048	7.75787	3.70163	4.67386	3.95495	6.26144	7.75428	8.28104	16.0525	20.1825	178.082	0.0999617	0.0808034	0.883059	2.12657	-977.622	3413.29			13.5965	5.37779	5.99022	14.8387
	7.09847	18.2486	14.5957	7.57985	3.93007	4.63226	3.81833	6.43816	7.64777	8.04398	15.8227	19.7317	183.221	0.100381	0.0807033	0.876637	2.12809	-976.414	3205.18			13.3143	5.38073	5.96809	14.5328
	7.5858	17.1187	13.8682	6.9128	4.25431	4.5627	3.62865	6.67152	7.54529	7.76142	16.2488	19.539	188.879	0.100956	0.0805839	0.869946	2.13133	-974.619	2998.71			12.8575	5.24327	5.94849	14.5164
	7.92273	15.8804	13.4541	5.89816	4.71397	4.52446	3.60521	7.33009	7.08153	7.49845	16.3698	19.3444	192.798	0.101449	0.0800127	0.869205	2.14095	-975.835	2780.01			12.4191	5.04553	6.00561	14.4042
	7.8721	15.1903	13.0168	5.84019	5.14678	4.57455	3.42626	8.4621	6.94085	7.13702	16.1374	19.145	195.25	0.101445	0.0797805	0.867874	2.14721	-978.373	2553.27			12.0264	5.18717	6.2764	14.1398
	7.78883	14.5371	13.0973	5.74338	5.43807	4.53516	3.3758	9.69591	6.69434	6.9121	15.865	18.7711	194.771	0.101499	0.0795498	0.868211	2.15563	-977.819	2325.12			11.8077	5.23887	6.58868	13.8494
	7.71918	13.9894	12.9484	5.80155	5.73432	4.58661	3.31666	11.3313	6.72374	6.56167	15.343	18.1265	193.251	0.10124	0.079541	0.868507	2.16326	-975.478	2109.33			11.5523	5.37416	7.1239	13.3437
	7.37823	14.2732	12.9072	6.02514	6.22462	4.76496	3.32447	12.9747	6.85828	6.31129	14.8158	17.9075	194.793	0.101545	0.0795696	0.866636	2.1783	-976.081	1905.05			11.5195	5.67157	7.71915	13.0115
	6.95077	14.3866	12.9263	6.30746	6.61047	4.92431	3.33753	14.1188	6.98943	6.01365	14.0664	17.014	197.116	0.101827	0.0798477	0.859044	2.20115	-979.029	1712.04			11.4212	5.94742	8.14857	12.3647
	6.73769	14.0944	12.5185	6.42386	6.8738	5.17869	3.43615	15.4356	7.22782	6.00853	13.3553	16.6642	195.122	0.102125	0.0793947	0.847759	2.22459	-979.256	1546.85			11.1169	6.15878	8.69985	12.0093
	6.38498	14.5506	12.3134	6.81161	6.95553	5.45948	3.41392	16.5037	7.47635	6.16457	12.5687	16.7942	190.538	0.10213	0.0800369	0.838065	2.24291	-976.511	1400.49			11.083	6.40888	9.13131	11.8425
	5.79102	14.9865	11.6653	7.45125	7.00015	5.73448	3.36821	17.8196	7.91578	6.16443	12.1767	16.3131	184.86	0.102202	0.0801404	0.826076	2.25656	-976.2	1266.51			10.8142	6.72863	9.70118	11.5514
	5.16941	15.2319	11.3205	8.0589	7.01036	5.92976	3.25633	19.2444	8.25885	6.17693	11.5367	16.099	179.147	0.102079	0.0802449	0.815642	2.26336	-979.244	1153.79			10.5739	6.99967	10.2532	11.2709
	4.51729	15.2037	10.9973	8.18671	6.96172	6.19405	3.13109	20.6323	8.50684	6.44185	10.6266	16.1124	169.003	0.101827	0.0802433	0.802127	2.26741	-980.414	1053.91			10.2394	7.11416	10.7567	11.0603
	4.11431	15.4946	10.7502	8.35856	6.66707	6.20791	3.04272	21.5723	8.91139	6.68263	9.64323	15.6644	160.98	0.10165	0.0800676	0.792855	2.27276	-977.526	982.145			10.1197	7.07785	11.1755	10.6634
	4.1006	15.5529	10.5792	8.5316	6.4566	6.38579	2.96774	22.4292	9.1914	6.79714	8.89398	15.5711	157.952	0.101207	0.0798208	0.787354	2.27953	-976.148	928.534			10.0776	7.12466	11.5295	10.4208
	3.95775	15.6849	10.5192	8.60888	6.374	6.48233	2.79335	22.1885	9.36037	7.04492	8.40051	16.3078	153.693	0.101052	0.079679	0.777545	2.28574	-979.101	879.454			10.0539	7.15507	11.4474	10.5844
	3.88	16.0512	10.0828	8.58993	6.06884	6.67012	2.72216	21.3643	9.51565	7.31398	7.79439	16.5952	150.257	0.100827	0.0798312	0.778042	2.28446	-981.203	836.966			10.0047	7.10963	11.2007	10.5679
	3.78481	15.9511	9.76746	8.52383	5.65825	6.90212	2.61643	20.459	9.51429	7.40893	7.18183	16.6019	148.16	0.100722	0.0792404	0.776188	2.27791	-978.591	794.003			9.83447	7.02807	10.8632	10.3975
	3.69968	15.9746	9.71435	8.71787	5.41975	7.21716	2.52868	19.9007	9.49083	7.48706	6.84021	17.1245	149.296	0.100809	0.078799	0.77008	2.27205	-976.127	742.313			9.79619	7.11826	10.6401	10.4839
	3.63496	16.0187	9.75492	8.99704	5.17383	7.57437	2.3788	18.4476	9.44392	7.58318	6.45466	17.219	154.9	0.100284	0.0785874	0.768526	2.2691	-978.581	690.363			9.80288	7.24841	10.0901	10.4189
	3.65671	15.79	9.78101	9.25243	5.06779	7.73227	2.33675	17.4355	9.31512	7.47123	6.0867	17.6955	160.726	0.100301	0.0781194	0.762828	2.25953	-981.797	653.261			9.74257	7.35083	9.69579	10.4178
	3.60831	15.5843	9.89804	9.55733	5.04094	8.46764	2.27487	15.9638	9.20189	7.64284	5.6092	18.4442	164.466	0.0998925	0.0771317	0.761698	2.25419	-979.999	623.668			9.69688	7.68864	9.14685	10.5654
	3.62248	15.448	10.0824	10.4288	4.95311	8.99286	2.2481	14.3722	9.2502	7.57556	5.24627	18.3572	165.737	0.0992775	0.0768899	0.761453	2.26175	-976.586	602.753			9.71761	8.12491	8.62351	10.393
	3.67429	15.5511	10.1442	11.4387	4.88397	9.54011	2.24696	12.9055	9.1006	7.41609	4.86606	18.9101	170.917	0.0989769	0.076685	0.760362	2.27817	-978.109	571.544			9.78987	8.62093	8.08437	10.3974
	3.61573	15.71	10.4006	12.3434	4.91357	10.3485	2.24204	11.3775	8.79163	7.38861	4.6307	19.9397	178.114	0.0985595	0.0766592	0.756705	2.29021	-982.229	537.332			9.90877	9.20183	7.4704	10.653
	3.56319	15.871	10.3079	13.1646	5.09639	11.2017	2.21541	10.1488	8.61412	7.46161	4.41487	19.7531	182.25	0.0983191	0.076816	0.762544	2.30021	-981.458	508.871			9.91402	9.8209	6.99279	10.5432
	3.54127	15.7432	10.326	14.0485	5.56483	12.1576	2.19852	9.36637	8.28635	7.48018	4.23678	19.4968	185.76	0.0980264	0.0767381	0.759049	2.30845	-977.181	488.524			9.87015	10.5903	6.61708	10.4046
	3.48062	16.1132	10.3102	15.3503	6.01742	13.0012	2.18553	9.03374	8.34941	7.53969	4.13051	19.274	191.488	0.0977662	0.077114	0.75278	2.31561	-977.65	471.963			9.96801	11.4563	6.52289	10.3147
	3.53927	16.3669	10.414	16.6721	6.44881	13.9134	2.18434	8.20131	8.39101	7.65622	4.01901	18.9161	198.583	0.0973489	0.0779697	0.749221	2.32675	-982.165	465.365			10.1067	12.3448	6.25889	10.1971
	3.51703	16.8282	10.4742	17.54	6.81521	15.0815	2.17307	8.03094	8.24854	7.63096	3.99639	18.6737	201.181	0.0970685	0.0783953	0.740537	2.33743	-982.502	471.875			10.2731	13.1456	6.15085	10.1004
	3.42551	17.8625	10.8047	19.1037	7.32898	16.1897	2.14971	7.92987	8.18756	7.93345	4.06047	18.2245	200.158	0.0969738	0.0787682	0.737802	2.34801	-977.915	482.69			10.6976	14.2075	6.08905	10.0728
	3.32503	19.0304	11.1904	20.3761	7.71425	16.9603	2.13708	7.98235	8.22507	8.25992	4.06601	17.5798	195.842	0.0968912	0.0792905	0.736832	2.36164	-976.784	495.158			11.1819	15.0169	6.11483	9.96859
	3.33088	20.608	11.398	22.4187	8.15296	17.5337	2.16121	8.0515	8.24463	8.65058	4.13486	17.1249	189.33	0.0962925	0.079427	0.734457	2.36963	-981.293	506.423			11.7789	16.0351	6.15244	9.9701
	3.1984	22.0391	11.8686	24.0949	8.53952	18.4135	2.16717	7.99255	8.16625	9.11197	4.15479	16.3914	181.282	0.0957649	0.0795907	0.737662	2.37045	-983.135	521.67			12.3687	17.016	6.10866	9.88605
	3.20692	23.3284	12.3262	25.2255	8.94912	19.0414	2.20078	7.78372	8.17054	9.72755	4.20354	15.2357	171.875	0.0957058	0.0799404	0.737244	2.36375	-978.884	546.899			12.9538	17.7386	6.05168	9.72226
	3.07757	23.8685	12.3812	26.7604	9.34597	19.4628	2.23121	7.74472	8.36148	10.3347	4.21896	14.2161	164.715	0.0958565	0.0805515	0.741285	2.35143	-976.203	576.95			13.1091	18.523	6.11247	9.5899
	3.03386	24.55	13.1471	28.5139	9.66292	19.6165	2.29637	7.85913	8.43692	10.8377	4.19585	13.5399	161.896	0.0959311	0.0808146	0.736572	2.34508	-980.242	606.655			13.577	19.2644	6.19748	9.52447
	3.01142	25.3723	13.642	29.583	9.61218	19.5101	2.29662	7.68188	8.65565	11.259	4.21642	13.0479	161.155	0.0959519	0.0803224	0.738554	2.34479	-983.989	641.476			14.0086	19.5684	6.21138	9.50775
	3.05928	25.4399	14.1264	29.9838	9.67774	19.4786	2.30659	7.52731	8.52587	11.5694	4.24712	12.7744	156.725	0.0959887	0.0801649	0.736073	2.3415	-980.211	674.649			14.2085	19.7134	6.11993	9.5303
	3.05275	25.3508	14.6945	30.9148	9.80268	19.002	2.30059	7.59443	8.76947	12.1725	4.30675	12.3238	151.427	0.0957762	0.0797509	0.747066	2.32863	-975.878	702.686			14.366	19.9065	6.2215	9.60103
	3.1701	25.5979	14.9223	31.8865	9.82022	18.3351	2.3061	7.53349	8.77757	12.7713	4.27742	11.8634	145.148	0.0956238	0.0797741	0.755798	2.31153	-979.19	727.952			14.5634	20.0139	6.20572	9.63735
	3.22581	26.0793	15.1497	31.8309	9.66185	17.5031	2.28598	7.74375	8.93051	12.8915	4.24165	11.4163	137.34	0.0954921	0.0802103	0.763922	2.29247	-983.91	749.408			14.8183	19.6653	6.32008	9.51647
	3.25838	25.199	15.2112	31.2774	9.5649	16.8235	2.26621	7.97273	9.23113	12.7614	4.18316	10.9768	131.852	0.0957825	0.0806834	0.77244	2.28087	-980.432	769.82			14.5562	19.222	6.49002	9.30711
	3.25603	25.1833	15.3213	30.259	9.46656	15.9932	2.25741	8.15354	9.53676	12.3724	4.14994	10.5735	133.286	0.095964	0.0814473	0.779544	2.26699	-974.494	786.015			14.5869	18.5729	6.64924	9.03194
	3.32424	24.8413	15.1972	29.3003	9.33397	14.6009	2.30172	8.68153	9.88099	12.1372	4.05977	9.94798	142.38	0.096071	0.0813105	0.786841	2.25598	-976.061	792.227			14.4542	17.7451	6.95475	8.71499
	3.27639	24.455	15.3179	28.5032	8.95869	13.3835	2.29695	8.79407	9.94942	11.5351	3.98103	9.59393	152.703	0.095638	0.081098	0.791056	2.25882	-980.263	783.955			14.3498	16.9485	7.01348	8.37003
	3.22924	24.0614	15.4527	27.0045	8.7578	12.452	2.27208	8.76897	10.0376	10.8621	3.89965	9.15063	162.544	0.0954823	0.0808305	0.796911	2.2686	-977.149	762.711			14.2477	16.0714	7.02623	7.9708
	3.20217	23.8849	15.2081	25.9508	8.59952	11.6535	2.24983	8.88007	10.2158	10.3355	3.96631	8.98849	168.045	0.0950204	0.0805816	0.807045	2.25838	-970.282	723.478			14.0984	15.4013	7.11523	7.76345
	3.10752	23.9007	15.3737	24.8252	8.54057	10.6179	2.21869	8.89008	10.4609	9.99811	3.93003	8.63053	169.69	0.0949299	0.0800863	0.819832	2.2504	-969.303	670.261			14.1273	14.6612	7.1899	7.51956
	3.03661	24.3085	15.3052	24.3919	8.33601	9.5134	2.24562	8.99134	10.8359	9.52109	3.96027	8.2324	171.052	0.0944702	0.0800985	0.827354	2.24335	-973.048	604.729			14.2168	14.0804	7.35761	7.23792
	2.93171	24.2523	15.093	23.3444	7.95311	8.69514	2.37024	8.98844	11.003	8.77181	4.09187	8.37245	170.332	0.094366	0.0802963	0.833883	2.23523	-972.5	524.836			14.0923	13.3309	7.4539	7.07871
	2.76058	23.3323	15.2775	22.7013	7.92638	7.71363	2.47067	8.98244	11.0613	8.18908	4.20779	8.29702	171.299	0.0939225	0.0805574	0.834542	2.22611	-966.927	426.037			13.7901	12.7804	7.50479	6.89796
	2.75164	23.1937	15.4212	22.4123	7.84087	6.8237	2.58191	8.71302	10.895	7.83101	4.32311	8.2457	174.995	0.0929108	0.0805932	0.829784	2.21241	-963.96	311.353			13.7888	12.359	7.39665	6.79994
	2.76251	23.2323	15.3398	22.0179	7.62913	6.08568	2.76199	8.53955	10.5503	7.53328	4.54649	8.34388	179.244	0.0923336	0.0805013	0.82796	2.19616	-968.105	183.79			13.7782	11.9109	7.28396	6.80788
	2.72777	22.2473	15.0844	22.0876	7.4128	5.49539	2.9407	8.43616	10.3949	7.58575	4.88648	8.7557	185.42	0.0921677	0.0806148	0.831092	2.17828	-971.227	47.1408			13.3532	11.6653	7.25727	7.07598
	2.71665	21.589	14.7636	21.8917	7.2445	5.17022	3.15592	8.26653	10.1786	7.70076	5.3816	9.28873	191.32	0.0916446	0.0809614	0.837759	2.15229	-966.598	-94.3923			13.0231	11.4355	7.20036	7.45703
	2.83118	21.0016	14.2599	22.0177	7.08278	4.93072	3.66236	8.5668	10.0883	8.08645	5.84041	10.0005	196.894	0.0912548	0.0812773	0.843572	2.12698	-962.405	-238.572			12.6976	11.3437	7.43914	7.97578
	2.88868	20.5501	13.5432	22.1375	6.74264	4.86082	3.98894	8.73733	9.95839	8.62397	6.62774	10.3286	199.977	0.0908573	0.0818485	0.848449	2.10168	-967.386	-382.23			12.3273	11.247	7.56155	8.52675
	2.9677	20.2484	13.0785	22.5019	6.35519	4.83562	4.50432	8.80763	9.59107	9.50236	7.20456	11.1482	206.098	0.0903971	0.0824136	0.846928	2.09128	-972.624	-530.133			12.0982	11.2309	7.63434	9.28503
	3.11395	19.8562	12.2791	22.3827	5.88943	4.72338	4.98774	9.02189	9.29382	10.4193	7.92593	11.8423	212.815	0.0897645	0.0827694	0.843513	2.07626	-966.668	-691.048			11.7498	10.9985	7.76782	10.0625
	3.13671	19.1866	11.6313	22.5073	5.63254	4.71481	5.32721	9.16451	8.60246	12.1118	8.97592	12.9258	222.237	0.0895138	0.0829206	0.838381	2.05873	-925.878	-855.849			11.3182	10.9515	7.69806	11.3379
	3.18406	19.1189	11.0469	22.8162	5.21429	4.8282	5.52301	9.56101	8.30064	14.764	9.82427	14.5017	234.837	0.0892947	0.0830081	0.836584	2.05208	-604.74	-1018.02			11.1166	10.9529	7.79488	13.03
	3.26106	18.7125	9.86204	22.8367	4.8993	5.10733	5.64163	10.0347	8.04762	16.7299	10.8537	16.7391	247.615	0.0897594	0.0832895	0.839193	2.04055	-206.295	-1177.79			10.6119	10.9478	7.908	14.7742
	3.27128	18.7715	9.23282	23.0163	4.61659	5.39922	5.66009	10.2381	7.86068	19.5693	11.8733	18.2184	258.482	0.0899368	0.083225	0.844553	2.02645	222.226	-1331.4			10.4252	11.0107	7.91962	16.5537
	3.25259	19.1082	8.58266	23.1503	4.30173	5.60471	5.81281	10.5664	7.79645	21.8425	12.9028	19.7762	267.153	0.0902821	0.0831692	0.851677	2.0138	668.43	-1489.2			10.3145	11.0189	8.05854	18.1738
	3.15098	19.2187	8.12342	22.3993	4.01373	5.76872	5.79536	10.5799	7.65095	23.9606	14.2329	20.6444	273.678	0.09034	0.0834915	0.847168	1.99333	1135.66	-1653.52			10.1644	10.7273	8.00874	19.6126

## Sheet: P204 U3
	Ra Li	Oi Li	Oe Li	MF Li	ICO Li	LO Li	Ra Re	Oi Re	Oe Re	MF Re	ICO Re	LO Re	EKG	Kippwinkel	Rotwinkel	Kraft x	Kraft y	Druck li	Druck re			Bauch links	Rücken links	Bauch rechts	Rücken rechts
	6.25544	4.91128	15.7693	132.273	20.5474	22.0719	9.49797	30.4669	12.9364	162.347	75.0801	106.863	253.264	0.130647	0.246237	1.91133	2.34306	43	-3281.09			8.97867	58.2973	17.6337	114.764
	6.12543	4.80187	16.0245	124.74	20.3988	23.6235	9.32481	31.1414	12.3635	160.682	73.5651	104.787	256.018	0.130692	0.24642	1.92037	2.32446	32	-3281.51			8.98392	56.2542	17.6099	113.011
	6.15059	4.8147	20.0862	120.829	20.8961	24.6491	9.3256	30.4822	11.9357	152.718	69.9884	102.459	263.18	0.130695	0.246133	1.92969	2.30127	0.947754	-3280.83			10.3505	55.4581	17.2478	108.388
	6.15644	4.82937	23.3787	116.953	21.2996	25.2287	9.02287	29.2538	11.8069	143.923	66.0236	97.6603	271.602	0.130877	0.247085	1.93798	2.28837	12	-3279.99			11.4548	54.4938	16.6945	102.536
	6.26874	5.12695	27.4654	114.556	22.7506	25.8973	8.85207	28.3569	11.8792	136.464	60.4239	92.0606	279.265	0.1311	0.246787	1.94571	2.27307	2769.98	R			12.9537	54.4011	16.3627	96.3163
	6.28607	5.45061	34.248	107.184	23.6981	26.1077	8.41346	27.0691	11.8764	118.483	53.649	85.0537	288.862	0.130959	0.246801	1.94437	2.26935	3161.24	-3280.28			15.3282	52.33	15.7863	85.7286
	6.35498	6.03482	38.4157	101.055	25.012	26.3682	8.21491	25.1664	12.2712	105.764	47.6824	77.3972	293.421	0.130593	0.246717	1.94908	2.27021	3481.93	-3279.94			16.9352	50.8117	15.2175	76.9479
	6.56265	7.31414	41.3434	98.3704	26.4034	27.061	8.05214	22.0037	12.5313	90.9223	41.2943	69.4706	285.642	0.130517	0.246587	1.96063	2.27116	3693.29	-3279.16			18.4067	50.6116	14.1957	67.2291
	7.10017	9.28612	44.1211	96.619	28.3	28.1273	7.87991	18.6291	12.8429	74.8942	36.1244	61.8805	264.407	0.129712	0.246979	1.98461	2.27057	3809.16	-3279.1			20.1691	51.0154	13.1173	57.633
	7.59313	11.725	46.3376	93.3772	30.1896	28.5425	7.56662	17.0364	12.9348	64.4498	32.2515	54.5774	251.343	0.128884	0.246749	2.00406	2.26907	3855.98	-3279.49			21.8853	50.7031	12.5126	50.4263
	8.01967	13.3816	47.675	89.7053	31.6476	29.6052	7.37423	15.9442	13.041	52.1266	27.4139	48.6626	253.239	0.128209	0.247118	2.02312	2.27237	3865.51	-3279.56			23.0254	50.3194	12.1198	42.7344
	8.59126	15.731	48.3794	84.0707	31.9084	29.3318	6.82796	14.0257	13.3174	40.5227	23.7806	43.1777	267.041	0.127261	0.247585	2.04003	2.27903	3855.04	-3279.22			24.2339	48.437	11.3904	35.827
	9.02603	18.4303	47.9898	77.1578	31.8195	29.2157	6.55043	12.8887	13.56	32.437	19.6119	40.3481	275.058	0.126788	0.247918	2.05068	2.281	3831.71	-3279.23			25.1487	46.0643	10.9997	30.799
	9.2633	20.1052	45.8074	70.3845	31.8104	29.7845	6.3706	12.1275	13.9609	27.9378	17.0164	35.869	271.948	0.126087	0.247702	2.04849	2.2838	3796.9	-3279.3			25.0586	43.9931	10.8197	26.9411
	9.95528	21.3823	43.7303	58.92	31.6243	30.3392	6.60656	12.1076	15.0248	24.6654	15.4502	33.8152	266.811	0.125435	0.246972	2.05375	2.2943	3749.42	-3279.36			25.0226	40.2945	11.2463	24.6436
	10.7998	23.0688	40.6114	52.0837	30.995	30.2571	6.7279	12.0613	16.1521	23.0568	14.2266	32.661	263.09	0.124591	0.247526	2.05592	2.30274	3692.46	-3279.38			24.8267	37.7786	11.6471	23.3148
	11.5771	23.5345	35.4868	47.67	30.7614	30.8335	6.73827	12.5465	16.9225	22.1693	13.4902	32.2108	257.708	0.12423	0.248513	2.06214	2.30227	3626	-3279.69			23.5328	36.4216	12.0691	22.6235
	11.7602	24.0946	32.7047	42.92	30.5588	32.1018	6.79525	12.8602	17.6007	21.9101	13.4778	32.239	255.366	0.124531	0.249029	2.0587	2.31094	3547.55	-3279.81			22.8532	35.1935	12.4187	22.5423
	11.6601	24.3013	28.4814	39.3484	31.1901	33.3592	6.98108	13.3446	19.7767	23.1174	13.7077	31.9526	260.646	0.12458	0.249322	2.06251	2.31221	3459.18	-3279.72			21.4809	34.6325	13.3674	22.9259
	11.3225	23.2016	24.7257	36.1564	31.6883	34.6606	7.01776	14.5199	20.7931	22.8142	14.0737	31.3824	270.853	0.124631	0.249524	2.05606	2.30635	3363.58	-3280.03			19.7499	34.1685	14.1103	22.7568
	11.1275	21.7292	21.6719	33.6121	32.6522	36.1225	7.06555	15.3498	21.7154	22.4401	14.7608	30.1039	278.085	0.124861	0.249842	2.04666	2.30851	3259.82	-3280.53			18.1762	34.129	14.7103	22.4349
	10.5923	20.3122	19.9371	33.7803	33.3147	38.2374	7.10201	16.1121	22.1702	23.2783	14.9537	29.2431	273.231	0.125152	0.249435	2.02719	2.30548	3150.69	-3280.48			16.9472	35.1108	15.1281	22.4917
	10.1981	18.8839	19.3587	33.8931	35.8368	40.6733	7.03364	16.9446	22.3739	24.4251	15.1606	29.0406	260.052	0.125534	0.249286	2.00655	2.30409	3038.58	-3280.03			16.1469	36.801	15.4507	22.8754
	9.82982	16.9151	18.8612	33.7689	37.5625	41.9296	6.97562	17.6694	22.6382	25.9766	15.9854	27.8702	246.278	0.125266	0.249093	1.99972	2.30205	2926.34	-3280.26			15.202	37.7537	15.7611	23.2774
	9.76164	15.1483	18.4542	33.4626	38.67	42.2116	6.98207	18.3946	22.155	28.2181	16.5601	27.0396	237.284	0.125257	0.248746	2.00191	2.30318	2813.78	-3281.17			14.4547	38.1147	15.8439	23.9393
	9.52014	13.84	17.98	33.456	39.8202	42.6263	6.8211	18.7546	21.6533	28.7809	17.65	26.0067	230.999	0.125216	0.249679	2.00478	2.30987	2704.68	-3281.32			13.78	38.6342	15.743	24.1458
	8.71302	12.1206	17.4035	33.1099	40.7745	43.1422	7.44787	18.8727	20.4651	29.1966	18.031	23.2135	223.476	0.124938	0.2501	2.01412	2.31427	2595.48	-3280.28			12.7457	39.0089	15.5952	23.4804
	8.04557	11.5414	17.16	32.8421	42.0898	42.6459	7.95519	18.8453	19.9277	30.4918	19.0242	20.3654	218.566	0.124697	0.249756	2.00898	2.32299	2485.55	-3279.97			12.249	39.1926	15.576	23.2938
	8.30914	10.3285	17.0266	32.5266	42.0722	40.9852	8.40298	18.5294	19.4511	31.3692	20.8885	18.7127	215.411	0.123724	0.249869	1.99645	2.32362	2376.2	-3281.38			11.8881	38.528	15.4611	23.6568
	8.49322	10.1708	16.2465	31.3399	41.5742	38.8913	8.51625	18.1719	19.2918	30.5406	21.7539	15.875	208.054	0.123517	0.25034	1.98799	2.33164	2270.04	-3281.86			11.6368	37.2685	15.3267	22.7231
	8.35261	9.98728	15.7306	29.6145	40.5263	37.2556	8.58984	17.2975	19.3681	32.302	22.7989	14.9628	194.265	0.12404	0.250249	1.98278	2.34307	2160.82	-3280.41			11.3568	35.7988	15.0852	23.3546
	8.34152	9.66217	15.4126	26.9183	38.7629	34.2289	8.6846	16.5981	18.9235	33.7531	23.4922	13.7645	182.372	0.123915	0.250548	1.98551	2.34996	2045.12	-3279.66			11.1388	33.3034	14.7354	23.6699
	8.54495	9.32973	14.3097	22.5985	37.0581	30.8926	8.70246	15.9095	19.3709	33.9566	24.2886	12.7617	183.069	0.123908	0.250274	1.98418	2.35463	1924.9	-3281.35			10.7281	30.1831	14.6609	23.669
	8.68612	9.05546	13.4978	18.9659	35.5216	26.9401	8.73076	14.8442	20.1264	33.4837	24.8147	11.6997	194.335	0.123691	0.250909	1.97616	2.36034	1795.34	-3282.82			10.4131	27.1425	14.5671	23.3327
	8.79213	9.13747	12.6543	16.6467	33.9766	24.3698	8.84183	13.7852	20.7503	32.4219	24.9222	10.9655	211.558	0.123723	0.251431	1.9666	2.36935	1660.19	-3281.2			10.1946	24.9977	14.4591	22.7699
	8.89037	9.03657	11.7656	14.743	32.5001	23.6685	9.07224	12.8497	21.3334	31.2307	24.9999	11.1444	230.754	0.123903	0.251694	1.95092	2.36531	1518.78	-3279.51			9.89751	23.6372	14.4184	22.4583
	8.42149	9.18948	11.2924	13.8704	31.1434	22.0827	8.99737	11.8935	22.1213	30.5028	24.4827	12.0006	252.197	0.124044	0.25071	1.93063	2.36421	1371.25	-3281.33			9.63446	22.3655	14.3374	22.3287
	8.63683	9.17044	11.0835	13.3452	28.9958	20.643	8.5563	10.907	23.3097	29.6558	23.8804	12.258	273.72	0.124435	0.25024	1.92034	2.35971	1217.93	-3283.96			9.63026	20.9946	14.2577	21.9314
	8.46302	9.42892	10.9834	13.0292	27.2611	20.4678	8.09319	10.5546	24.1786	28.2824	23.1468	12.3667	292.356	0.124834	0.249922	1.92095	2.35269	1053.88	-3282.54			9.6251	20.2527	14.2754	21.2653
	7.77564	8.95065	10.9017	13.1018	25.9319	22.2491	7.43591	10.0267	25.0007	26.6393	21.8973	12.7491	302.2	0.125718	0.249751	1.915	2.35446	888.559	-3279.99			9.20933	20.4276	14.1544	20.4286
	7.46846	8.12026	11.7879	12.9744	23.8676	23.1911	7.13613	9.6367	26.0771	24.4909	21.0257	12.8364	306.808	0.125804	0.249549	1.90898	2.3478	719.344	-3281.42			9.12555	20.011	14.2833	19.451
	7.30727	7.90405	12.4115	12.9213	23.4605	24.2407	6.94869	9.28056	26.6254	21.5521	19.6135	12.7449	316.504	0.12605	0.24953	1.91016	2.34328	549.967	-3285.2			9.20761	20.2075	14.2849	17.9702
	6.912	7.69838	13.0654	12.7639	22.7104	25.1071	6.9644	9.02054	27.137	19.3036	18.5706	13.2973	324.845	0.126217	0.248606	1.90964	2.34224	385.791	-3284.72			9.22527	20.1938	14.374	17.0572
	6.64793	7.37014	13.8858	12.5394	21.6758	25.9941	6.91018	9.02823	28.2226	18.3149	17.4293	13.8815	324.906	0.126314	0.248226	1.91078	2.3335	223.639	-3280.88			9.30128	20.0697	14.7204	16.5419
	6.35995	7.3858	14.1587	12.4826	20.2396	26.0984	6.98215	8.72951	28.6861	16.1164	16.1914	14.4043	319.451	0.126777	0.247321	1.92049	2.33633	59.8615	-3281.14			9.30147	19.6069	14.7992	15.5707
	6.13321	7.30461	14.6156	12.5096	19.2652	26.6338	7.20088	8.76802	29.4015	14.7644	15.262	14.4491	308.854	0.126884	0.246837	1.92752	2.33156	-99.7388	-3285.94			9.35115	19.4695	15.1235	14.8252
	6.10649	7.39758	15.0196	12.118	17.7741	26.4925	7.46332	8.83593	31.3501	14.025	14.2227	14.5598	297.936	0.126714	0.246387	1.93077	2.32973	-252.512	-3286.77			9.50788	18.7949	15.8831	14.2692
	5.98614	7.19711	15.3738	11.9673	17.0612	26.3957	7.66147	9.05992	32.9289	13.183	14.1424	14.1711	286.213	0.12666	0.246884	1.94517	2.33443	-395.469	-3281.85			9.51902	18.4748	16.5501	13.8321
	5.72037	7.41946	15.9552	11.697	15.9336	26.4539	7.87656	9.48517	35.076	12.5484	13.9377	14.5746	267.639	0.126434	0.247245	1.95193	2.3324	-517.042	-3280.27			9.69835	18.0282	17.4792	13.6869
	5.92818	7.43108	17.0555	11.2382	14.2714	25.873	8.04939	9.65195	37.2385	12.2573	13.9878	14.9355	248.898	0.126697	0.247722	1.96205	2.33013	-624.852	-3285.72			10.1383	17.1275	18.3133	13.7269
	6.26648	7.96824	17.9151	11.2464	13.4849	24.4426	8.20505	9.82818	40.3317	11.8709	13.9319	15.0637	240.535	0.127053	0.24802	1.96775	2.32629	-713.386	-3288.2			10.7166	16.3913	19.455	13.6222
	6.49819	8.3626	19.2408	11.1249	12.9353	23.3543	8.26474	10.1462	42.5051	11.8284	13.7929	15.7413	242.892	0.126719	0.248939	1.97426	2.31528	-789.367	-3282.83			11.3672	15.8048	20.3053	13.7875
	6.73562	8.85394	20.0579	11.0112	12.3711	22.9188	8.32269	10.8716	45.1884	11.9261	13.7888	16.4133	242.823	0.126851	0.249283	1.97504	2.31233	-850.821	-3279.09			11.8825	15.4337	21.4609	14.0427
	7.06185	9.49022	20.5435	10.9419	11.3795	21.3929	8.48946	11.2437	47.2228	11.7831	13.885	16.5419	242.996	0.127902	0.250782	1.96955	2.31217	-898.921	-3284.15			12.3652	14.5714	22.3187	14.07
	7.36639	10.2517	20.9235	10.7701	11.018	20.6539	8.58895	11.3675	49.5578	11.4323	14.3638	16.7382	251.257	0.128057	0.251304	1.97174	2.30862	-934.436	-3288.9			12.8472	14.1473	23.1714	14.1781
	7.45515	11.1505	21.0937	10.9654	10.6993	19.7365	8.68956	11.7802	53.268	11.1531	14.7623	17.2509	259.068	0.128303	0.252402	1.97017	2.30709	-955.45	-3284.04			13.2331	13.8004	24.5792	14.3887
	8.02847	12.0022	21.7247	10.9015	10.1367	18.966	8.58581	11.9617	56.2302	11.2379	15.5502	17.7969	266.915	0.128572	0.25357	1.96776	2.3095	-966.998	-3277.95			13.9184	13.3347	25.5926	14.8616
	8.66133	12.5502	22.7222	11.1055	9.88615	19.311	8.60708	11.9097	58.6312	11.4855	16.1231	19.026	268.875	0.129003	0.253993	1.95835	2.31248	-971.755	-3281.81			14.6446	13.4342	26.3827	15.5449
	9.08014	13.3137	23.2221	11.2228	9.88206	19.6226	8.57838	12.0851	60.0249	11.7953	16.1492	19.1984	268.3	0.12899	0.25449	1.94694	2.32491	-973.454	-3288.99			15.2053	13.5758	26.8961	15.7143
	9.13457	14.1497	23.2426	11.3714	10.0063	20.5069	8.2078	12.1914	61.7909	11.9326	16.3153	20.0087	268.3	0.128874	0.25472	1.93809	2.33966	-974.849	-3285.85			15.509	13.9615	27.3967	16.0855
	9.06734	14.4646	22.7498	11.3381	10.2663	21.5578	8.2106	12.3129	62.1549	11.8675	16.2786	21.3685	268.286	0.127971	0.255155	1.92532	2.35484	-975.278	-3277.57			15.4273	14.3874	27.5595	16.5049
	8.91824	14.9438	21.9915	11.3228	10.5054	22.8373	8.21891	12.4311	61.0781	11.9349	16.5799	22.8744	262.756	0.127712	0.255614	1.9109	2.36961	-975.41	-3279.65			15.2845	14.8885	27.2427	17.1297
	8.76437	15.5679	20.5545	11.182	10.3183	23.566	8.26196	12.2849	60.6988	11.9554	16.7204	24.1893	253.073	0.127723	0.255598	1.88914	2.38669	-976.225	-3288.95			14.9623	15.0221	27.0819	17.6217
	8.67238	15.6483	19.1745	11.2843	10.2805	24.415	8.28849	11.9085	59.6498	12.0436	16.9571	25.959	238.131	0.127815	0.25598	1.88659	2.40531	-976.992	-3288.13			14.4984	15.3266	26.6156	18.3199
	8.37804	15.7066	18.6771	11.3737	10.5207	24.8531	8.57449	11.9289	57.766	12.0285	17.1342	28.0005	222.649	0.127584	0.25577	1.88274	2.42118	-977.708	-3278.26			14.2539	15.5825	26.0898	19.0544
	8.07921	15.7439	18.7859	11.6165	10.6341	25.7338	8.59082	12.2202	56.416	12.362	17.1404	32.2061	209.726	0.127603	0.256226	1.88462	2.43146	-977.819	-3277.55			14.203	15.9948	25.7423	20.5695
	7.91582	16.1891	19.0171	11.5249	10.5205	26.4153	8.65961	12.4245	53.4064	12.5378	17.2844	36.0618	201.674	0.127788	0.25551	1.89214	2.44037	-977.945	-3287.48			14.374	16.1536	24.8302	21.9613
	7.49408	16.2729	19.7123	11.456	10.6202	27.4696	8.64589	12.8719	52.3193	12.9514	17.5661	38.3736	197.263	0.127655	0.255289	1.90573	2.44911	-977.409	-3290.01			14.4931	16.5153	24.6123	22.9637
	7.10447	16.591	19.5073	11.2859	10.5415	27.8878	8.54793	13.1125	51.0477	13.2363	18.6893	41.4209	193.063	0.127934	0.255309	1.91136	2.45367	-976.869	-3279.63			14.4009	16.5718	24.236	24.4488
	6.66741	16.9314	19.3612	11.3031	10.4937	27.829	8.35718	13.2479	48.0431	13.8206	19.6372	42.5166	182.997	0.128441	0.25487	1.9193	2.45749	-975.906	-3274.71			14.32	16.542	23.2161	25.3248
	6.67668	16.8389	19.6087	11.2151	10.4867	27.1605	8.54505	13.6081	46.0921	14.3122	20.8426	45.2721	174.539	0.128868	0.254353	1.9243	2.45973	-975.673	-3284.18			14.3748	16.2875	22.7484	26.809
	6.3747	17.071	20.0747	11.2216	10.2346	26.5525	9.06071	14.6452	44.2586	14.9865	22.3347	47.3643	178.965	0.129524	0.253801	1.92498	2.463	-975.244	-3290.35			14.5068	16.0029	22.6548	28.2285
	6.3303	17.0635	20.7931	11.4945	10.0452	25.9624	9.57236	14.9863	42.6656	15.3938	23.3415	49.2932	190.3	0.129733	0.253254	1.92052	2.45991	-975.669	-3280.14			14.7289	15.834	22.4081	29.3428
	6.37693	16.9155	22.0358	11.5618	10.0692	25.4051	10.5273	16.1934	41.1124	15.4812	24.6065	49.1016	200.549	0.129775	0.253428	1.92081	2.45426	-975.982	-3270.76			15.1094	15.6787	22.611	29.7298
	6.36727	16.8258	23.9101	11.5566	9.8372	25.3328	11.3555	17.9408	40.08	15.9225	25.9312	47.8987	202.633	0.129282	0.253863	1.92989	2.4444	-976.209	-3278.82			15.701	15.5756	23.1254	29.9175
	6.46921	16.6941	25.8987	11.4856	9.88991	25.1967	11.8495	18.9439	39.5764	16.3776	27.2097	45.9375	200.362	0.129311	0.254441	1.92851	2.43607	-976.822	-3288.62			16.354	15.5241	23.4566	29.8416
	6.54482	16.2964	26.9907	11.4696	10.0089	24.6863	13.2202	19.6325	39.1555	16.7835	27.9119	42.885	199.296	0.129199	0.2546	1.92514	2.42857	-977.518	-3267.03			16.6106	15.3883	24.0027	29.1935
	6.69713	15.7275	29.5699	11.5629	10.3264	24.4391	14.288	20.6396	39.0977	17.7018	28.8489	39.3485	199.088	0.129127	0.254949	1.9162	2.42588	-977.859	-3229.87			17.3315	15.4428	24.6751	28.633
	6.76108	15.1686	30.7684	11.7928	10.3431	23.9435	16.6906	21.7354	38.2093	17.9447	29.179	36.3765	198.012	0.129174	0.254639	1.9046	2.42771	-978.344	-3211.54			17.566	15.3598	25.5451	27.8334
	6.817	14.6899	33.2095	11.8825	10.5723	23.9207	19.2376	22.5945	37.7522	19.0217	29.314	32.9637	195.491	0.129283	0.254349	1.89484	2.42851	-978.775	-3203.79			18.2388	15.4585	26.5281	27.0998
	7.2021	14.3262	35.3927	11.7746	10.8376	23.7738	21.1669	23.5193	36.7277	19.3375	29.5788	30.6593	200.049	0.129189	0.254221	1.88514	2.4294	-978.945	-3179.66			18.9737	15.462	27.138	26.5252
	7.71831	13.9559	37.8396	11.7556	11.1163	24.4991	23.2703	24.263	36.3065	20.0957	29.3204	27.3587	211.764	0.129541	0.254091	1.87787	2.43599	-979.077	-3159.01			19.8379	15.7904	27.9466	25.5916
	7.9807	13.402	39.4635	11.6786	11.7664	24.6791	24.8787	24.5514	35.7535	22.1925	29.3705	20.8182	225.601	0.129865	0.253491	1.88619	2.44027	-979.387	-3147.93			20.2821	16.0414	28.3945	24.1271
	8.00547	12.8723	40.6543	11.8909	12.2611	25.993	25.9513	24.5662	35.1897	25.9801	30.4519	16.4278	237.286	0.130401	0.253106	1.89833	2.44816	-979.131	-3151.31			20.5107	16.715	28.5691	24.2866
	8.06449	12.7419	40.4909	12.2336	13.1286	28.3811	26.1607	23.7616	35.0211	31.0055	30.93	14.3693	248.685	0.13089	0.251872	1.90679	2.45316	-979.158	-3146.42			20.4324	17.9144	28.3145	25.4349
	8.19525	12.3876	40.0154	13.0207	13.934	31.3169	26.7059	23.067	34.8244	36.6167	31.5099	13.2876	265.695	0.131201	0.250076	1.90916	2.46113	-979.168	-3132.96			20.1994	19.4238	28.1991	27.1381
	8.359	12.1685	39.2674	13.7529	16.7225	34.2818	26.4298	22.0731	34.6181	44.3276	33.5067	12.4367	287.171	0.131315	0.249051	1.91199	2.46641	-978.965	-3136.56			19.9316	21.5857	27.707	30.0903
	8.50141	11.741	37.8862	14.9617	20.0094	39.182	26.1325	21.2329	33.2774	56.9736	35.4827	12.1956	303.407	0.131368	0.247935	1.90629	2.47245	-978.933	-3168.18			19.3762	24.7177	26.8809	34.884
	8.56705	11.2994	36.6512	16.3122	24.1077	43.9334	25.4406	20.3566	31.5305	70.7128	37.1685	12.8318	315.594	0.13191	0.24707	1.90241	2.46831	-978.827	-3200.35			18.8392	28.1178	25.7759	40.2377
	8.76797	11.0359	34.2911	19.9077	31.0177	50.0196	23.5635	19.0744	30.1546	88.4099	39.0636	13.8273	322.762	0.132257	0.246836	1.90349	2.46294	-978.608	-3211.49			18.0317	33.6483	24.2642	47.1003
	9.01219	10.7311	32.1002	27.5203	37.1743	57.2313	21.641	17.584	29.0814	103.334	40.155	15.2481	325.715	0.132458	0.246476	1.91522	2.45287	-978.447	-3224.08			17.2811	40.642	22.7688	52.9125
	8.80578	10.5941	28.8771	34.1424	45.5535	62.9796	19.6498	16.1642	28.4644	122.369	41.834	16.8407	327.088	0.132967	0.246281	1.92127	2.4414	-978.455	-3248.64			16.0923	47.5585	21.4261	60.3479
	8.69067	11.0805	26.3591	43.2621	52.9907	69.4823	16.8425	14.5885	27.2754	138.633	42.744	18.3952	328.355	0.133015	0.246078	1.93334	2.4316	-978.455	-3265.95			15.3768	55.245	19.5688	66.5906
	8.69084	11.965	23.3285	57.7661	61.0003	77.0914	14.6508	13.0583	25.8007	150.596	43.0702	20.9118	325.25	0.133436	0.246217	1.94471	2.42815	-978.218	-3265.35			14.6614	65.2859	17.8366	71.5262
	8.85395	12.9721	20.9761	73.2793	72.8594	84.6144	12.5525	12.3364	25.1627	161.86	42.7521	23.9285	316.492	0.133438	0.246428	1.96294	2.4259	-978.125	-3186.11			14.2674	76.9177	16.6839	76.1801
	8.82496	14.3145	19.337	90.7157	83.3964	91.8933	11.3168	11.5786	24.6236	170.397	42.8915	27.1733	305.763	0.133816	0.246804	1.96646	2.43292	-977.578	-2527.82			14.1588	88.6684	15.8397	80.154
	8.69235	16.2296	18.1618	104.898	91.3847	97.2608	9.67319	10.6345	23.2688	174.949	41.7237	31.1219	299.449	0.133735	0.247712	1.97307	2.437	-976.584	-1780.36			14.3613	97.8477	14.5255	82.5982
	8.57824	17.1954	17.1853	113.145	99.228	101.881	9.3467	10.0444	23.4153	179.714	39.8831	34.6898	294.333	0.134125	0.248097	1.97609	2.43583	-975.353	-983.565			14.3196	104.751	14.2688	84.7624
	8.97016	18.4261	16.534	123.31	104.904	104.282	8.92028	9.48063	24.3259	181.714	38.8994	39.1573	295.429	0.134377	0.249079	1.98149	2.4349	-974.114	-213.947			14.6434	110.832	14.2423	86.5904
	9.21847	19.6874	15.7727	128.357	108.731	107.651	9.02274	8.88247	25.5952	181.896	37.5623	45.5332	299.402	0.134226	0.249914	1.99215	2.44221	-972.743	572.76			14.8928	114.913	14.5001	88.3306
	9.02296	18.6475	15.6077	122.605	106.83	113.449	8.84763	8.90904	22.4889	176.405	36.3181	43.8875	308.274	0.135896	0.246191	1.75418	2.37355	-972.856	555.044			14.426	114.294	13.4152	85.537
	8.94602	19.6184	14.6747	127.468	110.638	116.701	8.75957	8.37497	23.1474	176.604	35.4412	49.6428	307.18	0.136238	0.24675	1.76696	2.38989	-971.526	1336.94			14.4131	118.269	13.4273	87.2292
	8.94137	20.2924	14.3661	129.948	110.877	117.751	8.70908	8.09902	24.1062	175.718	35.1729	54.5916	308.495	0.136524	0.247003	1.77269	2.40669	-970.355	2096.81			14.5333	119.526	13.6381	88.4943
	9.01194	20.9892	14.1198	131.303	110.912	115.184	8.62784	7.71761	26.0597	171.076	35.5513	58.6039	308.752	0.136416	0.247566	1.76679	2.42129	-968.889	2892.74			14.707	119.133	14.1351	88.4103
	9.03986	21.4055	13.7185	131.97	108.953	111.638	8.44373	7.60095	28.3136	168.859	35.0594	62.1257	304.792	0.136667	0.248085	1.7678	2.43125	-967.111	3672.17			14.7213	117.52	14.7861	88.6814
	8.95704	21.1917	13.1964	126.001	104.933	106.481	8.44945	7.41672	30.5756	167.52	36.4409	64.2333	298.906	0.136417	0.248229	1.77499	2.45598	-965.494	4429.87			14.4484	112.472	15.4806	89.3979
	8.93686	20.4769	12.6717	116.992	97.731	99.9169	8.41701	7.26548	33.3799	163.057	37.6637	66.7921	294.515	0.136194	0.248867	1.78842	2.47442	-964.256	4899.75			14.0285	104.88	16.3541	89.1708
	9.36814	19.2812	12.3752	106.176	88.2566	93.5756	8.45576	7.26957	36.5321	159.079	39.2877	67.9408	287.585	0.136325	0.248539	1.81023	2.49701	-963.387	4949.62			13.6749	96.0026	17.4191	88.7691
	9.85	18.0953	11.9698	95.4833	77.8624	84.9956	8.34321	7.2283	38.6069	155.442	40.7889	67.9631	276.016	0.136179	0.24812	1.8269	2.51314	-962.462	4958.61			13.305	86.1138	18.0595	88.0648
	10.7524	16.4591	11.5518	85.5091	69.4793	76.4352	8.63873	7.42407	39.9418	148.698	42.8307	66.2413	269.789	0.135898	0.24842	1.84645	2.5271	-961.768	4944.82			12.9211	77.1412	18.6682	85.9232
	11.2789	15.4381	11.6891	74.9433	58.922	68.5618	8.75059	7.48229	40.6816	140.499	43.9954	64.9002	268.88	0.135472	0.249001	1.87452	2.53073	-961.373	4935.23			12.802	67.4757	18.9715	83.1317
	12.1725	14.4128	12.0281	66.3379	50.0554	59.2233	8.60077	7.5785	41.1164	132.675	43.8836	60.3551	270.629	0.135415	0.248791	1.8988	2.53398	-961.037	4948.72			12.8711	58.5389	19.0986	78.9712
	13.2542	13.5064	13.4861	57.9254	40.0656	48.0519	8.98281	8.28678	41.5759	122.856	44.0602	54.6312	274.138	0.135122	0.248274	1.91773	2.53265	-960.634	4960.3			13.4156	48.681	19.6152	73.849
	14.6377	12.7248	16.1508	47.4775	32.7629	38.543	9.83269	8.69219	41.4998	108.389	43.3378	50.3098	276.544	0.135193	0.247409	1.94203	2.53565	-960.158	4947.14			14.5044	39.5945	20.0082	67.3455
	16.4045	12.1192	18.284	37.9454	25.5664	31.2377	11.3604	9.7412	40.8341	91.7626	43.2955	45.8217	268.042	0.134983	0.247118	1.95898	2.53641	-960.176	4934.29			15.6026	31.5831	20.6453	60.2933
	17.9445	12.0317	20.1345	26.8187	19.9271	26.7843	13.674	11.0328	39.5229	75.7272	42.821	40.5955	250.502	0.13482	0.246702	1.96964	2.53941	-960.201	4946.65			16.7036	24.5101	21.4099	53.0479
	20.088	12.276	21.6699	22.2798	17.2635	22.4587	17.5695	12.722	37.937	63.1415	42.0261	34.4103	237.307	0.135045	0.246753	1.97533	2.53214	-960.325	4960.24			18.0113	20.6674	22.7429	46.526
	21.3983	12.8249	22.5626	19.8262	15.126	19.4599	20.608	14.7887	34.3808	51.8679	41.5735	29.6198	239.216	0.134906	0.246062	1.97769	2.52264	-960.285	4950.14			18.9286	18.1374	23.2592	41.0204
	22.3856	13.3978	22.774	16.8743	13.2974	17.3683	23.9363	16.1229	32.2871	44.0619	41.2562	25.7921	251.488	0.134885	0.246136	1.98476	2.50944	-960.306	4937.22			19.5191	15.8467	24.1154	37.0367
	22.8305	13.6392	22.9501	15.2344	12.6021	16.2936	25.8607	17.4146	30.4472	38.7238	41.4347	23.0928	266.349	0.134813	0.245743	1.99473	2.50489	-960.397	4945			19.8066	14.7101	24.5742	34.4171
	23.2806	14.0977	23.6023	13.8698	11.7156	15.3314	27.1232	18.1793	29.6996	33.1103	40.2281	21.555	276.97	0.135167	0.24511	2.00541	2.51497	-960.315	4958.8			20.3269	13.6389	25.0007	31.6311
	23.3455	14.4361	24.1816	12.6215	11.3603	14.8331	27.7868	18.6067	28.5631	28.5911	39.9276	20.2238	278.941	0.135196	0.244681	2.00159	2.53057	-959.646	4954.46			20.6544	12.9383	24.9855	29.5809
	22.9613	14.8683	24.1543	11.5264	11.1442	13.5538	28.2668	18.8591	27.2474	26.8583	39.2404	19.9043	273.257	0.135467	0.245054	1.9972	2.5403	-958.491	4941.39			20.6613	12.0748	24.7911	28.6676
	22.9001	15.0864	24.3153	10.6341	11.0044	13.4332	28.3838	18.7834	26.5843	25.4965	38.1064	20.15	263.097	0.135538	0.245312	1.99574	2.55225	-957.635	4943.47			20.7672	11.6906	24.5838	27.9176
	23.8412	15.2435	23.4005	10.4616	11.0583	13.4193	28.2477	18.4969	25.218	24.743	37.4194	19.5054	261.674	0.135915	0.245324	1.9949	2.55471	-956.966	4957.39			20.8284	11.6464	23.9875	27.2226
	24.4987	16.002	24.3471	10.3756	11.3011	13.5087	28.0282	17.8828	23.5467	22.5842	34.9077	18.986	275.351	0.135827	0.245551	2.00889	2.54978	-956.109	4958.48			21.6159	11.7284	23.1526	25.4926
	24.69	16.6454	25.2098	10.3842	12.4255	13.9302	27.0703	16.6274	22.6151	21.2604	33.2992	18.581	293.905	0.135987	0.245094	2.02163	2.54188	-955.108	4945.73			22.1818	12.2466	22.1042	24.3802
	25.2891	17.2436	29.3097	10.3233	13.7169	14.3056	24.3952	15.933	21.5841	18.6813	30.4719	17.993	306.168	0.136353	0.244948	2.03341	2.53142	-954.401	4943.13			23.9475	12.782	20.6374	22.3821
	26.7018	17.6164	34.1376	10.3366	16.2659	14.7677	21.6259	14.3345	19.9088	17.7122	27.9153	17.6696	307.856	0.13646	0.245481	2.04284	2.52306	-954.195	4956.42			26.1519	13.7901	18.6231	21.0991
	31.3555	19.0067	39.241	10.5066	17.8688	15.4337	18.3348	13.5252	18.3239	16.8384	25.7615	17.2944	299.434	0.136715	0.24565	2.05065	2.51399	-954.036	4961.25			29.8677	14.603	16.728	19.9647
	35.4039	21.0177	44.5392	10.6605	19.1343	15.7853	16.4101	11.9369	16.5075	15.571	22.397	17.0167	285.785	0.137656	0.245381	2.04801	2.50135	-953.953	4949.54			33.6536	15.1934	14.9515	18.3282
	38.5536	24.0721	47.5755	10.9588	20.1962	15.8934	15.1616	11.0457	14.928	15.0152	19.7437	16.669	267.696	0.137789	0.244973	2.04723	2.49391	-954.663	4936.88			36.7337	15.6828	13.7118	17.1427
	41.208	25.2717	49.7716	11.0406	20.662	15.9424	14.549	11.0114	13.5922	14.7118	18.3064	16.2208	257.734	0.138245	0.244688	2.04871	2.48081	-955.952	4921.71			38.7504	15.8817	13.0509	16.413
	42.1448	25.9178	51.1322	11.4101	21.3489	15.9609	13.8065	11.0877	12.7739	14.0557	17.3242	15.5922	258.351	0.13819	0.244454	2.04996	2.46891	-957.408	4872.6			39.7316	16.24	12.5561	15.6574
	42.636	26.9062	51.5745	11.4352	21.8731	15.9172	13.4069	10.9716	12.2668	13.6929	16.5926	15.1897	261.919	0.138622	0.244995	2.0444	2.46169	-958.282	4792.95			40.3722	16.4085	12.2151	15.1584
	41.478	26.8053	51.7579	11.7623	22.4343	15.7819	12.4821	11.2064	11.8128	13.2656	15.7826	15.0379	259.802	0.139072	0.24554	2.04113	2.45728	-959.021	4665.11			40.0138	16.6595	11.8338	14.6954
	40.7942	26.4431	51.6063	11.9595	23.0014	15.4852	11.9998	11.0234	11.5532	13.2862	15.7357	14.4524	250.308	0.139767	0.246334	2.0308	2.45925	-960.134	4510.74			39.6146	16.8154	11.5254	14.4914
	39.0004	25.5713	49.8366	12.4114	23.2867	15.0115	10.7761	10.8836	11.4719	13.2107	15.3919	13.9602	236.17	0.140179	0.246762	2.01982	2.46273	-961.391	4329.62			38.1361	16.9032	11.0439	14.1876
	37.8904	24.8489	47.6485	12.4922	22.7677	14.4873	10.3892	10.5385	11.6519	13.283	14.9562	13.6324	228.863	0.140151	0.246948	2.00674	2.4667	-962.029	4099.33			36.7959	16.5824	10.8599	13.9572
	35.9255	23.4356	44.0894	12.2782	21.8534	13.974	10.1349	10.0729	11.6745	13.4413	14.9016	13.3546	230.848	0.140628	0.246922	1.99066	2.47152	-962.464	3804.24			34.4835	16.0352	10.6274	13.8992
	31.6918	21.6482	39.6996	12.1976	21.2196	13.4738	9.90442	9.55819	11.8503	13.5263	14.8698	13.111	227.838	0.140527	0.247767	1.98233	2.48312	-963.295	3450.22			31.0132	15.6303	10.4376	13.8357
	26.1419	18.8697	35.746	12.7003	20.4788	13.5659	9.11483	9.37637	12.2703	13.7352	14.8654	13.0089	215.683	0.139767	0.248805	1.97221	2.49092	-964.421	3020.65			26.9192	15.5817	10.2538	13.8698
	21.2132	16.3217	31.8527	13.3764	19.8548	13.9314	8.32581	9.09189	12.6938	13.8681	14.8169	13.547	206.501	0.139347	0.249405	1.9621	2.50358	-965.408	2518.68			23.1292	15.7208	10.0372	14.0773
	17.1457	14.2347	29.8503	13.4978	19.1724	14.0326	7.98254	8.59702	13.4566	14.0015	14.879	14.3934	199.914	0.139261	0.24955	1.95373	2.52697	-966.162	1977.79			20.4102	15.5676	10.0121	14.4247
	14.5014	12.239	29.1503	14.0133	18.6615	14.6963	7.46329	8.29926	13.9426	14.098	14.876	15.1445	192.708	0.139006	0.250166	1.94855	2.54893	-967.038	1416.79			18.6303	15.7904	9.90171	14.7062
	12.3431	9.98668	28.4928	14.6151	18.1963	15.3555	7.15174	8.53638	14.1583	13.9826	14.9276	15.9433	187.524	0.138406	0.250041	1.94007	2.56768	-968.562	851.178			16.9409	16.0556	9.94882	14.9512
	11.416	9.00783	27.1038	14.25	17.5532	15.9408	6.9853	8.68216	14.268	14.1636	14.6362	16.0205	181.734	0.138043	0.25036	1.92186	2.59193	-969.747	312.147			15.8426	15.9147	9.97848	14.9401
	10.2807	8.25988	26.0217	13.6325	16.4313	16.6455	6.78284	8.91223	14.4452	13.9613	14.3744	16.6213	181.691	0.137179	0.250142	1.90513	2.6091	-970.309	-245.257			14.8541	15.5698	10.0467	14.9857
	9.55998	7.33612	26.9039	13.6634	16.1926	17.2781	6.69809	9.19048	14.5994	13.9147	14.1981	17.6339	185.077	0.136682	0.250652	1.8854	2.62527	-970.776	-793.169			14.6	15.7114	10.1626	15.2489
	8.84559	7.25035	27.5701	13.456	15.8697	18.5071	6.73713	10.0575	14.9919	14.267	14.2955	18.2687	188.029	0.136517	0.250775	1.8734	2.63532	-971.86	-1294.4			14.5553	15.9443	10.5955	15.6104
	8.76897	7.17077	28.6884	13.4434	15.5797	19.7209	6.81424	10.8592	15.2176	14.0178	14.0532	18.3789	188.34	0.136404	0.250451	1.85712	2.63987	-972.835	-1747.72			14.876	16.248	10.9637	15.4833
	7.99104	7.56226	31.0301	13.2283	14.7734	20.2991	6.86072	11.5237	15.3938	14.1698	13.8163	18.499	188.903	0.136319	0.249777	1.83926	2.64133	-972.839	-2131.69			15.5278	16.1002	11.2594	15.495
	7.66683	8.20592	34.1411	12.9872	14.3665	20.6787	6.95144	12.6528	16.0395	14.0528	13.6468	18.5789	192.75	0.13703	0.249222	1.82741	2.6428	-972.572	-2442.5			16.6713	16.0108	11.8812	15.4261
	7.488	9.63625	37.1088	12.0778	14.6509	20.8274	6.96809	13.6561	16.5987	13.8235	13.3486	18.1588	198.696	0.137057	0.249692	1.81284	2.64186	-972.994	-2677.3			18.0777	15.8521	12.4076	15.1103
	7.22602	10.8759	41.6005	11.7566	14.9175	21.1315	6.91207	14.9415	17.5535	14.0557	13.0063	17.7691	206.237	0.137274	0.250068	1.7995	2.63518	-973.556	-2855.86			19.9008	15.9352	13.1357	14.9437
	7.90679	12.5244	45.6059	11.2688	15.385	21.3141	7.77297	16.0614	18.9902	14.1087	12.5747	17.1278	210.194	0.137573	0.249973	1.78382	2.6237	-973.433	-3000.15			22.0124	15.9893	14.2748	14.6037
	8.07203	14.2594	48.2452	10.696	15.641	21.4421	8.74754	17.1793	19.6867	14.0443	11.8553	16.6706	211.176	0.136901	0.249879	1.76409	2.60909	-973.079	-3112.7			23.5255	15.9264	15.2045	14.19
	8.2806	15.6095	49.9496	10.6314	16.1959	21.5852	9.44312	17.8842	20.3077	13.9703	11.6409	16.133	212.447	0.136738	0.249879	1.75101	2.59498	-973.27	-3188.45			24.6132	16.1375	15.8783	13.9147
	8.4396	16.847	51.2776	10.1607	16.9795	21.5847	9.93757	19.3368	21.3737	13.7911	11.3422	15.408	212.421	0.136751	0.249819	1.73019	2.5802	-973.934	-3220.63			25.5214	16.2416	16.8827	13.5138
	9.11871	17.8725	52.4055	10.1076	17.0711	21.813	10.6847	20.5025	22.6097	13.3714	11.0168	14.9598	212.783	0.136834	0.250027	1.7039	2.56998	-974.137	-3248.4			26.4656	16.3306	17.9323	13.116
	9.51343	19.2313	53.121	10.1313	17.2777	22.1944	11.9932	21.4354	24.6217	13.0643	10.983	14.7677	212.257	0.136576	0.250901	1.69713	2.56549	-974.03	-3270.26			27.2886	16.5345	19.3501	12.9383
	9.90525	19.9532	54.1875	10.0137	17.3713	22.2191	13.046	22.2426	25.6303	13.1271	10.9625	15.206	209.335	0.136216	0.25153	1.69574	2.56165	-974.318	-3280.56			28.0153	16.5347	20.3063	13.0985
	10.2213	21.0879	54.4674	9.95997	17.6312	22.5655	13.593	23.2522	26.7543	13.0782	11.0291	15.4252	210.838	0.136043	0.251703	1.6944	2.5631	-975.014	-3280.82			28.5922	16.7189	21.1998	13.1775
	10.4619	21.3119	53.9701	10.0014	17.611	23.2678	14.1045	24.0772	27.5276	13.2279	10.8632	15.8047	210.465	0.135694	0.252073	1.69551	2.55459	-975.1	-3281.96			28.5813	16.96	21.9031	13.2986
	10.6163	21.2883	53.6653	10.0968	17.4962	23.8383	14.1977	25.9269	27.8965	13.2856	10.8166	16.5785	205.706	0.135463	0.251177	1.7011	2.54265	-974.88	-3286.11			28.5233	17.1438	22.6737	13.5602
	10.2884	20.8281	53.3061	10.137	17.1746	25.0563	14.2829	26.65	27.425	13.2215	10.9199	17.0863	197.619	0.1348	0.251643	1.68744	2.52953	-975.027	-3285.77			28.1409	17.456	22.786	13.7426
	10.0096	19.7253	51.3984	10.3148	16.7902	26.302	13.5991	27.1509	26.6221	13.1024	11.1162	17.9803	191.71	0.134343	0.252055	1.68573	2.52433	-975.534	-3282.04			27.0444	17.8024	22.4574	14.0663
	9.89706	19.1048	50.2086	10.2545	16.8384	28.3273	13.1814	29.4157	27.71	13.0315	11.3342	18.6898	195.39	0.133674	0.251677	1.68869	2.51459	-975.606	-3281.76			26.4035	18.4734	23.4357	14.3518
	9.80002	18.5426	48.9798	10.195	16.6803	29.8928	12.5358	29.9799	27.8967	12.8855	11.3252	19.1978	209.271	0.133107	0.25112	1.68506	2.50616	-975.169	-3285.33			25.7741	18.9227	23.4708	14.4695
	9.4288	18.1816	47.847	10.5206	16.3633	30.7215	11.9444	30.0993	27.9094	13.0968	11.6408	19.8264	231.306	0.132915	0.250853	1.68319	2.49388	-975.013	-3285.94			25.1525	19.2018	23.3177	14.8547
	8.98404	17.6961	46.4138	10.631	16.0432	31.7793	11.1458	30.1433	28.372	13.3031	11.6151	20.1381	262.736	0.132674	0.250504	1.68419	2.4859	-975.181	-3282.6			24.3646	19.4845	23.2204	15.0187
	8.35953	16.8095	43.8974	11.0624	15.5687	33.0487	10.1493	29.6824	27.4797	13.7787	11.5053	20.5598	290.822	0.132283	0.250473	1.67874	2.48091	-975.019	-3281.66			23.0221	19.8933	22.4371	15.2812
	7.74978	15.9851	41.6187	11.2206	15.5649	34.4251	8.92059	29.544	26.6943	13.8706	11.4954	21.0339	303.74	0.131996	0.250474	1.68332	2.46961	-974.055	-3284.29			21.7845	20.4036	21.7196	15.4666
	7.49331	14.7377	38.0255	11.5431	15.2496	36.1465	8.11468	29.2716	26.3095	13.8714	11.5329	21.6364	303.34	0.131727	0.250789	1.67881	2.46012	-973.42	-3285.58			20.0855	20.9797	21.2319	15.6802
	6.91253	13.9015	34.8632	11.6075	15.2186	37.1032	7.36477	28.6848	25.0843	13.8465	11.6538	22.1064	302.682	0.130917	0.250305	1.66634	2.45927	-973.232	-3283.37			18.5591	21.3098	20.378	15.8689
	6.36544	13.1209	31.5855	12.0467	15.3056	37.7526	6.86721	27.3694	25.2163	13.6524	11.4774	22.4371	308.811	0.130692	0.249622	1.67364	2.45842	-972.448	-3281.85			17.024	21.7016	19.8176	15.8556
	6.16593	13.0054	28.4527	12.1893	15.509	36.9478	6.61492	27.2169	25.7125	13.5369	11.2959	22.7002	315.614	0.130431	0.249001	1.69154	2.45247	-971.216	-3283.73			15.8747	21.5487	19.8481	15.8443
	6.02371	12.7387	25.6273	12.4403	15.7853	35.8496	6.50127	25.9862	26.7146	13.6483	11.2647	22.138	321.322	0.13006	0.248057	1.70453	2.44598	-970.44	-3285.23			14.7966	21.3584	19.734	15.6837
	5.81891	12.5822	23.5365	12.8307	15.6707	33.6221	6.57421	23.8297	27.0523	13.6055	11.0152	21.8153	325.803	0.130349	0.248459	1.71131	2.4384	-970.072	-3283.73			13.9792	20.7078	19.1521	15.4787
	5.89604	12.4041	21.3156	13.0933	15.3595	32.1285	6.6603	22.8661	28.0342	13.5857	11.1367	21.7272	325.618	0.13051	0.2483	1.71531	2.43879	-969.179	-3281.92			13.2053	20.1938	19.1869	15.4832
	5.9061	12.2266	19.3053	13.3547	15.1188	30.8355	7.09382	22.1516	30.2029	13.6963	11.0886	21.2789	317.13	0.130166	0.24803	1.71357	2.43928	-967.899	-3283.11			12.4793	19.7697	19.8161	15.3546
	6.03323	12.0411	18.2377	13.5552	15.0151	28.318	7.41369	21.8623	31.2979	13.554	11.5667	21.0576	294.251	0.130041	0.247147	1.72092	2.43946	-966.857	-3284.95			12.104	18.9628	20.1913	15.3928
	6.16487	12.1622	17.6233	13.8876	14.8098	25.8433	8.17821	22.7771	32.0869	13.2587	11.6216	20.4845	272.461	0.129989	0.245668	1.72664	2.44043	-966.361	-3283.89			11.9835	18.1802	21.0141	15.1216
	6.40636	12.5354	17.1175	14.7454	14.7541	23.1527	9.55095	23.1016	33.1786	13.7994	11.8862	20.3956	267.145	0.129711	0.245238	1.73061	2.43659	-965.865	-3282.13			12.0197	17.5507	21.9437	15.3604
	6.88955	12.6495	17.235	15.9474	14.5506	19.7313	11.1923	23.2725	34.421	14.0609	12.4125	20.3304	273.746	0.129841	0.245222	1.73591	2.42977	-964.604	-3282.69			12.258	16.7431	22.9619	15.6012
	7.46066	12.9579	16.9843	17.5037	14.4448	16.2372	13.2261	23.6803	36.3237	14.7602	12.8918	20.8353	280.366	0.130219	0.245694	1.74526	2.4216	-963.557	-3284.12			12.4676	16.0619	24.41	16.1624
	7.8993	13.1081	16.7666	20.1393	14.4749	13.6215	14.7408	23.6631	38.2661	16.0869	13.7738	20.5761	283.531	0.130411	0.245588	1.74607	2.4202	-963.533	-3283.78			12.5913	16.0786	25.5567	16.8123
	7.97973	12.9148	16.6853	28.0172	14.6826	11.6047	15.5131	23.7963	38.963	17.912	14.6727	21.3792	281.511	0.130967	0.245564	1.74822	2.41396	-963.992	-3282.18			12.5266	18.1015	26.0908	17.988
	8.13332	12.4179	16.4908	37.1213	15.3471	10.203	16.3521	23.8886	37.7394	20.6684	16.2506	23.8446	272.674	0.131259	0.24563	1.75335	2.40725	-963.292	-3282.17			12.3474	20.8905	25.9934	20.2545
	8.20796	12.0449	16.5151	49.4248	16.0973	9.95436	16.8404	23.5916	37.0869	24.3143	19.2252	28.1932	261.46	0.131096	0.245567	1.76295	2.40651	-962.63	-3283.56			12.256	25.1588	25.8397	23.9109
	8.12269	11.5283	16.5497	60.8227	17.0848	9.77598	16.9935	23.3051	35.5732	33.5483	23.1585	32.8345	250.219	0.131066	0.245396	1.77314	2.40561	-963.438	-3283.66			12.0669	29.2278	25.2906	29.8471
	8.19732	10.8391	16.4047	79.9339	18.4857	9.90441	16.9469	22.9828	32.6876	44.6395	27.6145	39.6212	241.485	0.130908	0.244895	1.78819	2.40813	-964.033	-3282.28			11.8137	36.108	24.2058	37.2918
	8.09028	10.0654	16.0911	92.9828	19.786	10.2275	16.7571	23.0555	30.4114	61.8704	35.482	48.5609	232.834	0.130818	0.245715	1.80118	2.4137	-963.851	-3281.9			11.4156	40.9988	23.408	48.6378
	8.05948	9.15137	15.7178	107.106	20.6191	11.096	16.3358	23.552	29.1157	79.9643	42.2714	58.6139	223.803	0.131342	0.246034	1.81344	2.41534	-963.133	-3283.14			10.9762	46.2737	23.0012	60.2832
	7.71484	8.51918	15.119	115.577	21.3036	12.2132	15.3029	23.6741	26.8722	92.6911	49.647	67.5191	213.223	0.131533	0.245945	1.82696	2.41037	-950.397	-3283.63			10.451	49.698	21.9497	69.9524
	7.34135	7.78032	14.9258	123.488	21.864	13.3213	14.194	23.7336	24.85	112.634	57.3937	76.4688	207.877	0.131762	0.245995	1.84839	2.40471	-909.022	-3282.47			10.0158	52.8912	20.9259	82.1655
	6.96805	6.86008	14.8943	131.868	22.3014	14.9613	12.7312	24.3404	22.9462	127.426	62.9628	85.0429	210.893	0.131642	0.245454	1.86783	2.39897	-797.591	-3281.79			9.57415	56.3771	20.0059	91.8105
	6.72786	6.25459	15.2549	134.585	22.2374	16.434	11.7035	26.2591	19.1077	137.971	67.9248	92.6712	220.837	0.131524	0.245641	1.8844	2.39054	-606.637	-3282.53			9.41244	57.7521	19.0234	99.5223
	6.57751	5.75361	15.3503	135.518	21.9521	17.3295	10.7406	28.41	17.1745	148.078	71.3801	98.918	234.925	0.130767	0.245707	1.89123	2.38463	-300.912	-3282.98			9.22716	58.2666	18.775	106.125
	6.416	5.55022	15.4841	136.697	21.2639	19.2053	9.83465	29.5971	15.0554	155.859	73.9179	103.643	247.257	0.130693	0.245616	1.89709	2.37432	79.8713	-3281.96			9.15009	59.0553	18.1624	111.14
	6.29462	5.12844	15.9628	134.475	20.8851	20.7627	9.49509	29.7244	13.4296	160.571	74.7202	106.079	252.191	0.130588	0.245792	1.90254	2.36184	516.983	-3280.93			9.12862	58.7076	17.5497	113.79

## Sheet: P205 U3
	Ra Li	Oi Li	Oe Li	MF Li	ICO Li	LO Li	Ra Re	Oi Re	Oe Re	MF Re	ICO Re	LO Re	EKG	Kippwinkel	Rotwinkel	Kraft x	Kraft y	Druck li	Druck re			Bauch links	Rücken links	Bauch rechts	Rücken rechts
	5.80759	20.7848	10.3715	24.2856	5.42551	14.5039	4.31224	10.418	5.94225	68.8413	20.7817	80.3863	304.802	0.133991	0.435523	1.33493	2.25842	54	-3314.37			12.3213	14.7383	6.89081	56.6698
	5.79045	20.7718	10.4764	23.6618	5.34698	14.7714	4.33993	10.6101	5.92173	69.2015	20.8504	80.0445	307.091	0.134492	0.436095	1.33687	2.24381	54	-3314.21			12.3462	14.5934	6.95727	56.6988
	5.69153	21.0441	10.864	22.4372	5.49552	14.9509	4.39041	11.042	6.08735	67.7968	20.5578	78.3547	306.829	0.134764	0.436085	1.34296	2.23388	0.900635	-3313.99			12.5332	14.2946	7.17324	55.5698
	5.66105	21.5928	12.2055	21.5868	5.73027	14.9284	4.46655	11.26	6.27977	65.66	19.8917	75.9109	305.931	0.135163	0.435812	1.34618	2.23338	12	-3313.73			13.1531	14.0818	7.33545	53.8209
	5.57106	21.7606	13.4586	20.8929	5.97916	14.5505	4.63709	11.455	6.55639	61.9305	19.1343	71.6958	306.235	0.135038	0.435714	1.34982	2.23141	429.003	R			13.5968	13.8075	7.54948	50.9202
	5.40328	21.8551	15.7017	20.497	6.30612	14.4496	4.86364	11.4964	6.7787	57.5369	18.0111	67.478	310.523	0.134897	0.435428	1.35606	2.22908	681.096	-3313.45			14.32	13.7509	7.71291	47.6753
	5.19088	21.8378	18.3741	19.5442	6.76321	14.4751	5.02612	11.4588	6.97621	52.2223	17.0422	62.0932	311.902	0.13526	0.435309	1.3657	2.22253	845.554	-3313.4			15.1343	13.5942	7.82039	43.7859
	5.03281	21.6398	20.3806	18.5738	7.17342	14.4136	5.09055	11.5125	7.11712	45.2882	15.1643	57.1596	308.296	0.135494	0.435437	1.37153	2.2101	934.946	-3313.3			15.6844	13.3869	7.90672	39.2041
	4.97697	21.3512	22.0141	17.6445	7.60963	14.6526	5.20218	11.4743	7.25065	39.9754	13.4285	50.5848	300.715	0.135606	0.435661	1.36883	2.20497	973.643	-3313.2			16.1141	13.3022	7.9757	34.6629
	4.833	21.0161	23.4942	16.9946	8.29346	15.3642	5.20317	11.2171	7.26771	33.3094	11.5862	44.1455	287.485	0.13556	0.435793	1.36871	2.19635	977.525	-3313.22			16.4478	13.5507	7.896	29.6804
	4.71879	20.7277	24.3879	16.226	8.53887	16.2119	5.12545	10.9173	7.28991	26.3288	9.97286	37.0189	272.118	0.136173	0.436197	1.36639	2.18959	962.704	-3313.32			16.6114	13.6589	7.77756	24.4402
	4.61797	20.2998	25.2224	15.5111	8.8038	17.3176	5.09094	10.6606	7.41329	21.9537	8.7279	30.2249	262.699	0.136317	0.436427	1.35638	2.18334	937.012	-3313.34			16.7134	13.8775	7.7216	20.3022
	4.51362	19.1545	26.1328	15.0645	9.17564	18.6311	5.03605	10.5153	7.61181	17.68	7.80621	25.1757	259.456	0.137145	0.43606	1.34545	2.17853	901.287	-3313.25			16.6003	14.2904	7.72105	16.8873
	4.40171	17.9226	27.1062	14.7189	9.55125	20.2674	5.00064	10.0614	7.75609	15.5549	7.00534	21.8755	262.033	0.13761	0.436107	1.334	2.17574	858.725	-3313.24			16.4768	14.8459	7.60605	14.8119
	4.3289	15.3934	27.5922	14.6067	10.0083	21.6135	4.96545	9.61408	7.87577	14.9074	6.32631	18.9875	266.092	0.137917	0.435786	1.32069	2.16501	812.95	-3313.36			15.7715	15.4095	7.4851	13.4071
	4.16075	13.6877	27.7586	14.7328	10.4032	23.3131	4.80518	9.20897	7.95463	14.3232	6.04453	16.7602	267.368	0.13843	0.435343	1.30686	2.15274	764.922	-3313.47			15.2024	16.1497	7.32293	12.3759
	3.87109	11.8821	27.6756	14.4995	10.8693	24.6049	4.5772	8.75948	8.04717	14.0176	5.84343	15.5941	266.005	0.13875	0.435113	1.2959	2.1421	712.595	-3313.42			14.4763	16.6579	7.12795	11.8184
	3.64639	10.5562	26.8934	14.6051	11.1894	25.9429	4.39471	8.39666	8.1879	13.7087	5.96101	14.3818	264.678	0.13898	0.435277	1.28555	2.1455	656.096	-3313.36			13.6987	17.2458	6.99309	11.3505
	3.54748	9.76403	26.3427	15.1378	11.6647	27.427	4.25708	8.01287	8.18183	14.2495	5.98016	13.2035	268.233	0.138989	0.435383	1.28059	2.15226	598.26	-3313.48			13.2181	18.0765	6.81726	11.1444
	3.36978	9.23508	25.661	15.5866	12.3149	28.9168	4.01997	7.73936	8.09419	14.5294	6.31579	12.2294	270.923	0.139156	0.434915	1.27376	2.15542	540.256	-3313.71			12.7553	18.9395	6.61784	11.0249
	3.39681	8.78852	24.7085	15.9565	12.8889	29.9429	3.93911	7.61395	8.02757	15.3761	7.13805	11.6576	268.311	0.13922	0.434872	1.27349	2.15989	483.775	-3313.82			12.2979	19.5961	6.52688	11.3906
	3.46845	8.44387	24.3815	16.3366	13.2989	31.0312	3.92102	7.37144	7.97479	15.4517	8.13188	11.1391	262.849	0.139064	0.434869	1.26671	2.16851	428.257	-3313.78			12.0979	20.2222	6.42242	11.5742
	3.69168	8.01306	24.1101	16.5012	13.6454	31.8022	3.90009	7.21895	7.90024	15.0654	9.08494	10.4897	258.363	0.139115	0.435102	1.26559	2.17209	372.727	-3313.84			11.9383	20.6496	6.33976	11.5467
	3.87758	7.71136	23.521	16.5263	13.8948	32.5052	3.83509	6.95208	7.85369	14.8254	9.86549	9.65692	258.744	0.138522	0.435266	1.27426	2.17765	320.421	-3314.07			11.7033	20.9754	6.21362	11.4493
	4.09533	7.50138	22.7032	16.5056	14.1382	33.5675	3.75859	6.70168	7.78445	14.516	10.904	9.08876	266.865	0.13783	0.435667	1.27595	2.18181	270.475	-3314.24			11.4333	21.4038	6.08157	11.5029
	4.18394	7.38285	21.797	16.4456	14.1935	34.5836	3.7139	6.56932	7.83663	14.118	11.9961	8.43278	275.037	0.137082	0.435598	1.27724	2.18821	222.047	-3314.16			11.1213	21.7409	6.03995	11.5156
	4.21174	7.19051	21.3421	16.0054	14.1287	34.7139	3.6867	6.55854	7.71354	13.4773	12.7134	7.86898	275.855	0.136313	0.435867	1.28605	2.19739	172.621	-3314.04			10.9148	21.616	5.98626	11.3532
	4.21391	7.11841	20.3283	15.5439	13.8963	34.8088	3.71013	6.58629	7.62974	12.8094	13.017	7.29428	270.093	0.135729	0.436175	1.29545	2.20581	121.62	-3314.15			10.5535	21.4163	5.97539	11.0402
	4.24963	7.00793	19.8287	14.8944	13.7606	34.3658	3.83238	6.52398	7.5298	11.9473	13.2242	6.74398	263.907	0.135515	0.436156	1.30228	2.20933	67.6674	-3314.36			10.3621	21.0069	5.96205	10.6385
	4.22594	6.82834	19.6928	13.898	13.3762	33.6599	3.97748	6.50192	7.39529	10.5979	13.4365	6.44864	259.294	0.135308	0.435814	1.30533	2.21964	9.42095	-3314.34			10.249	20.3113	5.95823	10.161
	4.20959	6.48758	19.0955	13.0031	12.8558	32.5679	4.21351	6.448	7.35477	9.64416	13.4414	6.17373	256.683	0.135124	0.435517	1.30803	2.2256	-56.9623	-3314.13			9.93089	19.4756	6.00543	9.75309
	4.09273	6.19843	18.4748	12.1757	11.8854	31.3072	4.27271	6.34439	7.44112	8.31635	13.0925	5.91843	259.815	0.135049	0.435152	1.32056	2.23515	-133.581	-3314.08			9.58867	18.4561	6.01941	9.1091
	3.98761	6.15939	18.0767	11.1551	11.3288	30.2234	4.3533	6.37811	7.69807	7.14083	12.538	5.65408	265.356	0.134552	0.435071	1.3381	2.24106	-221.704	-3314.27			9.40791	17.5691	6.14316	8.4443
	3.78545	6.11187	17.4088	10.5172	10.7775	29.1471	4.37338	6.48872	7.86988	6.55355	11.9799	5.62006	270.624	0.133888	0.434811	1.35804	2.23925	-321.29	-3314.38			9.10204	16.814	6.24399	8.05116
	3.63524	6.18533	17.036	9.88558	10.2343	27.8808	4.42961	6.4677	8.0609	5.80376	11.4046	5.58233	273.28	0.13367	0.434732	1.36837	2.2339	-436.773	-3314.21			8.95218	16.0002	6.3194	7.59688
	3.41734	6.46448	16.4755	9.22025	9.5461	25.8256	4.4722	6.46448	8.32473	5.29317	10.5283	5.6143	270.921	0.133695	0.434545	1.38159	2.2304	-568.501	-3314.09			8.78577	14.864	6.42047	7.14526
	3.25814	6.56842	15.914	8.61483	8.86227	23.9901	4.45951	6.50016	8.29781	5.20221	9.39835	5.63257	259.078	0.133866	0.434476	1.39555	2.22751	-716.7	-3314.29			8.5802	13.8224	6.41916	6.74438
	3.14958	6.72874	15.2727	8.25386	8.20618	22.2361	4.40138	6.38364	8.48078	5.0841	8.48718	5.70184	244.437	0.133947	0.434348	1.4053	2.22868	-875.242	-3314.6			8.38367	12.8987	6.42193	6.42437
	3.10714	6.67567	14.7133	7.83771	7.69527	21.0471	4.34203	6.19293	8.61597	5.05933	8.00194	5.73917	240.058	0.134192	0.434011	1.41422	2.23283	-1047.97	-3314.63			8.16538	12.1934	6.38364	6.26681
	3.04149	6.63034	13.6756	7.56606	7.06133	20.0465	4.18323	5.98464	8.73158	5.10348	7.74137	5.73648	245.512	0.133904	0.433801	1.42238	2.23341	-1232.31	-3314.46			7.78248	11.558	6.29982	6.19378
	3.01603	6.76171	12.3553	7.16396	6.49471	18.8879	3.91564	5.82322	8.74589	5.21256	7.45068	5.71658	248.161	0.133546	0.433768	1.42482	2.22594	-1424.44	-3314.55			7.37769	10.8489	6.16159	6.12661
	2.90906	6.94472	11.1263	6.75382	5.92523	17.9563	3.62961	5.74857	8.86255	5.44874	7.30818	5.77726	242.584	0.13339	0.433754	1.42647	2.21737	-1613.63	-3314.9			6.99336	10.2118	6.08024	6.17806
	2.8973	6.98495	10.214	6.4286	5.5674	17.3716	3.47872	5.66276	8.90288	5.60429	7.48513	5.83929	229.736	0.133063	0.433939	1.42366	2.21273	-1801.91	-3315.1			6.69875	9.78921	6.01479	6.30957
	3.00635	7.11736	9.3527	6.12992	5.13249	16.4907	3.29464	5.59166	8.76805	5.72257	7.99654	5.93865	216.105	0.132995	0.434222	1.40717	2.21279	-1984.24	-3314.98			6.49214	9.25103	5.88478	6.55259
	3.13122	7.24375	8.40242	6.11832	4.7704	15.6858	3.19329	5.35715	8.58865	5.80471	8.46317	6.01794	204.796	0.133439	0.434034	1.38433	2.21728	-2158.05	-3314.92			6.25913	8.85819	5.71303	6.76194
	3.25018	7.45924	7.76766	5.94968	4.33859	15.236	3.1141	5.21916	8.27787	5.86938	9.28695	6.18132	196.759	0.133287	0.434089	1.37144	2.22342	-2320.05	-3315.25			6.15903	8.5081	5.53704	7.11255
	3.31231	7.46889	7.2618	5.83469	4.10863	14.7762	3.07748	5.06226	7.9875	5.96111	10.0651	6.24861	190.498	0.133673	0.433869	1.35919	2.22946	-2462.61	-3315.61			6.01433	8.23983	5.37575	7.42494
	3.36484	7.65779	6.96263	5.77874	3.90864	14.1162	3.05608	4.82177	7.76269	5.95297	11.0524	6.31494	188.125	0.133675	0.434352	1.3479	2.23484	-2587.81	-3315.6			5.99509	7.93451	5.21352	7.77345
	3.41602	7.94788	6.70639	5.63931	3.72612	13.6857	3.08638	4.62244	7.4245	6.10865	11.5629	6.35328	194.608	0.133931	0.434674	1.3346	2.23384	-2695.66	-3315.4			6.02343	7.68371	5.04444	8.00828
	3.39301	8.33498	6.44641	5.59144	3.68227	13.0776	3.08874	4.52141	7.16155	6.35727	11.8923	6.50423	200.832	0.133947	0.434618	1.31451	2.23068	-2787.07	-3315.51			6.05814	7.45043	4.9239	8.25125
	3.36978	8.69241	6.34125	5.62363	3.53073	12.5691	3.10645	4.50545	6.82132	6.49197	12.2242	6.67099	197.485	0.133614	0.434947	1.29548	2.22582	-2856.92	-3315.87			6.13448	7.24116	4.81108	8.46239
	3.31779	8.94038	6.13108	5.62788	3.39149	12.3427	3.14615	4.45083	6.67319	6.55623	12.3228	6.8332	190.263	0.133545	0.43531	1.27495	2.22117	-2911.48	-3315.99			6.12975	7.1207	4.75672	8.57074
	3.31858	9.157	6.03909	5.66518	3.37398	12.0309	3.24424	4.36189	6.69543	6.56986	12.2526	7.04615	188.903	0.133546	0.435644	1.25791	2.2177	-2953.85	-3315.73			6.17155	7.02334	4.76719	8.62287
	3.29002	9.5945	5.96901	5.71897	3.28879	11.6332	3.35207	4.35037	6.60298	6.69287	12.1039	7.30676	191.74	0.133629	0.43613	1.23714	2.21175	-2985.56	-3315.57			6.28451	6.88032	4.76847	8.70119
	3.19916	10.0602	5.80145	5.69155	3.09185	11.4281	3.58604	4.3265	6.56952	6.76692	11.8694	7.41034	193.748	0.134031	0.43634	1.23314	2.20505	-3006.54	-3315.79			6.35361	6.73716	4.82735	8.68223
	2.99995	10.5398	5.76969	5.60621	3.03493	10.807	3.86366	4.3849	6.59554	6.93122	11.5524	7.46533	193.006	0.133883	0.436661	1.23575	2.20517	-3020.11	-3315.97			6.43647	6.48271	4.94804	8.64966
	2.84783	10.7459	5.73171	5.51567	2.95917	10.5078	4.11501	4.44085	6.67316	7.22675	11.0567	7.56041	190.869	0.133871	0.43702	1.23125	2.20522	-3027.25	-3315.7			6.44182	6.32755	5.07634	8.61461
	2.72528	11.4126	5.7626	5.41303	2.94661	10.3137	4.39085	4.4202	6.78394	7.61925	10.4086	7.63786	194.189	0.133323	0.43719	1.22906	2.208	-3030.49	-3315.28			6.63349	6.22445	5.19833	8.55524
	2.58727	12.1098	5.90506	5.30791	2.94188	10.4487	4.80027	4.45458	6.9607	8.14241	9.46246	7.72498	204.255	0.133395	0.437327	1.22847	2.21187	-3030.36	-3315.3			6.86739	6.23283	5.40518	8.44329
	2.50039	12.8787	5.98924	5.20228	2.9915	10.3975	5.11468	4.54644	7.12542	8.85595	8.71177	7.81149	212.527	0.133557	0.43721	1.22986	2.20932	-3027.63	-3315.61			7.12279	6.1971	5.59552	8.45974
	2.5223	14.1816	6.08079	5.14984	3.01174	10.2411	5.35965	4.59955	7.14449	9.20659	8.37172	7.83779	206.886	0.133521	0.437546	1.23511	2.21083	-3023.07	-3315.59			7.59489	6.13424	5.70123	8.47203
	2.55899	14.8422	6.26171	5.04779	3.02102	10.1932	5.684	4.63637	7.2767	9.6898	7.8683	7.79181	200.837	0.133507	0.438019	1.23971	2.20824	-3017.36	-3315.19			7.88762	6.08735	5.86569	8.44997
	2.58183	15.5072	6.32182	4.99431	3.04233	10.0854	5.7949	4.88206	7.28732	10.1629	7.3996	7.91551	209.43	0.133453	0.438394	1.23906	2.19774	-3008.44	-3314.96			8.13696	6.04069	5.98809	8.49266
	2.59367	16.0014	6.32815	4.97367	3.00059	10.1242	5.80113	5.04505	7.20115	10.6354	7.34092	8.07167	222.706	0.133566	0.438308	1.23909	2.19109	-2998.63	-3315.16			8.30774	6.03281	6.01578	8.68268
	2.58608	16.508	6.51289	4.92529	3.03639	9.96919	5.83851	5.19848	7.14629	11.1287	7.42105	7.97704	227.011	0.133603	0.437966	1.23523	2.17877	-2988.44	-3315.28			8.53565	5.97696	6.06109	8.84225
	2.64796	16.7496	6.53574	5.02213	3.02611	10.2491	5.76497	5.45148	7.15635	11.6365	7.44907	8.17311	223.632	0.133442	0.43736	1.23761	2.17021	-2978.9	-3314.91			8.64444	6.0991	6.12427	9.08623
	2.65597	16.7218	6.54902	5.04993	3.03107	10.7237	5.60314	5.70026	7.21356	12.1078	7.61624	8.46016	220.481	0.133456	0.436831	1.23867	2.16667	-2968.74	-3314.41			8.64225	6.26824	6.17232	9.39472
	2.59322	16.9174	6.72918	5.15166	3.10599	10.8703	5.41307	5.86216	7.25262	12.8135	7.89216	9.04122	217.666	0.13333	0.436203	1.23894	2.16849	-2957.59	-3314.35			8.74661	6.37599	6.17595	9.91561
	2.54819	16.904	6.80512	5.43325	3.11514	11.009	5.18304	6.0918	7.347	13.9749	8.24478	9.56118	216.451	0.133582	0.436051	1.24652	2.16482	-2945.69	-3314.48			8.75244	6.51912	6.20728	10.5936
	2.51719	17.2109	6.73004	5.69035	3.18426	11.2237	4.7986	6.37486	7.24629	14.9515	8.71529	10.0899	214.171	0.133707	0.435674	1.24597	2.16183	-2933.33	-3314.13			8.81939	6.69943	6.13992	11.2522
	2.52301	16.9803	6.62062	5.94593	3.20232	11.7081	4.39223	6.68594	7.35089	16.1737	9.52115	10.5844	210.271	0.133641	0.43585	1.25147	2.16503	-2922.01	-3313.31			8.70798	6.95212	6.14302	12.0931
	2.50283	16.4563	6.59235	6.25673	3.24932	12.2548	4.01797	6.9225	7.4336	17.0133	10.514	10.9993	209.48	0.13378	0.435257	1.25276	2.16574	-2911.73	-3312.71			8.51717	7.25361	6.12469	12.8422
	2.47409	16.8442	6.5152	6.63054	3.27097	13.2753	3.56759	7.16056	7.61216	18.25	11.6846	12.1048	209.818	0.134384	0.434705	1.2571	2.1655	-2901.79	-3312.51			8.61116	7.7256	6.11344	14.0131
	2.45291	16.8025	6.48106	6.95315	3.24803	14.1489	3.36032	7.31337	7.7901	19.9577	12.869	12.9894	208.586	0.134782	0.434273	1.26211	2.17298	-2892.46	-3312.12			8.57884	8.11669	6.15459	15.272
	2.45686	16.9794	6.5026	7.32538	3.32404	14.7683	3.23081	7.46523	8.05418	21.5244	14.147	13.6903	205.145	0.13523	0.434029	1.26448	2.17189	-2883.62	-3311.25			8.64628	8.47257	6.25007	16.4539
	2.47205	17.3643	6.50894	7.7665	3.33982	15.0919	3.14734	7.72958	8.10107	23.1032	15.1008	14.3613	202.495	0.135634	0.43405	1.2731	2.17188	-2874.93	-3310.35			8.78177	8.73275	6.326	17.5218
	2.41732	17.9575	6.41779	8.12617	3.39699	15.6609	3.08512	7.79659	8.12515	24.505	15.6404	14.91	200.049	0.136182	0.434618	1.2833	2.17173	-2866.29	-3310.02			8.93086	9.06136	6.33562	18.3518
	2.39939	18.6081	6.56726	8.59926	3.49764	16.1449	3.0416	7.8691	8.13803	25.317	15.8772	15.33	198.857	0.136333	0.43518	1.2929	2.16757	-2858.47	-3309.98			9.19159	9.41394	6.34957	18.8414
	2.36393	19.1881	6.57713	8.99598	3.57986	16.7602	3.02639	7.9162	8.17993	26.5003	16.1743	15.3283	204.794	0.136216	0.435734	1.30869	2.16174	-2851.91	-3309.62			9.3764	9.77869	6.37417	19.3343
	2.35998	20.0705	6.77392	9.21421	3.69752	17.8151	3.05031	8.01486	8.03515	26.8124	16.1497	15.1434	215.024	0.136275	0.435605	1.31778	2.1585	-2846.46	-3309.14			9.7348	10.2423	6.36678	19.3685
	2.36128	20.3413	7.00235	9.54786	3.79418	18.676	3.13233	8.11205	8.21373	27.011	16.0253	14.8491	220.105	0.136235	0.435631	1.32548	2.16227	-2842.34	-3309.2			9.90165	10.6727	6.48604	19.2952
	2.36682	20.9613	7.48248	9.93911	3.89214	20.1791	3.1716	8.10011	8.21121	27.1492	15.6541	14.6169	220.084	0.136294	0.435489	1.32768	2.16722	-2839.14	-3309.82			10.2702	11.3368	6.49431	19.1401
	2.38634	21.2235	7.74216	10.5569	4.07352	21.7213	3.22542	8.10336	8.2189	27.9216	15.068	14.6193	219.095	0.136277	0.435732	1.33096	2.17064	-2836.39	-3310.36			10.4507	12.1172	6.51589	19.203
	2.40486	21.3396	8.00392	11.1661	4.35926	23.236	3.24348	8.15265	8.31137	28.487	14.2941	14.0883	219.151	0.136183	0.436088	1.33018	2.17097	-2834.61	-3310.52			10.5828	12.9205	6.56917	18.9564
	2.43379	21.5215	8.20071	11.6909	4.7684	24.632	3.27309	8.47395	8.29361	28.7769	13.3553	13.7519	221.629	0.136249	0.436304	1.33028	2.17677	-2833.93	-3310.8			10.7187	13.6971	6.68022	18.628
	2.45579	21.4528	8.44532	12.6541	5.30244	26.6721	3.3567	8.64784	8.26733	30.0397	12.2252	13.4046	227.029	0.136076	0.436724	1.32918	2.18735	-2834.66	-3311.57			10.7846	14.8762	6.75729	18.5565
	2.47246	21.3195	8.64633	13.6401	6.07257	29.3986	3.39091	8.90969	8.27418	30.8825	10.8323	13.4179	231.278	0.135553	0.436932	1.32671	2.19918	-2836.26	-3312.44			10.8128	16.3705	6.85826	18.3775
	2.51538	21.1571	9.17677	14.8241	6.83129	32.1809	3.45716	9.39457	8.29718	32.5948	10.3189	14.0952	234.823	0.134819	0.436964	1.32897	2.21751	-2838.98	-3312.73			10.9497	17.9454	7.04964	19.003
	2.55683	20.8089	9.4458	16.2918	7.79521	34.4308	3.62055	9.88851	8.367	35.2579	9.99919	15.2087	239.417	0.134564	0.436891	1.33183	2.236	-2842.7	-3312.52			10.9372	19.5059	7.29202	20.1552
	2.64601	20.4877	9.61498	18.1841	9.11557	37.5808	3.76655	10.5011	8.33895	37.4902	9.66289	16.4194	238.862	0.134603	0.436816	1.33214	2.249	-2847.76	-3312.49			10.9162	21.6268	7.53553	21.1908
	2.72289	19.759	9.69325	21.0072	11.0165	41.0307	3.91106	11.2676	8.35802	38.9624	9.43562	19.0083	231.677	0.134488	0.437454	1.33036	2.26192	-2854.4	-3312.35			10.725	24.3514	7.84555	22.4688
	2.81198	19.303	9.63414	23.8795	13.4239	44.0791	4.07798	12.0675	8.40575	40.5592	9.54373	21.5245	221.86	0.134246	0.438224	1.32962	2.27526	-2862.18	-3310.88			10.583	27.1275	8.18375	23.8758
	2.90931	18.5948	9.55238	27.387	15.7131	47.1682	4.31347	12.6576	8.33293	42.0484	9.42386	23.2132	216.576	0.134044	0.438348	1.33306	2.28766	-2871.4	-3306.67			10.3522	30.0894	8.43465	24.8952
	2.98291	17.8659	9.4981	30.8024	17.9727	50.9272	4.50698	13.5046	8.46456	43.2039	9.36464	24.8771	215.399	0.133842	0.438513	1.33145	2.29755	-2881.81	-3296.21			10.1156	33.2341	8.82538	25.8152
	3.05066	17.3179	9.47637	34.4772	19.9941	54.0924	4.66279	14.1556	8.52966	44.0105	9.45963	26.3043	214.759	0.133536	0.438579	1.32916	2.30651	-2892.75	-3269.07			9.9483	36.1879	9.11602	26.5915
	3.12287	16.7685	9.71047	37.7717	22.2368	57.2017	4.85238	14.5659	8.60077	44.6565	9.5796	27.4174	215.694	0.133169	0.438793	1.33496	2.31519	-2904.44	-3219			9.86729	39.0701	9.33968	27.2178
	3.20115	16.2429	9.9431	40.1537	24.502	60.0341	4.99329	15.0586	8.74636	44.327	9.69695	28.5253	218.419	0.133119	0.438669	1.3412	2.3222	-2916.65	-3156.49			9.79571	41.5633	9.59943	27.5164
	3.27633	15.5652	10.1352	42.1884	26.0031	61.7978	5.08958	15.4897	8.89655	43.5388	9.68985	29.54	216.681	0.133173	0.438779	1.34554	2.32592	-2929.69	-3081.89			9.6589	43.3298	9.82529	27.5896
	3.33256	14.9675	10.2735	44.689	27.6439	62.3978	5.31908	15.3331	8.86905	42.5861	9.70608	30.2988	213.45	0.133363	0.438759	1.34695	2.32853	-2943.47	-2986.13			9.52454	44.9103	9.8404	27.5303
	3.35596	14.5353	10.5459	46.025	28.7447	63.4061	5.37483	15.5101	8.93639	40.7977	9.81869	30.876	214.597	0.133065	0.438854	1.35228	2.32717	-2956.73	-2880.72			9.47905	46.0586	9.94043	27.1642
	3.36135	14.3774	10.264	45.6772	28.79	63.6274	5.35812	15.3613	8.99826	41.2324	9.88288	30.9787	214.04	0.131627	0.438499	1.37291	2.30651	-2956.64	-2888.47			9.33424	46.0315	9.90588	27.3647
	3.34786	13.9567	10.9375	46.0124	29.2854	63.623	5.39157	15.316	9.13252	39.3596	9.9337	31.1741	217.108	0.131528	0.43808	1.37506	2.30853	-2969.48	-2770.32			9.41402	46.3069	9.94671	26.8224
	3.3802	13.7681	11.4604	45.6014	29.1704	62.9675	5.42789	15.2354	9.3284	37.4606	9.97743	30.1979	226.47	0.131353	0.437706	1.38378	2.3103	-2982.07	-2628.56			9.53624	45.9131	9.99721	25.8787
	3.33397	13.6803	12.0037	44.7678	28.4565	61.899	5.47373	14.7665	9.70369	35.5043	10.0054	28.8111	237.326	0.131388	0.436818	1.38678	2.30724	-2993.84	-2476.62			9.67263	45.0411	9.98129	24.7736
	3.28298	13.5896	12.381	43.3064	27.1447	59.8133	5.64175	14.3946	10.4126	33.0414	10.4325	28.2121	243.634	0.131067	0.43622	1.38354	2.30172	-3004.69	-2330.26			9.75117	43.4215	10.1496	23.8953
	3.26732	13.8189	12.8931	40.7885	25.7477	55.8777	5.74641	13.7411	11.2119	30.4003	11.3764	27.4827	245.651	0.13091	0.43561	1.38127	2.29485	-3014.12	-2196.42			9.99312	40.8047	10.2332	23.0865
	3.31389	13.8261	13.2502	38.1238	24.0279	51.9559	6.02315	13.1862	12.2013	27.8165	12.4148	26.345	253.034	0.130781	0.435488	1.37938	2.29017	-3022.01	-2086.84			10.13	38.0359	10.4702	22.1921
	3.4227	14.116	13.6422	34.967	21.847	48.311	6.45216	12.957	13.7373	25.1605	13.5716	25.767	268.266	0.130247	0.43549	1.37185	2.28316	-3028.48	-2011.24			10.3936	35.0417	11.0488	21.4997
	3.51153	14.1725	13.9722	31.7407	19.3264	43.4156	7.24853	12.6324	15.3572	23.0219	14.439	25.0914	284.877	0.129726	0.435269	1.36447	2.27474	-3033.17	-1959.39			10.5521	31.4942	11.7461	20.8508
	3.56913	14.2876	14.1675	28.5625	17.0791	38.5696	8.04859	12.2062	16.6248	21.0439	16.5069	24.2595	299.488	0.129241	0.435071	1.35929	2.27015	-3035.84	-1929.46			10.6747	28.0704	12.2932	20.6035
	3.57897	14.3561	14.6325	24.3665	14.4403	34.9314	8.86366	12.1546	17.5293	18.9474	18.7701	23.099	315.908	0.128394	0.434888	1.35749	2.26452	-3036.17	-1930.61			10.8559	24.5794	12.8492	20.2722
	3.55995	14.1496	14.8439	20.7472	11.6616	30.5084	9.63458	11.9313	18.7823	17.0035	20.4926	21.9656	330.085	0.127977	0.4348	1.34895	2.25624	-3034.54	-1960.66			10.8512	20.9724	13.4494	19.8206
	3.56412	13.9469	14.898	18.3783	9.43665	25.8064	10.1227	11.6927	19.6663	15.4014	21.5984	21.5419	338.192	0.127652	0.43508	1.34867	2.24545	-3031.42	-2018.27			10.803	17.8738	13.8272	19.5139
	3.48717	13.4788	14.8001	16.6372	8.03862	22.2785	10.5297	11.4251	20.3706	13.8963	23.5647	21.4486	341.302	0.127867	0.435144	1.3446	2.23775	-3025.87	-2107.16			10.5887	15.6514	14.1085	19.6365
	3.47131	13.1989	14.6151	15.265	6.68393	18.1114	10.7928	11.16	21.0657	13.0027	25.4373	21.9725	341.304	0.127817	0.435629	1.33769	2.2292	-3017.62	-2220.98			10.4285	13.3534	14.3395	20.1375
	3.44448	12.8941	14.2699	14.5736	5.87807	15.276	10.9036	10.9472	21.8573	12.4132	26.4418	22.3438	338.294	0.128291	0.436178	1.3388	2.22515	-3006.67	-2345.68			10.2028	11.9092	14.5694	20.3996
	3.3938	12.292	13.8656	14.3667	5.13241	13.4798	11.02	11.0344	22.1005	12.3359	26.9807	22.6503	337.33	0.128206	0.436836	1.33836	2.22854	-2994.55	-2469.83			9.85047	10.993	14.7183	20.6556
	3.29137	11.6359	13.6488	13.7616	4.57798	12.2325	10.9867	10.8209	22.3167	12.6121	27.2844	23.2255	345.602	0.12811	0.437247	1.3422	2.22941	-2981.44	-2590.3			9.52535	10.1907	14.7081	21.0407
	3.09372	11.0356	13.3378	13.3839	4.1274	11.2965	10.8177	10.2764	22.3404	12.5706	27.5008	23.3479	358.353	0.128298	0.437612	1.34253	2.24131	-2967.08	-2704.18			9.15569	9.60258	14.4782	21.1398
	2.86836	10.3979	13.0187	13.2469	3.86728	10.4263	10.4217	9.87671	21.6367	12.678	27.567	23.6717	362.948	0.128285	0.438479	1.34117	2.2504	-2952.55	-2809.14			8.76167	9.18016	13.9784	21.3056
	2.665	10.2006	12.9021	13.0999	3.65642	9.53	9.76824	9.59534	21.2656	12.3664	27.0559	23.4719	350.635	0.128457	0.438732	1.34064	2.25855	-2938.26	-2904.04			8.58922	8.76211	13.5431	20.9647
	2.5512	10.2574	12.4919	13.0302	3.46652	8.8005	9.13703	9.25678	20.8865	12.2747	25.9531	23.2563	334.327	0.12856	0.438905	1.33594	2.26736	-2925.51	-2987.32			8.43349	8.43241	13.0935	20.4947
	2.53465	10.191	12.4801	12.9906	3.33804	8.46969	8.31302	8.85077	20.236	12.1559	24.9249	23.0311	318.518	0.128472	0.439119	1.33484	2.27934	-2915.59	-3059.19			8.40192	8.2661	12.4666	20.0373
	2.57195	10.3284	12.7643	12.8237	3.21985	8.1905	7.70349	8.27126	19.4426	12.1964	23.9623	22.731	304.909	0.128416	0.439266	1.32826	2.28834	-2908.57	-3118.71			8.55487	8.07802	11.8058	19.6299
	2.63189	10.5144	12.9494	12.3609	3.15635	7.83287	7.1742	7.81446	18.833	12.0588	22.25	22.5938	295.265	0.128042	0.439557	1.32058	2.29125	-2905.04	-3164.58			8.69857	7.78338	11.2739	18.9675
	2.71811	10.7752	13.7705	11.8427	3.05058	7.5544	6.73676	7.37832	17.9281	11.8931	20.0787	21.648	288.732	0.127515	0.439412	1.31227	2.29456	-2903.34	-3198.91			9.08796	7.48256	10.6811	17.8733
	2.84554	10.9468	14.4765	11.2141	2.94597	7.2104	6.3849	6.91533	16.545	11.714	18.7225	20.8833	283.575	0.126774	0.439206	1.30195	2.29518	-2902.03	-3223.56			9.42295	7.12348	9.94841	17.1066
	2.96736	11.2862	15.2825	10.1182	2.99008	6.32501	5.99868	6.26539	15.5097	11.2615	17.594	20.0725	276.205	0.126049	0.438961	1.29584	2.291	-2900.95	-3241.16			9.84537	6.47776	9.25793	16.3093
	3.04136	11.5271	16.0039	9.40377	2.99935	5.71559	5.72692	5.73994	14.3208	10.411	16.3683	18.9894	265.86	0.125974	0.438512	1.28693	2.28806	-2900.7	-3252.64			10.1908	6.03957	8.59588	15.2563
	3.1134	11.7418	16.785	9.00777	3.00698	5.22586	5.4935	5.49479	12.6443	9.87609	15.0941	18.2546	252.114	0.126091	0.437881	1.28099	2.27337	-2902.24	-3260.62			10.5467	5.74687	7.87754	14.4083
	3.14878	11.8386	17.3147	8.47577	3.02913	4.8205	5.12644	5.22616	11.5542	9.19731	14.066	17.4686	232.978	0.126235	0.436924	1.27134	2.26188	-2905.33	-3267.33			10.7674	5.4418	7.30228	13.5773
	3.19014	11.7552	17.7378	7.77989	3.14195	4.72686	4.95192	4.94115	10.3562	8.65789	13.3799	16.8529	221.272	0.126019	0.436736	1.26527	2.25514	-2908.91	-3273.45			10.8944	5.21623	6.74976	12.9635
	3.20924	11.6033	17.8457	7.30099	3.18264	4.78436	4.67238	4.68458	9.00187	8.20549	12.4552	16.509	219.326	0.125966	0.436338	1.26176	2.2408	-2912.72	-3278.88			10.8861	5.08933	6.11961	12.3899
	3.19106	11.5467	17.6612	6.87352	3.24584	4.80019	4.56695	4.56603	7.95874	8.00103	11.7495	16.3767	219.107	0.12617	0.435788	1.25681	2.22469	-2915.34	-3283.48			10.7996	4.97318	5.69724	12.0424
	3.11796	11.4583	17.1217	6.2661	3.30382	4.74154	4.49001	4.37606	7.03326	7.58265	11.409	15.9614	214.835	0.126585	0.43538	1.25437	2.20963	-2916.23	-3287.76			10.566	4.77048	5.29978	11.651
	3.07787	11.2357	16.3275	5.89337	3.35193	4.77535	4.39467	4.29715	6.35791	7.32831	10.9421	15.5932	207.292	0.126926	0.434949	1.25568	2.20004	-2915.05	-3292.02			10.2137	4.67355	5.01658	11.2879
	3.01083	10.9294	15.4486	5.72774	3.36654	4.73702	4.33058	4.23019	5.98035	7.22467	10.3666	15.1289	198.619	0.127582	0.434637	1.25932	2.194	-2912.81	-3295.95			9.79628	4.61043	4.84704	10.9067
	2.91676	10.6233	14.3993	5.54291	3.41633	4.74036	4.25806	4.19747	5.77216	6.92204	9.89708	14.6581	189.605	0.128281	0.434381	1.2629	2.18866	-2911.35	-3299.28			9.31312	4.56653	4.74256	10.4924
	2.81935	10.0681	13.3776	5.48458	3.37236	4.78102	4.13322	4.16748	5.45198	6.81941	9.4657	14.4635	183.414	0.129141	0.434591	1.26402	2.18343	-2911.14	-3302.33			8.75499	4.54599	4.58423	10.2495
	2.74105	9.47769	12.4512	5.44266	3.31009	4.73649	3.95657	4.17866	5.1334	6.76312	9.03871	13.9695	179.276	0.129453	0.43515	1.26864	2.17733	-2910.94	-3305.23			8.22331	4.49641	4.42288	9.92377
	2.6965	9.01155	11.2748	5.21574	3.33264	4.69532	3.80744	4.1109	5.04691	6.72605	8.69411	13.6882	178.016	0.129542	0.435666	1.27169	2.18843	-2909.83	-3307.77			7.66093	4.41457	4.32175	9.70278
	2.66583	8.46171	10.1474	4.99244	3.29586	4.72816	3.68612	4.13784	5.05649	6.65862	8.36013	13.2978	183.022	0.129622	0.435796	1.27803	2.19385	-2907.05	-3309.6			7.09165	4.33882	4.29348	9.43884
	2.67629	8.10172	9.19764	4.85303	3.19887	4.5671	3.50802	4.18703	5.17485	6.51868	7.97358	13.2074	188.828	0.129765	0.43565	1.28009	2.19948	-2904.11	-3310.9			6.65855	4.20633	4.28997	9.23321
	2.70045	7.74497	8.6387	4.78331	3.11329	4.51435	3.32481	4.29298	5.23853	6.43229	8.06006	12.7513	195.622	0.129657	0.436179	1.27996	2.20476	-2900.91	-3312.13			6.36137	4.13698	4.28544	9.08121
	2.68422	7.34206	8.17006	4.70247	3.00636	4.34707	3.28678	4.37833	5.37104	6.26557	8.4646	12.1298	199.447	0.129462	0.436554	1.27819	2.20688	-2896.73	-3313.23			6.06545	4.01863	4.34538	8.95332
	2.64482	6.84259	7.88647	4.68861	2.97492	4.30827	3.11547	4.46171	5.52564	6.13682	8.63513	11.6736	203.833	0.12909	0.437046	1.27682	2.2064	-2891.05	-3313.95			5.79129	3.9906	4.36761	8.81519
	2.58958	6.55348	7.85981	4.55224	2.89403	4.2224	3.00068	4.70463	5.7423	5.91651	8.89284	10.9193	209.566	0.128601	0.437317	1.27085	2.20118	-2884.85	-3314.33			5.66762	3.88956	4.48253	8.57621
	2.48376	6.43965	7.62171	4.44194	2.8341	4.34755	2.96108	4.85783	5.93564	5.58672	9.11555	10.6336	213.412	0.128415	0.437982	1.26453	2.19491	-2879.36	-3314.59			5.51504	3.87453	4.58485	8.44528
	2.40873	6.41179	7.56535	4.36399	2.77478	4.33926	2.85797	5.12723	6.1877	5.25453	9.3404	10.4008	214.639	0.128247	0.438414	1.2606	2.18746	-2874	-3314.97			5.46196	3.82601	4.7243	8.3319
	2.31437	6.52078	7.55839	4.25854	2.73647	4.34276	2.81391	5.49411	6.35248	5.00811	9.62195	10.2804	220.646	0.128119	0.438152	1.24906	2.17743	-2868.02	-3315.26			5.46451	3.77926	4.88683	8.30349
	2.26682	6.50328	7.49324	4.11965	2.73748	4.31012	2.76629	5.77759	6.4838	4.90419	10.0148	10.3167	233.888	0.127939	0.437733	1.23762	2.17055	-2861.64	-3315.27			5.42112	3.72242	5.00923	8.4119
	2.23292	6.61749	7.46566	4.05543	2.73081	4.28781	2.69246	6.10761	6.63812	4.92457	10.1639	10.255	246.561	0.127737	0.43725	1.22909	2.15638	-2856.67	-3315.29			5.43869	3.69135	5.14607	8.44781
	2.18232	7.09427	7.61792	4.03631	2.74327	4.32646	2.69878	6.51472	6.71368	4.94904	10.3586	9.92714	253.414	0.127533	0.437322	1.22539	2.14966	-2853.02	-3315.51			5.63151	3.70201	5.30906	8.41159
	2.09785	7.54256	7.8365	4.0197	2.74546	4.52173	2.66768	6.95625	6.77664	5.06481	10.4234	9.59718	254.942	0.127453	0.437147	1.22796	2.1393	-2849.12	-3315.74			5.82564	3.7623	5.46686	8.3618
	2.0032	7.95006	8.09731	4.0955	2.79547	4.58808	2.62976	7.31031	6.72719	5.28779	10.184	9.5327	254.644	0.127653	0.436907	1.22605	2.12836	-2844.41	-3315.82			6.01686	3.82635	5.55575	8.33481
	1.9772	8.45451	8.48135	4.21222	2.82825	4.70373	2.61349	7.70541	6.66825	5.2661	9.67565	9.51038	255.371	0.127786	0.436735	1.22601	2.11932	-2840.07	-3315.8			6.30435	3.91474	5.66238	8.15071
	1.97984	8.82514	8.81648	4.42463	2.91639	5.0195	2.7154	8.36014	6.63877	5.38964	9.3234	9.47504	252.528	0.128362	0.436276	1.22789	2.10843	-2837.11	-3315.92			6.54049	4.12017	5.90477	8.06269
	1.98808	9.37319	9.15052	4.74652	3.07512	5.4441	2.81201	8.87864	6.50076	5.57496	8.96737	9.45944	246.22	0.128614	0.435863	1.23664	2.10859	-2834.46	-3316.17			6.83727	4.42192	6.0638	8.00059
	1.99357	9.88186	9.48308	5.19445	3.27971	5.88931	2.84377	9.46446	6.42962	5.75189	8.43635	9.33022	240.078	0.128891	0.434933	1.24746	2.10491	-2830.76	-3316.34			7.1195	4.78782	6.24595	7.83948
	2.01822	10.32	9.88666	5.69468	3.55132	6.60258	2.94671	10.0847	6.25699	5.9374	8.07873	9.41168	239.982	0.128903	0.433996	1.2532	2.10596	-2827.07	-3316.31			7.4083	5.28286	6.42947	7.80927
	2.04891	10.8713	10.0395	6.37349	4.09288	7.64087	3.0593	10.5276	6.15807	6.2407	7.76363	9.75903	241.122	0.128972	0.433683	1.26257	2.10944	-2824.64	-3316.32			7.65323	6.03575	6.58165	7.92112
	2.08151	11.4577	10.2327	7.42613	4.64052	8.71987	3.10812	10.998	6.10689	6.6206	7.17359	9.95091	237.637	0.129118	0.433674	1.26705	2.10355	-2823.15	-3316.51			7.92395	6.92884	6.73768	7.91503
	2.08583	11.805	10.4457	8.2195	5.31146	9.97657	3.23485	11.6168	5.97967	6.87984	6.77164	10.3433	225.857	0.129272	0.433273	1.2736	2.09957	-2821.02	-3316.65			8.11219	7.83584	6.94379	7.99826
	2.09763	11.978	10.6011	9.37501	6.35428	11.1483	3.35499	11.9421	5.89975	7.23107	6.32724	10.9455	211.132	0.129668	0.43336	1.27445	2.09422	-2818.17	-3316.61			8.22556	8.95921	7.06563	8.16794
	2.14838	12.2383	10.8693	11.2388	7.39384	12.6003	3.45452	12.0837	5.79324	7.50589	5.86387	11.3532	199.887	0.130283	0.433288	1.26817	2.08805	-2816.11	-3316.6			8.41868	10.411	7.11049	8.241
	2.16145	12.5385	10.9169	12.7082	8.50101	13.676	3.45981	12.325	5.71041	7.82619	5.57675	11.6285	192.625	0.130459	0.432851	1.26503	2.08682	-2815.64	-3316.72			8.53897	11.6284	7.16506	8.34382
	2.15037	12.983	10.8028	14.6364	9.58542	14.5826	3.46457	12.4665	5.61891	8.21555	5.20301	11.9998	189.297	0.130753	0.432719	1.26861	2.08223	-2815.09	-3316.87			8.64542	12.9348	7.18333	8.47278
	2.15274	13.6603	10.6698	16.0061	10.4655	15.5203	3.42073	12.4014	5.55533	8.53539	4.98032	12.1603	190.507	0.130884	0.432972	1.26987	2.0728	-2813.3	-3316.9			8.8276	13.9973	7.12582	8.55865
	2.16825	14.1648	10.6926	17.3465	11.349	16.291	3.37109	12.1941	5.5066	8.86616	4.68318	12.5487	192.795	0.131125	0.433022	1.26742	2.06316	-2811.67	-3316.82			9.00855	14.9955	7.02392	8.69935
	2.16278	14.7687	10.615	18.2925	12.0316	16.5863	3.32423	12.1796	5.39654	9.20572	4.46111	12.9242	193.032	0.13147	0.433805	1.26716	2.05493	-2811.65	-3316.87			9.18216	15.6368	6.9668	8.86367
	2.17603	14.9986	10.6833	19.7796	12.9406	16.8242	3.21521	12.0187	5.23666	9.58924	4.34037	13.293	195.621	0.131827	0.434327	1.26776	2.04776	-2812.35	-3316.99			9.28596	16.5148	6.82352	9.0742
	2.17861	15.5594	11.0629	20.7797	13.3754	16.7871	3.11571	11.7872	5.1777	9.67316	4.22665	13.8695	200.249	0.132211	0.434682	1.2636	2.0369	-2811.68	-3317.05			9.60031	16.9807	6.69355	9.25642
	2.16855	16.1868	11.2585	21.3052	13.7685	16.5657	3.01916	11.7804	4.96211	9.6287	4.15973	14.3739	205.236	0.132082	0.434781	1.2645	2.03165	-2810.05	-3316.97			9.87128	17.2132	6.58723	9.38744
	2.14358	17.278	11.4807	21.8318	14.028	16.2616	2.88459	11.5779	4.87372	9.66715	4.08868	14.6613	211.99	0.132133	0.435265	1.27196	2.02872	-2809.53	-3316.91			10.3008	17.3738	6.4454	9.47238
	2.16777	18.2364	11.7407	22.5103	14.0496	15.8285	2.76196	11.3286	4.70799	9.70701	4.03036	15.0494	224.674	0.131858	0.435243	1.28196	2.02926	-2810.48	-3316.99			10.715	17.4628	6.26618	9.59557
	2.20607	19.5416	11.9429	22.7132	13.8998	14.956	2.63661	11.3582	4.69655	9.70199	4.08081	15.706	238.053	0.132058	0.435543	1.29032	2.03055	-2811.15	-3317.01			11.2302	17.1897	6.23047	9.82961
	2.22151	21.173	12.4464	22.7567	13.6452	13.9122	2.59784	11.3887	4.65256	9.7326	4.13298	16.2954	248.204	0.132015	0.435927	1.29993	2.03634	-2810.86	-3316.93			11.947	16.7713	6.21303	10.0537
	2.28348	21.9177	13.0949	22.6266	13.2571	13.0555	2.54421	11.3151	4.67082	9.75453	4.13065	16.7857	254.101	0.132248	0.436116	1.31236	2.03998	-2811.78	-3316.82			12.432	16.3131	6.17672	10.2236
	2.34888	22.8445	14.0852	22.4514	12.9439	12.3228	2.50578	11.4592	4.71232	9.69076	4.13668	17.3922	254.169	0.132493	0.436054	1.32463	2.04667	-2815.17	-3316.81			13.0929	15.906	6.22575	10.4065
	2.42298	24.471	14.6807	22.535	12.481	11.3714	2.50629	11.6945	4.75794	9.71458	4.28493	17.8451	249.611	0.132781	0.435883	1.33928	2.05616	-2820.26	-3316.85			13.8582	15.4625	6.31959	10.6149
	2.47605	25.3219	15.3657	22.6375	12.235	10.798	2.49674	11.8913	4.7449	9.74466	4.32561	18.4117	245.506	0.13257	0.435886	1.35395	2.07838	-2825.57	-3316.82			14.3879	15.2235	6.37763	10.8273
	2.50254	26.4387	16.1446	22.021	11.6474	10.0753	2.49882	11.9002	4.81273	9.52533	4.30633	18.8678	242.915	0.132483	0.436141	1.36616	2.09661	-2830.67	-3316.72			15.0286	14.5812	6.40393	10.8998
	2.54414	27.4041	16.5345	21.4907	11.4551	9.55461	2.51959	12.16	4.9179	9.57601	4.32745	19.2148	240.907	0.132156	0.436545	1.37683	2.10939	-2837.68	-3316.67			15.4943	14.1668	6.53248	11.0394
	2.5809	28.359	16.9353	21.3788	10.8682	8.98915	2.57127	12.0387	5.01862	9.70307	4.54004	19.8297	236.964	0.132179	0.436887	1.38099	2.13108	-2846.95	-3316.7			15.9584	13.7454	6.54287	11.3576
	2.65311	29.5161	17.2748	21.2989	10.4596	8.62367	2.62711	11.9102	5.0415	9.92787	4.60149	21.1608	230.261	0.131874	0.437037	1.38314	2.15609	-2855.41	-3316.69			16.4813	13.4607	6.52626	11.8967
	2.72395	30.0567	17.5621	21.3235	9.94908	8.02828	2.64708	11.947	5.12878	10.0634	4.76359	23.198	222.461	0.132023	0.436802	1.38136	2.17769	-2862.11	-3316.59			16.7809	13.1003	6.57427	12.675
	2.74289	30.6735	17.8023	21.3371	9.70729	7.61678	2.69012	11.8531	5.16057	10.5326	5.08574	25.5871	215.843	0.131891	0.43637	1.38159	2.19954	-2869.26	-3316.48			17.0729	12.887	6.56794	13.7351
	2.8018	30.3635	17.8121	21.2505	9.27955	7.3841	2.76243	11.6687	5.17734	11.1715	5.50319	28.0653	208.687	0.131541	0.436053	1.38486	2.21412	-2877.7	-3316.45			16.9925	12.6381	6.53614	14.9133
	2.85288	30.2539	17.4025	21.0584	8.95596	6.94757	2.8266	11.6566	5.1772	12.5668	6.10838	29.5996	203.278	0.131514	0.435476	1.38486	2.23017	-2885.87	-3316.43			16.8364	12.3206	6.55346	16.0916
	2.89523	30.3792	16.6775	21.0334	8.55184	6.66733	2.91579	11.7063	5.07093	13.9683	6.78386	31.567	202.717	0.131515	0.435136	1.38435	2.24943	-2892.62	-3316.35			16.6506	12.0842	6.56434	17.4397
	2.98236	29.6296	16.1239	20.9722	8.16552	6.54934	2.98197	11.6012	5.03311	15.8773	7.45702	34.5125	201.533	0.131561	0.434869	1.38541	2.26739	-2898.43	-3316.22			16.2453	11.8957	6.53875	19.2823
	3.19924	28.8428	15.6668	21.3987	7.74646	6.5878	3.09729	11.3269	5.1752	19.3877	8.52133	38.6816	204.197	0.131324	0.434573	1.38151	2.28011	-2904.99	-3316.12			15.9029	11.911	6.53313	22.1969
	3.50172	28.4095	14.8741	22.5805	7.43478	7.07055	3.20912	11.0576	5.171	24.7193	9.7312	42.8924	210.545	0.131361	0.434487	1.38038	2.29109	-2912.13	-3316.07			15.5951	12.3619	6.47923	25.781
	3.70094	28.146	14.0616	23.0807	6.97378	7.83132	3.32977	10.6728	5.09657	29.7876	11.3396	47.9605	217.506	0.131403	0.434527	1.3752	2.30187	-2906.41	-3316			15.3028	12.6286	6.36637	29.6959
	4.12682	27.5283	13.4489	23.4526	6.77581	8.96312	3.40945	10.5104	5.14681	36.4982	12.6801	54.4861	221.658	0.131942	0.434358	1.37412	2.30808	-2874.13	-3315.87			15.0347	13.0638	6.35557	34.5548
	4.51748	26.2646	12.6456	23.838	6.51741	9.78952	3.52484	10.4371	5.25334	43.075	14.4816	59.8667	224.478	0.13251	0.434449	1.37077	2.30624	-2766.24	-3315.68			14.4759	13.3816	6.40509	39.1411
	4.94115	24.9416	12.1088	24.311	6.30773	10.6284	3.72836	10.4046	5.3403	50.1748	15.6386	64.3628	228.399	0.132538	0.434659	1.36724	2.30127	-2569.73	-3315.51			13.9972	13.749	6.49108	43.3921
	5.24408	23.8162	11.5488	24.5775	6.10531	11.5933	3.83876	10.3716	5.50678	56.6215	17.4389	67.9792	240.664	0.132933	0.434568	1.36147	2.29743	-2306.07	-3315.34			13.5363	14.092	6.57237	47.3465
	5.42976	23.2112	10.979	24.4368	5.94933	12.4536	3.96203	10.3911	5.65443	60.8216	18.6881	72.653	259.528	0.133467	0.434985	1.35216	2.29074	-1997.08	-3315.12			13.2067	14.2799	6.66919	50.7209
	5.62431	22.6437	10.747	24.4661	5.76105	13.3206	4.10579	10.5063	5.80148	64.4226	19.7966	76.1442	280.431	0.13379	0.435104	1.3432	2.283	-1663.84	-3314.84			13.005	14.5159	6.80453	53.4545
	5.73962	21.5545	10.5281	24.4851	5.53586	13.9922	4.24477	10.4151	5.95969	67.64	20.5612	79.1962	297.219	0.133977	0.435468	1.33552	2.26975	-1303.89	-3314.56			12.6074	14.671	6.8732	55.7991

## Sheet: P206 U3
	Ra Li	Oi Li	Oe Li	MF Li	ICO Li	LO Li	Ra Re	Oi Re	Oe Re	MF Re	ICO Re	LO Re	EKG	Kippwinkel	Rotwinkel	Kraft x	Kraft y	Druck li	Druck re			Bauch links	Rücken links	Bauch rechts	Rücken rechts
	3.86518	8.21853	6.62151	60.5999	13.0245	28.9198	3.72162	13.549	6.75103	65.8918	26.1172	59.881	426.558	0.129737	0.430442	0.897308	3.43321	39	-1190.46			6.23507	34.1814	8.00721	50.63
	3.94194	9.19009	6.94937	59.4942	13.9073	27.9914	3.7104	12.7646	6.70791	63.5823	25.562	58.8379	444.818	0.12928	0.430998	0.904315	3.42276	34	-1231.78			6.6938	33.7976	7.72764	49.3274
	4.03608	9.97484	7.36166	58.005	14.4499	26.9734	3.76494	12.5214	6.61193	60.1935	24.9075	57.7134	471.631	0.129587	0.430809	0.918391	3.4129	0.962402	-1273.55			7.12419	33.1428	7.63276	47.6048
	4.10089	10.7385	7.82146	55.9015	14.9674	25.7903	3.76856	11.8795	6.40594	56.1601	23.2285	56.1552	502.08	0.130196	0.43048	0.92876	3.41626	11	-1313.55			7.55362	32.2197	7.35133	45.1813
	4.35296	11.5156	8.18382	52.8293	15.295	23.8867	3.79647	11.5254	6.23981	49.562	21.1956	53.322	531.42	0.130652	0.429492	0.935668	3.4239	-1687.21	L			8.01747	30.6704	7.18723	41.3599
	4.49797	12.1907	8.84873	49.0658	15.4811	21.565	3.7837	11.2369	6.14885	42.3388	19.3432	50.1903	550.993	0.131479	0.428903	0.935668	3.43284	-1503.6	-1384.08			8.51246	28.7039	7.05649	37.2908
	4.46118	13.0188	9.26487	45.422	15.3612	19.0576	3.67239	11.2909	5.86118	35.1312	17.1843	45.4475	564.105	0.132304	0.427965	0.932933	3.4445	-1354.15	-1413.06			8.91494	26.6136	6.94151	32.5877
	4.43498	13.2649	9.46066	40.3888	15.1742	16.4168	3.57523	11.6733	5.59754	28.5321	15.1296	42.2935	570.249	0.132806	0.427888	0.927646	3.45229	-1261.98	-1436.88			9.05353	23.9933	6.94869	28.6517
	4.40045	13.2937	9.56944	33.2156	14.9486	13.5212	3.42805	11.6941	5.416	21.416	13.174	38.0254	577.015	0.133816	0.427495	0.924291	3.46292	-1239.25	-1453.62			9.08786	20.5618	6.84606	24.2051
	4.2844	13.407	9.55739	28.6034	14.4925	11.8592	3.26908	11.4555	5.34133	17.5526	11.4632	33.9114	583.988	0.134384	0.426802	0.917172	3.47628	-1284.02	-1463.35			9.08292	18.3184	6.68862	20.9758
	4.19851	13.8306	9.44941	22.36	13.4676	10.8468	3.20677	11.4827	5.51071	15.9285	10.0526	30.571	593.055	0.134825	0.426283	0.925557	3.48209	-1404.81	-1465.17			9.15949	15.5581	6.73341	18.8507
	4.12909	13.6621	9.14411	16.9789	12.0962	9.15124	3.14896	11.5828	5.69305	14.1249	9.38266	26.261	610.373	0.135198	0.425707	0.925976	3.49285	-1571.95	-1459.75			8.97845	12.7421	6.80827	16.5895
	4.08383	13.8806	8.87057	13.7096	11.1067	8.14005	3.12864	11.5037	5.72334	13.6076	8.78411	23.9309	637.415	0.135425	0.425233	0.926771	3.50685	-1759.45	-1446.6			8.94501	10.9854	6.78524	15.4409
	3.96504	14.1692	8.45065	10.8035	10.3593	7.52918	3.10401	11.131	5.78201	13.7066	8.52025	21.9343	668.415	0.135356	0.425017	0.921939	3.5176	-1950.6	-1427.79			8.86162	9.564	6.67233	14.7204
	3.793	14.0221	8.05193	9.73558	9.49687	7.6287	3.02051	10.7415	5.82956	13.519	8.64341	20.5537	693.236	0.135463	0.424863	0.916503	3.52742	-2135.58	-1404.91			8.62234	8.95372	6.53052	14.2387
	3.36936	14.2292	7.53193	9.15752	8.77519	7.58248	2.91793	10.2269	5.92726	13.3562	8.56628	20.3171	706.017	0.135359	0.424745	0.90385	3.53315	-2304.28	-1378.96			8.37683	8.50506	6.35736	14.0799
	3.22738	13.8029	6.75988	8.61228	8.42782	7.67132	2.77173	9.6179	5.86556	13.295	8.65254	20.0338	710.295	0.135439	0.42466	0.894043	3.5381	-2455.41	-1353.22			7.93004	8.23714	6.08506	13.9938
	3.15338	13.794	6.37154	8.2682	8.62897	7.86238	2.74932	8.40987	5.8528	13.3929	8.66352	19.54	712.424	0.13517	0.424777	0.887023	3.53578	-2595.56	-1329.64			7.77299	8.25318	5.67066	13.8655
	3.01172	14.7319	6.13114	8.18942	8.69674	8.31312	2.71694	7.29471	5.76706	13.4326	8.68448	18.9689	712.602	0.134744	0.424132	0.882699	3.53383	-2723.85	-1309.65			7.95825	8.39976	5.25957	13.6953
	2.93581	15.2001	5.78644	7.81066	8.83095	8.59523	2.69933	6.52926	5.75464	12.8941	8.6368	18.5359	706.736	0.135053	0.423805	0.88828	3.53273	-2833.97	-1294.26			7.97412	8.41228	4.99441	13.3556
	2.91477	15.293	5.70304	7.60263	8.84671	8.92992	2.66989	6.27281	5.71322	12.257	8.47669	18.3362	697.447	0.134973	0.42299	0.890066	3.53045	-2924.69	-1284.64			7.97027	8.45975	4.88531	13.0233
	2.90724	15.4334	5.69129	7.47212	9.19167	9.21312	2.66768	5.82354	5.65483	11.3526	8.37559	18.0882	687.659	0.135228	0.422696	0.897687	3.52993	-2997.15	-1283.93			8.01063	8.62564	4.71535	12.6055
	2.85712	15.4031	5.60884	7.1185	9.46283	9.42364	2.60628	5.39905	5.64659	10.5136	8.25376	17.9755	672.731	0.135471	0.422307	0.902134	3.53488	-3056.4	-1290.89			7.95636	8.66832	4.55064	12.2476
	2.91697	15.172	5.44331	7.23699	9.48384	9.61876	2.54777	5.06176	5.60492	9.98372	8.0242	17.3175	646.314	0.135506	0.4215	0.895588	3.54047	-3104	-1303.83			7.84409	8.77986	4.40482	11.7752
	2.88909	14.8652	5.34344	7.26801	9.71583	9.58159	2.51818	4.70756	5.55267	9.76778	8.04642	15.9294	609.735	0.135396	0.421239	0.887122	3.54233	-3142.24	-1321.6			7.69923	8.85514	4.25947	11.2479
	2.92815	14.6602	5.2379	7.40011	9.91952	9.57915	2.60451	4.56282	5.56565	9.62284	8.29464	14.8122	561.54	0.13537	0.421797	0.883523	3.54113	-3173.51	-1345.26			7.60874	8.96626	4.24433	10.9099
	2.89437	14.2406	5.05565	7.59374	9.99286	9.49144	2.66539	4.45934	5.79038	9.63147	8.40026	13.6367	509.691	0.135087	0.422269	0.878945	3.54044	-3197.51	-1372.61			7.39688	9.02601	4.30504	10.5561
	2.87468	13.8652	4.97121	7.67271	10.0216	9.46928	2.72242	4.32575	5.91554	9.48364	8.73171	13.6139	454.881	0.134734	0.422471	0.872055	3.54931	-3216.73	-1400.89			7.23704	9.05451	4.32124	10.6097
	2.83706	13.2231	4.70546	7.65336	9.62874	9.32592	2.75405	4.39165	5.99166	9.26659	9.00758	13.8834	411.209	0.134724	0.422888	0.86467	3.55713	-3231.33	-1427.46			6.92189	8.86934	4.37912	10.7192
	2.8067	11.9848	4.51685	7.67477	9.5113	9.06722	2.77425	4.48945	5.99192	9.36081	9.48306	14.2154	375.15	0.134378	0.42331	0.855984	3.5663	-3243.08	-1451.06			6.43612	8.7511	4.41854	11.0197
	2.83811	11.5397	4.48144	7.53082	9.32031	8.6245	2.7638	4.54998	5.95172	9.30419	9.75991	15	339.576	0.134191	0.423856	0.838097	3.57069	-3253	-1470.89			6.28642	8.49188	4.42183	11.3547
	2.8537	10.8086	4.53369	7.35702	9.03328	8.30439	2.77244	4.78001	5.86698	8.72481	10.3403	16.0003	304.917	0.134106	0.425046	0.824328	3.57679	-3260.89	-1484.52			6.06533	8.23156	4.47314	11.6885
	2.81826	10.0184	4.4801	6.9094	8.81917	7.87498	2.78234	4.90753	5.80595	8.35288	10.5086	16.8671	272.016	0.134192	0.42509	0.813182	3.57227	-3267.58	-1490.67			5.77224	7.86785	4.49861	11.9095
	2.80148	9.35997	4.64369	6.8623	8.62644	7.60264	2.8413	4.97431	5.8652	8.09157	10.6197	17.4705	242.738	0.134088	0.425512	0.811561	3.56746	-3273.42	-1492.52			5.60171	7.69713	4.56027	12.0606
	2.80558	8.96364	4.7983	7.00354	8.45654	7.43915	2.804	5.13993	5.8814	8.11241	10.6699	18.3557	231.511	0.134262	0.425968	0.817947	3.5544	-3278.74	-1492.45			5.52251	7.63308	4.60845	12.3794
	2.80566	8.74664	4.93265	6.9564	8.16612	7.42883	2.7297	5.28401	6.13322	7.90738	10.6734	18.711	236.643	0.134539	0.42659	0.825384	3.54428	-3282.9	-1490.05			5.49499	7.51712	4.71565	12.4306
	2.79779	8.70269	5.0645	7.18212	7.94082	7.34817	2.67076	5.40324	6.02377	7.72018	10.5531	18.9052	248.041	0.134979	0.427221	0.835279	3.53279	-3286.16	-1483.99			5.52166	7.49037	4.69926	12.3928
	2.78349	8.52232	5.22235	7.15183	7.92425	7.24539	2.63051	5.50349	5.89745	7.65301	10.3338	18.9148	258.052	0.135485	0.427943	0.842372	3.52154	-3289.14	-1475.72			5.50938	7.44049	4.67715	12.3005
	2.73348	8.26965	5.31636	7.30609	7.86277	7.222	2.60412	5.53142	5.77249	7.61807	10.2963	18.8623	274.442	0.135663	0.428102	0.844745	3.50795	-3292.52	-1467.03			5.43983	7.46362	4.63601	12.2589
	2.73749	8.2772	5.39562	7.64616	7.75538	7.19747	2.53506	5.57608	5.71733	7.62834	10.0471	19.0367	297.884	0.135703	0.428752	0.851743	3.49873	-3295.78	-1458.45			5.4701	7.533	4.60949	12.2374
	2.75967	8.22912	5.41397	7.94995	7.67569	7.05154	2.49678	5.53724	5.6904	7.85632	9.75121	19.2015	322.406	0.136303	0.429048	0.86673	3.49438	-3298.56	-1448.86			5.46759	7.55906	4.57481	12.2697
	2.73158	8.25367	5.4045	8.24551	7.51007	6.82302	2.46377	5.50086	5.84304	8.06054	9.32519	19.1527	342.242	0.136508	0.429217	0.880278	3.48981	-3301.38	-1438.61			5.46325	7.5262	4.60256	12.1795
	2.70906	8.30794	5.35655	8.29765	7.34315	6.7215	2.43122	5.42278	5.7184	8.18917	8.81755	19.0145	353.884	0.137077	0.428701	0.887847	3.48888	-3304.14	-1429.96			5.45785	7.4541	4.52414	12.0071
	2.69315	8.28976	5.45232	8.50144	6.8531	6.46907	2.34464	5.34071	5.84128	8.15838	8.56874	18.6784	363.375	0.137003	0.429086	0.896213	3.49258	-3306.54	-1423.67			5.47841	7.27454	4.50888	11.8018
	2.68642	8.36927	5.39336	8.67808	6.8052	6.43698	2.36098	5.32365	5.81765	8.14247	8.41221	18.9631	377.055	0.13691	0.429609	0.894417	3.49906	-3308.38	-1418.02			5.48302	7.30676	4.50076	11.8393
	2.65831	8.51863	5.31689	8.7106	6.59988	6.26358	2.40886	5.32539	5.77092	8.02119	8.25808	19.478	388.245	0.137111	0.429746	0.89432	3.50489	-3309.94	-1412.33			5.49794	7.19135	4.50172	11.9191
	2.68349	8.68187	5.18267	8.86055	6.2556	6.09252	2.43238	5.31641	5.71006	8.02336	8.25246	20.0813	387.927	0.136511	0.429516	0.890731	3.51692	-3311.56	-1407.63			5.51601	7.06956	4.48628	12.1191
	2.67459	8.86224	4.99132	9.18421	6.08469	5.98289	2.45403	5.47631	5.5647	8.23066	8.06645	20.4076	383.368	0.136103	0.428721	0.888741	3.53595	-3312.99	-1404.58			5.50938	7.08393	4.49835	12.2349
	2.70379	8.99267	4.78656	9.53768	5.8052	5.83513	2.50466	5.63116	5.52496	8.50197	8.24213	20.7432	387.272	0.135537	0.427908	0.8936	3.557	-3313.8	-1401.87			5.49434	7.05934	4.55359	12.4958
	2.77024	9.31328	4.80775	9.62901	5.57067	5.65555	2.56245	5.92533	5.55725	8.42383	8.23048	20.8533	405.127	0.135284	0.428062	0.887538	3.57025	-3314.14	-1398.46			5.63043	6.95174	4.68168	12.5025
	2.75445	9.28807	4.7823	9.72771	5.44301	5.54331	2.61288	6.28061	5.62737	8.54939	8.48119	20.7271	419.289	0.134632	0.4282	0.875339	3.58318	-3314.5	-1395.09			5.60827	6.90468	4.84029	12.5859
	2.75464	9.65585	4.87164	9.49095	5.26877	5.47615	2.66389	6.57645	5.57462	8.47821	8.45672	20.3644	423.38	0.134026	0.427889	0.859455	3.5969	-3314.64	-1393.04			5.76071	6.74529	4.93832	12.4331
	2.81971	10.1037	4.9061	9.39646	5.11568	5.39273	2.76944	6.95017	5.61859	8.37808	8.36801	20.6784	424.954	0.133884	0.427697	0.850606	3.61278	-3314.28	-1390.72			5.94316	6.63496	5.11273	12.4748
	2.92616	10.5313	4.94103	9.40348	5.16465	5.46033	2.8727	7.32981	5.68643	8.33737	8.40697	20.558	424.714	0.133342	0.427276	0.844264	3.62526	-3313.68	-1386.81			6.13284	6.67615	5.29631	12.4341
	2.98906	10.9873	4.90747	9.28008	5.14622	5.38148	2.98907	7.66376	5.79612	8.20589	8.51505	20.7909	423.746	0.132721	0.426332	0.836289	3.63675	-3313.38	-1382.52			6.2946	6.6026	5.48298	12.504
	3.02359	11.3236	4.83181	9.14908	5.13571	5.40665	3.18972	7.87769	5.83549	8.12395	8.50524	20.4836	422.163	0.132436	0.425597	0.828056	3.64614	-3313.02	-1379.49			6.39301	6.56381	5.6343	12.3709
	3.06237	11.6998	4.78534	8.83248	5.01078	5.44045	3.29787	8.1559	5.91159	7.9684	8.7082	19.2126	418.317	0.131865	0.424999	0.820017	3.65313	-3312.17	-1376.88			6.51585	6.4279	5.78845	11.9631
	3.07511	11.9904	4.88199	8.28674	4.99717	5.33773	3.39951	8.20727	6.04225	7.71795	8.89211	18.9659	414.921	0.13203	0.425238	0.807343	3.65866	-3311.23	-1373.07			6.64916	6.20721	5.88301	11.8587
	3.06854	12.3135	4.99209	7.79267	5.02696	5.37515	3.41363	8.39024	6.32191	7.41408	9.01766	18.9165	412.77	0.132526	0.424999	0.80358	3.66438	-3310.52	-1368.95			6.79137	6.06493	6.04193	11.7828
	3.02087	12.8806	5.18121	7.56406	4.99959	5.42809	3.45841	8.53778	6.36807	7.1053	8.95242	18.4362	406.892	0.133236	0.42445	0.801085	3.67663	-3309.9	-1366.54			7.02756	5.99724	6.12142	11.498
	3.02432	13.4484	5.25947	7.12892	5.0181	5.47505	3.53432	8.70767	6.57685	6.80894	9.29129	18.2147	393.226	0.133841	0.423092	0.809639	3.6962	-3309.12	-1365.28			7.24407	5.87402	6.27295	11.4383
	3.08155	13.9745	5.29761	6.86043	5.01141	5.50515	3.61244	8.80481	7.00108	6.73169	9.53787	18.3836	373.723	0.13427	0.422065	0.816713	3.70702	-3308.2	-1363.54			7.45123	5.79233	6.47277	11.5511
	3.05995	14.2305	5.26268	6.64517	5.03249	5.59487	3.66855	9.39292	7.30995	6.6055	10.3171	18.006	352.4	0.13474	0.421138	0.820202	3.71802	-3307.45	-1361.06			7.51771	5.75751	6.79048	11.6429
	3.02241	14.2818	5.34147	6.56466	4.9776	5.62422	3.63347	9.43973	7.59904	6.64021	10.8662	17.826	334.011	0.134891	0.420923	0.824641	3.7337	-3306.89	-1360.05			7.54855	5.72216	6.89075	11.7775
	3.06479	14.1713	5.481	6.49028	5.15626	5.61984	3.68059	9.81782	7.68882	6.71837	11.7487	17.1825	322.009	0.134978	0.420964	0.823516	3.74858	-3306.25	-1360.59			7.57238	5.75546	7.06241	11.8832
	3.01397	14.2408	5.72363	6.57041	5.21009	5.62507	3.70999	10.425	8.18895	6.8197	12.526	16.8297	314.679	0.134995	0.421403	0.82925	3.75926	-3305.45	-1360.35			7.65946	5.80186	7.44131	12.0585
	3.05143	14.3089	6.08376	6.5563	5.29678	5.52175	3.72441	11.1402	8.49551	6.77419	13.1703	17.3171	309.931	0.135308	0.421527	0.83249	3.76898	-3305.06	-1359.28			7.8147	5.79161	7.78672	12.4205
	3.02143	14.3044	6.4377	6.64789	5.35023	5.5353	3.67044	11.8696	8.79922	6.89369	13.601	17.6905	312.169	0.135373	0.421538	0.836556	3.78337	-3304.85	-1359.34			7.92117	5.84447	8.1131	12.7284
	3.02624	14.1535	6.61314	6.75787	5.45015	5.55268	3.75188	12.6932	9.16047	7.10583	14.0456	17.66	323.488	0.134943	0.421676	0.840897	3.78814	-3304.5	-1361.19			7.93095	5.92023	8.53517	12.9371
	3.09381	13.7246	6.90399	6.866	5.59196	5.57573	3.79438	13.4317	9.46677	7.16523	14.6156	17.8584	343.682	0.134833	0.422167	0.840553	3.78694	-3304.08	-1362.69			7.90746	6.01123	8.89762	13.2131
	3.22637	12.9461	7.17067	6.89133	5.63196	5.68138	3.85865	14.7796	9.76205	7.33019	15.0927	17.9806	363.201	0.134642	0.423084	0.835248	3.77749	-3303.8	-1362.73			7.78104	6.06822	9.46676	13.4678
	3.22799	12.3137	7.39619	6.96271	5.58998	5.72035	3.87673	15.9639	9.71746	7.37367	15.6269	17.7441	378.091	0.134398	0.423973	0.827467	3.76581	-3303.66	-1363.25			7.64595	6.09101	9.85269	13.5816
	3.28526	11.7425	7.73865	7.05761	5.68461	5.76101	3.89536	17.0435	10.0893	7.43789	16.1314	17.6322	388.184	0.133713	0.424558	0.832854	3.74794	-3303.56	-1365.22			7.5888	6.16775	10.3427	13.7338
	3.33096	11.2623	7.934	7.19476	5.77523	5.70925	3.93416	17.5989	10.2556	7.46935	16.2517	17.3066	394.576	0.133222	0.424998	0.844089	3.72579	-3303.36	-1366.93			7.50908	6.22641	10.5962	13.6759
	3.30989	11.1823	8.18784	7.35567	5.71939	5.63455	3.96195	18.845	10.5463	7.34704	16.5182	16.9231	399.813	0.132813	0.424915	0.856629	3.70516	-3303.19	-1366.64			7.56002	6.23654	11.1177	13.5961
	3.36862	11.1015	8.47052	7.45865	5.69408	5.67535	3.96684	19.6734	10.557	7.40307	16.739	16.5688	403.536	0.132461	0.424244	0.870818	3.68147	-3303.04	-1366.18			7.64688	6.27603	11.3991	13.5703
	3.45436	10.512	8.72909	7.48641	5.65277	5.77809	3.92706	20.808	10.8102	7.3429	16.6721	15.9032	406.534	0.132141	0.424334	0.87588	3.65782	-3302.79	-1366.23			7.56515	6.30576	11.8484	13.3061
	3.41177	10.1285	8.92591	7.53136	5.667	6.02343	3.89787	21.4357	10.7159	7.31011	16.6809	14.7558	406.733	0.132185	0.424193	0.880758	3.62929	-3302.41	-1363.36			7.48874	6.40726	12.0165	12.9156
	3.44701	9.75418	9.07561	7.63214	5.67828	6.19095	3.83579	21.6695	10.6996	7.43084	17.3743	13.8705	401.756	0.131748	0.423407	0.882545	3.59988	-3302.08	-1356.58			7.4256	6.50045	12.0683	12.8919
	3.48984	9.44131	9.15502	7.50648	5.53986	6.47879	3.84286	22.1849	10.7124	7.54148	17.6064	13.6691	396.197	0.131889	0.422806	0.897387	3.57519	-3301.82	-1344.2			7.36206	6.50838	12.2467	12.939
	3.4612	9.49191	9.06144	7.73881	5.53224	6.58327	3.71996	23.0671	10.6643	7.9657	17.6407	13.0137	387.6	0.132292	0.421612	0.914904	3.54755	-3301.49	-1328.67			7.33818	6.61811	12.4838	12.8734
	3.43575	9.68723	9.03045	8.21004	5.59263	6.6168	3.64013	22.8273	10.7801	8.61203	18.2276	13.5481	381.416	0.132434	0.421059	0.928296	3.5235	-3301.05	-1315.63			7.38447	6.80649	12.4158	13.4626
	3.46537	9.90526	9.01553	8.68815	5.67067	6.91314	3.5125	22.55	10.7	9.98368	18.371	14.557	377.35	0.132712	0.420494	0.945468	3.50011	-3300.66	-1304.56			7.46205	7.09066	12.2542	14.3039
	3.3959	10.1961	8.98266	9.19347	5.71611	7.36237	3.39665	22.3099	10.4544	11.4985	18.7875	14.8854	375.38	0.132764	0.420157	0.95805	3.47955	-3300.33	-1300.27			7.52489	7.42399	12.0537	15.0571
	3.3985	11.2109	9.01428	9.94217	5.99209	7.97198	3.30731	21.738	10.0625	13.2116	18.7545	15.4206	369.661	0.133097	0.419441	0.974199	3.46066	-3300.02	-1301.24			7.87455	7.96875	11.7026	15.7956
	3.35248	11.4754	8.88594	11.2279	6.55561	9.02803	3.18543	21.0373	9.73772	15.1845	18.4165	16.0498	364.946	0.133552	0.419506	0.981195	3.44871	-3299.69	-1304.15			7.9046	8.93719	11.3201	16.5502
	3.29704	11.437	8.66068	13.795	7.34007	11.6553	3.06376	20.2694	9.286	18.2381	18.13	17.5627	363.339	0.133923	0.419034	0.984407	3.43675	-3299.41	-1306.72			7.79823	10.9301	10.873	17.9769
	3.27916	11.8887	8.43429	17.0604	8.60195	15.9745	3.00268	19.0475	8.97684	23.1909	18.3007	18.767	359.201	0.133786	0.418439	0.990411	3.42812	-3299.2	-1309.41			7.86739	13.879	10.3424	20.0862
	3.32561	12.2835	8.32306	22.3174	11.3302	23.4194	2.94613	18.101	8.8837	27.4175	17.7074	20.5761	353.423	0.133681	0.418096	0.995228	3.41892	-3299.06	-1315.13			7.97737	19.0223	9.97694	21.9003
	3.31443	12.8279	8.09869	28.396	14.5397	31.7698	2.85895	17.194	8.70443	31.3736	17.1834	22.2204	345.745	0.133715	0.417829	0.999125	3.41122	-3298.97	-1324.72			8.08033	24.9018	9.58579	23.5924
	3.3179	13.0239	7.78932	36.6567	18.2417	38.4487	2.84265	15.309	8.70663	33.988	17.0281	23.921	334.197	0.133578	0.417801	0.994482	3.40784	-3298.89	-1337.36			8.04369	31.1157	8.95277	24.979
	3.33039	13.5684	7.52222	44.0612	22.0309	44.9474	2.8059	13.7288	8.82355	35.5335	16.5682	25.1446	316.691	0.133453	0.41779	1.00358	3.40146	-3298.93	-1346.95			8.14032	37.0132	8.45275	25.7488
	3.30205	14.3059	7.13994	51.0588	26.6439	49.279	2.81767	12.3787	8.5438	38.0608	15.7647	26.7535	296.991	0.133272	0.417522	1.00452	3.39175	-3299.22	-1354.04			8.2493	42.3272	7.91338	26.8597
	3.34705	15	6.98076	56.8476	28.9826	54.9642	2.81335	11.2784	8.91326	40.628	15.5991	28.3255	284.384	0.133335	0.417028	1.00551	3.39119	-3299.82	-1355.57			8.44262	46.9315	7.66833	28.1842
	3.42121	15.964	6.85029	61.2031	30.9503	61.0449	2.81846	10.3113	9.55687	42.6623	15.4807	29.3122	278.966	0.133607	0.416747	0.997785	3.38744	-3300.78	-1345.71			8.74518	51.0661	7.5622	29.1517
	3.42846	16.4948	6.71123	65.9929	33.9405	67.615	2.86059	9.78283	9.86157	44.7506	15.4355	30.3548	278.407	0.133923	0.416799	0.989601	3.37548	-3302.25	-1314.81			8.87817	55.8495	7.50167	30.1803
	3.51059	17.5609	6.55839	71.0827	36.4799	73.1736	2.9373	9.01435	10.0002	46.5558	15.6512	30.6751	277.664	0.133843	0.417078	0.98662	3.35915	-3304.13	-1228.27			9.20997	60.2454	7.31728	30.9607
	3.6008	18.0104	6.32583	74.1754	38.411	77.0822	3.0144	8.83825	10.0803	47.9551	15.6953	30.7056	274.313	0.1344	0.417133	0.989393	3.34394	-3306.46	-1071.71			9.31233	63.2229	7.31098	31.452
	3.63428	17.9608	6.10055	74.9967	39.6848	78.7024	3.06463	8.97791	10.069	48.3336	15.7505	30.3465	275.625	0.135261	0.418134	0.984205	3.33247	-3309.19	-863.626			9.23186	64.4613	7.37051	31.4769
	3.65157	17.9576	5.82571	74.3776	39.4289	76.9834	3.01409	9.24363	10.0055	48.7297	15.8799	30.0403	288.619	0.135771	0.419182	0.981218	3.31516	-3312.31	-634.147			9.14495	63.5966	7.42108	31.55
	3.61749	17.9567	5.67701	71.2798	38.1786	74.195	2.95726	9.38457	9.89482	48.2951	16.2547	29.1568	309.099	0.136048	0.420737	0.975391	3.30583	-3315.86	-396.336			9.08374	61.2178	7.41222	31.2355
	3.65199	17.9434	5.57433	68.005	36.4689	71.2516	2.97356	9.73526	9.71333	47.9473	16.5344	28.5266	326.976	0.136171	0.421766	0.958656	3.29546	-3319.54	-168.914			9.05656	58.5751	7.47405	31.0027
	3.62452	17.9945	5.62591	63.1401	34.1043	68.1493	2.97054	10.0044	9.65321	47.0813	17.0526	27.7975	341.542	0.136864	0.421794	0.943253	3.2979	-3323.4	64.805			9.08164	55.1312	7.54271	30.6438
	3.62398	17.8364	5.59327	57.2418	31.0486	64.7478	3.00312	10.6403	9.51703	45.4259	17.1953	26.5456	347.209	0.137365	0.423069	0.923429	3.30345	-3327.1	296.675			9.01788	51.0127	7.72015	29.7222
	3.6147	17.9243	5.45329	51.8653	29.0004	58.8906	3.06562	11.1057	8.9713	43.1878	17.4117	25.3775	343.31	0.137714	0.42391	0.904649	3.31302	-3330.51	523.309			8.99744	46.5854	7.71422	28.659
	3.54526	17.5687	5.29583	45.5065	26.1495	52.7056	3.06805	11.3863	8.46426	40.1296	17.796	25.127	335.751	0.137616	0.424774	0.886011	3.32275	-3333.41	738.004			8.80327	41.4539	7.63953	27.6842
	3.57027	17.3438	5.0784	38.2818	23.0077	42.201	3.17876	11.3487	8.33133	37.1577	17.9466	25.0613	332.261	0.137405	0.424843	0.859916	3.33367	-3335.63	913.008			8.66416	34.4969	7.61958	26.7219
	3.51905	17.5646	4.98199	29.9959	18.6491	33.7592	3.14927	11.0755	8.47906	32.7866	17.9129	24.6175	334.053	0.137423	0.425021	0.828306	3.35483	-3337.05	1020.62			8.68855	27.4681	7.56793	25.1057
	3.47728	17.2641	4.88667	23.9199	15.2752	27.2084	3.09708	10.6161	8.60971	28.432	17.9831	24.727	333.465	0.137144	0.425304	0.799183	3.38062	-3337.7	1061.47			8.5427	22.1345	7.44097	23.714
	3.41442	16.8848	4.85683	18.6299	12.0438	20.7108	3.14099	9.96958	8.55395	23.2321	18.1968	24.8464	328.162	0.13695	0.425338	0.787015	3.40491	-3337.45	1067.77			8.38533	17.1282	7.22151	22.0918
	3.37253	16.5738	4.80736	15.3998	10.0948	16.2658	3.15213	9.60715	8.65702	18.875	17.9284	24.1696	318.804	0.136882	0.42525	0.779135	3.43242	-3335.99	1058.4			8.25122	13.9201	7.13876	20.3244
	3.31182	16.1652	4.77934	13.6053	8.5129	13.6818	3.09641	9.25879	8.61368	16.0888	17.621	24.0565	309.396	0.136953	0.425079	0.772669	3.45075	-3333.3	1042.91			8.08544	11.9333	6.98963	19.2554
	3.32323	15.5829	4.69553	13.3396	7.74992	11.5837	3.04427	8.95415	8.43825	14.039	17.5577	23.4046	301.507	0.136764	0.424492	0.777699	3.46232	-3329.68	1024.36			7.86723	10.8911	6.81222	18.3337
	3.23272	14.8651	4.77034	13.171	7.497	10.6038	2.97255	8.8269	8.23015	12.0259	16.9552	22.8982	296.94	0.136179	0.424195	0.772412	3.46009	-3325.31	1002.45			7.62272	10.4239	6.67653	17.2931
	3.16844	14.0085	4.69955	12.9155	7.25118	9.83091	2.89444	8.66763	8.07989	10.8594	16.3035	22.4936	296.746	0.136085	0.424358	0.765458	3.45748	-3320.36	976.732			7.29218	9.99919	6.54732	16.5522
	3.09862	12.8285	4.73596	12.4651	7.27017	9.37809	2.79098	8.47121	8.01448	10.5144	15.7642	22.3631	310.447	0.135504	0.424095	0.775905	3.45283	-3315	949.107			6.88771	9.70446	6.42555	16.2139
	3.03582	11.5703	4.8221	12.4309	7.30465	8.78343	2.71399	8.52854	7.87982	10.4069	15.049	21.4533	330.634	0.135	0.424248	0.789314	3.45411	-3309.52	920.496			6.47607	9.50631	6.37412	15.6364
	2.95308	9.4797	4.83799	12.4133	7.63917	8.48042	2.53273	8.81621	7.56953	10.2926	14.5693	20.7681	344.953	0.134882	0.424865	0.806185	3.45764	-3304.18	888.513			5.75692	9.51097	6.30616	15.21
	2.82973	8.22623	5.06184	12.5928	7.86056	8.23224	2.506	9.06081	7.18134	10.1729	14.1295	19.9371	348.33	0.13453	0.425377	0.818557	3.45003	-3299.2	852.336			5.3726	9.56186	6.24938	14.7465
	2.7807	7.27327	5.30441	13.2763	8.10616	8.19797	2.4315	9.58192	6.93798	10.2716	13.5424	19.3147	344.275	0.134599	0.425745	0.830662	3.44184	-3294.54	814.606			5.11946	9.86015	6.31713	14.3763
	2.77753	6.79335	5.58041	13.7178	8.35438	7.77444	2.37447	9.8305	6.72228	10.2278	13.2047	19.1834	339.011	0.134934	0.425385	0.836162	3.43607	-3290.42	776.995			5.05043	9.94886	6.30909	14.2053
	2.79154	6.51162	5.74921	14.206	8.6572	7.5996	2.3805	9.87591	6.40824	10.2128	13.0026	19.9136	337.614	0.134976	0.425271	0.83996	3.4246	-3287.53	738.278			5.01746	10.1543	6.22155	14.3763
	2.81103	6.31409	5.98749	14.337	8.94383	7.45061	2.39569	9.9609	6.20906	9.9972	12.6636	20.3563	335.895	0.134758	0.424905	0.838546	3.41983	-3285.78	697.428			5.03753	10.2438	6.18855	14.339
	2.8353	6.12628	6.34783	14.0418	9.1187	7.32166	2.37242	10.1846	6.14814	9.75646	12.1963	21.2055	331.006	0.134553	0.424697	0.854684	3.41783	-3284.8	656.128			5.10314	10.1607	6.23506	14.3861
	2.87586	6.08426	6.67522	14.5236	9.51934	7.09575	2.36406	9.92544	6.0264	9.52971	11.674	21.7451	324.126	0.134373	0.424641	0.865347	3.42094	-3284.42	616.118			5.21178	10.3796	6.1053	14.3162
	2.93068	5.99957	6.99002	14.8332	9.82275	7.15546	2.37818	9.61756	5.79644	9.20803	11.194	22.3613	322.261	0.134379	0.424447	0.875432	3.42362	-3284.57	576.615			5.30676	10.6038	5.93072	14.2545
	2.96198	6.00574	7.16824	15.325	10.35	7.19234	2.34202	9.34817	5.62545	8.86938	10.8214	22.8092	319.523	0.134943	0.424329	0.889094	3.41851	-3285.32	538.005			5.37865	10.9558	5.77188	14.1667
	3.0065	6.0591	7.38129	15.5566	10.4987	7.2307	2.38452	8.94298	5.54883	8.57792	10.3598	23.2484	317.518	0.134971	0.424519	0.90461	3.41321	-3286.3	499.633			5.48229	11.0953	5.62544	14.062
	3.04989	6.11871	7.50804	15.6494	10.7113	7.14993	2.36548	8.62494	5.39406	8.30045	10.1646	23.4067	318.432	0.13494	0.424411	0.920754	3.4124	-3287.31	462.265			5.55888	11.1702	5.46149	13.9573
	3.10445	6.09628	7.53094	15.6737	11.0373	7.12208	2.33286	7.9024	5.36228	8.15307	10.2682	23.9383	328.205	0.134387	0.424206	0.949076	3.40601	-3288.4	425.676			5.57722	11.2777	5.19918	14.1198
	3.13249	6.27768	7.46299	14.9064	11.1616	7.05596	2.31512	7.28141	5.1923	8.12841	10.1435	24.5807	341.286	0.133903	0.424599	0.966766	3.40548	-3289.79	387.864			5.62438	11.0413	4.92961	14.2842
	3.07147	6.72664	7.32038	14.3586	11.0638	7.04856	2.31734	7.16624	4.98808	8.069	10.0766	25.6973	359.504	0.133468	0.424954	0.98441	3.39943	-3291.04	348.016			5.70617	10.8236	4.82389	14.6143
	3.04444	6.95342	7.26811	13.7301	10.9104	6.98487	2.29578	7.0397	4.98407	7.93238	10.0988	26.354	380.366	0.132699	0.424995	0.999668	3.39456	-3291.73	307.744			5.75532	10.5418	4.77318	14.7951
	3.00238	7.14441	7.02817	13.5109	10.8522	6.96359	2.28431	6.58424	4.92795	7.99716	9.7654	26.5936	400.424	0.132581	0.425539	1.01147	3.38682	-3292.08	267.598			5.72499	10.4423	4.59883	14.7854
	3.00994	7.01231	6.82055	12.873	10.538	6.85557	2.2799	6.24886	4.94378	7.82902	9.62081	26.5252	419.378	0.132478	0.425486	1.02355	3.3708	-3292.56	222.747			5.61426	10.0889	4.49085	14.6584
	2.92302	7.00839	6.76188	12.616	10.277	6.75044	2.30609	6.03005	5.09766	8.00001	9.40789	26.5485	428.129	0.132797	0.425466	1.03549	3.36341	-3292.96	174.056			5.56443	9.88113	4.47793	14.6521
	2.88763	7.13168	6.53009	12.6116	9.90466	6.79988	2.31729	5.88928	5.1508	8.18612	9.24749	26.195	423.319	0.132543	0.425677	1.04495	3.35438	-3292.92	122.759			5.51647	9.77206	4.45246	14.5429
	2.86323	7.19127	6.46724	12.6642	9.71887	6.74966	2.32847	5.88626	5.09374	8.31848	9.20624	25.7343	405.226	0.132603	0.42543	1.05027	3.34654	-3292.75	69.6661			5.50724	9.7109	4.43616	14.4197
	2.82059	7.18155	6.38471	12.6432	9.68836	6.83621	2.30731	6.00213	5.16711	8.40645	9.08125	25.2061	383.256	0.132906	0.425585	1.05623	3.33688	-3292.72	11.8106			5.46229	9.7226	4.49218	14.2313
	2.75964	7.39167	6.4163	13.0155	9.42624	7.34165	2.31214	6.12973	5.25987	8.45155	8.68823	24.8687	364.006	0.13316	0.426105	1.06019	3.32516	-3292.74	-51.2661			5.52254	9.92778	4.56725	14.0028
	2.75323	7.60033	6.35781	13.067	9.38443	7.75973	2.32266	6.15768	5.24823	8.44697	8.48296	24.6118	350.455	0.13318	0.42625	1.06814	3.31925	-3292.45	-115.488			5.57046	10.0704	4.57619	13.8472
	2.75376	7.51359	6.49855	13.5116	9.30821	8.57409	2.335	5.97904	5.27535	8.46253	8.32455	23.7096	335.881	0.133709	0.426403	1.07828	3.32221	-3291.96	-177.882			5.58863	10.4646	4.5298	13.4989
	2.76496	7.37672	6.85777	14.0145	9.11027	9.94669	2.32715	6.0761	5.37478	8.47993	7.7339	21.7317	318.962	0.133955	0.427092	1.08121	3.3217	-3291.72	-241.358			5.66648	11.0238	4.59268	12.6485
	2.78837	7.22788	7.03965	14.4863	9.61161	11.5648	2.31026	6.22923	5.57587	8.63285	7.46316	20.0257	302.834	0.134501	0.428016	1.0841	3.32759	-3291.68	-307.037			5.6853	11.8876	4.70512	12.0406
	2.76616	7.55791	7.43194	15.1891	9.70502	13.3069	2.29228	6.43516	5.70445	8.88363	7.21855	18.8725	289.571	0.135198	0.427756	1.08528	3.33169	-3291.33	-373.792			5.91867	12.7337	4.81063	11.6582
	2.81209	7.80015	7.50661	15.524	10.0678	14.7197	2.25251	6.28312	5.57306	9.04624	6.98161	18.0005	273.458	0.135199	0.428126	1.07943	3.32878	-3290.73	-441.751			6.03961	13.4371	4.7029	11.3428
	2.83924	7.78165	7.63099	15.4122	10.3603	15.5806	2.22626	6.34698	5.69314	9.09611	6.69609	17.3274	259.123	0.135397	0.428441	1.0748	3.32876	-3290.41	-508.589			6.08396	13.7844	4.75546	11.0399
	2.84082	7.70971	7.81562	15.3481	10.598	16.4785	2.18846	6.39448	5.78255	9.13892	6.6683	17.1434	253.099	0.135796	0.42906	1.06937	3.3295	-3290.4	-576.705			6.12205	14.1415	4.7885	10.9835
	2.80019	7.8118	7.93557	15.5281	10.7324	17.3714	2.12716	6.52951	5.81784	9.32347	6.41059	17.0829	262.778	0.135745	0.429289	1.05591	3.33019	-3290.15	-645.557			6.18252	14.544	4.82484	10.939
	2.82525	7.62685	7.84832	15.2165	10.6007	17.9741	2.10737	6.67889	5.77268	9.2855	6.2579	16.8981	275.066	0.136068	0.429046	1.03684	3.33801	-3289.56	-712.61			6.10014	14.5971	4.85298	10.8138
	2.79691	7.34732	7.88762	14.7397	10.6371	18.2717	2.05424	6.76631	5.88197	9.3093	6.15082	16.6624	288.765	0.136534	0.428609	1.0089	3.3433	-3289.22	-779.31			6.01062	14.5495	4.90084	10.7075
	2.81456	7.13825	7.9025	14.3024	10.3666	18.5804	2.0372	6.89955	5.92158	9.21416	5.96463	16.7052	307.398	0.136858	0.428488	0.986993	3.34376	-3289.27	-844.469			5.95177	14.4165	4.95278	10.628
	2.95811	7.24947	7.8742	13.8848	10.3015	18.6819	2.00987	7.06279	6.00396	9.08484	5.92079	16.8542	330.629	0.136871	0.428527	0.975369	3.34427	-3289.2	-912.032			6.02726	14.2894	5.02554	10.6199
	2.96746	7.43554	7.81564	13.0003	10.0246	18.9755	1.99419	7.24047	5.85221	8.7621	5.82887	16.7815	350.568	0.136771	0.428486	0.965651	3.33987	-3288.75	-980.954			6.07288	14.0001	5.02896	10.4575
	3.01225	7.37336	7.84041	12.3078	9.67359	18.6198	2.03536	7.36925	5.61988	8.5794	5.81709	16.6412	364.052	0.136231	0.428886	0.946575	3.33902	-3288.47	-1047.6			6.07534	13.5337	5.00816	10.3459
	3.06133	7.52188	7.76289	11.7981	9.37159	18.1172	2.07529	7.39542	5.74559	8.32843	5.69627	16.2715	375.011	0.136487	0.429065	0.931118	3.34503	-3288.65	-1109.38			6.11537	13.0956	5.0721	10.0987
	3.04874	7.70944	7.8289	11.2651	9.07772	17.9894	2.10561	7.64173	5.81589	8.09085	5.66576	15.7624	384.51	0.136137	0.428908	0.916715	3.35364	-3288.78	-1168.66			6.19569	12.7774	5.18774	9.83967
	3.09796	8.12483	7.85594	10.7528	8.84842	17.9084	2.10681	8.00222	5.74022	8.04071	5.65886	15.1101	388.533	0.135951	0.428183	0.902841	3.36041	-3288.42	-1223.29			6.35958	12.5032	5.28308	9.60322
	3.1852	8.57129	7.7481	10.1874	8.71181	18.0456	2.12172	8.2051	5.77385	7.70566	5.57028	14.4289	385.254	0.13589	0.427851	0.89704	3.36668	-3288.15	-1273.58			6.50153	12.3149	5.36689	9.23494
	3.2113	9.14316	7.79927	9.93643	8.87406	18.4709	2.15308	8.31361	5.87687	7.339	5.56449	13.9363	377.679	0.135656	0.427544	0.891872	3.37778	-3288.41	-1317.62			6.71791	12.4271	5.44786	8.94659
	3.23454	10.2432	7.83359	10.2368	9.0104	18.797	2.19984	8.54499	5.89048	7.38122	5.53587	13.4786	370.401	0.135532	0.427755	0.886079	3.38681	-3288.72	-1354.81			7.10377	12.6814	5.5451	8.79856
	3.31063	11.165	8.13295	10.7298	9.36546	19.5249	2.2308	8.78466	5.93108	7.29354	5.41076	12.4052	365.289	0.135041	0.428302	0.88189	3.39945	-3288.55	-1383.3			7.5362	13.2067	5.64884	8.36983
	3.26378	11.8136	8.32402	10.7792	9.43041	19.9067	2.24593	8.92095	5.99966	7.14327	5.31968	11.4071	357.782	0.134919	0.428145	0.881084	3.41492	-3288.26	-1407.95			7.80048	13.3721	5.72218	7.9567
	3.18798	12.5238	8.53837	10.9691	9.75899	20.6644	2.26961	9.08963	6.24127	7.19507	5.23779	10.3569	344.246	0.134486	0.427626	0.885246	3.43024	-3288.45	-1423.69			8.08337	13.7975	5.86683	7.59657
	3.18827	13.4862	8.71573	11.458	10.1425	21.7163	2.3175	9.17157	6.45329	7.23366	5.15142	9.76438	335.969	0.134415	0.426463	0.890755	3.44339	-3288.84	-1432.19			8.46339	14.4389	5.98078	7.38315
	3.14288	14.7069	8.68732	11.4556	10.4868	22.2825	2.27763	9.09263	6.6561	7.17147	5.21953	9.42758	332.742	0.134328	0.426091	0.891076	3.44879	-3288.73	-1433			8.84571	14.7416	6.00879	7.27286
	3.15608	15.3755	8.73287	11.4812	10.7274	23.1574	2.28415	9.04713	6.65644	7.05961	5.16742	9.10594	334.139	0.134112	0.425324	0.894652	3.45555	-3288.36	-1427.16			9.08816	15.122	5.99591	7.11099
	3.19722	15.5741	8.87575	11.6357	10.8811	24.7907	2.29382	8.80945	6.7166	6.89888	5.10156	8.61989	333.571	0.133515	0.425121	0.895337	3.46693	-3288.48	-1414.28			9.21571	15.7692	5.93996	6.87344
	3.18962	16.025	8.90691	11.663	11.0216	26.4331	2.29625	8.45359	6.89484	6.98233	5.03157	8.20858	326.486	0.133164	0.425235	0.90286	3.48583	-3288.82	-1395.19			9.37383	16.3726	5.88156	6.74083
	3.17539	17.0416	9.15909	11.7272	11.2134	27.3142	2.31171	8.33248	7.11534	6.93451	4.98981	8.03916	320.653	0.133103	0.425531	0.902626	3.50398	-3288.63	-1370.62			9.79204	16.7516	5.91984	6.65449
	3.26601	18.0082	9.41762	11.6327	11.4375	27.5455	2.33978	8.1836	7.41283	6.97985	4.9619	8.02587	316.482	0.132813	0.425456	0.900668	3.51758	-3288.07	-1342.3			10.2306	16.8719	5.97874	6.65587
	3.32514	18.7222	9.56726	11.7594	11.5166	27.6071	2.35427	7.90651	7.6612	6.92172	4.96509	8.06246	310.815	0.132525	0.425112	0.895547	3.5276	-3287.86	-1313.55			10.5382	16.961	5.97399	6.64976
	3.35046	19.2532	9.69351	11.3351	11.5426	27.4096	2.35906	7.8513	8.11116	6.92729	4.96993	8.09674	302.254	0.132044	0.425045	0.891166	3.53332	-3287.88	-1281.74			10.7657	16.7624	6.10717	6.66465
	3.43002	19.9499	9.87119	10.9799	11.6068	26.9791	2.35393	7.61019	8.19971	6.85687	4.93674	8.20931	292.048	0.131288	0.425041	0.885612	3.53624	-3287.27	-1249.05			11.0837	16.5219	6.05461	6.66764
	3.44139	20.9714	9.82551	10.7339	11.2636	26.2862	2.38423	7.15704	8.48013	6.80397	4.81885	8.06884	282.11	0.130861	0.425935	0.889507	3.53394	-3285.81	-1215.32			11.4128	16.0946	6.00713	6.56389
	3.45302	21.2777	9.80818	10.2791	11.0616	25.5187	2.44043	6.81544	8.58675	6.73443	4.76404	8.22594	272.205	0.130858	0.42672	0.89159	3.54266	-3284.33	-1182.62			11.513	15.6198	5.94754	6.5748
	3.46801	22.762	9.70657	10.2392	10.783	24.3214	2.48291	6.71281	8.78402	6.68662	4.68988	8.96175	261.051	0.130507	0.427896	0.888779	3.55159	-3282.94	-1151.04			11.9789	15.1145	5.99325	6.77942
	3.44615	23.5828	9.77364	10.1058	10.4989	22.3357	2.46794	6.91867	8.94668	6.72267	4.73232	10.2625	246.205	0.13056	0.42893	0.888659	3.55731	-3281.16	-1121.47			12.2675	14.3135	6.1111	7.23916
	3.40759	24.5571	9.85671	9.97707	10.5109	20.1229	2.43699	6.99677	9.07627	6.78741	4.76105	10.9832	236.206	0.130214	0.42998	0.892156	3.55951	-3278.97	-1094.94			12.6071	13.537	6.17001	7.51054
	3.38634	24.8007	9.82104	10.0748	10.312	17.6005	2.4222	7.10924	9.14203	6.74821	4.74743	11.9744	232.358	0.130219	0.430326	0.891882	3.55826	-3276.31	-1071.74			12.6694	12.6625	6.22449	7.82333
	3.40844	24.7807	9.63675	10.0788	9.91062	16.4137	2.43075	7.20141	9.32938	6.76073	4.86539	13.1341	236.62	0.130135	0.430818	0.890102	3.54965	-3272	-1051.25			12.6086	12.1344	6.32051	8.25339
	3.4032	24.3265	9.50514	10.051	9.65553	14.9867	2.38762	7.44208	9.19627	6.81684	4.97438	14.4548	246.697	0.130115	0.430692	0.885482	3.54287	-3265.91	-1033.69			12.4116	11.5644	6.34199	8.74867
	3.34582	23.8033	9.37742	10.2884	9.39686	14.1051	2.37047	7.80728	9.2526	6.96997	4.98821	15.6559	264.449	0.129907	0.429866	0.887202	3.5381	-3261.09	-1018.75			12.1755	11.2634	6.47678	9.20469
	3.30654	23.0962	9.15013	11.3539	9.37534	13.1924	2.36219	8.30296	9.1962	7.31951	5.25686	16.8232	291.588	0.130457	0.42939	0.883928	3.53777	-3258.33	-1006.15			11.851	11.3072	6.62045	9.79986
	3.28062	22.2016	8.79146	12.1054	9.12248	12.2984	2.33609	9.22868	9.1182	7.88215	5.42369	18.3372	325.864	0.130577	0.429181	0.877796	3.54466	-3257.9	-996.172			11.4246	11.1754	6.89432	10.5477
	3.2389	21.1424	8.65236	13.528	9.17478	11.7789	2.3109	10.0148	9.06596	8.57511	5.83992	21.5864	362.025	0.13128	0.42825	0.878631	3.55691	-3258.81	-988.929			11.0112	11.4939	7.13055	12.0005
	3.14479	19.6456	8.47701	15.2208	9.40513	11.9244	2.22858	10.7461	8.79708	10.0603	6.44769	24.4788	391.479	0.13161	0.427831	0.881612	3.55846	-3259.75	-984.282			10.4225	12.1834	7.25726	13.6623
	3.10412	17.9085	8.2276	19.3159	9.89491	13.0996	2.23128	11.1902	8.72748	13.103	7.12291	27.5713	411.434	0.131733	0.427073	0.888939	3.55755	-3261.53	-981.738			9.74674	14.1035	7.383	15.9324
	3.13105	16.6082	7.70607	24.2255	10.11	14.3918	2.32943	11.8267	8.60174	18.1746	8.22324	30.3593	422.167	0.131908	0.426787	0.887002	3.55115	-3263.89	-981.227			9.14846	16.2424	7.58595	18.919
	3.15037	15.0338	7.38691	29.3702	10.5814	15.9258	2.40976	12.5161	8.37226	24.7301	10.0441	33.6148	427.336	0.13258	0.426168	0.876702	3.53955	-3266.7	-983.018			8.52369	18.6258	7.76604	22.7963
	3.13478	13.3275	7.22433	32.9447	10.9665	18.5418	2.49882	13.154	8.03002	32.1991	12.0074	37.8477	426.927	0.132548	0.425834	0.872845	3.53441	-3270.1	-987.961			7.89555	20.8177	7.89427	27.3514
	3.07144	12.0706	7.01671	37.0122	10.9565	20.2044	2.56274	13.7546	7.7668	37.6352	13.8687	40.9036	422.891	0.132861	0.425974	0.872528	3.53337	-3274.88	-994.712			7.38624	22.7244	8.02804	30.8025
	3.05993	10.8176	6.80862	40.7092	10.8116	22.208	2.64606	14.0333	7.61407	44.0766	15.6148	42.7253	418.605	0.132977	0.426392	0.876965	3.53102	-3280.97	-1003.65			6.89539	24.5763	8.09782	34.1389
	3.08607	9.66242	6.48123	44.5532	10.8141	24.5969	2.7759	14.3607	7.45708	50.8448	18.4018	46.4372	416.29	0.132719	0.427235	0.889639	3.52074	-3284.37	-1016.09			6.4099	26.6547	8.19789	38.5613
	3.17108	8.60917	6.32847	47.8082	10.8829	26.3891	2.91571	14.3671	7.27121	57.7277	20.076	50.1887	415.046	0.132433	0.427462	0.905007	3.50653	-3285.06	-1031.3			6.03624	28.3601	8.18467	42.6641
	3.24435	7.87506	6.13628	50.2778	11.1496	27.9493	3.06396	14.2417	7.1179	63.0757	22.4018	52.9087	411.971	0.132075	0.428201	0.924619	3.4847	-3281.94	-1048.81			5.75189	29.7922	8.14117	46.1287
	3.39146	7.18478	5.99414	54.0989	11.4588	29.6153	3.25965	14.1592	7.0986	66.6352	23.9159	54.7484	408.312	0.131845	0.428699	0.942998	3.46345	-3244.29	-1068.8			5.52346	31.7243	8.17248	48.4332
	3.53235	6.91591	6.15835	58.3657	11.4511	31.3049	3.44795	14.014	7.08329	69.7967	25.5016	55.7653	407.781	0.131647	0.428712	0.956583	3.4458	-3163.39	-1092.93			5.53554	33.7072	8.18174	50.3545
	3.61114	6.77918	6.414	61.5889	11.9114	32.3159	3.62443	13.6735	6.93268	71.5202	26.2651	57.732	414.685	0.131278	0.429203	0.969016	3.43084	-3030.8	-1121.49			5.60144	35.2721	8.07687	51.8391
	3.71183	6.92047	6.50394	61.2695	12.4463	32.2005	3.71238	13.2636	6.74872	70.6903	26.3855	58.5277	426.285	0.130999	0.430079	0.981031	3.42615	-2848.35	-1155.38			5.71208	35.3055	7.90823	51.8678
	3.78622	7.86888	6.48318	61.8491	13.2928	31.3277	3.7743	12.7056	6.70065	68.2348	26.0315	58.4409	438.763	0.130939	0.430378	0.991905	3.41846	-2614.85	-1193.86			6.04609	35.4899	7.72684	50.9024

## Sheet: P207 U3
	Ra Li	Oi Li	Oe Li	MF Li	ICO Li	LO Li	Ra Re	Oi Re	Oe Re	MF Re	ICO Re	LO Re	EKG	Kippwinkel	Rotwinkel	Kraft x	Kraft y	Druck li	Druck re			Bauch links	Rücken links	Bauch rechts	Rücken rechts
	6.15148	14.6777	8.32473	85.4136	18.7272	19.8818	9.02971	32.2459	20.3311	58.3534	34.8738	102.61	511.429	0.147702	0.327552	0.80984	2.65796	40	-3315.02			9.71796	41.3409	20.5356	65.279
	6.25611	14.3348	8.15466	87.7967	19.3814	20.0612	8.95909	32.7755	20.1105	61.0616	35.533	102.274	502.442	0.147412	0.32739	0.802792	2.64842	37	-3315.05			9.58187	42.4131	20.615	66.2896
	6.36479	13.9183	8.38061	89.5642	19.837	20.1026	8.88799	33.1545	19.6567	62.5484	35.965	99.3801	494.649	0.14705	0.327743	0.791529	2.63618	0.936279	-3315.05			9.55457	43.1679	20.5664	65.9645
	6.48852	13.4923	8.93846	91.6147	20.1767	19.8901	8.88008	32.3807	18.7757	63.334	35.5272	94.7084	482.919	0.147329	0.328219	0.785106	2.6275	11	-3315.09			9.63976	43.8938	20.0121	64.5232
	6.69373	13.2803	9.52832	91.1309	21.0075	19.6074	8.83166	31.7925	17.6994	62.5731	35.0792	88.2826	473.052	0.147032	0.329284	0.772028	2.61153	279.446	L			9.83411	43.9153	19.4412	61.9783
	6.78797	13.6279	10.2844	88.8874	21.8495	18.7027	8.41851	30.5776	16.7326	60.6172	33.7637	81.1116	465.273	0.146788	0.329557	0.759848	2.59767	563.993	-3315.03			10.2334	43.1466	18.5762	58.4975
	6.80831	14.0525	10.8973	83.513	22.1047	17.7815	7.9487	28.5729	15.6222	58.7119	31.6345	75.9845	466.264	0.14641	0.330436	0.752838	2.58182	784.774	-3314.98			10.586	41.1331	17.3813	55.4436
	6.93764	15.1348	12.1776	76.6708	23.3547	16.5383	7.90823	27.2114	14.3588	54.5423	28.9942	67.7116	474.976	0.146438	0.330603	0.745884	2.56742	868.171	-3315.03			11.4167	38.8546	16.4928	50.416
	6.97763	15.9595	14.1673	70.9405	24.5624	16.1621	7.80018	26.2902	13.295	49.6622	25.7099	59.2104	480.159	0.145583	0.330494	0.734763	2.55996	856.136	-3315.16			12.3682	37.2217	15.7951	44.8608
	7.20385	17.6162	16.3502	66.1533	25.8168	15.8561	7.95765	27.1171	11.9217	44.6957	23.3715	52.0911	479.08	0.145655	0.330048	0.733892	2.55599	776.387	-3315.26			13.7234	35.9421	15.6655	40.0528
	7.61994	21.1655	18.1424	57.9995	27.3825	15.5695	8.05587	26.6778	10.8844	39.1371	20.7697	45.1891	475.08	0.145425	0.32982	0.739074	2.55093	650.716	-3315.3			15.6426	33.6505	15.206	35.032
	8.03627	25.0029	20.2069	52.9969	29.3011	16.3473	8.06395	25.6261	9.99483	32.4809	18.2642	36.643	474.076	0.145475	0.329674	0.737251	2.55117	489.448	-3315.4			17.7487	32.8818	14.5616	29.1293
	8.33737	27.6669	21.5847	46.1183	31.3792	18.518	8.03765	24.0995	9.09292	27.3226	15.5038	29.2664	473.132	0.145397	0.329886	0.735299	2.54772	289.692	-3315.57			19.1963	32.0052	13.7434	24.0309
	8.54781	30.0304	22.9945	40.4424	32.9872	21.2326	7.80293	23.0139	8.50245	23.2022	12.5622	24.0218	473.587	0.145356	0.329431	0.732225	2.54194	54.1688	-3315.74			20.5243	31.5541	13.1064	19.9288
	8.77422	31.5869	24.1006	34.1019	33.9184	24.8234	7.62524	22.4305	8.25831	18.7491	10.4921	18.2183	479.061	0.14517	0.32905	0.733318	2.53122	-209.234	-3315.88			21.4872	30.9479	12.7714	15.8198
	8.82455	33.071	24.928	29.5892	35.0482	28.3277	7.54244	21.9698	7.98161	14.8165	8.18013	14.38	482.933	0.144907	0.328613	0.732159	2.51848	-480.534	-3316			22.2745	30.9883	12.4979	12.4589
	9.15776	34.5267	25.6961	25.9928	36.4867	30.1782	7.48377	21.2145	7.71372	12.1626	7.22595	12.5034	477.7	0.145189	0.328071	0.736283	2.50364	-753.357	-3316.16			23.1269	30.8859	12.1373	10.6307
	9.29226	35.9611	25.9912	24.6866	38.5839	31.6599	7.44142	20.1023	7.35329	10.8422	6.65002	11.344	471.792	0.145589	0.327457	0.733344	2.49261	-1016.11	-3316.31			23.7482	31.6435	11.6323	9.61207
	9.6408	37.1525	25.9263	23.9773	39.9771	33.7844	7.29279	17.5477	7.00654	10.4099	6.38854	10.7466	473.967	0.146122	0.327594	0.734372	2.48068	-1270.67	-3316.37			24.2399	32.5796	10.6157	9.18169
	9.84214	38.2144	25.5511	22.8642	41.8436	37.294	7.24321	15.2287	6.76222	9.64954	5.9804	10.379	477.059	0.147141	0.327768	0.731891	2.46225	-1499.23	-3316.37			24.5359	34.0006	9.74469	8.66965
	9.8085	38.1923	24.3865	23.0102	43.5517	41.3134	6.98158	11.7864	6.58823	8.95648	5.73467	9.95286	478.792	0.147066	0.328701	0.725267	2.44536	-1699.85	-3316.42			24.1291	35.9584	8.45206	8.21467
	9.62296	36.4668	23.1949	22.6011	44.3222	44.6957	6.81849	10.5658	6.35373	8.41758	5.61556	9.79112	482.284	0.147353	0.329299	0.714507	2.43219	-1864.6	-3316.51			23.0949	37.2064	7.91268	7.94142
	9.2513	33.9266	22.1909	22.0762	45.6217	45.5363	6.85153	9.92414	6.28116	8.01507	5.41858	9.52391	479.296	0.147862	0.330373	0.710044	2.41649	-1997.52	-3316.54			21.7896	37.7447	7.68561	7.65252
	9.12266	32.9209	20.9855	21.8654	46.5169	45.501	6.88583	9.80654	6.659	7.61061	5.39581	8.94915	480.559	0.148685	0.330798	0.726435	2.40163	-2091.03	-3316.46			21.0097	37.9611	7.78379	7.31852
	9.01082	31.2623	19.3885	21.0369	47.3989	44.1897	7.19808	9.54605	7.07847	7.22374	5.41084	8.60261	485.843	0.149296	0.331204	0.735267	2.3925	-2148.3	-3316.38			19.8872	37.5418	7.94087	7.07907
	8.77014	30.4631	18.2045	20.1024	48.5657	42.736	7.81952	9.98683	8.03182	7.0285	5.52824	8.48153	485.443	0.15014	0.331476	0.742824	2.37694	-2181.33	-3316.36			19.1459	37.1347	8.61272	7.01276
	8.83803	29.9134	17.0036	19.2614	48.8838	40.3902	8.52064	10.5074	8.96376	6.81476	5.60996	8.11516	479.132	0.150365	0.331822	0.751095	2.36315	-2202.91	-3316.31			18.585	36.1785	9.3306	6.84663
	8.51712	29.271	15.6944	18.4814	48.9196	39.3319	8.84493	10.7354	9.79432	6.73991	5.7859	7.84788	474.475	0.150211	0.331852	0.756014	2.35799	-2217.59	-3316.19			17.8275	35.5776	9.79154	6.79123
	8.21625	29.1104	14.6734	17.8507	48.0843	38.2452	9.15968	11.4536	10.5862	6.51645	6.00876	7.61131	472.146	0.150262	0.331952	0.764796	2.35112	-2225.91	-3316.05			17.3334	34.7267	10.3998	6.71218
	7.76864	28.5832	13.4686	16.9985	47.3809	36.4232	9.13465	11.8264	10.9414	6.30754	6.2571	7.41669	462.707	0.149944	0.3317	0.768194	2.34567	-2227.94	-3315.99			16.6068	33.6009	10.6342	6.66044
	7.29707	28.3544	12.2322	16.0338	45.4836	33.5285	9.12664	12.0879	11.4202	6.14108	6.56257	7.25394	453.043	0.149341	0.331314	0.772264	2.34492	-2228.75	-3315.97			15.9612	31.682	10.8782	6.65253
	7.1653	27.5975	11.6673	14.2665	43.8138	30.0727	9.17995	12.1617	11.7266	6.07842	6.81075	7.03522	449.476	0.149381	0.330707	0.775465	2.3446	-2230.21	-3315.87			15.4767	29.3844	11.0227	6.64146
	6.93512	27.289	10.4691	13.032	42.79	26.2255	9.11713	12.2172	11.8937	6.01868	6.94905	6.89981	447.884	0.149213	0.330058	0.780709	2.35124	-2230.02	-3315.7			14.8978	27.3492	11.076	6.62251
	6.78405	26.5396	9.52306	12.1058	40.755	24.785	9.04498	12.2182	11.9033	5.98293	7.154	6.99647	455.632	0.149175	0.328463	0.791751	2.34713	-2228.78	-3315.63			14.2822	25.8819	11.0555	6.71113
	6.52743	25.2708	8.70272	11.5984	38.5966	24.0943	8.85414	12.1581	11.6975	6.03258	7.19698	7.44538	462.123	0.148856	0.327594	0.804342	2.3477	-2228.83	-3315.66			13.5003	24.7631	10.9032	6.89165
	6.16713	23.8108	8.0453	11.8006	35.8121	23.3803	8.3631	11.9934	11.5461	6.23701	7.20606	7.57472	461.306	0.148661	0.326492	0.819089	2.34422	-2231.06	-3315.64			12.6744	23.6643	10.6342	7.00593
	5.96969	22.0871	7.50869	12.2299	33.9385	22.6925	7.6521	11.3052	10.9388	6.27118	7.17151	8.51384	462.96	0.148164	0.325689	0.824518	2.3454	-2233.02	-3315.54			11.8552	22.9536	9.96535	7.31884
	5.83617	20.3562	7.09114	12.3632	31.8892	22.7697	7.03819	10.6741	10.2644	6.32399	7.30918	9.64197	469.443	0.148468	0.325163	0.826962	2.35648	-2233.02	-3315.51			11.0945	22.3407	9.32557	7.75838
	5.76469	18.199	6.89331	12.8921	30.8008	23.3042	6.62508	10.2178	9.55875	6.33865	7.21709	10.5866	477.878	0.148707	0.325261	0.842383	2.35802	-2232.78	-3315.59			10.2857	22.3324	8.80056	8.04746
	5.6892	16.5348	6.64397	12.7612	29.0685	23.6829	6.35056	9.10071	8.97825	6.68087	7.16027	11.8704	487.02	0.14871	0.324545	0.857264	2.36735	-2234.52	-3315.66			9.62265	21.8375	8.14317	8.57052
	5.58266	14.8554	6.535	12.7318	27.4765	23.5053	6.28715	8.30546	8.88887	6.92554	7.11137	14.5734	500.617	0.149103	0.324395	0.865288	2.37647	-2237.2	-3315.62			8.99101	21.2379	7.82716	9.53677
	5.61779	12.8101	6.33413	13.0062	26.2305	23.7432	6.1971	7.59782	8.72527	7.04439	7.06001	16.4661	517.817	0.149873	0.32369	0.8751	2.38381	-2238.17	-3315.57			8.25401	20.9933	7.50673	10.1902
	5.53379	12.1106	6.16519	13.2441	24.847	24.1117	6.12136	7.01798	8.47485	7.12868	6.93817	18.4964	526.911	0.150008	0.323581	0.885691	2.3926	-2238.17	-3315.67			7.93654	20.7343	7.20473	10.8544
	5.52352	11.2304	6.15543	13.4918	22.9016	24.2094	6.05188	6.45612	8.34133	7.17439	6.94915	20.3184	527.429	0.150064	0.323666	0.903947	2.39504	-2239.85	-3315.82			7.63645	20.2009	6.94978	11.4806
	5.51887	11.1145	5.9608	13.4967	21.691	23.9967	5.9322	6.08253	8.37387	7.15475	6.86721	21.0191	527.568	0.149346	0.32438	0.909705	2.39568	-2242.61	-3315.85			7.53139	19.7282	6.7962	11.6804
	5.40987	11.1075	5.78181	13.7196	20.8137	23.5042	5.89301	5.83621	8.31638	7.20813	6.7868	22.2938	531.501	0.149233	0.324635	0.917341	2.399	-2244.15	-3315.83			7.43307	19.3458	6.68187	12.0962
	5.45393	11.1481	5.78133	13.7946	19.9344	23.1194	5.81398	5.67894	8.22528	7.36029	6.71671	24.0392	540.398	0.148717	0.325134	0.915541	2.41566	-2244.04	-3315.94			7.46111	18.9495	6.57274	12.7054
	5.49685	11.2149	5.70464	13.9527	18.857	23.0226	5.68731	5.79323	8.25788	7.36846	6.74059	25.2145	546.271	0.147841	0.325666	0.915534	2.42892	-2244.53	-3316.13			7.47214	18.6108	6.57947	13.1078
	5.40636	11.5366	5.68151	14.1688	17.7666	22.458	5.54465	6.06367	8.30094	7.43694	6.66432	26.0803	546.016	0.147367	0.325914	0.909375	2.44004	-2246.64	-3316.19			7.54149	18.1311	6.63642	13.3938
	5.24775	11.7353	5.55447	13.8607	16.373	22.0074	5.37765	6.3273	8.21112	7.29889	6.73052	26.5174	538.687	0.146693	0.325941	0.901894	2.45263	-2248.44	-3316.16			7.5125	17.4137	6.63869	13.5156
	5.23006	12.0929	5.47762	13.4875	14.9764	21.1203	5.18833	6.58621	8.09166	7.11319	6.60334	26.9628	529.827	0.146134	0.326049	0.898695	2.45708	-2248.42	-3316.26			7.6002	16.528	6.62207	13.5598
	5.16096	12.0459	5.39822	13.0193	14.1844	20.988	4.98678	7.08447	7.80531	6.99473	6.34891	26.824	520.619	0.145597	0.325732	0.89423	2.46332	-2248.53	-3316.48			7.53503	16.0639	6.62552	13.3892
	5.15632	12.4609	5.45341	12.8568	13.5969	20.5022	4.91014	7.5547	7.5421	7.05955	6.2916	26.2828	505.123	0.14534	0.325654	0.891203	2.46796	-2249.86	-3316.61			7.69022	15.652	6.66898	13.2113
	5.23971	12.6322	5.42803	12.335	13.0906	20.3256	4.80484	8.92476	7.36494	7.06403	6.29545	25.8031	488.416	0.145	0.325504	0.883023	2.46835	-2251.4	-3316.59			7.76666	15.2504	7.03151	13.0542
	5.21347	12.9914	5.36747	11.9952	12.2613	19.9855	4.81506	9.71082	7.2443	7.05172	6.23646	26.0953	481.443	0.145584	0.324938	0.873011	2.48274	-2251.32	-3316.63			7.85745	14.7474	7.25672	13.1278
	5.21189	13.3371	5.40174	11.6525	11.3286	19.9034	4.72426	10.5411	7.22309	7.08475	6.21546	27.616	475.507	0.145857	0.325127	0.862085	2.51279	-2250.65	-3316.8			7.98358	14.2948	7.49616	13.6387
	5.15713	13.7617	5.44729	11.2498	10.9218	19.8045	4.81629	11.7598	7.27397	7.03166	6.27744	28.6389	469.915	0.145568	0.325329	0.853391	2.54102	-2250.92	-3316.92			8.12203	13.992	7.95002	13.9827
	5.08948	14.0171	5.38659	10.7982	10.6589	20.1143	4.87551	13.7591	7.22551	7.02292	6.36932	30.2362	465.565	0.145572	0.325438	0.848381	2.55942	-2251.59	-3316.83			8.16437	13.8571	8.62005	14.5428
	5.00984	14.8047	5.57265	10.3393	10.6387	19.6921	4.89841	15.1723	7.13889	7.20691	6.55147	32.3431	461.171	0.144869	0.325394	0.840819	2.57616	-2251.2	-3316.75			8.46238	13.5567	9.06986	15.3672
	5.08203	15.4483	5.63116	9.70905	10.5518	19.6039	4.97622	16.3817	7.16186	7.52221	6.87559	33.8569	461.382	0.144533	0.325318	0.840353	2.58689	-2250.02	-3316.85			8.7205	13.2882	9.50661	16.0849
	5.16317	16.0298	5.67436	9.50615	10.4547	19.195	5.07963	17.511	7.24153	8.03902	7.18716	36.1316	471.769	0.144429	0.324847	0.83554	2.60079	-2249.9	-3316.95			8.95577	13.052	9.94405	17.1193
	5.10121	16.8261	5.83782	9.2548	10.4069	18.5736	5.19973	18.6121	7.22539	8.55133	7.54366	38.6412	483.532	0.143988	0.324158	0.834779	2.61099	-2250.77	-3316.82			9.25505	12.7451	10.3457	18.2454
	5.07883	17.2984	5.83628	9.00412	10.2335	17.8898	5.26291	19.5611	7.66315	9.13361	8.03591	39.7444	492.157	0.143295	0.324321	0.830854	2.61901	-2251.24	-3316.65			9.40451	12.3758	10.8291	18.9713
	5.1912	18.0495	6.01313	8.71021	9.96945	17.0124	5.28138	20.1076	7.8332	9.55806	8.60422	41.9458	499.312	0.142879	0.324177	0.828623	2.62932	-2250.79	-3316.66			9.75126	11.8974	11.0741	20.036
	5.32336	18.5652	6.28571	8.4585	9.6535	16.025	5.30445	20.4112	8.26393	10.1062	9.29722	43.5002	506.274	0.142071	0.32489	0.828097	2.63109	-2250.59	-3316.72			10.0581	11.379	11.3265	20.9679
	5.3408	18.7171	6.34625	8.38854	9.39625	15.0726	5.33947	20.9959	8.47001	10.7965	10.4917	46.2251	516.033	0.141469	0.325327	0.821704	2.63695	-2251.35	-3316.59			10.1347	10.9525	11.6018	22.5044
	5.512	19.2199	6.41395	8.46266	9.23017	14.7262	5.40648	21.0462	9.00993	11.3524	11.851	48.3625	530.082	0.141487	0.32486	0.817233	2.63946	-2252.1	-3316.34			10.3819	10.8063	11.8209	23.8553
	5.86674	19.9543	6.70074	8.4699	9.23268	14.3469	5.43692	20.9168	9.43056	11.9506	13.1312	50.0201	539.905	0.141326	0.325021	0.812298	2.63711	-2252.38	-3316.29			10.8406	10.6832	11.9281	25.034
	6.06251	20.8358	7.01575	8.44405	8.95998	13.8218	5.56586	20.7227	9.86082	12.3518	13.6539	51.3549	544.572	0.141462	0.325101	0.807016	2.63905	-2252.47	-3316.39			11.3047	10.4086	12.0498	25.7869
	6.20819	21.0491	7.18136	8.38074	8.83409	13.4806	5.61519	20.6112	10.2653	13.0262	14.431	51.4958	540.207	0.141955	0.32466	0.793032	2.64136	-2252.98	-3316.31			11.4796	10.2318	12.1639	26.3177
	6.4467	21.273	7.47453	8.46804	8.82016	13.2565	5.72913	20.4505	10.6408	13.4871	15.1344	51.926	533.797	0.142769	0.324838	0.784488	2.64268	-2253.68	-3316.06			11.7314	10.1816	12.2735	26.8491
	6.61185	21.2378	7.74017	8.59581	8.72277	13.2284	5.81826	20.9742	11.0847	13.9965	16.0607	51.5204	523.116	0.142722	0.325484	0.777098	2.63419	-2253.56	-3315.9			11.8633	10.1823	12.6257	27.1925
	6.80012	20.9115	7.99175	8.88912	8.76673	13.275	5.98442	21.5504	11.5289	14.8643	16.8493	51.2803	509.103	0.142691	0.325743	0.77181	2.6215	-2253.07	-3315.92			11.9011	10.3103	13.0212	27.6646
	7.15193	20.8603	8.22258	9.12313	8.78138	13.2279	6.04276	22.2093	11.8364	15.3884	18.1143	51.1723	494.116	0.142704	0.32567	0.757863	2.61255	-2252.85	-3315.81			12.0783	10.3775	13.3628	28.225
	7.25955	20.353	8.31178	9.18875	8.74073	13.2036	6.11432	22.9321	11.9019	16.205	19.422	50.397	483.632	0.14213	0.326655	0.748961	2.60872	-2253.09	-3315.41			11.9748	10.3777	13.6494	28.6746
	7.37732	19.9337	8.73008	9.26873	8.79137	13.4981	6.20848	23.5681	12.1029	17.0528	20.6849	48.7449	475.83	0.141769	0.326604	0.740234	2.61164	-2253.16	-3315.06			12.0137	10.5194	13.9598	28.8275
	7.59491	19.6018	9.22069	9.3001	8.87257	13.8853	6.19016	24.3695	12.3621	17.8047	22.1877	45.8512	458.454	0.141851	0.326465	0.72717	2.61271	-2252.97	-3314.96			12.1391	10.686	14.3073	28.6145
	7.5932	19.2043	10.0446	9.18753	8.77926	15.3103	6.39789	25.5393	12.498	18.3361	23.9415	43.8223	434.877	0.142025	0.326628	0.716116	2.61088	-2253.11	-3314.78			12.2807	11.0924	14.8117	28.7
	7.46923	18.5063	10.5178	9.19117	8.81423	16.8736	6.54934	26.1873	12.6535	19.099	24.7499	41.4232	422.905	0.141931	0.326791	0.706389	2.61678	-2253.56	-3314.31			12.1644	11.6263	15.1301	28.424
	7.59128	17.6021	11.3208	9.12935	8.91754	18.1678	6.62419	27.1297	12.8893	19.7197	26.4926	38.0144	413.53	0.142532	0.326601	0.695893	2.61626	-2254.31	-3313.84			12.1714	12.0716	15.5477	28.0756
	7.69149	17.1053	12.3673	9.25302	9.11379	19.6331	6.6318	27.6	12.9496	20.1894	27.8146	35.8481	410.588	0.142168	0.327085	0.689878	2.61885	-2254.97	-3313.68			12.388	12.6666	15.7271	27.9507
	7.67471	16.5229	13.695	9.24171	9.37409	22.535	6.53273	28.0568	13.0422	20.4862	29.1924	32.8783	418.565	0.141932	0.327275	0.683878	2.62359	-2255.71	-3313.61			12.6309	13.7169	15.8773	27.519
	7.66645	16.3778	14.9579	9.34533	10.3898	26.4266	6.46791	27.8986	13.2184	21.0917	29.7989	29.3843	430.398	0.14244	0.327515	0.68015	2.63803	-2256.95	-3313.26			13.0007	15.3872	15.8616	26.7583
	7.43159	15.9063	16.5363	9.46421	11.8515	31.0637	6.53202	27.5621	13.3634	21.2719	30.1537	25.9947	439.032	0.142779	0.327476	0.675992	2.65056	-2258.29	-3312.87			13.2914	17.4598	15.8192	25.8068
	7.37417	16.7666	18.0004	10.1056	13.7972	39.7933	6.62349	27.1783	13.3762	22.568	30.17	23.7096	441.209	0.143138	0.327308	0.679372	2.66168	-2259.38	-3312.65			14.047	21.232	15.726	25.4825
	7.38141	17.6521	18.7836	10.6912	15.8693	49.5182	6.60537	26.3286	13.2642	22.8766	30.0222	21.0461	440.881	0.143741	0.327163	0.671247	2.67084	-2260.46	-3312.67			14.6057	25.3596	15.3994	24.6483
	7.30715	19.1301	19.4377	11.5581	19.065	59.0979	6.6746	25.4131	12.9808	23.6446	29.1865	19.357	449.561	0.144221	0.327242	0.676569	2.67435	-2261.91	-3312.49			15.2917	29.907	15.0228	24.0627
	7.32768	21.2316	20.2038	13.01	23.4314	69.0745	6.76511	23.9849	12.6564	24.9623	28.0987	18.4043	461.078	0.144337	0.326949	0.685	2.67613	-2263.37	-3312.1			16.2543	35.172	14.4688	23.8218
	7.28459	23.3671	20.3887	15.1154	27.062	77.7113	6.63764	23.017	12.3966	26.9054	25.861	16.6712	470.502	0.143904	0.327448	0.685618	2.67434	-2264.99	-3311.96			17.0135	39.9629	14.0171	23.1459
	7.32629	25.6146	20.8709	17.9206	31.3822	84.8359	6.69989	21.6161	11.9433	28.6726	24.4698	15.1406	475.712	0.144132	0.327056	0.698743	2.67152	-2266.62	-3312.13			17.9373	44.7129	13.4198	22.761
	7.23711	27.7288	20.9831	21.6086	38.8867	91.3953	6.79105	19.7204	11.4788	31.7844	22.8325	14.1867	478.861	0.143995	0.32704	0.699848	2.66766	-2268.4	-3312.09			18.6497	50.6302	12.6634	22.9345
	7.07878	32.9513	20.7909	26.5142	45.5895	101.498	7.20398	18.3082	11.0292	33.4797	20.8991	13.98	478.614	0.144507	0.326446	0.705309	2.66174	-2270.41	-3311.44			20.2736	57.8672	12.1804	22.7863
	6.99356	36.656	20.4756	33.1745	53.1151	111.372	7.56837	17.1526	10.6007	36.545	18.3833	14.1752	472.457	0.144504	0.326631	0.704122	2.65102	-2272.41	-3309.74			21.375	65.8872	11.7739	23.0345
	7.20185	38.3542	20.1971	40.4604	59.9071	118.88	7.72694	15.9068	10.031	37.5206	16.9247	14.9454	463.615	0.144358	0.32681	0.704031	2.63641	-2274.25	-3304.98			21.9177	73.0825	11.2216	23.1302
	7.231	39.8495	19.8605	48.7526	67.5529	126.163	7.86808	15.025	9.1541	41.9187	15.418	15.4303	469.338	0.14419	0.327514	0.704774	2.61984	-2276.23	-3294.01			22.3137	80.8228	10.6824	24.2557
	7.23218	41.1582	19.3225	59.0253	75.7634	129.745	8.00213	14.1276	8.44177	45.384	13.5387	15.2568	491.729	0.143947	0.327513	0.706871	2.60262	-2278.32	-3271.25			22.571	88.1778	10.1905	24.7265
	7.42974	43.0511	19.1505	67.9673	83.5807	131.613	8.22164	13.6288	8.19053	49.6925	12.5537	15.0631	516.364	0.143493	0.327704	0.714908	2.58199	-2280.72	-3222.66			23.2105	94.3872	10.0136	25.7697
	7.51102	43.0403	19.0815	78.9632	89.5309	133.2	8.5041	12.8674	7.99821	54.676	12.0737	15.2451	528.636	0.143148	0.327799	0.716455	2.55791	-2283.24	-3144.4			23.2109	100.565	9.7899	27.3316
	7.53947	43.4437	18.5815	83.8369	95.6589	132.54	8.68268	12.6762	7.89315	56.6224	11.4645	14.6675	529.282	0.14316	0.327838	0.722893	2.54156	-2286.13	-3034.55			23.1882	104.012	9.75068	27.5848
	7.66868	42.7335	18.5339	88.5085	99.911	131.233	8.91591	12.3082	7.72083	57.5223	11.6448	14.4937	525.206	0.143277	0.327696	0.731349	2.52657	-2288.88	-2895.77			22.9787	106.551	9.64832	27.8869
	7.83073	41.195	17.9518	92.967	102.494	129.556	8.89907	12.0629	7.46608	59.576	11.7344	14.6332	523.289	0.143261	0.327591	0.7352	2.52213	-2291.56	-2731.41			22.3258	108.339	9.47601	28.6478
	7.87284	39.5028	17.4519	94.3759	102.414	126.122	8.82283	12.1239	7.37872	59.689	12.1094	14.8952	521.403	0.142677	0.327801	0.744627	2.50608	-2293.98	-2573.36			21.6092	107.637	9.44183	28.8979
	7.97455	35.9866	17.1362	94.9277	101.865	119.246	8.82194	12.2011	7.56872	59.3712	12.2829	14.6327	519.638	0.142365	0.327742	0.749579	2.49957	-2296.37	-2418.18			20.3658	105.346	9.53059	28.7623
	8.05383	32.1836	17.1061	93.3156	100.81	110.336	8.63787	12.3489	7.73135	58.4039	12.7061	14.2686	519.478	0.141931	0.327581	0.756172	2.49518	-2298.84	-2285.4			19.1145	101.487	9.57271	28.4595
	7.91372	30.7876	16.85	89.4804	96.7513	102.479	8.56246	12.9468	8.57348	57.7467	13.048	13.6363	521.292	0.141765	0.32759	0.76488	2.4932	-2301.28	-2181.8			18.5171	96.2369	10.0276	28.1437
	7.96136	30.6398	16.2204	84.596	92.0384	93.5498	8.52339	13.1428	9.60757	54.8345	13.6355	13.6803	517.372	0.141181	0.327691	0.776329	2.49368	-2303.55	-2113.57			18.2739	90.0614	10.4246	27.3834
	7.74776	29.9513	16.0887	77.8935	84.6601	85.8271	8.51612	13.2945	10.8438	51.3838	14.3833	13.9358	501.904	0.141247	0.327394	0.791286	2.50278	-2305.45	-2083.91			17.9293	82.7935	10.8848	26.5676
	7.7071	30.2676	15.8368	70.6881	78.2863	76.3723	8.37202	14.1874	12.3899	46.6289	15.0908	14.1091	480.968	0.141049	0.326922	0.807732	2.50474	-2306.85	-2097.88			17.9372	75.1156	11.6498	25.2763
	7.74168	30.8794	15.4659	58.5301	71.0213	66.5509	8.48344	15.246	13.6207	41.6265	16.4441	14.6214	469.89	0.140731	0.326738	0.818835	2.50389	-2307.5	-2155.48			18.029	65.3674	12.45	24.2307
	7.86581	30.0274	15.2434	51.2144	62.9368	56.9142	8.96689	16.4844	15.3517	38.2236	17.8431	14.7921	469.722	0.140496	0.326705	0.824668	2.4979	-2307.19	-2252.92			17.7122	57.0218	13.601	23.6196
	7.77005	29.5877	14.7457	43.6206	54.5663	48.1811	9.3829	18.9925	17.2173	34.9179	19.1326	15.3031	476.246	0.140292	0.326792	0.836306	2.50091	-2306.1	-2383.57			17.3678	48.7893	15.1976	23.1179
	7.76197	28.766	14.4779	35.1826	47.0245	40.4904	9.92451	20.5836	18.4135	31.7014	20.3969	15.8584	484.007	0.140483	0.326566	0.846223	2.49697	-2304.4	-2531.78			17.002	40.8992	16.3072	22.6522
	7.6999	28.2717	14.3004	29.0987	40.7361	34.4865	10.0966	21.5257	19.6351	29.5314	21.3261	16.8076	497.673	0.14045	0.326803	0.853547	2.50217	-2302.02	-2685.03			16.7573	34.7738	17.0858	22.555
	7.70573	27.2204	14.0337	22.8475	33.4058	27.5678	10.0175	22.3699	20.556	28.6512	22.4184	17.888	514.108	0.140094	0.327416	0.86069	2.50902	-2298.6	-2832.43			16.3199	27.9404	17.6478	22.9859
	7.60171	26.2768	13.2082	18.9635	26.8845	22.5827	10.347	23.4512	21.1803	27.5629	23.1902	19.5719	526.014	0.140251	0.32714	0.875708	2.51582	-2294.33	-2956.46			15.6956	22.8102	18.3262	23.4417
	7.63945	25.3505	12.5001	16.4887	21.6355	18.6409	10.3617	23.6132	21.41	26.8883	23.5486	21.1258	529.188	0.140726	0.327376	0.889402	2.52498	-2289.61	-3055.13			15.1633	18.9217	18.4616	23.8543
	7.72552	23.8478	12.0352	13.9611	17.6702	15.6875	10.3104	24.1286	21.4062	25.8956	23.8751	22.5071	524.703	0.140893	0.327172	0.895237	2.53264	-2284.49	-3127.34			14.5362	15.773	18.6151	24.0926
	7.71463	21.6143	11.2309	13.396	15.3378	14.3376	10.468	25.2216	21.121	25.4802	24.3238	24.9727	524.185	0.14117	0.32711	0.895951	2.53787	-2278.75	-3179.29			13.5199	14.3571	18.9369	24.9256
	7.59011	19.2227	10.8574	13.1345	13.4085	13.2926	10.5506	26.1903	20.873	25.122	24.6189	26.9092	534.428	0.141154	0.327299	0.891232	2.55661	-2272.89	-3216.2			12.5567	13.2785	19.2047	25.5501
	7.24203	16.2391	10.2115	12.3242	11.4219	12.6184	10.2066	26.8262	20.5333	24.6165	24.2025	29.1984	548.15	0.141011	0.327926	0.899909	2.57478	-2267.36	-3242.38			11.2309	12.1215	19.1887	26.0058
	7.01652	14.1299	9.24921	12.1142	10.2041	12.3452	9.4829	26.8357	19.4381	23.6942	23.9039	30.1874	553.88	0.140525	0.32861	0.909058	2.59285	-2262.58	-3260.37			10.1319	11.5545	18.5856	25.9285
	6.89479	12.3491	8.71803	11.4748	10.0887	12.0844	8.91526	26.2399	18.6601	22.2483	23.1551	30.7671	552.744	0.14051	0.328647	0.917245	2.61142	-2258.13	-3274.02			9.32063	11.2159	17.9384	25.3901
	6.66834	11.241	8.76851	11.094	9.95422	11.9241	8.35456	25.8422	17.823	20.8453	22.5694	31.1939	547.653	0.140573	0.328899	0.923417	2.62746	-2253.99	-3284.42			8.8926	10.9908	17.3399	24.8695
	6.52694	10.7131	8.67186	10.5648	9.60504	11.7128	8.09665	25.7054	16.8001	19.8904	22.0823	31.5911	532.692	0.140931	0.328396	0.931293	2.64786	-2250.52	-3291.94			8.63731	10.6275	16.8674	24.5213
	6.34419	10.1116	8.81432	10.2186	9.64794	11.5457	7.87051	25.1189	15.8417	18.4683	21.7046	31.7735	510.842	0.141396	0.328055	0.938633	2.65629	-2248.04	-3297.18			8.42338	10.4707	16.277	23.9821
	6.22696	9.61712	9.14186	10.3799	9.79802	12.102	7.47319	24.3895	15.2003	17.764	21.4486	31.9173	492.543	0.141399	0.327854	0.935357	2.66711	-2246.23	-3301.02			8.32865	10.76	15.6877	23.71
	5.9562	9.32857	9.29749	10.4516	9.97771	11.4439	7.24282	24.5121	14.1497	16.7907	21.4122	31.7477	479.697	0.141716	0.327056	0.927561	2.67206	-2244.34	-3304.07			8.19409	10.6244	15.3015	23.3169
	5.89742	9.74239	9.52044	10.3262	10.1177	11.2782	6.95717	24.1904	13.5272	16.1184	20.8996	31.0976	469.93	0.142131	0.326515	0.91385	2.67968	-2242.81	-3306.66			8.38675	10.574	14.8916	22.7052
	5.72703	9.91232	10.0675	10.1689	10.5769	11.5481	6.6059	23.7827	12.6895	14.9295	20.005	29.8008	463.882	0.142037	0.326604	0.904425	2.67981	-2242.51	-3308.67			8.56894	10.7646	14.3594	21.5784
	5.55412	11.2767	10.3325	10.0093	11.3987	11.9505	6.09039	23.1211	11.8505	14.116	18.9511	28.7492	451.221	0.142588	0.326273	0.898375	2.67709	-2242.5	-3310.08			9.05442	11.1195	13.6873	20.6054
	5.57592	12.3836	11.1508	10.1228	11.9565	12.2834	6.00984	22.474	10.7873	12.9837	18.0051	27.1386	438.312	0.143341	0.325796	0.894836	2.67368	-2242.03	-3311.34			9.70346	11.4542	13.0904	19.3758
	5.35775	13.109	11.7937	10.7231	12.6494	12.9791	5.97708	21.8681	10.2642	12.5235	17.3635	25.8297	433.83	0.143273	0.32598	0.895534	2.66856	-2241.33	-3312.5			10.0868	12.1172	12.7031	18.5722
	5.30919	13.7899	12.1498	11.1107	13.3626	14.1185	5.84097	20.7657	9.1995	11.943	16.8532	25.2198	436.696	0.143376	0.326341	0.898361	2.6596	-2241.32	-3313.4			10.4163	12.8639	11.9354	18.0054
	5.40129	14.6084	12.1415	11.7532	13.7009	15.7583	5.77435	19.5181	8.97639	11.8786	16.5395	24.6899	437.354	0.143325	0.325986	0.89838	2.64965	-2241.82	-3313.82			10.7171	13.7375	11.4229	17.7027
	5.41123	15.2961	12.0808	12.484	14.739	17.522	5.80888	18.5678	8.44576	12.2289	16.0837	24.0251	438.595	0.143126	0.326383	0.899481	2.63026	-2241.81	-3314.08			10.9294	14.915	10.9408	17.4459
	5.40467	15.7636	12.1169	13.2016	14.9189	18.1452	5.80487	17.4176	7.80456	11.9824	15.5221	23.7007	446.429	0.142924	0.327339	0.899805	2.61573	-2241.11	-3314.52			11.0951	15.4219	10.3424	17.0684
	5.3693	16.0835	12.141	14.0553	15.4028	18.6953	5.79782	16.6819	7.48727	12.1085	14.9861	23.2433	457.684	0.142486	0.32793	0.90072	2.60288	-2241.02	-3314.94			11.1979	16.0511	9.989	16.7793
	5.40608	16.243	12.1333	15.0871	15.8992	19.9981	5.85128	15.2731	7.27192	12.6642	14.6414	22.3977	464.428	0.142253	0.328948	0.904686	2.60001	-2241.93	-3315.12			11.2608	16.9948	9.46545	16.5678
	5.42474	15.8004	11.876	15.8326	16.0195	21.4539	5.89451	14.5153	7.0377	12.9705	14.7197	21.8752	466.22	0.142126	0.329274	0.907937	2.59506	-2242.57	-3315.14			11.0337	17.7687	9.14916	16.5218
	5.43959	15.3961	11.5598	16.1914	16.2808	22.5624	6.14897	13.4551	6.93843	13.1648	14.7377	21.4225	467.516	0.142294	0.329528	0.902583	2.59849	-2242.22	-3315.36			10.7985	18.3449	8.8475	16.4417
	5.45332	14.2906	10.9814	16.2819	16.0482	22.5848	6.32803	12.0119	6.79016	13.1214	14.9719	20.2784	472.763	0.142097	0.329564	0.892428	2.60168	-2242.1	-3315.63			10.2418	18.305	8.37671	16.1239
	5.43794	12.9136	10.4573	16.3877	15.8587	22.7262	6.32691	10.8154	6.68809	12.8628	15.2697	19.4459	483.362	0.141475	0.330025	0.879296	2.60328	-2243.14	-3315.64			9.60297	18.3242	7.94348	15.8595
	5.4094	12.155	9.85344	16.0615	15.0907	22.7152	6.27472	9.81537	6.39371	12.8675	15.1307	18.849	493.085	0.141081	0.33062	0.866616	2.59151	-2244.15	-3315.48			9.13927	17.9558	7.4946	15.6158
	5.30662	11.4499	9.41378	15.8396	14.5045	22.0121	6.27294	9.25353	6.44208	13.1131	15.2707	18.2456	495.349	0.141882	0.330891	0.876079	2.5912	-2243.72	-3315.51			8.72344	17.4521	7.32285	15.5431
	5.19114	10.641	9.06684	15.3147	14.1376	21.7123	6.20891	8.92645	6.45313	13.1692	15.1501	17.8383	494.871	0.141609	0.331556	0.883691	2.57881	-2242.96	-3315.73			8.29966	17.0549	7.19616	15.3859
	5.11338	9.84115	8.59097	14.6964	12.9634	20.5432	6.16125	8.62911	6.62123	12.3425	14.8081	17.9436	491.48	0.14163	0.331666	0.883143	2.5712	-2243.45	-3315.78			7.8485	16.0676	7.13719	15.0314
	5.05241	9.15108	8.11988	14.2911	12.5879	20.7555	6.15323	8.48889	6.85383	12.3024	14.5655	17.4294	481.488	0.141944	0.330965	0.884643	2.57128	-2244.5	-3315.6			7.44112	15.8782	7.16531	14.7658
	5.01808	8.71138	7.80801	13.596	12.1814	20.5556	6.2607	8.24538	6.88938	12.0014	14.2624	16.7273	466.928	0.142572	0.331299	0.885217	2.56192	-2244.19	-3315.53			7.17916	15.4444	7.13182	14.3304
	4.91426	8.54303	7.49867	12.5661	11.4831	20.567	6.17833	8.34969	6.93618	11.2409	13.7251	16.2356	456.297	0.143084	0.331242	0.881722	2.54066	-2242.9	-3315.69			6.98532	14.8721	7.15473	13.7339
	4.76026	8.50222	7.28476	11.8021	11.2567	20.5724	6.18771	8.61431	6.99502	10.9109	13.1844	15.586	457.117	0.143202	0.33147	0.874632	2.51983	-2242.65	-3315.86			6.84908	14.5437	7.26568	13.2271
	4.59943	8.29129	7.28524	11.1468	10.8472	20.2924	5.96084	9.06399	6.85567	10.7375	12.8025	14.9648	459.577	0.143688	0.331305	0.869558	2.49841	-2243.55	-3315.83			6.72532	14.0955	7.2935	12.8349
	4.57546	8.10672	7.17913	11.3694	10.9292	21.3945	5.86041	9.48795	6.72789	10.7656	12.3569	14.6843	453.181	0.144243	0.331895	0.867739	2.48194	-2243.35	-3315.87			6.62044	14.5644	7.35875	12.6023
	4.57822	8.67122	7.18891	11.1965	10.9033	22.3082	5.77522	9.70836	6.5838	10.8264	11.9402	14.561	439.293	0.145166	0.331887	0.86044	2.46042	-2241.75	-3316.15			6.81278	14.8026	7.35579	12.4425
	4.62788	8.93245	7.35749	11.2513	11.4133	22.7598	5.82323	10.1246	6.61811	10.6624	11.5216	14.1982	420.743	0.145649	0.330881	0.859418	2.44786	-2240.92	-3316.43			6.97261	15.1415	7.522	12.1274
	4.75408	8.9778	7.38802	11.5271	12.1123	23.4208	5.96233	10.4624	6.53935	10.3686	11.2185	13.8554	404.774	0.145951	0.330246	0.872542	2.43902	-2241.88	-3316.52			7.03997	15.6867	7.65469	11.8142
	4.86452	9.18532	7.47418	12.3738	12.8464	24.291	6.06067	10.7391	6.44158	10.0838	10.8747	13.8501	406.64	0.146357	0.329913	0.881524	2.42806	-2242.56	-3316.54			7.17467	16.5037	7.74712	11.6029
	4.90434	9.81267	7.83213	12.8941	13.785	26.3074	6.16322	10.9947	6.28235	10.5475	10.5967	13.4086	415.057	0.146417	0.329909	0.884461	2.41796	-2241.27	-3316.7			7.51638	17.6622	7.81344	11.5176
	4.94258	10.5436	7.99652	13.5199	14.7437	27.641	6.26829	11.6538	6.17504	10.504	10.5919	13.4112	426.609	0.146482	0.330087	0.886841	2.40129	-2240.12	-3316.88			7.82756	18.6349	8.03239	11.5024
	4.99649	11.1833	8.25232	13.9039	15.5468	29.3897	6.33598	12.088	6.14822	10.3208	10.5164	13.2543	436.525	0.145823	0.330375	0.884885	2.37626	-2241.2	-3316.85			8.14403	19.6135	8.19075	11.3638
	5.03987	11.7393	8.44307	15.5585	16.765	30.245	6.39191	12.5811	6.1529	10.3043	10.5339	13.0771	442.681	0.145545	0.331099	0.877816	2.36506	-2242.74	-3316.63			8.40742	20.8562	8.3753	11.3051
	5.11333	12.4781	8.6855	16.8354	17.8259	30.1638	6.40311	12.9952	6.08919	10.4122	10.6386	12.3953	447.476	0.145622	0.331426	0.883724	2.34812	-2242.22	-3316.49			8.75898	21.6084	8.49583	11.1487
	5.12437	13.3386	9.05476	17.9118	18.7528	30.6252	6.48896	13.3729	6.14367	10.3177	10.3662	12.1267	445.104	0.145846	0.331703	0.889398	2.33321	-2241.07	-3316.44			9.17259	22.4299	8.66852	10.9369
	5.14935	14.394	9.35107	18.7175	19.8589	32.791	6.56792	13.7716	6.29364	10.2753	10.2865	12.1594	446.488	0.1465	0.330473	0.898313	2.31558	-2242.06	-3316.26			9.63147	23.7892	8.87772	10.907
	5.20672	15.226	9.72919	19.9636	21.1499	35.8	6.61473	14.2926	6.31271	10.2192	10.411	11.9671	449.578	0.14631	0.331185	0.906646	2.29837	-2244.23	-3315.96			10.054	25.6378	9.07333	10.8658
	5.13144	15.8191	9.72476	21.2699	21.8115	39.231	6.63316	15.366	6.45403	10.0295	10.3264	11.9015	447.26	0.146018	0.331972	0.908922	2.29047	-2244.65	-3315.75			10.2251	27.4375	9.4844	10.7525
	5.17381	16.8942	9.84359	22.6042	22.481	40.3405	6.57319	15.9188	6.47761	9.95275	10.191	11.7028	447.413	0.145887	0.332425	0.906054	2.27648	-2243.25	-3315.65			10.6372	28.4752	9.65653	10.6155
	5.14019	18.448	10.3248	23.1973	23.0712	40.9037	6.57592	16.4398	6.56922	9.58133	9.9839	11.2209	457.15	0.146345	0.332997	0.90854	2.27328	-2243.46	-3315.53			11.3043	29.0574	9.86165	10.262
	5.08897	19.4738	10.5469	23.5169	23.7684	41.2179	6.53072	17.2102	6.48598	8.98729	9.73703	11.0473	468.631	0.146905	0.333485	0.917107	2.26362	-2245.67	-3315.34			11.7032	29.5011	10.0756	9.92389
	5.17646	21.5458	11.0294	23.5163	24.1157	41.9579	6.4678	17.2948	6.54858	8.5959	9.55778	10.669	473.122	0.147283	0.333438	0.925514	2.26673	-2246.44	-3315.21			12.5839	29.8633	10.1037	9.60756
	5.15193	24.1322	11.4121	24.1114	24.7298	43.4842	6.38269	17.3696	6.52179	8.4346	9.36247	10.1747	478.236	0.147719	0.332883	0.93978	2.27481	-2244.68	-3315.25			13.5654	30.7751	10.0914	9.32392
	5.17634	25.6046	11.8495	23.9237	25.3057	45.0155	6.52782	17.9867	6.63797	8.24377	9.15276	9.85235	486.797	0.14779	0.332575	0.946062	2.28318	-2243.67	-3315.29			14.2101	31.415	10.3842	9.08296
	5.14551	26.4955	12.453	24.7737	25.8416	46.691	6.5744	18.345	6.9475	8.03608	9.00569	9.70843	492.269	0.147216	0.332585	0.946166	2.29039	-2245.06	-3315.2			14.698	32.4354	10.6223	8.91674
	5.21897	28.2039	13.0437	25.4011	27.5317	48.5167	6.55186	18.6996	7.07092	7.96576	8.66131	9.63249	495.331	0.14636	0.332657	0.949449	2.28962	-2245.87	-3315.1			15.4889	33.8165	10.7741	8.75318
	5.20741	29.6521	13.2352	27.6711	28.3174	48.3719	6.62761	18.8416	7.09114	8.10555	8.52496	9.4952	495.157	0.145504	0.332658	0.954843	2.29257	-2243.85	-3315.11			16.0316	34.7868	10.8535	8.70857
	5.16915	31.4567	13.1941	28.1113	30.1841	48.124	6.77235	18.7465	7.21476	8.06443	8.26984	9.3301	496.583	0.145547	0.332134	0.961844	2.30388	-2241.73	-3315.11			16.6066	35.4731	10.9112	8.55479
	5.20226	33.2694	13.7602	29.033	31.8086	48.8501	6.95222	18.3103	7.21654	8.15815	7.95652	9.40917	502.374	0.145146	0.332268	0.963487	2.3126	-2242.45	-3314.96			17.4106	36.5639	10.8263	8.50795
	5.22406	34.2226	14.0826	30.4694	33.0729	49.5929	6.98325	17.9417	7.23674	8.14464	7.67456	9.47768	510.906	0.145057	0.332316	0.969433	2.32894	-2243.92	-3314.78			17.8431	37.7117	10.7206	8.43229
	5.26216	34.6181	14.2121	31.9355	34.2212	50.8605	7.00161	17.6952	7.34856	8.08773	7.48035	9.44596	513.17	0.145112	0.331797	0.968822	2.34923	-2242.57	-3314.68			18.0308	39.0057	10.6818	8.33802
	5.25302	35.4594	14.3661	34.4465	35.509	51.2421	7.10384	17.3068	7.44516	8.13105	7.30735	9.34241	505.211	0.144744	0.331706	0.970096	2.37038	-2239.69	-3314.63			18.3595	40.3992	10.6186	8.26027
	5.18136	35.0347	14.3658	35.7813	36.6901	50.2473	7.08017	17.6167	7.40908	8.25341	7.28217	9.6645	492.559	0.144189	0.331568	0.96388	2.38321	-2239.72	-3314.47			18.194	40.9062	10.702	8.40003
	5.22939	33.9339	14.2237	36.8993	37.5234	49.2475	7.15527	17.5932	7.49616	8.33398	7.17184	10.1969	483.423	0.144193	0.330788	0.955572	2.39765	-2241.93	-3314.22			17.7957	41.2234	10.7482	8.56757
	5.15621	33.241	14.1443	38.003	37.9107	48.1426	6.93355	17.402	7.66945	8.4145	7.27906	10.2876	477.011	0.144086	0.330581	0.961672	2.40909	-2241.69	-3314.07			17.5138	41.3521	10.6683	8.66038
	5.23392	32.7373	13.5418	39.0821	38.9712	48.2706	6.92688	17.2192	7.78893	8.63545	7.41855	11.161	466.252	0.144391	0.329977	0.965084	2.42819	-2239.33	-3314.04			17.171	42.108	10.645	9.07168
	5.15038	32.0679	13.2902	39.2181	38.202	46.9566	6.92029	17.1463	7.94194	8.98597	7.68409	11.9422	455.54	0.144632	0.330192	0.963358	2.45009	-2239.25	-3313.91			16.8362	41.4589	10.6695	9.53743
	5.11387	30.7248	13.4151	38.0968	37.9528	44.9695	6.91578	18.6158	8.41669	9.15076	8.18659	13.4589	458.268	0.145006	0.330023	0.954067	2.47433	-2241.78	-3313.7			16.4179	40.3397	11.3161	10.2654
	5.12121	29.4819	13.7103	38.0902	36.537	42.0376	6.85979	20.4142	8.97093	9.30303	8.6429	15.9799	466.055	0.144938	0.329776	0.943366	2.48834	-2242.62	-3313.54			16.1045	38.8883	12.0816	11.3086
	5.10718	27.9533	13.4935	38.7529	35.0243	39.6422	6.8188	20.8887	9.6192	9.48531	9.41651	21.007	482.815	0.145513	0.329261	0.93802	2.50196	-2240.69	-3313.53			15.518	37.8064	12.4422	13.303
	4.99558	26.8928	13.3722	38.7497	33.5354	37.6826	6.82756	22.2227	10.3538	9.91356	10.9975	26.0136	499.466	0.145783	0.329582	0.925617	2.50752	-2239.59	-3313.51			15.0869	36.6559	13.1347	15.6415
	5.03463	25.5663	13.1326	39.3691	32.1122	34.7428	6.80332	23.5918	11.2079	10.4481	12.0707	32.3106	510.03	0.146024	0.329416	0.911901	2.51763	-2241.3	-3313.41			14.5778	35.408	13.8677	18.2765
	5.23042	23.795	12.7772	39.3931	29.9085	32.1112	6.97044	24.1395	12.0794	11.685	13.7423	39.5502	518.204	0.146268	0.329567	0.89537	2.52641	-2242.87	-3313.35			13.9342	33.8043	14.3964	21.6591
	5.31163	22.5258	12.5506	42.5751	27.9879	30.304	7.04059	24.3041	12.9339	13.2532	14.9125	48.4993	522.666	0.146559	0.329469	0.877313	2.53634	-2240.83	-3313.46			13.4627	33.6224	14.7595	25.555
	5.34575	21.375	12.1698	45.2237	26.7879	28.0551	7.35637	24.4021	13.9745	15.6292	16.8057	57.0649	522.732	0.146633	0.329859	0.86667	2.54636	-2237.53	-3313.64			12.9635	33.3556	15.2443	29.8333
	5.5063	20.7464	11.7967	47.077	25.3338	25.7039	7.59952	25.5667	15.238	18.4498	19.315	66.8324	526.987	0.147115	0.329715	0.853248	2.55282	-2237.47	-3313.73			12.6831	32.7049	16.1348	34.8657
	5.51946	19.972	11.3885	50.0301	23.6122	23.3111	7.89567	26.867	16.246	23.1076	22.0768	75.4198	534.32	0.147312	0.329505	0.856637	2.55908	-2238.58	-3313.8			12.2933	32.3178	17.0029	40.2014
	5.58436	19.065	10.9489	55.8048	22.5609	22.0554	8.32163	27.7375	17.3089	28.0887	24.0834	83.9612	542.074	0.147473	0.328987	0.85598	2.55985	-2235.01	-3314.03			11.8661	33.4737	17.7893	45.3778
	5.77104	18.1199	10.4595	62.9872	20.8638	21.3961	8.70948	28.9907	18.2076	32.8019	26.74	89.2703	544.418	0.147527	0.328865	0.859576	2.55837	-2201.85	-3314.33			11.4501	35.0824	18.6359	49.604
	5.87314	17.2103	9.47353	70.6084	19.6862	21.7433	8.82635	29.5508	19.2077	39.591	29.6406	95.2565	538.817	0.147517	0.328836	0.860918	2.56904	-2050.66	-3314.52			10.8523	37.346	19.195	54.8294
	6.0428	16.2013	9.00145	74.7104	19.2801	20.5047	9.01914	31.2367	19.8514	46.804	31.8265	101.349	524.376	0.147163	0.32916	0.864702	2.57488	-1817.16	-3314.62			10.4152	38.1651	20.0357	59.9932
	6.12909	15.9237	8.46796	79.4103	19.012	20.1155	9.11373	31.9269	20.3117	51.4094	33.3634	104.764	509.298	0.146815	0.329064	0.871735	2.57665	-1529.88	-3314.77			10.1736	39.5126	20.4508	63.179
	6.1271	15.6838	8.10798	84.6854	18.6437	19.6597	9.07949	32.3804	20.374	55.894	34.5506	106.492	499.642	0.146628	0.328331	0.875275	2.57222	-1240.36	-3315			9.97296	40.9963	20.6113	65.6455
	6.14113	15.284	8.12783	87.786	18.7666	19.4309	8.91205	32.9799	20.3191	59.6124	35.2988	107.008	488.207	0.146428	0.327646	0.878876	2.56228	-930.337	-3315.16			9.85097	41.9945	20.737	67.3065

## Sheet: P208 U3
	Ra Li	Oi Li	Oe Li	MF Li	ICO Li	LO Li	Ra Re	Oi Re	Oe Re	MF Re	ICO Re	LO Re	EKG	Kippwinkel	Rotwinkel	Kraft x	Kraft y	Druck li	Druck re			Bauch links	Rücken links	Bauch rechts	Rücken rechts
	5.70693	17.8009	12.2674	41.886	11.9886	11.9526	7.41884	48.2506	20.8586	120.943	35.6843	86.735	450.894	0.157716	0.139888	0.533303	3.22965	46	713.545			11.9251	21.9424	25.5094	81.1207
	6.01188	18.8787	11.9363	42.9365	11.4279	12.2754	7.42905	47.9934	20.3975	131.402	37.8045	89.8626	452.899	0.157309	0.139044	0.538077	3.22946	41	722.384			12.2756	22.2132	25.2733	86.3564
	6.25965	19.0478	11.7915	42.9476	11.6849	12.6433	7.17679	47.3694	19.4168	139.859	39.2349	91.476	457.852	0.157313	0.138322	0.538528	3.22602	0.92749	732.219			12.3663	22.4253	24.6543	90.1899
	6.51253	20.0611	11.5965	43.4608	11.2647	13.0126	7.10234	47.0101	18.4669	145.527	40.9168	94.0589	457.585	0.157124	0.1377	0.538316	3.20619	11	738.24			12.7234	22.5793	24.1931	93.5007
	6.79911	21.0698	11.8164	43.2671	11.1957	13.1601	6.99949	45.7276	17.1403	147.441	42.0527	93.529	447.336	0.15668	0.137788	0.537097	3.19095	-381.146	L			13.2284	22.541	23.2891	94.341
	6.98104	22.0613	12.0597	42.7544	10.8059	12.7596	6.94686	44.4456	16.4944	145.755	42.4875	90.6368	435.441	0.156722	0.137852	0.535705	3.19525	-268.749	744.885			13.7007	22.1066	22.629	92.9596
	7.09363	24.043	12.4315	41.1516	11.0511	12.4824	7.0747	44.2374	16.1066	140.529	41.5658	86.4826	429.299	0.156393	0.138408	0.536661	3.19519	-242.753	746.196			14.5227	21.5617	22.4729	89.5259
	7.39929	25.2813	12.7693	38.7026	11.0583	12.3881	7.3005	44.0496	15.6196	132.312	40.4646	80.7835	417.401	0.156397	0.138273	0.532314	3.20914	-342.755	741.16			15.15	20.7163	22.3232	84.5201
	7.63565	26.6519	13.0128	35.8585	11.474	12.3694	7.45467	43.3271	15.8369	123.777	38.9351	76.0097	404.756	0.156324	0.138298	0.527757	3.2185	-516.576	733.299			15.7668	19.9006	22.2062	79.574
	7.74378	27.9746	13.2741	32.4408	11.7942	12.4263	7.81254	42.7836	16.4201	114.525	36.6896	71.3479	394.921	0.156336	0.138591	0.528493	3.22972	-740.136	719.929			16.3308	18.8871	22.3387	74.1875
	7.81162	30.0688	13.3712	29.2575	11.9642	12.6567	8.07783	41.5615	16.5773	105.41	34.4646	67.2292	385.991	0.156471	0.138583	0.525581	3.23784	-995.538	701.564			17.0839	17.9595	22.0722	69.0347
	7.69245	31.2698	13.4911	24.8651	12.522	13.6777	8.34937	40.757	16.8356	90.9306	32.2461	61.2335	374.478	0.156614	0.13912	0.518938	3.24052	-1272.06	675.905			17.4844	17.0216	21.9807	61.4701
	7.58988	32.5059	13.7873	21.0616	12.8398	14.8567	8.41561	39.7449	17.1598	75.5238	29.436	56.2183	361.607	0.156651	0.139434	0.514833	3.24012	-1557.07	648.337			17.961	16.2527	21.7734	53.726
	7.48189	32.7531	13.7266	18.3358	12.8841	16.4192	8.53019	38.5472	17.5859	59.4159	26.6378	50.7213	342.643	0.156438	0.139291	0.514809	3.23972	-1839	618.005			17.9872	15.8797	21.5544	45.5917
	7.28039	32.4727	13.8445	15.3915	12.9081	18.5256	8.57897	37.5528	19.1913	46.6822	22.9034	43.6803	322.493	0.156111	0.139958	0.51369	3.24466	-2098.81	592.011			17.8659	15.6084	21.7743	37.7553
	7.3536	31.8949	14.1066	13.2038	13.5047	21.4682	8.72966	36.6582	20.0721	39.2362	19.9189	39.03	314.35	0.155808	0.140045	0.510354	3.24128	-2300.71	561.379			17.785	16.0589	21.82	32.7283
	7.36892	31.4679	14.1124	11.8943	14.1185	23.3983	8.842	35.6377	21.1266	35.6817	18.8495	35.9494	316.788	0.155625	0.139836	0.509061	3.23726	-2393.31	524.12			17.6497	16.4704	21.8688	30.1602
	7.42203	30.1074	14.2845	11.4217	14.3447	25.885	8.68261	33.9844	21.4603	34.2103	18.1038	32.5055	321.196	0.155569	0.139749	0.505706	3.23226	-2433.09	477.324			17.2713	17.2171	21.3758	28.2732
	7.26339	28.9561	14.1934	10.9333	14.4439	27.4107	8.46211	32.8591	21.472	34.1511	18.1458	29.8906	324.261	0.155499	0.139736	0.507948	3.23788	-2458.79	417.638			16.8043	17.596	20.9311	27.3959
	7.2012	27.9723	14.4164	10.3418	14.8805	29.3343	8.42864	32.1233	21.5643	34.9112	18.3222	27.3357	329.339	0.155424	0.139481	0.510957	3.23439	-2476.25	350.094			16.53	18.1855	20.7054	26.8564
	7.41841	26.767	14.2861	9.96105	15.0071	31.039	8.18172	31.5451	21.5001	36.0165	18.7306	25.0079	335.198	0.155362	0.139398	0.510037	3.22197	-2488.76	276.735			16.1572	18.669	20.409	26.585
	7.52041	24.7809	14.3038	9.51645	15.5144	32.1935	7.91129	31.223	21.6636	37.2886	18.9954	23.2656	342.531	0.155166	0.139891	0.506505	3.20361	-2497.34	206.09			15.5351	19.0748	20.266	26.5166
	8.06782	22.3844	14.528	9.08849	15.5317	32.8152	7.71884	30.8018	21.8391	38.5293	19.0298	22.0061	350.213	0.154906	0.139453	0.508014	3.18486	-2503.93	144.775			14.9934	19.1451	20.1199	26.5217
	8.6692	19.7483	14.4076	8.79754	15.4091	33.339	7.8868	30.862	21.8824	39.8016	18.9234	20.1071	355.74	0.154924	0.139056	0.507067	3.18196	-2508.2	86.9943			14.275	19.1819	20.2104	26.2773
	9.64032	18.6953	14.3501	8.40387	15.6231	34.0418	7.78779	30.7495	21.946	39.797	18.969	18.7689	359.867	0.154951	0.138874	0.506316	3.18149	-2509.43	33.1852			14.2286	19.3563	20.1611	25.8449
	10.1878	17.3828	14.4043	8.12701	16.2443	33.8387	7.86617	30.0381	21.5438	38.4926	18.4263	16.9156	365.628	0.155892	0.138579	0.5038	3.18463	-2509.21	-23.855			13.9917	19.4033	19.816	24.6115
	10.7373	16.161	14.1422	7.82204	15.9458	33.3303	7.72156	29.4883	20.8663	36.6065	17.3667	15.2701	370.027	0.157133	0.139157	0.506168	3.1884	-2508.93	-75.2646			13.6802	19.0327	19.3587	23.0811
	11.5168	15.5046	13.9668	7.70171	15.8078	33.1467	7.78517	28.8784	20.6653	35.3839	15.8596	14.5373	369.9	0.157652	0.139531	0.507391	3.18648	-2508.55	-117.677			13.6627	18.8854	19.1096	21.9269
	12.0053	15.5427	13.5751	7.2942	15.7982	32.3777	8.0659	27.8716	20.3937	33.9464	14.7541	13.5584	367.434	0.157967	0.139181	0.509017	3.18322	-2508.53	-147.02			13.7077	18.49	18.7771	20.753
	12.493	15.5826	13.3946	7.16055	15.997	32.5407	8.26434	26.1989	20.0013	32.9318	13.2764	12.7773	364.967	0.157976	0.138994	0.510212	3.1806	-2509.44	-160.558			13.8234	18.5661	18.1548	19.6618
	12.7807	15.3993	13.1193	7.17028	16.128	32.2913	8.1543	24.5716	19.4342	31.489	12.1815	12.2197	361.312	0.158272	0.138484	0.511931	3.17951	-2511.4	-161.147			13.7664	18.5299	17.3867	18.6301
	13.1471	15.5832	12.9993	7.05731	16.126	32.5269	8.165	23.5747	18.8561	29.3754	10.876	11.7549	359.231	0.158207	0.13768	0.51682	3.17766	-2515.4	-150.846			13.9099	18.5701	16.8653	17.3354
	13.4548	15.8073	12.8157	7.02546	16.0311	32.6245	8.10352	21.8318	17.8757	26.7081	9.81082	11.4039	358.829	0.157996	0.137089	0.521292	3.17097	-2520.02	-136.363			14.0259	18.5604	15.937	15.9743
	13.5995	15.9766	12.2135	7.18247	16.6851	33.056	7.89388	20.132	16.8558	22.8554	9.00134	11.3768	353.267	0.15818	0.136885	0.527332	3.16669	-2525.59	-123.877			13.9299	18.9745	14.9606	14.4112
	13.3931	15.8647	12.0241	7.37422	16.8162	33.6492	7.67228	19.0345	15.837	19.2948	8.40081	11.4667	343.374	0.158344	0.137321	0.527014	3.16204	-2532.07	-115.148			13.7606	19.2799	14.1813	13.0541
	13.0449	16.032	11.7028	7.59633	17.3058	33.9833	7.41961	18.0091	15.0438	16.4001	7.57719	11.771	337.989	0.1587	0.137924	0.528312	3.15669	-2538.84	-107.486			13.5932	19.6285	13.4908	11.9161
	12.862	15.6738	11.4521	7.95328	17.8797	35.0244	7.12281	17.6069	13.9098	14.0802	6.91356	11.8623	340.734	0.157956	0.138363	0.52686	3.14821	-2545.7	-97.5673			13.3293	20.2858	12.8798	10.952
	12.544	15.4906	11.4291	8.23674	18.9153	36.0116	6.86953	16.7155	12.8959	11.8826	6.58965	12.4869	345.239	0.157507	0.138119	0.524586	3.14374	-2552.38	-86.3588			13.1546	21.0545	12.1603	10.3197
	12.3274	15.0218	11.3658	8.36135	19.9722	36.6659	6.4681	15.7354	11.1445	10.3492	6.4852	13.2498	349.553	0.157298	0.137744	0.523012	3.14214	-2558.55	-73.182			12.905	21.6665	11.116	10.0281
	11.7221	14.6956	11.3077	8.86365	20.7173	36.4629	6.06759	15.3418	10.3381	9.3077	6.56074	14.4865	351.861	0.157317	0.137894	0.519675	3.13742	-2564.19	-57.8587			12.5751	22.0146	10.5825	10.1183
	11.102	14.274	11.2577	9.40591	21.3942	37.2424	5.65725	15.2187	9.55851	8.84797	6.63044	15.1069	348.476	0.157422	0.13758	0.521516	3.12427	-2569.58	-42.5388			12.2113	22.6808	10.1448	10.1951
	10.6468	14.0662	11.0299	9.74359	22.4359	37.4624	5.50317	14.788	8.69697	8.76945	6.84751	16.1889	344.912	0.157592	0.138198	0.516497	3.11507	-2574.83	-28.0563			11.9143	23.214	9.6627	10.6019
	10.1593	13.6323	10.662	10.1297	22.9377	37.6386	5.17932	13.9371	8.34461	8.89011	6.92423	17.2534	341.739	0.158025	0.138608	0.513013	3.10729	-2578.83	-13.072			11.4845	23.5687	9.15369	11.0226
	9.52815	13.278	10.4908	10.2103	23.1081	37.5754	4.96525	13.4061	8.33223	9.07975	7.20539	18.505	337.469	0.158455	0.138976	0.513988	3.09964	-2582.27	4.58682			11.099	23.6312	8.9012	11.5967
	9.08762	13.0257	10.3627	10.2045	23.0135	36.4538	4.88246	13.018	8.15023	9.17735	7.45826	18.8335	337.915	0.158401	0.139718	0.513157	3.09498	-2584.73	22.5539			10.8254	23.2239	8.68357	11.823
	8.9553	13.1382	10.2031	10.011	22.6077	35.8798	5.09239	12.7364	8.40941	9.31392	7.73236	19.4555	346.594	0.158223	0.139936	0.520786	3.09602	-2586.34	37.3328			10.7655	22.8329	8.74607	12.1673
	9.07826	13.0576	10.1643	9.93178	22.1327	35.0238	5.31446	12.4293	8.44235	9.47767	7.83879	20.1217	358.42	0.157734	0.140033	0.525743	3.1021	-2587.86	50.0835			10.7667	22.3628	8.72869	12.4794
	8.67559	13.5047	9.83645	9.76541	21.582	33.3718	5.57485	12.0164	8.8194	9.54079	8.02506	20.8056	372.275	0.157469	0.140149	0.529691	3.10593	-2589.74	61.7241			10.6722	21.573	8.80355	12.7905
	8.23497	13.7164	9.49446	9.59869	20.7776	31.5105	5.96074	12.1446	9.04126	9.59808	8.13716	20.7195	385.26	0.157453	0.140412	0.534024	3.10153	-2591.45	72.3327			10.4819	20.6289	9.04885	12.8182
	8.39305	14.1161	9.47821	9.54789	19.8696	29.8464	6.34601	12.5774	9.4961	9.60058	8.22118	20.3284	398.15	0.157223	0.141154	0.53734	3.10257	-2593.35	80.5554			10.6624	19.7546	9.47316	12.7167
	8.68825	14.9376	9.3939	9.22212	18.5974	29.4168	6.54661	12.8203	9.88028	9.63979	8.25165	20.016	413.504	0.157105	0.141705	0.542647	3.11087	-2595.67	86.8868			11.0066	19.0788	9.74907	12.6358
	9.1919	15.6789	9.19082	8.64581	17.6266	28.2625	7.06894	12.8674	10.3031	9.68399	8.2253	19.9655	432.495	0.157072	0.142924	0.544461	3.12667	-2598.33	94.1298			11.3539	18.1783	10.0798	12.6249
	9.4236	16.0485	9.29003	8.27145	16.0404	26.9726	7.47618	13.4487	10.9304	9.54878	7.9924	19.2639	447.335	0.156602	0.143205	0.548972	3.14192	-2601.27	104.579			11.5874	17.0948	10.6185	12.2684
	9.66038	16.5048	9.45949	7.64399	14.6894	24.5718	7.94391	13.5889	11.746	9.38727	7.92029	18.9696	449.51	0.156209	0.143057	0.556184	3.15224	-2604.22	113.46			11.8749	15.6351	11.093	12.0924
	10.2005	17.2861	9.45775	7.53321	13.5482	22.1824	8.37993	13.8743	12.5659	9.13235	7.70118	18.2906	441.291	0.155876	0.142907	0.556112	3.15856	-2607.29	120.176			12.3148	14.4213	11.6067	11.708
	10.3633	18.3507	9.63725	7.37085	12.5673	21.4251	8.88255	14.0746	13.8204	9.07484	7.7141	18.2744	432.169	0.155957	0.142092	0.558144	3.15808	-2610.33	126.835			12.7837	13.7878	12.2592	11.6878
	10.2913	18.9002	9.58058	7.20379	12.1035	20.2605	9.10819	14.2736	14.4831	9.01167	7.84283	18.4326	424.856	0.155973	0.141851	0.55726	3.14719	-2613.29	136.886			12.924	13.1893	12.6216	11.7624
	10.3087	19.7373	9.4956	7.08137	11.6092	19.714	9.49635	14.416	15.8662	8.92721	7.72503	18.6326	415.615	0.156006	0.141933	0.556868	3.13027	-2616.8	147.937			13.1805	12.8015	13.2595	11.7616
	10.4498	20.8563	9.32675	7.0207	10.8709	19.2553	9.51061	14.5007	16.6586	9.04821	7.67866	18.7471	400.994	0.156626	0.141668	0.557788	3.12171	-2620.23	156.934			13.5443	12.3823	13.5566	11.8246
	10.22	22.4564	9.20928	6.89135	10.3258	19.0908	9.53264	14.5631	17.4802	9.14226	7.67612	19.4359	383.391	0.156726	0.141512	0.556057	3.11901	-2623.61	163.856			13.9619	12.1027	13.8586	12.0848
	9.67957	23.6947	9.19834	6.83178	9.93117	18.7615	9.53705	14.5042	18.1259	9.22424	7.6613	20.5702	365.851	0.157081	0.141335	0.556315	3.11171	-2627.11	175.127			14.1909	11.8415	14.0557	12.4853
	9.3056	24.4781	9.1301	6.84273	10.2422	17.9974	9.44802	14.4195	18.4042	9.46675	7.71436	22.339	352.351	0.157471	0.140962	0.559385	3.09667	-2630.16	189.148			14.3046	11.6941	14.0906	13.1734
	8.69516	25.7299	9.35638	6.85049	10.1053	17.0517	9.06586	14.3841	18.6228	9.71326	7.8607	23.4302	333.351	0.157881	0.14112	0.556514	3.07556	-2632.98	201.742			14.5938	11.3358	14.0243	13.668
	8.17392	26.7848	9.33453	6.98612	10.414	16.6861	8.67504	13.9405	18.7657	10.2954	7.83017	24.4058	310.597	0.157741	0.141216	0.554664	3.05699	-2635.57	211.577			14.7644	11.3621	13.7937	14.1771
	7.71344	27.912	9.3799	7.07255	11.2039	17.4226	8.21489	13.9055	18.8556	10.5033	8.10298	25.6163	299.914	0.157685	0.141631	0.555284	3.04604	-2637.56	221.346			15.0018	11.8997	13.6587	14.7409
	7.21812	28.5787	9.44801	7.08309	11.6989	17.8364	7.78306	14.062	18.8734	10.8339	8.16282	27.9331	304.144	0.15756	0.141725	0.553373	3.04377	-2639	232.963			15.0816	12.2061	13.5728	15.6433
	6.80664	29.4262	9.43109	7.21881	12.038	18.6349	7.36212	14.4497	18.3371	11.5152	8.29618	31.199	318.49	0.157154	0.142129	0.549171	3.04734	-2640.09	241.25			15.2213	12.6306	13.383	17.0035
	6.45151	29.8413	9.39563	7.31165	12.9362	19.5163	6.91961	14.9035	18.123	11.8434	8.21641	33.9047	332.02	0.157067	0.141584	0.551238	3.05394	-2640.76	245.505			15.2295	13.2547	13.3154	17.9882
	5.99911	30.604	9.38341	7.50664	14.0787	20.3792	6.4073	15.5809	17.6321	12.2747	8.59547	35.9066	350.67	0.156673	0.140972	0.55527	3.06489	-2640.9	249.837			15.3288	13.9882	13.2068	18.9256
	5.60283	30.781	9.46239	7.71415	15.1082	22.3141	6.08335	15.9661	17.2812	13.3652	8.5865	38.297	362.474	0.155875	0.14047	0.560431	3.0637	-2640.36	256.403			15.2821	15.0455	13.1102	20.0829
	5.39811	30.514	9.65534	7.82846	16.3846	23.6197	5.66243	16.5852	17.0418	14.8511	8.95162	40.5353	364.521	0.155644	0.139882	0.566717	3.05942	-2639.3	262.063			15.1891	15.9443	13.0965	21.446
	5.20454	30.7127	9.51457	7.91223	17.3042	24.9638	5.37864	16.8535	16.9139	16.1643	9.254	43.0742	363.992	0.154849	0.139644	0.568694	3.05567	-2637.81	262.534			15.1439	16.7267	13.0487	22.8308
	5.0514	30.4642	9.45621	8.0975	18.0715	25.6993	5.19982	17.2387	17.3767	18.0456	9.60924	45.0894	369.531	0.154068	0.139696	0.571886	3.05128	-2636.4	259.591			14.9906	17.2895	13.2717	24.2481
	4.95141	29.9239	9.32284	8.297	18.7906	26.926	5.14088	17.9211	18.0736	19.4956	10.0823	47.6764	378.401	0.15351	0.138893	0.575457	3.04685	-2634.41	259.092			14.7327	18.0045	13.7119	25.7514
	4.84028	29.8732	9.21129	8.60208	19.1068	27.5363	5.10133	18.5714	18.5318	21.6904	10.6948	50.278	386.242	0.153693	0.138374	0.57668	3.04063	-2631.85	260.583			14.6416	18.415	14.0682	27.5544
	4.69758	29.9085	9.20032	8.84268	19.0737	28.0032	5.23242	19.1734	19.2526	25.2199	11.6457	51.4774	388.837	0.153444	0.137694	0.575401	3.02947	-2629.3	258.61			14.6021	18.6399	14.5528	29.4477
	4.49214	29.6389	9.15959	9.00006	19.0596	28.0951	5.19247	19.4429	19.6742	28.5422	12.1997	51.4636	383.179	0.153435	0.137531	0.574982	3.02186	-2626.73	253.707			14.4302	18.7183	14.7698	30.7352
	4.47189	29.4595	9.08573	9.09483	19.1021	28.0937	5.22596	19.8412	20.236	31.2045	12.8594	50.1148	374.801	0.152999	0.137681	0.570774	3.02182	-2623.49	252.063			14.339	18.7635	15.101	31.3929
	4.41793	30.559	9.15999	9.29973	18.8615	28.1352	5.37869	20.1651	20.6522	34.0578	14.0911	49.1398	364.748	0.152609	0.138022	0.566367	3.02507	-2619.89	252.364			14.7123	18.7655	15.3987	32.4295
	4.46033	31.0314	9.34653	9.33358	18.0298	28.2995	5.46853	20.241	20.9021	36.3614	14.9741	48.1979	354.35	0.152728	0.138197	0.557436	3.03036	-2616.21	249.06			14.9461	18.5543	15.5372	33.1778
	4.54736	31.2541	9.29497	9.37915	17.3888	27.2813	5.54127	20.5667	21.4381	38.6582	16.2777	46.5352	350.609	0.152564	0.138639	0.550358	3.04254	-2612.91	239.452			15.0321	18.0164	15.8487	33.8237
	4.60514	31.8089	9.39302	9.50681	16.4379	26.3799	5.5781	20.5742	22.1016	39.9147	17.8089	45.5995	364.474	0.151993	0.138586	0.541486	3.05433	-2609.8	235.945			15.269	17.4416	16.0846	34.4411
	4.60578	32.8308	9.50913	9.66763	16.0405	25.8502	5.65527	20.6359	22.7493	40.692	19.0002	44.0119	381.697	0.151875	0.138505	0.537644	3.06927	-2606.6	236.369			15.6486	17.1861	16.3468	34.568
	4.62171	34.4999	9.88555	9.89208	16.587	27.4822	5.844	20.6661	23.2615	41.6832	20.1948	42.1375	385.339	0.151785	0.13838	0.530693	3.09049	-2603.23	239.395			16.3357	17.9871	16.5905	34.6718
	4.65805	36.9537	10.1016	10.3772	17.9257	28.905	5.86789	20.1578	23.6565	42.8119	21.5762	39.6361	381.862	0.15161	0.138676	0.521365	3.10407	-2600.03	243.728			17.2378	19.0693	16.5607	34.6747
	4.6705	38.6729	10.4475	10.8142	19.024	32.7275	5.93662	19.7993	23.4646	44.1536	22.4342	36.4823	378.363	0.151347	0.138865	0.516981	3.1208	-2597.38	248.937			17.9303	20.8552	16.4002	34.3567
	4.77946	40.6136	10.8413	11.3745	20.6907	35.7479	5.91464	19.2137	24.1243	46.027	23.0128	33.4551	378.922	0.151375	0.1387	0.510631	3.13576	-2594.69	260.749			18.7448	22.6044	16.4175	34.165
	4.86209	43.5202	11.1555	11.9217	21.7453	38.3297	6.09084	18.9564	24.2657	47.5852	24.6654	32.1604	381.415	0.1513	0.138747	0.504318	3.15078	-2592.04	273.205			19.8459	23.9989	16.4376	34.8037
	4.8924	45.3376	11.4599	12.3589	22.636	42.8683	6.20191	18.445	24.5274	48.6591	25.5868	31.1529	383.942	0.151995	0.138306	0.503957	3.15936	-2589.92	279.813			20.5633	25.9544	16.3914	35.1329
	5.16667	45.9535	11.8417	12.9371	23.8739	46.4408	6.21219	17.7517	24.5172	49.3504	25.9819	29.9047	386.078	0.152489	0.138249	0.506874	3.16512	-2587.91	285.312			20.9873	27.7506	16.1604	35.079
	5.31909	46.2494	12.1756	13.2357	25.1414	50.6841	6.19522	17.2137	24.9894	49.632	25.9124	27.9976	384.726	0.152572	0.138147	0.511853	3.16927	-2585.94	296.987			21.248	29.687	16.1328	34.514
	5.34168	46.4981	12.7427	13.6623	27.1091	55.3635	6.26224	16.7066	24.67	48.8731	25.6956	26.1336	376.063	0.152802	0.137519	0.507126	3.17721	-2583.79	317.69			21.5275	32.045	15.8796	33.5674
	5.87724	46.8905	13.7608	14.8661	28.5897	58.9349	6.28921	16.2443	24.1479	48.5624	24.8097	24.3463	363.967	0.152765	0.137852	0.506541	3.18479	-2581.64	332.85			22.1762	34.1302	15.5605	32.5728
	6.61593	47.4002	14.9628	15.7586	30.6976	62.758	6.22704	15.717	23.0515	48.0217	23.9172	22.3817	351.666	0.15295	0.137814	0.504529	3.19044	-2579.56	345.709			22.993	36.4047	14.9985	31.4402
	7.46735	46.7753	15.6835	17.1494	32.6323	65.2579	6.09407	15.2243	21.7514	47.2086	22.8332	19.2403	349.878	0.152924	0.13794	0.501582	3.19204	-2577.51	362.044			23.3087	38.3465	14.3566	29.7607
	8.46818	45.5744	17.1509	20.3495	34.2234	67.4219	5.99437	14.901	20.8408	45.9114	21.2873	17.9331	352.636	0.152752	0.137699	0.503389	3.19794	-2575.17	404.894			23.7311	40.6649	13.912	28.3772
	9.22986	45.3728	18.0255	23.6117	35.8567	70.3173	5.88823	14.5276	20.0402	44.8699	19.9331	15.9458	349.309	0.152565	0.138107	0.505944	3.1953	-2572.57	537.499			24.2094	43.2619	13.4854	26.9163
	10.277	46.5529	18.5163	31.1274	36.9196	72.789	5.842	14.1412	18.7294	43.2007	18.5019	15.41	337.177	0.152618	0.138224	0.506268	3.19473	-2569.54	791.58			25.1154	46.9453	12.9042	25.7042
	10.9387	46.0572	19.0011	39.6775	37.9568	75.2916	5.67807	13.916	17.7756	41.4483	16.2246	14.6179	330.225	0.152854	0.138585	0.509062	3.18965	-2566.15	1163.23			25.3323	50.9753	12.4566	24.0969
	11.2725	46.4411	19.7102	51.3786	39.1552	75.9632	5.46354	13.3935	16.7277	40.222	14.3488	14.5569	332.145	0.152223	0.138956	0.509368	3.18879	-2562.41	1576.87			25.8079	55.499	11.8616	23.0426
	11.5848	46.9045	20.3004	62.0264	40.4403	77.0586	5.32467	13.2324	15.8146	40.0242	12.5832	14.3281	337.064	0.151895	0.139048	0.504188	3.19964	-2558.37	2015.41			26.2632	59.8417	11.4572	22.3118
	11.8154	47.378	20.568	74.8075	43.1185	79.6261	5.34893	13.2155	14.2863	41.1701	11.6451	14.9661	340.73	0.151279	0.139129	0.504248	3.20779	-2554.52	2428.3			26.5871	65.8507	10.9503	22.5938
	11.9507	47.4406	21.0314	84.4986	44.1307	80.337	5.34663	13.0428	13.6387	42.176	10.2398	15.9277	345.719	0.150766	0.139283	0.507198	3.20911	-2550.49	2846.17			26.8076	69.6555	10.6761	22.7812
	11.728	46.7741	21.3261	91.4583	45.5107	82.1876	5.42426	12.7142	13.0463	42.3315	9.89142	17.8222	352.786	0.150729	0.138528	0.508181	3.2123	-2546.19	3266.6			26.6094	73.0522	10.3949	23.3484
	11.5159	46.0986	21.8181	97.4993	46.2167	82.6809	5.47134	12.5145	12.673	43.5989	9.57305	19.5546	358.523	0.150153	0.138576	0.507855	3.21346	-2541.84	3684.92			26.4775	75.4657	10.2196	24.2422
	11.2774	45.9059	22.2154	100.729	46.1082	82.3757	5.58769	12.4835	12.6295	44.0442	9.21106	21.0567	362.204	0.149654	0.138235	0.509159	3.22062	-2537.69	4099.61			26.4663	76.4043	10.2336	24.7707
	11.0042	45.607	23.0681	102.816	45.6261	81.4769	5.6505	12.454	12.5477	44.4179	9.06291	22.2769	365.762	0.149412	0.138442	0.512537	3.21841	-2534.08	4469.87			26.5598	76.6397	10.2174	25.2526
	10.6002	44.8111	24.1828	103.782	44.7098	79.0889	5.74771	12.2975	12.6779	43.4098	9.42633	23.4582	367.552	0.149459	0.138436	0.513208	3.22428	-2530.97	4741.13			26.5314	75.8604	10.241	25.4314
	10.1326	42.1737	25.9604	102.395	42.8009	76.1516	5.92477	12.5709	13.128	42.0014	9.68445	24.4547	372.213	0.14896	0.138754	0.515695	3.2231	-2528.65	4885.66			26.0889	73.7824	10.5412	25.3802
	10.0376	39.9863	27.3001	98.7395	41.9196	72.5601	5.97409	12.3647	13.8745	39.8946	10.0036	24.9936	379.978	0.148425	0.138028	0.515927	3.22586	-2527.33	4913.37			25.7747	71.073	10.7378	24.9639
	10.6764	37.9077	29.0708	92.4448	40.3213	69.6391	6.0551	12.2842	14.4458	37.5511	10.3636	25.1202	384.832	0.147889	0.137805	0.514048	3.23101	-2527.23	4907.83			25.885	67.4684	10.9284	24.3449
	10.8549	35.3266	31.5199	85.0883	38.3709	65.3292	6.16459	12.4987	15.6543	34.4584	10.746	25.7725	386.265	0.147538	0.138028	0.51946	3.22957	-2528.4	4890.53			25.9005	62.9295	11.4392	23.659
	11.5816	33.2318	33.7351	73.3801	35.3364	58.8799	6.56533	12.4875	16.9855	30.5577	11.1189	27.0068	387.211	0.147406	0.137654	0.515626	3.23363	-2530.43	4859.6			26.1828	55.8655	12.0128	22.8945
	12.2691	32.5057	35.4644	63.4496	32.2886	52.2869	7.14681	13.2943	18.5697	27.264	11.5229	28.2076	386.252	0.14721	0.137502	0.514412	3.24284	-2533.37	4812.53			26.7464	49.3417	13.0036	22.3315
	13.1164	31.9875	36.8687	52.2851	28.6643	46.2653	7.53614	13.8274	19.9842	24.9357	12.1559	29.0385	385.819	0.146962	0.13794	0.508746	3.24553	-2537.43	4739.7			27.3242	42.4049	13.7826	22.0434
	13.7155	31.2502	37.7147	43.0283	25.431	38.7858	8.75983	14.6436	21.6369	22.5714	12.8508	29.3345	388.243	0.146793	0.137755	0.506251	3.24179	-2542.49	4625.54			27.5601	35.7484	15.0135	21.5856
	14.5481	30.218	38.7845	35.7836	22.0749	33.7776	10.1144	15.9737	23.6688	21.3579	13.741	29.67	396.195	0.146999	0.137853	0.498787	3.23492	-2547.85	4494.27			27.8502	30.5454	16.5856	21.5896
	15.558	29.4163	39.4004	28.2346	18.8955	29.4937	12.1303	17.1518	24.8954	20.0663	14.6134	30.5847	404.942	0.147284	0.137926	0.500524	3.23122	-2553.84	4339.2			28.1249	25.5413	18.0592	21.7548
	16.5476	29.5291	39.7149	22.5465	16.6618	25.3578	13.6381	18.3235	26.106	19.6004	15.419	31.8818	415.298	0.146935	0.137696	0.49977	3.22879	-2560.2	4168.42			28.5972	21.5221	19.3559	22.3004
	16.979	30.0679	38.9087	17.5814	15.3432	20.3868	14.5772	19.3698	26.4244	19.5801	16.1365	33.1947	422.101	0.14687	0.138074	0.498141	3.23519	-2566.86	3974.41			28.6519	17.7705	20.1238	22.9704
	17.7298	30.1109	38.5838	15.4765	14.0474	17.8739	15.7315	20.9567	26.8789	19.5759	17.1294	35.0654	424.073	0.146918	0.138597	0.492811	3.23812	-2573.61	3770.61			28.8082	15.7993	21.189	23.9236
	17.7723	30.1566	37.0484	13.9989	13.0665	15.1592	16.4958	22.4792	26.8284	19.6852	17.8197	36.3475	420.369	0.147147	0.13942	0.50025	3.24069	-2580.04	3546.9			28.3258	14.0749	21.9345	24.6175
	18.2068	30.2194	34.9472	12.0784	12.52	14.2977	17.6696	23.4245	26.2593	19.359	18.3576	37.3777	414.697	0.147655	0.140337	0.495283	3.25047	-2586.1	3305.89			27.7912	12.9654	22.4511	25.0314
	18.2702	30.6622	33.0593	11.0889	11.8566	13.5354	18.542	24.7349	25.5702	19.3215	19.1633	38.0575	410.544	0.148032	0.141056	0.49695	3.2507	-2591.76	3051.18			27.3306	12.1603	22.949	25.5141
	18.1776	31.7839	31.3528	10.5889	11.4987	12.8781	19.0816	25.7713	24.6483	19.6165	19.5702	38.7679	404.458	0.148227	0.141662	0.496429	3.24274	-2596.66	2785.02			27.1048	11.6552	23.1671	25.9849
	18.1545	32.5186	29.4901	10.522	11.1871	12.2225	19.583	26.3362	24.086	20.1418	19.6723	39.3681	398.979	0.148892	0.141993	0.500093	3.23634	-2600.36	2508.06			26.7211	11.3106	23.3351	26.3941
	18.0187	32.8913	27.6226	10.3663	11.0229	11.8662	19.5968	26.7992	22.8608	20.3621	19.9243	40.2547	391.763	0.149042	0.142634	0.503476	3.2303	-2603.08	2245.32			26.1775	11.0851	23.0856	26.847
	17.9034	33.3602	25.2789	10.1043	11.0232	11.5282	19.4192	26.8762	21.319	20.2969	20.5157	41.1531	383.013	0.14925	0.142964	0.507985	3.22373	-2605.31	1971.1			25.5141	10.8852	22.5381	27.3219
	17.1784	33.0357	23.2525	10.007	11.0678	11.0146	18.6345	26.8157	20.0973	20.1085	21.4011	41.3351	367.465	0.149163	0.142969	0.508965	3.22107	-2606.9	1695.71			24.4888	10.6965	21.8491	27.6149
	16.7631	31.795	21.2922	9.78177	11.2547	10.2493	18.23	26.5611	18.799	19.5041	21.8042	41.6421	348.977	0.149521	0.143229	0.508577	3.21489	-2607.94	1415.58			23.2834	10.4286	21.1967	27.6501
	16.7805	30.9722	20.8313	9.55794	11.9429	9.55816	18.4714	26.1831	18.1581	18.8557	22.3715	41.0315	333.902	0.150103	0.143035	0.510636	3.20564	-2608.26	1146.44			22.8613	10.353	20.9375	27.4196
	16.8134	30.4038	20.4967	9.4245	12.1553	8.72527	18.9702	25.7483	17.3541	18.0187	22.7962	40.1111	326.509	0.150529	0.142988	0.512001	3.20007	-2608.1	884.992			22.5713	10.1017	20.6909	26.9753
	17.5346	30.0967	20.5833	9.29252	12.5453	8.21766	19.2765	25.3292	17.1459	16.7548	22.8682	39.6115	325.941	0.150965	0.142347	0.510953	3.19267	-2607.74	632.211			22.7382	10.0185	20.5839	26.4115
	18.1239	30.5501	20.1636	9.15168	12.9159	7.95413	19.484	24.9879	16.9431	15.9875	23.1209	38.8063	330.012	0.151084	0.141683	0.516372	3.1911	-2606.82	391.407			22.9459	10.0072	20.4717	25.9716
	18.6236	30.7359	19.353	8.84795	13.3418	8.04484	19.4921	24.1851	16.826	15.1799	23.0633	38.4455	333.693	0.150939	0.141039	0.525856	3.18556	-2605.44	167.638			22.9042	10.0782	20.1677	25.5629
	18.731	30.1289	18.7362	8.67273	14.3217	8.45021	19.3853	23.1516	16.6989	14.2897	23.2148	38.828	338.22	0.151375	0.14013	0.534163	3.18352	-2604.34	-36.963			22.5321	10.4815	19.7453	25.4442
	18.6281	29.4839	18.257	8.35208	15.728	9.13159	19.0439	22.8208	16.3601	13.342	23.3871	38.5046	343.023	0.151508	0.139215	0.535151	3.1854	-2603.65	-207.345			22.123	11.0705	19.4082	25.0779
	18.5008	28.98	18.0695	8.22127	17.0966	9.59976	18.6329	22.4712	16.1696	12.6674	23.1765	38.9083	349.783	0.151903	0.13829	0.53221	3.18731	-2603.25	-359.592			21.8501	11.6392	19.0912	24.9174
	18.3093	27.9721	18.1854	8.14738	18.5363	10.0891	18.3556	21.8702	15.7501	11.7849	22.4577	39.4907	356.972	0.152163	0.13762	0.528439	3.18961	-2602.7	-486.909			21.489	12.2576	18.6586	24.5778
	17.9356	27.431	18.0276	8.09468	19.4317	10.4508	17.5216	21.2612	15.7765	11.2117	22.0838	41.9987	361.935	0.1524	0.137447	0.524801	3.19718	-2602.02	-586.283			21.1314	12.659	18.1864	25.0981
	17.4656	26.8205	18.1507	8.13507	20.0195	11.069	16.611	20.9391	15.4063	10.9182	21.4126	44.0831	361.156	0.152205	0.137222	0.529081	3.19442	-2601.57	-664.704			20.8123	13.0745	17.6521	25.4713
	16.5337	26.2514	18.0479	8.15734	20.3824	11.4408	15.196	20.6625	15.1003	10.9409	20.2801	45.9477	359.719	0.151751	0.137288	0.530991	3.1934	-2601.32	-735.358			20.2777	13.3268	16.9863	25.7229
	14.9098	25.4342	17.4382	8.11244	20.7054	11.8689	13.4842	20.2675	15.0756	11.2599	19.1558	47.413	358.856	0.151073	0.137773	0.53035	3.18878	-2600.85	-781.782			19.2607	13.5622	16.2758	25.9429
	13.3281	24.2225	17.3328	8.01289	20.8315	12.3097	11.9325	19.3661	14.7154	11.4646	18.3303	48.2763	356.302	0.150649	0.13708	0.526467	3.18042	-2600.19	-816.288			18.2944	13.718	15.338	26.0237
	11.2409	22.4338	17.2337	7.9163	20.9847	12.6128	10.0625	18.3557	14.6176	11.4505	16.9068	49.0354	349.62	0.15039	0.136736	0.524755	3.16974	-2599.7	-847.428			16.9695	13.8379	14.3453	25.7975
	9.75407	20.8441	17.1435	7.8977	20.7074	12.6486	8.46414	17.6804	14.7478	11.5548	16.1271	48.8184	340.745	0.150318	0.13719	0.518648	3.16238	-2599.48	-863.646			15.9139	13.7512	13.6308	25.5001
	8.58249	19.1261	17.3108	7.93014	20.2571	12.478	7.44497	17.8965	14.8654	11.4391	15.0348	47.9515	332.066	0.150339	0.13753	0.517864	3.16918	-2599.14	-870.376			15.0065	13.5551	13.4023	24.8085
	7.44158	17.7815	18.3816	7.79519	19.3788	12.2136	6.72706	17.9889	14.5758	11.3982	13.8461	47.3396	327.218	0.150446	0.137693	0.518746	3.1692	-2598.53	-868.452			14.5349	13.1292	13.0972	24.1946
	6.68619	16.4049	19.5721	7.73242	18.2519	11.8563	6.23968	17.7231	14.2687	11.1765	12.8235	45.8354	322.576	0.150548	0.13776	0.523173	3.16899	-2598.07	-866.439			14.221	12.6136	12.7438	23.2785
	6.4176	15.288	20.9386	7.56948	16.7319	11.4192	5.87522	18.0889	13.9549	10.7416	12.0296	43.4415	312.627	0.150866	0.138295	0.526703	3.17052	-2597.88	-862.464			14.2147	11.9069	12.6396	22.0709
	6.31001	14.5515	21.6314	7.45559	15.5633	10.9753	5.59897	18.8626	13.556	10.4631	10.8285	40.1055	309.845	0.151018	0.138018	0.528703	3.17027	-2597.72	-852.355			14.1643	11.3314	12.6725	20.4657
	6.46362	14.0492	22.3977	7.36068	14.5336	10.5135	5.53671	19.7285	13.5257	9.8768	9.77445	35.7241	314.446	0.151205	0.137861	0.530992	3.18567	-2597.27	-839.982			14.3035	10.8026	12.9303	18.4584
	6.5931	13.33	23.1215	7.2913	13.3214	10.0204	5.4311	19.7885	13.3677	9.39169	9.23055	32.4533	324.297	0.151849	0.137261	0.535971	3.20429	-2596.8	-822.693			14.3482	10.211	12.8624	17.0252
	6.79556	13.2804	23.9795	7.1957	12.7434	9.50193	5.4648	20.1682	13.1753	8.61374	8.64849	28.7765	331.086	0.152614	0.13682	0.542134	3.22152	-2596.63	-810.511			14.6852	9.81367	12.9361	15.3463
	7.0152	13.2107	24.3634	7.22061	12.1866	8.91047	5.45193	20.5704	13.1429	8.01155	8.08445	25.7954	337.838	0.153407	0.136882	0.548065	3.2387	-2596.54	-796.385			14.8631	9.43923	13.0551	13.9638
	7.21718	13.0319	24.5749	7.22395	11.9316	8.69897	5.35587	21.594	13.109	7.65323	7.74146	22.7427	343.064	0.153769	0.136888	0.551406	3.25064	-2596.21	-776.941			14.9413	9.28485	13.353	12.7125
	7.493	12.7918	25.1083	7.34998	11.8547	8.51277	5.35466	22.7315	12.8529	7.31799	7.47778	21.4276	344.936	0.153583	0.136881	0.554742	3.2562	-2595.8	-755.543			15.131	9.23914	13.6463	12.0745
	7.78918	12.7973	25.3858	7.43761	11.5118	8.63166	5.1145	23.1434	12.3578	7.09991	7.39051	19.8938	346.882	0.153443	0.136818	0.5516	3.2521	-2595.57	-731.226			15.3241	9.19371	13.5386	11.4614
	8.11663	12.6268	24.7944	7.48841	11.3641	8.63035	5.03859	23.3402	12.3422	6.98677	7.47401	19.1651	348.474	0.152748	0.136895	0.552839	3.25232	-2595.56	-705.332			15.1793	9.16095	13.5737	11.2086
	8.20535	12.3529	24.0709	7.59171	11.5063	9.0714	4.96039	24.0138	12.1871	6.93811	7.4027	18.5982	351.022	0.152265	0.137174	0.556875	3.2533	-2595.31	-670.521			14.8764	9.38981	13.7204	10.9797
	8.21507	12.2926	23.3618	7.83205	11.741	9.98105	4.85106	24.2645	11.98	7.08725	7.28941	18.8956	354.781	0.152068	0.137477	0.556049	3.24604	-2594.9	-627.085			14.6231	9.85137	13.6985	11.0907
	8.03477	12.3036	22.7462	8.15906	11.9031	11.2241	4.65069	24.2387	11.7237	7.28069	7.25661	19.8085	360.364	0.152218	0.138169	0.557754	3.23581	-2594.71	-585.596			14.3615	10.4287	13.5377	11.4486
	7.85928	12.0978	22.0985	8.64939	11.9226	12.3871	4.52	24.63	11.5821	7.58101	7.22328	20.4519	370.118	0.15246	0.138016	0.556317	3.22868	-2594.72	-544.004			14.0185	10.9864	13.5774	11.7521
	7.78412	12.028	21.0609	9.83007	11.9051	14.4974	4.48375	25.2184	11.4004	8.09274	7.13442	21.4646	384.993	0.152334	0.138279	0.55154	3.21955	-2594.55	-499.407			13.6243	12.0775	13.7009	12.2306
	7.59295	12.0337	19.816	11.0619	11.7708	16.4003	4.36751	25.4247	11.0358	8.62179	6.93989	22.9235	399.345	0.151774	0.138733	0.547989	3.2087	-2594.13	-452.267			13.1475	13.0777	13.6094	12.8284
	7.53537	12.0897	18.9626	12.1105	11.8193	19.1056	4.33233	26.2252	10.7158	9.13368	6.92939	23.7042	408.9	0.15115	0.139644	0.539026	3.19434	-2593.84	-411.839			12.8626	14.3451	13.7578	13.2557
	7.41134	12.445	18.1905	14.6432	11.7099	22.1475	4.32056	27.0534	10.6076	9.84376	6.79819	24.937	419.204	0.151329	0.140148	0.53011	3.18553	-2593.75	-372.07			12.6823	16.1669	13.9939	13.8596
	7.0874	12.54	17.3891	17.4092	11.9407	25.0004	4.19634	27.637	10.4549	10.4541	6.85063	26.5322	429.368	0.151675	0.139975	0.524181	3.17629	-2593.63	-337.484			12.3388	18.1168	14.0961	14.6123
	6.70956	12.5287	16.3088	21.4076	12.5188	27.5074	4.24801	28.4437	10.4851	11.2169	6.79097	28.0112	436.625	0.15181	0.140425	0.520189	3.17626	-2593.24	-309.713			11.849	20.4779	14.3923	15.3397
	6.37597	13.2706	15.4669	25.2253	12.9625	31.3477	4.32538	29.6825	10.395	11.7313	6.74215	29.3184	441.077	0.152653	0.140452	0.517296	3.18122	-2592.84	-277.881			11.7045	23.1785	14.801	15.9306
	6.19691	14.0817	15.287	30.4994	13.4882	34.5182	4.33042	30.5843	10.5717	12.4592	6.71853	30.1415	443.774	0.152802	0.140431	0.511738	3.18148	-2592.72	-247.994			11.8552	26.1686	15.1621	16.4397
	6.15909	14.888	14.8313	37.3851	14.0009	37.473	4.41202	32.1393	11.0596	13.1059	6.71147	30.8199	443.232	0.153205	0.140089	0.509648	3.18352	-2592.49	-221.876			11.9595	29.6197	15.8703	16.8791
	6.12641	15.49	14.4683	42.4993	14.8778	39.334	4.56883	33.9712	11.2976	13.7263	6.65018	31.0967	439.915	0.153267	0.139985	0.503924	3.17734	-2591.71	-198.557			12.0282	32.237	16.6125	17.1577
	6.04458	16.1054	14.2974	46.281	15.3383	41.1725	4.5676	34.7623	11.5158	14.0166	6.64257	31.1507	433.473	0.15323	0.140647	0.500784	3.16471	-2590.89	-175.021			12.1491	34.2639	16.9486	17.27
	6.11897	16.7426	14.5058	49.2301	16.2001	42.4653	4.64869	36.4784	12.0901	14.238	6.63329	30.4347	421.349	0.153128	0.141555	0.498861	3.15233	-2590.47	-150.977			12.4558	35.9652	17.7391	17.102
	6.13839	17.1337	14.6916	53.381	16.7484	43.2931	4.74143	37.7308	12.3621	14.1581	6.6391	29.3061	405.922	0.153467	0.142446	0.496412	3.13883	-2589.97	-127.652			12.6546	37.8075	18.2781	16.7011
	6.053	17.5551	14.8644	55.6561	17.2032	43.754	4.73822	37.9194	12.4613	14.1771	6.45715	28.5836	390.861	0.153695	0.142695	0.497809	3.1356	-2589.12	-96.8361			12.8242	38.8711	18.373	16.4059
	6.09665	17.929	15.1081	57.6015	17.8343	42.7723	4.68639	37.8444	12.5124	14.0059	6.45341	27.0932	375.132	0.153956	0.142607	0.500214	3.12972	-2588.31	-58.6937			13.0446	39.4027	18.3477	15.8508
	6.14732	18.6635	15.5431	59.2364	18.1684	41.6306	4.76647	39.0598	12.9096	13.8646	6.28665	25.5227	358.472	0.154146	0.143117	0.502245	3.11941	-2587.84	-13.5101			13.4513	39.6785	18.9119	15.2246
	6.30816	19.4653	16.6338	58.8857	18.7335	40.1137	4.70503	39.3412	13.3709	13.796	6.18925	23.8631	347.319	0.154434	0.143145	0.503702	3.11148	-2587.54	36.4204			14.1357	39.2443	19.139	14.6161
	6.39065	20.3195	17.7601	59.2069	19.3906	37.4921	4.62737	39.9389	13.8118	13.6319	6.12886	21.8546	337.881	0.154391	0.143721	0.505481	3.0982	-2587.35	86.2315			14.8234	38.6965	19.4594	13.8718
	6.38937	20.4899	18.6771	58.4954	20.0045	35.1197	4.66428	40.9234	14.511	13.2859	6.1319	20.7333	329.187	0.15483	0.143576	0.510324	3.08556	-2586.91	134.476			15.1854	37.8732	20.0329	13.3837
	6.48052	21.1791	20.0434	57.1985	20.5856	32.4516	4.61209	40.2783	14.8418	13.25	6.09475	20.5288	325.727	0.154995	0.143793	0.509051	3.07931	-2586.66	184.834			15.901	36.7452	19.9107	13.2912
	6.59912	21.5968	20.8159	55.4058	20.9566	29.745	4.50238	41.1142	15.6457	12.9517	6.31278	20.4195	333.81	0.155673	0.143794	0.511034	3.07592	-2587.23	238.168			16.3373	35.3692	20.4208	13.228
	6.66478	22.2957	21.5146	56.5203	21.5651	27.358	4.52554	41.8266	16.4125	13.1961	6.62946	21.5257	343.325	0.156317	0.143824	0.513634	3.08041	-2587.77	290.539			16.825	35.1478	20.9216	13.7837
	6.61319	23.8128	22.0048	58.4611	21.8069	24.5968	4.52108	43.2655	17.093	13.4061	7.17198	23.8596	353.153	0.156901	0.143607	0.516532	3.08347	-2587.43	342.706			17.4769	34.9549	21.6265	14.8126
	6.47779	24.1269	22.7096	58.2295	22.1817	21.9889	4.6891	45.2012	17.6493	14.1245	8.26359	26.4507	361.443	0.157215	0.142577	0.518427	3.09291	-2587.46	395.967			17.7714	34.1334	22.5132	16.2796
	6.46331	24.1969	22.7932	58.8257	22.3138	19.1592	4.82034	47.2506	18.4301	15.2123	9.17825	30.221	367.226	0.157468	0.142323	0.520633	3.10112	-2588.43	443.51			17.8178	33.4329	23.5003	18.2038
	6.38955	24.4525	22.9746	58.5977	22.2489	17.347	4.99556	48.2824	19.2307	16.3578	10.4303	33.3818	370.563	0.1579	0.142016	0.522665	3.11047	-2588.52	483.769			17.9389	32.7312	24.1696	20.0566
	6.28939	24.5635	22.7444	57.7578	22.2744	15.6371	5.26263	48.1142	19.9719	17.9135	12.0443	36.3104	373.089	0.158176	0.14183	0.522127	3.1296	-2587.92	518.97			17.8658	31.8898	24.4496	22.0894
	6.12242	24.3611	22.1252	56.1172	22.4672	14.6405	5.58497	48.5713	20.4404	20.1749	14.069	38.6935	376.065	0.158278	0.141969	0.526534	3.1448	-2587.91	549.807			17.5362	31.075	24.8655	24.3125
	5.97266	24.0275	21.3115	54.256	21.7501	13.3452	6.00329	49.5842	21.2133	22.7542	16.2935	42.5705	375.588	0.15843	0.142267	0.525879	3.15843	-2587.78	577.417			17.1039	29.7838	25.6003	27.2061
	5.9082	23.6887	20.3137	52.3169	21.1007	12.5739	6.2133	49.9184	21.5108	27.4968	18.4886	45.7177	376.998	0.158331	0.142351	0.527061	3.18193	-2587.12	602.385			16.6369	28.6639	25.8809	30.5677
	5.61807	22.9621	18.8277	50.2298	19.9181	12.5617	6.52961	50.8979	22.21	33.4848	20.3128	50.2509	377.948	0.158064	0.142075	0.529983	3.20033	-2587.07	627.596			15.8026	27.5699	26.5458	34.6828
	5.43184	22.3311	17.4658	49.435	18.7141	12.6429	6.76148	50.5471	22.0009	43.1828	22.1581	55.5715	378.036	0.157596	0.141741	0.53181	3.21257	-2586.95	649.016			15.0763	26.9306	26.4365	40.3042
	5.33586	21.3329	16.4848	46.5681	17.2887	12.3084	6.92337	50.5768	21.6001	56.1436	24.6372	61.4664	376.043	0.157151	0.140877	0.530319	3.22056	-2575.89	666.664			14.3845	25.3884	26.3668	47.4157
	5.17594	19.6348	15.5211	43.7946	15.7424	12.0947	7.01342	49.515	21.8958	70.8668	26.9599	67.1617	377.15	0.156818	0.140602	0.531117	3.22589	-2458.84	682.884			13.4439	23.8772	26.1414	54.9961
	5.1594	19.1162	14.3566	42.3724	14.5254	12.2138	7.07807	48.5754	21.8846	84.0382	29.0689	71.3566	375.149	0.156704	0.140318	0.532367	3.2225	-2273.12	694.148			12.8774	23.0372	25.846	61.4879
	5.15952	18.7091	13.6086	40.1721	13.4957	12.1468	7.1992	47.5688	21.6299	94.5944	31.689	76.1636	369.942	0.156815	0.140166	0.533669	3.22287	-2038.33	703.78			12.4924	21.9382	25.466	67.4823
	5.31075	17.5151	12.7939	39.3164	12.5773	12.6796	7.29413	47.2025	21.2164	104.207	33.2856	80.3344	369.429	0.156302	0.140347	0.533778	3.22374	-1772.38	713.976			11.8732	21.5244	25.2377	72.6089
	5.47864	17.816	12.4325	39.8729	11.6985	13.4639	7.31397	47.1609	20.5967	114.049	34.7556	83.9196	377.672	0.155959	0.139574	0.535085	3.22885	-1486.91	723.301			11.9091	21.6784	25.0239	77.5748

## Sheet: P209 U3
	Ra Li	Oi Li	Oe Li	MF Li	ICO Li	LO Li	Ra Re	Oi Re	Oe Re	MF Re	ICO Re	LO Re	EKG	Kippwinkel	Rotwinkel	Kraft x	Kraft y	Druck li	Druck re			Bauch links	Rücken links	Bauch rechts	Rücken rechts
	2.53132	4.44901	7.49336	29.2234	5.84875	5.22024	3.56849	27.2501	3.35568	58.8568	15.576	43.8736	281.752	0.147297	0.275451	1.17631	2.72115	40	-3198.28			4.82456	13.4308	11.3914	39.4355
	2.77394	4.19221	7.4485	28.969	5.42474	5.46035	3.83306	26.5169	3.36546	62.8759	17.0868	46.2746	286.754	0.147331	0.27514	1.16238	2.71892	37	-3135.69			4.80489	13.2847	11.2385	42.0791
	3.06084	4.16041	7.44761	28.9605	5.34721	5.68678	4.08855	25.1965	3.38921	65.8174	18.1081	46.7721	290.89	0.147518	0.275601	1.15944	2.71364	1.05078	-3068.89			4.88962	13.3315	10.8914	43.5658
	3.38347	4.38686	7.52483	28.5253	5.25716	5.81714	4.33159	23.3865	3.42759	66.3001	18.8887	47.0208	293.957	0.147708	0.275005	1.16045	2.7009	11	-2990.47			5.09839	13.1999	10.3819	44.0698
	3.60428	4.47011	7.71886	27.0985	5.23577	5.95438	4.52873	21.3615	3.37755	66.3609	19.3054	46.9011	296.178	0.148733	0.27511	1.16127	2.68913	423.141	L			5.26442	12.7629	9.75592	44.1891
	3.82523	4.53089	8.05171	25.0761	5.1973	5.91207	4.72135	20.2707	3.30958	63.5032	19.5136	46.7088	297.513	0.149437	0.275039	1.15381	2.67536	729.505	-2799.54			5.46928	12.0618	9.43389	43.2419
	3.96758	4.59436	8.47369	23.0483	5.25542	5.86667	4.80982	18.2429	3.29892	59.7188	19.256	45.8187	296.867	0.150043	0.274558	1.13997	2.66897	836.849	-2691.03			5.67854	11.3901	8.78388	41.5979
	4.18443	4.78176	8.93789	21.2637	5.37248	5.73221	4.94828	16.0324	3.25529	55.865	18.7686	43.6927	296.739	0.150346	0.274507	1.14293	2.65088	827.264	-2585.26			5.96803	10.7895	8.07867	39.4421
	4.3489	4.92489	9.03046	19.7015	5.43243	5.66379	5.02914	14.6075	3.16886	51.0119	17.7145	41.1027	296.506	0.15021	0.274208	1.14986	2.63715	755.919	-2485.03			6.10142	10.2659	7.60182	36.6097
	4.38101	5.08587	9.2309	17.9519	5.38126	5.39824	4.99576	13.5111	3.10762	45.6815	16.4507	38.2124	288.986	0.150263	0.273886	1.15714	2.62199	642.528	-2395.24			6.23259	9.57713	7.20482	33.4482
	4.42836	5.26566	9.17633	15.888	5.33154	5.23266	4.96106	12.4628	3.0564	38.0349	14.7901	33.3782	276.201	0.150068	0.27406	1.16411	2.60104	505.897	-2331.16			6.29012	8.81741	6.82676	28.7344
	4.43483	5.45011	9.03372	13.4645	5.21607	5.08833	4.97237	11.558	2.99801	30.705	12.8391	29.7916	270.613	0.150483	0.274508	1.16409	2.58544	341.23	-2286.89			6.30622	7.92296	6.50945	24.4453
	4.41665	5.68511	8.95113	10.7275	5.24594	5.12317	4.93555	10.9605	2.99644	24.8219	11.4538	26.672	280.401	0.15118	0.274853	1.16294	2.57563	143.787	-2263.57			6.35096	7.03221	6.29751	20.9826
	4.27209	5.73021	8.80593	8.47033	5.15531	5.26065	4.77328	10.1632	2.98365	20.0565	9.98403	22.8686	301.976	0.151573	0.275245	1.15748	2.57347	-75.4733	-2267.3			6.26941	6.29543	5.97336	17.6364
	4.13256	5.82564	8.37523	7.07581	5.30355	5.37413	4.56538	9.00083	2.97468	15.5048	8.43217	18.8204	326.846	0.151733	0.275344	1.15509	2.56101	-307.976	-2300.62			6.11114	5.91783	5.51363	14.2525
	3.94046	6.14348	7.96459	6.45235	5.43524	5.6068	4.32132	7.19783	3.04097	12.3906	6.85829	15.8296	352.109	0.151759	0.275841	1.15307	2.53851	-544.433	-2368.67			6.01617	5.83147	4.85338	11.6928
	3.71357	6.39245	7.26398	6.03295	5.52841	6.16851	4.08167	5.73949	2.99272	10.2687	5.68931	13.1222	376.389	0.15199	0.276993	1.16172	2.51411	-780.012	-2475.49			5.79	5.90996	4.2713	9.6934
	3.49631	6.53673	6.65991	5.8621	5.43517	7.22594	3.76023	4.92667	3.04295	9.11785	4.61428	10.8391	396.163	0.151852	0.277737	1.17236	2.50188	-996.054	-2598.37			5.56432	6.1744	3.90995	8.19043
	3.22427	6.84001	6.10841	5.6918	5.49494	8.36087	3.4825	4.59523	3.10006	8.4766	4.06221	9.31379	410.076	0.151841	0.27861	1.18309	2.49414	-1182.73	-2725.01			5.3909	6.51587	3.72593	7.2842
	3.00808	7.16794	5.56573	5.42144	5.54026	9.05324	3.22314	4.34975	3.15396	8.12526	3.55254	7.67212	418.629	0.151799	0.279288	1.19226	2.48306	-1346.76	-2846.51			5.24725	6.67165	3.57562	6.44998
	2.79613	7.4203	5.13299	5.17298	5.67473	9.76274	3.00691	4.05172	3.20417	7.96955	3.18995	6.83196	422.229	0.151872	0.279594	1.19955	2.47677	-1490.9	-2962.81			5.11647	6.87015	3.42093	5.99715
	2.6102	7.62834	4.67653	5.21007	5.6375	10.2281	2.73186	3.93125	3.21046	7.5587	2.86813	5.92498	424.364	0.151214	0.279431	1.21065	2.46391	-1601.5	-3069.15			4.97169	7.02522	3.29119	5.4506
	2.43508	7.73404	4.40571	5.58349	5.81054	11.308	2.58166	3.82786	3.17781	7.49106	2.76236	5.38292	427.61	0.150782	0.279722	1.21359	2.45147	-1681.17	-3162.33			4.85828	7.56733	3.19578	5.21212
	2.3615	7.78891	4.02209	6.03065	5.95178	11.94	2.46672	3.60731	3.16889	7.73586	2.77296	4.8415	430.271	0.149793	0.279472	1.21581	2.43627	-1744.71	-3243.98			4.72417	7.97414	3.08097	5.11677
	2.36471	7.84033	3.85861	6.31854	5.85747	12.657	2.39595	3.46387	3.05819	8.13629	2.70578	4.58539	427.664	0.149035	0.279352	1.226	2.42725	-1793.9	-3306.65			4.68788	8.27768	2.97267	5.14249
	2.45488	7.62952	3.76312	6.46961	5.83393	12.9673	2.42071	3.31331	3.06555	8.14845	2.63108	4.39396	417.773	0.148682	0.279023	1.24017	2.42933	-1824.95	-3334.68			4.61584	8.42362	2.93319	5.05783
	2.52066	7.5072	3.65628	6.59996	5.80401	13.0283	2.40981	3.27315	3.03007	8.13214	2.57991	4.1835	395.509	0.147801	0.278156	1.24457	2.42834	-1845	-3341.4			4.56138	8.47741	2.90435	4.96519
	2.53443	7.40247	3.59233	6.61741	5.69854	12.4939	2.42718	3.25905	3.01497	8.09626	2.54392	4.06242	366.175	0.147533	0.278061	1.24549	2.42582	-1868.04	-3344.36			4.50974	8.26996	2.9004	4.90087
	2.59646	7.04398	3.6189	6.68181	5.65148	12.0498	2.45111	3.25824	2.97939	7.87965	2.5229	4.01309	342.491	0.147396	0.277819	1.24785	2.42262	-1892.07	-3345.55			4.41978	8.1277	2.89625	4.80521
	2.64359	6.64262	3.59847	6.62071	5.519	11.6789	2.5114	3.28905	2.94471	7.37067	2.51056	3.888	334.209	0.147446	0.277584	1.24805	2.41607	-1912.72	-3345.03			4.29489	7.93954	2.91505	4.58974
	2.62948	6.51962	3.5649	6.48842	5.46786	11.5532	2.52193	3.30486	2.89174	6.87583	2.55892	3.74551	337.889	0.147791	0.27773	1.2442	2.41988	-1935	-3345.5			4.238	7.83649	2.90617	4.39342
	2.63457	6.17568	3.48761	6.1517	5.30783	10.9494	2.48691	3.34619	2.79019	6.56698	2.65747	3.66474	343.097	0.14831	0.277805	1.24003	2.43313	-1965.23	-3346.22			4.09929	7.46964	2.87443	4.29639
	2.67962	5.90722	3.4028	5.56033	4.92787	10.2775	2.49744	3.36627	2.79881	6.17884	2.60778	3.64437	341.391	0.148303	0.278098	1.24517	2.43821	-1996.07	-3345.7			3.99655	6.92191	2.88751	4.14366
	2.70714	5.66044	3.36383	4.82417	5.00187	9.37079	2.54629	3.4456	2.84793	5.636	2.69957	3.67053	328.686	0.148759	0.278314	1.25327	2.44879	-2022.69	-3345.08			3.91047	6.39894	2.94661	4.00203
	2.68714	5.32085	3.24416	4.45244	4.99641	8.78978	2.55471	3.52436	2.90292	5.35109	2.82101	3.68321	307.896	0.148869	0.27908	1.24957	2.46431	-2051.81	-3345.77			3.75072	6.07954	2.994	3.95177
	2.6426	5.01071	3.21793	4.11344	5.04427	8.32404	2.60587	3.51918	2.89475	5.31351	2.97607	3.69609	292.751	0.149012	0.280352	1.24312	2.4805	-2086.39	-3346.56			3.62375	5.82725	3.0066	3.99522
	2.60008	4.78914	3.24441	3.92763	5.07788	8.13586	2.71532	3.44876	2.92717	5.15781	3.23876	3.74577	289.533	0.149533	0.280699	1.23919	2.49138	-2117.84	-3345.84			3.54454	5.71379	3.03042	4.04744
	2.53168	4.46006	3.1874	3.79465	5.10801	8.02892	2.70381	3.39246	2.93812	5.08246	3.49292	3.78298	295.198	0.149871	0.280819	1.23493	2.50632	-2145.35	-3345.18			3.39305	5.64386	3.01146	4.11945
	2.4606	4.28092	3.16027	3.59507	5.14468	7.96273	2.72785	3.34788	3.00039	5.22789	3.72012	3.97026	300.733	0.149921	0.280434	1.23372	2.5275	-2174.52	-3346.18			3.3006	5.56749	3.02537	4.30609
	2.37252	4.0372	3.15034	3.39703	5.05947	7.8124	2.65393	3.25216	3.12982	5.39392	3.92176	4.1115	299.694	0.150106	0.280693	1.2293	2.55661	-2205.15	-3346.82			3.18669	5.42297	3.01197	4.47572
	2.35428	3.84346	3.13667	3.27632	5.07964	7.71644	2.66514	3.13904	3.28796	5.80503	4.0855	4.22767	292.155	0.149698	0.280692	1.23558	2.5756	-2229.59	-3345.88			3.11147	5.35747	3.03071	4.70607
	2.25964	3.75734	3.15899	3.16048	5.11016	7.66708	2.67712	3.15703	3.44615	5.98119	4.19033	4.36727	282.542	0.149302	0.280602	1.23384	2.59096	-2248.64	-3345.33			3.05865	5.31257	3.09343	4.84626
	2.18376	3.7049	3.11894	3.15744	4.89906	7.57876	2.6688	3.1443	3.50647	6.2112	4.37331	4.50166	274.652	0.14926	0.280796	1.22712	2.60433	-2268.16	-3346.51			3.00253	5.21175	3.10652	5.02872
	2.12278	3.74751	3.09683	3.19265	4.69889	7.34932	2.66924	3.06691	3.55783	6.46659	4.59274	4.58189	268.658	0.148957	0.280473	1.21966	2.6154	-2287.46	-3347.02			2.98904	5.08028	3.09799	5.21374
	2.0916	3.78685	3.11954	3.32297	4.52332	7.11652	2.73473	3.04123	3.58017	6.63085	4.85779	4.69881	262.907	0.148486	0.280073	1.21455	2.61594	-2300.78	-3345.78			2.99933	4.9876	3.11871	5.39581
	2.05981	3.82445	3.10595	3.3334	4.3772	6.89746	2.8551	3.07382	3.67667	6.79072	5.06005	4.87326	257.78	0.148586	0.279481	1.20169	2.61905	-2310.11	-3345.46			2.99674	4.86935	3.20186	5.57468
	2.03487	3.93206	3.29953	3.3147	4.07203	6.57318	2.88629	3.14639	3.81467	7.10706	5.17219	5.20397	257.006	0.148398	0.279012	1.19732	2.61809	-2320.62	-3346.79			3.08882	4.6533	3.28245	5.82774
	2.03918	4.10407	3.36193	3.26252	3.88606	6.26608	2.94851	3.18681	3.93756	7.48275	5.29019	5.4371	255.909	0.148373	0.27891	1.19349	2.62305	-2329.25	-3347.09			3.16839	4.47155	3.35763	6.07001
	2.01585	4.25256	3.42031	3.15197	3.6479	5.90114	2.93193	3.13703	3.99924	7.9654	5.4756	5.70598	254.534	0.148162	0.278835	1.18637	2.6197	-2333.22	-3345.52			3.22957	4.23367	3.35606	6.38233
	2.02114	4.43887	3.49273	3.14373	3.56182	5.492	3.00973	3.10726	3.98659	8.18789	5.66932	5.91728	259.161	0.148079	0.277797	1.18847	2.62724	-2336.41	-3345.38			3.31758	4.06585	3.36786	6.59149
	2.01435	4.6443	3.67897	3.15487	3.42323	5.11886	3.22266	3.08753	4.08579	8.70774	5.97504	6.75412	270.936	0.147881	0.277343	1.18746	2.63973	-2342.23	-3347.06			3.44587	3.89899	3.46532	7.14563
	2.06462	4.7449	3.90887	3.16813	3.28251	4.71393	3.31381	3.04227	4.15677	8.94183	6.51183	7.4016	281.206	0.147306	0.277034	1.18438	2.64958	-2347.22	-3346.9			3.57279	3.72152	3.50428	7.61842
	2.08693	4.87457	4.08205	3.19592	3.38093	4.3251	3.33885	3.06396	4.20556	9.41211	7.27794	8.09878	285.785	0.147248	0.277012	1.18114	2.65963	-2348.44	-3345.23			3.68118	3.63398	3.53612	8.26295
	2.10243	5.09188	4.32171	3.0656	3.38327	4.22271	3.4949	3.05919	4.34503	10.0731	7.49919	9.17584	287.271	0.147176	0.276813	1.17688	2.67224	-2349.38	-3345.32			3.83867	3.55719	3.63304	8.91606
	2.10538	5.34884	4.42627	3.05767	3.38438	4.17283	3.46534	3.10546	4.41856	10.5163	7.70275	10.4335	287.952	0.146853	0.27611	1.17389	2.6866	-2352.78	-3347.15			3.96016	3.53829	3.66312	9.55086
	2.1339	5.42062	4.51449	3.07994	3.3317	4.13402	3.60791	3.09969	4.56514	11.2938	7.76679	12.0687	294.329	0.146303	0.276183	1.16958	2.69919	-2355.05	-3346.76			4.023	3.51522	3.75758	10.3764
	2.14575	5.57776	4.63831	3.17325	3.32558	4.1267	3.6778	3.08209	4.66163	12.2731	7.99789	13.2256	310.634	0.146019	0.275813	1.16303	2.70285	-2354.73	-3345.12			4.12061	3.54185	3.80718	11.1655
	2.15699	5.70878	4.92719	3.21486	3.34273	4.17428	3.77095	3.16741	4.75303	13.1395	8.4163	14.1116	337.148	0.145273	0.275409	1.16182	2.71099	-2355.5	-3345.59			4.26432	3.57729	3.89713	11.8892
	2.19226	5.99091	5.25484	3.35335	3.3633	4.35463	3.87855	3.28857	4.76733	14.4493	8.62255	15.058	367.893	0.144643	0.275979	1.15622	2.71732	-2358.28	-3347.32			4.47934	3.69043	3.97815	12.71
	2.21645	6.17046	5.5236	3.44257	3.45178	4.66371	3.88098	3.4448	4.8817	15.0992	8.83289	15.7194	390.123	0.144275	0.276264	1.14757	2.71111	-2359.64	-3346.6			4.63684	3.85269	4.06916	13.2172
	2.2218	6.45641	5.69396	3.59706	3.50639	4.93782	3.83595	3.61957	4.90131	15.9829	8.92542	16.7127	396.457	0.144376	0.275964	1.14943	2.70871	-2359.04	-3344.95			4.79072	4.01376	4.11894	13.8737
	2.24409	6.69479	5.98763	3.66328	3.55073	5.15892	3.86322	3.71783	4.90039	16.5046	8.81799	17.5078	394.791	0.145043	0.275375	1.15016	2.70702	-2359.31	-3345.94			4.9755	4.12431	4.16048	14.2768
	2.23679	6.80177	6.33342	3.78206	3.47153	5.35112	3.9684	4.16199	4.8486	17.4586	8.45071	18.5256	392.312	0.145185	0.274532	1.15378	2.7027	-2361	-3347.6			5.12399	4.20157	4.32633	14.8116
	2.26196	6.84901	6.56449	3.90618	3.35751	5.58991	3.92244	4.6051	4.81257	18.0347	8.11623	19.2269	389.821	0.145596	0.274457	1.16264	2.70108	-2360.91	-3346.3			5.22516	4.28453	4.4467	15.126
	2.22249	6.85494	6.99657	4.00016	3.36575	5.85616	3.86165	5.02038	4.80442	18.577	8.02896	19.6377	394.91	0.145763	0.273971	1.17041	2.69387	-2360.14	-3344.88			5.358	4.40736	4.56215	15.4145
	2.20648	6.9372	7.10457	4.07106	3.33594	6.07152	3.67959	5.47638	4.70836	18.762	8.08533	20.1955	405.485	0.145454	0.273827	1.17997	2.68412	-2360.82	-3346.18			5.41608	4.49284	4.62144	15.6809
	2.20634	6.92407	7.56555	4.11658	3.31765	6.31416	3.66758	5.80188	4.76696	19.1793	7.95834	20.6033	409.518	0.14503	0.274018	1.19142	2.67809	-2362.52	-3347.48			5.56532	4.5828	4.74547	15.9136
	2.22403	6.82814	7.75596	4.15771	3.32303	6.54145	3.60247	5.93655	4.75797	19.1897	8.11769	21.1068	392.961	0.144879	0.2732	1.20513	2.67012	-2362.21	-3345.74			5.60271	4.67406	4.76566	16.1381
	2.23782	6.61873	7.96652	4.17313	3.28768	6.74988	3.67906	6.17089	4.88971	18.9754	8.52181	21.8959	360.062	0.144274	0.272991	1.21198	2.6582	-2361.47	-3344.58			5.60769	4.7369	4.91322	16.4644
	2.19768	6.47775	8.22049	4.24903	3.19247	7.04162	3.72603	6.71854	5.02728	19.2934	8.85086	22.4466	329.523	0.14399	0.272628	1.21522	2.64777	-2362.05	-3346.19			5.63197	4.82771	5.15728	16.8636
	2.18719	6.26996	8.77301	4.31351	3.1684	7.18856	3.91798	7.04768	5.14681	19.2159	9.11581	23.2388	321.364	0.143907	0.272471	1.21511	2.62978	-2362.9	-3347.05			5.74339	4.89016	5.37082	17.1902
	2.16279	6.02771	8.96009	4.39712	3.07898	7.30523	3.99418	7.59207	5.3817	19.468	9.56834	23.8588	326.448	0.143545	0.272364	1.21936	2.61947	-2362.53	-3344.96			5.71686	4.92711	5.65599	17.6317
	2.12417	5.91396	9.33078	4.41142	3.02903	7.41901	4.14162	7.84715	5.75331	19.3663	10.1061	24.2033	335.802	0.143119	0.272524	1.22199	2.60623	-2362.67	-3344.09			5.78964	4.95315	5.91403	17.8919
	2.13292	5.86465	9.72545	4.30512	3.05624	7.61292	4.21925	8.22266	6.03869	19.1309	10.6031	24.0135	340.989	0.143015	0.272671	1.22634	2.58674	-2363.55	-3345.66			5.90767	4.99143	6.1602	17.9158
	2.18915	5.83783	10.3181	4.30413	3.02	7.85522	4.35886	8.67465	6.28246	18.8075	11.0399	23.9489	336.723	0.142803	0.273092	1.22805	2.57444	-2364.2	-3345.93			6.11503	5.05978	6.43866	17.9321
	2.19346	5.69359	10.7862	4.22595	3.07549	7.9891	4.42129	9.19159	6.47876	18.4197	11.4287	23.4893	324.582	0.14358	0.272977	1.22318	2.56622	-2363.59	-3343.81			6.22442	5.09685	6.69722	17.7792
	2.16533	5.54803	11.5828	4.18479	3.11511	8.02938	4.44814	9.93337	6.65846	17.941	11.5334	23.1695	316.865	0.144036	0.273646	1.23264	2.5641	-2363.06	-3343.34			6.43204	5.10976	7.01332	17.548
	2.25105	5.4614	12.6477	4.2205	3.27384	7.99585	4.66666	11.0104	6.7574	17.4344	11.5247	22.5524	322	0.144946	0.273986	1.23608	2.56299	-2363.6	-3345.04			6.78673	5.1634	7.47816	17.1705
	2.3123	5.60163	13.3373	4.1503	3.38978	7.9453	4.66946	11.6996	6.89477	17.0673	11.6174	21.553	332.256	0.145989	0.273948	1.23718	2.5666	-2363.73	-3344.16			7.08373	5.16179	7.75462	16.7459
	2.3013	5.8512	13.6385	4.09709	3.50714	7.93653	4.65851	11.9887	6.9311	16.4995	11.6258	20.4403	338.287	0.146161	0.274522	1.23845	2.5758	-2363.21	-3328.74			7.26366	5.18026	7.85944	16.1885
	2.28479	6.11322	13.6422	3.98629	3.57357	7.96987	4.61289	12.6329	7.16679	15.6542	11.9879	18.7055	334.637	0.145819	0.275413	1.24078	2.57853	-2363.35	-3315.47			7.34674	5.17658	8.13754	15.4492
	2.26316	6.28808	13.8413	3.97932	3.64685	8.12083	4.49343	13.3361	7.25493	14.7223	12.1357	17.1908	320.304	0.145726	0.275163	1.2314	2.58435	-2363.9	-3300.12			7.46419	5.249	8.36148	14.6829
	2.28565	6.52398	13.9465	4.15514	3.71706	8.3041	4.64321	13.7022	7.44473	14.0062	12.2062	15.3441	299.661	0.145796	0.275089	1.23268	2.58972	-2364.35	-3281.9			7.58538	5.3921	8.59672	13.8522
	2.27814	6.81322	14.0789	4.45064	3.82912	8.21739	4.74126	13.9482	7.64162	14.2313	12.6907	14.0783	280.599	0.145924	0.274644	1.2379	2.60312	-2364.52	-3274.96			7.72343	5.49905	8.77704	13.6668
	2.23492	6.97355	13.6262	4.62194	3.89442	8.62099	4.61688	14.0043	7.76849	15.6314	12.5057	12.9937	271.564	0.145858	0.274154	1.24124	2.61951	-2365.26	-3275.77			7.61155	5.71245	8.79657	13.7103
	2.23617	7.25702	13.1528	4.84189	4.15929	9.46095	4.57551	13.8345	7.80269	16.6044	12.3655	12.2782	269.705	0.145582	0.273337	1.23662	2.61672	-2366.55	-3277.65			7.54866	6.15404	8.73758	13.7493
	2.19425	7.85884	12.2734	5.22624	4.46661	10.2364	4.44764	13.4788	7.7964	17.7366	12.2394	11.85	268.444	0.145548	0.273039	1.22906	2.61854	-2367.71	-3277.23			7.44215	6.64308	8.57427	13.942
	2.07335	8.10745	11.5347	5.60388	5.08748	11.9784	4.17498	13.069	7.71582	19.8313	12.0209	11.3383	267.049	0.145418	0.273292	1.22848	2.62505	-2368.25	-3275.46			7.2385	7.55659	8.31995	14.3968
	1.92662	8.43048	10.5007	6.03535	6.03085	13.3469	3.95128	12.599	7.66045	21.9635	11.6459	10.9667	271.725	0.145631	0.272927	1.22631	2.6189	-2369.19	-3278.15			6.95262	8.47103	8.07026	14.8587
	1.89911	9.03515	10.0466	6.70446	7.36203	16.1701	3.80437	12.1231	7.57239	24.12	11.155	10.4775	286.012	0.145951	0.272782	1.22259	2.60261	-2370.65	-3294.23			6.99363	10.0789	7.8333	15.2508
	1.89153	9.46752	9.35961	7.99693	9.29212	18.97	3.58392	11.369	7.41567	26.9216	10.3899	10.1597	309.786	0.146323	0.272833	1.21946	2.59929	-2371.4	-3305.92			6.90622	12.0863	7.4562	15.8238
	1.96	9.86885	8.56927	10.1418	11.9149	21.5971	3.40706	10.5659	7.16834	30.2998	9.50952	10.0109	342.011	0.146857	0.273353	1.21355	2.59477	-2371.27	-3321.17			6.79938	14.5513	7.0471	16.6067
	2.01809	10.7745	7.79885	13.4012	14.9724	24.4372	3.13003	9.99395	6.85077	33.5945	8.42744	10.0294	373.44	0.147563	0.273343	1.2012	2.58909	-2371.09	-3332.75			6.86382	17.6036	6.65825	17.3504
	2.13335	12.124	7.26886	16.4705	18.1597	27.2921	2.90352	9.3597	6.92916	35.8591	7.4524	10.26	394.692	0.148002	0.273605	1.18867	2.57558	-2370.59	-3311.39			7.17542	20.6407	6.39746	17.8572
	2.36693	13.4424	7.12974	20.9959	20.4502	30.4313	2.93921	8.78841	6.78458	38.8503	6.77188	10.0871	408.561	0.148039	0.273981	1.18307	2.57283	-2368.81	-3208.68			7.64637	23.9592	6.17073	18.5698
	2.66681	14.3787	6.87343	26.3097	22.7558	33.326	2.9498	8.39316	6.85954	41.5354	6.21849	10.0962	417.358	0.14812	0.274757	1.18539	2.57658	-2365.13	-2871.46			7.97299	27.4639	6.0675	19.2834
	2.97824	14.8651	6.50447	30.7842	25.7644	35.3851	3.10403	7.69088	7.02418	42.6408	5.73575	9.65089	424.279	0.148073	0.274252	1.18969	2.57275	-2360.8	-2275.97			8.11593	30.6446	5.9397	19.3425
	3.24973	15.5004	6.49442	34.6161	28.2178	37.921	3.41852	7.34814	7.16035	43.9503	5.6075	9.24483	425.048	0.147777	0.274179	1.18564	2.56636	-2355.3	-1478.08			8.41485	33.585	5.97567	19.6009
	3.47835	15.7627	6.32232	37.3435	30.4698	39.9986	3.66021	7.12052	7.32626	44.6545	5.53277	9.55824	419.223	0.147462	0.273931	1.18391	2.5545	-2348.44	-620.207			8.52113	35.9373	6.03566	19.9152
	3.67392	15.5331	6.20097	40.5558	32.1573	41.4869	3.90084	7.13584	7.34267	45.9115	5.50946	9.94806	408.9	0.147185	0.274267	1.18651	2.55156	-2340.66	247.839			8.46932	38.0667	6.12645	20.4563
	3.87802	15.537	6.15711	43.0594	33.4361	42.2882	4.17475	7.27586	7.48341	46.3581	5.68695	10.2694	395.824	0.146608	0.274452	1.19796	2.53727	-2332.3	1128.63			8.52404	39.5945	6.31134	20.7715
	4.07019	15.3851	6.07488	44.3294	34.1403	42.6814	4.43557	7.59743	7.55158	46.5112	5.88829	10.3039	380.817	0.145963	0.274504	1.20736	2.52594	-2324.19	1976.66			8.51006	40.3837	6.52819	20.9012
	4.28126	15.0073	5.99526	44.8466	33.6638	42.486	4.78158	7.75225	7.63004	45.7107	6.04163	9.82471	361.74	0.145437	0.274467	1.20919	2.51159	-2316	2834.85			8.42793	40.3322	6.72129	20.5257
	4.4024	14.155	5.96044	43.8656	33.3414	41.8682	4.94964	7.89332	7.55743	44.6349	6.18944	9.41871	351.461	0.145427	0.274737	1.21313	2.49783	-2307.83	3658.49			8.17262	39.6917	6.80013	20.081
	4.49166	13.129	5.88769	42.1842	32.5462	40.0864	5.09602	8.25588	7.75145	41.7914	6.25483	8.97328	353.785	0.145461	0.274987	1.21316	2.48649	-2300.45	4323.97			7.83611	38.2723	7.03445	19.0065
	4.54917	12.2076	5.72486	38.8338	30.7168	38.1672	5.2492	8.52457	8.06658	39.1865	6.41339	8.50954	355.941	0.145078	0.275551	1.20898	2.46407	-2293.74	4753.81			7.49387	35.9059	7.28011	18.0365
	4.61646	11.4093	5.50795	35.6589	28.2132	36.1918	5.40831	8.65674	8.12872	36.8522	6.4518	8.20545	357.644	0.144824	0.276306	1.20686	2.45034	-2287.71	4925.64			7.17791	33.3546	7.39793	17.1698
	4.65446	10.42	5.17729	32.2533	26.2012	32.8703	5.43751	8.61034	8.25551	34.1785	6.31738	7.70067	364.924	0.144297	0.277169	1.21262	2.43726	-2282.09	4946.18			6.75058	30.4416	7.43445	16.0655
	4.71748	9.70498	5.12929	28.9275	23.3357	29.8036	5.49349	8.58793	8.21749	31.0164	6.44262	7.05717	371.384	0.143817	0.277358	1.21602	2.43188	-2276.35	4945.34			6.51725	27.3556	7.43297	14.8387
	4.80448	9.16209	4.96482	25.0891	20.4962	26.83	5.66975	8.73348	8.19675	27.1543	6.59682	6.49031	368.198	0.143626	0.277382	1.21739	2.4186	-2270.46	4945.4			6.31046	24.1384	7.53333	13.4138
	4.89151	8.45101	4.81897	20.3339	17.4254	23.7793	5.76612	9.04358	8.17898	23.0142	6.76904	5.86774	361.347	0.143385	0.277274	1.21576	2.40333	-2264.97	4935.97			6.05383	20.5129	7.66289	11.8837
	4.84888	7.94986	4.86488	16.3376	14.2247	20.6927	5.83308	9.05721	8.01535	18.9643	7.00335	5.81386	356.598	0.143331	0.277625	1.21508	2.39849	-2258.97	4909.76			5.88787	17.085	7.63521	10.5938
	4.81623	7.10972	4.80674	12.9163	11.2088	17.367	5.92074	9.34839	7.77681	15.7894	7.43906	6.01342	351.915	0.143203	0.278157	1.22442	2.40044	-2254.66	4841.46			5.57757	13.8307	7.68198	9.7473
	4.70237	6.40683	4.59988	11.1512	8.46042	15.0174	5.94969	9.72475	7.48892	13.8949	7.89328	6.36855	343.326	0.142787	0.277343	1.22628	2.40265	-2252.11	4738.47			5.23636	11.543	7.72112	9.38556
	4.53113	5.61337	4.74246	10.0542	7.24738	13.2246	5.8361	10.164	6.84231	12.2932	8.46826	7.01372	336.502	0.14203	0.276236	1.23225	2.40178	-2250.41	4563.83			4.96232	10.1754	7.61413	9.25841
	4.3566	5.13391	4.79889	9.1495	5.87448	11.8037	5.77052	10.7779	6.25748	12.6246	9.23267	7.89648	331.046	0.141383	0.275452	1.23539	2.39691	-2248.72	4313.22			4.76314	8.94256	7.60197	9.9179
	4.08967	4.75748	4.95527	8.44684	5.03584	10.6849	5.59862	11.2468	5.53486	13.1402	9.72244	8.80117	321.257	0.140667	0.275015	1.23973	2.4057	-2248.2	3977.5			4.60081	8.05587	7.46008	10.5546
	3.90493	4.49245	4.8636	7.80184	4.37801	9.52577	5.44026	11.8559	5.004	14.2889	10.129	9.97834	303.206	0.140506	0.274274	1.2387	2.4115	-2249.19	3569.17			4.42033	7.23521	7.4334	11.4654
	3.65612	4.146	4.86112	7.59261	3.9579	8.55167	5.22244	12.2533	4.53389	15.8331	10.3097	11.3207	289.207	0.14041	0.273389	1.23884	2.41341	-2250.65	3106.21			4.22108	6.70073	7.33653	12.4878
	3.41249	3.91233	4.76079	7.38811	3.70649	7.65595	4.96344	12.543	4.01945	17.1221	10.3814	12.7867	279.635	0.140155	0.271867	1.24144	2.43062	-2252.41	2604.01			4.02854	6.25018	7.17531	13.43
	3.09103	3.60708	4.71857	7.06945	3.49725	6.99206	4.66548	12.4742	3.56522	17.8409	10.3168	14.2561	269.452	0.139437	0.271301	1.24583	2.45309	-2255.32	2059.25			3.80556	5.85292	6.90164	14.1379
	2.7923	3.39694	4.64883	6.39134	3.25458	6.18294	4.34558	12.489	3.30774	18.3696	10.1246	16.0003	261.064	0.139172	0.270686	1.25076	2.4587	-2258.93	1502.73			3.61269	5.27629	6.71411	14.8315
	2.53105	3.29194	4.52141	5.9616	3.17017	5.6831	3.87419	12.2061	3.1199	18.6947	9.84329	17.4803	260.711	0.138404	0.270217	1.24578	2.46944	-2260.91	942.471			3.44813	4.93829	6.40005	15.3394
	2.3789	3.19221	4.50566	5.76307	3.07357	5.31279	3.74702	11.7175	3.01614	18.9304	9.38169	18.7401	270.115	0.138298	0.270778	1.23883	2.48142	-2261.73	404.891			3.35892	4.71647	6.16022	15.6841
	2.25866	3.02691	4.43853	5.61478	3.06412	5.00781	3.58122	11.2491	2.90506	18.8268	8.88384	19.43	280.964	0.138856	0.270957	1.23746	2.49914	-2263.5	-97.9257			3.24136	4.56224	5.91179	15.7136
	2.15246	2.9201	4.42254	5.81745	3.08144	4.73971	3.40163	10.6999	2.78581	18.0402	8.2847	20.0837	289.33	0.13946	0.270469	1.2369	2.50637	-2266.45	-539.907			3.16503	4.5462	5.6291	15.4695
	2.09836	2.85709	4.31514	6.08918	3.07986	4.5101	3.29786	10.1259	2.66353	16.9753	7.60663	20.7275	294.398	0.139822	0.270854	1.23863	2.50596	-2268.08	-937.911			3.0902	4.55972	5.36242	15.1031
	1.98378	2.73924	4.35604	6.51975	3.05402	4.3652	3.12885	9.60903	2.59297	15.8266	7.39459	21.4016	296.106	0.140347	0.270914	1.24153	2.50293	-2269.73	-1293.25			3.02635	4.64632	5.11029	14.8743
	1.87279	2.7015	4.35333	6.69214	3.12155	4.2614	3.00187	9.12386	2.51553	14.627	7.21892	21.2052	292.155	0.140499	0.271867	1.24289	2.50372	-2272.85	-1623.01			2.97587	4.6917	4.88042	14.3503
	1.80029	2.62041	4.30493	6.4947	3.15582	4.21041	2.89833	8.65135	2.39565	13.5604	7.11501	21.1788	284.536	0.140943	0.273292	1.23995	2.49838	-2276.69	-1923.87			2.90854	4.62031	4.64844	13.9514
	1.72949	2.59024	4.28745	6.38134	3.15031	4.1649	2.79202	8.13994	2.28261	12.4724	7.03445	20.6843	280.859	0.141069	0.273395	1.23027	2.50433	-2279.04	-2195.39			2.86906	4.56552	4.40486	13.397
	1.68926	2.53998	4.24596	6.35761	3.52524	4.2276	2.73889	7.46525	2.21541	11.5261	7.00736	20.4027	285.223	0.141198	0.273926	1.22546	2.5087	-2281.06	-2434.43			2.82507	4.70348	4.13985	12.9787
	1.68442	2.43482	4.17501	6.34907	3.83578	4.21777	2.69504	6.91761	2.11507	10.7492	7.04788	19.6347	294.073	0.141951	0.274006	1.2258	2.51239	-2284.8	-2642.83			2.76475	4.80087	3.90924	12.4773
	1.69814	2.41764	4.30092	6.36034	4.07572	4.18693	2.64193	6.51431	2.09652	10.1157	7.26472	18.8679	302.469	0.142167	0.273896	1.22861	2.5047	-2288.35	-2818.63			2.80556	4.87433	3.75092	12.0828
	1.69243	2.3495	4.17991	6.27165	4.1975	4.11775	2.53659	6.12699	2.08995	9.49145	7.37621	18.311	301.564	0.142289	0.273568	1.22377	2.49866	-2289.74	-2974.64			2.74061	4.8623	3.58451	11.7262
	1.6945	2.25713	4.17039	5.98399	4.34905	4.03851	2.45484	5.89758	2.07515	9.04942	7.54539	17.7229	294.971	0.142716	0.272838	1.21872	2.49411	-2290.96	-3095			2.70734	4.79052	3.47586	11.4392
	1.6722	2.22856	4.20892	5.53622	4.55409	4.01551	2.42732	5.63094	2.12244	8.34244	7.61905	16.6216	302.721	0.143162	0.272679	1.20652	2.49101	-2293.82	-3180.14			2.70323	4.70194	3.39357	10.861
	1.63892	2.20833	4.19361	5.04867	4.90858	4.12168	2.38371	5.47203	2.21317	7.35956	7.49731	15.484	330.358	0.143254	0.272421	1.19352	2.48839	-2295.6	-3242.77			2.68028	4.69297	3.3563	10.1136
	1.65616	2.20274	4.24435	4.62198	5.26078	4.219	2.3994	5.16207	2.23749	6.35566	7.39696	14.5437	369.298	0.143739	0.272151	1.18222	2.47976	-2295.11	-3289.19			2.70108	4.70059	3.26632	9.4321
	1.63459	2.18171	4.26972	4.65399	5.71094	4.26237	2.32401	4.85396	2.29314	5.73241	7.34552	13.721	403.166	0.143999	0.27213	1.1746	2.46501	-2295.69	-3318.56			2.69534	4.87577	3.15704	8.93297
	1.58735	2.14401	4.30361	4.66068	5.81598	4.19759	2.2506	4.72761	2.29776	5.31715	7.18537	12.8698	419.065	0.144479	0.271938	1.17121	2.44707	-2297.92	-3335.23			2.67832	4.89142	3.09199	8.45743
	1.5677	2.16491	4.32376	4.55227	5.8007	4.12041	2.16854	4.57506	2.34604	5.0612	6.98835	11.866	420.868	0.145068	0.271491	1.1663	2.43058	-2298.5	-3342.23			2.68546	4.82446	3.02988	7.97187
	1.52558	2.18503	4.30791	4.44926	5.69397	4.25089	2.09458	4.5752	2.38199	4.86504	6.84732	11.3967	420.72	0.145461	0.271004	1.16871	2.40888	-2297.07	-3343.92			2.67284	4.79804	3.01725	7.70302
	1.44326	2.13414	4.14865	4.33238	5.76355	4.26066	2.02205	4.52227	2.4062	4.53929	6.59559	10.6099	425.752	0.145912	0.270611	1.16501	2.38911	-2297.61	-3345.32			2.57535	4.78553	2.98351	7.24826
	1.4237	2.14731	4.10133	4.29709	5.77935	4.23629	1.97914	4.54691	2.44321	4.32823	6.15884	9.7559	436.871	0.14562	0.270484	1.15862	2.36951	-2299.81	-3345.6			2.55745	4.77091	2.98975	6.74766
	1.35875	2.13315	4.03782	4.264	5.68176	4.21339	1.87044	4.55302	2.47761	4.12633	5.68827	8.99735	449.971	0.145938	0.269889	1.15557	2.36183	-2299.77	-3345.13			2.50991	4.71972	2.96702	6.27065
	1.36307	2.08187	4.01782	4.1922	5.55426	4.23104	1.85848	4.67831	2.41272	4.01135	5.15339	8.23761	447.5	0.145744	0.269468	1.15701	2.34297	-2298.56	-3345.3			2.48759	4.65917	2.98317	5.80078
	1.31965	2.03001	3.93686	4.05768	5.32326	4.30805	1.79758	4.57214	2.37911	3.9533	4.78916	7.71154	425.813	0.145529	0.268948	1.1582	2.32585	-2300.01	-3345.69			2.42884	4.563	2.91627	5.48467
	1.31213	1.97237	3.92242	3.99069	5.01507	4.35499	1.72314	4.37439	2.3349	3.84149	4.49638	7.15215	392.749	0.1456	0.268714	1.15545	2.31043	-2302.32	-3345.74			2.40231	4.45358	2.81081	5.16334
	1.32919	1.93905	3.89263	3.94387	4.92276	4.53162	1.673	4.23801	2.33556	3.73406	4.16115	6.68314	358.821	0.146046	0.268268	1.15542	2.29782	-2301.44	-3345.18			2.38696	4.46609	2.74886	4.85945
	1.33561	1.92032	3.88036	3.89648	4.95416	4.5657	1.66563	4.14729	2.38819	3.60802	3.82735	6.31381	336.85	0.146108	0.268177	1.14851	2.28175	-2300.08	-3345.44			2.37876	4.47211	2.7337	4.58306
	1.35952	1.8805	3.93205	3.78508	5.27667	4.83044	1.6796	4.19203	2.45935	3.53832	3.54418	5.89562	335.704	0.146181	0.268779	1.14396	2.27019	-2301.9	-3345.67			2.39069	4.63073	2.77699	4.32604
	1.35973	1.89262	3.93908	3.82325	5.28911	5.14707	1.66949	4.2683	2.50294	3.57066	3.16031	5.59456	338.277	0.145553	0.269014	1.13568	2.26898	-2303.53	-3345.71			2.39714	4.75315	2.81358	4.10851
	1.37635	1.94271	3.97928	3.75075	5.24383	5.44039	1.65821	4.31795	2.59163	3.66269	2.90005	5.42854	333.266	0.145354	0.268922	1.13072	2.27505	-2301.57	-3345.42			2.43278	4.81166	2.85593	3.99709
	1.4199	1.99348	4.05036	3.69885	5.32435	5.74948	1.68126	4.39115	2.69051	3.6372	2.68271	5.33686	319.567	0.145397	0.269541	1.12551	2.28089	-2300.31	-3345.52			2.48791	4.92422	2.92098	3.88559
	1.42611	2.03213	4.06336	3.65436	5.38871	6.03429	1.70009	4.37884	2.86009	3.65167	2.6222	5.13591	299.925	0.145635	0.269452	1.11802	2.28812	-2302.43	-3345.86			2.5072	5.02579	2.97967	3.80326
	1.45017	2.09925	4.04823	3.63221	5.56718	6.72731	1.70556	4.30528	3.0298	3.65025	2.58811	5.18629	286.325	0.146132	0.269968	1.10897	2.29951	-2303.38	-3345.82			2.53255	5.3089	3.01355	3.80822
	1.45633	2.29867	4.07913	3.56749	5.95131	7.09835	1.71541	4.46807	3.13456	3.75261	2.63642	5.13945	285.931	0.146525	0.269978	1.10614	2.30577	-2300.82	-3345.52			2.61138	5.53905	3.10601	3.84283
	1.44566	2.55947	4.02181	3.59234	6.20327	7.68331	1.72659	4.64347	3.30281	3.83698	2.67768	5.25476	291.454	0.146691	0.269585	1.10318	2.3192	-2299.98	-3345.57			2.67565	5.82631	3.22429	3.92314
	1.46346	2.96982	4.10653	3.84719	6.41157	8.3963	1.79169	5.00492	3.48503	3.88874	2.64881	5.24936	297.82	0.146765	0.269083	1.09755	2.32749	-2302.59	-3345.86			2.8466	6.21835	3.42721	3.92897
	1.50225	3.40232	4.36175	4.13967	6.5751	9.2424	1.83254	5.32299	3.60584	3.91141	2.6912	5.35053	301.681	0.146907	0.268302	1.09559	2.3326	-2302.75	-3345.6			3.08877	6.65239	3.58712	3.98438
	1.52248	3.81885	4.42123	4.32241	6.71166	10.6138	1.87102	5.55157	3.87054	3.85227	2.69595	5.52154	298.238	0.14724	0.268276	1.09357	2.33675	-2299.75	-3345.34			3.25419	7.21596	3.76438	4.02325
	1.56633	4.51525	4.4848	4.53736	7.3923	11.5885	1.94923	5.72496	4.06397	3.85157	2.76542	5.61995	290.63	0.147039	0.26861	1.09134	2.33523	-2299.72	-3345.37			3.52213	7.83937	3.91272	4.07898
	1.56564	5.27727	4.60078	4.86327	7.8326	12.6368	1.98027	5.81028	4.27293	3.82666	2.86527	5.75463	287.489	0.146942	0.268871	1.0898	2.33223	-2302.46	-3345.62			3.81456	8.44424	4.02116	4.14885
	1.61986	6.05213	4.55643	5.33953	8.14326	13.792	2.01434	5.93322	4.48206	3.97982	2.92739	5.99681	288.225	0.146177	0.268861	1.08949	2.33512	-2301.75	-3345.41			4.07614	9.0916	4.14321	4.30134
	1.63038	6.81277	4.57964	5.80454	8.30562	15.0968	2.04602	5.89229	4.61401	4.52858	2.95668	6.37021	282.862	0.145752	0.269246	1.09536	2.34156	-2298.94	-3345.06			4.34093	9.73567	4.1841	4.61849
	1.68309	7.65041	4.56825	6.24165	8.58737	16.2713	2.08772	5.8772	4.71699	5.10415	3.01028	6.58142	270.713	0.145767	0.268764	1.09942	2.34471	-2300.17	-3345.2			4.63392	10.3668	4.2273	4.89862
	1.7247	8.24881	4.62705	6.4832	8.92067	17.3369	2.12656	5.84957	4.87186	5.28388	2.99817	6.81338	259.335	0.14606	0.269175	1.10635	2.34056	-2303.09	-3345.44			4.86685	10.9136	4.28266	5.03181
	1.72335	8.52135	4.8299	6.73416	9.4333	18.5908	2.14781	6.04332	4.97963	5.51081	2.93561	7.09624	255.975	0.146271	0.269442	1.09985	2.34478	-2301.28	-3345.39			5.02486	11.5861	4.39026	5.18089
	1.73912	8.93446	4.99538	6.88821	9.8152	19.4889	2.17377	6.23502	5.21509	5.71694	2.94199	7.29576	259.135	0.146669	0.270044	1.10556	2.35489	-2298.35	-3345.1			5.22298	12.0641	4.5413	5.31823
	1.75213	9.37079	4.96383	7.21629	10.1706	20.1154	2.18909	6.4107	5.45438	6.04409	2.97577	7.58682	266.49	0.146109	0.270643	1.11215	2.36325	-2300.21	-3345.33			5.36225	12.5007	4.68472	5.53556
	1.75445	9.70545	5.11882	7.59924	10.4155	20.5549	2.18261	6.54046	5.50966	6.37374	2.89903	7.81325	277.685	0.145926	0.271774	1.11502	2.3737	-2302.29	-3345.62			5.52624	12.8565	4.74424	5.69534
	1.77702	9.902	5.16635	8.02738	10.6021	21.2677	2.17906	7.18543	5.65868	6.41856	2.84232	7.99648	287.161	0.146603	0.272479	1.12156	2.37895	-2299.05	-3345.4			5.61512	13.2991	5.00772	5.75246
	1.77683	10.0331	5.22524	8.3313	10.9305	21.7165	2.16993	7.45788	5.65603	6.65894	2.8121	8.05601	291.113	0.147283	0.273095	1.12859	2.38143	-2296.12	-3345.15			5.67838	13.6594	5.09461	5.84235
	1.77598	10.4887	5.38063	8.32816	11.2631	21.9429	2.17268	7.96059	5.76086	6.7757	2.78436	8.00864	296.715	0.14867	0.273421	1.13581	2.38208	-2297.92	-3345.38			5.88177	13.8447	5.29804	5.85623
	1.76502	11.0547	5.56458	8.25417	11.6809	21.8712	2.15084	8.54889	5.89806	6.91265	2.75604	7.87136	313.992	0.14964	0.274389	1.14227	2.38615	-2298.06	-3345.65			6.12809	13.9354	5.5326	5.84668
	1.75287	11.8809	5.78462	8.22294	12.3934	21.5627	2.13626	9.04575	6.11224	6.54582	2.66568	7.88604	335.387	0.149869	0.274641	1.14152	2.39131	-2293.03	-3345.49			6.47278	14.0597	5.76475	5.69918
	1.73618	12.6219	5.98289	8.3045	12.7148	21.2893	2.06793	9.80543	6.15062	6.54512	2.60955	7.72052	348.412	0.150068	0.27492	1.14566	2.4099	-2290.11	-3345.28			6.78032	14.1029	6.00799	5.62506
	1.75924	13.1416	6.02117	8.15129	12.9532	20.7189	2.05726	10.6143	6.15151	6.3765	2.62927	7.53643	356.254	0.150003	0.275039	1.15916	2.4299	-2292.11	-3345.59			6.97401	13.9411	6.27435	5.51407
	1.72301	13.4546	5.96934	7.98049	13.2655	20.0122	1.97	11.4621	6.16401	6.27682	2.61125	7.2785	365.333	0.150069	0.275187	1.16222	2.44973	-2290.91	-3345.76			7.04898	13.7527	6.53205	5.38886
	1.74552	13.5007	5.95965	7.86755	13.772	19.4028	1.93745	12.2781	6.09075	5.9616	2.61593	7.01785	377.493	0.150577	0.275541	1.15848	2.47202	-2285.71	-3345.49			7.06862	13.6808	6.76878	5.19846
	1.75991	13.5933	6.08284	7.90018	13.8723	18.7945	1.91289	12.9472	6.02612	5.82141	2.62041	6.78326	385.148	0.151063	0.275445	1.15839	2.49157	-2285.44	-3345.35			7.14536	13.5223	6.96208	5.07503
	1.74851	13.7395	6.27867	7.97145	14.3494	17.4792	1.86032	14.0745	5.91145	5.80205	2.60655	6.68049	391.744	0.151707	0.274745	1.16144	2.5107	-2289.21	-3345.6			7.25555	13.2667	7.28208	5.0297
	1.74999	13.6812	6.51924	8.05024	14.7169	16.3209	1.85611	16.0491	5.82705	5.66503	2.52929	6.69075	399.628	0.152036	0.274235	1.16301	2.5289	-2288.41	-3345.74			7.31681	13.0294	7.91074	4.96169
	1.77654	13.3257	6.87173	8.59844	14.9241	15.0653	1.82922	17.8462	5.6222	5.45286	2.46443	6.81525	398.768	0.151782	0.273708	1.16665	2.54421	-2285.26	-3345.48			7.32464	12.8626	8.43255	4.91085
	1.80064	12.5775	7.18804	8.9956	14.7766	13.9718	1.8294	19.8552	5.19932	5.19366	2.46518	7.08181	382.342	0.151851	0.273138	1.16411	2.55743	-2288	-3345.36			7.18873	12.5813	8.96131	4.91355
	1.80096	11.4565	7.44419	9.57292	14.7853	12.851	1.83873	21.0333	4.93471	5.33628	2.48841	7.43093	357.668	0.151453	0.273124	1.15634	2.56973	-2293.34	-3345.69			6.90054	12.4031	9.26891	5.08521
	1.80466	10.6135	7.69319	10.2988	14.8935	12.1341	1.87205	22.3901	4.68906	5.29134	2.60698	7.82917	339.875	0.15172	0.272723	1.15478	2.58123	-2292.86	-3345.73			6.70378	12.4421	9.6504	5.24249
	1.80729	10.0427	8.023	11.0216	14.6415	10.9911	1.88571	23.2174	4.36667	5.46302	2.6788	8.83414	337.778	0.151964	0.272738	1.15291	2.58702	-2290.73	-3345.39			6.62432	12.2181	9.82326	5.65865
	1.81817	9.54229	8.1976	12.005	14.6473	9.91885	1.89534	24.0373	4.00967	5.84005	2.8721	10.9849	340.103	0.152487	0.271739	1.15425	2.59442	-2295.2	-3345.3			6.51935	12.1904	9.98079	6.56568
	1.80972	8.88704	8.47026	13.5768	14.4128	8.88123	1.93582	24.8531	3.78453	6.59059	2.97111	13.2797	335.864	0.152857	0.271083	1.1608	2.5984	-2299.9	-3345.65			6.38901	12.2903	10.1911	7.61379
	1.82534	8.32495	8.66348	15.4124	14.0306	7.86699	2.00239	25.4236	3.50287	7.6154	3.29797	15.6393	314.733	0.152531	0.270688	1.17017	2.60951	-2297.74	-3345.53			6.27126	12.4367	10.3096	8.85088
	1.80582	7.6873	8.68791	17.4802	13.1499	7.15174	2.00186	25.6908	3.35935	9.57119	3.74321	19.1373	283.024	0.151834	0.270718	1.17407	2.6144	-2295.72	-3344.73			6.06034	12.594	10.3507	10.8172
	1.78413	7.1957	8.61336	19.6052	12.2847	6.71131	2.04648	26.5195	3.23859	13.7222	4.30811	22.2844	262.704	0.151226	0.270577	1.1795	2.6198	-2298.88	-3342.1			5.8644	12.8671	10.6015	13.4383
	1.79143	6.64448	8.46355	21.6888	11.6173	6.19116	2.20747	27.4561	3.21812	19.9788	5.05069	26.6481	260.831	0.150739	0.270931	1.18125	2.63476	-2300.56	-3337.19			5.63315	13.1658	10.9606	17.2258
	1.81343	6.11813	8.32365	24.1215	10.7442	5.86842	2.38065	28.3722	3.21967	27.8888	6.62182	29.4275	268.16	0.150363	0.271359	1.17978	2.64954	-2294.89	-3329.22			5.4184	13.5781	11.3242	21.3127
	1.85999	5.71781	7.9668	26.2594	9.63523	5.38652	2.5278	28.5277	3.20251	37.4104	7.95081	32.6238	273.527	0.149708	0.271591	1.18492	2.66004	-2181.58	-3319.84			5.18153	13.7604	11.4193	25.995
	1.99258	5.40262	7.7073	27.5487	8.55021	5.27399	2.79024	28.8918	3.22994	43.2878	9.91661	35.7473	274.318	0.149222	0.271907	1.1794	2.67494	-1911.57	-3306.52			5.03417	13.791	11.6373	29.6506
	2.11991	4.97007	7.60877	28.2608	7.7179	5.17409	3.03055	29.0276	3.32097	48.7181	11.5299	38.5119	274.473	0.148897	0.272481	1.17098	2.68827	-1599.92	-3284.54			4.89958	13.7176	11.7931	32.9199
	2.28552	4.63194	7.45472	28.6152	6.63289	5.17759	3.29249	28.3616	3.37285	53.0773	13.3306	41.1185	275.561	0.14866	0.273248	1.16792	2.69452	-1266.21	-3253.53			4.79072	13.4752	11.6756	35.8421
	2.48776	4.49698	7.3746	29.0216	5.67268	5.30031	3.54123	27.4496	3.33375	59.1312	14.9283	43.616	279.644	0.148572	0.273396	1.15821	2.70299	-918.919	-3205.18			4.78645	13.3315	11.4415	39.2251

## Sheet: P210 U3
	Ra Li	Oi Li	Oe Li	MF Li	ICO Li	LO Li	Ra Re	Oi Re	Oe Re	MF Re	ICO Re	LO Re	EKG	Kippwinkel	Rotwinkel	Kraft x	Kraft y	Druck li	Druck re			Bauch links	Rücken links	Bauch rechts	Rücken rechts
	2.79573	12.097	7.39358	78.1766	8.64583	13.9937	3.31766	15.9647	9.74446	100.341	16.0836	63.273	590.569	0.150309	0.351361	1.22145	3.64297	40	3692.41			7.42875	33.6054	9.67561	59.8991
	2.76705	12.2119	7.21505	77.5527	8.78172	15.3044	3.27572	15.0351	9.04926	100.883	16.314	61.8178	634.275	0.150075	0.351825	1.22766	3.63866	37	3703.87			7.39799	33.8796	9.12002	59.6715
	2.7111	12.4321	7.07187	76.1389	9.23471	16.7073	3.23087	14.8202	8.60771	100.726	15.9727	60.4014	685.4	0.150409	0.351961	1.23372	3.63719	0.950439	3715.51			7.40502	34.027	8.88626	59.0333
	2.69064	12.6199	7.24071	76.4256	10.0619	17.3814	3.21746	14.8014	7.88253	97.9632	15.5357	58.1128	748.384	0.150299	0.351929	1.23695	3.63757	11	3727.11			7.51708	34.6229	8.63379	57.2039
	2.73616	12.9777	7.4745	77.8844	10.595	18.2407	3.24364	14.5311	7.40819	92.3052	15.1525	55.7402	822.365	0.150294	0.351991	1.24417	3.6358	69.95	L			7.72946	35.5734	8.39429	54.3993
	2.75115	13.0805	7.97382	78.3353	11.0912	19.11	3.14336	14.5393	7.03283	88.6423	14.2903	53.8192	905.573	0.149877	0.352232	1.24964	3.62835	265.357	3749.87			7.93515	36.1788	8.23851	52.2506
	2.74845	13.1367	8.3438	78.9367	12.6852	20.2415	3.10823	14.188	6.89513	82.5419	13.7612	51.2729	998.5	0.149259	0.352838	1.25261	3.62402	361.925	3760.23			8.07631	37.2878	8.06378	49.192
	2.74974	12.8411	8.63991	78.0087	14.035	21.4468	3.02843	13.8612	6.59645	75.0398	12.7834	47.3798	1103.11	0.148572	0.352693	1.25038	3.61406	327.959	3769.7			8.07691	37.8302	7.82871	45.0677
	2.79894	12.4856	9.00176	75.6612	14.4963	22.7248	3.07746	13.6008	6.62319	67.7961	11.9731	42.5919	1214.38	0.14805	0.35253	1.24899	3.61267	205.831	3776.71			8.09543	37.6274	7.76715	40.787
	2.77022	12.2837	9.28623	73.333	14.8589	22.8767	3.0774	13.3813	7.20047	61.2528	11.003	38.2826	1328.61	0.14756	0.35262	1.24957	3.61569	31.0021	3779.6			8.11337	37.0229	7.88639	36.8461
	2.80531	11.9763	9.83331	71.2011	16.4224	22.8228	3.11584	13.2236	7.63238	54.4198	10.0431	34.1011	1444.18	0.14729	0.352423	1.24935	3.62012	-180.24	3778.76			8.20497	36.8154	7.99061	32.8547
	2.85616	11.482	10.3258	67.5768	17.7654	23.2391	3.10742	12.8722	7.66861	46.3072	9.28645	30.9077	1555.98	0.146846	0.352423	1.2444	3.6249	-407.045	3773.5			8.2213	36.1938	7.88273	28.8338
	2.87408	10.7238	10.7426	64.3135	18.2175	22.8647	3.08034	12.3871	7.72819	42.5457	8.32613	28.7428	1662.25	0.146077	0.352398	1.24308	3.62575	-644.44	3764.6			8.1135	35.1319	7.73186	26.5382
	2.89276	9.82475	11.2349	59.5644	18.2272	22.6839	3.07524	11.7627	7.72816	37.58	7.64422	26.3608	1754.12	0.145294	0.352342	1.24057	3.62465	-883.192	3750.06			7.98415	33.4918	7.52203	23.8617
	2.95465	8.8894	11.2334	55.2402	18.574	22.4687	3.04067	11.4065	7.71189	35.6332	7.04125	24.9644	1826.05	0.144903	0.351997	1.23612	3.62348	-1106.78	3732.71			7.69248	32.0943	7.38635	22.5463
	2.95055	7.85115	11.209	49.7904	19.0005	22.2504	2.99988	10.9066	7.7869	33.3722	6.60532	23.1395	1877.5	0.144622	0.351599	1.23151	3.62331	-1294.73	3711.87			7.33692	30.3471	7.23114	21.039
	2.92932	7.33135	10.9293	44.9109	18.7432	21.9561	2.98884	10.0307	7.7412	30.3096	6.2703	22.0108	1909.14	0.144271	0.351392	1.2212	3.62891	-1438.28	3688.9			7.06333	28.5367	6.92026	19.5303
	2.90566	7.41807	10.5805	39.9921	17.5632	22.3244	3.00531	9.26391	8.15673	27.0161	6.05187	21.3593	1918.27	0.143785	0.351198	1.21803	3.63407	-1543.9	3665.42			6.96807	26.6265	6.80865	18.1424
	2.84197	7.5155	10.1765	35.4245	16.9054	21.4159	2.96673	8.39937	8.35344	23.8147	5.86962	20.7005	1901	0.143952	0.351646	1.21918	3.63763	-1633.42	3640.98			6.84466	24.5819	6.57318	16.7949
	2.88419	7.75463	9.70297	32.8671	16.6279	20.8652	3.05648	8.00863	8.21979	19.3141	5.89513	20.1466	1857.14	0.143951	0.351999	1.22069	3.64165	-1708.64	3616.84			6.7806	23.4534	6.4283	15.1186
	2.85704	7.80742	9.2758	29.0765	15.8701	21.0181	3.05986	7.67998	7.98755	17.1882	5.8909	19.5381	1787.08	0.143884	0.352112	1.2183	3.65208	-1773.28	3594.34			6.64675	21.9883	6.24246	14.2057
	2.71626	7.87069	8.56819	25.3421	14.1786	21.626	2.98671	7.61672	7.69397	17.2644	6.04273	18.9445	1696.33	0.143863	0.35206	1.22211	3.65763	-1829.99	3576.25			6.38505	20.3822	6.09913	14.0839
	2.63992	8.27789	7.93193	22.2988	12.8664	21.1501	2.92315	7.67599	7.36033	17.7873	6.27784	18.2599	1587	0.144334	0.352124	1.22052	3.66552	-1875.91	3563.85			6.28325	18.7718	5.98649	14.1084
	2.59713	8.78911	7.16432	20.8831	12.3852	20.9259	2.92097	7.61642	7.56079	18.9107	6.94429	17.4268	1462.67	0.144504	0.352068	1.22139	3.67331	-1912.48	3555.46			6.18352	18.0647	6.03273	14.4272
	2.48611	9.17918	6.61509	19.3849	11.2409	21.1581	2.86889	7.84684	7.85868	20.6192	7.45036	16.5665	1334.13	0.144873	0.352286	1.21847	3.68165	-1941.82	3551.01			6.09346	17.2613	6.19147	14.8787
	2.40055	9.55311	6.25503	17.582	9.90101	21.3525	2.85001	7.6983	7.91578	21.9954	8.01214	15.7514	1206.7	0.144994	0.352549	1.21779	3.68778	-1969.88	3549.66			6.06956	16.2785	6.1547	15.253
	2.35012	9.99635	5.85084	16.5904	8.79378	20.8971	2.89949	7.74477	8.08481	23.0567	8.4281	15.4443	1084.82	0.14482	0.352786	1.20833	3.68879	-1997.65	3551.66			6.06577	15.4271	6.24303	15.643
	2.30341	10.3033	5.57389	16.1777	8.2193	19.6066	2.89464	7.92872	8.32348	24.471	8.76416	14.8701	968.639	0.144621	0.353253	1.20863	3.69336	-2023.51	3554.46			6.06021	14.6679	6.38228	16.0351
	2.24392	10.2374	5.49851	15.8679	7.78502	18.3641	2.87175	8.01335	8.65836	25.5697	9.24103	13.589	863.473	0.144681	0.353853	1.20593	3.70065	-2045.08	3557.5			5.99329	14.0057	6.51449	16.1333
	2.19913	10.2878	5.4781	14.9046	7.30887	17.5498	2.88371	7.91203	8.86586	26.1391	9.44357	11.8109	769.892	0.144367	0.353916	1.20373	3.70886	-2067.24	3561.86			5.98834	13.2544	6.55387	15.7978
	2.04292	10.1395	5.39266	14.0523	6.90654	16.3582	2.77271	7.66797	9.16253	26.644	9.86836	10.6888	696.034	0.144378	0.354244	1.20398	3.71287	-2092.03	3568.46			5.85837	12.439	6.5344	15.7337
	2.00239	10.1496	5.37752	13.0344	6.44183	14.6641	2.763	7.4391	9.738	26.5568	10.4966	10.0005	641.558	0.144475	0.355204	1.20279	3.71118	-2117.05	3575.07			5.84316	11.3801	6.6467	15.6846
	2.00279	10.0327	5.2602	12.6109	6.1933	12.943	2.85547	7.29634	10.4468	26.4035	10.8858	9.55493	600.775	0.144455	0.355391	1.20247	3.71352	-2140.47	3578.68			5.76522	10.5824	6.8662	15.6147
	1.97831	9.65225	5.12258	11.8487	5.83423	11.9668	2.92331	7.14522	11.5787	26.5588	11.1146	8.98479	565.93	0.144407	0.355177	1.1983	3.70473	-2163.79	3581.12			5.58438	9.88323	7.21575	15.5527
	1.97775	9.25129	5.01273	10.822	5.58949	10.6433	3.01087	7.00284	12.1624	25.9402	11.1902	8.37257	532.181	0.144794	0.355053	1.19439	3.69471	-2189.87	3583.28			5.41392	9.01829	7.39203	15.1676
	1.97314	8.9177	4.75097	9.852	5.44215	9.00294	3.17446	6.72845	12.7084	25.2443	11.2083	7.9879	497.992	0.144863	0.354457	1.19094	3.69528	-2217.7	3585.61			5.21394	8.09903	7.53709	14.8135
	1.93104	8.63471	4.77879	9.34509	5.17071	7.63769	3.31401	6.49162	13.3216	24.7772	10.9808	7.68396	464.185	0.144725	0.35451	1.19486	3.69325	-2245.16	3587.22			5.11485	7.3845	7.70908	14.4807
	1.92212	8.12817	4.74863	9.08108	4.98451	6.61567	3.4493	6.26911	13.9734	23.3677	10.8171	7.32832	432.84	0.145266	0.354543	1.19712	3.68926	-2272.69	3588.18			4.93297	6.89375	7.89727	13.8377
	1.92344	7.99294	4.71386	8.96935	4.9217	6.23385	3.57179	5.94548	14.1884	21.9328	10.5952	6.99689	404.62	0.145539	0.354312	1.19468	3.68642	-2301.48	3589.73			4.87675	6.7083	7.90188	13.175
	1.90208	7.7013	4.59704	9.01475	4.96743	6.17304	3.64505	5.82406	14.4862	20.8523	10.3201	6.83039	379.087	0.145701	0.353731	1.19263	3.68152	-2330.05	3591.9			4.73347	6.71841	7.98512	12.6676
	1.88338	7.54401	4.4397	8.87334	5.0014	5.96171	3.64468	5.529	14.6652	19.9826	10.1581	6.69096	356.564	0.145832	0.353554	1.19199	3.67179	-2356.4	3593.97			4.62236	6.61215	7.94631	12.2772
	1.8558	7.55926	4.33884	8.72925	4.98501	5.88576	3.59132	5.33509	14.5881	18.8729	9.58628	6.48855	337.783	0.14559	0.353161	1.18943	3.66634	-2379.73	3595.24			4.58463	6.53334	7.83818	11.6492
	1.86134	7.38795	4.28652	8.61529	5.18771	5.96698	3.62796	5.2927	14.4345	17.5748	8.87386	6.23504	325.337	0.145311	0.352622	1.18441	3.65999	-2402.03	3596.79			4.51194	6.59	7.78507	10.8946
	1.84778	7.25036	4.2911	8.49834	5.32952	6.11682	3.63645	5.2441	13.9274	15.5145	8.28544	5.9306	326.14	0.144656	0.352633	1.17994	3.65018	-2423.94	3598.76			4.46308	6.64823	7.60265	9.91018
	1.84266	7.10813	4.28494	8.40798	5.47839	6.43032	3.61979	5.21864	12.9783	13.743	7.61873	5.72652	335.818	0.143735	0.352692	1.17898	3.64664	-2442.44	3600.23			4.41191	6.77223	7.27224	9.02942
	1.79876	7.07733	4.22922	8.42786	5.74772	6.84597	3.52714	5.12978	12.4937	12.8027	6.97539	5.66198	354.136	0.143445	0.353042	1.17498	3.64024	-2456.56	3600.72			4.36844	7.00718	7.0502	8.48002
	1.77065	7.02136	4.25299	8.43702	5.85897	7.23387	3.38025	5.15758	12.0251	11.888	6.34655	5.70831	383.982	0.14301	0.353175	1.1698	3.63306	-2468.66	3601.09			4.34833	7.17662	6.85432	7.98095
	1.77574	7.15756	4.12242	8.49662	6.03991	7.72827	3.22081	5.22343	11.6235	11.2526	5.96227	5.71406	418.897	0.142648	0.352737	1.16963	3.62957	-2479.52	3602.32			4.35191	7.4216	6.68924	7.64298
	1.7652	7.28218	4.06961	8.57498	6.12572	8.33257	3.02127	5.23841	11.4902	10.2067	5.51392	5.66797	452.722	0.142441	0.35255	1.17447	3.62539	-2487.61	3603.34			4.37233	7.67776	6.58328	7.12954
	1.76944	7.20318	4.02772	8.72734	6.16807	8.96809	2.94064	5.44794	11.5016	9.70051	5.14319	5.72523	483.478	0.142509	0.352493	1.18195	3.62061	-2493.16	3603.61			4.33345	7.9545	6.63007	6.85631
	1.78404	7.28548	4.05347	8.86267	6.17415	9.87701	2.9416	5.69921	11.1567	9.57638	4.76518	5.87495	513.916	0.142709	0.352483	1.19439	3.61458	-2497.67	3603.69			4.37433	8.30461	6.59917	6.73884
	1.75441	7.31321	4.01303	9.13103	6.19075	10.6984	3.0378	5.92301	11.4765	9.28516	4.56295	6.02731	541.752	0.143217	0.352123	1.20112	3.60812	-2502.61	3604.93			4.36022	8.6734	6.81242	6.62514
	1.76606	7.37163	4.01386	9.65493	6.23924	11.5665	3.09534	6.22774	11.6287	9.14768	4.42274	6.26258	569.721	0.143028	0.351555	1.20333	3.59496	-2507.27	3606.48			4.38385	9.15355	6.98393	6.611
	1.76425	7.49567	4.06395	10.5618	6.06083	12.5334	3.07333	6.56777	11.9496	9.12976	4.34686	6.41598	594.387	0.143486	0.351199	1.20841	3.59218	-2510.22	3607.19			4.44129	9.71866	7.19689	6.63086
	1.75365	7.59397	4.06139	11.2207	6.08098	13.1141	3.00018	7.0372	12.192	8.83698	4.23201	6.83047	613.468	0.143807	0.351132	1.20929	3.59597	-2512.1	3607.72			4.46967	10.1386	7.40979	6.63315
	1.75144	7.61394	4.01375	11.5301	5.92546	13.6442	3.01053	7.40503	12.5575	8.7483	4.26357	7.04995	627.245	0.143918	0.351037	1.21382	3.6009	-2515.03	3609.3			4.45971	10.3666	7.65767	6.68728
	1.76801	7.69322	3.94484	11.6414	5.69068	14.0154	3.00612	7.76584	12.7215	8.76489	4.27231	7.25417	636.384	0.14435	0.350837	1.21668	3.60012	-2518.09	3611.68			4.46869	10.4491	7.83115	6.76379
	1.80362	7.60215	3.96175	11.9362	5.7338	14.1726	2.96401	7.94546	12.9495	8.84412	4.31718	7.51915	640.518	0.144992	0.35145	1.22052	3.60276	-2519.38	3613.23			4.45584	10.6142	7.95298	6.89348
	1.7895	7.48982	3.94165	12.0194	5.68344	14.2816	2.96183	8.20123	13.2172	9.04386	4.38049	8.17779	641.524	0.145391	0.351609	1.22269	3.60261	-2519.04	3614.28			4.40699	10.6615	8.12674	7.20072
	1.82362	7.33795	4.02345	12.2284	5.67368	14.2715	2.91079	8.56479	13.5054	9.27769	4.4145	9.14325	641.763	0.145905	0.351735	1.21701	3.61337	-2518.98	3616.31			4.39501	10.7245	8.327	7.61181
	1.82729	7.28054	3.99863	12.1977	5.57112	13.9398	2.88095	8.84007	13.4267	9.43058	4.55843	9.74893	641.559	0.145714	0.352242	1.2126	3.61889	-2519.04	3619.64			4.36882	10.5695	8.38258	7.91265
	1.82161	7.26638	4.00401	12.276	5.49653	13.5138	2.69918	9.40479	13.5006	9.73914	4.62262	10.8028	640.143	0.144828	0.352562	1.20687	3.62821	-2517.62	3622.12			4.364	10.4288	8.53486	8.3882
	1.82184	7.20392	4.0999	12.3199	5.43451	13.2685	2.58359	10.0398	13.5416	10.0604	4.74528	11.9913	638.398	0.144355	0.352803	1.20637	3.634	-2514.67	3623.73			4.37522	10.341	8.72167	8.9323
	1.83844	7.28624	4.10043	11.9992	5.32814	12.827	2.5351	10.5903	13.5426	10.5538	4.85847	13.7173	636.586	0.144029	0.35336	1.20618	3.63963	-2512.07	3625.84			4.40837	10.0514	8.88935	9.70984
	1.87333	7.40835	4.14022	11.4429	5.16214	12.0091	2.45318	10.7758	13.5454	11.0764	5.17476	15.1853	634.354	0.143554	0.353159	1.20593	3.64396	-2510.47	3629.5			4.47397	9.53804	8.92479	10.4788
	1.95134	7.38493	4.27036	10.7728	4.95906	11.6381	2.42752	11.106	13.7059	11.6754	5.64027	17.2825	630.182	0.143394	0.352918	1.19653	3.64541	-2508.47	3632.71			4.53554	9.12331	9.07981	11.5327
	2.01111	7.5129	4.46883	10.7245	4.86025	11.0164	2.39198	11.3749	14.4209	12.6595	6.26294	18.899	626.821	0.142979	0.353407	1.19555	3.64603	-2505.03	3634.17			4.66428	8.86705	9.39592	12.6071
	2.03761	7.94552	4.56732	10.521	4.75457	10.6072	2.3495	11.8706	15.1714	13.7932	7.02525	20.6992	624.577	0.142513	0.353675	1.19038	3.64482	-2501.5	3635.9			4.85015	8.6276	9.79717	13.8392
	2.09965	8.47394	4.70509	10.1117	4.5536	10.4235	2.38213	12.3635	15.4782	14.8435	8.05838	23.1068	621.872	0.142109	0.35394	1.18669	3.64452	-2499.07	3639.02			5.09289	8.36291	10.0746	15.3362
	2.13624	9.2221	4.83206	9.6716	4.40004	10.2244	2.39955	12.5454	16.5629	15.986	9.86451	26.5087	618.468	0.141506	0.353855	1.18986	3.6438	-2496.34	3641.88			5.3968	8.09869	10.5026	17.4531
	2.18037	10.0447	4.96724	9.41417	4.2043	10.1832	2.44398	12.6784	17.4687	16.9091	11.4546	28.9752	615.87	0.141236	0.353079	1.18697	3.64364	-2492.5	3643.02			5.73078	7.9339	10.8637	19.113
	2.20749	10.7076	5.06039	9.11752	4.08759	10.3392	2.53561	12.8756	18.0936	18.2844	12.542	30.5215	611.374	0.141349	0.352892	1.18684	3.64083	-2488.71	3643.77			5.99183	7.84812	11.1683	20.4493
	2.24835	11.2082	5.10642	8.91848	4.02969	10.5026	2.64434	12.7931	18.667	19.5493	14.49	32.0166	603.81	0.14209	0.353362	1.17997	3.63808	-2485.56	3645.78			6.18767	7.81691	11.3681	22.0186
	2.30932	11.8122	5.1867	8.43787	3.98424	10.6092	2.7101	12.5917	18.9178	20.8375	16.1611	32.7434	593.822	0.142282	0.354234	1.17427	3.63652	-2482.31	3648.64			6.43609	7.67712	11.4065	23.2473
	2.30245	12.6821	5.31429	8.30867	3.97729	10.875	2.73154	12.4909	19.0531	21.9146	17.2258	32.889	580.98	0.142847	0.355561	1.16316	3.63224	-2478.56	3650.03			6.76628	7.72033	11.4252	24.0098
	2.30376	13.9713	5.3604	8.15507	3.99561	11.3356	2.76966	12.5615	19.2225	22.9159	18.8521	33.5474	566.977	0.143636	0.356772	1.15428	3.629	-2474.14	3650.75			7.21181	7.82875	11.5179	25.1051
	2.29612	14.9356	5.35265	7.91036	4.00069	11.8206	2.77983	12.7769	19.4406	23.9725	20.3271	32.9686	553.642	0.144346	0.357593	1.15202	3.62996	-2470.22	3653.22			7.52813	7.91055	11.6658	25.7561
	2.30965	15.5745	5.36957	7.59182	3.96763	11.7962	2.83983	12.9636	19.2424	25.2199	21.2233	32.4183	537.38	0.144707	0.35802	1.14522	3.63899	-2466.71	3656.41			7.75124	7.78522	11.682	26.2872
	2.30432	15.9865	5.31461	7.59005	3.95918	12.3495	2.85111	13.1228	19.1344	26.0113	22.2695	31.2848	518.205	0.145089	0.358282	1.13737	3.6448	-2462.88	3657.92			7.86846	7.96623	11.7028	26.5219
	2.30947	16.361	5.28487	7.75999	3.97675	12.6891	2.86997	13.0259	19.0546	27.7937	22.8425	29.2628	496.341	0.14521	0.358565	1.12967	3.65145	-2458.51	3658.05			7.98512	8.14196	11.6502	26.633
	2.28148	16.757	5.28084	7.8936	4.00781	13.2954	2.89234	13.4998	18.1543	29.3231	22.8242	26.6653	472.412	0.145616	0.358743	1.13202	3.65778	-2454.29	3659.83			8.10643	8.39895	11.5155	26.2709
	2.28011	17.2927	5.45006	8.27295	4.31907	13.9696	2.84872	13.7776	18.0359	31.7986	23.0786	24.382	449.691	0.145939	0.3593	1.13665	3.66038	-2450.19	3662.97			8.34094	8.85387	11.5541	26.4197
	2.32598	18.024	5.78612	8.5229	4.51207	15.325	2.77905	14.0283	17.6086	33.0391	22.9235	22.4508	431.922	0.146187	0.35901	1.14675	3.65704	-2445.14	3664.84			8.71204	9.45331	11.472	26.1378
	2.33721	19.173	6.25201	9.21017	4.76355	16.3289	2.76412	14.2713	17.1909	36.9859	22.4355	20.25	419.083	0.146182	0.357807	1.14965	3.65721	-2439.13	3664.94			9.25408	10.1009	11.4088	26.5571
	2.37658	20.0323	6.46206	10.1943	5.31735	17.6235	2.7615	14.4321	18.0996	40.3707	22.451	18.4739	412.158	0.146185	0.357491	1.1548	3.6544	-2432.84	3665.34			9.62365	11.045	11.7644	27.0985
	2.3987	20.8646	6.65912	11.1364	5.93775	19.3374	2.78055	14.4837	19.2462	45.4244	22.0132	16.6026	408.308	0.145826	0.356627	1.16202	3.65509	-2425.67	3667.09			9.97414	12.1372	12.1702	28.0134
	2.40093	21.0198	7.04482	12.7829	6.7834	21.2038	2.7809	14.3749	19.5596	50.7611	21.1769	15.1672	399.795	0.145613	0.35608	1.16739	3.65493	-2416.98	3668.19			10.1552	13.59	12.2384	29.0351
	2.41159	21.4851	7.37518	14.8382	7.98318	24.2184	2.85166	14.2991	20.8516	55.9656	20.533	14.7211	387.825	0.146028	0.35585	1.17239	3.65004	-2406.99	3667.84			10.424	15.6799	12.6675	30.4066
	2.42077	22.1067	7.57723	19.4817	8.82791	26.7428	2.82025	14.0934	22.0208	61.5886	19.8143	14.9083	378.204	0.146046	0.355371	1.18301	3.64791	-2395.88	3667.79			10.7016	18.3508	12.9781	32.1037
	2.46594	22.74	7.85099	24.5301	9.88247	31.0733	2.93087	13.8532	22.8916	67.1306	18.5423	15.6357	373.341	0.145662	0.35551	1.20279	3.64705	-2383.97	3669.95			11.019	21.8286	13.2252	33.7695
	2.54366	23.1921	8.23004	30.8215	11.2943	34.5591	3.03449	13.7733	23.321	72.2747	17.7728	16.5048	372.524	0.145876	0.35566	1.22083	3.64226	-2371.34	3672.02			11.3219	25.5583	13.3763	35.5174
	2.61834	23.5226	8.54456	39.2917	12.7405	37.4035	3.10449	13.5356	24.2633	76.0601	16.8803	17.6345	371.446	0.145765	0.355756	1.23821	3.63588	-2357.04	3672.18			11.5618	29.8119	13.6345	36.8583
	2.64745	23.8014	8.76525	48.7433	14.5805	40.8609	3.17256	13.4052	25.4843	81.4404	15.8392	18.6004	366.774	0.145021	0.3562	1.25008	3.63439	-2340.73	3671.54			11.738	34.7282	14.0207	38.6267
	2.74236	23.9092	8.96506	56.9014	16.6083	44.9112	3.27411	12.985	26.3077	86.5214	15.0113	19.7467	357.974	0.144749	0.357213	1.26373	3.63625	-2322.96	3676.18			11.8722	39.4736	14.1889	40.4265
	2.86128	23.8837	9.1774	63.9593	18.8507	50.2993	3.44715	12.8734	26.7951	91.5202	13.9339	21.4397	344.99	0.14437	0.358206	1.2784	3.64072	-2303.31	3698.27			11.9741	44.3698	14.3719	42.2979
	2.94101	23.5354	9.416	69.9078	20.9771	53.4224	3.48652	12.6991	27.1509	95.7465	12.9142	22.278	330.698	0.143994	0.358698	1.28909	3.63933	-2280.95	3756.16			11.9641	48.1024	14.4455	43.6462
	2.99107	23.4988	9.6755	75.667	22.776	56.6497	3.55828	12.6657	27.6267	101.461	12.2046	23.0741	318.655	0.144007	0.360067	1.29842	3.63553	-2256.59	3847.65			12.0551	51.6976	14.6169	45.58
	3.03117	23.8496	9.89041	82.7206	24.1916	60.8885	3.64689	12.681	28.5102	103.502	11.4308	24.3421	311.749	0.1433	0.360875	1.31115	3.63275	-2230.23	3955.35			12.257	55.9336	14.946	46.425
	3.11551	24.0367	10.0385	88.6319	25.8653	63.1904	3.69672	12.2179	28.1214	103.782	11.29	25.6912	305.605	0.142379	0.361672	1.32527	3.62918	-2200.87	4072.91			12.3969	59.2292	14.6787	46.9211
	3.16779	23.3366	10.1531	90.7897	27.1317	64.5541	3.76009	12.1145	28.5172	105.944	11.1586	26.5693	297.694	0.141908	0.362401	1.3331	3.62587	-2169.08	4191.33			12.2192	60.8252	14.7972	47.8905
	3.19733	23.1501	10.1665	92.8342	28.0809	64.9382	3.79685	11.9023	29.3506	106.163	11.421	27.032	289.294	0.141253	0.362684	1.33955	3.61751	-2133.69	4312.44			12.1713	61.9511	15.0166	48.2055
	3.21791	22.3206	10.2501	93.4189	28.7119	64.8406	3.83074	11.6656	30.1456	104.567	11.8053	26.7102	281.34	0.140792	0.363112	1.34017	3.61518	-2097.93	4429.59			11.9295	62.3238	15.214	47.6942
	3.21849	21.9732	10.0638	92.1646	28.9713	64.5305	3.92239	11.7242	30.7192	104.667	12.5194	26.4128	273.859	0.140685	0.363659	1.34346	3.61194	-2060.65	4550.69			11.7518	61.8888	15.4553	47.8663
	3.22966	21.4592	9.91032	89.3362	28.493	63.2551	4.04319	11.9262	30.8709	100.969	13.0736	26.2809	269.263	0.140859	0.363579	1.33759	3.61057	-2023.07	4669.03			11.533	60.3614	15.6134	46.7745
	3.21062	20.5574	9.5311	85.5005	27.9902	60.2044	4.11663	12.0272	31.1133	97.1356	13.8224	25.7143	264.768	0.140673	0.363368	1.32982	3.6096	-1986.28	4763.1			11.0997	57.8984	15.7524	45.5574
	3.14228	20.0412	9.21853	81.3036	26.893	56.6356	4.20616	12.3072	30.8915	93.4874	14.3629	24.7901	260.82	0.140666	0.362675	1.32592	3.60766	-1950.95	4809.24			10.8007	54.9441	15.8016	44.2134
	3.14375	19.1634	8.67278	77.7887	25.6074	54.0404	4.37746	12.0934	30.9668	87.7419	15.1137	23.9687	258.295	0.140257	0.361857	1.32372	3.60963	-1918.65	4790.44			10.3267	52.4789	15.8125	42.2748
	3.18895	17.6845	8.2613	72.6334	24.0221	50.2323	4.54737	12.0515	29.9676	79.4605	15.5101	23.4209	254.668	0.140011	0.361459	1.31362	3.61724	-1889.35	4724.52			9.7116	48.9626	15.5221	39.4638
	3.18623	16.4674	7.7688	65.7059	22.2687	44.744	4.64841	11.8365	28.6769	75.8631	16.4622	21.4689	249.037	0.140177	0.360815	1.30265	3.61995	-1864.31	4646.15			9.14081	44.2396	15.0539	37.9314
	3.12926	15.5483	7.39942	58.621	20.0213	41.1717	4.74061	11.6971	28.2751	69.7208	17.0346	19.9733	244.434	0.140379	0.36012	1.29185	3.62199	-1844.26	4558.27			8.69234	39.938	14.9043	35.5762
	3.14541	14.8699	7.00243	54.0594	18.2951	36.2098	4.79018	11.4436	27.1271	63.0534	17.7724	19.1226	242.726	0.140492	0.35951	1.28426	3.61829	-1830.25	4458.77			8.33925	36.1881	14.4536	33.3161
	3.10018	14.1409	6.47271	47.3799	16.2039	33.4754	4.777	11.2977	25.8867	58.1585	18.0968	18.6011	243.943	0.140849	0.358759	1.277	3.61362	-1822.84	4357.03			7.9046	32.3531	13.9872	31.6188
	3.02591	13.1242	5.996	41.6803	14.8096	31.0096	4.77273	10.8019	24.1418	52.77	18.3703	18.2494	246.536	0.140972	0.358451	1.27282	3.61389	-1821.99	4245.81			7.38202	29.1665	13.2388	29.7965
	2.9173	12.1605	5.70322	36.394	13.3554	27.2617	4.69658	10.2444	22.5866	47.1614	18.4512	17.8285	250.968	0.141205	0.358252	1.26295	3.6127	-1827.61	4130.92			6.92701	25.6704	12.5092	27.8137
	2.83159	11.1691	5.29314	32.0067	12.2823	25.3237	4.65627	9.74636	20.9872	42.2603	18.0093	17.827	256.103	0.14173	0.358264	1.25758	3.61311	-1839.03	4024.47			6.43129	23.2042	11.7966	26.0322
	2.72486	10.0607	4.81615	29.4678	11.3101	23.7534	4.55209	8.99793	19.9688	39.3135	17.5094	18.0597	262.523	0.141533	0.358213	1.25089	3.6159	-1855.46	3935.88			5.86722	21.5104	11.1729	24.9609
	2.63757	8.79067	4.48466	26.0681	10.2118	22.3701	4.41658	8.59623	18.5222	36.1704	17.1554	18.1827	268.144	0.141761	0.358227	1.244	3.6216	-1876.53	3871.41			5.3043	19.55	10.5117	23.8362
	2.50826	8.28716	4.17228	22.6065	9.39023	20.0842	4.30083	8.56574	17.3561	32.256	16.5491	18.0006	273.387	0.142124	0.357806	1.24806	3.62274	-1900.99	3834.04			4.98923	17.3603	10.0742	22.2686
	2.41164	7.7138	3.96101	18.9405	8.6753	18.6445	4.14962	8.54541	16.7349	29.6995	15.7987	18.1885	283.267	0.142471	0.357407	1.24846	3.62402	-1927.04	3808.11			4.69548	15.4201	9.80996	21.2289
	2.33567	7.0486	3.74693	15.8694	7.90965	17.1911	3.99389	8.69013	15.5223	26.768	14.8679	18.1635	297.894	0.142954	0.356902	1.24577	3.62172	-1951.99	3784.55			4.37706	13.6567	9.40211	19.9331
	2.297	6.93916	3.72683	13.4894	7.24158	16.4097	3.8604	8.85441	14.5171	24.3744	13.7331	17.5036	314.692	0.14358	0.356377	1.24727	3.62375	-1976.47	3765.23			4.321	12.3802	9.07731	18.537
	2.28824	6.78977	3.84724	13.0932	6.86135	15.4412	3.7104	9.30066	13.4074	22.7639	12.6733	16.5697	329.181	0.143586	0.356336	1.24477	3.62326	-1999.91	3754.9			4.30841	11.7986	8.80616	17.3356
	2.24634	6.76636	3.94735	12.8573	6.48399	14.5032	3.59739	9.75934	11.9719	19.9787	11.5408	15.8553	341.655	0.144121	0.355766	1.24329	3.62292	-2020.67	3748.55			4.32002	11.2815	8.44289	15.7916
	2.24941	6.73459	4.01895	12.8193	6.18789	13.3846	3.56907	10.1754	11.0873	17.7002	10.3748	15.4419	355.351	0.143955	0.355496	1.24058	3.62072	-2037.75	3748.82			4.33432	10.7972	8.27727	14.5056
	2.2956	6.88267	4.20444	12.6072	5.97736	12.1225	3.52584	10.7689	10.2178	16.1388	9.46066	14.6246	368.5	0.143988	0.354124	1.2439	3.62168	-2051.98	3749.62			4.46091	10.2357	8.17083	13.408
	2.3292	7.12462	4.30152	12.3346	5.85725	11.1123	3.50046	11.3318	9.1803	14.9058	9.05848	13.7893	379.621	0.143604	0.353953	1.24397	3.62279	-2063.5	3752.21			4.58511	9.76807	8.00418	12.5845
	2.41828	7.12275	4.41601	12.2286	5.74437	10.1915	3.54024	11.7339	8.45951	13.6244	8.50602	13.167	389.16	0.143712	0.352971	1.24448	3.6283	-2072.03	3755.26			4.65234	9.38814	7.91123	11.7658
	2.49054	7.27426	4.52561	12.2801	5.60507	9.24942	3.51797	12.3002	7.83479	12.3735	8.0929	12.8282	395.17	0.1436	0.352777	1.24649	3.62887	-2077.11	3757.38			4.76347	9.04487	7.88431	11.0982
	2.51211	7.23389	4.549	12.1873	5.5064	8.44715	3.42365	12.4988	7.30234	11.6076	7.69295	12.4965	397.957	0.143691	0.352515	1.24465	3.62586	-2080.87	3758.98			4.765	8.71362	7.74161	10.599
	2.55061	7.18799	4.62356	11.9368	5.40434	7.76153	3.4004	12.4397	6.84913	10.9092	7.43461	12.1959	398.679	0.143436	0.35258	1.25151	3.62301	-2085.08	3758.52			4.78739	8.36756	7.56307	10.1799
	2.55013	7.31165	4.64641	11.4786	5.3192	7.11981	3.42563	12.3726	6.38887	10.1691	7.34733	12.1834	398.663	0.143497	0.353119	1.25401	3.62399	-2089.07	3757.45			4.83606	7.97255	7.39569	9.89995
	2.53724	7.24115	4.65031	11.3534	5.26826	6.56487	3.39529	12.2651	6.07937	9.82505	7.00727	12.4544	398.448	0.143563	0.353318	1.25376	3.62665	-2092.02	3756.57			4.80957	7.72886	7.24658	9.76224
	2.477	6.99713	4.59686	11.1923	5.10605	6.05686	3.39348	11.8452	5.9847	9.55896	6.93499	12.8404	398.045	0.143679	0.353712	1.25133	3.63526	-2094.48	3756.01			4.69033	7.45173	7.07445	9.77812
	2.51266	7.09113	4.62366	11.5644	5.06515	5.87459	3.41548	11.6229	5.87902	9.84393	6.81444	13.3171	397.687	0.143856	0.354239	1.25035	3.64451	-2097.98	3752.48			4.74248	7.50138	6.97248	9.99183
	2.53782	7.06854	4.61041	11.3488	4.93281	5.84739	3.41891	11.6635	5.87527	10.1084	6.69943	13.5606	396.804	0.143642	0.354816	1.24745	3.65637	-2102.19	3747.56			4.73892	7.37634	6.98588	10.1228
	2.51267	6.92059	4.51977	11.8851	4.85171	5.77602	3.34063	11.1801	5.81036	10.3628	6.72535	14.0321	396.422	0.14405	0.355193	1.24606	3.66381	-2105.68	3743.97			4.65101	7.50427	6.77703	10.3734
	2.44926	6.86349	4.53664	12.2253	4.89861	5.79678	3.26492	10.6607	5.63373	10.4634	6.4549	14.6073	398.222	0.144358	0.354865	1.2465	3.66752	-2108.33	3739.74			4.61646	7.64021	6.51979	10.5085
	2.39455	6.64862	4.51989	12.5781	5.0152	5.82596	3.22623	10.0928	5.50469	10.7237	6.3939	14.5457	403.024	0.14508	0.35535	1.23626	3.6715	-2111.61	3734.16			4.52102	7.80641	6.27457	10.5544
	2.39642	6.37679	4.49431	12.8757	5.085	5.86554	3.18724	9.52574	5.3904	10.9212	6.43723	14.5498	411.538	0.145377	0.355117	1.22989	3.67215	-2115.92	3726.77			4.42251	7.94208	6.03446	10.6361
	2.36521	6.16518	4.60924	13.426	5.25567	5.9276	3.10446	9.32304	5.39129	10.9363	6.57191	14.9133	421.542	0.145604	0.355435	1.22661	3.66942	-2119.47	3720.99			4.37988	8.20309	5.9396	10.8072
	2.35025	6.02213	4.58899	13.5791	5.42275	5.99542	3.01615	9.179	5.38681	11.331	6.61239	14.9304	431.615	0.146012	0.355249	1.22551	3.66747	-2122.19	3715.75			4.32046	8.33242	5.86065	10.9579
	2.36127	5.62675	4.66637	13.551	5.50013	6.15688	2.95674	8.87528	5.42689	11.4528	6.71206	15.0721	440.952	0.145988	0.354918	1.23045	3.66057	-2125.69	3709.59			4.21813	8.40268	5.75297	11.079
	2.37345	5.4382	4.79812	13.194	5.5859	6.30291	2.99777	8.76586	5.33402	11.6345	6.77113	15.0426	451.325	0.146178	0.354515	1.23138	3.6533	-2130.35	3700.04			4.20326	8.36092	5.69921	11.1494
	2.40319	5.2039	4.91579	12.78	5.7678	6.60122	3.02868	8.67364	5.25498	11.5937	6.89948	14.9923	463.746	0.146128	0.354052	1.23582	3.64228	-2134.57	3691.54			4.17429	8.383	5.65243	11.1618
	2.47204	4.9386	5.0168	12.2789	5.91051	6.72553	3.00227	8.32328	5.24238	11.4379	7.03204	14.6282	473.859	0.146575	0.354521	1.24259	3.62501	-2137.36	3685.51			4.14248	8.30498	5.52264	11.0327
	2.47266	4.74242	5.08177	11.6761	5.95479	6.82067	2.96949	7.9204	5.11557	11.0715	7.15085	14.1645	483.028	0.147101	0.354419	1.24504	3.61464	-2140.44	3679.05			4.09895	8.15053	5.33516	10.7956
	2.51436	4.6211	5.28152	10.7781	6.00718	6.94666	2.94897	7.70034	5.0997	10.9995	7.18161	13.3207	493.757	0.147208	0.355131	1.24747	3.60342	-2144.95	3671.48			4.139	7.91065	5.24967	10.5006
	2.52809	4.43979	5.44143	10.3679	6.05442	7.34361	2.94573	7.81427	5.15807	10.891	7.22823	12.87	500.794	0.147656	0.355379	1.25315	3.58938	-2149.16	3662.13			4.13644	7.92198	5.30602	10.3297
	2.54655	4.37565	5.47376	9.82416	5.96456	7.45826	2.90087	8.2725	5.23805	10.7947	7.15648	12.5592	500.236	0.147705	0.355716	1.25742	3.57642	-2151.74	3654.58			4.13199	7.749	5.47048	10.1701
	2.58026	4.34354	5.62397	9.37391	5.88329	7.77366	2.89558	8.4902	5.22648	10.6967	6.98073	11.7451	495.868	0.148398	0.35566	1.25858	3.56747	-2153.89	3648.84			4.18259	7.67695	5.53742	9.80752
	2.57981	4.28465	5.63754	8.56432	5.98671	7.98658	2.8801	8.4364	5.28579	10.5418	6.87417	10.7226	491.103	0.148846	0.355669	1.25414	3.57149	-2157.62	3640.73			4.16733	7.51254	5.5341	9.37952
	2.59805	4.38518	5.73103	8.11617	5.98005	8.11706	2.92664	8.45312	5.46324	10.2513	6.86107	9.95047	485.561	0.149142	0.355673	1.24928	3.5743	-2161.33	3634.09			4.23809	7.40442	5.61433	9.02095
	2.60145	4.58835	5.71892	7.77994	5.98866	8.22676	2.89859	8.56489	5.58224	10.2134	6.71891	9.37104	479.022	0.149437	0.356048	1.24595	3.57451	-2163.42	3629.23			4.30291	7.33179	5.68191	8.76779
	2.62328	4.81309	5.73052	7.63831	5.98664	8.54354	2.8477	8.71576	5.89731	9.89179	6.65197	8.72598	469.403	0.149677	0.356122	1.24245	3.57817	-2164.65	3627.34			4.38896	7.3895	5.82026	8.42325
	2.59208	4.93466	5.70388	7.51061	5.81989	8.6682	2.80605	8.77778	6.19693	9.71833	6.39032	8.06663	455.667	0.14996	0.355793	1.24395	3.57957	-2167.36	3624.55			4.4102	7.3329	5.92692	8.05843
	2.53822	5.10226	5.65231	7.20562	5.76328	9.18743	2.75103	8.9043	6.29873	9.54572	6.2937	7.73329	436.707	0.150085	0.355205	1.24001	3.58492	-2170.58	3619.77			4.43093	7.38544	5.98469	7.85757
	2.5218	5.22817	5.76522	7.00628	5.69557	9.66815	2.74826	9.04034	6.61194	9.38331	6.0784	7.54643	414.54	0.150479	0.354419	1.23325	3.58278	-2171.98	3614.98			4.50507	7.45667	6.13351	7.66938
	2.50894	5.39863	5.75895	6.96402	5.44079	10.3049	2.77265	9.22803	6.93252	9.16223	5.89134	7.2079	393.044	0.150831	0.354463	1.22475	3.5841	-2171.96	3613.84			4.5555	7.5699	6.31107	7.42049
	2.4757	5.57151	5.7428	6.81655	5.36647	10.724	2.73362	9.26498	7.59836	9.05709	5.75701	6.78878	373.732	0.150943	0.354235	1.21939	3.58913	-2173.03	3612.69			4.59667	7.63567	6.53232	7.20096
	2.39327	5.7475	5.78402	6.83195	5.48292	11.5313	2.75218	9.0961	8.15878	8.77985	5.65643	6.63977	356.64	0.150831	0.354009	1.21413	3.58974	-2175.27	3610			4.6416	7.94871	6.66902	7.02535
	2.33338	6.11392	5.92227	6.84919	5.54665	12.1046	2.75143	9.11911	8.94515	8.57567	5.61409	6.73582	338.536	0.150423	0.354673	1.219	3.59036	-2176.03	3607.54			4.78986	8.16681	6.93856	6.97519
	2.30091	6.37556	6.17427	6.89082	5.61788	12.5611	2.7404	9.38557	9.38717	8.46847	5.5791	6.8592	317.824	0.150673	0.355027	1.21519	3.60115	-2174.74	3604.98			4.95025	8.35659	7.17104	6.96892
	2.19323	6.72427	6.33526	7.03807	5.73459	12.9986	2.66452	9.72508	10.1596	8.15607	5.43301	6.9852	296.74	0.150502	0.355309	1.2175	3.61495	-2174.17	3600.71			5.08425	8.59043	7.51641	6.85809
	2.13913	7.05731	6.65009	7.13562	5.88626	14.2107	2.69013	10.0878	11.2968	7.91237	5.3551	7.45221	278.481	0.150828	0.355883	1.22012	3.62772	-2175.44	3595.15			5.28217	9.07752	8.02491	6.90656
	2.10942	7.28913	7.04477	7.22304	6.06368	15.1047	2.70268	10.6028	11.8478	7.78797	5.25539	8.0426	262.766	0.150702	0.356906	1.2167	3.63845	-2175.8	3588.74			5.48111	9.46379	8.38442	7.02865
	2.07784	7.72795	7.34961	7.2898	6.28364	16.234	2.71508	11.1725	12.6314	7.62548	5.19753	8.67777	249.55	0.150355	0.358121	1.21428	3.64596	-2174.02	3585.04			5.71846	9.93582	8.83966	7.16693
	2.0673	8.09976	7.84815	7.44213	6.51018	16.9171	2.7594	11.6059	13.3537	7.58401	5.07229	9.14662	241.327	0.150541	0.359366	1.2169	3.65675	-2172.69	3579.55			6.00507	10.2898	9.23965	7.26764
	2.03695	8.63758	8.17644	7.54841	6.56791	17.892	2.70716	11.9856	13.9879	7.47531	5.0139	9.85702	232.279	0.150231	0.360201	1.22114	3.66307	-2173.49	3572.92			6.28366	10.6694	9.5602	7.44874
	2.02798	9.25266	8.34792	7.59502	6.87028	18.5467	2.70485	12.5061	14.618	7.45103	4.92002	10.283	221.509	0.149888	0.360209	1.22563	3.67328	-2174.11	3565.59			6.54285	11.004	9.94297	7.55136
	2.00773	9.98797	8.73891	7.89373	7.17103	19.609	2.68922	12.8977	14.9968	7.35509	4.79745	10.9642	210.742	0.149599	0.360384	1.22856	3.68192	-2172.54	3561.69			6.91154	11.5579	10.1946	7.70558
	1.99342	10.3288	9.08215	7.98656	7.41795	20.9849	2.67688	13.479	15.3087	7.22787	4.80199	11.264	203.62	0.149603	0.361152	1.23001	3.68685	-2170.87	3557.43			7.1348	12.1298	10.4882	7.76461
	1.98652	10.891	9.31753	8.22575	7.67363	21.9262	2.68925	14.0298	15.6245	7.16111	4.71261	11.8674	201.407	0.149754	0.360703	1.22626	3.69635	-2171.46	3550.84			7.39835	12.6085	10.7812	7.91372
	1.97564	11.5623	9.80584	8.33697	8.35657	22.4698	2.67096	14.5693	15.898	7.1647	4.58757	12.3928	205.248	0.150039	0.360632	1.22355	3.70012	-2172.91	3545.11			7.78125	13.0544	11.0461	8.04836
	1.99479	11.927	10.1667	8.55383	9.05439	22.7374	2.6256	15.1348	15.5764	7.16649	4.48422	12.7358	210.269	0.150114	0.360446	1.22015	3.70514	-2172.04	3541.76			8.02947	13.4485	11.1122	8.12883
	1.98245	12.1249	10.3679	8.8189	9.51519	22.5298	2.56749	15.8399	15.6262	7.18886	4.38723	12.7717	216.438	0.149888	0.359951	1.21452	3.71288	-2170.11	3539.41			8.15841	13.6213	11.3445	8.11592
	2.0243	12.3873	10.7454	8.93688	10.1395	22.6071	2.60041	16.0927	15.8113	7.25618	4.28536	13.0623	224.733	0.150175	0.359739	1.22033	3.7119	-2170.68	3535.46			8.38567	13.8945	11.5015	8.20127
	1.99559	12.3693	11.195	9.21595	10.7261	22.4914	2.58228	16.285	15.6566	7.41171	4.2451	13.0502	232.672	0.150095	0.359824	1.22909	3.71921	-2172.51	3532.56			8.51995	14.1445	11.5079	8.23569
	1.99457	12.4449	11.3266	9.80126	11.0178	21.7532	2.55205	16.7098	15.6722	7.65399	4.1115	13.1438	241.62	0.149769	0.35968	1.24021	3.721	-2172.18	3532.7			8.58867	14.1907	11.6447	8.30311
	2.01671	12.4619	11.6368	11.0309	11.5293	21.0359	2.59203	16.8668	15.4585	7.89034	4.0325	13.3601	256.283	0.150022	0.359296	1.24588	3.72176	-2170.36	3533.48			8.70516	14.532	11.6391	8.42764
	1.98081	12.4252	12.1265	12.2844	11.9515	20.3778	2.53581	17.4639	15.6048	8.44229	4.05093	13.5408	270.899	0.149958	0.359139	1.24859	3.72242	-2170.74	3534.57			8.84417	14.8712	11.8682	8.67801
	2.0193	12.2217	12.2976	14.8227	12.379	19.2011	2.51469	17.7732	15.4907	9.13549	4.17204	13.7207	283.471	0.150001	0.358804	1.2536	3.72136	-2172.82	3534.98			8.84622	15.4676	11.9262	9.0094
	2.03592	12.2039	12.6821	17.3093	12.6434	17.5231	2.48735	18.0319	15.0751	9.92089	4.35783	13.9218	295.654	0.149866	0.358334	1.25292	3.72603	-2173.28	3537.29			8.97398	15.8252	11.8648	9.40018
	2.03324	12.2167	13.0803	21.4693	12.8796	16.242	2.48524	18.1435	15.4534	10.9514	4.56439	14.4905	309.684	0.149681	0.358344	1.26094	3.72272	-2171.9	3541.63			9.11005	16.8636	12.0274	10.0021
	2.02728	12.0458	13.1976	29.5024	13.0291	15.2135	2.52468	17.9495	15.6064	12.2707	4.9069	15.2903	323.592	0.149424	0.357921	1.26189	3.71766	-2171.69	3546.76			9.09024	19.2483	12.0269	10.8226
	2.07104	12.3624	13.4642	37.1083	13.0197	14.2188	2.57822	17.9769	15.8094	13.6167	5.1644	16.3792	335.793	0.149438	0.357324	1.26774	3.71349	-2173.38	3551.32			9.29919	21.4489	12.1215	11.7201
	2.11206	12.5164	13.7419	41.45	12.8805	13.3749	2.62108	18.1802	15.7845	14.9209	5.58877	18.3233	348.512	0.149294	0.356737	1.27251	3.71254	-2174.45	3557.39			9.45677	22.5685	12.1952	12.9443
	2.11001	12.6171	13.9441	47.2828	12.5874	12.2631	2.61924	18.38	15.574	16.3801	6.20175	20.2971	362.924	0.149335	0.356179	1.27873	3.71455	-2173.12	3563.61			9.55709	24.0445	12.1911	14.293
	2.15967	12.7544	13.7473	52.34	12.3391	11.6532	2.69708	18.5663	15.1001	18.6797	6.61039	22.3417	380.486	0.14987	0.355371	1.27736	3.71198	-2171.96	3570.06			9.5538	25.4441	12.1212	15.8773
	2.24437	12.7368	13.6529	56.9998	12.2964	11.3529	2.78434	18.9364	14.9105	21.0995	7.29211	24.2596	400.961	0.150518	0.355504	1.27743	3.70914	-2173.2	3576.79			9.54469	26.883	12.2104	17.5504
	2.29829	12.7358	13.3976	63.8405	11.9879	11.2636	2.90656	19.0728	14.8815	24.6352	7.93328	27.2601	418.992	0.150754	0.355023	1.27935	3.70923	-2174.96	3584.03			9.47723	29.0307	12.2869	19.9429
	2.38065	12.794	12.8684	68.1536	11.5334	10.8876	3.08197	19.1712	14.7351	29.4916	8.67547	32.5864	437.573	0.151091	0.354903	1.27884	3.70979	-2173.9	3592.25			9.34769	30.1916	12.3294	23.5845
	2.44558	12.9439	12.5249	72.5871	11.0437	10.479	3.16784	19.2848	14.4151	34.4251	9.5681	37.4403	458.671	0.151132	0.354399	1.27331	3.70122	-2171.84	3601.16			9.3048	31.3699	12.2892	27.1445
	2.57683	13.135	12.0418	75.5979	10.6445	10.3111	3.26103	18.9916	14.5064	42.1494	10.4715	42.35	479.111	0.150976	0.354361	1.2702	3.69664	-2172.44	3609.43			9.25121	32.1845	12.253	31.657
	2.62726	12.8482	11.4523	76.6249	9.90802	10.438	3.31826	18.7353	13.7675	50.6034	11.4028	46.3869	497.923	0.151235	0.353934	1.26294	3.6884	-2174.36	3617.99			8.97593	32.3236	11.9403	36.131
	2.65414	12.5082	10.7746	76.5365	9.38655	10.8673	3.36295	18.5783	13.1944	60.602	12.1057	49.5337	513.036	0.150684	0.353936	1.25461	3.68287	-2172.93	3627.38			8.64565	32.2635	11.7119	40.7471
	2.6669	12.1216	9.95693	75.9699	8.87721	11.3007	3.37487	18.6394	12.2889	66.9568	13.0958	52.2934	525.439	0.150592	0.353764	1.24571	3.6764	-2158.26	3637.18			8.24847	32.0493	11.4344	44.1153
	2.71884	12.0967	9.20137	76.6948	8.69769	11.2874	3.44439	18.3366	11.7285	77.0199	13.7983	55.1991	538.262	0.150362	0.353766	1.23877	3.66565	-2041.44	3646.93			8.00563	32.2266	11.1698	48.6724
	2.74881	11.9797	8.58152	77.5835	8.56856	11.616	3.44802	18.2528	11.3576	85.144	14.4447	58.5078	553.768	0.150197	0.353346	1.2248	3.65763	-1840.66	3656.81			7.77001	32.5894	11.0195	52.6988
	2.80725	11.8913	8.13654	79.5528	8.39959	12.3243	3.44293	17.7353	10.9833	89.5507	15.0425	60.8658	573.575	0.1498	0.352605	1.2159	3.64982	-1592	3666.94			7.6117	33.4256	10.7205	55.153
	2.80719	11.9909	7.70567	80.0654	8.42717	13.2798	3.41395	16.8566	10.3535	93.0965	15.3437	62.0626	595.986	0.149012	0.35221	1.20485	3.63898	-1320.11	3677.79			7.50126	33.9241	10.208	56.8342
	2.82976	11.9843	7.49383	78.7744	8.46774	14.066	3.30574	16.2352	9.61565	96.0445	15.5672	62.507	628.931	0.148176	0.35256	1.19849	3.6275	-1021	3688.99			7.43595	33.7694	9.71886	58.0396

[truncated: 25 more sheets: P211 U3, P212 U3, P213 U3, P214 U3, P215 U3, P216 U3, P217 U3, P218 U3, P219 U3, P220 U3, P221 U3, P222 U3, P223 U3, P224 U3, P225 U3, P226 U3, P227 U3, P228 U3, P230 U3, P231 U3 …]
