# Supplementary material for: Influence of elastic lumbar support belts on trunk muscle function in patients with non-specific acute lumbar back pain
Source: PLoS One. 2019 Jan 24;14(1):e0211042. doi: 10.1371/journal.pone.0211042 (PMC6345453; doi:10.1371/journal.pone.0211042)
Supplement: S1 Dataset — (ZIP) [file pone.0211042.s001.zip › VAS.xlsx]

## Sheet: VAS
		U1		U2		U3
Bandage	Prob.-Nr.	VAS_1	VAS_3	VAS_1	VAS_3	VAS_1	VAS_3
0	201	0.9	4.8	0.6	1.6	2.2	2.1
0	203	3.6	3	2	1.8	2.3	4
0	205	2.4	0.6	3.6	2.2	1.9	1.7
0	208	0	0	0	0.5	0.3	0.4
0	211	0	0.6	0	0	0.7	0.8
0	213	0.6	0.6	0.4	0.3	0.3	0.3
0	214	1.1	0.3	0.2	1.2	0.1	0.3
0	217	5.4	5.4	3.4	3.5	5.2	4
0	219	1.3	4.3	1.3	2.6	2.4	3.8
0	222	7	1.7	0	0	0	0
0	224	2.5	1.3	1.6	2.7	1.5	2.8
0	226	2.6	2.4	2.2	2.6	0.7	0.9
0	227	2.6	4.5	0.2	0.3	2.1	2.5
0	232	2.3	3.6	2.2	4.3	1.8	1.1
0	233	4	4.5	3.8	4.3	3.5	5
0	237	3.9	1.1	3	1.8	1.4	1.4
1	202	0	0	2.2	1	1	1.2
1	204	0	0	0	0	0	0
1	206	0.1	0.3	0.2	-999	0.8	0.6
1	207	6.9	5.5	-999	-999	1.2	1.7
1	209	2.2	1.9	0.3	0.4	0.6	1.3
1	210	2.2	2.2	1.8	2.2	2.1	1.2
1	212	1.3	1.7	0.3	0.3	0	0
1	215	0.7	1.3	0	2.2	0	0
1	218	0.4	1.7	0.5	0.7	0.4	2.6
1	220	0	0	0	0	0	0
1	221	3.7	2	2.2	1.5	4.6	4.2
1	223	0.6	1.6	2.3	3.2	3.8	4.7
1	225	2	3.7	0.4	1.2	0.2	0.1
1	228	3.2	4.7	2.9	3.5	1.6	1.3
1	229	4.3	4.4	4.9	4.7	-999	-999
1	230	1.2	0.6	1.9	0.5	2.5	1
1	231	2.7	4.3	1.7	2.6	2.8	3
1	235	3.7	1.5	1.1	0.3	1.4	1.1
1	236	1.9	1.8	1.9	1.8	1.6	1.9
